# Supplementary material for: RedundancyMiner: De-replication of redundant GO categories in microarray and proteomics analysis
Source: BMC Bioinformatics. 2011 Feb 10;12:52. doi: 10.1186/1471-2105-12-52 (PMC3223614; doi:10.1186/1471-2105-12-52)
Supplement: Additional file 8 — Retinal development HTGM download. compressed package of the results of running HTGM on the retinal development genes list. [file 1471-2105-12-52-S8.ZIP › SCENARIO_2_MODIFIED/total.txt.total.txt.dir/Exp1_BestClusterMap_LEIGS_KM_24.csv.join.21.txt.dir/Exp1_BestClusterMap_LEIGS_KM_24.csv.join.21.txt.change.xls]

=HYPERLINK("http://discover.nci.nih.gov/gominer/hi-thruput-defs.jsp#GO"	HYPERLINKED GO CATEGORY) =HYPERLINK("http://discover.nci.nih.gov/gominer/hi-thruput-defs.jsp#Total"	TOTAL GENES) =HYPERLINK("http://discover.nci.nih.gov/gominer/hi-thruput-defs.jsp#CHANGED"	CHANGED GENES) =HYPERLINK("http://discover.nci.nih.gov/gominer/hi-thruput-defs.jsp#ENRICH"	ENRICHMENT) =HYPERLINK("http://discover.nci.nih.gov/gominer/hi-thruput-defs.jsp#LOG10"	LOG10(p)) =HYPERLINK("http://discover.nci.nih.gov/gominer/hi-thruput-defs.jsp#NUMB"	CUMULATIVE NUMBER OF CATEGORIES) =HYPERLINK("http://discover.nci.nih.gov/gominer/hi-thruput-defs.jsp#RLB"	CUMULATIVE RANDOMS LOWER BOUND) =HYPERLINK("http://discover.nci.nih.gov/gominer/hi-thruput-defs.jsp#RM"	CUMULATIVE RANDOMS MEAN) =HYPERLINK("http://discover.nci.nih.gov/gominer/hi-thruput-defs.jsp#RUB"	CUMULATIVE RANDOMS UPPER BOUND) =HYPERLINK("http://discover.nci.nih.gov/gominer/hi-thruput-defs.jsp#FDR"	FALSE DISCOVERY RATE)
=HYPERLINK("http://www.godatabase.org/cgi-bin/go.cgi?query=GO:0007399&auto_wild_cards=yes&view=query&action=query&search_constraint=terms"	GO:0007399_nervous_system_development) 621 17 2.572710 -3.898381 1 -0.275268 0.04 0.355268 0.040000
=HYPERLINK("http://www.godatabase.org/cgi-bin/go.cgi?query=GO:0007411&auto_wild_cards=yes&view=query&action=query&search_constraint=terms"	GO:0007411_axon_guidance) 82 6 6.876556 -3.696446 2 -0.312839 0.07 0.452839 0.035000
=HYPERLINK("http://www.godatabase.org/cgi-bin/go.cgi?query=GO:0022008&auto_wild_cards=yes&view=query&action=query&search_constraint=terms"	GO:0022008_neurogenesis) 423 13 2.888262 -3.478792 3 -0.369810 0.15 0.669810 0.050000
=HYPERLINK("http://www.godatabase.org/cgi-bin/go.cgi?query=GO:0030030&auto_wild_cards=yes&view=query&action=query&search_constraint=terms"	GO:0030030_cell_projection_organization) 263 10 3.573369 -3.453802 4 -0.369810 0.15 0.669810 0.037500
=HYPERLINK("http://www.godatabase.org/cgi-bin/go.cgi?query=GO:0048699&auto_wild_cards=yes&view=query&action=query&search_constraint=terms"	GO:0048699_generation_of_neurons) 396 12 2.847866 -3.169871 5 -0.482521 0.32 1.122521 0.064000
=HYPERLINK("http://www.godatabase.org/cgi-bin/go.cgi?query=GO:0007275&auto_wild_cards=yes&view=query&action=query&search_constraint=terms"	GO:0007275_multicellular_organismal_development) 1760 30 1.601925 -3.059568 6 -0.568249 0.44 1.448249 0.073333
=HYPERLINK("http://www.godatabase.org/cgi-bin/go.cgi?query=GO:0048839&auto_wild_cards=yes&view=query&action=query&search_constraint=terms"	GO:0048839_inner_ear_development) 72 5 6.526361 -3.042275 7 -0.558800 0.45 1.458800 0.064286
=HYPERLINK("http://www.godatabase.org/cgi-bin/go.cgi?query=GO:0030182&auto_wild_cards=yes&view=query&action=query&search_constraint=terms"	GO:0030182_neuron_differentiation) 356 11 2.903864 -2.995982 8 -0.669558 0.54 1.749558 0.067500
=HYPERLINK("http://www.godatabase.org/cgi-bin/go.cgi?query=GO:0048856&auto_wild_cards=yes&view=query&action=query&search_constraint=terms"	GO:0048856_anatomical_structure_development) 1688 29 1.614578 -2.978962 9 -0.729585 0.56 1.849585 0.062222
=HYPERLINK("http://www.godatabase.org/cgi-bin/go.cgi?query=GO:0009653&auto_wild_cards=yes&view=query&action=query&search_constraint=terms"	GO:0009653_anatomical_structure_morphogenesis) 958 20 1.961996 -2.963997 10 -0.729585 0.56 1.849585 0.056000
=HYPERLINK("http://www.godatabase.org/cgi-bin/go.cgi?query=GO:0031122&auto_wild_cards=yes&view=query&action=query&search_constraint=terms"	GO:0031122_cytoplasmic_microtubule_organization) 5 2 37.591837 -2.963821 11 -0.589626 0.86 2.309626 0.078182
=HYPERLINK("http://www.godatabase.org/cgi-bin/go.cgi?query=GO:0048731&auto_wild_cards=yes&view=query&action=query&search_constraint=terms"	GO:0048731_system_development) 1609 28 1.635443 -2.938039 12 -0.615308 0.92 2.455308 0.076667
=HYPERLINK("http://www.godatabase.org/cgi-bin/go.cgi?query=GO:0032501&auto_wild_cards=yes&view=query&action=query&search_constraint=terms"	GO:0032501_multicellular_organismal_process) 2183 34 1.463722 -2.833666 13 -0.740478 1.04 2.820478 0.080000
=HYPERLINK("http://www.godatabase.org/cgi-bin/go.cgi?query=GO:0048489&auto_wild_cards=yes&view=query&action=query&search_constraint=terms"	GO:0048489_synaptic_vesicle_transport) 22 3 12.815399 -2.820254 14 -0.721683 1.08 2.881683 0.077143
=HYPERLINK("http://www.godatabase.org/cgi-bin/go.cgi?query=GO:0060113&auto_wild_cards=yes&view=query&action=query&search_constraint=terms"	GO:0060113_inner_ear_receptor_cell_differentiation) 24 3 11.747449 -2.708057 15 -0.661656 1.56 3.781656 0.104000
=HYPERLINK("http://www.godatabase.org/cgi-bin/go.cgi?query=GO:0006887&auto_wild_cards=yes&view=query&action=query&search_constraint=terms"	GO:0006887_exocytosis) 51 4 7.370948 -2.708039 16 -0.661656 1.56 3.781656 0.097500
=HYPERLINK("http://www.godatabase.org/cgi-bin/go.cgi?query=GO:0043583&auto_wild_cards=yes&view=query&action=query&search_constraint=terms"	GO:0043583_ear_development) 87 5 5.401126 -2.672415 17 -0.668113 1.61 3.888113 0.094706
=HYPERLINK("http://www.godatabase.org/cgi-bin/go.cgi?query=GO:0002011&auto_wild_cards=yes&view=query&action=query&search_constraint=terms"	GO:0002011_morphogenesis_of_an_epithelial_sheet) 7 2 26.851312 -2.647520 18 -0.506591 2.01 4.526591 0.111667
=HYPERLINK("http://www.godatabase.org/cgi-bin/go.cgi?query=GO:0048468&auto_wild_cards=yes&view=query&action=query&search_constraint=terms"	GO:0048468_cell_development) 654 15 2.155495 -2.624176 19 -0.502249 2.04 4.582249 0.107368
=HYPERLINK("http://www.godatabase.org/cgi-bin/go.cgi?query=GO:0042490&auto_wild_cards=yes&view=query&action=query&search_constraint=terms"	GO:0042490_mechanoreceptor_differentiation) 29 3 9.722027 -2.467709 21 -0.187339 2.97 6.127339 0.141429
=HYPERLINK("http://www.godatabase.org/cgi-bin/go.cgi?query=GO:0050769&auto_wild_cards=yes&view=query&action=query&search_constraint=terms"	GO:0050769_positive_regulation_of_neurogenesis) 29 3 9.722027 -2.467709 21 -0.187339 2.97 6.127339 0.141429
=HYPERLINK("http://www.godatabase.org/cgi-bin/go.cgi?query=GO:0045596&auto_wild_cards=yes&view=query&action=query&search_constraint=terms"	GO:0045596_negative_regulation_of_cell_differentiation) 144 6 3.915816 -2.410377 22 0.095589 3.65 7.204411 0.165909
=HYPERLINK("http://www.godatabase.org/cgi-bin/go.cgi?query=GO:0031175&auto_wild_cards=yes&view=query&action=query&search_constraint=terms"	GO:0031175_neuron_projection_development) 197 7 3.339376 -2.357383 23 0.200279 3.89 7.579721 0.169130
=HYPERLINK("http://www.godatabase.org/cgi-bin/go.cgi?query=GO:0007269&auto_wild_cards=yes&view=query&action=query&search_constraint=terms"	GO:0007269_neurotransmitter_secretion) 34 3 8.292317 -2.269667 25 0.600989 4.91 9.219011 0.196400
=HYPERLINK("http://www.godatabase.org/cgi-bin/go.cgi?query=GO:0010720&auto_wild_cards=yes&view=query&action=query&search_constraint=terms"	GO:0010720_positive_regulation_of_cell_development) 34 3 8.292317 -2.269667 25 0.600989 4.91 9.219011 0.196400
=HYPERLINK("http://www.godatabase.org/cgi-bin/go.cgi?query=GO:0009887&auto_wild_cards=yes&view=query&action=query&search_constraint=terms"	GO:0009887_organ_morphogenesis) 642 14 2.049399 -2.257305 26 0.600989 4.91 9.219011 0.188846
=HYPERLINK("http://www.godatabase.org/cgi-bin/go.cgi?query=GO:0016079&auto_wild_cards=yes&view=query&action=query&search_constraint=terms"	GO:0016079_synaptic_vesicle_exocytosis) 11 2 17.087199 -2.241188 27 0.849229 5.48 10.110771 0.202963
=HYPERLINK("http://www.godatabase.org/cgi-bin/go.cgi?query=GO:0048666&auto_wild_cards=yes&view=query&action=query&search_constraint=terms"	GO:0048666_neuron_development) 262 8 2.869606 -2.236384 28 0.854836 5.49 10.125164 0.196071
=HYPERLINK("http://www.godatabase.org/cgi-bin/go.cgi?query=GO:0007409&auto_wild_cards=yes&view=query&action=query&search_constraint=terms"	GO:0007409_axonogenesis) 158 6 3.568845 -2.213376 29 0.933417 5.64 10.346583 0.194483
=HYPERLINK("http://www.godatabase.org/cgi-bin/go.cgi?query=GO:0032502&auto_wild_cards=yes&view=query&action=query&search_constraint=terms"	GO:0032502_developmental_process) 2060 31 1.414256 -2.175414 30 0.993733 5.85 10.706267 0.195000
=HYPERLINK("http://www.godatabase.org/cgi-bin/go.cgi?query=GO:0048513&auto_wild_cards=yes&view=query&action=query&search_constraint=terms"	GO:0048513_organ_development) 1365 23 1.583539 -2.120123 31 1.042282 6.81 12.577718 0.219677
=HYPERLINK("http://www.godatabase.org/cgi-bin/go.cgi?query=GO:0016043&auto_wild_cards=yes&view=query&action=query&search_constraint=terms"	GO:0016043_cellular_component_organization) 964 18 1.754806 -2.111540 32 1.065238 6.84 12.614762 0.213750
=HYPERLINK("http://www.godatabase.org/cgi-bin/go.cgi?query=GO:0007423&auto_wild_cards=yes&view=query&action=query&search_constraint=terms"	GO:0007423_sensory_organ_development) 219 7 3.003914 -2.108026 33 1.082843 6.85 12.617157 0.207576
=HYPERLINK("http://www.godatabase.org/cgi-bin/go.cgi?query=GO:0021953&auto_wild_cards=yes&view=query&action=query&search_constraint=terms"	GO:0021953_central_nervous_system_neuron_differentiation) 39 3 7.229199 -2.101911 34 1.126606 6.98 12.833394 0.205294
=HYPERLINK("http://www.godatabase.org/cgi-bin/go.cgi?query=GO:0050771&auto_wild_cards=yes&view=query&action=query&search_constraint=terms"	GO:0050771_negative_regulation_of_axonogenesis) 13 2 14.458399 -2.095349 35 1.209433 7.56 13.910567 0.216000
=HYPERLINK("http://www.godatabase.org/cgi-bin/go.cgi?query=GO:0048812&auto_wild_cards=yes&view=query&action=query&search_constraint=terms"	GO:0048812_neuron_projection_morphogenesis) 170 6 3.316927 -2.061517 36 1.248949 7.74 14.231051 0.215000
=HYPERLINK("http://www.godatabase.org/cgi-bin/go.cgi?query=GO:0006836&auto_wild_cards=yes&view=query&action=query&search_constraint=terms"	GO:0006836_neurotransmitter_transport) 41 3 6.876556 -2.041504 37 1.395747 8.0 14.604253 0.216216
=HYPERLINK("http://www.godatabase.org/cgi-bin/go.cgi?query=GO:0030154&auto_wild_cards=yes&view=query&action=query&search_constraint=terms"	GO:0030154_cell_differentiation) 1060 19 1.684540 -2.028725 38 1.499192 8.66 15.820808 0.227895
=HYPERLINK("http://www.godatabase.org/cgi-bin/go.cgi?query=GO:0048667&auto_wild_cards=yes&view=query&action=query&search_constraint=terms"	GO:0048667_cell_morphogenesis_involved_in_neuron_differentiation) 173 6 3.259408 -2.025718 39 1.513658 8.67 15.826342 0.222308
=HYPERLINK("http://www.godatabase.org/cgi-bin/go.cgi?query=GO:0048858&auto_wild_cards=yes&view=query&action=query&search_constraint=terms"	GO:0048858_cell_projection_morphogenesis) 176 6 3.203850 -1.990725 40 1.543904 8.99 16.436096 0.224750
=HYPERLINK("http://www.godatabase.org/cgi-bin/go.cgi?query=GO:0007052&auto_wild_cards=yes&view=query&action=query&search_constraint=terms"	GO:0007052_mitotic_spindle_organization) 1 1
=HYPERLINK("http://www.godatabase.org/cgi-bin/go.cgi?query=GO:0019858&auto_wild_cards=yes&view=query&action=query&search_constraint=terms"	GO:0019858_cytosine_metabolic_process) 1 1
=HYPERLINK("http://www.godatabase.org/cgi-bin/go.cgi?query=GO:0032314&auto_wild_cards=yes&view=query&action=query&search_constraint=terms"	GO:0032314_regulation_of_Rac_GTPase_activity) 1 1
=HYPERLINK("http://www.godatabase.org/cgi-bin/go.cgi?query=GO:0048170&auto_wild_cards=yes&view=query&action=query&search_constraint=terms"	GO:0048170_positive_regulation_of_long-term_neuronal_synaptic_plasticity) 1 1
=HYPERLINK("http://www.godatabase.org/cgi-bin/go.cgi?query=GO:0051355&auto_wild_cards=yes&view=query&action=query&search_constraint=terms"	GO:0051355_proprioception_during_equilibrioception) 1 1
=HYPERLINK("http://www.godatabase.org/cgi-bin/go.cgi?query=GO:0060071&auto_wild_cards=yes&view=query&action=query&search_constraint=terms"	GO:0060071_Wnt_receptor_signaling_pathway__planar_cell_polarity_pathway) 1 1
=HYPERLINK("http://www.godatabase.org/cgi-bin/go.cgi?query=GO:0060683&auto_wild_cards=yes&view=query&action=query&search_constraint=terms"	GO:0060683_regulation_of_branching_involved_in_salivary_gland_morphogenesis_by_epithelial-mesenchymal_signaling) 1 1
=HYPERLINK("http://www.godatabase.org/cgi-bin/go.cgi?query=GO:0060691&auto_wild_cards=yes&view=query&action=query&search_constraint=terms"	GO:0060691_epithelial_cell_maturation_involved_in_salivary_gland_development) 1 1
=HYPERLINK("http://www.godatabase.org/cgi-bin/go.cgi?query=GO:0045664&auto_wild_cards=yes&view=query&action=query&search_constraint=terms"	GO:0045664_regulation_of_neuron_differentiation) 82 4 4.584370 -1.967613 41 2.350630 10.05 17.749370 0.245122
=HYPERLINK("http://www.godatabase.org/cgi-bin/go.cgi?query=GO:0031345&auto_wild_cards=yes&view=query&action=query&search_constraint=terms"	GO:0031345_negative_regulation_of_cell_projection_organization) 16 2 11.747449 -1.917086 42 2.953344 11.3 19.646656 0.269048
=HYPERLINK("http://www.godatabase.org/cgi-bin/go.cgi?query=GO:0016192&auto_wild_cards=yes&view=query&action=query&search_constraint=terms"	GO:0016192_vesicle-mediated_transport) 184 6 3.064552 -1.901142 44 3.069933 11.52 19.970067 0.261818
=HYPERLINK("http://www.godatabase.org/cgi-bin/go.cgi?query=GO:0032990&auto_wild_cards=yes&view=query&action=query&search_constraint=terms"	GO:0032990_cell_part_morphogenesis) 184 6 3.064552 -1.901142 44 3.069933 11.52 19.970067 0.261818
=HYPERLINK("http://www.godatabase.org/cgi-bin/go.cgi?query=GO:0001505&auto_wild_cards=yes&view=query&action=query&search_constraint=terms"	GO:0001505_regulation_of_neurotransmitter_levels) 48 3 5.873724 -1.853858 45 3.591792 12.77 21.948208 0.283778
=HYPERLINK("http://www.godatabase.org/cgi-bin/go.cgi?query=GO:0048869&auto_wild_cards=yes&view=query&action=query&search_constraint=terms"	GO:0048869_cellular_developmental_process) 1113 19 1.604324 -1.799941 46 4.306892 14.07 23.833108 0.305870
=HYPERLINK("http://www.godatabase.org/cgi-bin/go.cgi?query=GO:0042491&auto_wild_cards=yes&view=query&action=query&search_constraint=terms"	GO:0042491_auditory_receptor_cell_differentiation) 19 2 9.892589 -1.772076 47 4.942589 15.0 25.057411 0.319149
=HYPERLINK("http://www.godatabase.org/cgi-bin/go.cgi?query=GO:0000904&auto_wild_cards=yes&view=query&action=query&search_constraint=terms"	GO:0000904_cell_morphogenesis_involved_in_differentiation) 199 6 2.833556 -1.746469 48 5.018267 15.44 25.861733 0.321667
=HYPERLINK("http://www.godatabase.org/cgi-bin/go.cgi?query=GO:0030900&auto_wild_cards=yes&view=query&action=query&search_constraint=terms"	GO:0030900_forebrain_development) 146 5 3.218479 -1.730831 49 5.156229 15.62 26.083771 0.318776
=HYPERLINK("http://www.godatabase.org/cgi-bin/go.cgi?query=GO:0032940&auto_wild_cards=yes&view=query&action=query&search_constraint=terms"	GO:0032940_secretion_by_cell) 149 5 3.153678 -1.696353 50 5.743217 16.66 27.576783 0.333200
=HYPERLINK("http://www.godatabase.org/cgi-bin/go.cgi?query=GO:0006206&auto_wild_cards=yes&view=query&action=query&search_constraint=terms"	GO:0006206_pyrimidine_base_metabolic_process) 2 1
=HYPERLINK("http://www.godatabase.org/cgi-bin/go.cgi?query=GO:0007020&auto_wild_cards=yes&view=query&action=query&search_constraint=terms"	GO:0007020_microtubule_nucleation) 2 1
=HYPERLINK("http://www.godatabase.org/cgi-bin/go.cgi?query=GO:0016199&auto_wild_cards=yes&view=query&action=query&search_constraint=terms"	GO:0016199_axon_midline_choice_point_recognition) 2 1
=HYPERLINK("http://www.godatabase.org/cgi-bin/go.cgi?query=GO:0016572&auto_wild_cards=yes&view=query&action=query&search_constraint=terms"	GO:0016572_histone_phosphorylation) 2 1
=HYPERLINK("http://www.godatabase.org/cgi-bin/go.cgi?query=GO:0030219&auto_wild_cards=yes&view=query&action=query&search_constraint=terms"	GO:0030219_megakaryocyte_differentiation) 2 1
=HYPERLINK("http://www.godatabase.org/cgi-bin/go.cgi?query=GO:0035021&auto_wild_cards=yes&view=query&action=query&search_constraint=terms"	GO:0035021_negative_regulation_of_Rac_protein_signal_transduction) 2 1
=HYPERLINK("http://www.godatabase.org/cgi-bin/go.cgi?query=GO:0060346&auto_wild_cards=yes&view=query&action=query&search_constraint=terms"	GO:0060346_bone_trabecula_formation) 2 1
=HYPERLINK("http://www.godatabase.org/cgi-bin/go.cgi?query=GO:0060690&auto_wild_cards=yes&view=query&action=query&search_constraint=terms"	GO:0060690_epithelial_cell_differentiation_involved_in_salivary_gland_development) 2 1
=HYPERLINK("http://www.godatabase.org/cgi-bin/go.cgi?query=GO:0070257&auto_wild_cards=yes&view=query&action=query&search_constraint=terms"	GO:0070257_positive_regulation_of_mucus_secretion) 2 1
=HYPERLINK("http://www.godatabase.org/cgi-bin/go.cgi?query=GO:0006928&auto_wild_cards=yes&view=query&action=query&search_constraint=terms"	GO:0006928_cell_motion) 330 8 2.278293 -1.664418 52 6.318553 18.04 29.761447 0.346923
=HYPERLINK("http://www.godatabase.org/cgi-bin/go.cgi?query=GO:0051674&auto_wild_cards=yes&view=query&action=query&search_constraint=terms"	GO:0051674_localization_of_cell) 330 8 2.278293 -1.664418 52 6.318553 18.04 29.761447 0.346923
=HYPERLINK("http://www.godatabase.org/cgi-bin/go.cgi?query=GO:0000226&auto_wild_cards=yes&view=query&action=query&search_constraint=terms"	GO:0000226_microtubule_cytoskeleton_organization) 57 3 4.946294 -1.654421 53 6.421789 18.25 30.078211 0.344340
=HYPERLINK("http://www.godatabase.org/cgi-bin/go.cgi?query=GO:0050767&auto_wild_cards=yes&view=query&action=query&search_constraint=terms"	GO:0050767_regulation_of_neurogenesis) 104 4 3.614600 -1.621656 54 7.396710 19.66 31.923290 0.364074
=HYPERLINK("http://www.godatabase.org/cgi-bin/go.cgi?query=GO:0030099&auto_wild_cards=yes&view=query&action=query&search_constraint=terms"	GO:0030099_myeloid_cell_differentiation) 108 4 3.480726 -1.568527 55 8.225065 21.6 34.974935 0.392727
=HYPERLINK("http://www.godatabase.org/cgi-bin/go.cgi?query=GO:0060688&auto_wild_cards=yes&view=query&action=query&search_constraint=terms"	GO:0060688_regulation_of_morphogenesis_of_a_branching_structure) 25 2 7.518367 -1.545502 56 8.929780 22.81 36.690220 0.407321
=HYPERLINK("http://www.godatabase.org/cgi-bin/go.cgi?query=GO:0007417&auto_wild_cards=yes&view=query&action=query&search_constraint=terms"	GO:0007417_central_nervous_system_development) 287 7 2.292185 -1.514561 57 9.141238 23.37 37.598762 0.410000
=HYPERLINK("http://www.godatabase.org/cgi-bin/go.cgi?query=GO:0045665&auto_wild_cards=yes&view=query&action=query&search_constraint=terms"	GO:0045665_negative_regulation_of_neuron_differentiation) 26 2 7.229199 -1.513657 58 9.501478 24.02 38.538522 0.414138
=HYPERLINK("http://www.godatabase.org/cgi-bin/go.cgi?query=GO:0000212&auto_wild_cards=yes&view=query&action=query&search_constraint=terms"	GO:0000212_meiotic_spindle_organization) 3 1
=HYPERLINK("http://www.godatabase.org/cgi-bin/go.cgi?query=GO:0001955&auto_wild_cards=yes&view=query&action=query&search_constraint=terms"	GO:0001955_blood_vessel_maturation) 3 1
=HYPERLINK("http://www.godatabase.org/cgi-bin/go.cgi?query=GO:0007252&auto_wild_cards=yes&view=query&action=query&search_constraint=terms"	GO:0007252_I-kappaB_phosphorylation) 3 1
=HYPERLINK("http://www.godatabase.org/cgi-bin/go.cgi?query=GO:0019230&auto_wild_cards=yes&view=query&action=query&search_constraint=terms"	GO:0019230_proprioception) 3 1
=HYPERLINK("http://www.godatabase.org/cgi-bin/go.cgi?query=GO:0030224&auto_wild_cards=yes&view=query&action=query&search_constraint=terms"	GO:0030224_monocyte_differentiation) 3 1
=HYPERLINK("http://www.godatabase.org/cgi-bin/go.cgi?query=GO:0030574&auto_wild_cards=yes&view=query&action=query&search_constraint=terms"	GO:0030574_collagen_catabolic_process) 3 1
=HYPERLINK("http://www.godatabase.org/cgi-bin/go.cgi?query=GO:0042668&auto_wild_cards=yes&view=query&action=query&search_constraint=terms"	GO:0042668_auditory_receptor_cell_fate_determination) 3 1
=HYPERLINK("http://www.godatabase.org/cgi-bin/go.cgi?query=GO:0050957&auto_wild_cards=yes&view=query&action=query&search_constraint=terms"	GO:0050957_equilibrioception) 3 1
=HYPERLINK("http://www.godatabase.org/cgi-bin/go.cgi?query=GO:0060684&auto_wild_cards=yes&view=query&action=query&search_constraint=terms"	GO:0060684_epithelial-mesenchymal_cell_signaling) 3 1
=HYPERLINK("http://www.godatabase.org/cgi-bin/go.cgi?query=GO:0060689&auto_wild_cards=yes&view=query&action=query&search_constraint=terms"	GO:0060689_cell_differentiation_involved_in_salivary_gland_development) 3 1
=HYPERLINK("http://www.godatabase.org/cgi-bin/go.cgi?query=GO:0007422&auto_wild_cards=yes&view=query&action=query&search_constraint=terms"	GO:0007422_peripheral_nervous_system_development) 27 2 6.961451 -1.483149 59 10.259170 25.16 40.060830 0.426441
=HYPERLINK("http://www.godatabase.org/cgi-bin/go.cgi?query=GO:0007420&auto_wild_cards=yes&view=query&action=query&search_constraint=terms"	GO:0007420_brain_development) 231 6 2.441028 -1.464608 60 10.470180 25.58 40.689820 0.426333
=HYPERLINK("http://www.godatabase.org/cgi-bin/go.cgi?query=GO:0051960&auto_wild_cards=yes&view=query&action=query&search_constraint=terms"	GO:0051960_regulation_of_nervous_system_development) 118 4 3.185749 -1.446001 61 10.946533 26.7 42.453467 0.437705
=HYPERLINK("http://www.godatabase.org/cgi-bin/go.cgi?query=GO:0046903&auto_wild_cards=yes&view=query&action=query&search_constraint=terms"	GO:0046903_secretion) 175 5 2.685131 -1.431773 62 11.157341 27.15 43.142659 0.437903
=HYPERLINK("http://www.godatabase.org/cgi-bin/go.cgi?query=GO:0006468&auto_wild_cards=yes&view=query&action=query&search_constraint=terms"	GO:0006468_protein_amino_acid_phosphorylation) 237 6 2.379230 -1.417903 63 12.149722 28.68 45.210278 0.455238
=HYPERLINK("http://www.godatabase.org/cgi-bin/go.cgi?query=GO:0060284&auto_wild_cards=yes&view=query&action=query&search_constraint=terms"	GO:0060284_regulation_of_cell_development) 122 4 3.081298 -1.400685 64 12.434826 29.23 46.025174 0.456719
=HYPERLINK("http://www.godatabase.org/cgi-bin/go.cgi?query=GO:0048732&auto_wild_cards=yes&view=query&action=query&search_constraint=terms"	GO:0048732_gland_development) 179 5 2.625128 -1.395810 65 13.158225 30.25 47.341775 0.465385
=HYPERLINK("http://www.godatabase.org/cgi-bin/go.cgi?query=GO:0009912&auto_wild_cards=yes&view=query&action=query&search_constraint=terms"	GO:0009912_auditory_receptor_cell_fate_commitment) 4 1
=HYPERLINK("http://www.godatabase.org/cgi-bin/go.cgi?query=GO:0016198&auto_wild_cards=yes&view=query&action=query&search_constraint=terms"	GO:0016198_axon_choice_point_recognition) 4 1
=HYPERLINK("http://www.godatabase.org/cgi-bin/go.cgi?query=GO:0021535&auto_wild_cards=yes&view=query&action=query&search_constraint=terms"	GO:0021535_cell_migration_in_hindbrain) 4 1
=HYPERLINK("http://www.godatabase.org/cgi-bin/go.cgi?query=GO:0021631&auto_wild_cards=yes&view=query&action=query&search_constraint=terms"	GO:0021631_optic_nerve_morphogenesis) 4 1
=HYPERLINK("http://www.godatabase.org/cgi-bin/go.cgi?query=GO:0035020&auto_wild_cards=yes&view=query&action=query&search_constraint=terms"	GO:0035020_regulation_of_Rac_protein_signal_transduction) 4 1
=HYPERLINK("http://www.godatabase.org/cgi-bin/go.cgi?query=GO:0044243&auto_wild_cards=yes&view=query&action=query&search_constraint=terms"	GO:0044243_multicellular_organismal_catabolic_process) 4 1
=HYPERLINK("http://www.godatabase.org/cgi-bin/go.cgi?query=GO:0045747&auto_wild_cards=yes&view=query&action=query&search_constraint=terms"	GO:0045747_positive_regulation_of_Notch_signaling_pathway) 4 1
=HYPERLINK("http://www.godatabase.org/cgi-bin/go.cgi?query=GO:0060120&auto_wild_cards=yes&view=query&action=query&search_constraint=terms"	GO:0060120_inner_ear_receptor_cell_fate_commitment) 4 1
=HYPERLINK("http://www.godatabase.org/cgi-bin/go.cgi?query=GO:0070254&auto_wild_cards=yes&view=query&action=query&search_constraint=terms"	GO:0070254_mucus_secretion) 4 1
=HYPERLINK("http://www.godatabase.org/cgi-bin/go.cgi?query=GO:0070255&auto_wild_cards=yes&view=query&action=query&search_constraint=terms"	GO:0070255_regulation_of_mucus_secretion) 4 1
=HYPERLINK("http://www.godatabase.org/cgi-bin/go.cgi?query=GO:0021954&auto_wild_cards=yes&view=query&action=query&search_constraint=terms"	GO:0021954_central_nervous_system_neuron_development) 31 2 6.063199 -1.372643 66 14.178915 32.3 50.421085 0.489394
=HYPERLINK("http://www.godatabase.org/cgi-bin/go.cgi?query=GO:0051094&auto_wild_cards=yes&view=query&action=query&search_constraint=terms"	GO:0051094_positive_regulation_of_developmental_process) 308 7 2.135900 -1.371296 67 14.195117 32.34 50.484883 0.482687
=HYPERLINK("http://www.godatabase.org/cgi-bin/go.cgi?query=GO:0043062&auto_wild_cards=yes&view=query&action=query&search_constraint=terms"	GO:0043062_extracellular_structure_organization) 125 4 3.007347 -1.367954 68 14.255678 32.52 50.784322 0.478235
=HYPERLINK("http://www.godatabase.org/cgi-bin/go.cgi?query=GO:0050768&auto_wild_cards=yes&view=query&action=query&search_constraint=terms"	GO:0050768_negative_regulation_of_neurogenesis) 32 2 5.873724 -1.347518 70 15.094852 34.02 52.945148 0.486000
=HYPERLINK("http://www.godatabase.org/cgi-bin/go.cgi?query=GO:0050770&auto_wild_cards=yes&view=query&action=query&search_constraint=terms"	GO:0050770_regulation_of_axonogenesis) 32 2 5.873724 -1.347518 70 15.094852 34.02 52.945148 0.486000
=HYPERLINK("http://www.godatabase.org/cgi-bin/go.cgi?query=GO:0007010&auto_wild_cards=yes&view=query&action=query&search_constraint=terms"	GO:0007010_cytoskeleton_organization) 185 5 2.539989 -1.343914 71 15.152574 34.12 53.087426 0.480563
=HYPERLINK("http://www.godatabase.org/cgi-bin/go.cgi?query=GO:0045597&auto_wild_cards=yes&view=query&action=query&search_constraint=terms"	GO:0045597_positive_regulation_of_cell_differentiation) 128 4 2.936862 -1.336240 72 15.310438 34.42 53.529562 0.478056
=HYPERLINK("http://www.godatabase.org/cgi-bin/go.cgi?query=GO:0007431&auto_wild_cards=yes&view=query&action=query&search_constraint=terms"	GO:0007431_salivary_gland_development) 33 2 5.695733 -1.323268 73 15.991207 35.58 55.168793 0.487397
=HYPERLINK("http://www.godatabase.org/cgi-bin/go.cgi?query=GO:0019226&auto_wild_cards=yes&view=query&action=query&search_constraint=terms"	GO:0019226_transmission_of_nerve_impulse) 189 5 2.486233 -1.310613 74 16.048309 35.91 55.771691 0.485270
=HYPERLINK("http://www.godatabase.org/cgi-bin/go.cgi?query=GO:0010721&auto_wild_cards=yes&view=query&action=query&search_constraint=terms"	GO:0010721_negative_regulation_of_cell_development) 34 2 5.528211 -1.299839 75 16.790195 37.37 57.949805 0.498267
=HYPERLINK("http://www.godatabase.org/cgi-bin/go.cgi?query=GO:0050877&auto_wild_cards=yes&view=query&action=query&search_constraint=terms"	GO:0050877_neurological_system_process) 390 8 1.927786 -1.289732 76 16.934876 37.62 58.305124 0.495000
=HYPERLINK("http://www.godatabase.org/cgi-bin/go.cgi?query=GO:0001957&auto_wild_cards=yes&view=query&action=query&search_constraint=terms"	GO:0001957_intramembranous_ossification) 5 1 18.795918 -1.283121 86 28.487801 51.82 75.152199 0.602558
=HYPERLINK("http://www.godatabase.org/cgi-bin/go.cgi?query=GO:0006270&auto_wild_cards=yes&view=query&action=query&search_constraint=terms"	GO:0006270_DNA_replication_initiation) 5 1 18.795918 -1.283121 86 28.487801 51.82 75.152199 0.602558
=HYPERLINK("http://www.godatabase.org/cgi-bin/go.cgi?query=GO:0006378&auto_wild_cards=yes&view=query&action=query&search_constraint=terms"	GO:0006378_mRNA_polyadenylation) 5 1 18.795918 -1.283121 86 28.487801 51.82 75.152199 0.602558
=HYPERLINK("http://www.godatabase.org/cgi-bin/go.cgi?query=GO:0021554&auto_wild_cards=yes&view=query&action=query&search_constraint=terms"	GO:0021554_optic_nerve_development) 5 1 18.795918 -1.283121 86 28.487801 51.82 75.152199 0.602558
=HYPERLINK("http://www.godatabase.org/cgi-bin/go.cgi?query=GO:0030851&auto_wild_cards=yes&view=query&action=query&search_constraint=terms"	GO:0030851_granulocyte_differentiation) 5 1 18.795918 -1.283121 86 28.487801 51.82 75.152199 0.602558
=HYPERLINK("http://www.godatabase.org/cgi-bin/go.cgi?query=GO:0043631&auto_wild_cards=yes&view=query&action=query&search_constraint=terms"	GO:0043631_RNA_polyadenylation) 5 1 18.795918 -1.283121 86 28.487801 51.82 75.152199 0.602558
=HYPERLINK("http://www.godatabase.org/cgi-bin/go.cgi?query=GO:0045773&auto_wild_cards=yes&view=query&action=query&search_constraint=terms"	GO:0045773_positive_regulation_of_axon_extension) 5 1 18.795918 -1.283121 86 28.487801 51.82 75.152199 0.602558
=HYPERLINK("http://www.godatabase.org/cgi-bin/go.cgi?query=GO:0048013&auto_wild_cards=yes&view=query&action=query&search_constraint=terms"	GO:0048013_ephrin_receptor_signaling_pathway) 5 1 18.795918 -1.283121 86 28.487801 51.82 75.152199 0.602558
=HYPERLINK("http://www.godatabase.org/cgi-bin/go.cgi?query=GO:0048664&auto_wild_cards=yes&view=query&action=query&search_constraint=terms"	GO:0048664_neuron_fate_determination) 5 1 18.795918 -1.283121 86 28.487801 51.82 75.152199 0.602558
=HYPERLINK("http://www.godatabase.org/cgi-bin/go.cgi?query=GO:0048934&auto_wild_cards=yes&view=query&action=query&search_constraint=terms"	GO:0048934_peripheral_nervous_system_neuron_differentiation) 5 1 18.795918 -1.283121 86 28.487801 51.82 75.152199 0.602558
=HYPERLINK("http://www.godatabase.org/cgi-bin/go.cgi?query=GO:0021700&auto_wild_cards=yes&view=query&action=query&search_constraint=terms"	GO:0021700_developmental_maturation) 81 3 3.480726 -1.266166 87 29.240401 52.78 76.319599 0.606667
=HYPERLINK("http://www.godatabase.org/cgi-bin/go.cgi?query=GO:0007154&auto_wild_cards=yes&view=query&action=query&search_constraint=terms"	GO:0007154_cell_communication) 1096 17 1.457713 -1.255770 88 29.342958 53.15 76.957042 0.603977
=HYPERLINK("http://www.godatabase.org/cgi-bin/go.cgi?query=GO:0007017&auto_wild_cards=yes&view=query&action=query&search_constraint=terms"	GO:0007017_microtubule-based_process) 83 3 3.396853 -1.240332 90 30.718867 55.02 79.321133 0.611333
=HYPERLINK("http://www.godatabase.org/cgi-bin/go.cgi?query=GO:0030198&auto_wild_cards=yes&view=query&action=query&search_constraint=terms"	GO:0030198_extracellular_matrix_organization) 83 3 3.396853 -1.240332 90 30.718867 55.02 79.321133 0.611333
=HYPERLINK("http://www.godatabase.org/cgi-bin/go.cgi?query=GO:0002009&auto_wild_cards=yes&view=query&action=query&search_constraint=terms"	GO:0002009_morphogenesis_of_an_epithelium) 198 5 2.373222 -1.239223 92 30.752284 55.06 79.367716 0.598478
=HYPERLINK("http://www.godatabase.org/cgi-bin/go.cgi?query=GO:0060429&auto_wild_cards=yes&view=query&action=query&search_constraint=terms"	GO:0060429_epithelium_development) 198 5 2.373222 -1.239223 92 30.752284 55.06 79.367716 0.598478
=HYPERLINK("http://www.godatabase.org/cgi-bin/go.cgi?query=GO:0010646&auto_wild_cards=yes&view=query&action=query&search_constraint=terms"	GO:0010646_regulation_of_cell_communication) 330 7 1.993506 -1.236601 93 30.828299 55.2 79.571701 0.593548
=HYPERLINK("http://www.godatabase.org/cgi-bin/go.cgi?query=GO:0050793&auto_wild_cards=yes&view=query&action=query&search_constraint=terms"	GO:0050793_regulation_of_developmental_process) 703 12 1.604204 -1.218814 94 31.672861 56.47 81.267139 0.600745
=HYPERLINK("http://www.godatabase.org/cgi-bin/go.cgi?query=GO:0010975&auto_wild_cards=yes&view=query&action=query&search_constraint=terms"	GO:0010975_regulation_of_neuron_projection_development) 38 2 4.946294 -1.213424 95 32.663269 57.69 82.716731 0.607263
=HYPERLINK("http://www.godatabase.org/cgi-bin/go.cgi?query=GO:0001779&auto_wild_cards=yes&view=query&action=query&search_constraint=terms"	GO:0001779_natural_killer_cell_differentiation) 6 1 15.663265 -1.206195 102 41.809515 68.65 95.490485 0.673039
=HYPERLINK("http://www.godatabase.org/cgi-bin/go.cgi?query=GO:0009112&auto_wild_cards=yes&view=query&action=query&search_constraint=terms"	GO:0009112_nucleobase_metabolic_process) 6 1 15.663265 -1.206195 102 41.809515 68.65 95.490485 0.673039
=HYPERLINK("http://www.godatabase.org/cgi-bin/go.cgi?query=GO:0040023&auto_wild_cards=yes&view=query&action=query&search_constraint=terms"	GO:0040023_establishment_of_nucleus_localization) 6 1 15.663265 -1.206195 102 41.809515 68.65 95.490485 0.673039
=HYPERLINK("http://www.godatabase.org/cgi-bin/go.cgi?query=GO:0046580&auto_wild_cards=yes&view=query&action=query&search_constraint=terms"	GO:0046580_negative_regulation_of_Ras_protein_signal_transduction) 6 1 15.663265 -1.206195 102 41.809515 68.65 95.490485 0.673039
=HYPERLINK("http://www.godatabase.org/cgi-bin/go.cgi?query=GO:0048041&auto_wild_cards=yes&view=query&action=query&search_constraint=terms"	GO:0048041_focal_adhesion_formation) 6 1 15.663265 -1.206195 102 41.809515 68.65 95.490485 0.673039
=HYPERLINK("http://www.godatabase.org/cgi-bin/go.cgi?query=GO:0051058&auto_wild_cards=yes&view=query&action=query&search_constraint=terms"	GO:0051058_negative_regulation_of_small_GTPase_mediated_signal_transduction) 6 1 15.663265 -1.206195 102 41.809515 68.65 95.490485 0.673039
=HYPERLINK("http://www.godatabase.org/cgi-bin/go.cgi?query=GO:0060136&auto_wild_cards=yes&view=query&action=query&search_constraint=terms"	GO:0060136_embryonic_process_involved_in_female_pregnancy) 6 1 15.663265 -1.206195 102 41.809515 68.65 95.490485 0.673039
=HYPERLINK("http://www.godatabase.org/cgi-bin/go.cgi?query=GO:0001568&auto_wild_cards=yes&view=query&action=query&search_constraint=terms"	GO:0001568_blood_vessel_development) 203 5 2.314768 -1.201549 103 42.152451 68.97 95.787549 0.669612
=HYPERLINK("http://www.godatabase.org/cgi-bin/go.cgi?query=GO:0003001&auto_wild_cards=yes&view=query&action=query&search_constraint=terms"	GO:0003001_generation_of_a_signal_involved_in_cell-cell_signaling) 87 3 3.240676 -1.190937 104 43.267890 70.66 98.052110 0.679423
=HYPERLINK("http://www.godatabase.org/cgi-bin/go.cgi?query=GO:0001503&auto_wild_cards=yes&view=query&action=query&search_constraint=terms"	GO:0001503_ossification) 88 3 3.203850 -1.179036 105 43.573362 71.21 98.846638 0.678190
=HYPERLINK("http://www.godatabase.org/cgi-bin/go.cgi?query=GO:0007346&auto_wild_cards=yes&view=query&action=query&search_constraint=terms"	GO:0007346_regulation_of_mitotic_cell_cycle) 40 2 4.698980 -1.174060 108 44.157081 72.12 100.082919 0.667778
=HYPERLINK("http://www.godatabase.org/cgi-bin/go.cgi?query=GO:0035272&auto_wild_cards=yes&view=query&action=query&search_constraint=terms"	GO:0035272_exocrine_system_development) 40 2 4.698980 -1.174060 108 44.157081 72.12 100.082919 0.667778
=HYPERLINK("http://www.godatabase.org/cgi-bin/go.cgi?query=GO:0051129&auto_wild_cards=yes&view=query&action=query&search_constraint=terms"	GO:0051129_negative_regulation_of_cellular_component_organization) 40 2 4.698980 -1.174060 108 44.157081 72.12 100.082919 0.667778
=HYPERLINK("http://www.godatabase.org/cgi-bin/go.cgi?query=GO:0051649&auto_wild_cards=yes&view=query&action=query&search_constraint=terms"	GO:0051649_establishment_of_localization_in_cell) 342 7 1.923559 -1.169022 109 44.252067 72.23 100.207933 0.662661
=HYPERLINK("http://www.godatabase.org/cgi-bin/go.cgi?query=GO:0001944&auto_wild_cards=yes&view=query&action=query&search_constraint=terms"	GO:0001944_vasculature_development) 208 5 2.259125 -1.165204 110 44.304670 72.39 100.475330 0.658091
=HYPERLINK("http://www.godatabase.org/cgi-bin/go.cgi?query=GO:0022603&auto_wild_cards=yes&view=query&action=query&search_constraint=terms"	GO:0022603_regulation_of_anatomical_structure_morphogenesis) 147 4 2.557268 -1.156177 111 44.542590 72.69 100.837410 0.654865
=HYPERLINK("http://www.godatabase.org/cgi-bin/go.cgi?query=GO:0031344&auto_wild_cards=yes&view=query&action=query&search_constraint=terms"	GO:0031344_regulation_of_cell_projection_organization) 41 2 4.584370 -1.155225 112 45.544060 74.24 102.935940 0.662857
=HYPERLINK("http://www.godatabase.org/cgi-bin/go.cgi?query=GO:0001736&auto_wild_cards=yes&view=query&action=query&search_constraint=terms"	GO:0001736_establishment_of_planar_polarity) 7 1 13.425656 -1.141500 124 55.528866 86.79 118.051134 0.699919
=HYPERLINK("http://www.godatabase.org/cgi-bin/go.cgi?query=GO:0001967&auto_wild_cards=yes&view=query&action=query&search_constraint=terms"	GO:0001967_suckling_behavior) 7 1 13.425656 -1.141500 124 55.528866 86.79 118.051134 0.699919
=HYPERLINK("http://www.godatabase.org/cgi-bin/go.cgi?query=GO:0002052&auto_wild_cards=yes&view=query&action=query&search_constraint=terms"	GO:0002052_positive_regulation_of_neuroblast_proliferation) 7 1 13.425656 -1.141500 124 55.528866 86.79 118.051134 0.699919
=HYPERLINK("http://www.godatabase.org/cgi-bin/go.cgi?query=GO:0007164&auto_wild_cards=yes&view=query&action=query&search_constraint=terms"	GO:0007164_establishment_of_tissue_polarity) 7 1 13.425656 -1.141500 124 55.528866 86.79 118.051134 0.699919
=HYPERLINK("http://www.godatabase.org/cgi-bin/go.cgi?query=GO:0030517&auto_wild_cards=yes&view=query&action=query&search_constraint=terms"	GO:0030517_negative_regulation_of_axon_extension) 7 1 13.425656 -1.141500 124 55.528866 86.79 118.051134 0.699919
=HYPERLINK("http://www.godatabase.org/cgi-bin/go.cgi?query=GO:0031017&auto_wild_cards=yes&view=query&action=query&search_constraint=terms"	GO:0031017_exocrine_pancreas_development) 7 1 13.425656 -1.141500 124 55.528866 86.79 118.051134 0.699919
=HYPERLINK("http://www.godatabase.org/cgi-bin/go.cgi?query=GO:0031124&auto_wild_cards=yes&view=query&action=query&search_constraint=terms"	GO:0031124_mRNA_3'-end_processing) 7 1 13.425656 -1.141500 124 55.528866 86.79 118.051134 0.699919
=HYPERLINK("http://www.godatabase.org/cgi-bin/go.cgi?query=GO:0032319&auto_wild_cards=yes&view=query&action=query&search_constraint=terms"	GO:0032319_regulation_of_Rho_GTPase_activity) 7 1 13.425656 -1.141500 124 55.528866 86.79 118.051134 0.699919
=HYPERLINK("http://www.godatabase.org/cgi-bin/go.cgi?query=GO:0043353&auto_wild_cards=yes&view=query&action=query&search_constraint=terms"	GO:0043353_enucleate_erythrocyte_differentiation) 7 1 13.425656 -1.141500 124 55.528866 86.79 118.051134 0.699919
=HYPERLINK("http://www.godatabase.org/cgi-bin/go.cgi?query=GO:0060526&auto_wild_cards=yes&view=query&action=query&search_constraint=terms"	GO:0060526_prostate_glandular_acinus_morphogenesis) 7 1 13.425656 -1.141500 124 55.528866 86.79 118.051134 0.699919
=HYPERLINK("http://www.godatabase.org/cgi-bin/go.cgi?query=GO:0060527&auto_wild_cards=yes&view=query&action=query&search_constraint=terms"	GO:0060527_prostate_epithelial_cord_arborization_involved_in_prostate_glandular_acinus_morphogenesis) 7 1 13.425656 -1.141500 124 55.528866 86.79 118.051134 0.699919
=HYPERLINK("http://www.godatabase.org/cgi-bin/go.cgi?query=GO:0060687&auto_wild_cards=yes&view=query&action=query&search_constraint=terms"	GO:0060687_regulation_of_branching_involved_in_prostate_gland_morphogenesis) 7 1 13.425656 -1.141500 124 55.528866 86.79 118.051134 0.699919
=HYPERLINK("http://www.godatabase.org/cgi-bin/go.cgi?query=GO:0010769&auto_wild_cards=yes&view=query&action=query&search_constraint=terms"	GO:0010769_regulation_of_cell_morphogenesis_involved_in_differentiation) 42 2 4.475219 -1.136917 125 56.543267 88.05 119.556733 0.704400
=HYPERLINK("http://www.godatabase.org/cgi-bin/go.cgi?query=GO:0007224&auto_wild_cards=yes&view=query&action=query&search_constraint=terms"	GO:0007224_smoothened_signaling_pathway) 43 2 4.371144 -1.119112 126 57.931162 90.24 122.548838 0.716190
=HYPERLINK("http://www.godatabase.org/cgi-bin/go.cgi?query=GO:0051179&auto_wild_cards=yes&view=query&action=query&search_constraint=terms"	GO:0051179_localization) 1058 16 1.421241 -1.110848 127 58.215688 90.8 123.384312 0.714961
=HYPERLINK("http://www.godatabase.org/cgi-bin/go.cgi?query=GO:0000902&auto_wild_cards=yes&view=query&action=query&search_constraint=terms"	GO:0000902_cell_morphogenesis) 283 6 1.992500 -1.110504 128 58.256395 90.84 123.423605 0.709688
=HYPERLINK("http://www.godatabase.org/cgi-bin/go.cgi?query=GO:0048593&auto_wild_cards=yes&view=query&action=query&search_constraint=terms"	GO:0048593_camera-type_eye_morphogenesis) 44 2 4.271800 -1.101787 129 59.795597 93.04 126.284403 0.721240
=HYPERLINK("http://www.godatabase.org/cgi-bin/go.cgi?query=GO:0007268&auto_wild_cards=yes&view=query&action=query&search_constraint=terms"	GO:0007268_synaptic_transmission) 154 4 2.441028 -1.097686 130 59.899576 93.31 126.720424 0.717769
=HYPERLINK("http://www.godatabase.org/cgi-bin/go.cgi?query=GO:0008593&auto_wild_cards=yes&view=query&action=query&search_constraint=terms"	GO:0008593_regulation_of_Notch_signaling_pathway) 8 1 11.747449 -1.085756 137 68.639865 104.6 140.560135 0.763504
=HYPERLINK("http://www.godatabase.org/cgi-bin/go.cgi?query=GO:0018107&auto_wild_cards=yes&view=query&action=query&search_constraint=terms"	GO:0018107_peptidyl-threonine_phosphorylation) 8 1 11.747449 -1.085756 137 68.639865 104.6 140.560135 0.763504
=HYPERLINK("http://www.godatabase.org/cgi-bin/go.cgi?query=GO:0018210&auto_wild_cards=yes&view=query&action=query&search_constraint=terms"	GO:0018210_peptidyl-threonine_modification) 8 1 11.747449 -1.085756 137 68.639865 104.6 140.560135 0.763504
=HYPERLINK("http://www.godatabase.org/cgi-bin/go.cgi?query=GO:0030511&auto_wild_cards=yes&view=query&action=query&search_constraint=terms"	GO:0030511_positive_regulation_of_transforming_growth_factor_beta_receptor_signaling_pathway) 8 1 11.747449 -1.085756 137 68.639865 104.6 140.560135 0.763504
=HYPERLINK("http://www.godatabase.org/cgi-bin/go.cgi?query=GO:0031123&auto_wild_cards=yes&view=query&action=query&search_constraint=terms"	GO:0031123_RNA_3'-end_processing) 8 1 11.747449 -1.085756 137 68.639865 104.6 140.560135 0.763504
=HYPERLINK("http://www.godatabase.org/cgi-bin/go.cgi?query=GO:0035023&auto_wild_cards=yes&view=query&action=query&search_constraint=terms"	GO:0035023_regulation_of_Rho_protein_signal_transduction) 8 1 11.747449 -1.085756 137 68.639865 104.6 140.560135 0.763504
=HYPERLINK("http://www.godatabase.org/cgi-bin/go.cgi?query=GO:0042771&auto_wild_cards=yes&view=query&action=query&search_constraint=terms"	GO:0042771_DNA_damage_response__signal_transduction_by_p53_class_mediator_resulting_in_induction_of_apoptosis) 8 1 11.747449 -1.085756 137 68.639865 104.6 140.560135 0.763504
=HYPERLINK("http://www.godatabase.org/cgi-bin/go.cgi?query=GO:0018193&auto_wild_cards=yes&view=query&action=query&search_constraint=terms"	GO:0018193_peptidyl-amino_acid_modification) 97 3 2.906585 -1.079170 138 69.002624 105.29 141.577376 0.762971
=HYPERLINK("http://www.godatabase.org/cgi-bin/go.cgi?query=GO:0009967&auto_wild_cards=yes&view=query&action=query&search_constraint=terms"	GO:0009967_positive_regulation_of_signal_transduction) 98 3 2.876926 -1.068815 139 69.259013 105.91 142.560987 0.761942
=HYPERLINK("http://www.godatabase.org/cgi-bin/go.cgi?query=GO:0030218&auto_wild_cards=yes&view=query&action=query&search_constraint=terms"	GO:0030218_erythrocyte_differentiation) 46 2 4.086069 -1.068485 140 69.617202 106.53 143.442798 0.760929
=HYPERLINK("http://www.godatabase.org/cgi-bin/go.cgi?query=GO:0051239&auto_wild_cards=yes&view=query&action=query&search_constraint=terms"	GO:0051239_regulation_of_multicellular_organismal_process) 587 10 1.601015 -1.064675 141 69.766281 106.72 143.673719 0.756879
=HYPERLINK("http://www.godatabase.org/cgi-bin/go.cgi?query=GO:0060348&auto_wild_cards=yes&view=query&action=query&search_constraint=terms"	GO:0060348_bone_development) 99 3 2.847866 -1.058598 142 70.091594 107.06 144.028406 0.753944
=HYPERLINK("http://www.godatabase.org/cgi-bin/go.cgi?query=GO:0051128&auto_wild_cards=yes&view=query&action=query&search_constraint=terms"	GO:0051128_regulation_of_cellular_component_organization) 160 4 2.349490 -1.050443 143 70.890231 108.15 145.409769 0.756294
=HYPERLINK("http://www.godatabase.org/cgi-bin/go.cgi?query=GO:0048518&auto_wild_cards=yes&view=query&action=query&search_constraint=terms"	GO:0048518_positive_regulation_of_biological_process) 995 15 1.416778 -1.047976 144 71.036295 108.45 145.863705 0.753125
=HYPERLINK("http://www.godatabase.org/cgi-bin/go.cgi?query=GO:0045595&auto_wild_cards=yes&view=query&action=query&search_constraint=terms"	GO:0045595_regulation_of_cell_differentiation) 295 6 1.911449 -1.042782 145 71.179231 108.7 146.220769 0.749655
=HYPERLINK("http://www.godatabase.org/cgi-bin/go.cgi?query=GO:0014037&auto_wild_cards=yes&view=query&action=query&search_constraint=terms"	GO:0014037_Schwann_cell_differentiation) 9 1 10.442177 -1.036847 155 80.467688 120.59 160.712312 0.778000
=HYPERLINK("http://www.godatabase.org/cgi-bin/go.cgi?query=GO:0016601&auto_wild_cards=yes&view=query&action=query&search_constraint=terms"	GO:0016601_Rac_protein_signal_transduction) 9 1 10.442177 -1.036847 155 80.467688 120.59 160.712312 0.778000
=HYPERLINK("http://www.godatabase.org/cgi-bin/go.cgi?query=GO:0032963&auto_wild_cards=yes&view=query&action=query&search_constraint=terms"	GO:0032963_collagen_metabolic_process) 9 1 10.442177 -1.036847 155 80.467688 120.59 160.712312 0.778000
=HYPERLINK("http://www.godatabase.org/cgi-bin/go.cgi?query=GO:0050884&auto_wild_cards=yes&view=query&action=query&search_constraint=terms"	GO:0050884_neuromuscular_process_controlling_posture) 9 1 10.442177 -1.036847 155 80.467688 120.59 160.712312 0.778000
=HYPERLINK("http://www.godatabase.org/cgi-bin/go.cgi?query=GO:0050910&auto_wild_cards=yes&view=query&action=query&search_constraint=terms"	GO:0050910_detection_of_mechanical_stimulus_involved_in_sensory_perception_of_sound) 9 1 10.442177 -1.036847 155 80.467688 120.59 160.712312 0.778000
=HYPERLINK("http://www.godatabase.org/cgi-bin/go.cgi?query=GO:0051647&auto_wild_cards=yes&view=query&action=query&search_constraint=terms"	GO:0051647_nucleus_localization) 9 1 10.442177 -1.036847 155 80.467688 120.59 160.712312 0.778000
=HYPERLINK("http://www.godatabase.org/cgi-bin/go.cgi?query=GO:0060119&auto_wild_cards=yes&view=query&action=query&search_constraint=terms"	GO:0060119_inner_ear_receptor_cell_development) 9 1 10.442177 -1.036847 155 80.467688 120.59 160.712312 0.778000
=HYPERLINK("http://www.godatabase.org/cgi-bin/go.cgi?query=GO:0060122&auto_wild_cards=yes&view=query&action=query&search_constraint=terms"	GO:0060122_inner_ear_receptor_stereocilium_organization) 9 1 10.442177 -1.036847 155 80.467688 120.59 160.712312 0.778000
=HYPERLINK("http://www.godatabase.org/cgi-bin/go.cgi?query=GO:0060325&auto_wild_cards=yes&view=query&action=query&search_constraint=terms"	GO:0060325_face_morphogenesis) 9 1 10.442177 -1.036847 155 80.467688 120.59 160.712312 0.778000
=HYPERLINK("http://www.godatabase.org/cgi-bin/go.cgi?query=GO:0060693&auto_wild_cards=yes&view=query&action=query&search_constraint=terms"	GO:0060693_regulation_of_branching_involved_in_salivary_gland_morphogenesis) 9 1 10.442177 -1.036847 155 80.467688 120.59 160.712312 0.778000
=HYPERLINK("http://www.godatabase.org/cgi-bin/go.cgi?query=GO:0051641&auto_wild_cards=yes&view=query&action=query&search_constraint=terms"	GO:0051641_cellular_localization) 370 7 1.777992 -1.025597 156 80.851050 121.56 162.268950 0.779231
=HYPERLINK("http://www.godatabase.org/cgi-bin/go.cgi?query=GO:0034101&auto_wild_cards=yes&view=query&action=query&search_constraint=terms"	GO:0034101_erythrocyte_homeostasis) 49 2 3.835902 -1.021623 157 81.671973 122.81 163.948027 0.782229
=HYPERLINK("http://www.godatabase.org/cgi-bin/go.cgi?query=GO:0048598&auto_wild_cards=yes&view=query&action=query&search_constraint=terms"	GO:0048598_embryonic_morphogenesis) 299 6 1.885878 -1.021187 158 81.690544 122.88 164.069456 0.777722
=HYPERLINK("http://www.godatabase.org/cgi-bin/go.cgi?query=GO:0002573&auto_wild_cards=yes&view=query&action=query&search_constraint=terms"	GO:0002573_myeloid_leukocyte_differentiation) 50 2 3.759184 -1.006758 159 82.670000 124.58 166.490000 0.783522
=HYPERLINK("http://www.godatabase.org/cgi-bin/go.cgi?query=GO:0002070&auto_wild_cards=yes&view=query&action=query&search_constraint=terms"	GO:0002070_epithelial_cell_maturation) 10 1 9.397959 -0.993331 169 93.606108 138.17 182.733892 0.817574
=HYPERLINK("http://www.godatabase.org/cgi-bin/go.cgi?query=GO:0007044&auto_wild_cards=yes&view=query&action=query&search_constraint=terms"	GO:0007044_cell-substrate_junction_assembly) 10 1 9.397959 -0.993331 169 93.606108 138.17 182.733892 0.817574
=HYPERLINK("http://www.godatabase.org/cgi-bin/go.cgi?query=GO:0021952&auto_wild_cards=yes&view=query&action=query&search_constraint=terms"	GO:0021952_central_nervous_system_projection_neuron_axonogenesis) 10 1 9.397959 -0.993331 169 93.606108 138.17 182.733892 0.817574
=HYPERLINK("http://www.godatabase.org/cgi-bin/go.cgi?query=GO:0032318&auto_wild_cards=yes&view=query&action=query&search_constraint=terms"	GO:0032318_regulation_of_Ras_GTPase_activity) 10 1 9.397959 -0.993331 169 93.606108 138.17 182.733892 0.817574
=HYPERLINK("http://www.godatabase.org/cgi-bin/go.cgi?query=GO:0043330&auto_wild_cards=yes&view=query&action=query&search_constraint=terms"	GO:0043330_response_to_exogenous_dsRNA) 10 1 9.397959 -0.993331 169 93.606108 138.17 182.733892 0.817574
=HYPERLINK("http://www.godatabase.org/cgi-bin/go.cgi?query=GO:0044259&auto_wild_cards=yes&view=query&action=query&search_constraint=terms"	GO:0044259_multicellular_organismal_macromolecule_metabolic_process) 10 1 9.397959 -0.993331 169 93.606108 138.17 182.733892 0.817574
=HYPERLINK("http://www.godatabase.org/cgi-bin/go.cgi?query=GO:0048596&auto_wild_cards=yes&view=query&action=query&search_constraint=terms"	GO:0048596_embryonic_camera-type_eye_morphogenesis) 10 1 9.397959 -0.993331 169 93.606108 138.17 182.733892 0.817574
=HYPERLINK("http://www.godatabase.org/cgi-bin/go.cgi?query=GO:0060216&auto_wild_cards=yes&view=query&action=query&search_constraint=terms"	GO:0060216_definitive_hemopoiesis) 10 1 9.397959 -0.993331 169 93.606108 138.17 182.733892 0.817574
=HYPERLINK("http://www.godatabase.org/cgi-bin/go.cgi?query=GO:0060323&auto_wild_cards=yes&view=query&action=query&search_constraint=terms"	GO:0060323_head_morphogenesis) 10 1 9.397959 -0.993331 169 93.606108 138.17 182.733892 0.817574
=HYPERLINK("http://www.godatabase.org/cgi-bin/go.cgi?query=GO:0060343&auto_wild_cards=yes&view=query&action=query&search_constraint=terms"	GO:0060343_trabecula_formation) 10 1 9.397959 -0.993331 169 93.606108 138.17 182.733892 0.817574
=HYPERLINK("http://www.godatabase.org/cgi-bin/go.cgi?query=GO:0050789&auto_wild_cards=yes&view=query&action=query&search_constraint=terms"	GO:0050789_regulation_of_biological_process) 2357 30 1.196176 -0.992707 170 93.626079 138.22 182.813921 0.813059
=HYPERLINK("http://www.godatabase.org/cgi-bin/go.cgi?query=GO:0032989&auto_wild_cards=yes&view=query&action=query&search_constraint=terms"	GO:0032989_cellular_component_morphogenesis) 307 6 1.836735 -0.979386 171 94.793040 139.73 184.666960 0.817135
=HYPERLINK("http://www.godatabase.org/cgi-bin/go.cgi?query=GO:0051246&auto_wild_cards=yes&view=query&action=query&search_constraint=terms"	GO:0051246_regulation_of_protein_metabolic_process) 170 4 2.211285 -0.977071 172 95.252878 140.4 185.547122 0.816279
=HYPERLINK("http://www.godatabase.org/cgi-bin/go.cgi?query=GO:0016310&auto_wild_cards=yes&view=query&action=query&search_constraint=terms"	GO:0016310_phosphorylation) 309 6 1.824846 -0.969216 173 95.475435 140.89 186.304565 0.814393
=HYPERLINK("http://www.godatabase.org/cgi-bin/go.cgi?query=GO:0010647&auto_wild_cards=yes&view=query&action=query&search_constraint=terms"	GO:0010647_positive_regulation_of_cell_communication) 110 3 2.563080 -0.954503 174 96.705455 142.8 188.894545 0.820690
=HYPERLINK("http://www.godatabase.org/cgi-bin/go.cgi?query=GO:0007051&auto_wild_cards=yes&view=query&action=query&search_constraint=terms"	GO:0007051_spindle_organization) 11 1 8.543599 -0.954175 180 103.616995 151.56 199.503005 0.842000
=HYPERLINK("http://www.godatabase.org/cgi-bin/go.cgi?query=GO:0007088&auto_wild_cards=yes&view=query&action=query&search_constraint=terms"	GO:0007088_regulation_of_mitosis) 11 1 8.543599 -0.954175 180 103.616995 151.56 199.503005 0.842000
=HYPERLINK("http://www.godatabase.org/cgi-bin/go.cgi?query=GO:0021602&auto_wild_cards=yes&view=query&action=query&search_constraint=terms"	GO:0021602_cranial_nerve_morphogenesis) 11 1 8.543599 -0.954175 180 103.616995 151.56 199.503005 0.842000
=HYPERLINK("http://www.godatabase.org/cgi-bin/go.cgi?query=GO:0046928&auto_wild_cards=yes&view=query&action=query&search_constraint=terms"	GO:0046928_regulation_of_neurotransmitter_secretion) 11 1 8.543599 -0.954175 180 103.616995 151.56 199.503005 0.842000
=HYPERLINK("http://www.godatabase.org/cgi-bin/go.cgi?query=GO:0050772&auto_wild_cards=yes&view=query&action=query&search_constraint=terms"	GO:0050772_positive_regulation_of_axonogenesis) 11 1 8.543599 -0.954175 180 103.616995 151.56 199.503005 0.842000
=HYPERLINK("http://www.godatabase.org/cgi-bin/go.cgi?query=GO:0051783&auto_wild_cards=yes&view=query&action=query&search_constraint=terms"	GO:0051783_regulation_of_nuclear_division) 11 1 8.543599 -0.954175 180 103.616995 151.56 199.503005 0.842000
=HYPERLINK("http://www.godatabase.org/cgi-bin/go.cgi?query=GO:0050794&auto_wild_cards=yes&view=query&action=query&search_constraint=terms"	GO:0050794_regulation_of_cellular_process) 2190 28 1.201566 -0.944082 181 104.416009 152.6 200.783991 0.843094
=HYPERLINK("http://www.godatabase.org/cgi-bin/go.cgi?query=GO:0001738&auto_wild_cards=yes&view=query&action=query&search_constraint=terms"	GO:0001738_morphogenesis_of_a_polarized_epithelium) 12 1 7.831633 -0.918620 192 114.402829 164.93 215.457171 0.859010
=HYPERLINK("http://www.godatabase.org/cgi-bin/go.cgi?query=GO:0008038&auto_wild_cards=yes&view=query&action=query&search_constraint=terms"	GO:0008038_neuron_recognition) 12 1 7.831633 -0.918620 192 114.402829 164.93 215.457171 0.859010
=HYPERLINK("http://www.godatabase.org/cgi-bin/go.cgi?query=GO:0008045&auto_wild_cards=yes&view=query&action=query&search_constraint=terms"	GO:0008045_motor_axon_guidance) 12 1 7.831633 -0.918620 192 114.402829 164.93 215.457171 0.859010
=HYPERLINK("http://www.godatabase.org/cgi-bin/go.cgi?query=GO:0030330&auto_wild_cards=yes&view=query&action=query&search_constraint=terms"	GO:0030330_DNA_damage_response__signal_transduction_by_p53_class_mediator) 12 1 7.831633 -0.918620 192 114.402829 164.93 215.457171 0.859010
=HYPERLINK("http://www.godatabase.org/cgi-bin/go.cgi?query=GO:0033598&auto_wild_cards=yes&view=query&action=query&search_constraint=terms"	GO:0033598_mammary_gland_epithelial_cell_proliferation) 12 1 7.831633 -0.918620 192 114.402829 164.93 215.457171 0.859010
=HYPERLINK("http://www.godatabase.org/cgi-bin/go.cgi?query=GO:0043331&auto_wild_cards=yes&view=query&action=query&search_constraint=terms"	GO:0043331_response_to_dsRNA) 12 1 7.831633 -0.918620 192 114.402829 164.93 215.457171 0.859010
=HYPERLINK("http://www.godatabase.org/cgi-bin/go.cgi?query=GO:0048169&auto_wild_cards=yes&view=query&action=query&search_constraint=terms"	GO:0048169_regulation_of_long-term_neuronal_synaptic_plasticity) 12 1 7.831633 -0.918620 192 114.402829 164.93 215.457171 0.859010
=HYPERLINK("http://www.godatabase.org/cgi-bin/go.cgi?query=GO:0048821&auto_wild_cards=yes&view=query&action=query&search_constraint=terms"	GO:0048821_erythrocyte_development) 12 1 7.831633 -0.918620 192 114.402829 164.93 215.457171 0.859010
=HYPERLINK("http://www.godatabase.org/cgi-bin/go.cgi?query=GO:0050853&auto_wild_cards=yes&view=query&action=query&search_constraint=terms"	GO:0050853_B_cell_receptor_signaling_pathway) 12 1 7.831633 -0.918620 192 114.402829 164.93 215.457171 0.859010
=HYPERLINK("http://www.godatabase.org/cgi-bin/go.cgi?query=GO:0051588&auto_wild_cards=yes&view=query&action=query&search_constraint=terms"	GO:0051588_regulation_of_neurotransmitter_transport) 12 1 7.831633 -0.918620 192 114.402829 164.93 215.457171 0.859010
=HYPERLINK("http://www.godatabase.org/cgi-bin/go.cgi?query=GO:0060525&auto_wild_cards=yes&view=query&action=query&search_constraint=terms"	GO:0060525_prostate_glandular_acinus_development) 12 1 7.831633 -0.918620 192 114.402829 164.93 215.457171 0.859010
=HYPERLINK("http://www.godatabase.org/cgi-bin/go.cgi?query=GO:0001764&auto_wild_cards=yes&view=query&action=query&search_constraint=terms"	GO:0001764_neuron_migration) 57 2 3.297530 -0.911842 197 115.647441 166.48 217.312559 0.845076
=HYPERLINK("http://www.godatabase.org/cgi-bin/go.cgi?query=GO:0001892&auto_wild_cards=yes&view=query&action=query&search_constraint=terms"	GO:0001892_embryonic_placenta_development) 57 2 3.297530 -0.911842 197 115.647441 166.48 217.312559 0.845076
=HYPERLINK("http://www.godatabase.org/cgi-bin/go.cgi?query=GO:0018108&auto_wild_cards=yes&view=query&action=query&search_constraint=terms"	GO:0018108_peptidyl-tyrosine_phosphorylation) 57 2 3.297530 -0.911842 197 115.647441 166.48 217.312559 0.845076
=HYPERLINK("http://www.godatabase.org/cgi-bin/go.cgi?query=GO:0018212&auto_wild_cards=yes&view=query&action=query&search_constraint=terms"	GO:0018212_peptidyl-tyrosine_modification) 57 2 3.297530 -0.911842 197 115.647441 166.48 217.312559 0.845076
=HYPERLINK("http://www.godatabase.org/cgi-bin/go.cgi?query=GO:0042472&auto_wild_cards=yes&view=query&action=query&search_constraint=terms"	GO:0042472_inner_ear_morphogenesis) 57 2 3.297530 -0.911842 197 115.647441 166.48 217.312559 0.845076
=HYPERLINK("http://www.godatabase.org/cgi-bin/go.cgi?query=GO:0030902&auto_wild_cards=yes&view=query&action=query&search_constraint=terms"	GO:0030902_hindbrain_development) 58 2 3.240676 -0.899447 200 116.506911 167.95 219.393089 0.839750
=HYPERLINK("http://www.godatabase.org/cgi-bin/go.cgi?query=GO:0033043&auto_wild_cards=yes&view=query&action=query&search_constraint=terms"	GO:0033043_regulation_of_organelle_organization) 58 2 3.240676 -0.899447 200 116.506911 167.95 219.393089 0.839750
=HYPERLINK("http://www.godatabase.org/cgi-bin/go.cgi?query=GO:0050804&auto_wild_cards=yes&view=query&action=query&search_constraint=terms"	GO:0050804_regulation_of_synaptic_transmission) 58 2 3.240676 -0.899447 200 116.506911 167.95 219.393089 0.839750
=HYPERLINK("http://www.godatabase.org/cgi-bin/go.cgi?query=GO:0007267&auto_wild_cards=yes&view=query&action=query&search_constraint=terms"	GO:0007267_cell-cell_signaling) 252 5 1.864674 -0.893835 201 116.870059 168.41 219.949941 0.837861
=HYPERLINK("http://www.godatabase.org/cgi-bin/go.cgi?query=GO:0065007&auto_wild_cards=yes&view=query&action=query&search_constraint=terms"	GO:0065007_biological_regulation) 2593 32 1.159794 -0.891525 202 116.929599 168.46 219.990401 0.833960
=HYPERLINK("http://www.godatabase.org/cgi-bin/go.cgi?query=GO:0016055&auto_wild_cards=yes&view=query&action=query&search_constraint=terms"	GO:0016055_Wnt_receptor_signaling_pathway) 59 2 3.185749 -0.887313 204 117.443771 169.26 221.076229 0.829706
=HYPERLINK("http://www.godatabase.org/cgi-bin/go.cgi?query=GO:0048469&auto_wild_cards=yes&view=query&action=query&search_constraint=terms"	GO:0048469_cell_maturation) 59 2 3.185749 -0.887313 204 117.443771 169.26 221.076229 0.829706
=HYPERLINK("http://www.godatabase.org/cgi-bin/go.cgi?query=GO:0001958&auto_wild_cards=yes&view=query&action=query&search_constraint=terms"	GO:0001958_endochondral_ossification) 13 1 7.229199 -0.886087 213 124.759032 178.39 232.020968 0.837512
=HYPERLINK("http://www.godatabase.org/cgi-bin/go.cgi?query=GO:0006898&auto_wild_cards=yes&view=query&action=query&search_constraint=terms"	GO:0006898_receptor-mediated_endocytosis) 13 1 7.229199 -0.886087 213 124.759032 178.39 232.020968 0.837512
=HYPERLINK("http://www.godatabase.org/cgi-bin/go.cgi?query=GO:0018105&auto_wild_cards=yes&view=query&action=query&search_constraint=terms"	GO:0018105_peptidyl-serine_phosphorylation) 13 1 7.229199 -0.886087 213 124.759032 178.39 232.020968 0.837512
=HYPERLINK("http://www.godatabase.org/cgi-bin/go.cgi?query=GO:0021955&auto_wild_cards=yes&view=query&action=query&search_constraint=terms"	GO:0021955_central_nervous_system_neuron_axonogenesis) 13 1 7.229199 -0.886087 213 124.759032 178.39 232.020968 0.837512
=HYPERLINK("http://www.godatabase.org/cgi-bin/go.cgi?query=GO:0030516&auto_wild_cards=yes&view=query&action=query&search_constraint=terms"	GO:0030516_regulation_of_axon_extension) 13 1 7.229199 -0.886087 213 124.759032 178.39 232.020968 0.837512
=HYPERLINK("http://www.godatabase.org/cgi-bin/go.cgi?query=GO:0031290&auto_wild_cards=yes&view=query&action=query&search_constraint=terms"	GO:0031290_retinal_ganglion_cell_axon_guidance) 13 1 7.229199 -0.886087 213 124.759032 178.39 232.020968 0.837512
=HYPERLINK("http://www.godatabase.org/cgi-bin/go.cgi?query=GO:0034329&auto_wild_cards=yes&view=query&action=query&search_constraint=terms"	GO:0034329_cell_junction_assembly) 13 1 7.229199 -0.886087 213 124.759032 178.39 232.020968 0.837512
=HYPERLINK("http://www.godatabase.org/cgi-bin/go.cgi?query=GO:0045682&auto_wild_cards=yes&view=query&action=query&search_constraint=terms"	GO:0045682_regulation_of_epidermis_development) 13 1 7.229199 -0.886087 213 124.759032 178.39 232.020968 0.837512
=HYPERLINK("http://www.godatabase.org/cgi-bin/go.cgi?query=GO:0060324&auto_wild_cards=yes&view=query&action=query&search_constraint=terms"	GO:0060324_face_development) 13 1 7.229199 -0.886087 213 124.759032 178.39 232.020968 0.837512
=HYPERLINK("http://www.godatabase.org/cgi-bin/go.cgi?query=GO:0048729&auto_wild_cards=yes&view=query&action=query&search_constraint=terms"	GO:0048729_tissue_morphogenesis) 255 5 1.842737 -0.878042 214 125.228600 179.08 232.931400 0.836822
=HYPERLINK("http://www.godatabase.org/cgi-bin/go.cgi?query=GO:0009966&auto_wild_cards=yes&view=query&action=query&search_constraint=terms"	GO:0009966_regulation_of_signal_transduction) 256 5 1.835539 -0.872845 215 125.499710 179.45 233.400290 0.834651
=HYPERLINK("http://www.godatabase.org/cgi-bin/go.cgi?query=GO:0051093&auto_wild_cards=yes&view=query&action=query&search_constraint=terms"	GO:0051093_negative_regulation_of_developmental_process) 331 6 1.703558 -0.864239 216 126.429165 180.77 235.110835 0.836898
=HYPERLINK("http://www.godatabase.org/cgi-bin/go.cgi?query=GO:0051969&auto_wild_cards=yes&view=query&action=query&search_constraint=terms"	GO:0051969_regulation_of_transmission_of_nerve_impulse) 61 2 3.081298 -0.863790 217 126.823818 181.37 235.916182 0.835806
=HYPERLINK("http://www.godatabase.org/cgi-bin/go.cgi?query=GO:0051726&auto_wild_cards=yes&view=query&action=query&search_constraint=terms"	GO:0051726_regulation_of_cell_cycle) 121 3 2.330073 -0.863563 218 127.077284 181.74 236.402716 0.833670
=HYPERLINK("http://www.godatabase.org/cgi-bin/go.cgi?query=GO:0000060&auto_wild_cards=yes&view=query&action=query&search_constraint=terms"	GO:0000060_protein_import_into_nucleus__translocation) 14 1 6.712828 -0.856128 228 133.500550 190.45 247.399450 0.835307
=HYPERLINK("http://www.godatabase.org/cgi-bin/go.cgi?query=GO:0001829&auto_wild_cards=yes&view=query&action=query&search_constraint=terms"	GO:0001829_trophectodermal_cell_differentiation) 14 1 6.712828 -0.856128 228 133.500550 190.45 247.399450 0.835307
=HYPERLINK("http://www.godatabase.org/cgi-bin/go.cgi?query=GO:0007589&auto_wild_cards=yes&view=query&action=query&search_constraint=terms"	GO:0007589_body_fluid_secretion) 14 1 6.712828 -0.856128 228 133.500550 190.45 247.399450 0.835307
=HYPERLINK("http://www.godatabase.org/cgi-bin/go.cgi?query=GO:0008630&auto_wild_cards=yes&view=query&action=query&search_constraint=terms"	GO:0008630_DNA_damage_response__signal_transduction_resulting_in_induction_of_apoptosis) 14 1 6.712828 -0.856128 228 133.500550 190.45 247.399450 0.835307
=HYPERLINK("http://www.godatabase.org/cgi-bin/go.cgi?query=GO:0031346&auto_wild_cards=yes&view=query&action=query&search_constraint=terms"	GO:0031346_positive_regulation_of_cell_projection_organization) 14 1 6.712828 -0.856128 228 133.500550 190.45 247.399450 0.835307
=HYPERLINK("http://www.godatabase.org/cgi-bin/go.cgi?query=GO:0031663&auto_wild_cards=yes&view=query&action=query&search_constraint=terms"	GO:0031663_lipopolysaccharide-mediated_signaling_pathway) 14 1 6.712828 -0.856128 228 133.500550 190.45 247.399450 0.835307
=HYPERLINK("http://www.godatabase.org/cgi-bin/go.cgi?query=GO:0043123&auto_wild_cards=yes&view=query&action=query&search_constraint=terms"	GO:0043123_positive_regulation_of_I-kappaB_kinase_NF-kappaB_cascade) 14 1 6.712828 -0.856128 228 133.500550 190.45 247.399450 0.835307
=HYPERLINK("http://www.godatabase.org/cgi-bin/go.cgi?query=GO:0044236&auto_wild_cards=yes&view=query&action=query&search_constraint=terms"	GO:0044236_multicellular_organismal_metabolic_process) 14 1 6.712828 -0.856128 228 133.500550 190.45 247.399450 0.835307
=HYPERLINK("http://www.godatabase.org/cgi-bin/go.cgi?query=GO:0048048&auto_wild_cards=yes&view=query&action=query&search_constraint=terms"	GO:0048048_embryonic_eye_morphogenesis) 14 1 6.712828 -0.856128 228 133.500550 190.45 247.399450 0.835307
=HYPERLINK("http://www.godatabase.org/cgi-bin/go.cgi?query=GO:0060716&auto_wild_cards=yes&view=query&action=query&search_constraint=terms"	GO:0060716_labyrinthine_layer_blood_vessel_development) 14 1 6.712828 -0.856128 228 133.500550 190.45 247.399450 0.835307
=HYPERLINK("http://www.godatabase.org/cgi-bin/go.cgi?query=GO:0022604&auto_wild_cards=yes&view=query&action=query&search_constraint=terms"	GO:0022604_regulation_of_cell_morphogenesis) 62 2 3.031600 -0.852385 229 134.852371 192.33 249.807629 0.839869
=HYPERLINK("http://www.godatabase.org/cgi-bin/go.cgi?query=GO:0048522&auto_wild_cards=yes&view=query&action=query&search_constraint=terms"	GO:0048522_positive_regulation_of_cellular_process) 895 13 1.365067 -0.851687 230 134.866826 192.36 249.853174 0.836348
=HYPERLINK("http://www.godatabase.org/cgi-bin/go.cgi?query=GO:0009790&auto_wild_cards=yes&view=query&action=query&search_constraint=terms"	GO:0009790_embryonic_development) 567 9 1.491740 -0.850271 231 134.908359 192.47 250.031641 0.833203
=HYPERLINK("http://www.godatabase.org/cgi-bin/go.cgi?query=GO:0031644&auto_wild_cards=yes&view=query&action=query&search_constraint=terms"	GO:0031644_regulation_of_neurological_system_process) 64 2 2.936862 -0.830250 232 136.788748 194.98 253.171252 0.840431
=HYPERLINK("http://www.godatabase.org/cgi-bin/go.cgi?query=GO:0010171&auto_wild_cards=yes&view=query&action=query&search_constraint=terms"	GO:0010171_body_morphogenesis) 15 1 6.265306 -0.828387 237 143.170653 202.96 262.749347 0.856371
=HYPERLINK("http://www.godatabase.org/cgi-bin/go.cgi?query=GO:0031076&auto_wild_cards=yes&view=query&action=query&search_constraint=terms"	GO:0031076_embryonic_camera-type_eye_development) 15 1 6.265306 -0.828387 237 143.170653 202.96 262.749347 0.856371
=HYPERLINK("http://www.godatabase.org/cgi-bin/go.cgi?query=GO:0060322&auto_wild_cards=yes&view=query&action=query&search_constraint=terms"	GO:0060322_head_development) 15 1 6.265306 -0.828387 237 143.170653 202.96 262.749347 0.856371
=HYPERLINK("http://www.godatabase.org/cgi-bin/go.cgi?query=GO:0060442&auto_wild_cards=yes&view=query&action=query&search_constraint=terms"	GO:0060442_branching_involved_in_prostate_gland_morphogenesis) 15 1 6.265306 -0.828387 237 143.170653 202.96 262.749347 0.856371
=HYPERLINK("http://www.godatabase.org/cgi-bin/go.cgi?query=GO:0060749&auto_wild_cards=yes&view=query&action=query&search_constraint=terms"	GO:0060749_mammary_gland_alveolus_development) 15 1 6.265306 -0.828387 237 143.170653 202.96 262.749347 0.856371
=HYPERLINK("http://www.godatabase.org/cgi-bin/go.cgi?query=GO:0006793&auto_wild_cards=yes&view=query&action=query&search_constraint=terms"	GO:0006793_phosphorus_metabolic_process) 340 6 1.658463 -0.824685 239 143.325718 203.21 263.094282 0.850251
=HYPERLINK("http://www.godatabase.org/cgi-bin/go.cgi?query=GO:0006796&auto_wild_cards=yes&view=query&action=query&search_constraint=terms"	GO:0006796_phosphate_metabolic_process) 340 6 1.658463 -0.824685 239 143.325718 203.21 263.094282 0.850251
=HYPERLINK("http://www.godatabase.org/cgi-bin/go.cgi?query=GO:0042471&auto_wild_cards=yes&view=query&action=query&search_constraint=terms"	GO:0042471_ear_morphogenesis) 65 2 2.891680 -0.819506 240 144.078720 204.06 264.041280 0.850250
=HYPERLINK("http://www.godatabase.org/cgi-bin/go.cgi?query=GO:0043087&auto_wild_cards=yes&view=query&action=query&search_constraint=terms"	GO:0043087_regulation_of_GTPase_activity) 16 1 5.873724 -0.802577 244 151.865474 213.74 275.614526 0.875984
=HYPERLINK("http://www.godatabase.org/cgi-bin/go.cgi?query=GO:0043122&auto_wild_cards=yes&view=query&action=query&search_constraint=terms"	GO:0043122_regulation_of_I-kappaB_kinase_NF-kappaB_cascade) 16 1 5.873724 -0.802577 244 151.865474 213.74 275.614526 0.875984
=HYPERLINK("http://www.godatabase.org/cgi-bin/go.cgi?query=GO:0048286&auto_wild_cards=yes&view=query&action=query&search_constraint=terms"	GO:0048286_lung_alveolus_development) 16 1 5.873724 -0.802577 244 151.865474 213.74 275.614526 0.875984
=HYPERLINK("http://www.godatabase.org/cgi-bin/go.cgi?query=GO:0050974&auto_wild_cards=yes&view=query&action=query&search_constraint=terms"	GO:0050974_detection_of_mechanical_stimulus_involved_in_sensory_perception) 16 1 5.873724 -0.802577 244 151.865474 213.74 275.614526 0.875984
=HYPERLINK("http://www.godatabase.org/cgi-bin/go.cgi?query=GO:0007165&auto_wild_cards=yes&view=query&action=query&search_constraint=terms"	GO:0007165_signal_transduction) 915 13 1.335229 -0.797558 245 152.704558 214.92 277.135442 0.877224
=HYPERLINK("http://www.godatabase.org/cgi-bin/go.cgi?query=GO:0006261&auto_wild_cards=yes&view=query&action=query&search_constraint=terms"	GO:0006261_DNA-dependent_DNA_replication) 17 1 5.528211 -0.778463 250 160.461554 224.52 288.578446 0.898080
=HYPERLINK("http://www.godatabase.org/cgi-bin/go.cgi?query=GO:0021545&auto_wild_cards=yes&view=query&action=query&search_constraint=terms"	GO:0021545_cranial_nerve_development) 17 1 5.528211 -0.778463 250 160.461554 224.52 288.578446 0.898080
=HYPERLINK("http://www.godatabase.org/cgi-bin/go.cgi?query=GO:0030101&auto_wild_cards=yes&view=query&action=query&search_constraint=terms"	GO:0030101_natural_killer_cell_activation) 17 1 5.528211 -0.778463 250 160.461554 224.52 288.578446 0.898080
=HYPERLINK("http://www.godatabase.org/cgi-bin/go.cgi?query=GO:0048168&auto_wild_cards=yes&view=query&action=query&search_constraint=terms"	GO:0048168_regulation_of_neuronal_synaptic_plasticity) 17 1 5.528211 -0.778463 250 160.461554 224.52 288.578446 0.898080
=HYPERLINK("http://www.godatabase.org/cgi-bin/go.cgi?query=GO:0060350&auto_wild_cards=yes&view=query&action=query&search_constraint=terms"	GO:0060350_endochondral_bone_morphogenesis) 17 1 5.528211 -0.778463 250 160.461554 224.52 288.578446 0.898080
=HYPERLINK("http://www.godatabase.org/cgi-bin/go.cgi?query=GO:0007611&auto_wild_cards=yes&view=query&action=query&search_constraint=terms"	GO:0007611_learning_or_memory) 70 2 2.685131 -0.768759 252 161.805140 226.46 291.114860 0.898651
=HYPERLINK("http://www.godatabase.org/cgi-bin/go.cgi?query=GO:0048592&auto_wild_cards=yes&view=query&action=query&search_constraint=terms"	GO:0048592_eye_morphogenesis) 70 2 2.685131 -0.768759 252 161.805140 226.46 291.114860 0.898651
=HYPERLINK("http://www.godatabase.org/cgi-bin/go.cgi?query=GO:0007243&auto_wild_cards=yes&view=query&action=query&search_constraint=terms"	GO:0007243_protein_kinase_cascade) 205 4 1.833748 -0.763575 253 161.909516 226.67 291.430484 0.895929
=HYPERLINK("http://www.godatabase.org/cgi-bin/go.cgi?query=GO:0001825&auto_wild_cards=yes&view=query&action=query&search_constraint=terms"	GO:0001825_blastocyst_formation) 18 1 5.221088 -0.755851 260 170.258745 237.21 304.161255 0.912346
=HYPERLINK("http://www.godatabase.org/cgi-bin/go.cgi?query=GO:0002064&auto_wild_cards=yes&view=query&action=query&search_constraint=terms"	GO:0002064_epithelial_cell_development) 18 1 5.221088 -0.755851 260 170.258745 237.21 304.161255 0.912346
=HYPERLINK("http://www.godatabase.org/cgi-bin/go.cgi?query=GO:0010553&auto_wild_cards=yes&view=query&action=query&search_constraint=terms"	GO:0010553_negative_regulation_of_specific_transcription_from_RNA_polymerase_II_promoter) 18 1 5.221088 -0.755851 260 170.258745 237.21 304.161255 0.912346
=HYPERLINK("http://www.godatabase.org/cgi-bin/go.cgi?query=GO:0030178&auto_wild_cards=yes&view=query&action=query&search_constraint=terms"	GO:0030178_negative_regulation_of_Wnt_receptor_signaling_pathway) 18 1 5.221088 -0.755851 260 170.258745 237.21 304.161255 0.912346
=HYPERLINK("http://www.godatabase.org/cgi-bin/go.cgi?query=GO:0046578&auto_wild_cards=yes&view=query&action=query&search_constraint=terms"	GO:0046578_regulation_of_Ras_protein_signal_transduction) 18 1 5.221088 -0.755851 260 170.258745 237.21 304.161255 0.912346
=HYPERLINK("http://www.godatabase.org/cgi-bin/go.cgi?query=GO:0050982&auto_wild_cards=yes&view=query&action=query&search_constraint=terms"	GO:0050982_detection_of_mechanical_stimulus) 18 1 5.221088 -0.755851 260 170.258745 237.21 304.161255 0.912346
=HYPERLINK("http://www.godatabase.org/cgi-bin/go.cgi?query=GO:0060674&auto_wild_cards=yes&view=query&action=query&search_constraint=terms"	GO:0060674_placenta_blood_vessel_development) 18 1 5.221088 -0.755851 260 170.258745 237.21 304.161255 0.912346
=HYPERLINK("http://www.godatabase.org/cgi-bin/go.cgi?query=GO:0007166&auto_wild_cards=yes&view=query&action=query&search_constraint=terms"	GO:0007166_cell_surface_receptor_linked_signal_transduction) 597 9 1.416778 -0.753362 261 170.262081 237.25 304.237919 0.909004
=HYPERLINK("http://www.godatabase.org/cgi-bin/go.cgi?query=GO:0003008&auto_wild_cards=yes&view=query&action=query&search_constraint=terms"	GO:0003008_system_process) 516 8 1.457048 -0.752481 262 170.324728 237.36 304.395272 0.905954
=HYPERLINK("http://www.godatabase.org/cgi-bin/go.cgi?query=GO:0030879&auto_wild_cards=yes&view=query&action=query&search_constraint=terms"	GO:0030879_mammary_gland_development) 72 2 2.610544 -0.749741 263 171.585916 239.1 306.614084 0.909125
=HYPERLINK("http://www.godatabase.org/cgi-bin/go.cgi?query=GO:0008284&auto_wild_cards=yes&view=query&action=query&search_constraint=terms"	GO:0008284_positive_regulation_of_cell_proliferation) 208 4 1.807300 -0.747892 264 171.871183 239.45 307.028817 0.907008
=HYPERLINK("http://www.godatabase.org/cgi-bin/go.cgi?query=GO:0009987&auto_wild_cards=yes&view=query&action=query&search_constraint=terms"	GO:0009987_cellular_process) 3868 44 1.069054 -0.742335 265 172.322438 239.99 307.657562 0.905623
=HYPERLINK("http://www.godatabase.org/cgi-bin/go.cgi?query=GO:0007595&auto_wild_cards=yes&view=query&action=query&search_constraint=terms"	GO:0007595_lactation) 19 1 4.946294 -0.734577 268 177.758803 246.8 315.841197 0.920896
=HYPERLINK("http://www.godatabase.org/cgi-bin/go.cgi?query=GO:0030199&auto_wild_cards=yes&view=query&action=query&search_constraint=terms"	GO:0030199_collagen_fibril_organization) 19 1 4.946294 -0.734577 268 177.758803 246.8 315.841197 0.920896
=HYPERLINK("http://www.godatabase.org/cgi-bin/go.cgi?query=GO:0051056&auto_wild_cards=yes&view=query&action=query&search_constraint=terms"	GO:0051056_regulation_of_small_GTPase_mediated_signal_transduction) 19 1 4.946294 -0.734577 268 177.758803 246.8 315.841197 0.920896
=HYPERLINK("http://www.godatabase.org/cgi-bin/go.cgi?query=GO:0006518&auto_wild_cards=yes&view=query&action=query&search_constraint=terms"	GO:0006518_peptide_metabolic_process) 20 1 4.698980 -0.714505 272 184.222633 255.09 325.957367 0.937831
=HYPERLINK("http://www.godatabase.org/cgi-bin/go.cgi?query=GO:0018209&auto_wild_cards=yes&view=query&action=query&search_constraint=terms"	GO:0018209_peptidyl-serine_modification) 20 1 4.698980 -0.714505 272 184.222633 255.09 325.957367 0.937831
=HYPERLINK("http://www.godatabase.org/cgi-bin/go.cgi?query=GO:0032582&auto_wild_cards=yes&view=query&action=query&search_constraint=terms"	GO:0032582_negative_regulation_of_gene-specific_transcription) 20 1 4.698980 -0.714505 272 184.222633 255.09 325.957367 0.937831
=HYPERLINK("http://www.godatabase.org/cgi-bin/go.cgi?query=GO:0045639&auto_wild_cards=yes&view=query&action=query&search_constraint=terms"	GO:0045639_positive_regulation_of_myeloid_cell_differentiation) 20 1 4.698980 -0.714505 272 184.222633 255.09 325.957367 0.937831
=HYPERLINK("http://www.godatabase.org/cgi-bin/go.cgi?query=GO:0001890&auto_wild_cards=yes&view=query&action=query&search_constraint=terms"	GO:0001890_placenta_development) 77 2 2.441028 -0.705050 273 185.622266 257.06 328.497734 0.941612
=HYPERLINK("http://www.godatabase.org/cgi-bin/go.cgi?query=GO:0001702&auto_wild_cards=yes&view=query&action=query&search_constraint=terms"	GO:0001702_gastrulation_with_mouth_forming_second) 21 1 4.475219 -0.695516 280 193.564977 266.24 338.915023 0.950857
=HYPERLINK("http://www.godatabase.org/cgi-bin/go.cgi?query=GO:0001709&auto_wild_cards=yes&view=query&action=query&search_constraint=terms"	GO:0001709_cell_fate_determination) 21 1 4.475219 -0.695516 280 193.564977 266.24 338.915023 0.950857
=HYPERLINK("http://www.godatabase.org/cgi-bin/go.cgi?query=GO:0002053&auto_wild_cards=yes&view=query&action=query&search_constraint=terms"	GO:0002053_positive_regulation_of_mesenchymal_cell_proliferation) 21 1 4.475219 -0.695516 280 193.564977 266.24 338.915023 0.950857
=HYPERLINK("http://www.godatabase.org/cgi-bin/go.cgi?query=GO:0010552&auto_wild_cards=yes&view=query&action=query&search_constraint=terms"	GO:0010552_positive_regulation_of_specific_transcription_from_RNA_polymerase_II_promoter) 21 1 4.475219 -0.695516 280 193.564977 266.24 338.915023 0.950857
=HYPERLINK("http://www.godatabase.org/cgi-bin/go.cgi?query=GO:0034330&auto_wild_cards=yes&view=query&action=query&search_constraint=terms"	GO:0034330_cell_junction_organization) 21 1 4.475219 -0.695516 280 193.564977 266.24 338.915023 0.950857
=HYPERLINK("http://www.godatabase.org/cgi-bin/go.cgi?query=GO:0048675&auto_wild_cards=yes&view=query&action=query&search_constraint=terms"	GO:0048675_axon_extension) 21 1 4.475219 -0.695516 280 193.564977 266.24 338.915023 0.950857
=HYPERLINK("http://www.godatabase.org/cgi-bin/go.cgi?query=GO:0051656&auto_wild_cards=yes&view=query&action=query&search_constraint=terms"	GO:0051656_establishment_of_organelle_localization) 21 1 4.475219 -0.695516 280 193.564977 266.24 338.915023 0.950857
=HYPERLINK("http://www.godatabase.org/cgi-bin/go.cgi?query=GO:0051046&auto_wild_cards=yes&view=query&action=query&search_constraint=terms"	GO:0051046_regulation_of_secretion) 79 2 2.379230 -0.688224 281 195.006158 268.0 340.993842 0.953737
=HYPERLINK("http://www.godatabase.org/cgi-bin/go.cgi?query=GO:0000278&auto_wild_cards=yes&view=query&action=query&search_constraint=terms"	GO:0000278_mitotic_cell_cycle) 80 2 2.349490 -0.680021 282 196.231363 269.67 343.108637 0.956277
=HYPERLINK("http://www.godatabase.org/cgi-bin/go.cgi?query=GO:0008624&auto_wild_cards=yes&view=query&action=query&search_constraint=terms"	GO:0008624_induction_of_apoptosis_by_extracellular_signals) 22 1 4.271800 -0.677509 289 203.206181 278.52 353.833819 0.963737
=HYPERLINK("http://www.godatabase.org/cgi-bin/go.cgi?query=GO:0010463&auto_wild_cards=yes&view=query&action=query&search_constraint=terms"	GO:0010463_mesenchymal_cell_proliferation) 22 1 4.271800 -0.677509 289 203.206181 278.52 353.833819 0.963737
=HYPERLINK("http://www.godatabase.org/cgi-bin/go.cgi?query=GO:0010464&auto_wild_cards=yes&view=query&action=query&search_constraint=terms"	GO:0010464_regulation_of_mesenchymal_cell_proliferation) 22 1 4.271800 -0.677509 289 203.206181 278.52 353.833819 0.963737
=HYPERLINK("http://www.godatabase.org/cgi-bin/go.cgi?query=GO:0021575&auto_wild_cards=yes&view=query&action=query&search_constraint=terms"	GO:0021575_hindbrain_morphogenesis) 22 1 4.271800 -0.677509 289 203.206181 278.52 353.833819 0.963737
=HYPERLINK("http://www.godatabase.org/cgi-bin/go.cgi?query=GO:0021675&auto_wild_cards=yes&view=query&action=query&search_constraint=terms"	GO:0021675_nerve_development) 22 1 4.271800 -0.677509 289 203.206181 278.52 353.833819 0.963737
=HYPERLINK("http://www.godatabase.org/cgi-bin/go.cgi?query=GO:0030316&auto_wild_cards=yes&view=query&action=query&search_constraint=terms"	GO:0030316_osteoclast_differentiation) 22 1 4.271800 -0.677509 289 203.206181 278.52 353.833819 0.963737
=HYPERLINK("http://www.godatabase.org/cgi-bin/go.cgi?query=GO:0045787&auto_wild_cards=yes&view=query&action=query&search_constraint=terms"	GO:0045787_positive_regulation_of_cell_cycle) 22 1 4.271800 -0.677509 289 203.206181 278.52 353.833819 0.963737
=HYPERLINK("http://www.godatabase.org/cgi-bin/go.cgi?query=GO:0006397&auto_wild_cards=yes&view=query&action=query&search_constraint=terms"	GO:0006397_mRNA_processing) 23 1 4.086069 -0.660396 294 208.379447 285.17 361.960553 0.969966
=HYPERLINK("http://www.godatabase.org/cgi-bin/go.cgi?query=GO:0043388&auto_wild_cards=yes&view=query&action=query&search_constraint=terms"	GO:0043388_positive_regulation_of_DNA_binding) 23 1 4.086069 -0.660396 294 208.379447 285.17 361.960553 0.969966
=HYPERLINK("http://www.godatabase.org/cgi-bin/go.cgi?query=GO:0051705&auto_wild_cards=yes&view=query&action=query&search_constraint=terms"	GO:0051705_behavioral_interaction_between_organisms) 23 1 4.086069 -0.660396 294 208.379447 285.17 361.960553 0.969966
=HYPERLINK("http://www.godatabase.org/cgi-bin/go.cgi?query=GO:0060349&auto_wild_cards=yes&view=query&action=query&search_constraint=terms"	GO:0060349_bone_morphogenesis) 23 1 4.086069 -0.660396 294 208.379447 285.17 361.960553 0.969966
=HYPERLINK("http://www.godatabase.org/cgi-bin/go.cgi?query=GO:0060445&auto_wild_cards=yes&view=query&action=query&search_constraint=terms"	GO:0060445_branching_involved_in_salivary_gland_morphogenesis) 23 1 4.086069 -0.660396 294 208.379447 285.17 361.960553 0.969966
=HYPERLINK("http://www.godatabase.org/cgi-bin/go.cgi?query=GO:0043687&auto_wild_cards=yes&view=query&action=query&search_constraint=terms"	GO:0043687_post-translational_protein_modification) 384 6 1.468431 -0.655640 295 209.754192 286.67 363.585808 0.971763
=HYPERLINK("http://www.godatabase.org/cgi-bin/go.cgi?query=GO:0034961&auto_wild_cards=yes&view=query&action=query&search_constraint=terms"	GO:0034961_cellular_biopolymer_biosynthetic_process) 804 11 1.285790 -0.647298 296 211.188805 288.48 365.771195 0.974595
=HYPERLINK("http://www.godatabase.org/cgi-bin/go.cgi?query=GO:0000280&auto_wild_cards=yes&view=query&action=query&search_constraint=terms"	GO:0000280_nuclear_division) 24 1 3.915816 -0.644102 303 215.931588 294.49 373.048412 0.971914
=HYPERLINK("http://www.godatabase.org/cgi-bin/go.cgi?query=GO:0007067&auto_wild_cards=yes&view=query&action=query&search_constraint=terms"	GO:0007067_mitosis) 24 1 3.915816 -0.644102 303 215.931588 294.49 373.048412 0.971914
=HYPERLINK("http://www.godatabase.org/cgi-bin/go.cgi?query=GO:0007266&auto_wild_cards=yes&view=query&action=query&search_constraint=terms"	GO:0007266_Rho_protein_signal_transduction) 24 1 3.915816 -0.644102 303 215.931588 294.49 373.048412 0.971914
=HYPERLINK("http://www.godatabase.org/cgi-bin/go.cgi?query=GO:0008629&auto_wild_cards=yes&view=query&action=query&search_constraint=terms"	GO:0008629_induction_of_apoptosis_by_intracellular_signals) 24 1 3.915816 -0.644102 303 215.931588 294.49 373.048412 0.971914
=HYPERLINK("http://www.godatabase.org/cgi-bin/go.cgi?query=GO:0009612&auto_wild_cards=yes&view=query&action=query&search_constraint=terms"	GO:0009612_response_to_mechanical_stimulus) 24 1 3.915816 -0.644102 303 215.931588 294.49 373.048412 0.971914
=HYPERLINK("http://www.godatabase.org/cgi-bin/go.cgi?query=GO:0043588&auto_wild_cards=yes&view=query&action=query&search_constraint=terms"	GO:0043588_skin_development) 24 1 3.915816 -0.644102 303 215.931588 294.49 373.048412 0.971914
=HYPERLINK("http://www.godatabase.org/cgi-bin/go.cgi?query=GO:0051099&auto_wild_cards=yes&view=query&action=query&search_constraint=terms"	GO:0051099_positive_regulation_of_binding) 24 1 3.915816 -0.644102 303 215.931588 294.49 373.048412 0.971914
=HYPERLINK("http://www.godatabase.org/cgi-bin/go.cgi?query=GO:0043284&auto_wild_cards=yes&view=query&action=query&search_constraint=terms"	GO:0043284_biopolymer_biosynthetic_process) 807 11 1.281011 -0.640089 304 216.754465 295.51 374.265535 0.972072
=HYPERLINK("http://www.godatabase.org/cgi-bin/go.cgi?query=GO:0032504&auto_wild_cards=yes&view=query&action=query&search_constraint=terms"	GO:0032504_multicellular_organism_reproduction) 86 2 2.185572 -0.633523 306 217.833992 297.02 376.206008 0.970654
=HYPERLINK("http://www.godatabase.org/cgi-bin/go.cgi?query=GO:0048609&auto_wild_cards=yes&view=query&action=query&search_constraint=terms"	GO:0048609_reproductive_process_in_a_multicellular_organism) 86 2 2.185572 -0.633523 306 217.833992 297.02 376.206008 0.970654
=HYPERLINK("http://www.godatabase.org/cgi-bin/go.cgi?query=GO:0051704&auto_wild_cards=yes&view=query&action=query&search_constraint=terms"	GO:0051704_multi-organism_process) 157 3 1.795788 -0.632710 307 217.895180 297.11 376.324820 0.967785
=HYPERLINK("http://www.godatabase.org/cgi-bin/go.cgi?query=GO:0050890&auto_wild_cards=yes&view=query&action=query&search_constraint=terms"	GO:0050890_cognition) 233 4 1.613384 -0.630112 308 218.194819 297.39 376.585181 0.965552
=HYPERLINK("http://www.godatabase.org/cgi-bin/go.cgi?query=GO:0000087&auto_wild_cards=yes&view=query&action=query&search_constraint=terms"	GO:0000087_M_phase_of_mitotic_cell_cycle) 25 1 3.759184 -0.628559 312 221.960082 302.55 383.139918 0.969712
=HYPERLINK("http://www.godatabase.org/cgi-bin/go.cgi?query=GO:0007628&auto_wild_cards=yes&view=query&action=query&search_constraint=terms"	GO:0007628_adult_walking_behavior) 25 1 3.759184 -0.628559 312 221.960082 302.55 383.139918 0.969712
=HYPERLINK("http://www.godatabase.org/cgi-bin/go.cgi?query=GO:0048285&auto_wild_cards=yes&view=query&action=query&search_constraint=terms"	GO:0048285_organelle_fission) 25 1 3.759184 -0.628559 312 221.960082 302.55 383.139918 0.969712
=HYPERLINK("http://www.godatabase.org/cgi-bin/go.cgi?query=GO:0050852&auto_wild_cards=yes&view=query&action=query&search_constraint=terms"	GO:0050852_T_cell_receptor_signaling_pathway) 25 1 3.759184 -0.628559 312 221.960082 302.55 383.139918 0.969712
=HYPERLINK("http://www.godatabase.org/cgi-bin/go.cgi?query=GO:0022612&auto_wild_cards=yes&view=query&action=query&search_constraint=terms"	GO:0022612_gland_morphogenesis) 87 2 2.160450 -0.626198 313 223.414656 304.47 385.525344 0.972748
=HYPERLINK("http://www.godatabase.org/cgi-bin/go.cgi?query=GO:0001666&auto_wild_cards=yes&view=query&action=query&search_constraint=terms"	GO:0001666_response_to_hypoxia) 26 1 3.614600 -0.613707 318 229.468831 311.63 393.791169 0.979969
=HYPERLINK("http://www.godatabase.org/cgi-bin/go.cgi?query=GO:0007405&auto_wild_cards=yes&view=query&action=query&search_constraint=terms"	GO:0007405_neuroblast_proliferation) 26 1 3.614600 -0.613707 318 229.468831 311.63 393.791169 0.979969
=HYPERLINK("http://www.godatabase.org/cgi-bin/go.cgi?query=GO:0007613&auto_wild_cards=yes&view=query&action=query&search_constraint=terms"	GO:0007613_memory) 26 1 3.614600 -0.613707 318 229.468831 311.63 393.791169 0.979969
=HYPERLINK("http://www.godatabase.org/cgi-bin/go.cgi?query=GO:0007623&auto_wild_cards=yes&view=query&action=query&search_constraint=terms"	GO:0007623_circadian_rhythm) 26 1 3.614600 -0.613707 318 229.468831 311.63 393.791169 0.979969
=HYPERLINK("http://www.godatabase.org/cgi-bin/go.cgi?query=GO:0009636&auto_wild_cards=yes&view=query&action=query&search_constraint=terms"	GO:0009636_response_to_toxin) 26 1 3.614600 -0.613707 318 229.468831 311.63 393.791169 0.979969
=HYPERLINK("http://www.godatabase.org/cgi-bin/go.cgi?query=GO:0030324&auto_wild_cards=yes&view=query&action=query&search_constraint=terms"	GO:0030324_lung_development) 90 2 2.088435 -0.604893 319 230.751447 313.22 395.688553 0.981881
=HYPERLINK("http://www.godatabase.org/cgi-bin/go.cgi?query=GO:0031016&auto_wild_cards=yes&view=query&action=query&search_constraint=terms"	GO:0031016_pancreas_development) 27 1 3.480726 -0.599495 322 234.656618 317.85 401.043382 0.987112
=HYPERLINK("http://www.godatabase.org/cgi-bin/go.cgi?query=GO:0032496&auto_wild_cards=yes&view=query&action=query&search_constraint=terms"	GO:0032496_response_to_lipopolysaccharide) 27 1 3.480726 -0.599495 322 234.656618 317.85 401.043382 0.987112
=HYPERLINK("http://www.godatabase.org/cgi-bin/go.cgi?query=GO:0070482&auto_wild_cards=yes&view=query&action=query&search_constraint=terms"	GO:0070482_response_to_oxygen_levels) 27 1 3.480726 -0.599495 322 234.656618 317.85 401.043382 0.987112
=HYPERLINK("http://www.godatabase.org/cgi-bin/go.cgi?query=GO:0008544&auto_wild_cards=yes&view=query&action=query&search_constraint=terms"	GO:0008544_epidermis_development) 91 2 2.065486 -0.598007 323 235.045196 318.44 401.834804 0.985882
=HYPERLINK("http://www.godatabase.org/cgi-bin/go.cgi?query=GO:0019538&auto_wild_cards=yes&view=query&action=query&search_constraint=terms"	GO:0019538_protein_metabolic_process) 655 9 1.291323 -0.593151 324 235.571033 319.12 402.668967 0.984938
=HYPERLINK("http://www.godatabase.org/cgi-bin/go.cgi?query=GO:0030323&auto_wild_cards=yes&view=query&action=query&search_constraint=terms"	GO:0030323_respiratory_tube_development) 92 2 2.043035 -0.591224 325 236.387688 320.17 403.952312 0.985138
=HYPERLINK("http://www.godatabase.org/cgi-bin/go.cgi?query=GO:0043065&auto_wild_cards=yes&view=query&action=query&search_constraint=terms"	GO:0043065_positive_regulation_of_apoptosis) 166 3 1.698426 -0.587035 326 236.727941 320.61 404.492059 0.983466
=HYPERLINK("http://www.godatabase.org/cgi-bin/go.cgi?query=GO:0030073&auto_wild_cards=yes&view=query&action=query&search_constraint=terms"	GO:0030073_insulin_secretion) 28 1 3.356414 -0.585875 329 240.232050 324.69 409.147950 0.986900
=HYPERLINK("http://www.godatabase.org/cgi-bin/go.cgi?query=GO:0030111&auto_wild_cards=yes&view=query&action=query&search_constraint=terms"	GO:0030111_regulation_of_Wnt_receptor_signaling_pathway) 28 1 3.356414 -0.585875 329 240.232050 324.69 409.147950 0.986900
=HYPERLINK("http://www.godatabase.org/cgi-bin/go.cgi?query=GO:0043193&auto_wild_cards=yes&view=query&action=query&search_constraint=terms"	GO:0043193_positive_regulation_of_gene-specific_transcription) 28 1 3.356414 -0.585875 329 240.232050 324.69 409.147950 0.986900
=HYPERLINK("http://www.godatabase.org/cgi-bin/go.cgi?query=GO:0010556&auto_wild_cards=yes&view=query&action=query&search_constraint=terms"	GO:0010556_regulation_of_macromolecule_biosynthetic_process) 745 10 1.261471 -0.583263 330 241.002359 325.58 410.157641 0.986606
=HYPERLINK("http://www.godatabase.org/cgi-bin/go.cgi?query=GO:0010942&auto_wild_cards=yes&view=query&action=query&search_constraint=terms"	GO:0010942_positive_regulation_of_cell_death) 167 3 1.688256 -0.582198 332 241.297038 326.12 410.942962 0.982289
=HYPERLINK("http://www.godatabase.org/cgi-bin/go.cgi?query=GO:0043068&auto_wild_cards=yes&view=query&action=query&search_constraint=terms"	GO:0043068_positive_regulation_of_programmed_cell_death) 167 3 1.688256 -0.582198 332 241.297038 326.12 410.942962 0.982289
=HYPERLINK("http://www.godatabase.org/cgi-bin/go.cgi?query=GO:0006417&auto_wild_cards=yes&view=query&action=query&search_constraint=terms"	GO:0006417_regulation_of_translation) 29 1 3.240676 -0.572805 336 247.191922 332.72 418.248078 0.990238
=HYPERLINK("http://www.godatabase.org/cgi-bin/go.cgi?query=GO:0010564&auto_wild_cards=yes&view=query&action=query&search_constraint=terms"	GO:0010564_regulation_of_cell_cycle_process) 29 1 3.240676 -0.572805 336 247.191922 332.72 418.248078 0.990238
=HYPERLINK("http://www.godatabase.org/cgi-bin/go.cgi?query=GO:0042176&auto_wild_cards=yes&view=query&action=query&search_constraint=terms"	GO:0042176_regulation_of_protein_catabolic_process) 29 1 3.240676 -0.572805 336 247.191922 332.72 418.248078 0.990238
=HYPERLINK("http://www.godatabase.org/cgi-bin/go.cgi?query=GO:0042770&auto_wild_cards=yes&view=query&action=query&search_constraint=terms"	GO:0042770_DNA_damage_response__signal_transduction) 29 1 3.240676 -0.572805 336 247.191922 332.72 418.248078 0.990238
=HYPERLINK("http://www.godatabase.org/cgi-bin/go.cgi?query=GO:0007242&auto_wild_cards=yes&view=query&action=query&search_constraint=terms"	GO:0007242_intracellular_signaling_cascade) 411 6 1.371965 -0.569049 337 247.812501 333.57 419.327499 0.989822
=HYPERLINK("http://www.godatabase.org/cgi-bin/go.cgi?query=GO:0080090&auto_wild_cards=yes&view=query&action=query&search_constraint=terms"	GO:0080090_regulation_of_primary_metabolic_process) 926 12 1.217878 -0.568490 338 247.883889 333.65 419.416111 0.987130
=HYPERLINK("http://www.godatabase.org/cgi-bin/go.cgi?query=GO:0007219&auto_wild_cards=yes&view=query&action=query&search_constraint=terms"	GO:0007219_Notch_signaling_pathway) 30 1 3.132653 -0.560249 343 254.413894 341.5 428.586106 0.995627
=HYPERLINK("http://www.godatabase.org/cgi-bin/go.cgi?query=GO:0007435&auto_wild_cards=yes&view=query&action=query&search_constraint=terms"	GO:0007435_salivary_gland_morphogenesis) 30 1 3.132653 -0.560249 343 254.413894 341.5 428.586106 0.995627
=HYPERLINK("http://www.godatabase.org/cgi-bin/go.cgi?query=GO:0042552&auto_wild_cards=yes&view=query&action=query&search_constraint=terms"	GO:0042552_myelination) 30 1 3.132653 -0.560249 343 254.413894 341.5 428.586106 0.995627
=HYPERLINK("http://www.godatabase.org/cgi-bin/go.cgi?query=GO:0048565&auto_wild_cards=yes&view=query&action=query&search_constraint=terms"	GO:0048565_gut_development) 30 1 3.132653 -0.560249 343 254.413894 341.5 428.586106 0.995627
=HYPERLINK("http://www.godatabase.org/cgi-bin/go.cgi?query=GO:0060740&auto_wild_cards=yes&view=query&action=query&search_constraint=terms"	GO:0060740_prostate_gland_epithelium_morphogenesis) 30 1 3.132653 -0.560249 343 254.413894 341.5 428.586106 0.995627
=HYPERLINK("http://www.godatabase.org/cgi-bin/go.cgi?query=GO:0060541&auto_wild_cards=yes&view=query&action=query&search_constraint=terms"	GO:0060541_respiratory_system_development) 98 2 1.917951 -0.552578 344 256.531965 343.87 431.208035 0.999622
=HYPERLINK("http://www.godatabase.org/cgi-bin/go.cgi?query=GO:0030097&auto_wild_cards=yes&view=query&action=query&search_constraint=terms"	GO:0030097_hemopoiesis) 253 4 1.485843 -0.550196 345 256.851729 344.19 431.528271 0.997652
=HYPERLINK("http://www.godatabase.org/cgi-bin/go.cgi?query=GO:0008645&auto_wild_cards=yes&view=query&action=query&search_constraint=terms"	GO:0008645_hexose_transport) 31 1 3.031600 -0.548172 352 262.693168 351.83 440.966832 0.999517
=HYPERLINK("http://www.godatabase.org/cgi-bin/go.cgi?query=GO:0015749&auto_wild_cards=yes&view=query&action=query&search_constraint=terms"	GO:0015749_monosaccharide_transport) 31 1 3.031600 -0.548172 352 262.693168 351.83 440.966832 0.999517
=HYPERLINK("http://www.godatabase.org/cgi-bin/go.cgi?query=GO:0015758&auto_wild_cards=yes&view=query&action=query&search_constraint=terms"	GO:0015758_glucose_transport) 31 1 3.031600 -0.548172 352 262.693168 351.83 440.966832 0.999517
=HYPERLINK("http://www.godatabase.org/cgi-bin/go.cgi?query=GO:0048167&auto_wild_cards=yes&view=query&action=query&search_constraint=terms"	GO:0048167_regulation_of_synaptic_plasticity) 31 1 3.031600 -0.548172 352 262.693168 351.83 440.966832 0.999517
=HYPERLINK("http://www.godatabase.org/cgi-bin/go.cgi?query=GO:0048562&auto_wild_cards=yes&view=query&action=query&search_constraint=terms"	GO:0048562_embryonic_organ_morphogenesis) 31 1 3.031600 -0.548172 352 262.693168 351.83 440.966832 0.999517
=HYPERLINK("http://www.godatabase.org/cgi-bin/go.cgi?query=GO:0051640&auto_wild_cards=yes&view=query&action=query&search_constraint=terms"	GO:0051640_organelle_localization) 31 1 3.031600 -0.548172 352 262.693168 351.83 440.966832 0.999517
=HYPERLINK("http://www.godatabase.org/cgi-bin/go.cgi?query=GO:0060512&auto_wild_cards=yes&view=query&action=query&search_constraint=terms"	GO:0060512_prostate_gland_morphogenesis) 31 1 3.031600 -0.548172 352 262.693168 351.83 440.966832 0.999517
=HYPERLINK("http://www.godatabase.org/cgi-bin/go.cgi?query=GO:0060255&auto_wild_cards=yes&view=query&action=query&search_constraint=terms"	GO:0060255_regulation_of_macromolecule_metabolic_process) 936 12 1.204867 -0.547965 353 262.736190 351.89 441.043810 0.996856
=HYPERLINK("http://www.godatabase.org/cgi-bin/go.cgi?query=GO:0007398&auto_wild_cards=yes&view=query&action=query&search_constraint=terms"	GO:0007398_ectoderm_development) 99 2 1.898578 -0.546460 354 263.339631 352.76 442.180369 0.996497
=HYPERLINK("http://www.godatabase.org/cgi-bin/go.cgi?query=GO:0045449&auto_wild_cards=yes&view=query&action=query&search_constraint=terms"	GO:0045449_regulation_of_transcription) 676 9 1.251208 -0.542915 355 263.970387 353.54 443.109613 0.995887
=HYPERLINK("http://www.godatabase.org/cgi-bin/go.cgi?query=GO:0007249&auto_wild_cards=yes&view=query&action=query&search_constraint=terms"	GO:0007249_I-kappaB_kinase_NF-kappaB_cascade) 32 1 2.936862 -0.536543 361 268.568208 358.5 448.431792 0.993075
=HYPERLINK("http://www.godatabase.org/cgi-bin/go.cgi?query=GO:0007272&auto_wild_cards=yes&view=query&action=query&search_constraint=terms"	GO:0007272_ensheathment_of_neurons) 32 1 2.936862 -0.536543 361 268.568208 358.5 448.431792 0.993075
=HYPERLINK("http://www.godatabase.org/cgi-bin/go.cgi?query=GO:0008366&auto_wild_cards=yes&view=query&action=query&search_constraint=terms"	GO:0008366_axon_ensheathment) 32 1 2.936862 -0.536543 361 268.568208 358.5 448.431792 0.993075
=HYPERLINK("http://www.godatabase.org/cgi-bin/go.cgi?query=GO:0050885&auto_wild_cards=yes&view=query&action=query&search_constraint=terms"	GO:0050885_neuromuscular_process_controlling_balance) 32 1 2.936862 -0.536543 361 268.568208 358.5 448.431792 0.993075
=HYPERLINK("http://www.godatabase.org/cgi-bin/go.cgi?query=GO:0051259&auto_wild_cards=yes&view=query&action=query&search_constraint=terms"	GO:0051259_protein_oligomerization) 32 1 2.936862 -0.536543 361 268.568208 358.5 448.431792 0.993075
=HYPERLINK("http://www.godatabase.org/cgi-bin/go.cgi?query=GO:0051493&auto_wild_cards=yes&view=query&action=query&search_constraint=terms"	GO:0051493_regulation_of_cytoskeleton_organization) 32 1 2.936862 -0.536543 361 268.568208 358.5 448.431792 0.993075
=HYPERLINK("http://www.godatabase.org/cgi-bin/go.cgi?query=GO:0030036&auto_wild_cards=yes&view=query&action=query&search_constraint=terms"	GO:0030036_actin_cytoskeleton_organization) 102 2 1.842737 -0.528619 362 269.641123 359.82 449.998877 0.993978
=HYPERLINK("http://www.godatabase.org/cgi-bin/go.cgi?query=GO:0001843&auto_wild_cards=yes&view=query&action=query&search_constraint=terms"	GO:0001843_neural_tube_closure) 33 1 2.847866 -0.525335 366 274.360767 365.14 455.919233 0.997650
=HYPERLINK("http://www.godatabase.org/cgi-bin/go.cgi?query=GO:0007565&auto_wild_cards=yes&view=query&action=query&search_constraint=terms"	GO:0007565_female_pregnancy) 33 1 2.847866 -0.525335 366 274.360767 365.14 455.919233 0.997650
=HYPERLINK("http://www.godatabase.org/cgi-bin/go.cgi?query=GO:0008643&auto_wild_cards=yes&view=query&action=query&search_constraint=terms"	GO:0008643_carbohydrate_transport) 33 1 2.847866 -0.525335 366 274.360767 365.14 455.919233 0.997650
=HYPERLINK("http://www.godatabase.org/cgi-bin/go.cgi?query=GO:0060606&auto_wild_cards=yes&view=query&action=query&search_constraint=terms"	GO:0060606_tube_closure) 33 1 2.847866 -0.525335 366 274.360767 365.14 455.919233 0.997650
=HYPERLINK("http://www.godatabase.org/cgi-bin/go.cgi?query=GO:0009968&auto_wild_cards=yes&view=query&action=query&search_constraint=terms"	GO:0009968_negative_regulation_of_signal_transduction) 103 2 1.824846 -0.522838 367 274.889166 366.07 457.250834 0.997466
=HYPERLINK("http://www.godatabase.org/cgi-bin/go.cgi?query=GO:0048523&auto_wild_cards=yes&view=query&action=query&search_constraint=terms"	GO:0048523_negative_regulation_of_cellular_process) 774 10 1.214207 -0.519136 368 275.143688 366.44 457.736312 0.995761
=HYPERLINK("http://www.godatabase.org/cgi-bin/go.cgi?query=GO:0002237&auto_wild_cards=yes&view=query&action=query&search_constraint=terms"	GO:0002237_response_to_molecule_of_bacterial_origin) 34 1 2.764106 -0.514522 372 280.213072 372.59 464.966928 1.001586
=HYPERLINK("http://www.godatabase.org/cgi-bin/go.cgi?query=GO:0050730&auto_wild_cards=yes&view=query&action=query&search_constraint=terms"	GO:0050730_regulation_of_peptidyl-tyrosine_phosphorylation) 34 1 2.764106 -0.514522 372 280.213072 372.59 464.966928 1.001586
=HYPERLINK("http://www.godatabase.org/cgi-bin/go.cgi?query=GO:0051047&auto_wild_cards=yes&view=query&action=query&search_constraint=terms"	GO:0051047_positive_regulation_of_secretion) 34 1 2.764106 -0.514522 372 280.213072 372.59 464.966928 1.001586
=HYPERLINK("http://www.godatabase.org/cgi-bin/go.cgi?query=GO:0060711&auto_wild_cards=yes&view=query&action=query&search_constraint=terms"	GO:0060711_labyrinthine_layer_development) 34 1 2.764106 -0.514522 372 280.213072 372.59 464.966928 1.001586
=HYPERLINK("http://www.godatabase.org/cgi-bin/go.cgi?query=GO:0048872&auto_wild_cards=yes&view=query&action=query&search_constraint=terms"	GO:0048872_homeostasis_of_number_of_cells) 105 2 1.790087 -0.511514 373 280.713684 373.26 465.806316 1.000697
=HYPERLINK("http://www.godatabase.org/cgi-bin/go.cgi?query=GO:0010468&auto_wild_cards=yes&view=query&action=query&search_constraint=terms"	GO:0010468_regulation_of_gene_expression) 778 10 1.207964 -0.510773 374 280.853477 373.46 466.066523 0.998556
=HYPERLINK("http://www.godatabase.org/cgi-bin/go.cgi?query=GO:0001756&auto_wild_cards=yes&view=query&action=query&search_constraint=terms"	GO:0001756_somitogenesis) 35 1 2.685131 -0.504082 375 285.680713 378.79 471.899287 1.010107
=HYPERLINK("http://www.godatabase.org/cgi-bin/go.cgi?query=GO:0001889&auto_wild_cards=yes&view=query&action=query&search_constraint=terms"	GO:0001889_liver_development) 36 1 2.610544 -0.493992 381 291.307988 385.19 479.072012 1.010997
=HYPERLINK("http://www.godatabase.org/cgi-bin/go.cgi?query=GO:0007631&auto_wild_cards=yes&view=query&action=query&search_constraint=terms"	GO:0007631_feeding_behavior) 36 1 2.610544 -0.493992 381 291.307988 385.19 479.072012 1.010997
=HYPERLINK("http://www.godatabase.org/cgi-bin/go.cgi?query=GO:0014020&auto_wild_cards=yes&view=query&action=query&search_constraint=terms"	GO:0014020_primary_neural_tube_formation) 36 1 2.610544 -0.493992 381 291.307988 385.19 479.072012 1.010997
=HYPERLINK("http://www.godatabase.org/cgi-bin/go.cgi?query=GO:0019228&auto_wild_cards=yes&view=query&action=query&search_constraint=terms"	GO:0019228_regulation_of_action_potential_in_neuron) 36 1 2.610544 -0.493992 381 291.307988 385.19 479.072012 1.010997
=HYPERLINK("http://www.godatabase.org/cgi-bin/go.cgi?query=GO:0030072&auto_wild_cards=yes&view=query&action=query&search_constraint=terms"	GO:0030072_peptide_hormone_secretion) 36 1 2.610544 -0.493992 381 291.307988 385.19 479.072012 1.010997
=HYPERLINK("http://www.godatabase.org/cgi-bin/go.cgi?query=GO:0050851&auto_wild_cards=yes&view=query&action=query&search_constraint=terms"	GO:0050851_antigen_receptor-mediated_signaling_pathway) 36 1 2.610544 -0.493992 381 291.307988 385.19 479.072012 1.010997
=HYPERLINK("http://www.godatabase.org/cgi-bin/go.cgi?query=GO:0009888&auto_wild_cards=yes&view=query&action=query&search_constraint=terms"	GO:0009888_tissue_development) 525 7 1.253061 -0.491052 382 291.810693 385.75 479.689307 1.009817
=HYPERLINK("http://www.godatabase.org/cgi-bin/go.cgi?query=GO:0006464&auto_wild_cards=yes&view=query&action=query&search_constraint=terms"	GO:0006464_protein_modification_process) 439 6 1.284459 -0.490711 383 292.023106 386.0 479.976894 1.007833
=HYPERLINK("http://www.godatabase.org/cgi-bin/go.cgi?query=GO:0030029&auto_wild_cards=yes&view=query&action=query&search_constraint=terms"	GO:0030029_actin_filament-based_process) 109 2 1.724396 -0.489780 384 292.712901 386.68 480.647099 1.006979
=HYPERLINK("http://www.godatabase.org/cgi-bin/go.cgi?query=GO:0006350&auto_wild_cards=yes&view=query&action=query&search_constraint=terms"	GO:0006350_transcription) 701 9 1.206585 -0.487897 385 292.867037 386.82 480.772963 1.004727
=HYPERLINK("http://www.godatabase.org/cgi-bin/go.cgi?query=GO:0010648&auto_wild_cards=yes&view=query&action=query&search_constraint=terms"	GO:0010648_negative_regulation_of_cell_communication) 110 2 1.708720 -0.484527 387 294.040821 388.08 482.119179 1.002791
=HYPERLINK("http://www.godatabase.org/cgi-bin/go.cgi?query=GO:0043010&auto_wild_cards=yes&view=query&action=query&search_constraint=terms"	GO:0043010_camera-type_eye_development) 110 2 1.708720 -0.484527 387 294.040821 388.08 482.119179 1.002791
=HYPERLINK("http://www.godatabase.org/cgi-bin/go.cgi?query=GO:0002790&auto_wild_cards=yes&view=query&action=query&search_constraint=terms"	GO:0002790_peptide_secretion) 37 1 2.539989 -0.484234 390 296.615648 391.13 485.644352 1.002897
=HYPERLINK("http://www.godatabase.org/cgi-bin/go.cgi?query=GO:0050906&auto_wild_cards=yes&view=query&action=query&search_constraint=terms"	GO:0050906_detection_of_stimulus_involved_in_sensory_perception) 37 1 2.539989 -0.484234 390 296.615648 391.13 485.644352 1.002897
=HYPERLINK("http://www.godatabase.org/cgi-bin/go.cgi?query=GO:0051101&auto_wild_cards=yes&view=query&action=query&search_constraint=terms"	GO:0051101_regulation_of_DNA_binding) 37 1 2.539989 -0.484234 390 296.615648 391.13 485.644352 1.002897
=HYPERLINK("http://www.godatabase.org/cgi-bin/go.cgi?query=GO:0048705&auto_wild_cards=yes&view=query&action=query&search_constraint=terms"	GO:0048705_skeletal_system_morphogenesis) 111 2 1.693326 -0.479345 391 297.369808 392.07 486.770192 1.002737
=HYPERLINK("http://www.godatabase.org/cgi-bin/go.cgi?query=GO:0001570&auto_wild_cards=yes&view=query&action=query&search_constraint=terms"	GO:0001570_vasculogenesis) 38 1 2.473147 -0.474789 393 302.612486 398.51 494.407514 1.014020
=HYPERLINK("http://www.godatabase.org/cgi-bin/go.cgi?query=GO:0046777&auto_wild_cards=yes&view=query&action=query&search_constraint=terms"	GO:0046777_protein_amino_acid_autophosphorylation) 38 1 2.473147 -0.474789 393 302.612486 398.51 494.407514 1.014020
=HYPERLINK("http://www.godatabase.org/cgi-bin/go.cgi?query=GO:0006974&auto_wild_cards=yes&view=query&action=query&search_constraint=terms"	GO:0006974_response_to_DNA_damage_stimulus) 113 2 1.663356 -0.469185 394 303.924593 400.06 496.195407 1.015381
=HYPERLINK("http://www.godatabase.org/cgi-bin/go.cgi?query=GO:0048534&auto_wild_cards=yes&view=query&action=query&search_constraint=terms"	GO:0048534_hemopoietic_or_lymphoid_organ_development) 277 4 1.357106 -0.467997 396 304.229513 400.42 496.610487 1.011162
=HYPERLINK("http://www.godatabase.org/cgi-bin/go.cgi?query=GO:0048646&auto_wild_cards=yes&view=query&action=query&search_constraint=terms"	GO:0048646_anatomical_structure_formation_involved_in_morphogenesis) 277 4 1.357106 -0.467997 396 304.229513 400.42 496.610487 1.011162
=HYPERLINK("http://www.godatabase.org/cgi-bin/go.cgi?query=GO:0007160&auto_wild_cards=yes&view=query&action=query&search_constraint=terms"	GO:0007160_cell-matrix_adhesion) 39 1 2.409733 -0.465642 401 308.385776 404.98 501.574224 1.009925
=HYPERLINK("http://www.godatabase.org/cgi-bin/go.cgi?query=GO:0008037&auto_wild_cards=yes&view=query&action=query&search_constraint=terms"	GO:0008037_cell_recognition) 39 1 2.409733 -0.465642 401 308.385776 404.98 501.574224 1.009925
=HYPERLINK("http://www.godatabase.org/cgi-bin/go.cgi?query=GO:0035148&auto_wild_cards=yes&view=query&action=query&search_constraint=terms"	GO:0035148_tube_lumen_formation) 39 1 2.409733 -0.465642 401 308.385776 404.98 501.574224 1.009925
=HYPERLINK("http://www.godatabase.org/cgi-bin/go.cgi?query=GO:0042475&auto_wild_cards=yes&view=query&action=query&search_constraint=terms"	GO:0042475_odontogenesis_of_dentine-containing_tooth) 39 1 2.409733 -0.465642 401 308.385776 404.98 501.574224 1.009925
=HYPERLINK("http://www.godatabase.org/cgi-bin/go.cgi?query=GO:0048663&auto_wild_cards=yes&view=query&action=query&search_constraint=terms"	GO:0048663_neuron_fate_commitment) 39 1 2.409733 -0.465642 401 308.385776 404.98 501.574224 1.009925
=HYPERLINK("http://www.godatabase.org/cgi-bin/go.cgi?query=GO:0006996&auto_wild_cards=yes&view=query&action=query&search_constraint=terms"	GO:0006996_organelle_organization) 449 6 1.255852 -0.465254 402 308.563028 405.14 501.716972 1.007811
=HYPERLINK("http://www.godatabase.org/cgi-bin/go.cgi?query=GO:0000165&auto_wild_cards=yes&view=query&action=query&search_constraint=terms"	GO:0000165_MAPKKK_cascade) 114 2 1.648765 -0.464205 403 308.933183 405.54 502.146817 1.006303
=HYPERLINK("http://www.godatabase.org/cgi-bin/go.cgi?query=GO:0003002&auto_wild_cards=yes&view=query&action=query&search_constraint=terms"	GO:0003002_regionalization) 195 3 1.445840 -0.463390 404 309.476916 406.01 502.543084 1.004975
=HYPERLINK("http://www.godatabase.org/cgi-bin/go.cgi?query=GO:0007610&auto_wild_cards=yes&view=query&action=query&search_constraint=terms"	GO:0007610_behavior) 279 4 1.347378 -0.461740 405 309.859025 406.49 503.120975 1.003679
=HYPERLINK("http://www.godatabase.org/cgi-bin/go.cgi?query=GO:0043009&auto_wild_cards=yes&view=query&action=query&search_constraint=terms"	GO:0043009_chordate_embryonic_development) 365 5 1.287392 -0.459427 406 310.392548 407.23 504.067452 1.003030
=HYPERLINK("http://www.godatabase.org/cgi-bin/go.cgi?query=GO:0001824&auto_wild_cards=yes&view=query&action=query&search_constraint=terms"	GO:0001824_blastocyst_development) 40 1 2.349490 -0.456777 409 314.355910 411.43 508.504090 1.005941
=HYPERLINK("http://www.godatabase.org/cgi-bin/go.cgi?query=GO:0016071&auto_wild_cards=yes&view=query&action=query&search_constraint=terms"	GO:0016071_mRNA_metabolic_process) 40 1 2.349490 -0.456777 409 314.355910 411.43 508.504090 1.005941
=HYPERLINK("http://www.godatabase.org/cgi-bin/go.cgi?query=GO:0017015&auto_wild_cards=yes&view=query&action=query&search_constraint=terms"	GO:0017015_regulation_of_transforming_growth_factor_beta_receptor_signaling_pathway) 40 1 2.349490 -0.456777 409 314.355910 411.43 508.504090 1.005941
=HYPERLINK("http://www.godatabase.org/cgi-bin/go.cgi?query=GO:0009792&auto_wild_cards=yes&view=query&action=query&search_constraint=terms"	GO:0009792_embryonic_development_ending_in_birth_or_egg_hatching) 368 5 1.276897 -0.451351 410 316.036656 413.69 511.343344 1.009000
=HYPERLINK("http://www.godatabase.org/cgi-bin/go.cgi?query=GO:0002429&auto_wild_cards=yes&view=query&action=query&search_constraint=terms"	GO:0002429_immune_response-activating_cell_surface_receptor_signaling_pathway) 41 1 2.292185 -0.448179 417 321.402108 419.85 518.297892 1.006835
=HYPERLINK("http://www.godatabase.org/cgi-bin/go.cgi?query=GO:0006260&auto_wild_cards=yes&view=query&action=query&search_constraint=terms"	GO:0006260_DNA_replication) 41 1 2.292185 -0.448179 417 321.402108 419.85 518.297892 1.006835
=HYPERLINK("http://www.godatabase.org/cgi-bin/go.cgi?query=GO:0007254&auto_wild_cards=yes&view=query&action=query&search_constraint=terms"	GO:0007254_JNK_cascade) 41 1 2.292185 -0.448179 417 321.402108 419.85 518.297892 1.006835
=HYPERLINK("http://www.godatabase.org/cgi-bin/go.cgi?query=GO:0009894&auto_wild_cards=yes&view=query&action=query&search_constraint=terms"	GO:0009894_regulation_of_catabolic_process) 41 1 2.292185 -0.448179 417 321.402108 419.85 518.297892 1.006835
=HYPERLINK("http://www.godatabase.org/cgi-bin/go.cgi?query=GO:0010551&auto_wild_cards=yes&view=query&action=query&search_constraint=terms"	GO:0010551_regulation_of_specific_transcription_from_RNA_polymerase_II_promoter) 41 1 2.292185 -0.448179 417 321.402108 419.85 518.297892 1.006835
=HYPERLINK("http://www.godatabase.org/cgi-bin/go.cgi?query=GO:0015833&auto_wild_cards=yes&view=query&action=query&search_constraint=terms"	GO:0015833_peptide_transport) 41 1 2.292185 -0.448179 417 321.402108 419.85 518.297892 1.006835
=HYPERLINK("http://www.godatabase.org/cgi-bin/go.cgi?query=GO:0032569&auto_wild_cards=yes&view=query&action=query&search_constraint=terms"	GO:0032569_specific_transcription_from_RNA_polymerase_II_promoter) 41 1 2.292185 -0.448179 417 321.402108 419.85 518.297892 1.006835
=HYPERLINK("http://www.godatabase.org/cgi-bin/go.cgi?query=GO:0034645&auto_wild_cards=yes&view=query&action=query&search_constraint=terms"	GO:0034645_cellular_macromolecule_biosynthetic_process) 901 11 1.147365 -0.445373 418 322.093349 420.73 519.366651 1.006531
=HYPERLINK("http://www.godatabase.org/cgi-bin/go.cgi?query=GO:0031326&auto_wild_cards=yes&view=query&action=query&search_constraint=terms"	GO:0031326_regulation_of_cellular_biosynthetic_process) 812 10 1.157384 -0.444103 419 322.762529 421.42 520.077471 1.005776
=HYPERLINK("http://www.godatabase.org/cgi-bin/go.cgi?query=GO:0043412&auto_wild_cards=yes&view=query&action=query&search_constraint=terms"	GO:0043412_biopolymer_modification) 458 6 1.231174 -0.443390 420 323.385320 422.04 520.694680 1.004857
=HYPERLINK("http://www.godatabase.org/cgi-bin/go.cgi?query=GO:0010740&auto_wild_cards=yes&view=query&action=query&search_constraint=terms"	GO:0010740_positive_regulation_of_protein_kinase_cascade) 42 1 2.237609 -0.439836 423 329.285177 428.02 526.754823 1.011868
=HYPERLINK("http://www.godatabase.org/cgi-bin/go.cgi?query=GO:0042476&auto_wild_cards=yes&view=query&action=query&search_constraint=terms"	GO:0042476_odontogenesis) 42 1 2.237609 -0.439836 423 329.285177 428.02 526.754823 1.011868
=HYPERLINK("http://www.godatabase.org/cgi-bin/go.cgi?query=GO:0045637&auto_wild_cards=yes&view=query&action=query&search_constraint=terms"	GO:0045637_regulation_of_myeloid_cell_differentiation) 42 1 2.237609 -0.439836 423 329.285177 428.02 526.754823 1.011868
=HYPERLINK("http://www.godatabase.org/cgi-bin/go.cgi?query=GO:0009889&auto_wild_cards=yes&view=query&action=query&search_constraint=terms"	GO:0009889_regulation_of_biosynthetic_process) 815 10 1.153124 -0.438585 424 329.510381 428.26 527.009619 1.010047
=HYPERLINK("http://www.godatabase.org/cgi-bin/go.cgi?query=GO:0051234&auto_wild_cards=yes&view=query&action=query&search_constraint=terms"	GO:0051234_establishment_of_localization) 729 9 1.160242 -0.431971 425 330.460312 429.47 528.479688 1.010518
=HYPERLINK("http://www.godatabase.org/cgi-bin/go.cgi?query=GO:0001508&auto_wild_cards=yes&view=query&action=query&search_constraint=terms"	GO:0001508_regulation_of_action_potential) 43 1 2.185572 -0.431736 432 335.166041 434.51 533.853959 1.005810
=HYPERLINK("http://www.godatabase.org/cgi-bin/go.cgi?query=GO:0001841&auto_wild_cards=yes&view=query&action=query&search_constraint=terms"	GO:0001841_neural_tube_formation) 43 1 2.185572 -0.431736 432 335.166041 434.51 533.853959 1.005810
=HYPERLINK("http://www.godatabase.org/cgi-bin/go.cgi?query=GO:0006766&auto_wild_cards=yes&view=query&action=query&search_constraint=terms"	GO:0006766_vitamin_metabolic_process) 43 1 2.185572 -0.431736 432 335.166041 434.51 533.853959 1.005810
=HYPERLINK("http://www.godatabase.org/cgi-bin/go.cgi?query=GO:0009582&auto_wild_cards=yes&view=query&action=query&search_constraint=terms"	GO:0009582_detection_of_abiotic_stimulus) 43 1 2.185572 -0.431736 432 335.166041 434.51 533.853959 1.005810
=HYPERLINK("http://www.godatabase.org/cgi-bin/go.cgi?query=GO:0010001&auto_wild_cards=yes&view=query&action=query&search_constraint=terms"	GO:0010001_glial_cell_differentiation) 43 1 2.185572 -0.431736 432 335.166041 434.51 533.853959 1.005810
=HYPERLINK("http://www.godatabase.org/cgi-bin/go.cgi?query=GO:0031098&auto_wild_cards=yes&view=query&action=query&search_constraint=terms"	GO:0031098_stress-activated_protein_kinase_signaling_pathway) 43 1 2.185572 -0.431736 432 335.166041 434.51 533.853959 1.005810
=HYPERLINK("http://www.godatabase.org/cgi-bin/go.cgi?query=GO:0046879&auto_wild_cards=yes&view=query&action=query&search_constraint=terms"	GO:0046879_hormone_secretion) 43 1 2.185572 -0.431736 432 335.166041 434.51 533.853959 1.005810
=HYPERLINK("http://www.godatabase.org/cgi-bin/go.cgi?query=GO:0006917&auto_wild_cards=yes&view=query&action=query&search_constraint=terms"	GO:0006917_induction_of_apoptosis) 121 2 1.553382 -0.431093 434 335.922616 435.57 535.217384 1.003618
=HYPERLINK("http://www.godatabase.org/cgi-bin/go.cgi?query=GO:0012502&auto_wild_cards=yes&view=query&action=query&search_constraint=terms"	GO:0012502_induction_of_programmed_cell_death) 121 2 1.553382 -0.431093 434 335.922616 435.57 535.217384 1.003618
=HYPERLINK("http://www.godatabase.org/cgi-bin/go.cgi?query=GO:0022607&auto_wild_cards=yes&view=query&action=query&search_constraint=terms"	GO:0022607_cellular_component_assembly) 204 3 1.382053 -0.431085 435 336.015175 435.72 535.424825 1.001655
=HYPERLINK("http://www.godatabase.org/cgi-bin/go.cgi?query=GO:0009059&auto_wild_cards=yes&view=query&action=query&search_constraint=terms"	GO:0009059_macromolecule_biosynthetic_process) 910 11 1.136017 -0.429613 436 336.351582 436.03 535.708418 1.000069
=HYPERLINK("http://www.godatabase.org/cgi-bin/go.cgi?query=GO:0006139&auto_wild_cards=yes&view=query&action=query&search_constraint=terms"	GO:0006139_nucleobase__nucleoside__nucleotide_and_nucleic_acid_metabolic_process) 1002 12 1.125504 -0.426914 437 336.941459 436.75 536.558541 0.999428
=HYPERLINK("http://www.godatabase.org/cgi-bin/go.cgi?query=GO:0001942&auto_wild_cards=yes&view=query&action=query&search_constraint=terms"	GO:0001942_hair_follicle_development) 44 1 2.135900 -0.423867 448 343.699902 444.18 544.660098 0.991473
=HYPERLINK("http://www.godatabase.org/cgi-bin/go.cgi?query=GO:0002768&auto_wild_cards=yes&view=query&action=query&search_constraint=terms"	GO:0002768_immune_response-regulating_cell_surface_receptor_signaling_pathway) 44 1 2.135900 -0.423867 448 343.699902 444.18 544.660098 0.991473
=HYPERLINK("http://www.godatabase.org/cgi-bin/go.cgi?query=GO:0006606&auto_wild_cards=yes&view=query&action=query&search_constraint=terms"	GO:0006606_protein_import_into_nucleus) 44 1 2.135900 -0.423867 448 343.699902 444.18 544.660098 0.991473
=HYPERLINK("http://www.godatabase.org/cgi-bin/go.cgi?query=GO:0009914&auto_wild_cards=yes&view=query&action=query&search_constraint=terms"	GO:0009914_hormone_transport) 44 1 2.135900 -0.423867 448 343.699902 444.18 544.660098 0.991473
=HYPERLINK("http://www.godatabase.org/cgi-bin/go.cgi?query=GO:0022404&auto_wild_cards=yes&view=query&action=query&search_constraint=terms"	GO:0022404_molting_cycle_process) 44 1 2.135900 -0.423867 448 343.699902 444.18 544.660098 0.991473
=HYPERLINK("http://www.godatabase.org/cgi-bin/go.cgi?query=GO:0022405&auto_wild_cards=yes&view=query&action=query&search_constraint=terms"	GO:0022405_hair_cycle_process) 44 1 2.135900 -0.423867 448 343.699902 444.18 544.660098 0.991473
=HYPERLINK("http://www.godatabase.org/cgi-bin/go.cgi?query=GO:0035282&auto_wild_cards=yes&view=query&action=query&search_constraint=terms"	GO:0035282_segmentation) 44 1 2.135900 -0.423867 448 343.699902 444.18 544.660098 0.991473
=HYPERLINK("http://www.godatabase.org/cgi-bin/go.cgi?query=GO:0042303&auto_wild_cards=yes&view=query&action=query&search_constraint=terms"	GO:0042303_molting_cycle) 44 1 2.135900 -0.423867 448 343.699902 444.18 544.660098 0.991473
=HYPERLINK("http://www.godatabase.org/cgi-bin/go.cgi?query=GO:0042633&auto_wild_cards=yes&view=query&action=query&search_constraint=terms"	GO:0042633_hair_cycle) 44 1 2.135900 -0.423867 448 343.699902 444.18 544.660098 0.991473
=HYPERLINK("http://www.godatabase.org/cgi-bin/go.cgi?query=GO:0050808&auto_wild_cards=yes&view=query&action=query&search_constraint=terms"	GO:0050808_synapse_organization) 44 1 2.135900 -0.423867 448 343.699902 444.18 544.660098 0.991473
=HYPERLINK("http://www.godatabase.org/cgi-bin/go.cgi?query=GO:0051170&auto_wild_cards=yes&view=query&action=query&search_constraint=terms"	GO:0051170_nuclear_import) 44 1 2.135900 -0.423867 448 343.699902 444.18 544.660098 0.991473
=HYPERLINK("http://www.godatabase.org/cgi-bin/go.cgi?query=GO:0001838&auto_wild_cards=yes&view=query&action=query&search_constraint=terms"	GO:0001838_embryonic_epithelial_tube_formation) 45 1 2.088435 -0.416218 449 346.352849 447.33 548.307151 0.996281
=HYPERLINK("http://www.godatabase.org/cgi-bin/go.cgi?query=GO:0044267&auto_wild_cards=yes&view=query&action=query&search_constraint=terms"	GO:0044267_cellular_protein_metabolic_process) 559 7 1.176846 -0.415197 450 346.507600 447.51 548.512400 0.994467
=HYPERLINK("http://www.godatabase.org/cgi-bin/go.cgi?query=GO:0002520&auto_wild_cards=yes&view=query&action=query&search_constraint=terms"	GO:0002520_immune_system_development) 295 4 1.274300 -0.414618 451 346.980181 448.13 549.279819 0.993636
=HYPERLINK("http://www.godatabase.org/cgi-bin/go.cgi?query=GO:0001763&auto_wild_cards=yes&view=query&action=query&search_constraint=terms"	GO:0001763_morphogenesis_of_a_branching_structure) 125 2 1.503673 -0.413454 452 347.531424 448.7 549.868576 0.992699
=HYPERLINK("http://www.godatabase.org/cgi-bin/go.cgi?query=GO:0007612&auto_wild_cards=yes&view=query&action=query&search_constraint=terms"	GO:0007612_learning) 46 1 2.043035 -0.408781 457 350.410598 451.97 553.529402 0.988993
=HYPERLINK("http://www.godatabase.org/cgi-bin/go.cgi?query=GO:0009581&auto_wild_cards=yes&view=query&action=query&search_constraint=terms"	GO:0009581_detection_of_external_stimulus) 46 1 2.043035 -0.408781 457 350.410598 451.97 553.529402 0.988993
=HYPERLINK("http://www.godatabase.org/cgi-bin/go.cgi?query=GO:0030850&auto_wild_cards=yes&view=query&action=query&search_constraint=terms"	GO:0030850_prostate_gland_development) 46 1 2.043035 -0.408781 457 350.410598 451.97 553.529402 0.988993
=HYPERLINK("http://www.godatabase.org/cgi-bin/go.cgi?query=GO:0042063&auto_wild_cards=yes&view=query&action=query&search_constraint=terms"	GO:0042063_gliogenesis) 46 1 2.043035 -0.408781 457 350.410598 451.97 553.529402 0.988993
=HYPERLINK("http://www.godatabase.org/cgi-bin/go.cgi?query=GO:0051098&auto_wild_cards=yes&view=query&action=query&search_constraint=terms"	GO:0051098_regulation_of_binding) 46 1 2.043035 -0.408781 457 350.410598 451.97 553.529402 0.988993
=HYPERLINK("http://www.godatabase.org/cgi-bin/go.cgi?query=GO:0035295&auto_wild_cards=yes&view=query&action=query&search_constraint=terms"	GO:0035295_tube_development) 212 3 1.329900 -0.404397 458 350.743489 452.43 554.116511 0.987838
=HYPERLINK("http://www.godatabase.org/cgi-bin/go.cgi?query=GO:0002757&auto_wild_cards=yes&view=query&action=query&search_constraint=terms"	GO:0002757_immune_response-activating_signal_transduction) 47 1 1.999566 -0.401545 462 354.971554 456.95 558.928446 0.989069
=HYPERLINK("http://www.godatabase.org/cgi-bin/go.cgi?query=GO:0006396&auto_wild_cards=yes&view=query&action=query&search_constraint=terms"	GO:0006396_RNA_processing) 47 1 1.999566 -0.401545 462 354.971554 456.95 558.928446 0.989069
=HYPERLINK("http://www.godatabase.org/cgi-bin/go.cgi?query=GO:0016570&auto_wild_cards=yes&view=query&action=query&search_constraint=terms"	GO:0016570_histone_modification) 47 1 1.999566 -0.401545 462 354.971554 456.95 558.928446 0.989069
=HYPERLINK("http://www.godatabase.org/cgi-bin/go.cgi?query=GO:0030183&auto_wild_cards=yes&view=query&action=query&search_constraint=terms"	GO:0030183_B_cell_differentiation) 47 1 1.999566 -0.401545 462 354.971554 456.95 558.928446 0.989069
=HYPERLINK("http://www.godatabase.org/cgi-bin/go.cgi?query=GO:0001655&auto_wild_cards=yes&view=query&action=query&search_constraint=terms"	GO:0001655_urogenital_system_development) 128 2 1.468431 -0.400789 463 355.693272 457.84 559.986728 0.988855
=HYPERLINK("http://www.godatabase.org/cgi-bin/go.cgi?query=GO:0016070&auto_wild_cards=yes&view=query&action=query&search_constraint=terms"	GO:0016070_RNA_metabolic_process) 658 8 1.142609 -0.396734 464 356.000221 458.28 560.559779 0.987672
=HYPERLINK("http://www.godatabase.org/cgi-bin/go.cgi?query=GO:0034504&auto_wild_cards=yes&view=query&action=query&search_constraint=terms"	GO:0034504_protein_localization_in_nucleus) 48 1 1.957908 -0.394502 465 358.691111 461.16 563.628889 0.991742
=HYPERLINK("http://www.godatabase.org/cgi-bin/go.cgi?query=GO:0043170&auto_wild_cards=yes&view=query&action=query&search_constraint=terms"	GO:0043170_macromolecule_metabolic_process) 1576 18 1.073371 -0.390570 466 359.692692 462.36 565.027308 0.992189
=HYPERLINK("http://www.godatabase.org/cgi-bin/go.cgi?query=GO:0006725&auto_wild_cards=yes&view=query&action=query&search_constraint=terms"	GO:0006725_cellular_aromatic_compound_metabolic_process) 49 1 1.917951 -0.387643 467 363.779501 466.93 570.080499 0.999850
=HYPERLINK("http://www.godatabase.org/cgi-bin/go.cgi?query=GO:0034960&auto_wild_cards=yes&view=query&action=query&search_constraint=terms"	GO:0034960_cellular_biopolymer_metabolic_process) 1395 16 1.077902 -0.385836 468 364.097854 467.23 570.362146 0.998355
=HYPERLINK("http://www.godatabase.org/cgi-bin/go.cgi?query=GO:0006355&auto_wild_cards=yes&view=query&action=query&search_constraint=terms"	GO:0006355_regulation_of_transcription__DNA-dependent) 575 7 1.144099 -0.383243 469 364.905561 468.05 571.194439 0.997974
=HYPERLINK("http://www.godatabase.org/cgi-bin/go.cgi?query=GO:0043283&auto_wild_cards=yes&view=query&action=query&search_constraint=terms"	GO:0043283_biopolymer_metabolic_process) 1490 17 1.072250 -0.382049 470 365.663854 468.83 571.996146 0.997511
=HYPERLINK("http://www.godatabase.org/cgi-bin/go.cgi?query=GO:0019219&auto_wild_cards=yes&view=query&action=query&search_constraint=terms"	GO:0019219_regulation_of_nucleobase__nucleoside__nucleotide_and_nucleic_acid_metabolic_process) 757 9 1.117327 -0.381556 471 365.923655 469.03 572.136345 0.995817
=HYPERLINK("http://www.godatabase.org/cgi-bin/go.cgi?query=GO:0001656&auto_wild_cards=yes&view=query&action=query&search_constraint=terms"	GO:0001656_metanephros_development) 50 1 1.879592 -0.380962 474 368.277941 471.44 574.602059 0.994599
=HYPERLINK("http://www.godatabase.org/cgi-bin/go.cgi?query=GO:0017038&auto_wild_cards=yes&view=query&action=query&search_constraint=terms"	GO:0017038_protein_import) 50 1 1.879592 -0.380962 474 368.277941 471.44 574.602059 0.994599
=HYPERLINK("http://www.godatabase.org/cgi-bin/go.cgi?query=GO:0051606&auto_wild_cards=yes&view=query&action=query&search_constraint=terms"	GO:0051606_detection_of_stimulus) 50 1 1.879592 -0.380962 474 368.277941 471.44 574.602059 0.994599
=HYPERLINK("http://www.godatabase.org/cgi-bin/go.cgi?query=GO:0009952&auto_wild_cards=yes&view=query&action=query&search_constraint=terms"	GO:0009952_anterior_posterior_pattern_formation) 133 2 1.413227 -0.380686 476 368.848316 472.04 575.231684 0.991681
=HYPERLINK("http://www.godatabase.org/cgi-bin/go.cgi?query=GO:0044057&auto_wild_cards=yes&view=query&action=query&search_constraint=terms"	GO:0044057_regulation_of_system_process) 133 2 1.413227 -0.380686 476 368.848316 472.04 575.231684 0.991681
=HYPERLINK("http://www.godatabase.org/cgi-bin/go.cgi?query=GO:0001701&auto_wild_cards=yes&view=query&action=query&search_constraint=terms"	GO:0001701_in_utero_embryonic_development) 221 3 1.275741 -0.376457 477 370.128758 473.4 576.671242 0.992453
=HYPERLINK("http://www.godatabase.org/cgi-bin/go.cgi?query=GO:0002764&auto_wild_cards=yes&view=query&action=query&search_constraint=terms"	GO:0002764_immune_response-regulating_signal_transduction) 51 1 1.842737 -0.374451 481 373.183165 476.82 580.456835 0.991310
=HYPERLINK("http://www.godatabase.org/cgi-bin/go.cgi?query=GO:0007601&auto_wild_cards=yes&view=query&action=query&search_constraint=terms"	GO:0007601_visual_perception) 51 1 1.842737 -0.374451 481 373.183165 476.82 580.456835 0.991310
=HYPERLINK("http://www.godatabase.org/cgi-bin/go.cgi?query=GO:0016569&auto_wild_cards=yes&view=query&action=query&search_constraint=terms"	GO:0016569_covalent_chromatin_modification) 51 1 1.842737 -0.374451 481 373.183165 476.82 580.456835 0.991310
=HYPERLINK("http://www.godatabase.org/cgi-bin/go.cgi?query=GO:0032583&auto_wild_cards=yes&view=query&action=query&search_constraint=terms"	GO:0032583_regulation_of_gene-specific_transcription) 51 1 1.842737 -0.374451 481 373.183165 476.82 580.456835 0.991310
=HYPERLINK("http://www.godatabase.org/cgi-bin/go.cgi?query=GO:0001654&auto_wild_cards=yes&view=query&action=query&search_constraint=terms"	GO:0001654_eye_development) 136 2 1.382053 -0.369192 482 373.336317 477.06 580.783683 0.989751
=HYPERLINK("http://www.godatabase.org/cgi-bin/go.cgi?query=GO:0010608&auto_wild_cards=yes&view=query&action=query&search_constraint=terms"	GO:0010608_posttranscriptional_regulation_of_gene_expression) 52 1 1.807300 -0.368104 484 374.888063 478.61 582.331937 0.988864
=HYPERLINK("http://www.godatabase.org/cgi-bin/go.cgi?query=GO:0050953&auto_wild_cards=yes&view=query&action=query&search_constraint=terms"	GO:0050953_sensory_perception_of_light_stimulus) 52 1 1.807300 -0.368104 484 374.888063 478.61 582.331937 0.988864
=HYPERLINK("http://www.godatabase.org/cgi-bin/go.cgi?query=GO:0048519&auto_wild_cards=yes&view=query&action=query&search_constraint=terms"	GO:0048519_negative_regulation_of_biological_process) 859 10 1.094058 -0.363936 485 375.741300 479.54 583.338700 0.988742
=HYPERLINK("http://www.godatabase.org/cgi-bin/go.cgi?query=GO:0030031&auto_wild_cards=yes&view=query&action=query&search_constraint=terms"	GO:0030031_cell_projection_assembly) 53 1 1.773200 -0.361913 487 377.803170 482.05 586.296830 0.989836
=HYPERLINK("http://www.godatabase.org/cgi-bin/go.cgi?query=GO:0050905&auto_wild_cards=yes&view=query&action=query&search_constraint=terms"	GO:0050905_neuromuscular_process) 53 1 1.773200 -0.361913 487 377.803170 482.05 586.296830 0.989836
=HYPERLINK("http://www.godatabase.org/cgi-bin/go.cgi?query=GO:0051171&auto_wild_cards=yes&view=query&action=query&search_constraint=terms"	GO:0051171_regulation_of_nitrogen_compound_metabolic_process) 771 9 1.097038 -0.358265 488 378.162897 482.4 586.637103 0.988525
=HYPERLINK("http://www.godatabase.org/cgi-bin/go.cgi?query=GO:0002253&auto_wild_cards=yes&view=query&action=query&search_constraint=terms"	GO:0002253_activation_of_immune_response) 54 1 1.740363 -0.355873 491 382.234168 486.85 591.465832 0.991548
=HYPERLINK("http://www.godatabase.org/cgi-bin/go.cgi?query=GO:0006412&auto_wild_cards=yes&view=query&action=query&search_constraint=terms"	GO:0006412_translation) 54 1 1.740363 -0.355873 491 382.234168 486.85 591.465832 0.991548
=HYPERLINK("http://www.godatabase.org/cgi-bin/go.cgi?query=GO:0007265&auto_wild_cards=yes&view=query&action=query&search_constraint=terms"	GO:0007265_Ras_protein_signal_transduction) 54 1 1.740363 -0.355873 491 382.234168 486.85 591.465832 0.991548
=HYPERLINK("http://www.godatabase.org/cgi-bin/go.cgi?query=GO:0051252&auto_wild_cards=yes&view=query&action=query&search_constraint=terms"	GO:0051252_regulation_of_RNA_metabolic_process) 590 7 1.115012 -0.355272 492 382.404483 487.0 591.595517 0.989837
=HYPERLINK("http://www.godatabase.org/cgi-bin/go.cgi?query=GO:0007605&auto_wild_cards=yes&view=query&action=query&search_constraint=terms"	GO:0007605_sensory_perception_of_sound) 55 1 1.708720 -0.349978 494 385.705458 490.74 595.774542 0.993401
=HYPERLINK("http://www.godatabase.org/cgi-bin/go.cgi?query=GO:0048568&auto_wild_cards=yes&view=query&action=query&search_constraint=terms"	GO:0048568_embryonic_organ_development) 55 1 1.708720 -0.349978 494 385.705458 490.74 595.774542 0.993401
=HYPERLINK("http://www.godatabase.org/cgi-bin/go.cgi?query=GO:0006351&auto_wild_cards=yes&view=query&action=query&search_constraint=terms"	GO:0006351_transcription__DNA-dependent) 594 7 1.107504 -0.348123 495 385.987094 491.08 596.172906 0.992081
=HYPERLINK("http://www.godatabase.org/cgi-bin/go.cgi?query=GO:0032774&auto_wild_cards=yes&view=query&action=query&search_constraint=terms"	GO:0032774_RNA_biosynthetic_process) 595 7 1.105642 -0.346355 496 386.789905 491.82 596.850095 0.991573
=HYPERLINK("http://www.godatabase.org/cgi-bin/go.cgi?query=GO:0051321&auto_wild_cards=yes&view=query&action=query&search_constraint=terms"	GO:0051321_meiotic_cell_cycle) 56 1 1.678207 -0.344224 497 390.081240 495.48 600.878760 0.996942
=HYPERLINK("http://www.godatabase.org/cgi-bin/go.cgi?query=GO:0016477&auto_wild_cards=yes&view=query&action=query&search_constraint=terms"	GO:0016477_cell_migration) 234 3 1.204867 -0.339620 498 391.850403 497.62 603.389597 0.999237
=HYPERLINK("http://www.godatabase.org/cgi-bin/go.cgi?query=GO:0008344&auto_wild_cards=yes&view=query&action=query&search_constraint=terms"	GO:0008344_adult_locomotory_behavior) 57 1 1.648765 -0.338604 502 395.655712 501.73 607.804288 0.999462
=HYPERLINK("http://www.godatabase.org/cgi-bin/go.cgi?query=GO:0009953&auto_wild_cards=yes&view=query&action=query&search_constraint=terms"	GO:0009953_dorsal_ventral_pattern_formation) 57 1 1.648765 -0.338604 502 395.655712 501.73 607.804288 0.999462
=HYPERLINK("http://www.godatabase.org/cgi-bin/go.cgi?query=GO:0033365&auto_wild_cards=yes&view=query&action=query&search_constraint=terms"	GO:0033365_protein_localization_in_organelle) 57 1 1.648765 -0.338604 502 395.655712 501.73 607.804288 0.999462
=HYPERLINK("http://www.godatabase.org/cgi-bin/go.cgi?query=GO:0050878&auto_wild_cards=yes&view=query&action=query&search_constraint=terms"	GO:0050878_regulation_of_body_fluid_levels) 57 1 1.648765 -0.338604 502 395.655712 501.73 607.804288 0.999462
=HYPERLINK("http://www.godatabase.org/cgi-bin/go.cgi?query=GO:0001501&auto_wild_cards=yes&view=query&action=query&search_constraint=terms"	GO:0001501_skeletal_system_development) 236 3 1.194656 -0.334295 503 396.061411 502.14 608.218589 0.998290
=HYPERLINK("http://www.godatabase.org/cgi-bin/go.cgi?query=GO:0044085&auto_wild_cards=yes&view=query&action=query&search_constraint=terms"	GO:0044085_cellular_component_biogenesis) 237 3 1.189615 -0.331664 504 398.546545 504.98 611.413455 1.001944
=HYPERLINK("http://www.godatabase.org/cgi-bin/go.cgi?query=GO:0007049&auto_wild_cards=yes&view=query&action=query&search_constraint=terms"	GO:0007049_cell_cycle) 238 3 1.184617 -0.329055 505 399.297429 505.82 612.342571 1.001624
=HYPERLINK("http://www.godatabase.org/cgi-bin/go.cgi?query=GO:0030334&auto_wild_cards=yes&view=query&action=query&search_constraint=terms"	GO:0030334_regulation_of_cell_migration) 59 1 1.592874 -0.327749 506 401.189653 507.73 614.270347 1.003419
=HYPERLINK("http://www.godatabase.org/cgi-bin/go.cgi?query=GO:0044260&auto_wild_cards=yes&view=query&action=query&search_constraint=terms"	GO:0044260_cellular_macromolecule_metabolic_process) 1447 16 1.039166 -0.318972 507 404.097640 511.1 618.102360 1.008087
=HYPERLINK("http://www.godatabase.org/cgi-bin/go.cgi?query=GO:0032268&auto_wild_cards=yes&view=query&action=query&search_constraint=terms"	GO:0032268_regulation_of_cellular_protein_metabolic_process) 152 2 1.236574 -0.314250 508 405.953641 513.31 620.666359 1.010453
=HYPERLINK("http://www.godatabase.org/cgi-bin/go.cgi?query=GO:0030855&auto_wild_cards=yes&view=query&action=query&search_constraint=terms"	GO:0030855_epithelial_cell_differentiation) 62 1 1.515800 -0.312366 510 409.207398 516.51 623.812602 1.012765
=HYPERLINK("http://www.godatabase.org/cgi-bin/go.cgi?query=GO:0050954&auto_wild_cards=yes&view=query&action=query&search_constraint=terms"	GO:0050954_sensory_perception_of_mechanical_stimulus) 62 1 1.515800 -0.312366 510 409.207398 516.51 623.812602 1.012765
=HYPERLINK("http://www.godatabase.org/cgi-bin/go.cgi?query=GO:0007369&auto_wild_cards=yes&view=query&action=query&search_constraint=terms"	GO:0007369_gastrulation) 63 1 1.491740 -0.307462 511 412.692415 519.98 627.267585 1.017573
=HYPERLINK("http://www.godatabase.org/cgi-bin/go.cgi?query=GO:0032879&auto_wild_cards=yes&view=query&action=query&search_constraint=terms"	GO:0032879_regulation_of_localization) 248 3 1.136850 -0.304095 512 414.575435 521.99 629.404565 1.019512
=HYPERLINK("http://www.godatabase.org/cgi-bin/go.cgi?query=GO:0019222&auto_wild_cards=yes&view=query&action=query&search_constraint=terms"	GO:0019222_regulation_of_metabolic_process) 1088 12 1.036540 -0.302239 513 416.872956 524.61 632.347044 1.022632
=HYPERLINK("http://www.godatabase.org/cgi-bin/go.cgi?query=GO:0007389&auto_wild_cards=yes&view=query&action=query&search_constraint=terms"	GO:0007389_pattern_specification_process) 250 3 1.127755 -0.299339 514 417.401538 525.14 632.878462 1.021673
=HYPERLINK("http://www.godatabase.org/cgi-bin/go.cgi?query=GO:0048511&auto_wild_cards=yes&view=query&action=query&search_constraint=terms"	GO:0048511_rhythmic_process) 65 1 1.445840 -0.297967 515 418.796364 526.57 634.343636 1.022466
=HYPERLINK("http://www.godatabase.org/cgi-bin/go.cgi?query=GO:0006810&auto_wild_cards=yes&view=query&action=query&search_constraint=terms"	GO:0006810_transport) 718 8 1.047126 -0.297545 516 418.843554 526.65 634.456446 1.020640
=HYPERLINK("http://www.godatabase.org/cgi-bin/go.cgi?query=GO:0010467&auto_wild_cards=yes&view=query&action=query&search_constraint=terms"	GO:0010467_gene_expression) 905 10 1.038449 -0.297401 517 419.034636 526.8 634.565364 1.018956
=HYPERLINK("http://www.godatabase.org/cgi-bin/go.cgi?query=GO:0008104&auto_wild_cards=yes&view=query&action=query&search_constraint=terms"	GO:0008104_protein_localization) 251 3 1.123262 -0.296990 518 419.231030 527.09 634.948970 1.017548
=HYPERLINK("http://www.godatabase.org/cgi-bin/go.cgi?query=GO:0048514&auto_wild_cards=yes&view=query&action=query&search_constraint=terms"	GO:0048514_blood_vessel_morphogenesis) 158 2 1.189615 -0.296086 519 420.330262 528.27 636.209738 1.017861
=HYPERLINK("http://www.godatabase.org/cgi-bin/go.cgi?query=GO:0007179&auto_wild_cards=yes&view=query&action=query&search_constraint=terms"	GO:0007179_transforming_growth_factor_beta_receptor_signaling_pathway) 66 1 1.423933 -0.293370 522 422.380153 530.6 638.819847 1.016475
=HYPERLINK("http://www.godatabase.org/cgi-bin/go.cgi?query=GO:0031589&auto_wild_cards=yes&view=query&action=query&search_constraint=terms"	GO:0031589_cell-substrate_adhesion) 66 1 1.423933 -0.293370 522 422.380153 530.6 638.819847 1.016475
=HYPERLINK("http://www.godatabase.org/cgi-bin/go.cgi?query=GO:0051130&auto_wild_cards=yes&view=query&action=query&search_constraint=terms"	GO:0051130_positive_regulation_of_cellular_component_organization) 66 1 1.423933 -0.293370 522 422.380153 530.6 638.819847 1.016475
=HYPERLINK("http://www.godatabase.org/cgi-bin/go.cgi?query=GO:0016481&auto_wild_cards=yes&view=query&action=query&search_constraint=terms"	GO:0016481_negative_regulation_of_transcription) 253 3 1.114383 -0.292348 523 423.093255 531.48 639.866745 1.016214
=HYPERLINK("http://www.godatabase.org/cgi-bin/go.cgi?query=GO:0003007&auto_wild_cards=yes&view=query&action=query&search_constraint=terms"	GO:0003007_heart_morphogenesis) 67 1 1.402680 -0.288869 524 426.020075 534.54 643.059925 1.020115
=HYPERLINK("http://www.godatabase.org/cgi-bin/go.cgi?query=GO:0002521&auto_wild_cards=yes&view=query&action=query&search_constraint=terms"	GO:0002521_leukocyte_differentiation) 161 2 1.167448 -0.287446 525 426.443358 535.04 643.636642 1.019124
=HYPERLINK("http://www.godatabase.org/cgi-bin/go.cgi?query=GO:0048870&auto_wild_cards=yes&view=query&action=query&search_constraint=terms"	GO:0048870_cell_motility) 257 3 1.097038 -0.283283 526 429.072317 537.9 646.727683 1.022624
=HYPERLINK("http://www.godatabase.org/cgi-bin/go.cgi?query=GO:0010926&auto_wild_cards=yes&view=query&action=query&search_constraint=terms"	GO:0010926_anatomical_structure_formation) 447 5 1.051226 -0.281045 527 430.490717 539.24 647.989283 1.023226
=HYPERLINK("http://www.godatabase.org/cgi-bin/go.cgi?query=GO:0001932&auto_wild_cards=yes&view=query&action=query&search_constraint=terms"	GO:0001932_regulation_of_protein_amino_acid_phosphorylation) 69 1 1.362023 -0.280143 528 432.158162 541.11 650.061838 1.024830
=HYPERLINK("http://www.godatabase.org/cgi-bin/go.cgi?query=GO:0008283&auto_wild_cards=yes&view=query&action=query&search_constraint=terms"	GO:0008283_cell_proliferation) 544 6 1.036540 -0.276817 529 433.044479 542.01 650.975521 1.024594
=HYPERLINK("http://www.godatabase.org/cgi-bin/go.cgi?query=GO:0031323&auto_wild_cards=yes&view=query&action=query&search_constraint=terms"	GO:0031323_regulation_of_cellular_metabolic_process) 1015 11 1.018498 -0.276780 530 433.225472 542.17 651.114528 1.022962
=HYPERLINK("http://www.godatabase.org/cgi-bin/go.cgi?query=GO:0009617&auto_wild_cards=yes&view=query&action=query&search_constraint=terms"	GO:0009617_response_to_bacterium) 70 1 1.342566 -0.275913 531 436.007553 545.0 653.992447 1.026365
=HYPERLINK("http://www.godatabase.org/cgi-bin/go.cgi?query=GO:0010629&auto_wild_cards=yes&view=query&action=query&search_constraint=terms"	GO:0010629_negative_regulation_of_gene_expression) 262 3 1.076102 -0.272350 532 437.123942 546.26 655.396058 1.026805
=HYPERLINK("http://www.godatabase.org/cgi-bin/go.cgi?query=GO:0006913&auto_wild_cards=yes&view=query&action=query&search_constraint=terms"	GO:0006913_nucleocytoplasmic_transport) 71 1 1.323656 -0.271768 534 439.047212 548.34 657.632788 1.026854
=HYPERLINK("http://www.godatabase.org/cgi-bin/go.cgi?query=GO:0016331&auto_wild_cards=yes&view=query&action=query&search_constraint=terms"	GO:0016331_morphogenesis_of_embryonic_epithelium) 71 1 1.323656 -0.271768 534 439.047212 548.34 657.632788 1.026854
=HYPERLINK("http://www.godatabase.org/cgi-bin/go.cgi?query=GO:0051049&auto_wild_cards=yes&view=query&action=query&search_constraint=terms"	GO:0051049_regulation_of_transport) 167 2 1.125504 -0.270990 535 440.262630 549.48 658.697370 1.027065
=HYPERLINK("http://www.godatabase.org/cgi-bin/go.cgi?query=GO:0007264&auto_wild_cards=yes&view=query&action=query&search_constraint=terms"	GO:0007264_small_GTPase_mediated_signal_transduction) 72 1 1.305272 -0.267705 541 445.639353 554.76 663.880647 1.025434
=HYPERLINK("http://www.godatabase.org/cgi-bin/go.cgi?query=GO:0016568&auto_wild_cards=yes&view=query&action=query&search_constraint=terms"	GO:0016568_chromatin_modification) 72 1 1.305272 -0.267705 541 445.639353 554.76 663.880647 1.025434
=HYPERLINK("http://www.godatabase.org/cgi-bin/go.cgi?query=GO:0021915&auto_wild_cards=yes&view=query&action=query&search_constraint=terms"	GO:0021915_neural_tube_development) 72 1 1.305272 -0.267705 541 445.639353 554.76 663.880647 1.025434
=HYPERLINK("http://www.godatabase.org/cgi-bin/go.cgi?query=GO:0040012&auto_wild_cards=yes&view=query&action=query&search_constraint=terms"	GO:0040012_regulation_of_locomotion) 72 1 1.305272 -0.267705 541 445.639353 554.76 663.880647 1.025434
=HYPERLINK("http://www.godatabase.org/cgi-bin/go.cgi?query=GO:0050673&auto_wild_cards=yes&view=query&action=query&search_constraint=terms"	GO:0050673_epithelial_cell_proliferation) 72 1 1.305272 -0.267705 541 445.639353 554.76 663.880647 1.025434
=HYPERLINK("http://www.godatabase.org/cgi-bin/go.cgi?query=GO:0051169&auto_wild_cards=yes&view=query&action=query&search_constraint=terms"	GO:0051169_nuclear_transport) 72 1 1.305272 -0.267705 541 445.639353 554.76 663.880647 1.025434
=HYPERLINK("http://www.godatabase.org/cgi-bin/go.cgi?query=GO:0048706&auto_wild_cards=yes&view=query&action=query&search_constraint=terms"	GO:0048706_embryonic_skeletal_system_development) 73 1 1.287392 -0.263722 544 448.208054 557.19 666.171946 1.024246
=HYPERLINK("http://www.godatabase.org/cgi-bin/go.cgi?query=GO:0051270&auto_wild_cards=yes&view=query&action=query&search_constraint=terms"	GO:0051270_regulation_of_cell_motion) 73 1 1.287392 -0.263722 544 448.208054 557.19 666.171946 1.024246
=HYPERLINK("http://www.godatabase.org/cgi-bin/go.cgi?query=GO:0051336&auto_wild_cards=yes&view=query&action=query&search_constraint=terms"	GO:0051336_regulation_of_hydrolase_activity) 73 1 1.287392 -0.263722 544 448.208054 557.19 666.171946 1.024246
=HYPERLINK("http://www.godatabase.org/cgi-bin/go.cgi?query=GO:0007600&auto_wild_cards=yes&view=query&action=query&search_constraint=terms"	GO:0007600_sensory_perception) 172 2 1.092786 -0.258066 545 452.178551 560.9 669.621449 1.029174
=HYPERLINK("http://www.godatabase.org/cgi-bin/go.cgi?query=GO:0045944&auto_wild_cards=yes&view=query&action=query&search_constraint=terms"	GO:0045944_positive_regulation_of_transcription_from_RNA_polymerase_II_promoter) 269 3 1.048100 -0.257753 546 452.498658 561.16 669.821342 1.027766
=HYPERLINK("http://www.godatabase.org/cgi-bin/go.cgi?query=GO:0051050&auto_wild_cards=yes&view=query&action=query&search_constraint=terms"	GO:0051050_positive_regulation_of_transport) 75 1 1.253061 -0.255988 547 453.957129 562.55 671.142871 1.028428
=HYPERLINK("http://www.godatabase.org/cgi-bin/go.cgi?query=GO:0045934&auto_wild_cards=yes&view=query&action=query&search_constraint=terms"	GO:0045934_negative_regulation_of_nucleobase__nucleoside__nucleotide_and_nucleic_acid_metabolic_process) 270 3 1.044218 -0.255733 548 454.225591 562.86 671.494409 1.027117
=HYPERLINK("http://www.godatabase.org/cgi-bin/go.cgi?query=GO:0051172&auto_wild_cards=yes&view=query&action=query&search_constraint=terms"	GO:0051172_negative_regulation_of_nitrogen_compound_metabolic_process) 271 3 1.040364 -0.253728 549 455.872086 564.54 673.207914 1.028306
=HYPERLINK("http://www.godatabase.org/cgi-bin/go.cgi?query=GO:0000122&auto_wild_cards=yes&view=query&action=query&search_constraint=terms"	GO:0000122_negative_regulation_of_transcription_from_RNA_polymerase_II_promoter) 175 2 1.074052 -0.250635 551 458.557025 567.0 675.442975 1.029038
=HYPERLINK("http://www.godatabase.org/cgi-bin/go.cgi?query=GO:0015031&auto_wild_cards=yes&view=query&action=query&search_constraint=terms"	GO:0015031_protein_transport) 175 2 1.074052 -0.250635 551 458.557025 567.0 675.442975 1.029038
=HYPERLINK("http://www.godatabase.org/cgi-bin/go.cgi?query=GO:0010558&auto_wild_cards=yes&view=query&action=query&search_constraint=terms"	GO:0010558_negative_regulation_of_macromolecule_biosynthetic_process) 274 3 1.028974 -0.247809 553 461.486806 570.05 678.613194 1.030832
=HYPERLINK("http://www.godatabase.org/cgi-bin/go.cgi?query=GO:0033036&auto_wild_cards=yes&view=query&action=query&search_constraint=terms"	GO:0033036_macromolecule_localization) 274 3 1.028974 -0.247809 553 461.486806 570.05 678.613194 1.030832
=HYPERLINK("http://www.godatabase.org/cgi-bin/go.cgi?query=GO:0006461&auto_wild_cards=yes&view=query&action=query&search_constraint=terms"	GO:0006461_protein_complex_assembly) 78 1 1.204867 -0.244933 557 464.650504 573.19 681.729496 1.029066
=HYPERLINK("http://www.godatabase.org/cgi-bin/go.cgi?query=GO:0030326&auto_wild_cards=yes&view=query&action=query&search_constraint=terms"	GO:0030326_embryonic_limb_morphogenesis) 78 1 1.204867 -0.244933 557 464.650504 573.19 681.729496 1.029066
=HYPERLINK("http://www.godatabase.org/cgi-bin/go.cgi?query=GO:0035113&auto_wild_cards=yes&view=query&action=query&search_constraint=terms"	GO:0035113_embryonic_appendage_morphogenesis) 78 1 1.204867 -0.244933 557 464.650504 573.19 681.729496 1.029066
=HYPERLINK("http://www.godatabase.org/cgi-bin/go.cgi?query=GO:0070271&auto_wild_cards=yes&view=query&action=query&search_constraint=terms"	GO:0070271_protein_complex_biogenesis) 78 1 1.204867 -0.244933 557 464.650504 573.19 681.729496 1.029066
=HYPERLINK("http://www.godatabase.org/cgi-bin/go.cgi?query=GO:0045184&auto_wild_cards=yes&view=query&action=query&search_constraint=terms"	GO:0045184_establishment_of_protein_localization) 180 2 1.044218 -0.238760 558 467.150612 575.81 684.469388 1.031918
=HYPERLINK("http://www.godatabase.org/cgi-bin/go.cgi?query=GO:0006807&auto_wild_cards=yes&view=query&action=query&search_constraint=terms"	GO:0006807_nitrogen_compound_metabolic_process) 1147 12 0.983222 -0.234948 559 470.969847 579.58 688.190153 1.036816
=HYPERLINK("http://www.godatabase.org/cgi-bin/go.cgi?query=GO:0031327&auto_wild_cards=yes&view=query&action=query&search_constraint=terms"	GO:0031327_negative_regulation_of_cellular_biosynthetic_process) 282 3 0.999783 -0.232686 560 472.204264 580.73 689.255736 1.037018
=HYPERLINK("http://www.godatabase.org/cgi-bin/go.cgi?query=GO:0010627&auto_wild_cards=yes&view=query&action=query&search_constraint=terms"	GO:0010627_regulation_of_protein_kinase_cascade) 82 1 1.146093 -0.231134 561 475.187670 583.46 691.732330 1.040036
=HYPERLINK("http://www.godatabase.org/cgi-bin/go.cgi?query=GO:0009890&auto_wild_cards=yes&view=query&action=query&search_constraint=terms"	GO:0009890_negative_regulation_of_biosynthetic_process) 284 3 0.992742 -0.229051 562 476.300388 584.52 692.739612 1.040071
=HYPERLINK("http://www.godatabase.org/cgi-bin/go.cgi?query=GO:0006325&auto_wild_cards=yes&view=query&action=query&search_constraint=terms"	GO:0006325_chromatin_organization) 83 1 1.132284 -0.227840 564 478.682246 586.95 695.217754 1.040691
=HYPERLINK("http://www.godatabase.org/cgi-bin/go.cgi?query=GO:0030534&auto_wild_cards=yes&view=query&action=query&search_constraint=terms"	GO:0030534_adult_behavior) 83 1 1.132284 -0.227840 564 478.682246 586.95 695.217754 1.040691
=HYPERLINK("http://www.godatabase.org/cgi-bin/go.cgi?query=GO:0007155&auto_wild_cards=yes&view=query&action=query&search_constraint=terms"	GO:0007155_cell_adhesion) 186 2 1.010533 -0.225304 566 480.637118 588.87 697.102882 1.040406
=HYPERLINK("http://www.godatabase.org/cgi-bin/go.cgi?query=GO:0022610&auto_wild_cards=yes&view=query&action=query&search_constraint=terms"	GO:0022610_biological_adhesion) 186 2 1.010533 -0.225304 566 480.637118 588.87 697.102882 1.040406
=HYPERLINK("http://www.godatabase.org/cgi-bin/go.cgi?query=GO:0000279&auto_wild_cards=yes&view=query&action=query&search_constraint=terms"	GO:0000279_M_phase) 85 1 1.105642 -0.221430 567 483.206404 591.73 700.253596 1.043616
=HYPERLINK("http://www.godatabase.org/cgi-bin/go.cgi?query=GO:0006605&auto_wild_cards=yes&view=query&action=query&search_constraint=terms"	GO:0006605_protein_targeting) 86 1 1.092786 -0.218310 570 485.826331 594.64 703.453669 1.043228
=HYPERLINK("http://www.godatabase.org/cgi-bin/go.cgi?query=GO:0006897&auto_wild_cards=yes&view=query&action=query&search_constraint=terms"	GO:0006897_endocytosis) 86 1 1.092786 -0.218310 570 485.826331 594.64 703.453669 1.043228
=HYPERLINK("http://www.godatabase.org/cgi-bin/go.cgi?query=GO:0010324&auto_wild_cards=yes&view=query&action=query&search_constraint=terms"	GO:0010324_membrane_invagination) 86 1 1.092786 -0.218310 570 485.826331 594.64 703.453669 1.043228
=HYPERLINK("http://www.godatabase.org/cgi-bin/go.cgi?query=GO:0001822&auto_wild_cards=yes&view=query&action=query&search_constraint=terms"	GO:0001822_kidney_development) 87 1 1.080225 -0.215245 573 488.824764 597.45 706.075236 1.042670
=HYPERLINK("http://www.godatabase.org/cgi-bin/go.cgi?query=GO:0007178&auto_wild_cards=yes&view=query&action=query&search_constraint=terms"	GO:0007178_transmembrane_receptor_protein_serine_threonine_kinase_signaling_pathway) 87 1 1.080225 -0.215245 573 488.824764 597.45 706.075236 1.042670
=HYPERLINK("http://www.godatabase.org/cgi-bin/go.cgi?query=GO:0050778&auto_wild_cards=yes&view=query&action=query&search_constraint=terms"	GO:0050778_positive_regulation_of_immune_response) 87 1 1.080225 -0.215245 573 488.824764 597.45 706.075236 1.042670
=HYPERLINK("http://www.godatabase.org/cgi-bin/go.cgi?query=GO:0042127&auto_wild_cards=yes&view=query&action=query&search_constraint=terms"	GO:0042127_regulation_of_cell_proliferation) 393 4 0.956535 -0.213109 574 489.032389 597.65 706.267611 1.041202
=HYPERLINK("http://www.godatabase.org/cgi-bin/go.cgi?query=GO:0040011&auto_wild_cards=yes&view=query&action=query&search_constraint=terms"	GO:0040011_locomotion) 295 3 0.955725 -0.210037 575 490.883556 599.69 708.496444 1.042939
=HYPERLINK("http://www.godatabase.org/cgi-bin/go.cgi?query=GO:0065008&auto_wild_cards=yes&view=query&action=query&search_constraint=terms"	GO:0065008_regulation_of_biological_quality) 693 7 0.949289 -0.206719 576 492.465328 601.07 709.674672 1.043524
=HYPERLINK("http://www.godatabase.org/cgi-bin/go.cgi?query=GO:0042113&auto_wild_cards=yes&view=query&action=query&search_constraint=terms"	GO:0042113_B_cell_activation) 90 1 1.044218 -0.206367 577 494.669722 603.39 712.110278 1.045737
=HYPERLINK("http://www.godatabase.org/cgi-bin/go.cgi?query=GO:0033554&auto_wild_cards=yes&view=query&action=query&search_constraint=terms"	GO:0033554_cellular_response_to_stress) 196 2 0.958975 -0.204643 578 494.913014 603.67 712.426986 1.044412
=HYPERLINK("http://www.godatabase.org/cgi-bin/go.cgi?query=GO:0031399&auto_wild_cards=yes&view=query&action=query&search_constraint=terms"	GO:0031399_regulation_of_protein_modification_process) 91 1 1.032743 -0.203510 579 496.746584 605.39 714.033416 1.045579
=HYPERLINK("http://www.godatabase.org/cgi-bin/go.cgi?query=GO:0030217&auto_wild_cards=yes&view=query&action=query&search_constraint=terms"	GO:0030217_T_cell_differentiation) 92 1 1.021517 -0.200701 580 499.100339 607.54 715.979661 1.047483
=HYPERLINK("http://www.godatabase.org/cgi-bin/go.cgi?query=GO:0035107&auto_wild_cards=yes&view=query&action=query&search_constraint=terms"	GO:0035107_appendage_morphogenesis) 93 1 1.010533 -0.197940 583 501.444721 609.85 718.255279 1.046055
=HYPERLINK("http://www.godatabase.org/cgi-bin/go.cgi?query=GO:0035108&auto_wild_cards=yes&view=query&action=query&search_constraint=terms"	GO:0035108_limb_morphogenesis) 93 1 1.010533 -0.197940 583 501.444721 609.85 718.255279 1.046055
=HYPERLINK("http://www.godatabase.org/cgi-bin/go.cgi?query=GO:0065003&auto_wild_cards=yes&view=query&action=query&search_constraint=terms"	GO:0065003_macromolecular_complex_assembly) 93 1 1.010533 -0.197940 583 501.444721 609.85 718.255279 1.046055
=HYPERLINK("http://www.godatabase.org/cgi-bin/go.cgi?query=GO:0002376&auto_wild_cards=yes&view=query&action=query&search_constraint=terms"	GO:0002376_immune_system_process) 505 5 0.930491 -0.196194 584 501.753478 610.18 718.606522 1.044829
=HYPERLINK("http://www.godatabase.org/cgi-bin/go.cgi?query=GO:0034984&auto_wild_cards=yes&view=query&action=query&search_constraint=terms"	GO:0034984_cellular_response_to_DNA_damage_stimulus) 94 1 0.999783 -0.195225 585 504.593815 612.85 721.106185 1.047607
=HYPERLINK("http://www.godatabase.org/cgi-bin/go.cgi?query=GO:0045893&auto_wild_cards=yes&view=query&action=query&search_constraint=terms"	GO:0045893_positive_regulation_of_transcription__DNA-dependent) 306 3 0.921369 -0.192575 587 505.291801 613.52 721.748199 1.045179
=HYPERLINK("http://www.godatabase.org/cgi-bin/go.cgi?query=GO:0051254&auto_wild_cards=yes&view=query&action=query&search_constraint=terms"	GO:0051254_positive_regulation_of_RNA_metabolic_process) 306 3 0.921369 -0.192575 587 505.291801 613.52 721.748199 1.045179
=HYPERLINK("http://www.godatabase.org/cgi-bin/go.cgi?query=GO:0042391&auto_wild_cards=yes&view=query&action=query&search_constraint=terms"	GO:0042391_regulation_of_membrane_potential) 95 1 0.989259 -0.192556 589 505.969233 614.2 722.430767 1.042784
=HYPERLINK("http://www.godatabase.org/cgi-bin/go.cgi?query=GO:0051707&auto_wild_cards=yes&view=query&action=query&search_constraint=terms"	GO:0051707_response_to_other_organism) 95 1 0.989259 -0.192556 589 505.969233 614.2 722.430767 1.042784
=HYPERLINK("http://www.godatabase.org/cgi-bin/go.cgi?query=GO:0048736&auto_wild_cards=yes&view=query&action=query&search_constraint=terms"	GO:0048736_appendage_development) 96 1 0.978954 -0.189931 591 509.043361 617.2 725.356639 1.044332
=HYPERLINK("http://www.godatabase.org/cgi-bin/go.cgi?query=GO:0060173&auto_wild_cards=yes&view=query&action=query&search_constraint=terms"	GO:0060173_limb_development) 96 1 0.978954 -0.189931 591 509.043361 617.2 725.356639 1.044332
=HYPERLINK("http://www.godatabase.org/cgi-bin/go.cgi?query=GO:0060341&auto_wild_cards=yes&view=query&action=query&search_constraint=terms"	GO:0060341_regulation_of_cellular_localization) 97 1 0.968862 -0.187350 592 512.047925 620.11 728.172075 1.047483
=HYPERLINK("http://www.godatabase.org/cgi-bin/go.cgi?query=GO:0060562&auto_wild_cards=yes&view=query&action=query&search_constraint=terms"	GO:0060562_epithelial_tube_morphogenesis) 99 1 0.949289 -0.182313 593 516.856479 624.78 732.703521 1.053592
=HYPERLINK("http://www.godatabase.org/cgi-bin/go.cgi?query=GO:0001525&auto_wild_cards=yes&view=query&action=query&search_constraint=terms"	GO:0001525_angiogenesis) 100 1 0.939796 -0.179857 594 517.966602 625.78 733.593398 1.053502
=HYPERLINK("http://www.godatabase.org/cgi-bin/go.cgi?query=GO:0030163&auto_wild_cards=yes&view=query&action=query&search_constraint=terms"	GO:0030163_protein_catabolic_process) 101 1 0.930491 -0.177440 595 519.183557 626.94 734.696443 1.053681
=HYPERLINK("http://www.godatabase.org/cgi-bin/go.cgi?query=GO:0055086&auto_wild_cards=yes&view=query&action=query&search_constraint=terms"	GO:0055086_nucleobase__nucleoside_and_nucleotide_metabolic_process) 104 1 0.903650 -0.170420 596 522.810910 630.31 737.809090 1.057567
=HYPERLINK("http://www.godatabase.org/cgi-bin/go.cgi?query=GO:0010817&auto_wild_cards=yes&view=query&action=query&search_constraint=terms"	GO:0010817_regulation_of_hormone_levels) 106 1 0.886600 -0.165923 597 525.073336 632.48 739.886664 1.059430
=HYPERLINK("http://www.godatabase.org/cgi-bin/go.cgi?query=GO:0045892&auto_wild_cards=yes&view=query&action=query&search_constraint=terms"	GO:0045892_negative_regulation_of_transcription__DNA-dependent) 218 2 0.862198 -0.165886 598 525.375245 632.77 740.164755 1.058144
=HYPERLINK("http://www.godatabase.org/cgi-bin/go.cgi?query=GO:0051253&auto_wild_cards=yes&view=query&action=query&search_constraint=terms"	GO:0051253_negative_regulation_of_RNA_metabolic_process) 220 2 0.854360 -0.162763 599 526.417725 633.78 741.142275 1.058063
=HYPERLINK("http://www.godatabase.org/cgi-bin/go.cgi?query=GO:0051240&auto_wild_cards=yes&view=query&action=query&search_constraint=terms"	GO:0051240_positive_regulation_of_multicellular_organismal_process) 108 1 0.870181 -0.161567 600 527.110044 634.52 741.929956 1.057533
=HYPERLINK("http://www.godatabase.org/cgi-bin/go.cgi?query=GO:0006357&auto_wild_cards=yes&view=query&action=query&search_constraint=terms"	GO:0006357_regulation_of_transcription_from_RNA_polymerase_II_promoter) 435 4 0.864180 -0.159030 601 529.470095 636.7 743.929905 1.059401
=HYPERLINK("http://www.godatabase.org/cgi-bin/go.cgi?query=GO:0010605&auto_wild_cards=yes&view=query&action=query&search_constraint=terms"	GO:0010605_negative_regulation_of_macromolecule_metabolic_process) 331 3 0.851779 -0.157977 602 530.153652 637.39 744.626348 1.058787
=HYPERLINK("http://www.godatabase.org/cgi-bin/go.cgi?query=GO:0031324&auto_wild_cards=yes&view=query&action=query&search_constraint=terms"	GO:0031324_negative_regulation_of_cellular_metabolic_process) 332 3 0.849213 -0.156726 603 532.272089 639.51 746.747911 1.060547
=HYPERLINK("http://www.godatabase.org/cgi-bin/go.cgi?query=GO:0002682&auto_wild_cards=yes&view=query&action=query&search_constraint=terms"	GO:0002682_regulation_of_immune_system_process) 228 2 0.824382 -0.150864 604 535.740795 643.02 750.299205 1.064603
=HYPERLINK("http://www.godatabase.org/cgi-bin/go.cgi?query=GO:0007167&auto_wild_cards=yes&view=query&action=query&search_constraint=terms"	GO:0007167_enzyme_linked_receptor_protein_signaling_pathway) 229 2 0.820782 -0.149441 605 536.196530 643.49 750.783470 1.063620
=HYPERLINK("http://www.godatabase.org/cgi-bin/go.cgi?query=GO:0045941&auto_wild_cards=yes&view=query&action=query&search_constraint=terms"	GO:0045941_positive_regulation_of_transcription) 338 3 0.834138 -0.149419 606 536.471940 643.74 751.008060 1.062277
=HYPERLINK("http://www.godatabase.org/cgi-bin/go.cgi?query=GO:0009607&auto_wild_cards=yes&view=query&action=query&search_constraint=terms"	GO:0009607_response_to_biotic_stimulus) 114 1 0.824382 -0.149284 607 537.274784 644.54 751.805216 1.061845
=HYPERLINK("http://www.godatabase.org/cgi-bin/go.cgi?query=GO:0006366&auto_wild_cards=yes&view=query&action=query&search_constraint=terms"	GO:0006366_transcription_from_RNA_polymerase_II_promoter) 444 4 0.846663 -0.149239 608 537.769305 644.97 752.170695 1.060806
=HYPERLINK("http://www.godatabase.org/cgi-bin/go.cgi?query=GO:0044249&auto_wild_cards=yes&view=query&action=query&search_constraint=terms"	GO:0044249_cellular_biosynthetic_process) 1150 11 0.898935 -0.147990 609 538.279691 645.49 752.700309 1.059918
=HYPERLINK("http://www.godatabase.org/cgi-bin/go.cgi?query=GO:0048584&auto_wild_cards=yes&view=query&action=query&search_constraint=terms"	GO:0048584_positive_regulation_of_response_to_stimulus) 115 1 0.817214 -0.147344 610 539.062853 646.21 753.357147 1.059361
=HYPERLINK("http://www.godatabase.org/cgi-bin/go.cgi?query=GO:0046483&auto_wild_cards=yes&view=query&action=query&search_constraint=terms"	GO:0046483_heterocycle_metabolic_process) 116 1 0.810169 -0.145434 612 541.450321 648.43 755.409679 1.059526
=HYPERLINK("http://www.godatabase.org/cgi-bin/go.cgi?query=GO:0048608&auto_wild_cards=yes&view=query&action=query&search_constraint=terms"	GO:0048608_reproductive_structure_development) 116 1 0.810169 -0.145434 612 541.450321 648.43 755.409679 1.059526
=HYPERLINK("http://www.godatabase.org/cgi-bin/go.cgi?query=GO:0043933&auto_wild_cards=yes&view=query&action=query&search_constraint=terms"	GO:0043933_macromolecular_complex_subunit_organization) 117 1 0.803244 -0.143552 613 543.394069 650.16 756.925931 1.060620
=HYPERLINK("http://www.godatabase.org/cgi-bin/go.cgi?query=GO:0010628&auto_wild_cards=yes&view=query&action=query&search_constraint=terms"	GO:0010628_positive_regulation_of_gene_expression) 346 3 0.814852 -0.140183 614 545.537015 652.08 758.622985 1.062020
=HYPERLINK("http://www.godatabase.org/cgi-bin/go.cgi?query=GO:0022403&auto_wild_cards=yes&view=query&action=query&search_constraint=terms"	GO:0022403_cell_cycle_phase) 119 1 0.789744 -0.139873 615 545.805706 652.4 758.994294 1.060813
=HYPERLINK("http://www.godatabase.org/cgi-bin/go.cgi?query=GO:0009892&auto_wild_cards=yes&view=query&action=query&search_constraint=terms"	GO:0009892_negative_regulation_of_metabolic_process) 348 3 0.810169 -0.137961 616 547.676932 654.13 760.583068 1.061899
=HYPERLINK("http://www.godatabase.org/cgi-bin/go.cgi?query=GO:0006886&auto_wild_cards=yes&view=query&action=query&search_constraint=terms"	GO:0006886_intracellular_protein_transport) 122 1 0.770325 -0.134556 617 552.730554 658.8 764.869446 1.067747
=HYPERLINK("http://www.godatabase.org/cgi-bin/go.cgi?query=GO:0045935&auto_wild_cards=yes&view=query&action=query&search_constraint=terms"	GO:0045935_positive_regulation_of_nucleobase__nucleoside__nucleotide_and_nucleic_acid_metabolic_process) 352 3 0.800962 -0.133618 618 552.994323 659.03 765.065677 1.066392
=HYPERLINK("http://www.godatabase.org/cgi-bin/go.cgi?query=GO:0030098&auto_wild_cards=yes&view=query&action=query&search_constraint=terms"	GO:0030098_lymphocyte_differentiation) 124 1 0.757900 -0.131140 619 554.259703 660.17 766.080297 1.066511
=HYPERLINK("http://www.godatabase.org/cgi-bin/go.cgi?query=GO:0009058&auto_wild_cards=yes&view=query&action=query&search_constraint=terms"	GO:0009058_biosynthetic_process) 1175 11 0.879809 -0.130659 620 554.733094 660.66 766.586906 1.065581
=HYPERLINK("http://www.godatabase.org/cgi-bin/go.cgi?query=GO:0042981&auto_wild_cards=yes&view=query&action=query&search_constraint=terms"	GO:0042981_regulation_of_apoptosis) 360 3 0.783163 -0.125319 621 556.435751 662.15 767.864249 1.066264
=HYPERLINK("http://www.godatabase.org/cgi-bin/go.cgi?query=GO:0051173&auto_wild_cards=yes&view=query&action=query&search_constraint=terms"	GO:0051173_positive_regulation_of_nitrogen_compound_metabolic_process) 361 3 0.780994 -0.124317 622 558.926235 664.28 769.633765 1.067974
=HYPERLINK("http://www.godatabase.org/cgi-bin/go.cgi?query=GO:0043285&auto_wild_cards=yes&view=query&action=query&search_constraint=terms"	GO:0043285_biopolymer_catabolic_process) 129 1 0.728524 -0.123023 624 559.882574 665.02 770.157426 1.065737
=HYPERLINK("http://www.godatabase.org/cgi-bin/go.cgi?query=GO:0051276&auto_wild_cards=yes&view=query&action=query&search_constraint=terms"	GO:0051276_chromosome_organization) 129 1 0.728524 -0.123023 624 559.882574 665.02 770.157426 1.065737
=HYPERLINK("http://www.godatabase.org/cgi-bin/go.cgi?query=GO:0045165&auto_wild_cards=yes&view=query&action=query&search_constraint=terms"	GO:0045165_cell_fate_commitment) 130 1 0.722920 -0.121469 626 561.622723 666.67 771.717277 1.064968
=HYPERLINK("http://www.godatabase.org/cgi-bin/go.cgi?query=GO:0050776&auto_wild_cards=yes&view=query&action=query&search_constraint=terms"	GO:0050776_regulation_of_immune_response) 130 1 0.722920 -0.121469 626 561.622723 666.67 771.717277 1.064968
=HYPERLINK("http://www.godatabase.org/cgi-bin/go.cgi?query=GO:0010941&auto_wild_cards=yes&view=query&action=query&search_constraint=terms"	GO:0010941_regulation_of_cell_death) 365 3 0.772435 -0.120384 628 562.515874 667.5 772.484126 1.062898
=HYPERLINK("http://www.godatabase.org/cgi-bin/go.cgi?query=GO:0043067&auto_wild_cards=yes&view=query&action=query&search_constraint=terms"	GO:0043067_regulation_of_programmed_cell_death) 365 3 0.772435 -0.120384 628 562.515874 667.5 772.484126 1.062898
=HYPERLINK("http://www.godatabase.org/cgi-bin/go.cgi?query=GO:0010557&auto_wild_cards=yes&view=query&action=query&search_constraint=terms"	GO:0010557_positive_regulation_of_macromolecule_biosynthetic_process) 371 3 0.759943 -0.114706 629 566.787728 671.43 776.072272 1.067456
=HYPERLINK("http://www.godatabase.org/cgi-bin/go.cgi?query=GO:0009057&auto_wild_cards=yes&view=query&action=query&search_constraint=terms"	GO:0009057_macromolecule_catabolic_process) 137 1 0.685982 -0.111189 630 568.467863 672.83 777.192137 1.067984
=HYPERLINK("http://www.godatabase.org/cgi-bin/go.cgi?query=GO:0050896&auto_wild_cards=yes&view=query&action=query&search_constraint=terms"	GO:0050896_response_to_stimulus) 1107 10 0.848957 -0.111009 631 568.591366 672.93 777.268634 1.066450
=HYPERLINK("http://www.godatabase.org/cgi-bin/go.cgi?query=GO:0022414&auto_wild_cards=yes&view=query&action=query&search_constraint=terms"	GO:0022414_reproductive_process) 376 3 0.749837 -0.110169 632 568.899641 673.25 777.600359 1.065269
=HYPERLINK("http://www.godatabase.org/cgi-bin/go.cgi?query=GO:0007169&auto_wild_cards=yes&view=query&action=query&search_constraint=terms"	GO:0007169_transmembrane_receptor_protein_tyrosine_kinase_signaling_pathway) 139 1 0.676112 -0.108433 634 571.241346 675.34 779.438654 1.065205
=HYPERLINK("http://www.godatabase.org/cgi-bin/go.cgi?query=GO:0034613&auto_wild_cards=yes&view=query&action=query&search_constraint=terms"	GO:0034613_cellular_protein_localization) 139 1 0.676112 -0.108433 634 571.241346 675.34 779.438654 1.065205
=HYPERLINK("http://www.godatabase.org/cgi-bin/go.cgi?query=GO:0000003&auto_wild_cards=yes&view=query&action=query&search_constraint=terms"	GO:0000003_reproduction) 379 3 0.743902 -0.107529 635 572.161834 676.3 780.438166 1.065039
=HYPERLINK("http://www.godatabase.org/cgi-bin/go.cgi?query=GO:0016044&auto_wild_cards=yes&view=query&action=query&search_constraint=terms"	GO:0016044_membrane_organization) 140 1 0.671283 -0.107084 636 572.952197 676.95 780.947803 1.064387
=HYPERLINK("http://www.godatabase.org/cgi-bin/go.cgi?query=GO:0003006&auto_wild_cards=yes&view=query&action=query&search_constraint=terms"	GO:0003006_reproductive_developmental_process) 141 1 0.666522 -0.105753 638 574.090881 677.98 781.869119 1.062665
=HYPERLINK("http://www.godatabase.org/cgi-bin/go.cgi?query=GO:0070727&auto_wild_cards=yes&view=query&action=query&search_constraint=terms"	GO:0070727_cellular_macromolecule_localization) 141 1 0.666522 -0.105753 638 574.090881 677.98 781.869119 1.062665
=HYPERLINK("http://www.godatabase.org/cgi-bin/go.cgi?query=GO:0035239&auto_wild_cards=yes&view=query&action=query&search_constraint=terms"	GO:0035239_tube_morphogenesis) 143 1 0.657200 -0.103146 639 575.013695 678.78 782.546305 1.062254
=HYPERLINK("http://www.godatabase.org/cgi-bin/go.cgi?query=GO:0007186&auto_wild_cards=yes&view=query&action=query&search_constraint=terms"	GO:0007186_G-protein_coupled_receptor_protein_signaling_pathway) 144 1 0.652636 -0.101870 640 576.425694 679.97 783.514306 1.062453
=HYPERLINK("http://www.godatabase.org/cgi-bin/go.cgi?query=GO:0031328&auto_wild_cards=yes&view=query&action=query&search_constraint=terms"	GO:0031328_positive_regulation_of_cellular_biosynthetic_process) 387 3 0.728524 -0.100779 641 576.816370 680.36 783.903630 1.061404
=HYPERLINK("http://www.godatabase.org/cgi-bin/go.cgi?query=GO:0009891&auto_wild_cards=yes&view=query&action=query&search_constraint=terms"	GO:0009891_positive_regulation_of_biosynthetic_process) 388 3 0.726646 -0.099964 642 577.196263 680.74 784.283737 1.060343
=HYPERLINK("http://www.godatabase.org/cgi-bin/go.cgi?query=GO:0051716&auto_wild_cards=yes&view=query&action=query&search_constraint=terms"	GO:0051716_cellular_response_to_stimulus) 273 2 0.688495 -0.098570 643 578.469462 681.92 785.370538 1.060529
=HYPERLINK("http://www.godatabase.org/cgi-bin/go.cgi?query=GO:0002684&auto_wild_cards=yes&view=query&action=query&search_constraint=terms"	GO:0002684_positive_regulation_of_immune_system_process) 148 1 0.634997 -0.096934 644 580.335193 683.69 787.044807 1.061630
=HYPERLINK("http://www.godatabase.org/cgi-bin/go.cgi?query=GO:0065009&auto_wild_cards=yes&view=query&action=query&search_constraint=terms"	GO:0065009_regulation_of_molecular_function) 279 2 0.673689 -0.093132 645 582.219462 685.13 788.040538 1.062217
=HYPERLINK("http://www.godatabase.org/cgi-bin/go.cgi?query=GO:0022402&auto_wild_cards=yes&view=query&action=query&search_constraint=terms"	GO:0022402_cell_cycle_process) 155 1 0.606320 -0.088916 646 585.135195 687.73 790.324805 1.064598
=HYPERLINK("http://www.godatabase.org/cgi-bin/go.cgi?query=GO:0008152&auto_wild_cards=yes&view=query&action=query&search_constraint=terms"	GO:0008152_metabolic_process) 2133 20 0.881196 -0.085566 647 587.624651 689.96 792.295349 1.066399
=HYPERLINK("http://www.godatabase.org/cgi-bin/go.cgi?query=GO:0042221&auto_wild_cards=yes&view=query&action=query&search_constraint=terms"	GO:0042221_response_to_chemical_stimulus) 409 3 0.689337 -0.084217 648 587.952825 690.2 792.447175 1.065123
=HYPERLINK("http://www.godatabase.org/cgi-bin/go.cgi?query=GO:0009628&auto_wild_cards=yes&view=query&action=query&search_constraint=terms"	GO:0009628_response_to_abiotic_stimulus) 162 1 0.580121 -0.081614 649 590.083138 691.84 793.596862 1.066009
=HYPERLINK("http://www.godatabase.org/cgi-bin/go.cgi?query=GO:0007626&auto_wild_cards=yes&view=query&action=query&search_constraint=terms"	GO:0007626_locomotory_behavior) 163 1 0.576562 -0.080625 651 590.912033 692.53 794.147967 1.063794
=HYPERLINK("http://www.godatabase.org/cgi-bin/go.cgi?query=GO:0042110&auto_wild_cards=yes&view=query&action=query&search_constraint=terms"	GO:0042110_T_cell_activation) 163 1 0.576562 -0.080625 651 590.912033 692.53 794.147967 1.063794
=HYPERLINK("http://www.godatabase.org/cgi-bin/go.cgi?query=GO:0042325&auto_wild_cards=yes&view=query&action=query&search_constraint=terms"	GO:0042325_regulation_of_phosphorylation) 164 1 0.573046 -0.079649 652 591.899135 693.37 794.840865 1.063451
=HYPERLINK("http://www.godatabase.org/cgi-bin/go.cgi?query=GO:0006259&auto_wild_cards=yes&view=query&action=query&search_constraint=terms"	GO:0006259_DNA_metabolic_process) 165 1 0.569573 -0.078686 655 592.833396 694.38 795.926604 1.060122
=HYPERLINK("http://www.godatabase.org/cgi-bin/go.cgi?query=GO:0019220&auto_wild_cards=yes&view=query&action=query&search_constraint=terms"	GO:0019220_regulation_of_phosphate_metabolic_process) 165 1 0.569573 -0.078686 655 592.833396 694.38 795.926604 1.060122
=HYPERLINK("http://www.godatabase.org/cgi-bin/go.cgi?query=GO:0051174&auto_wild_cards=yes&view=query&action=query&search_constraint=terms"	GO:0051174_regulation_of_phosphorus_metabolic_process) 165 1 0.569573 -0.078686 655 592.833396 694.38 795.926604 1.060122
=HYPERLINK("http://www.godatabase.org/cgi-bin/go.cgi?query=GO:0042592&auto_wild_cards=yes&view=query&action=query&search_constraint=terms"	GO:0042592_homeostatic_process) 419 3 0.672885 -0.077568 656 593.699255 695.11 796.520745 1.059619
=HYPERLINK("http://www.godatabase.org/cgi-bin/go.cgi?query=GO:0044237&auto_wild_cards=yes&view=query&action=query&search_constraint=terms"	GO:0044237_cellular_metabolic_process) 1974 18 0.856957 -0.072881 657 596.511866 697.64 798.768134 1.061857
=HYPERLINK("http://www.godatabase.org/cgi-bin/go.cgi?query=GO:0006915&auto_wild_cards=yes&view=query&action=query&search_constraint=terms"	GO:0006915_apoptosis) 427 3 0.660278 -0.072607 658 596.728229 697.84 798.951771 1.060547
=HYPERLINK("http://www.godatabase.org/cgi-bin/go.cgi?query=GO:0044093&auto_wild_cards=yes&view=query&action=query&search_constraint=terms"	GO:0044093_positive_regulation_of_molecular_function) 173 1 0.543235 -0.071413 659 599.409675 700.27 801.130325 1.062625
=HYPERLINK("http://www.godatabase.org/cgi-bin/go.cgi?query=GO:0006950&auto_wild_cards=yes&view=query&action=query&search_constraint=terms"	GO:0006950_response_to_stress) 549 4 0.684733 -0.069291 660 601.577835 702.18 802.782165 1.063909
=HYPERLINK("http://www.godatabase.org/cgi-bin/go.cgi?query=GO:0010604&auto_wild_cards=yes&view=query&action=query&search_constraint=terms"	GO:0010604_positive_regulation_of_macromolecule_metabolic_process) 433 3 0.651129 -0.069084 662 602.139715 702.66 803.180285 1.061420
=HYPERLINK("http://www.godatabase.org/cgi-bin/go.cgi?query=GO:0012501&auto_wild_cards=yes&view=query&action=query&search_constraint=terms"	GO:0012501_programmed_cell_death) 433 3 0.651129 -0.069084 662 602.139715 702.66 803.180285 1.061420
=HYPERLINK("http://www.godatabase.org/cgi-bin/go.cgi?query=GO:0006873&auto_wild_cards=yes&view=query&action=query&search_constraint=terms"	GO:0006873_cellular_ion_homeostasis) 176 1 0.533975 -0.068874 663 603.148440 703.59 804.031560 1.061222
=HYPERLINK("http://www.godatabase.org/cgi-bin/go.cgi?query=GO:0055082&auto_wild_cards=yes&view=query&action=query&search_constraint=terms"	GO:0055082_cellular_chemical_homeostasis) 181 1 0.519224 -0.064852 664 606.236993 706.38 806.523007 1.063825
=HYPERLINK("http://www.godatabase.org/cgi-bin/go.cgi?query=GO:0031325&auto_wild_cards=yes&view=query&action=query&search_constraint=terms"	GO:0031325_positive_regulation_of_cellular_metabolic_process) 442 3 0.637871 -0.064097 665 606.626340 706.7 806.773660 1.062707
=HYPERLINK("http://www.godatabase.org/cgi-bin/go.cgi?query=GO:0044238&auto_wild_cards=yes&view=query&action=query&search_constraint=terms"	GO:0044238_primary_metabolic_process) 1905 17 0.838663 -0.063130 666 607.310047 707.38 807.449953 1.062132
=HYPERLINK("http://www.godatabase.org/cgi-bin/go.cgi?query=GO:0008219&auto_wild_cards=yes&view=query&action=query&search_constraint=terms"	GO:0008219_cell_death) 444 3 0.634997 -0.063036 667 607.648524 707.69 807.731476 1.061004
=HYPERLINK("http://www.godatabase.org/cgi-bin/go.cgi?query=GO:0016265&auto_wild_cards=yes&view=query&action=query&search_constraint=terms"	GO:0016265_death) 450 3 0.626531 -0.059949 668 610.974678 710.69 810.405322 1.063907
=HYPERLINK("http://www.godatabase.org/cgi-bin/go.cgi?query=GO:0009893&auto_wild_cards=yes&view=query&action=query&search_constraint=terms"	GO:0009893_positive_regulation_of_metabolic_process) 458 3 0.615587 -0.056054 669 613.615888 712.92 812.224112 1.065650
=HYPERLINK("http://www.godatabase.org/cgi-bin/go.cgi?query=GO:0046907&auto_wild_cards=yes&view=query&action=query&search_constraint=terms"	GO:0046907_intracellular_transport) 194 1 0.484431 -0.055513 670 614.039238 713.28 812.520762 1.064597
=HYPERLINK("http://www.godatabase.org/cgi-bin/go.cgi?query=GO:0007507&auto_wild_cards=yes&view=query&action=query&search_constraint=terms"	GO:0007507_heart_development) 195 1 0.481947 -0.054856 672 615.212824 714.23 813.247176 1.062842
=HYPERLINK("http://www.godatabase.org/cgi-bin/go.cgi?query=GO:0019725&auto_wild_cards=yes&view=query&action=query&search_constraint=terms"	GO:0019725_cellular_homeostasis) 195 1 0.481947 -0.054856 672 615.212824 714.23 813.247176 1.062842
=HYPERLINK("http://www.godatabase.org/cgi-bin/go.cgi?query=GO:0050801&auto_wild_cards=yes&view=query&action=query&search_constraint=terms"	GO:0050801_ion_homeostasis) 197 1 0.477054 -0.053565 673 616.316068 715.19 814.063932 1.062689
=HYPERLINK("http://www.godatabase.org/cgi-bin/go.cgi?query=GO:0006955&auto_wild_cards=yes&view=query&action=query&search_constraint=terms"	GO:0006955_immune_response) 205 1 0.458437 -0.048712 674 620.490409 718.74 816.989591 1.066380
=HYPERLINK("http://www.godatabase.org/cgi-bin/go.cgi?query=GO:0010033&auto_wild_cards=yes&view=query&action=query&search_constraint=terms"	GO:0010033_response_to_organic_substance) 216 1 0.435091 -0.042772 675 623.301248 721.18 819.058752 1.068415
=HYPERLINK("http://www.godatabase.org/cgi-bin/go.cgi?query=GO:0048583&auto_wild_cards=yes&view=query&action=query&search_constraint=terms"	GO:0048583_regulation_of_response_to_stimulus) 217 1 0.433086 -0.042270 676 624.180447 721.84 819.499553 1.067811
=HYPERLINK("http://www.godatabase.org/cgi-bin/go.cgi?query=GO:0046649&auto_wild_cards=yes&view=query&action=query&search_constraint=terms"	GO:0046649_lymphocyte_activation) 228 1 0.412191 -0.037136 677 628.394620 725.15 821.905380 1.071123
=HYPERLINK("http://www.godatabase.org/cgi-bin/go.cgi?query=GO:0050790&auto_wild_cards=yes&view=query&action=query&search_constraint=terms"	GO:0050790_regulation_of_catalytic_activity) 233 1 0.403346 -0.035019 678 629.867967 726.39 822.912033 1.071372
=HYPERLINK("http://www.godatabase.org/cgi-bin/go.cgi?query=GO:0009056&auto_wild_cards=yes&view=query&action=query&search_constraint=terms"	GO:0009056_catabolic_process) 243 1 0.386747 -0.031145 679 632.993508 728.86 824.726492 1.073432
=HYPERLINK("http://www.godatabase.org/cgi-bin/go.cgi?query=GO:0045321&auto_wild_cards=yes&view=query&action=query&search_constraint=terms"	GO:0045321_leukocyte_activation) 248 1 0.378950 -0.029374 680 634.236610 729.79 825.343390 1.073221
=HYPERLINK("http://www.godatabase.org/cgi-bin/go.cgi?query=GO:0048878&auto_wild_cards=yes&view=query&action=query&search_constraint=terms"	GO:0048878_chemical_homeostasis) 254 1 0.369998 -0.027384 681 635.803314 731.01 826.216686 1.073436
=HYPERLINK("http://www.godatabase.org/cgi-bin/go.cgi?query=GO:0001775&auto_wild_cards=yes&view=query&action=query&search_constraint=terms"	GO:0001775_cell_activation) 262 1 0.358701 -0.024940 682 638.141367 732.74 827.338633 1.074399
=HYPERLINK("http://www.godatabase.org/cgi-bin/go.cgi?query=GO:0009605&auto_wild_cards=yes&view=query&action=query&search_constraint=terms"	GO:0009605_response_to_external_stimulus) 339 1 0.277226 -0.010156 683 648.489122 740.67 832.850878 1.084436
=HYPERLINK("http://www.godatabase.org/cgi-bin/go.cgi?query=GO:0000910&auto_wild_cards=yes&view=query&action=query&search_constraint=terms"	GO:0000910_cytokinesis) 8 0 0.000000 -0.000000 808 780.610597 867.79 954.969403 1.073998
=HYPERLINK("http://www.godatabase.org/cgi-bin/go.cgi?query=GO:0001783&auto_wild_cards=yes&view=query&action=query&search_constraint=terms"	GO:0001783_B_cell_apoptosis) 8 0 0.000000 -0.000000 808 780.610597 867.79 954.969403 1.073998
=HYPERLINK("http://www.godatabase.org/cgi-bin/go.cgi?query=GO:0001833&auto_wild_cards=yes&view=query&action=query&search_constraint=terms"	GO:0001833_inner_cell_mass_cell_proliferation) 8 0 0.000000 -0.000000 808 780.610597 867.79 954.969403 1.073998
=HYPERLINK("http://www.godatabase.org/cgi-bin/go.cgi?query=GO:0001840&auto_wild_cards=yes&view=query&action=query&search_constraint=terms"	GO:0001840_neural_plate_development) 8 0 0.000000 -0.000000 808 780.610597 867.79 954.969403 1.073998
=HYPERLINK("http://www.godatabase.org/cgi-bin/go.cgi?query=GO:0001893&auto_wild_cards=yes&view=query&action=query&search_constraint=terms"	GO:0001893_maternal_placenta_development) 8 0 0.000000 -0.000000 808 780.610597 867.79 954.969403 1.073998
=HYPERLINK("http://www.godatabase.org/cgi-bin/go.cgi?query=GO:0001911&auto_wild_cards=yes&view=query&action=query&search_constraint=terms"	GO:0001911_negative_regulation_of_leukocyte_mediated_cytotoxicity) 8 0 0.000000 -0.000000 808 780.610597 867.79 954.969403 1.073998
=HYPERLINK("http://www.godatabase.org/cgi-bin/go.cgi?query=GO:0001916&auto_wild_cards=yes&view=query&action=query&search_constraint=terms"	GO:0001916_positive_regulation_of_T_cell_mediated_cytotoxicity) 8 0 0.000000 -0.000000 808 780.610597 867.79 954.969403 1.073998
=HYPERLINK("http://www.godatabase.org/cgi-bin/go.cgi?query=GO:0002065&auto_wild_cards=yes&view=query&action=query&search_constraint=terms"	GO:0002065_columnar_cuboidal_epithelial_cell_differentiation) 8 0 0.000000 -0.000000 808 780.610597 867.79 954.969403 1.073998
=HYPERLINK("http://www.godatabase.org/cgi-bin/go.cgi?query=GO:0002320&auto_wild_cards=yes&view=query&action=query&search_constraint=terms"	GO:0002320_lymphoid_progenitor_cell_differentiation) 8 0 0.000000 -0.000000 808 780.610597 867.79 954.969403 1.073998
=HYPERLINK("http://www.godatabase.org/cgi-bin/go.cgi?query=GO:0002438&auto_wild_cards=yes&view=query&action=query&search_constraint=terms"	GO:0002438_acute_inflammatory_response_to_antigenic_stimulus) 8 0 0.000000 -0.000000 808 780.610597 867.79 954.969403 1.073998
=HYPERLINK("http://www.godatabase.org/cgi-bin/go.cgi?query=GO:0002524&auto_wild_cards=yes&view=query&action=query&search_constraint=terms"	GO:0002524_hypersensitivity) 8 0 0.000000 -0.000000 808 780.610597 867.79 954.969403 1.073998
=HYPERLINK("http://www.godatabase.org/cgi-bin/go.cgi?query=GO:0002566&auto_wild_cards=yes&view=query&action=query&search_constraint=terms"	GO:0002566_somatic_diversification_of_immune_receptors_via_somatic_mutation) 8 0 0.000000 -0.000000 808 780.610597 867.79 954.969403 1.073998
=HYPERLINK("http://www.godatabase.org/cgi-bin/go.cgi?query=GO:0002864&auto_wild_cards=yes&view=query&action=query&search_constraint=terms"	GO:0002864_regulation_of_acute_inflammatory_response_to_antigenic_stimulus) 8 0 0.000000 -0.000000 808 780.610597 867.79 954.969403 1.073998
=HYPERLINK("http://www.godatabase.org/cgi-bin/go.cgi?query=GO:0002883&auto_wild_cards=yes&view=query&action=query&search_constraint=terms"	GO:0002883_regulation_of_hypersensitivity) 8 0 0.000000 -0.000000 808 780.610597 867.79 954.969403 1.073998
=HYPERLINK("http://www.godatabase.org/cgi-bin/go.cgi?query=GO:0003081&auto_wild_cards=yes&view=query&action=query&search_constraint=terms"	GO:0003081_regulation_of_systemic_arterial_blood_pressure_by_renin-angiotensin) 8 0 0.000000 -0.000000 808 780.610597 867.79 954.969403 1.073998
=HYPERLINK("http://www.godatabase.org/cgi-bin/go.cgi?query=GO:0006020&auto_wild_cards=yes&view=query&action=query&search_constraint=terms"	GO:0006020_inositol_metabolic_process) 8 0 0.000000 -0.000000 808 780.610597 867.79 954.969403 1.073998
=HYPERLINK("http://www.godatabase.org/cgi-bin/go.cgi?query=GO:0006195&auto_wild_cards=yes&view=query&action=query&search_constraint=terms"	GO:0006195_purine_nucleotide_catabolic_process) 8 0 0.000000 -0.000000 808 780.610597 867.79 954.969403 1.073998
=HYPERLINK("http://www.godatabase.org/cgi-bin/go.cgi?query=GO:0006284&auto_wild_cards=yes&view=query&action=query&search_constraint=terms"	GO:0006284_base-excision_repair) 8 0 0.000000 -0.000000 808 780.610597 867.79 954.969403 1.073998
=HYPERLINK("http://www.godatabase.org/cgi-bin/go.cgi?query=GO:0006349&auto_wild_cards=yes&view=query&action=query&search_constraint=terms"	GO:0006349_genetic_imprinting) 8 0 0.000000 -0.000000 808 780.610597 867.79 954.969403 1.073998
=HYPERLINK("http://www.godatabase.org/cgi-bin/go.cgi?query=GO:0006360&auto_wild_cards=yes&view=query&action=query&search_constraint=terms"	GO:0006360_transcription_from_RNA_polymerase_I_promoter) 8 0 0.000000 -0.000000 808 780.610597 867.79 954.969403 1.073998
=HYPERLINK("http://www.godatabase.org/cgi-bin/go.cgi?query=GO:0006399&auto_wild_cards=yes&view=query&action=query&search_constraint=terms"	GO:0006399_tRNA_metabolic_process) 8 0 0.000000 -0.000000 808 780.610597 867.79 954.969403 1.073998
=HYPERLINK("http://www.godatabase.org/cgi-bin/go.cgi?query=GO:0006458&auto_wild_cards=yes&view=query&action=query&search_constraint=terms"	GO:0006458_'de_novo'_protein_folding) 8 0 0.000000 -0.000000 808 780.610597 867.79 954.969403 1.073998
=HYPERLINK("http://www.godatabase.org/cgi-bin/go.cgi?query=GO:0006493&auto_wild_cards=yes&view=query&action=query&search_constraint=terms"	GO:0006493_protein_amino_acid_O-linked_glycosylation) 8 0 0.000000 -0.000000 808 780.610597 867.79 954.969403 1.073998
=HYPERLINK("http://www.godatabase.org/cgi-bin/go.cgi?query=GO:0006582&auto_wild_cards=yes&view=query&action=query&search_constraint=terms"	GO:0006582_melanin_metabolic_process) 8 0 0.000000 -0.000000 808 780.610597 867.79 954.969403 1.073998
=HYPERLINK("http://www.godatabase.org/cgi-bin/go.cgi?query=GO:0006733&auto_wild_cards=yes&view=query&action=query&search_constraint=terms"	GO:0006733_oxidoreduction_coenzyme_metabolic_process) 8 0 0.000000 -0.000000 808 780.610597 867.79 954.969403 1.073998
=HYPERLINK("http://www.godatabase.org/cgi-bin/go.cgi?query=GO:0006829&auto_wild_cards=yes&view=query&action=query&search_constraint=terms"	GO:0006829_zinc_ion_transport) 8 0 0.000000 -0.000000 808 780.610597 867.79 954.969403 1.073998
=HYPERLINK("http://www.godatabase.org/cgi-bin/go.cgi?query=GO:0007009&auto_wild_cards=yes&view=query&action=query&search_constraint=terms"	GO:0007009_plasma_membrane_organization) 8 0 0.000000 -0.000000 808 780.610597 867.79 954.969403 1.073998
=HYPERLINK("http://www.godatabase.org/cgi-bin/go.cgi?query=GO:0007098&auto_wild_cards=yes&view=query&action=query&search_constraint=terms"	GO:0007098_centrosome_cycle) 8 0 0.000000 -0.000000 808 780.610597 867.79 954.969403 1.073998
=HYPERLINK("http://www.godatabase.org/cgi-bin/go.cgi?query=GO:0007131&auto_wild_cards=yes&view=query&action=query&search_constraint=terms"	GO:0007131_reciprocal_meiotic_recombination) 8 0 0.000000 -0.000000 808 780.610597 867.79 954.969403 1.073998
=HYPERLINK("http://www.godatabase.org/cgi-bin/go.cgi?query=GO:0007141&auto_wild_cards=yes&view=query&action=query&search_constraint=terms"	GO:0007141_male_meiosis_I) 8 0 0.000000 -0.000000 808 780.610597 867.79 954.969403 1.073998
=HYPERLINK("http://www.godatabase.org/cgi-bin/go.cgi?query=GO:0007625&auto_wild_cards=yes&view=query&action=query&search_constraint=terms"	GO:0007625_grooming_behavior) 8 0 0.000000 -0.000000 808 780.610597 867.79 954.969403 1.073998
=HYPERLINK("http://www.godatabase.org/cgi-bin/go.cgi?query=GO:0008105&auto_wild_cards=yes&view=query&action=query&search_constraint=terms"	GO:0008105_asymmetric_protein_localization) 8 0 0.000000 -0.000000 808 780.610597 867.79 954.969403 1.073998
=HYPERLINK("http://www.godatabase.org/cgi-bin/go.cgi?query=GO:0009072&auto_wild_cards=yes&view=query&action=query&search_constraint=terms"	GO:0009072_aromatic_amino_acid_family_metabolic_process) 8 0 0.000000 -0.000000 808 780.610597 867.79 954.969403 1.073998
=HYPERLINK("http://www.godatabase.org/cgi-bin/go.cgi?query=GO:0009144&auto_wild_cards=yes&view=query&action=query&search_constraint=terms"	GO:0009144_purine_nucleoside_triphosphate_metabolic_process) 8 0 0.000000 -0.000000 808 780.610597 867.79 954.969403 1.073998
=HYPERLINK("http://www.godatabase.org/cgi-bin/go.cgi?query=GO:0009746&auto_wild_cards=yes&view=query&action=query&search_constraint=terms"	GO:0009746_response_to_hexose_stimulus) 8 0 0.000000 -0.000000 808 780.610597 867.79 954.969403 1.073998
=HYPERLINK("http://www.godatabase.org/cgi-bin/go.cgi?query=GO:0009749&auto_wild_cards=yes&view=query&action=query&search_constraint=terms"	GO:0009749_response_to_glucose_stimulus) 8 0 0.000000 -0.000000 808 780.610597 867.79 954.969403 1.073998
=HYPERLINK("http://www.godatabase.org/cgi-bin/go.cgi?query=GO:0014014&auto_wild_cards=yes&view=query&action=query&search_constraint=terms"	GO:0014014_negative_regulation_of_gliogenesis) 8 0 0.000000 -0.000000 808 780.610597 867.79 954.969403 1.073998
=HYPERLINK("http://www.godatabase.org/cgi-bin/go.cgi?query=GO:0014046&auto_wild_cards=yes&view=query&action=query&search_constraint=terms"	GO:0014046_dopamine_secretion) 8 0 0.000000 -0.000000 808 780.610597 867.79 954.969403 1.073998
=HYPERLINK("http://www.godatabase.org/cgi-bin/go.cgi?query=GO:0014059&auto_wild_cards=yes&view=query&action=query&search_constraint=terms"	GO:0014059_regulation_of_dopamine_secretion) 8 0 0.000000 -0.000000 808 780.610597 867.79 954.969403 1.073998
=HYPERLINK("http://www.godatabase.org/cgi-bin/go.cgi?query=GO:0014065&auto_wild_cards=yes&view=query&action=query&search_constraint=terms"	GO:0014065_phosphoinositide_3-kinase_cascade) 8 0 0.000000 -0.000000 808 780.610597 867.79 954.969403 1.073998
=HYPERLINK("http://www.godatabase.org/cgi-bin/go.cgi?query=GO:0015800&auto_wild_cards=yes&view=query&action=query&search_constraint=terms"	GO:0015800_acidic_amino_acid_transport) 8 0 0.000000 -0.000000 808 780.610597 867.79 954.969403 1.073998
=HYPERLINK("http://www.godatabase.org/cgi-bin/go.cgi?query=GO:0015804&auto_wild_cards=yes&view=query&action=query&search_constraint=terms"	GO:0015804_neutral_amino_acid_transport) 8 0 0.000000 -0.000000 808 780.610597 867.79 954.969403 1.073998
=HYPERLINK("http://www.godatabase.org/cgi-bin/go.cgi?query=GO:0016236&auto_wild_cards=yes&view=query&action=query&search_constraint=terms"	GO:0016236_macroautophagy) 8 0 0.000000 -0.000000 808 780.610597 867.79 954.969403 1.073998
=HYPERLINK("http://www.godatabase.org/cgi-bin/go.cgi?query=GO:0016446&auto_wild_cards=yes&view=query&action=query&search_constraint=terms"	GO:0016446_somatic_hypermutation_of_immunoglobulin_genes) 8 0 0.000000 -0.000000 808 780.610597 867.79 954.969403 1.073998
=HYPERLINK("http://www.godatabase.org/cgi-bin/go.cgi?query=GO:0018345&auto_wild_cards=yes&view=query&action=query&search_constraint=terms"	GO:0018345_protein_palmitoylation) 8 0 0.000000 -0.000000 808 780.610597 867.79 954.969403 1.073998
=HYPERLINK("http://www.godatabase.org/cgi-bin/go.cgi?query=GO:0019229&auto_wild_cards=yes&view=query&action=query&search_constraint=terms"	GO:0019229_regulation_of_vasoconstriction) 8 0 0.000000 -0.000000 808 780.610597 867.79 954.969403 1.073998
=HYPERLINK("http://www.godatabase.org/cgi-bin/go.cgi?query=GO:0019400&auto_wild_cards=yes&view=query&action=query&search_constraint=terms"	GO:0019400_alditol_metabolic_process) 8 0 0.000000 -0.000000 808 780.610597 867.79 954.969403 1.073998
=HYPERLINK("http://www.godatabase.org/cgi-bin/go.cgi?query=GO:0021692&auto_wild_cards=yes&view=query&action=query&search_constraint=terms"	GO:0021692_cerebellar_Purkinje_cell_layer_morphogenesis) 8 0 0.000000 -0.000000 808 780.610597 867.79 954.969403 1.073998
=HYPERLINK("http://www.godatabase.org/cgi-bin/go.cgi?query=GO:0021694&auto_wild_cards=yes&view=query&action=query&search_constraint=terms"	GO:0021694_cerebellar_Purkinje_cell_layer_formation) 8 0 0.000000 -0.000000 808 780.610597 867.79 954.969403 1.073998
=HYPERLINK("http://www.godatabase.org/cgi-bin/go.cgi?query=GO:0021702&auto_wild_cards=yes&view=query&action=query&search_constraint=terms"	GO:0021702_cerebellar_Purkinje_cell_differentiation) 8 0 0.000000 -0.000000 808 780.610597 867.79 954.969403 1.073998
=HYPERLINK("http://www.godatabase.org/cgi-bin/go.cgi?query=GO:0021781&auto_wild_cards=yes&view=query&action=query&search_constraint=terms"	GO:0021781_glial_cell_fate_commitment) 8 0 0.000000 -0.000000 808 780.610597 867.79 954.969403 1.073998
=HYPERLINK("http://www.godatabase.org/cgi-bin/go.cgi?query=GO:0021799&auto_wild_cards=yes&view=query&action=query&search_constraint=terms"	GO:0021799_cerebral_cortex_radially_oriented_cell_migration) 8 0 0.000000 -0.000000 808 780.610597 867.79 954.969403 1.073998
=HYPERLINK("http://www.godatabase.org/cgi-bin/go.cgi?query=GO:0022898&auto_wild_cards=yes&view=query&action=query&search_constraint=terms"	GO:0022898_regulation_of_transmembrane_transporter_activity) 8 0 0.000000 -0.000000 808 780.610597 867.79 954.969403 1.073998
=HYPERLINK("http://www.godatabase.org/cgi-bin/go.cgi?query=GO:0030035&auto_wild_cards=yes&view=query&action=query&search_constraint=terms"	GO:0030035_microspike_assembly) 8 0 0.000000 -0.000000 808 780.610597 867.79 954.969403 1.073998
=HYPERLINK("http://www.godatabase.org/cgi-bin/go.cgi?query=GO:0030193&auto_wild_cards=yes&view=query&action=query&search_constraint=terms"	GO:0030193_regulation_of_blood_coagulation) 8 0 0.000000 -0.000000 808 780.610597 867.79 954.969403 1.073998
=HYPERLINK("http://www.godatabase.org/cgi-bin/go.cgi?query=GO:0030204&auto_wild_cards=yes&view=query&action=query&search_constraint=terms"	GO:0030204_chondroitin_sulfate_metabolic_process) 8 0 0.000000 -0.000000 808 780.610597 867.79 954.969403 1.073998
=HYPERLINK("http://www.godatabase.org/cgi-bin/go.cgi?query=GO:0030500&auto_wild_cards=yes&view=query&action=query&search_constraint=terms"	GO:0030500_regulation_of_bone_mineralization) 8 0 0.000000 -0.000000 808 780.610597 867.79 954.969403 1.073998
=HYPERLINK("http://www.godatabase.org/cgi-bin/go.cgi?query=GO:0031102&auto_wild_cards=yes&view=query&action=query&search_constraint=terms"	GO:0031102_neuron_projection_regeneration) 8 0 0.000000 -0.000000 808 780.610597 867.79 954.969403 1.073998
=HYPERLINK("http://www.godatabase.org/cgi-bin/go.cgi?query=GO:0031103&auto_wild_cards=yes&view=query&action=query&search_constraint=terms"	GO:0031103_axon_regeneration) 8 0 0.000000 -0.000000 808 780.610597 867.79 954.969403 1.073998
=HYPERLINK("http://www.godatabase.org/cgi-bin/go.cgi?query=GO:0031111&auto_wild_cards=yes&view=query&action=query&search_constraint=terms"	GO:0031111_negative_regulation_of_microtubule_polymerization_or_depolymerization) 8 0 0.000000 -0.000000 808 780.610597 867.79 954.969403 1.073998
=HYPERLINK("http://www.godatabase.org/cgi-bin/go.cgi?query=GO:0031294&auto_wild_cards=yes&view=query&action=query&search_constraint=terms"	GO:0031294_lymphocyte_costimulation) 8 0 0.000000 -0.000000 808 780.610597 867.79 954.969403 1.073998
=HYPERLINK("http://www.godatabase.org/cgi-bin/go.cgi?query=GO:0031295&auto_wild_cards=yes&view=query&action=query&search_constraint=terms"	GO:0031295_T_cell_costimulation) 8 0 0.000000 -0.000000 808 780.610597 867.79 954.969403 1.073998
=HYPERLINK("http://www.godatabase.org/cgi-bin/go.cgi?query=GO:0031334&auto_wild_cards=yes&view=query&action=query&search_constraint=terms"	GO:0031334_positive_regulation_of_protein_complex_assembly) 8 0 0.000000 -0.000000 808 780.610597 867.79 954.969403 1.073998
=HYPERLINK("http://www.godatabase.org/cgi-bin/go.cgi?query=GO:0031342&auto_wild_cards=yes&view=query&action=query&search_constraint=terms"	GO:0031342_negative_regulation_of_cell_killing) 8 0 0.000000 -0.000000 808 780.610597 867.79 954.969403 1.073998
=HYPERLINK("http://www.godatabase.org/cgi-bin/go.cgi?query=GO:0031396&auto_wild_cards=yes&view=query&action=query&search_constraint=terms"	GO:0031396_regulation_of_protein_ubiquitination) 8 0 0.000000 -0.000000 808 780.610597 867.79 954.969403 1.073998
=HYPERLINK("http://www.godatabase.org/cgi-bin/go.cgi?query=GO:0032094&auto_wild_cards=yes&view=query&action=query&search_constraint=terms"	GO:0032094_response_to_food) 8 0 0.000000 -0.000000 808 780.610597 867.79 954.969403 1.073998
=HYPERLINK("http://www.godatabase.org/cgi-bin/go.cgi?query=GO:0032273&auto_wild_cards=yes&view=query&action=query&search_constraint=terms"	GO:0032273_positive_regulation_of_protein_polymerization) 8 0 0.000000 -0.000000 808 780.610597 867.79 954.969403 1.073998
=HYPERLINK("http://www.godatabase.org/cgi-bin/go.cgi?query=GO:0032409&auto_wild_cards=yes&view=query&action=query&search_constraint=terms"	GO:0032409_regulation_of_transporter_activity) 8 0 0.000000 -0.000000 808 780.610597 867.79 954.969403 1.073998
=HYPERLINK("http://www.godatabase.org/cgi-bin/go.cgi?query=GO:0032412&auto_wild_cards=yes&view=query&action=query&search_constraint=terms"	GO:0032412_regulation_of_ion_transmembrane_transporter_activity) 8 0 0.000000 -0.000000 808 780.610597 867.79 954.969403 1.073998
=HYPERLINK("http://www.godatabase.org/cgi-bin/go.cgi?query=GO:0032613&auto_wild_cards=yes&view=query&action=query&search_constraint=terms"	GO:0032613_interleukin-10_production) 8 0 0.000000 -0.000000 808 780.610597 867.79 954.969403 1.073998
=HYPERLINK("http://www.godatabase.org/cgi-bin/go.cgi?query=GO:0033198&auto_wild_cards=yes&view=query&action=query&search_constraint=terms"	GO:0033198_response_to_ATP) 8 0 0.000000 -0.000000 808 780.610597 867.79 954.969403 1.073998
=HYPERLINK("http://www.godatabase.org/cgi-bin/go.cgi?query=GO:0034284&auto_wild_cards=yes&view=query&action=query&search_constraint=terms"	GO:0034284_response_to_monosaccharide_stimulus) 8 0 0.000000 -0.000000 808 780.610597 867.79 954.969403 1.073998
=HYPERLINK("http://www.godatabase.org/cgi-bin/go.cgi?query=GO:0034728&auto_wild_cards=yes&view=query&action=query&search_constraint=terms"	GO:0034728_nucleosome_organization) 8 0 0.000000 -0.000000 808 780.610597 867.79 954.969403 1.073998
=HYPERLINK("http://www.godatabase.org/cgi-bin/go.cgi?query=GO:0035112&auto_wild_cards=yes&view=query&action=query&search_constraint=terms"	GO:0035112_genitalia_morphogenesis) 8 0 0.000000 -0.000000 808 780.610597 867.79 954.969403 1.073998
=HYPERLINK("http://www.godatabase.org/cgi-bin/go.cgi?query=GO:0040017&auto_wild_cards=yes&view=query&action=query&search_constraint=terms"	GO:0040017_positive_regulation_of_locomotion) 8 0 0.000000 -0.000000 808 780.610597 867.79 954.969403 1.073998
=HYPERLINK("http://www.godatabase.org/cgi-bin/go.cgi?query=GO:0040034&auto_wild_cards=yes&view=query&action=query&search_constraint=terms"	GO:0040034_regulation_of_development__heterochronic) 8 0 0.000000 -0.000000 808 780.610597 867.79 954.969403 1.073998
=HYPERLINK("http://www.godatabase.org/cgi-bin/go.cgi?query=GO:0042074&auto_wild_cards=yes&view=query&action=query&search_constraint=terms"	GO:0042074_cell_migration_involved_in_gastrulation) 8 0 0.000000 -0.000000 808 780.610597 867.79 954.969403 1.073998
=HYPERLINK("http://www.godatabase.org/cgi-bin/go.cgi?query=GO:0042090&auto_wild_cards=yes&view=query&action=query&search_constraint=terms"	GO:0042090_interleukin-12_biosynthetic_process) 8 0 0.000000 -0.000000 808 780.610597 867.79 954.969403 1.073998
=HYPERLINK("http://www.godatabase.org/cgi-bin/go.cgi?query=GO:0042092&auto_wild_cards=yes&view=query&action=query&search_constraint=terms"	GO:0042092_T-helper_2_type_immune_response) 8 0 0.000000 -0.000000 808 780.610597 867.79 954.969403 1.073998
=HYPERLINK("http://www.godatabase.org/cgi-bin/go.cgi?query=GO:0042095&auto_wild_cards=yes&view=query&action=query&search_constraint=terms"	GO:0042095_interferon-gamma_biosynthetic_process) 8 0 0.000000 -0.000000 808 780.610597 867.79 954.969403 1.073998
=HYPERLINK("http://www.godatabase.org/cgi-bin/go.cgi?query=GO:0042104&auto_wild_cards=yes&view=query&action=query&search_constraint=terms"	GO:0042104_positive_regulation_of_activated_T_cell_proliferation) 8 0 0.000000 -0.000000 808 780.610597 867.79 954.969403 1.073998
=HYPERLINK("http://www.godatabase.org/cgi-bin/go.cgi?query=GO:0042226&auto_wild_cards=yes&view=query&action=query&search_constraint=terms"	GO:0042226_interleukin-6_biosynthetic_process) 8 0 0.000000 -0.000000 808 780.610597 867.79 954.969403 1.073998
=HYPERLINK("http://www.godatabase.org/cgi-bin/go.cgi?query=GO:0042304&auto_wild_cards=yes&view=query&action=query&search_constraint=terms"	GO:0042304_regulation_of_fatty_acid_biosynthetic_process) 8 0 0.000000 -0.000000 808 780.610597 867.79 954.969403 1.073998
=HYPERLINK("http://www.godatabase.org/cgi-bin/go.cgi?query=GO:0042423&auto_wild_cards=yes&view=query&action=query&search_constraint=terms"	GO:0042423_catecholamine_biosynthetic_process) 8 0 0.000000 -0.000000 808 780.610597 867.79 954.969403 1.073998
=HYPERLINK("http://www.godatabase.org/cgi-bin/go.cgi?query=GO:0042990&auto_wild_cards=yes&view=query&action=query&search_constraint=terms"	GO:0042990_regulation_of_transcription_factor_import_into_nucleus) 8 0 0.000000 -0.000000 808 780.610597 867.79 954.969403 1.073998
=HYPERLINK("http://www.godatabase.org/cgi-bin/go.cgi?query=GO:0042991&auto_wild_cards=yes&view=query&action=query&search_constraint=terms"	GO:0042991_transcription_factor_import_into_nucleus) 8 0 0.000000 -0.000000 808 780.610597 867.79 954.969403 1.073998
=HYPERLINK("http://www.godatabase.org/cgi-bin/go.cgi?query=GO:0043011&auto_wild_cards=yes&view=query&action=query&search_constraint=terms"	GO:0043011_myeloid_dendritic_cell_differentiation) 8 0 0.000000 -0.000000 808 780.610597 867.79 954.969403 1.073998
=HYPERLINK("http://www.godatabase.org/cgi-bin/go.cgi?query=GO:0043368&auto_wild_cards=yes&view=query&action=query&search_constraint=terms"	GO:0043368_positive_T_cell_selection) 8 0 0.000000 -0.000000 808 780.610597 867.79 954.969403 1.073998
=HYPERLINK("http://www.godatabase.org/cgi-bin/go.cgi?query=GO:0043370&auto_wild_cards=yes&view=query&action=query&search_constraint=terms"	GO:0043370_regulation_of_CD4-positive__alpha_beta_T_cell_differentiation) 8 0 0.000000 -0.000000 808 780.610597 867.79 954.969403 1.073998
=HYPERLINK("http://www.godatabase.org/cgi-bin/go.cgi?query=GO:0043542&auto_wild_cards=yes&view=query&action=query&search_constraint=terms"	GO:0043542_endothelial_cell_migration) 8 0 0.000000 -0.000000 808 780.610597 867.79 954.969403 1.073998
=HYPERLINK("http://www.godatabase.org/cgi-bin/go.cgi?query=GO:0043616&auto_wild_cards=yes&view=query&action=query&search_constraint=terms"	GO:0043616_keratinocyte_proliferation) 8 0 0.000000 -0.000000 808 780.610597 867.79 954.969403 1.073998
=HYPERLINK("http://www.godatabase.org/cgi-bin/go.cgi?query=GO:0045075&auto_wild_cards=yes&view=query&action=query&search_constraint=terms"	GO:0045075_regulation_of_interleukin-12_biosynthetic_process) 8 0 0.000000 -0.000000 808 780.610597 867.79 954.969403 1.073998
=HYPERLINK("http://www.godatabase.org/cgi-bin/go.cgi?query=GO:0045086&auto_wild_cards=yes&view=query&action=query&search_constraint=terms"	GO:0045086_positive_regulation_of_interleukin-2_biosynthetic_process) 8 0 0.000000 -0.000000 808 780.610597 867.79 954.969403 1.073998
=HYPERLINK("http://www.godatabase.org/cgi-bin/go.cgi?query=GO:0045351&auto_wild_cards=yes&view=query&action=query&search_constraint=terms"	GO:0045351_type_I_interferon_biosynthetic_process) 8 0 0.000000 -0.000000 808 780.610597 867.79 954.969403 1.073998
=HYPERLINK("http://www.godatabase.org/cgi-bin/go.cgi?query=GO:0045408&auto_wild_cards=yes&view=query&action=query&search_constraint=terms"	GO:0045408_regulation_of_interleukin-6_biosynthetic_process) 8 0 0.000000 -0.000000 808 780.610597 867.79 954.969403 1.073998
=HYPERLINK("http://www.godatabase.org/cgi-bin/go.cgi?query=GO:0045429&auto_wild_cards=yes&view=query&action=query&search_constraint=terms"	GO:0045429_positive_regulation_of_nitric_oxide_biosynthetic_process) 8 0 0.000000 -0.000000 808 780.610597 867.79 954.969403 1.073998
=HYPERLINK("http://www.godatabase.org/cgi-bin/go.cgi?query=GO:0045494&auto_wild_cards=yes&view=query&action=query&search_constraint=terms"	GO:0045494_photoreceptor_cell_maintenance) 8 0 0.000000 -0.000000 808 780.610597 867.79 954.969403 1.073998
=HYPERLINK("http://www.godatabase.org/cgi-bin/go.cgi?query=GO:0045686&auto_wild_cards=yes&view=query&action=query&search_constraint=terms"	GO:0045686_negative_regulation_of_glial_cell_differentiation) 8 0 0.000000 -0.000000 808 780.610597 867.79 954.969403 1.073998
=HYPERLINK("http://www.godatabase.org/cgi-bin/go.cgi?query=GO:0045910&auto_wild_cards=yes&view=query&action=query&search_constraint=terms"	GO:0045910_negative_regulation_of_DNA_recombination) 8 0 0.000000 -0.000000 808 780.610597 867.79 954.969403 1.073998
=HYPERLINK("http://www.godatabase.org/cgi-bin/go.cgi?query=GO:0045921&auto_wild_cards=yes&view=query&action=query&search_constraint=terms"	GO:0045921_positive_regulation_of_exocytosis) 8 0 0.000000 -0.000000 808 780.610597 867.79 954.969403 1.073998
=HYPERLINK("http://www.godatabase.org/cgi-bin/go.cgi?query=GO:0045932&auto_wild_cards=yes&view=query&action=query&search_constraint=terms"	GO:0045932_negative_regulation_of_muscle_contraction) 8 0 0.000000 -0.000000 808 780.610597 867.79 954.969403 1.073998
=HYPERLINK("http://www.godatabase.org/cgi-bin/go.cgi?query=GO:0046470&auto_wild_cards=yes&view=query&action=query&search_constraint=terms"	GO:0046470_phosphatidylcholine_metabolic_process) 8 0 0.000000 -0.000000 808 780.610597 867.79 954.969403 1.073998
=HYPERLINK("http://www.godatabase.org/cgi-bin/go.cgi?query=GO:0048266&auto_wild_cards=yes&view=query&action=query&search_constraint=terms"	GO:0048266_behavioral_response_to_pain) 8 0 0.000000 -0.000000 808 780.610597 867.79 954.969403 1.073998
=HYPERLINK("http://www.godatabase.org/cgi-bin/go.cgi?query=GO:0048505&auto_wild_cards=yes&view=query&action=query&search_constraint=terms"	GO:0048505_regulation_of_timing_of_cell_differentiation) 8 0 0.000000 -0.000000 808 780.610597 867.79 954.969403 1.073998
=HYPERLINK("http://www.godatabase.org/cgi-bin/go.cgi?query=GO:0048520&auto_wild_cards=yes&view=query&action=query&search_constraint=terms"	GO:0048520_positive_regulation_of_behavior) 8 0 0.000000 -0.000000 808 780.610597 867.79 954.969403 1.073998
=HYPERLINK("http://www.godatabase.org/cgi-bin/go.cgi?query=GO:0048557&auto_wild_cards=yes&view=query&action=query&search_constraint=terms"	GO:0048557_embryonic_digestive_tract_morphogenesis) 8 0 0.000000 -0.000000 808 780.610597 867.79 954.969403 1.073998
=HYPERLINK("http://www.godatabase.org/cgi-bin/go.cgi?query=GO:0048638&auto_wild_cards=yes&view=query&action=query&search_constraint=terms"	GO:0048638_regulation_of_developmental_growth) 8 0 0.000000 -0.000000 808 780.610597 867.79 954.969403 1.073998
=HYPERLINK("http://www.godatabase.org/cgi-bin/go.cgi?query=GO:0048742&auto_wild_cards=yes&view=query&action=query&search_constraint=terms"	GO:0048742_regulation_of_skeletal_muscle_fiber_development) 8 0 0.000000 -0.000000 808 780.610597 867.79 954.969403 1.073998
=HYPERLINK("http://www.godatabase.org/cgi-bin/go.cgi?query=GO:0050707&auto_wild_cards=yes&view=query&action=query&search_constraint=terms"	GO:0050707_regulation_of_cytokine_secretion) 8 0 0.000000 -0.000000 808 780.610597 867.79 954.969403 1.073998
=HYPERLINK("http://www.godatabase.org/cgi-bin/go.cgi?query=GO:0050909&auto_wild_cards=yes&view=query&action=query&search_constraint=terms"	GO:0050909_sensory_perception_of_taste) 8 0 0.000000 -0.000000 808 780.610597 867.79 954.969403 1.073998
=HYPERLINK("http://www.godatabase.org/cgi-bin/go.cgi?query=GO:0050920&auto_wild_cards=yes&view=query&action=query&search_constraint=terms"	GO:0050920_regulation_of_chemotaxis) 8 0 0.000000 -0.000000 808 780.610597 867.79 954.969403 1.073998
=HYPERLINK("http://www.godatabase.org/cgi-bin/go.cgi?query=GO:0050921&auto_wild_cards=yes&view=query&action=query&search_constraint=terms"	GO:0050921_positive_regulation_of_chemotaxis) 8 0 0.000000 -0.000000 808 780.610597 867.79 954.969403 1.073998
=HYPERLINK("http://www.godatabase.org/cgi-bin/go.cgi?query=GO:0050926&auto_wild_cards=yes&view=query&action=query&search_constraint=terms"	GO:0050926_regulation_of_positive_chemotaxis) 8 0 0.000000 -0.000000 808 780.610597 867.79 954.969403 1.073998
=HYPERLINK("http://www.godatabase.org/cgi-bin/go.cgi?query=GO:0050927&auto_wild_cards=yes&view=query&action=query&search_constraint=terms"	GO:0050927_positive_regulation_of_positive_chemotaxis) 8 0 0.000000 -0.000000 808 780.610597 867.79 954.969403 1.073998
=HYPERLINK("http://www.godatabase.org/cgi-bin/go.cgi?query=GO:0050930&auto_wild_cards=yes&view=query&action=query&search_constraint=terms"	GO:0050930_induction_of_positive_chemotaxis) 8 0 0.000000 -0.000000 808 780.610597 867.79 954.969403 1.073998
=HYPERLINK("http://www.godatabase.org/cgi-bin/go.cgi?query=GO:0051084&auto_wild_cards=yes&view=query&action=query&search_constraint=terms"	GO:0051084_'de_novo'_posttranslational_protein_folding) 8 0 0.000000 -0.000000 808 780.610597 867.79 954.969403 1.073998
=HYPERLINK("http://www.godatabase.org/cgi-bin/go.cgi?query=GO:0051181&auto_wild_cards=yes&view=query&action=query&search_constraint=terms"	GO:0051181_cofactor_transport) 8 0 0.000000 -0.000000 808 780.610597 867.79 954.969403 1.073998
=HYPERLINK("http://www.godatabase.org/cgi-bin/go.cgi?query=GO:0060043&auto_wild_cards=yes&view=query&action=query&search_constraint=terms"	GO:0060043_regulation_of_cardiac_muscle_cell_proliferation) 8 0 0.000000 -0.000000 808 780.610597 867.79 954.969403 1.073998
=HYPERLINK("http://www.godatabase.org/cgi-bin/go.cgi?query=GO:0060347&auto_wild_cards=yes&view=query&action=query&search_constraint=terms"	GO:0060347_heart_trabecula_formation) 8 0 0.000000 -0.000000 808 780.610597 867.79 954.969403 1.073998
=HYPERLINK("http://www.godatabase.org/cgi-bin/go.cgi?query=GO:0060670&auto_wild_cards=yes&view=query&action=query&search_constraint=terms"	GO:0060670_branching_involved_in_embryonic_placenta_morphogenesis) 8 0 0.000000 -0.000000 808 780.610597 867.79 954.969403 1.073998
=HYPERLINK("http://www.godatabase.org/cgi-bin/go.cgi?query=GO:0060712&auto_wild_cards=yes&view=query&action=query&search_constraint=terms"	GO:0060712_spongiotrophoblast_layer_development) 8 0 0.000000 -0.000000 808 780.610597 867.79 954.969403 1.073998
=HYPERLINK("http://www.godatabase.org/cgi-bin/go.cgi?query=GO:0070167&auto_wild_cards=yes&view=query&action=query&search_constraint=terms"	GO:0070167_regulation_of_biomineral_formation) 8 0 0.000000 -0.000000 808 780.610597 867.79 954.969403 1.073998
=HYPERLINK("http://www.godatabase.org/cgi-bin/go.cgi?query=GO:0070193&auto_wild_cards=yes&view=query&action=query&search_constraint=terms"	GO:0070193_synaptonemal_complex_organization) 8 0 0.000000 -0.000000 808 780.610597 867.79 954.969403 1.073998
=HYPERLINK("http://www.godatabase.org/cgi-bin/go.cgi?query=GO:0070231&auto_wild_cards=yes&view=query&action=query&search_constraint=terms"	GO:0070231_T_cell_apoptosis) 8 0 0.000000 -0.000000 808 780.610597 867.79 954.969403 1.073998
=HYPERLINK("http://www.godatabase.org/cgi-bin/go.cgi?query=GO:0070584&auto_wild_cards=yes&view=query&action=query&search_constraint=terms"	GO:0070584_mitochondrion_morphogenesis) 8 0 0.000000 -0.000000 808 780.610597 867.79 954.969403 1.073998
=HYPERLINK("http://www.godatabase.org/cgi-bin/go.cgi?query=GO:0001708&auto_wild_cards=yes&view=query&action=query&search_constraint=terms"	GO:0001708_cell_fate_specification) 56 0 0.000000 -0.000000 817 786.754711 873.42 960.085289 1.069058
=HYPERLINK("http://www.godatabase.org/cgi-bin/go.cgi?query=GO:0002683&auto_wild_cards=yes&view=query&action=query&search_constraint=terms"	GO:0002683_negative_regulation_of_immune_system_process) 56 0 0.000000 -0.000000 817 786.754711 873.42 960.085289 1.069058
=HYPERLINK("http://www.godatabase.org/cgi-bin/go.cgi?query=GO:0002703&auto_wild_cards=yes&view=query&action=query&search_constraint=terms"	GO:0002703_regulation_of_leukocyte_mediated_immunity) 56 0 0.000000 -0.000000 817 786.754711 873.42 960.085289 1.069058
=HYPERLINK("http://www.godatabase.org/cgi-bin/go.cgi?query=GO:0006790&auto_wild_cards=yes&view=query&action=query&search_constraint=terms"	GO:0006790_sulfur_metabolic_process) 56 0 0.000000 -0.000000 817 786.754711 873.42 960.085289 1.069058
=HYPERLINK("http://www.godatabase.org/cgi-bin/go.cgi?query=GO:0009187&auto_wild_cards=yes&view=query&action=query&search_constraint=terms"	GO:0009187_cyclic_nucleotide_metabolic_process) 56 0 0.000000 -0.000000 817 786.754711 873.42 960.085289 1.069058
=HYPERLINK("http://www.godatabase.org/cgi-bin/go.cgi?query=GO:0042089&auto_wild_cards=yes&view=query&action=query&search_constraint=terms"	GO:0042089_cytokine_biosynthetic_process) 56 0 0.000000 -0.000000 817 786.754711 873.42 960.085289 1.069058
=HYPERLINK("http://www.godatabase.org/cgi-bin/go.cgi?query=GO:0042107&auto_wild_cards=yes&view=query&action=query&search_constraint=terms"	GO:0042107_cytokine_metabolic_process) 56 0 0.000000 -0.000000 817 786.754711 873.42 960.085289 1.069058
=HYPERLINK("http://www.godatabase.org/cgi-bin/go.cgi?query=GO:0046486&auto_wild_cards=yes&view=query&action=query&search_constraint=terms"	GO:0046486_glycerolipid_metabolic_process) 56 0 0.000000 -0.000000 817 786.754711 873.42 960.085289 1.069058
=HYPERLINK("http://www.godatabase.org/cgi-bin/go.cgi?query=GO:0050678&auto_wild_cards=yes&view=query&action=query&search_constraint=terms"	GO:0050678_regulation_of_epithelial_cell_proliferation) 56 0 0.000000 -0.000000 817 786.754711 873.42 960.085289 1.069058
=HYPERLINK("http://www.godatabase.org/cgi-bin/go.cgi?query=GO:0000038&auto_wild_cards=yes&view=query&action=query&search_constraint=terms"	GO:0000038_very-long-chain_fatty_acid_metabolic_process) 6 0 0.000000 -0.000000 997 965.208136 1049.32 1133.431864 1.052477
=HYPERLINK("http://www.godatabase.org/cgi-bin/go.cgi?query=GO:0000245&auto_wild_cards=yes&view=query&action=query&search_constraint=terms"	GO:0000245_spliceosome_assembly) 6 0 0.000000 -0.000000 997 965.208136 1049.32 1133.431864 1.052477
=HYPERLINK("http://www.godatabase.org/cgi-bin/go.cgi?query=GO:0000768&auto_wild_cards=yes&view=query&action=query&search_constraint=terms"	GO:0000768_syncytium_formation_by_plasma_membrane_fusion) 6 0 0.000000 -0.000000 997 965.208136 1049.32 1133.431864 1.052477
=HYPERLINK("http://www.godatabase.org/cgi-bin/go.cgi?query=GO:0001710&auto_wild_cards=yes&view=query&action=query&search_constraint=terms"	GO:0001710_mesodermal_cell_fate_commitment) 6 0 0.000000 -0.000000 997 965.208136 1049.32 1133.431864 1.052477
=HYPERLINK("http://www.godatabase.org/cgi-bin/go.cgi?query=GO:0001885&auto_wild_cards=yes&view=query&action=query&search_constraint=terms"	GO:0001885_endothelial_cell_development) 6 0 0.000000 -0.000000 997 965.208136 1049.32 1133.431864 1.052477
=HYPERLINK("http://www.godatabase.org/cgi-bin/go.cgi?query=GO:0002016&auto_wild_cards=yes&view=query&action=query&search_constraint=terms"	GO:0002016_regulation_of_blood_volume_by_renin-angiotensin) 6 0 0.000000 -0.000000 997 965.208136 1049.32 1133.431864 1.052477
=HYPERLINK("http://www.godatabase.org/cgi-bin/go.cgi?query=GO:0002335&auto_wild_cards=yes&view=query&action=query&search_constraint=terms"	GO:0002335_mature_B_cell_differentiation) 6 0 0.000000 -0.000000 997 965.208136 1049.32 1133.431864 1.052477
=HYPERLINK("http://www.godatabase.org/cgi-bin/go.cgi?query=GO:0002360&auto_wild_cards=yes&view=query&action=query&search_constraint=terms"	GO:0002360_T_cell_lineage_commitment) 6 0 0.000000 -0.000000 997 965.208136 1049.32 1133.431864 1.052477
=HYPERLINK("http://www.godatabase.org/cgi-bin/go.cgi?query=GO:0002367&auto_wild_cards=yes&view=query&action=query&search_constraint=terms"	GO:0002367_cytokine_production_during_immune_response) 6 0 0.000000 -0.000000 997 965.208136 1049.32 1133.431864 1.052477
=HYPERLINK("http://www.godatabase.org/cgi-bin/go.cgi?query=GO:0002474&auto_wild_cards=yes&view=query&action=query&search_constraint=terms"	GO:0002474_antigen_processing_and_presentation_of_peptide_antigen_via_MHC_class_I) 6 0 0.000000 -0.000000 997 965.208136 1049.32 1133.431864 1.052477
=HYPERLINK("http://www.godatabase.org/cgi-bin/go.cgi?query=GO:0002475&auto_wild_cards=yes&view=query&action=query&search_constraint=terms"	GO:0002475_antigen_processing_and_presentation_via_MHC_class_Ib) 6 0 0.000000 -0.000000 997 965.208136 1049.32 1133.431864 1.052477
=HYPERLINK("http://www.godatabase.org/cgi-bin/go.cgi?query=GO:0002532&auto_wild_cards=yes&view=query&action=query&search_constraint=terms"	GO:0002532_production_of_molecular_mediator_of_acute_inflammatory_response) 6 0 0.000000 -0.000000 997 965.208136 1049.32 1133.431864 1.052477
=HYPERLINK("http://www.godatabase.org/cgi-bin/go.cgi?query=GO:0002541&auto_wild_cards=yes&view=query&action=query&search_constraint=terms"	GO:0002541_activation_of_plasma_proteins_involved_in_acute_inflammatory_response) 6 0 0.000000 -0.000000 997 965.208136 1049.32 1133.431864 1.052477
=HYPERLINK("http://www.godatabase.org/cgi-bin/go.cgi?query=GO:0002675&auto_wild_cards=yes&view=query&action=query&search_constraint=terms"	GO:0002675_positive_regulation_of_acute_inflammatory_response) 6 0 0.000000 -0.000000 997 965.208136 1049.32 1133.431864 1.052477
=HYPERLINK("http://www.godatabase.org/cgi-bin/go.cgi?query=GO:0002685&auto_wild_cards=yes&view=query&action=query&search_constraint=terms"	GO:0002685_regulation_of_leukocyte_migration) 6 0 0.000000 -0.000000 997 965.208136 1049.32 1133.431864 1.052477
=HYPERLINK("http://www.godatabase.org/cgi-bin/go.cgi?query=GO:0002831&auto_wild_cards=yes&view=query&action=query&search_constraint=terms"	GO:0002831_regulation_of_response_to_biotic_stimulus) 6 0 0.000000 -0.000000 997 965.208136 1049.32 1133.431864 1.052477
=HYPERLINK("http://www.godatabase.org/cgi-bin/go.cgi?query=GO:0002920&auto_wild_cards=yes&view=query&action=query&search_constraint=terms"	GO:0002920_regulation_of_humoral_immune_response) 6 0 0.000000 -0.000000 997 965.208136 1049.32 1133.431864 1.052477
=HYPERLINK("http://www.godatabase.org/cgi-bin/go.cgi?query=GO:0006071&auto_wild_cards=yes&view=query&action=query&search_constraint=terms"	GO:0006071_glycerol_metabolic_process) 6 0 0.000000 -0.000000 997 965.208136 1049.32 1133.431864 1.052477
=HYPERLINK("http://www.godatabase.org/cgi-bin/go.cgi?query=GO:0006084&auto_wild_cards=yes&view=query&action=query&search_constraint=terms"	GO:0006084_acetyl-CoA_metabolic_process) 6 0 0.000000 -0.000000 997 965.208136 1049.32 1133.431864 1.052477
=HYPERLINK("http://www.godatabase.org/cgi-bin/go.cgi?query=GO:0006264&auto_wild_cards=yes&view=query&action=query&search_constraint=terms"	GO:0006264_mitochondrial_DNA_replication) 6 0 0.000000 -0.000000 997 965.208136 1049.32 1133.431864 1.052477
=HYPERLINK("http://www.godatabase.org/cgi-bin/go.cgi?query=GO:0006402&auto_wild_cards=yes&view=query&action=query&search_constraint=terms"	GO:0006402_mRNA_catabolic_process) 6 0 0.000000 -0.000000 997 965.208136 1049.32 1133.431864 1.052477
=HYPERLINK("http://www.godatabase.org/cgi-bin/go.cgi?query=GO:0006471&auto_wild_cards=yes&view=query&action=query&search_constraint=terms"	GO:0006471_protein_amino_acid_ADP-ribosylation) 6 0 0.000000 -0.000000 997 965.208136 1049.32 1133.431864 1.052477
=HYPERLINK("http://www.godatabase.org/cgi-bin/go.cgi?query=GO:0006536&auto_wild_cards=yes&view=query&action=query&search_constraint=terms"	GO:0006536_glutamate_metabolic_process) 6 0 0.000000 -0.000000 997 965.208136 1049.32 1133.431864 1.052477
=HYPERLINK("http://www.godatabase.org/cgi-bin/go.cgi?query=GO:0006656&auto_wild_cards=yes&view=query&action=query&search_constraint=terms"	GO:0006656_phosphatidylcholine_biosynthetic_process) 6 0 0.000000 -0.000000 997 965.208136 1049.32 1133.431864 1.052477
=HYPERLINK("http://www.godatabase.org/cgi-bin/go.cgi?query=GO:0006692&auto_wild_cards=yes&view=query&action=query&search_constraint=terms"	GO:0006692_prostanoid_metabolic_process) 6 0 0.000000 -0.000000 997 965.208136 1049.32 1133.431864 1.052477
=HYPERLINK("http://www.godatabase.org/cgi-bin/go.cgi?query=GO:0006693&auto_wild_cards=yes&view=query&action=query&search_constraint=terms"	GO:0006693_prostaglandin_metabolic_process) 6 0 0.000000 -0.000000 997 965.208136 1049.32 1133.431864 1.052477
=HYPERLINK("http://www.godatabase.org/cgi-bin/go.cgi?query=GO:0006706&auto_wild_cards=yes&view=query&action=query&search_constraint=terms"	GO:0006706_steroid_catabolic_process) 6 0 0.000000 -0.000000 997 965.208136 1049.32 1133.431864 1.052477
=HYPERLINK("http://www.godatabase.org/cgi-bin/go.cgi?query=GO:0006752&auto_wild_cards=yes&view=query&action=query&search_constraint=terms"	GO:0006752_group_transfer_coenzyme_metabolic_process) 6 0 0.000000 -0.000000 997 965.208136 1049.32 1133.431864 1.052477
=HYPERLINK("http://www.godatabase.org/cgi-bin/go.cgi?query=GO:0006882&auto_wild_cards=yes&view=query&action=query&search_constraint=terms"	GO:0006882_cellular_zinc_ion_homeostasis) 6 0 0.000000 -0.000000 997 965.208136 1049.32 1133.431864 1.052477
=HYPERLINK("http://www.godatabase.org/cgi-bin/go.cgi?query=GO:0006942&auto_wild_cards=yes&view=query&action=query&search_constraint=terms"	GO:0006942_regulation_of_striated_muscle_contraction) 6 0 0.000000 -0.000000 997 965.208136 1049.32 1133.431864 1.052477
=HYPERLINK("http://www.godatabase.org/cgi-bin/go.cgi?query=GO:0006956&auto_wild_cards=yes&view=query&action=query&search_constraint=terms"	GO:0006956_complement_activation) 6 0 0.000000 -0.000000 997 965.208136 1049.32 1133.431864 1.052477
=HYPERLINK("http://www.godatabase.org/cgi-bin/go.cgi?query=GO:0006998&auto_wild_cards=yes&view=query&action=query&search_constraint=terms"	GO:0006998_nuclear_envelope_organization) 6 0 0.000000 -0.000000 997 965.208136 1049.32 1133.431864 1.052477
=HYPERLINK("http://www.godatabase.org/cgi-bin/go.cgi?query=GO:0007032&auto_wild_cards=yes&view=query&action=query&search_constraint=terms"	GO:0007032_endosome_organization) 6 0 0.000000 -0.000000 997 965.208136 1049.32 1133.431864 1.052477
=HYPERLINK("http://www.godatabase.org/cgi-bin/go.cgi?query=GO:0007176&auto_wild_cards=yes&view=query&action=query&search_constraint=terms"	GO:0007176_regulation_of_epidermal_growth_factor_receptor_activity) 6 0 0.000000 -0.000000 997 965.208136 1049.32 1133.431864 1.052477
=HYPERLINK("http://www.godatabase.org/cgi-bin/go.cgi?query=GO:0007214&auto_wild_cards=yes&view=query&action=query&search_constraint=terms"	GO:0007214_gamma-aminobutyric_acid_signaling_pathway) 6 0 0.000000 -0.000000 997 965.208136 1049.32 1133.431864 1.052477
=HYPERLINK("http://www.godatabase.org/cgi-bin/go.cgi?query=GO:0007257&auto_wild_cards=yes&view=query&action=query&search_constraint=terms"	GO:0007257_activation_of_JUN_kinase_activity) 6 0 0.000000 -0.000000 997 965.208136 1049.32 1133.431864 1.052477
=HYPERLINK("http://www.godatabase.org/cgi-bin/go.cgi?query=GO:0007341&auto_wild_cards=yes&view=query&action=query&search_constraint=terms"	GO:0007341_penetration_of_zona_pellucida) 6 0 0.000000 -0.000000 997 965.208136 1049.32 1133.431864 1.052477
=HYPERLINK("http://www.godatabase.org/cgi-bin/go.cgi?query=GO:0007406&auto_wild_cards=yes&view=query&action=query&search_constraint=terms"	GO:0007406_negative_regulation_of_neuroblast_proliferation) 6 0 0.000000 -0.000000 997 965.208136 1049.32 1133.431864 1.052477
=HYPERLINK("http://www.godatabase.org/cgi-bin/go.cgi?query=GO:0007442&auto_wild_cards=yes&view=query&action=query&search_constraint=terms"	GO:0007442_hindgut_morphogenesis) 6 0 0.000000 -0.000000 997 965.208136 1049.32 1133.431864 1.052477
=HYPERLINK("http://www.godatabase.org/cgi-bin/go.cgi?query=GO:0007520&auto_wild_cards=yes&view=query&action=query&search_constraint=terms"	GO:0007520_myoblast_fusion) 6 0 0.000000 -0.000000 997 965.208136 1049.32 1133.431864 1.052477
=HYPERLINK("http://www.godatabase.org/cgi-bin/go.cgi?query=GO:0007620&auto_wild_cards=yes&view=query&action=query&search_constraint=terms"	GO:0007620_copulation) 6 0 0.000000 -0.000000 997 965.208136 1049.32 1133.431864 1.052477
=HYPERLINK("http://www.godatabase.org/cgi-bin/go.cgi?query=GO:0008156&auto_wild_cards=yes&view=query&action=query&search_constraint=terms"	GO:0008156_negative_regulation_of_DNA_replication) 6 0 0.000000 -0.000000 997 965.208136 1049.32 1133.431864 1.052477
=HYPERLINK("http://www.godatabase.org/cgi-bin/go.cgi?query=GO:0008209&auto_wild_cards=yes&view=query&action=query&search_constraint=terms"	GO:0008209_androgen_metabolic_process) 6 0 0.000000 -0.000000 997 965.208136 1049.32 1133.431864 1.052477
=HYPERLINK("http://www.godatabase.org/cgi-bin/go.cgi?query=GO:0008625&auto_wild_cards=yes&view=query&action=query&search_constraint=terms"	GO:0008625_induction_of_apoptosis_via_death_domain_receptors) 6 0 0.000000 -0.000000 997 965.208136 1049.32 1133.431864 1.052477
=HYPERLINK("http://www.godatabase.org/cgi-bin/go.cgi?query=GO:0009067&auto_wild_cards=yes&view=query&action=query&search_constraint=terms"	GO:0009067_aspartate_family_amino_acid_biosynthetic_process) 6 0 0.000000 -0.000000 997 965.208136 1049.32 1133.431864 1.052477
=HYPERLINK("http://www.godatabase.org/cgi-bin/go.cgi?query=GO:0009069&auto_wild_cards=yes&view=query&action=query&search_constraint=terms"	GO:0009069_serine_family_amino_acid_metabolic_process) 6 0 0.000000 -0.000000 997 965.208136 1049.32 1133.431864 1.052477
=HYPERLINK("http://www.godatabase.org/cgi-bin/go.cgi?query=GO:0009143&auto_wild_cards=yes&view=query&action=query&search_constraint=terms"	GO:0009143_nucleoside_triphosphate_catabolic_process) 6 0 0.000000 -0.000000 997 965.208136 1049.32 1133.431864 1.052477
=HYPERLINK("http://www.godatabase.org/cgi-bin/go.cgi?query=GO:0009247&auto_wild_cards=yes&view=query&action=query&search_constraint=terms"	GO:0009247_glycolipid_biosynthetic_process) 6 0 0.000000 -0.000000 997 965.208136 1049.32 1133.431864 1.052477
=HYPERLINK("http://www.godatabase.org/cgi-bin/go.cgi?query=GO:0009650&auto_wild_cards=yes&view=query&action=query&search_constraint=terms"	GO:0009650_UV_protection) 6 0 0.000000 -0.000000 997 965.208136 1049.32 1133.431864 1.052477
=HYPERLINK("http://www.godatabase.org/cgi-bin/go.cgi?query=GO:0009651&auto_wild_cards=yes&view=query&action=query&search_constraint=terms"	GO:0009651_response_to_salt_stress) 6 0 0.000000 -0.000000 997 965.208136 1049.32 1133.431864 1.052477
=HYPERLINK("http://www.godatabase.org/cgi-bin/go.cgi?query=GO:0010466&auto_wild_cards=yes&view=query&action=query&search_constraint=terms"	GO:0010466_negative_regulation_of_peptidase_activity) 6 0 0.000000 -0.000000 997 965.208136 1049.32 1133.431864 1.052477
=HYPERLINK("http://www.godatabase.org/cgi-bin/go.cgi?query=GO:0010883&auto_wild_cards=yes&view=query&action=query&search_constraint=terms"	GO:0010883_regulation_of_lipid_storage) 6 0 0.000000 -0.000000 997 965.208136 1049.32 1133.431864 1.052477
=HYPERLINK("http://www.godatabase.org/cgi-bin/go.cgi?query=GO:0010906&auto_wild_cards=yes&view=query&action=query&search_constraint=terms"	GO:0010906_regulation_of_glucose_metabolic_process) 6 0 0.000000 -0.000000 997 965.208136 1049.32 1133.431864 1.052477
=HYPERLINK("http://www.godatabase.org/cgi-bin/go.cgi?query=GO:0014003&auto_wild_cards=yes&view=query&action=query&search_constraint=terms"	GO:0014003_oligodendrocyte_development) 6 0 0.000000 -0.000000 997 965.208136 1049.32 1133.431864 1.052477
=HYPERLINK("http://www.godatabase.org/cgi-bin/go.cgi?query=GO:0014051&auto_wild_cards=yes&view=query&action=query&search_constraint=terms"	GO:0014051_gamma-aminobutyric_acid_secretion) 6 0 0.000000 -0.000000 997 965.208136 1049.32 1133.431864 1.052477
=HYPERLINK("http://www.godatabase.org/cgi-bin/go.cgi?query=GO:0014072&auto_wild_cards=yes&view=query&action=query&search_constraint=terms"	GO:0014072_response_to_isoquinoline_alkaloid) 6 0 0.000000 -0.000000 997 965.208136 1049.32 1133.431864 1.052477
=HYPERLINK("http://www.godatabase.org/cgi-bin/go.cgi?query=GO:0014812&auto_wild_cards=yes&view=query&action=query&search_constraint=terms"	GO:0014812_muscle_cell_migration) 6 0 0.000000 -0.000000 997 965.208136 1049.32 1133.431864 1.052477
=HYPERLINK("http://www.godatabase.org/cgi-bin/go.cgi?query=GO:0014823&auto_wild_cards=yes&view=query&action=query&search_constraint=terms"	GO:0014823_response_to_activity) 6 0 0.000000 -0.000000 997 965.208136 1049.32 1133.431864 1.052477
=HYPERLINK("http://www.godatabase.org/cgi-bin/go.cgi?query=GO:0015012&auto_wild_cards=yes&view=query&action=query&search_constraint=terms"	GO:0015012_heparan_sulfate_proteoglycan_biosynthetic_process) 6 0 0.000000 -0.000000 997 965.208136 1049.32 1133.431864 1.052477
=HYPERLINK("http://www.godatabase.org/cgi-bin/go.cgi?query=GO:0015812&auto_wild_cards=yes&view=query&action=query&search_constraint=terms"	GO:0015812_gamma-aminobutyric_acid_transport) 6 0 0.000000 -0.000000 997 965.208136 1049.32 1133.431864 1.052477
=HYPERLINK("http://www.godatabase.org/cgi-bin/go.cgi?query=GO:0016032&auto_wild_cards=yes&view=query&action=query&search_constraint=terms"	GO:0016032_viral_reproduction) 6 0 0.000000 -0.000000 997 965.208136 1049.32 1133.431864 1.052477
=HYPERLINK("http://www.godatabase.org/cgi-bin/go.cgi?query=GO:0016574&auto_wild_cards=yes&view=query&action=query&search_constraint=terms"	GO:0016574_histone_ubiquitination) 6 0 0.000000 -0.000000 997 965.208136 1049.32 1133.431864 1.052477
=HYPERLINK("http://www.godatabase.org/cgi-bin/go.cgi?query=GO:0016925&auto_wild_cards=yes&view=query&action=query&search_constraint=terms"	GO:0016925_protein_sumoylation) 6 0 0.000000 -0.000000 997 965.208136 1049.32 1133.431864 1.052477
=HYPERLINK("http://www.godatabase.org/cgi-bin/go.cgi?query=GO:0019433&auto_wild_cards=yes&view=query&action=query&search_constraint=terms"	GO:0019433_triglyceride_catabolic_process) 6 0 0.000000 -0.000000 997 965.208136 1049.32 1133.431864 1.052477
=HYPERLINK("http://www.godatabase.org/cgi-bin/go.cgi?query=GO:0019835&auto_wild_cards=yes&view=query&action=query&search_constraint=terms"	GO:0019835_cytolysis) 6 0 0.000000 -0.000000 997 965.208136 1049.32 1133.431864 1.052477
=HYPERLINK("http://www.godatabase.org/cgi-bin/go.cgi?query=GO:0021548&auto_wild_cards=yes&view=query&action=query&search_constraint=terms"	GO:0021548_pons_development) 6 0 0.000000 -0.000000 997 965.208136 1049.32 1133.431864 1.052477
=HYPERLINK("http://www.godatabase.org/cgi-bin/go.cgi?query=GO:0021783&auto_wild_cards=yes&view=query&action=query&search_constraint=terms"	GO:0021783_preganglionic_parasympathetic_nervous_system_development) 6 0 0.000000 -0.000000 997 965.208136 1049.32 1133.431864 1.052477
=HYPERLINK("http://www.godatabase.org/cgi-bin/go.cgi?query=GO:0021892&auto_wild_cards=yes&view=query&action=query&search_constraint=terms"	GO:0021892_cerebral_cortex_GABAergic_interneuron_differentiation) 6 0 0.000000 -0.000000 997 965.208136 1049.32 1133.431864 1.052477
=HYPERLINK("http://www.godatabase.org/cgi-bin/go.cgi?query=GO:0021937&auto_wild_cards=yes&view=query&action=query&search_constraint=terms"	GO:0021937_Purkinje_cell-granule_cell_precursor_cell_signaling_involved_in_regulation_of_granule_cell_precursor_cell_proliferation) 6 0 0.000000 -0.000000 997 965.208136 1049.32 1133.431864 1.052477
=HYPERLINK("http://www.godatabase.org/cgi-bin/go.cgi?query=GO:0022409&auto_wild_cards=yes&view=query&action=query&search_constraint=terms"	GO:0022409_positive_regulation_of_cell-cell_adhesion) 6 0 0.000000 -0.000000 997 965.208136 1049.32 1133.431864 1.052477
=HYPERLINK("http://www.godatabase.org/cgi-bin/go.cgi?query=GO:0030002&auto_wild_cards=yes&view=query&action=query&search_constraint=terms"	GO:0030002_cellular_anion_homeostasis) 6 0 0.000000 -0.000000 997 965.208136 1049.32 1133.431864 1.052477
=HYPERLINK("http://www.godatabase.org/cgi-bin/go.cgi?query=GO:0030149&auto_wild_cards=yes&view=query&action=query&search_constraint=terms"	GO:0030149_sphingolipid_catabolic_process) 6 0 0.000000 -0.000000 997 965.208136 1049.32 1133.431864 1.052477
=HYPERLINK("http://www.godatabase.org/cgi-bin/go.cgi?query=GO:0030252&auto_wild_cards=yes&view=query&action=query&search_constraint=terms"	GO:0030252_growth_hormone_secretion) 6 0 0.000000 -0.000000 997 965.208136 1049.32 1133.431864 1.052477
=HYPERLINK("http://www.godatabase.org/cgi-bin/go.cgi?query=GO:0030865&auto_wild_cards=yes&view=query&action=query&search_constraint=terms"	GO:0030865_cortical_cytoskeleton_organization) 6 0 0.000000 -0.000000 997 965.208136 1049.32 1133.431864 1.052477
=HYPERLINK("http://www.godatabase.org/cgi-bin/go.cgi?query=GO:0030947&auto_wild_cards=yes&view=query&action=query&search_constraint=terms"	GO:0030947_regulation_of_vascular_endothelial_growth_factor_receptor_signaling_pathway) 6 0 0.000000 -0.000000 997 965.208136 1049.32 1133.431864 1.052477
=HYPERLINK("http://www.godatabase.org/cgi-bin/go.cgi?query=GO:0031077&auto_wild_cards=yes&view=query&action=query&search_constraint=terms"	GO:0031077_post-embryonic_camera-type_eye_development) 6 0 0.000000 -0.000000 997 965.208136 1049.32 1133.431864 1.052477
=HYPERLINK("http://www.godatabase.org/cgi-bin/go.cgi?query=GO:0031330&auto_wild_cards=yes&view=query&action=query&search_constraint=terms"	GO:0031330_negative_regulation_of_cellular_catabolic_process) 6 0 0.000000 -0.000000 997 965.208136 1049.32 1133.431864 1.052477
=HYPERLINK("http://www.godatabase.org/cgi-bin/go.cgi?query=GO:0031575&auto_wild_cards=yes&view=query&action=query&search_constraint=terms"	GO:0031575_G1_S_transition_checkpoint) 6 0 0.000000 -0.000000 997 965.208136 1049.32 1133.431864 1.052477
=HYPERLINK("http://www.godatabase.org/cgi-bin/go.cgi?query=GO:0031960&auto_wild_cards=yes&view=query&action=query&search_constraint=terms"	GO:0031960_response_to_corticosteroid_stimulus) 6 0 0.000000 -0.000000 997 965.208136 1049.32 1133.431864 1.052477
=HYPERLINK("http://www.godatabase.org/cgi-bin/go.cgi?query=GO:0032042&auto_wild_cards=yes&view=query&action=query&search_constraint=terms"	GO:0032042_mitochondrial_DNA_metabolic_process) 6 0 0.000000 -0.000000 997 965.208136 1049.32 1133.431864 1.052477
=HYPERLINK("http://www.godatabase.org/cgi-bin/go.cgi?query=GO:0032331&auto_wild_cards=yes&view=query&action=query&search_constraint=terms"	GO:0032331_negative_regulation_of_chondrocyte_differentiation) 6 0 0.000000 -0.000000 997 965.208136 1049.32 1133.431864 1.052477
=HYPERLINK("http://www.godatabase.org/cgi-bin/go.cgi?query=GO:0032392&auto_wild_cards=yes&view=query&action=query&search_constraint=terms"	GO:0032392_DNA_geometric_change) 6 0 0.000000 -0.000000 997 965.208136 1049.32 1133.431864 1.052477
=HYPERLINK("http://www.godatabase.org/cgi-bin/go.cgi?query=GO:0032438&auto_wild_cards=yes&view=query&action=query&search_constraint=terms"	GO:0032438_melanosome_organization) 6 0 0.000000 -0.000000 997 965.208136 1049.32 1133.431864 1.052477
=HYPERLINK("http://www.godatabase.org/cgi-bin/go.cgi?query=GO:0032469&auto_wild_cards=yes&view=query&action=query&search_constraint=terms"	GO:0032469_endoplasmic_reticulum_calcium_ion_homeostasis) 6 0 0.000000 -0.000000 997 965.208136 1049.32 1133.431864 1.052477
=HYPERLINK("http://www.godatabase.org/cgi-bin/go.cgi?query=GO:0032653&auto_wild_cards=yes&view=query&action=query&search_constraint=terms"	GO:0032653_regulation_of_interleukin-10_production) 6 0 0.000000 -0.000000 997 965.208136 1049.32 1133.431864 1.052477
=HYPERLINK("http://www.godatabase.org/cgi-bin/go.cgi?query=GO:0033238&auto_wild_cards=yes&view=query&action=query&search_constraint=terms"	GO:0033238_regulation_of_cellular_amine_metabolic_process) 6 0 0.000000 -0.000000 997 965.208136 1049.32 1133.431864 1.052477
=HYPERLINK("http://www.godatabase.org/cgi-bin/go.cgi?query=GO:0034968&auto_wild_cards=yes&view=query&action=query&search_constraint=terms"	GO:0034968_histone_lysine_methylation) 6 0 0.000000 -0.000000 997 965.208136 1049.32 1133.431864 1.052477
=HYPERLINK("http://www.godatabase.org/cgi-bin/go.cgi?query=GO:0035019&auto_wild_cards=yes&view=query&action=query&search_constraint=terms"	GO:0035019_somatic_stem_cell_maintenance) 6 0 0.000000 -0.000000 997 965.208136 1049.32 1133.431864 1.052477
=HYPERLINK("http://www.godatabase.org/cgi-bin/go.cgi?query=GO:0035094&auto_wild_cards=yes&view=query&action=query&search_constraint=terms"	GO:0035094_response_to_nicotine) 6 0 0.000000 -0.000000 997 965.208136 1049.32 1133.431864 1.052477
=HYPERLINK("http://www.godatabase.org/cgi-bin/go.cgi?query=GO:0035121&auto_wild_cards=yes&view=query&action=query&search_constraint=terms"	GO:0035121_tail_morphogenesis) 6 0 0.000000 -0.000000 997 965.208136 1049.32 1133.431864 1.052477
=HYPERLINK("http://www.godatabase.org/cgi-bin/go.cgi?query=GO:0040016&auto_wild_cards=yes&view=query&action=query&search_constraint=terms"	GO:0040016_embryonic_cleavage) 6 0 0.000000 -0.000000 997 965.208136 1049.32 1133.431864 1.052477
=HYPERLINK("http://www.godatabase.org/cgi-bin/go.cgi?query=GO:0040036&auto_wild_cards=yes&view=query&action=query&search_constraint=terms"	GO:0040036_regulation_of_fibroblast_growth_factor_receptor_signaling_pathway) 6 0 0.000000 -0.000000 997 965.208136 1049.32 1133.431864 1.052477
=HYPERLINK("http://www.godatabase.org/cgi-bin/go.cgi?query=GO:0042053&auto_wild_cards=yes&view=query&action=query&search_constraint=terms"	GO:0042053_regulation_of_dopamine_metabolic_process) 6 0 0.000000 -0.000000 997 965.208136 1049.32 1133.431864 1.052477
=HYPERLINK("http://www.godatabase.org/cgi-bin/go.cgi?query=GO:0042069&auto_wild_cards=yes&view=query&action=query&search_constraint=terms"	GO:0042069_regulation_of_catecholamine_metabolic_process) 6 0 0.000000 -0.000000 997 965.208136 1049.32 1133.431864 1.052477
=HYPERLINK("http://www.godatabase.org/cgi-bin/go.cgi?query=GO:0042246&auto_wild_cards=yes&view=query&action=query&search_constraint=terms"	GO:0042246_tissue_regeneration) 6 0 0.000000 -0.000000 997 965.208136 1049.32 1133.431864 1.052477
=HYPERLINK("http://www.godatabase.org/cgi-bin/go.cgi?query=GO:0042307&auto_wild_cards=yes&view=query&action=query&search_constraint=terms"	GO:0042307_positive_regulation_of_protein_import_into_nucleus) 6 0 0.000000 -0.000000 997 965.208136 1049.32 1133.431864 1.052477
=HYPERLINK("http://www.godatabase.org/cgi-bin/go.cgi?query=GO:0042308&auto_wild_cards=yes&view=query&action=query&search_constraint=terms"	GO:0042308_negative_regulation_of_protein_import_into_nucleus) 6 0 0.000000 -0.000000 997 965.208136 1049.32 1133.431864 1.052477
=HYPERLINK("http://www.godatabase.org/cgi-bin/go.cgi?query=GO:0042403&auto_wild_cards=yes&view=query&action=query&search_constraint=terms"	GO:0042403_thyroid_hormone_metabolic_process) 6 0 0.000000 -0.000000 997 965.208136 1049.32 1133.431864 1.052477
=HYPERLINK("http://www.godatabase.org/cgi-bin/go.cgi?query=GO:0042481&auto_wild_cards=yes&view=query&action=query&search_constraint=terms"	GO:0042481_regulation_of_odontogenesis) 6 0 0.000000 -0.000000 997 965.208136 1049.32 1133.431864 1.052477
=HYPERLINK("http://www.godatabase.org/cgi-bin/go.cgi?query=GO:0042492&auto_wild_cards=yes&view=query&action=query&search_constraint=terms"	GO:0042492_gamma-delta_T_cell_differentiation) 6 0 0.000000 -0.000000 997 965.208136 1049.32 1133.431864 1.052477
=HYPERLINK("http://www.godatabase.org/cgi-bin/go.cgi?query=GO:0042953&auto_wild_cards=yes&view=query&action=query&search_constraint=terms"	GO:0042953_lipoprotein_transport) 6 0 0.000000 -0.000000 997 965.208136 1049.32 1133.431864 1.052477
=HYPERLINK("http://www.godatabase.org/cgi-bin/go.cgi?query=GO:0043064&auto_wild_cards=yes&view=query&action=query&search_constraint=terms"	GO:0043064_flagellum_organization) 6 0 0.000000 -0.000000 997 965.208136 1049.32 1133.431864 1.052477
=HYPERLINK("http://www.godatabase.org/cgi-bin/go.cgi?query=GO:0043154&auto_wild_cards=yes&view=query&action=query&search_constraint=terms"	GO:0043154_negative_regulation_of_caspase_activity) 6 0 0.000000 -0.000000 997 965.208136 1049.32 1133.431864 1.052477
=HYPERLINK("http://www.godatabase.org/cgi-bin/go.cgi?query=GO:0043255&auto_wild_cards=yes&view=query&action=query&search_constraint=terms"	GO:0043255_regulation_of_carbohydrate_biosynthetic_process) 6 0 0.000000 -0.000000 997 965.208136 1049.32 1133.431864 1.052477
=HYPERLINK("http://www.godatabase.org/cgi-bin/go.cgi?query=GO:0043271&auto_wild_cards=yes&view=query&action=query&search_constraint=terms"	GO:0043271_negative_regulation_of_ion_transport) 6 0 0.000000 -0.000000 997 965.208136 1049.32 1133.431864 1.052477
=HYPERLINK("http://www.godatabase.org/cgi-bin/go.cgi?query=GO:0043278&auto_wild_cards=yes&view=query&action=query&search_constraint=terms"	GO:0043278_response_to_morphine) 6 0 0.000000 -0.000000 997 965.208136 1049.32 1133.431864 1.052477
=HYPERLINK("http://www.godatabase.org/cgi-bin/go.cgi?query=GO:0043300&auto_wild_cards=yes&view=query&action=query&search_constraint=terms"	GO:0043300_regulation_of_leukocyte_degranulation) 6 0 0.000000 -0.000000 997 965.208136 1049.32 1133.431864 1.052477
=HYPERLINK("http://www.godatabase.org/cgi-bin/go.cgi?query=GO:0043467&auto_wild_cards=yes&view=query&action=query&search_constraint=terms"	GO:0043467_regulation_of_generation_of_precursor_metabolites_and_energy) 6 0 0.000000 -0.000000 997 965.208136 1049.32 1133.431864 1.052477
=HYPERLINK("http://www.godatabase.org/cgi-bin/go.cgi?query=GO:0043547&auto_wild_cards=yes&view=query&action=query&search_constraint=terms"	GO:0043547_positive_regulation_of_GTPase_activity) 6 0 0.000000 -0.000000 997 965.208136 1049.32 1133.431864 1.052477
=HYPERLINK("http://www.godatabase.org/cgi-bin/go.cgi?query=GO:0043627&auto_wild_cards=yes&view=query&action=query&search_constraint=terms"	GO:0043627_response_to_estrogen_stimulus) 6 0 0.000000 -0.000000 997 965.208136 1049.32 1133.431864 1.052477
=HYPERLINK("http://www.godatabase.org/cgi-bin/go.cgi?query=GO:0044269&auto_wild_cards=yes&view=query&action=query&search_constraint=terms"	GO:0044269_glycerol_ether_catabolic_process) 6 0 0.000000 -0.000000 997 965.208136 1049.32 1133.431864 1.052477
=HYPERLINK("http://www.godatabase.org/cgi-bin/go.cgi?query=GO:0045072&auto_wild_cards=yes&view=query&action=query&search_constraint=terms"	GO:0045072_regulation_of_interferon-gamma_biosynthetic_process) 6 0 0.000000 -0.000000 997 965.208136 1049.32 1133.431864 1.052477
=HYPERLINK("http://www.godatabase.org/cgi-bin/go.cgi?query=GO:0045084&auto_wild_cards=yes&view=query&action=query&search_constraint=terms"	GO:0045084_positive_regulation_of_interleukin-12_biosynthetic_process) 6 0 0.000000 -0.000000 997 965.208136 1049.32 1133.431864 1.052477
=HYPERLINK("http://www.godatabase.org/cgi-bin/go.cgi?query=GO:0045124&auto_wild_cards=yes&view=query&action=query&search_constraint=terms"	GO:0045124_regulation_of_bone_resorption) 6 0 0.000000 -0.000000 997 965.208136 1049.32 1133.431864 1.052477
=HYPERLINK("http://www.godatabase.org/cgi-bin/go.cgi?query=GO:0045176&auto_wild_cards=yes&view=query&action=query&search_constraint=terms"	GO:0045176_apical_protein_localization) 6 0 0.000000 -0.000000 997 965.208136 1049.32 1133.431864 1.052477
=HYPERLINK("http://www.godatabase.org/cgi-bin/go.cgi?query=GO:0045540&auto_wild_cards=yes&view=query&action=query&search_constraint=terms"	GO:0045540_regulation_of_cholesterol_biosynthetic_process) 6 0 0.000000 -0.000000 997 965.208136 1049.32 1133.431864 1.052477
=HYPERLINK("http://www.godatabase.org/cgi-bin/go.cgi?query=GO:0045579&auto_wild_cards=yes&view=query&action=query&search_constraint=terms"	GO:0045579_positive_regulation_of_B_cell_differentiation) 6 0 0.000000 -0.000000 997 965.208136 1049.32 1133.431864 1.052477
=HYPERLINK("http://www.godatabase.org/cgi-bin/go.cgi?query=GO:0045649&auto_wild_cards=yes&view=query&action=query&search_constraint=terms"	GO:0045649_regulation_of_macrophage_differentiation) 6 0 0.000000 -0.000000 997 965.208136 1049.32 1133.431864 1.052477
=HYPERLINK("http://www.godatabase.org/cgi-bin/go.cgi?query=GO:0045727&auto_wild_cards=yes&view=query&action=query&search_constraint=terms"	GO:0045727_positive_regulation_of_translation) 6 0 0.000000 -0.000000 997 965.208136 1049.32 1133.431864 1.052477
=HYPERLINK("http://www.godatabase.org/cgi-bin/go.cgi?query=GO:0045778&auto_wild_cards=yes&view=query&action=query&search_constraint=terms"	GO:0045778_positive_regulation_of_ossification) 6 0 0.000000 -0.000000 997 965.208136 1049.32 1133.431864 1.052477
=HYPERLINK("http://www.godatabase.org/cgi-bin/go.cgi?query=GO:0045822&auto_wild_cards=yes&view=query&action=query&search_constraint=terms"	GO:0045822_negative_regulation_of_heart_contraction) 6 0 0.000000 -0.000000 997 965.208136 1049.32 1133.431864 1.052477
=HYPERLINK("http://www.godatabase.org/cgi-bin/go.cgi?query=GO:0045824&auto_wild_cards=yes&view=query&action=query&search_constraint=terms"	GO:0045824_negative_regulation_of_innate_immune_response) 6 0 0.000000 -0.000000 997 965.208136 1049.32 1133.431864 1.052477
=HYPERLINK("http://www.godatabase.org/cgi-bin/go.cgi?query=GO:0045833&auto_wild_cards=yes&view=query&action=query&search_constraint=terms"	GO:0045833_negative_regulation_of_lipid_metabolic_process) 6 0 0.000000 -0.000000 997 965.208136 1049.32 1133.431864 1.052477
=HYPERLINK("http://www.godatabase.org/cgi-bin/go.cgi?query=GO:0045843&auto_wild_cards=yes&view=query&action=query&search_constraint=terms"	GO:0045843_negative_regulation_of_striated_muscle_development) 6 0 0.000000 -0.000000 997 965.208136 1049.32 1133.431864 1.052477
=HYPERLINK("http://www.godatabase.org/cgi-bin/go.cgi?query=GO:0045861&auto_wild_cards=yes&view=query&action=query&search_constraint=terms"	GO:0045861_negative_regulation_of_proteolysis) 6 0 0.000000 -0.000000 997 965.208136 1049.32 1133.431864 1.052477
=HYPERLINK("http://www.godatabase.org/cgi-bin/go.cgi?query=GO:0045913&auto_wild_cards=yes&view=query&action=query&search_constraint=terms"	GO:0045913_positive_regulation_of_carbohydrate_metabolic_process) 6 0 0.000000 -0.000000 997 965.208136 1049.32 1133.431864 1.052477
=HYPERLINK("http://www.godatabase.org/cgi-bin/go.cgi?query=GO:0045931&auto_wild_cards=yes&view=query&action=query&search_constraint=terms"	GO:0045931_positive_regulation_of_mitotic_cell_cycle) 6 0 0.000000 -0.000000 997 965.208136 1049.32 1133.431864 1.052477
=HYPERLINK("http://www.godatabase.org/cgi-bin/go.cgi?query=GO:0045933&auto_wild_cards=yes&view=query&action=query&search_constraint=terms"	GO:0045933_positive_regulation_of_muscle_contraction) 6 0 0.000000 -0.000000 997 965.208136 1049.32 1133.431864 1.052477
=HYPERLINK("http://www.godatabase.org/cgi-bin/go.cgi?query=GO:0046427&auto_wild_cards=yes&view=query&action=query&search_constraint=terms"	GO:0046427_positive_regulation_of_JAK-STAT_cascade) 6 0 0.000000 -0.000000 997 965.208136 1049.32 1133.431864 1.052477
=HYPERLINK("http://www.godatabase.org/cgi-bin/go.cgi?query=GO:0046460&auto_wild_cards=yes&view=query&action=query&search_constraint=terms"	GO:0046460_neutral_lipid_biosynthetic_process) 6 0 0.000000 -0.000000 997 965.208136 1049.32 1133.431864 1.052477
=HYPERLINK("http://www.godatabase.org/cgi-bin/go.cgi?query=GO:0046461&auto_wild_cards=yes&view=query&action=query&search_constraint=terms"	GO:0046461_neutral_lipid_catabolic_process) 6 0 0.000000 -0.000000 997 965.208136 1049.32 1133.431864 1.052477
=HYPERLINK("http://www.godatabase.org/cgi-bin/go.cgi?query=GO:0046463&auto_wild_cards=yes&view=query&action=query&search_constraint=terms"	GO:0046463_acylglycerol_biosynthetic_process) 6 0 0.000000 -0.000000 997 965.208136 1049.32 1133.431864 1.052477
=HYPERLINK("http://www.godatabase.org/cgi-bin/go.cgi?query=GO:0046464&auto_wild_cards=yes&view=query&action=query&search_constraint=terms"	GO:0046464_acylglycerol_catabolic_process) 6 0 0.000000 -0.000000 997 965.208136 1049.32 1133.431864 1.052477
=HYPERLINK("http://www.godatabase.org/cgi-bin/go.cgi?query=GO:0046466&auto_wild_cards=yes&view=query&action=query&search_constraint=terms"	GO:0046466_membrane_lipid_catabolic_process) 6 0 0.000000 -0.000000 997 965.208136 1049.32 1133.431864 1.052477
=HYPERLINK("http://www.godatabase.org/cgi-bin/go.cgi?query=GO:0046503&auto_wild_cards=yes&view=query&action=query&search_constraint=terms"	GO:0046503_glycerolipid_catabolic_process) 6 0 0.000000 -0.000000 997 965.208136 1049.32 1133.431864 1.052477
=HYPERLINK("http://www.godatabase.org/cgi-bin/go.cgi?query=GO:0046627&auto_wild_cards=yes&view=query&action=query&search_constraint=terms"	GO:0046627_negative_regulation_of_insulin_receptor_signaling_pathway) 6 0 0.000000 -0.000000 997 965.208136 1049.32 1133.431864 1.052477
=HYPERLINK("http://www.godatabase.org/cgi-bin/go.cgi?query=GO:0046629&auto_wild_cards=yes&view=query&action=query&search_constraint=terms"	GO:0046629_gamma-delta_T_cell_activation) 6 0 0.000000 -0.000000 997 965.208136 1049.32 1133.431864 1.052477
=HYPERLINK("http://www.godatabase.org/cgi-bin/go.cgi?query=GO:0046666&auto_wild_cards=yes&view=query&action=query&search_constraint=terms"	GO:0046666_retinal_cell_programmed_cell_death) 6 0 0.000000 -0.000000 997 965.208136 1049.32 1133.431864 1.052477
=HYPERLINK("http://www.godatabase.org/cgi-bin/go.cgi?query=GO:0046852&auto_wild_cards=yes&view=query&action=query&search_constraint=terms"	GO:0046852_positive_regulation_of_bone_remodeling) 6 0 0.000000 -0.000000 997 965.208136 1049.32 1133.431864 1.052477
=HYPERLINK("http://www.godatabase.org/cgi-bin/go.cgi?query=GO:0046889&auto_wild_cards=yes&view=query&action=query&search_constraint=terms"	GO:0046889_positive_regulation_of_lipid_biosynthetic_process) 6 0 0.000000 -0.000000 997 965.208136 1049.32 1133.431864 1.052477
=HYPERLINK("http://www.godatabase.org/cgi-bin/go.cgi?query=GO:0048103&auto_wild_cards=yes&view=query&action=query&search_constraint=terms"	GO:0048103_somatic_stem_cell_division) 6 0 0.000000 -0.000000 997 965.208136 1049.32 1133.431864 1.052477
=HYPERLINK("http://www.godatabase.org/cgi-bin/go.cgi?query=GO:0048147&auto_wild_cards=yes&view=query&action=query&search_constraint=terms"	GO:0048147_negative_regulation_of_fibroblast_proliferation) 6 0 0.000000 -0.000000 997 965.208136 1049.32 1133.431864 1.052477
=HYPERLINK("http://www.godatabase.org/cgi-bin/go.cgi?query=GO:0048333&auto_wild_cards=yes&view=query&action=query&search_constraint=terms"	GO:0048333_mesodermal_cell_differentiation) 6 0 0.000000 -0.000000 997 965.208136 1049.32 1133.431864 1.052477
=HYPERLINK("http://www.godatabase.org/cgi-bin/go.cgi?query=GO:0048340&auto_wild_cards=yes&view=query&action=query&search_constraint=terms"	GO:0048340_paraxial_mesoderm_morphogenesis) 6 0 0.000000 -0.000000 997 965.208136 1049.32 1133.431864 1.052477
=HYPERLINK("http://www.godatabase.org/cgi-bin/go.cgi?query=GO:0048541&auto_wild_cards=yes&view=query&action=query&search_constraint=terms"	GO:0048541_Peyer's_patch_development) 6 0 0.000000 -0.000000 997 965.208136 1049.32 1133.431864 1.052477
=HYPERLINK("http://www.godatabase.org/cgi-bin/go.cgi?query=GO:0048563&auto_wild_cards=yes&view=query&action=query&search_constraint=terms"	GO:0048563_post-embryonic_organ_morphogenesis) 6 0 0.000000 -0.000000 997 965.208136 1049.32 1133.431864 1.052477
=HYPERLINK("http://www.godatabase.org/cgi-bin/go.cgi?query=GO:0048617&auto_wild_cards=yes&view=query&action=query&search_constraint=terms"	GO:0048617_embryonic_foregut_morphogenesis) 6 0 0.000000 -0.000000 997 965.208136 1049.32 1133.431864 1.052477
=HYPERLINK("http://www.godatabase.org/cgi-bin/go.cgi?query=GO:0048635&auto_wild_cards=yes&view=query&action=query&search_constraint=terms"	GO:0048635_negative_regulation_of_muscle_development) 6 0 0.000000 -0.000000 997 965.208136 1049.32 1133.431864 1.052477
=HYPERLINK("http://www.godatabase.org/cgi-bin/go.cgi?query=GO:0048644&auto_wild_cards=yes&view=query&action=query&search_constraint=terms"	GO:0048644_muscle_organ_morphogenesis) 6 0 0.000000 -0.000000 997 965.208136 1049.32 1133.431864 1.052477
=HYPERLINK("http://www.godatabase.org/cgi-bin/go.cgi?query=GO:0048703&auto_wild_cards=yes&view=query&action=query&search_constraint=terms"	GO:0048703_embryonic_viscerocranium_morphogenesis) 6 0 0.000000 -0.000000 997 965.208136 1049.32 1133.431864 1.052477
=HYPERLINK("http://www.godatabase.org/cgi-bin/go.cgi?query=GO:0048713&auto_wild_cards=yes&view=query&action=query&search_constraint=terms"	GO:0048713_regulation_of_oligodendrocyte_differentiation) 6 0 0.000000 -0.000000 997 965.208136 1049.32 1133.431864 1.052477
=HYPERLINK("http://www.godatabase.org/cgi-bin/go.cgi?query=GO:0048853&auto_wild_cards=yes&view=query&action=query&search_constraint=terms"	GO:0048853_forebrain_morphogenesis) 6 0 0.000000 -0.000000 997 965.208136 1049.32 1133.431864 1.052477
=HYPERLINK("http://www.godatabase.org/cgi-bin/go.cgi?query=GO:0050684&auto_wild_cards=yes&view=query&action=query&search_constraint=terms"	GO:0050684_regulation_of_mRNA_processing) 6 0 0.000000 -0.000000 997 965.208136 1049.32 1133.431864 1.052477
=HYPERLINK("http://www.godatabase.org/cgi-bin/go.cgi?query=GO:0050732&auto_wild_cards=yes&view=query&action=query&search_constraint=terms"	GO:0050732_negative_regulation_of_peptidyl-tyrosine_phosphorylation) 6 0 0.000000 -0.000000 997 965.208136 1049.32 1133.431864 1.052477
=HYPERLINK("http://www.godatabase.org/cgi-bin/go.cgi?query=GO:0050805&auto_wild_cards=yes&view=query&action=query&search_constraint=terms"	GO:0050805_negative_regulation_of_synaptic_transmission) 6 0 0.000000 -0.000000 997 965.208136 1049.32 1133.431864 1.052477
=HYPERLINK("http://www.godatabase.org/cgi-bin/go.cgi?query=GO:0050821&auto_wild_cards=yes&view=query&action=query&search_constraint=terms"	GO:0050821_protein_stabilization) 6 0 0.000000 -0.000000 997 965.208136 1049.32 1133.431864 1.052477
=HYPERLINK("http://www.godatabase.org/cgi-bin/go.cgi?query=GO:0050829&auto_wild_cards=yes&view=query&action=query&search_constraint=terms"	GO:0050829_defense_response_to_Gram-negative_bacterium) 6 0 0.000000 -0.000000 997 965.208136 1049.32 1133.431864 1.052477
=HYPERLINK("http://www.godatabase.org/cgi-bin/go.cgi?query=GO:0050872&auto_wild_cards=yes&view=query&action=query&search_constraint=terms"	GO:0050872_white_fat_cell_differentiation) 6 0 0.000000 -0.000000 997 965.208136 1049.32 1133.431864 1.052477
=HYPERLINK("http://www.godatabase.org/cgi-bin/go.cgi?query=GO:0050951&auto_wild_cards=yes&view=query&action=query&search_constraint=terms"	GO:0050951_sensory_perception_of_temperature_stimulus) 6 0 0.000000 -0.000000 997 965.208136 1049.32 1133.431864 1.052477
=HYPERLINK("http://www.godatabase.org/cgi-bin/go.cgi?query=GO:0050966&auto_wild_cards=yes&view=query&action=query&search_constraint=terms"	GO:0050966_detection_of_mechanical_stimulus_involved_in_sensory_perception_of_pain) 6 0 0.000000 -0.000000 997 965.208136 1049.32 1133.431864 1.052477
=HYPERLINK("http://www.godatabase.org/cgi-bin/go.cgi?query=GO:0051085&auto_wild_cards=yes&view=query&action=query&search_constraint=terms"	GO:0051085_chaperone_mediated_protein_folding_requiring_cofactor) 6 0 0.000000 -0.000000 997 965.208136 1049.32 1133.431864 1.052477
=HYPERLINK("http://www.godatabase.org/cgi-bin/go.cgi?query=GO:0051180&auto_wild_cards=yes&view=query&action=query&search_constraint=terms"	GO:0051180_vitamin_transport) 6 0 0.000000 -0.000000 997 965.208136 1049.32 1133.431864 1.052477
=HYPERLINK("http://www.godatabase.org/cgi-bin/go.cgi?query=GO:0051384&auto_wild_cards=yes&view=query&action=query&search_constraint=terms"	GO:0051384_response_to_glucocorticoid_stimulus) 6 0 0.000000 -0.000000 997 965.208136 1049.32 1133.431864 1.052477
=HYPERLINK("http://www.godatabase.org/cgi-bin/go.cgi?query=GO:0051592&auto_wild_cards=yes&view=query&action=query&search_constraint=terms"	GO:0051592_response_to_calcium_ion) 6 0 0.000000 -0.000000 997 965.208136 1049.32 1133.431864 1.052477
=HYPERLINK("http://www.godatabase.org/cgi-bin/go.cgi?query=GO:0051875&auto_wild_cards=yes&view=query&action=query&search_constraint=terms"	GO:0051875_pigment_granule_localization) 6 0 0.000000 -0.000000 997 965.208136 1049.32 1133.431864 1.052477
=HYPERLINK("http://www.godatabase.org/cgi-bin/go.cgi?query=GO:0051881&auto_wild_cards=yes&view=query&action=query&search_constraint=terms"	GO:0051881_regulation_of_mitochondrial_membrane_potential) 6 0 0.000000 -0.000000 997 965.208136 1049.32 1133.431864 1.052477
=HYPERLINK("http://www.godatabase.org/cgi-bin/go.cgi?query=GO:0051970&auto_wild_cards=yes&view=query&action=query&search_constraint=terms"	GO:0051970_negative_regulation_of_transmission_of_nerve_impulse) 6 0 0.000000 -0.000000 997 965.208136 1049.32 1133.431864 1.052477
=HYPERLINK("http://www.godatabase.org/cgi-bin/go.cgi?query=GO:0055081&auto_wild_cards=yes&view=query&action=query&search_constraint=terms"	GO:0055081_anion_homeostasis) 6 0 0.000000 -0.000000 997 965.208136 1049.32 1133.431864 1.052477
=HYPERLINK("http://www.godatabase.org/cgi-bin/go.cgi?query=GO:0060013&auto_wild_cards=yes&view=query&action=query&search_constraint=terms"	GO:0060013_righting_reflex) 6 0 0.000000 -0.000000 997 965.208136 1049.32 1133.431864 1.052477
=HYPERLINK("http://www.godatabase.org/cgi-bin/go.cgi?query=GO:0060017&auto_wild_cards=yes&view=query&action=query&search_constraint=terms"	GO:0060017_parathyroid_gland_development) 6 0 0.000000 -0.000000 997 965.208136 1049.32 1133.431864 1.052477
=HYPERLINK("http://www.godatabase.org/cgi-bin/go.cgi?query=GO:0060056&auto_wild_cards=yes&view=query&action=query&search_constraint=terms"	GO:0060056_mammary_gland_involution) 6 0 0.000000 -0.000000 997 965.208136 1049.32 1133.431864 1.052477
=HYPERLINK("http://www.godatabase.org/cgi-bin/go.cgi?query=GO:0060068&auto_wild_cards=yes&view=query&action=query&search_constraint=terms"	GO:0060068_vagina_development) 6 0 0.000000 -0.000000 997 965.208136 1049.32 1133.431864 1.052477
=HYPERLINK("http://www.godatabase.org/cgi-bin/go.cgi?query=GO:0060134&auto_wild_cards=yes&view=query&action=query&search_constraint=terms"	GO:0060134_prepulse_inhibition) 6 0 0.000000 -0.000000 997 965.208136 1049.32 1133.431864 1.052477
=HYPERLINK("http://www.godatabase.org/cgi-bin/go.cgi?query=GO:0060271&auto_wild_cards=yes&view=query&action=query&search_constraint=terms"	GO:0060271_cilium_morphogenesis) 6 0 0.000000 -0.000000 997 965.208136 1049.32 1133.431864 1.052477
=HYPERLINK("http://www.godatabase.org/cgi-bin/go.cgi?query=GO:0060389&auto_wild_cards=yes&view=query&action=query&search_constraint=terms"	GO:0060389_pathway-restricted_SMAD_protein_phosphorylation) 6 0 0.000000 -0.000000 997 965.208136 1049.32 1133.431864 1.052477
=HYPERLINK("http://www.godatabase.org/cgi-bin/go.cgi?query=GO:0060411&auto_wild_cards=yes&view=query&action=query&search_constraint=terms"	GO:0060411_heart_septum_morphogenesis) 6 0 0.000000 -0.000000 997 965.208136 1049.32 1133.431864 1.052477
=HYPERLINK("http://www.godatabase.org/cgi-bin/go.cgi?query=GO:0060638&auto_wild_cards=yes&view=query&action=query&search_constraint=terms"	GO:0060638_mesenchymal-epithelial_cell_signaling) 6 0 0.000000 -0.000000 997 965.208136 1049.32 1133.431864 1.052477
=HYPERLINK("http://www.godatabase.org/cgi-bin/go.cgi?query=GO:0060685&auto_wild_cards=yes&view=query&action=query&search_constraint=terms"	GO:0060685_regulation_of_prostatic_bud_formation) 6 0 0.000000 -0.000000 997 965.208136 1049.32 1133.431864 1.052477
=HYPERLINK("http://www.godatabase.org/cgi-bin/go.cgi?query=GO:0060710&auto_wild_cards=yes&view=query&action=query&search_constraint=terms"	GO:0060710_chorio-allantoic_fusion) 6 0 0.000000 -0.000000 997 965.208136 1049.32 1133.431864 1.052477
=HYPERLINK("http://www.godatabase.org/cgi-bin/go.cgi?query=GO:0065004&auto_wild_cards=yes&view=query&action=query&search_constraint=terms"	GO:0065004_protein-DNA_complex_assembly) 6 0 0.000000 -0.000000 997 965.208136 1049.32 1133.431864 1.052477
=HYPERLINK("http://www.godatabase.org/cgi-bin/go.cgi?query=GO:0002562&auto_wild_cards=yes&view=query&action=query&search_constraint=terms"	GO:0002562_somatic_diversification_of_immune_receptors_via_germline_recombination_within_a_single_locus) 33 0 0.000000 -0.000000 1007 976.061167 1059.54 1143.018833 1.052175
=HYPERLINK("http://www.godatabase.org/cgi-bin/go.cgi?query=GO:0006643&auto_wild_cards=yes&view=query&action=query&search_constraint=terms"	GO:0006643_membrane_lipid_metabolic_process) 33 0 0.000000 -0.000000 1007 976.061167 1059.54 1143.018833 1.052175
=HYPERLINK("http://www.godatabase.org/cgi-bin/go.cgi?query=GO:0007188&auto_wild_cards=yes&view=query&action=query&search_constraint=terms"	GO:0007188_G-protein_signaling__coupled_to_cAMP_nucleotide_second_messenger) 33 0 0.000000 -0.000000 1007 976.061167 1059.54 1143.018833 1.052175
=HYPERLINK("http://www.godatabase.org/cgi-bin/go.cgi?query=GO:0007270&auto_wild_cards=yes&view=query&action=query&search_constraint=terms"	GO:0007270_nerve-nerve_synaptic_transmission) 33 0 0.000000 -0.000000 1007 976.061167 1059.54 1143.018833 1.052175
=HYPERLINK("http://www.godatabase.org/cgi-bin/go.cgi?query=GO:0008584&auto_wild_cards=yes&view=query&action=query&search_constraint=terms"	GO:0008584_male_gonad_development) 33 0 0.000000 -0.000000 1007 976.061167 1059.54 1143.018833 1.052175
=HYPERLINK("http://www.godatabase.org/cgi-bin/go.cgi?query=GO:0016444&auto_wild_cards=yes&view=query&action=query&search_constraint=terms"	GO:0016444_somatic_cell_DNA_recombination) 33 0 0.000000 -0.000000 1007 976.061167 1059.54 1143.018833 1.052175
=HYPERLINK("http://www.godatabase.org/cgi-bin/go.cgi?query=GO:0021536&auto_wild_cards=yes&view=query&action=query&search_constraint=terms"	GO:0021536_diencephalon_development) 33 0 0.000000 -0.000000 1007 976.061167 1059.54 1143.018833 1.052175
=HYPERLINK("http://www.godatabase.org/cgi-bin/go.cgi?query=GO:0021987&auto_wild_cards=yes&view=query&action=query&search_constraint=terms"	GO:0021987_cerebral_cortex_development) 33 0 0.000000 -0.000000 1007 976.061167 1059.54 1143.018833 1.052175
=HYPERLINK("http://www.godatabase.org/cgi-bin/go.cgi?query=GO:0022037&auto_wild_cards=yes&view=query&action=query&search_constraint=terms"	GO:0022037_metencephalon_development) 33 0 0.000000 -0.000000 1007 976.061167 1059.54 1143.018833 1.052175
=HYPERLINK("http://www.godatabase.org/cgi-bin/go.cgi?query=GO:0042108&auto_wild_cards=yes&view=query&action=query&search_constraint=terms"	GO:0042108_positive_regulation_of_cytokine_biosynthetic_process) 33 0 0.000000 -0.000000 1007 976.061167 1059.54 1143.018833 1.052175
=HYPERLINK("http://www.godatabase.org/cgi-bin/go.cgi?query=GO:0007281&auto_wild_cards=yes&view=query&action=query&search_constraint=terms"	GO:0007281_germ_cell_development) 75 0 0.000000 -0.000000 1010 978.025559 1061.26 1144.494441 1.050752
=HYPERLINK("http://www.godatabase.org/cgi-bin/go.cgi?query=GO:0044265&auto_wild_cards=yes&view=query&action=query&search_constraint=terms"	GO:0044265_cellular_macromolecule_catabolic_process) 75 0 0.000000 -0.000000 1010 978.025559 1061.26 1144.494441 1.050752
=HYPERLINK("http://www.godatabase.org/cgi-bin/go.cgi?query=GO:0048589&auto_wild_cards=yes&view=query&action=query&search_constraint=terms"	GO:0048589_developmental_growth) 75 0 0.000000 -0.000000 1010 978.025559 1061.26 1144.494441 1.050752
=HYPERLINK("http://www.godatabase.org/cgi-bin/go.cgi?query=GO:0002200&auto_wild_cards=yes&view=query&action=query&search_constraint=terms"	GO:0002200_somatic_diversification_of_immune_receptors) 34 0 0.000000 -0.000000 1021 991.949966 1073.9 1155.850034 1.051812
=HYPERLINK("http://www.godatabase.org/cgi-bin/go.cgi?query=GO:0002699&auto_wild_cards=yes&view=query&action=query&search_constraint=terms"	GO:0002699_positive_regulation_of_immune_effector_process) 34 0 0.000000 -0.000000 1021 991.949966 1073.9 1155.850034 1.051812
=HYPERLINK("http://www.godatabase.org/cgi-bin/go.cgi?query=GO:0007338&auto_wild_cards=yes&view=query&action=query&search_constraint=terms"	GO:0007338_single_fertilization) 34 0 0.000000 -0.000000 1021 991.949966 1073.9 1155.850034 1.051812
=HYPERLINK("http://www.godatabase.org/cgi-bin/go.cgi?query=GO:0007568&auto_wild_cards=yes&view=query&action=query&search_constraint=terms"	GO:0007568_aging) 34 0 0.000000 -0.000000 1021 991.949966 1073.9 1155.850034 1.051812
=HYPERLINK("http://www.godatabase.org/cgi-bin/go.cgi?query=GO:0016054&auto_wild_cards=yes&view=query&action=query&search_constraint=terms"	GO:0016054_organic_acid_catabolic_process) 34 0 0.000000 -0.000000 1021 991.949966 1073.9 1155.850034 1.051812
=HYPERLINK("http://www.godatabase.org/cgi-bin/go.cgi?query=GO:0019882&auto_wild_cards=yes&view=query&action=query&search_constraint=terms"	GO:0019882_antigen_processing_and_presentation) 34 0 0.000000 -0.000000 1021 991.949966 1073.9 1155.850034 1.051812
=HYPERLINK("http://www.godatabase.org/cgi-bin/go.cgi?query=GO:0030509&auto_wild_cards=yes&view=query&action=query&search_constraint=terms"	GO:0030509_BMP_signaling_pathway) 34 0 0.000000 -0.000000 1021 991.949966 1073.9 1155.850034 1.051812
=HYPERLINK("http://www.godatabase.org/cgi-bin/go.cgi?query=GO:0045927&auto_wild_cards=yes&view=query&action=query&search_constraint=terms"	GO:0045927_positive_regulation_of_growth) 34 0 0.000000 -0.000000 1021 991.949966 1073.9 1155.850034 1.051812
=HYPERLINK("http://www.godatabase.org/cgi-bin/go.cgi?query=GO:0046395&auto_wild_cards=yes&view=query&action=query&search_constraint=terms"	GO:0046395_carboxylic_acid_catabolic_process) 34 0 0.000000 -0.000000 1021 991.949966 1073.9 1155.850034 1.051812
=HYPERLINK("http://www.godatabase.org/cgi-bin/go.cgi?query=GO:0051052&auto_wild_cards=yes&view=query&action=query&search_constraint=terms"	GO:0051052_regulation_of_DNA_metabolic_process) 34 0 0.000000 -0.000000 1021 991.949966 1073.9 1155.850034 1.051812
=HYPERLINK("http://www.godatabase.org/cgi-bin/go.cgi?query=GO:0060443&auto_wild_cards=yes&view=query&action=query&search_constraint=terms"	GO:0060443_mammary_gland_morphogenesis) 34 0 0.000000 -0.000000 1021 991.949966 1073.9 1155.850034 1.051812
=HYPERLINK("http://www.godatabase.org/cgi-bin/go.cgi?query=GO:0001759&auto_wild_cards=yes&view=query&action=query&search_constraint=terms"	GO:0001759_induction_of_an_organ) 15 0 0.000000 -0.000000 1072 1041.304884 1121.26 1201.215116 1.045951
=HYPERLINK("http://www.godatabase.org/cgi-bin/go.cgi?query=GO:0001782&auto_wild_cards=yes&view=query&action=query&search_constraint=terms"	GO:0001782_B_cell_homeostasis) 15 0 0.000000 -0.000000 1072 1041.304884 1121.26 1201.215116 1.045951
=HYPERLINK("http://www.godatabase.org/cgi-bin/go.cgi?query=GO:0001964&auto_wild_cards=yes&view=query&action=query&search_constraint=terms"	GO:0001964_startle_response) 15 0 0.000000 -0.000000 1072 1041.304884 1121.26 1201.215116 1.045951
=HYPERLINK("http://www.godatabase.org/cgi-bin/go.cgi?query=GO:0002286&auto_wild_cards=yes&view=query&action=query&search_constraint=terms"	GO:0002286_T_cell_activation_during_immune_response) 15 0 0.000000 -0.000000 1072 1041.304884 1121.26 1201.215116 1.045951
=HYPERLINK("http://www.godatabase.org/cgi-bin/go.cgi?query=GO:0002495&auto_wild_cards=yes&view=query&action=query&search_constraint=terms"	GO:0002495_antigen_processing_and_presentation_of_peptide_antigen_via_MHC_class_II) 15 0 0.000000 -0.000000 1072 1041.304884 1121.26 1201.215116 1.045951
=HYPERLINK("http://www.godatabase.org/cgi-bin/go.cgi?query=GO:0002504&auto_wild_cards=yes&view=query&action=query&search_constraint=terms"	GO:0002504_antigen_processing_and_presentation_of_peptide_or_polysaccharide_antigen_via_MHC_class_II) 15 0 0.000000 -0.000000 1072 1041.304884 1121.26 1201.215116 1.045951
=HYPERLINK("http://www.godatabase.org/cgi-bin/go.cgi?query=GO:0002709&auto_wild_cards=yes&view=query&action=query&search_constraint=terms"	GO:0002709_regulation_of_T_cell_mediated_immunity) 15 0 0.000000 -0.000000 1072 1041.304884 1121.26 1201.215116 1.045951
=HYPERLINK("http://www.godatabase.org/cgi-bin/go.cgi?query=GO:0006473&auto_wild_cards=yes&view=query&action=query&search_constraint=terms"	GO:0006473_protein_amino_acid_acetylation) 15 0 0.000000 -0.000000 1072 1041.304884 1121.26 1201.215116 1.045951
=HYPERLINK("http://www.godatabase.org/cgi-bin/go.cgi?query=GO:0006487&auto_wild_cards=yes&view=query&action=query&search_constraint=terms"	GO:0006487_protein_amino_acid_N-linked_glycosylation) 15 0 0.000000 -0.000000 1072 1041.304884 1121.26 1201.215116 1.045951
=HYPERLINK("http://www.godatabase.org/cgi-bin/go.cgi?query=GO:0006749&auto_wild_cards=yes&view=query&action=query&search_constraint=terms"	GO:0006749_glutathione_metabolic_process) 15 0 0.000000 -0.000000 1072 1041.304884 1121.26 1201.215116 1.045951
=HYPERLINK("http://www.godatabase.org/cgi-bin/go.cgi?query=GO:0006885&auto_wild_cards=yes&view=query&action=query&search_constraint=terms"	GO:0006885_regulation_of_pH) 15 0 0.000000 -0.000000 1072 1041.304884 1121.26 1201.215116 1.045951
=HYPERLINK("http://www.godatabase.org/cgi-bin/go.cgi?query=GO:0007040&auto_wild_cards=yes&view=query&action=query&search_constraint=terms"	GO:0007040_lysosome_organization) 15 0 0.000000 -0.000000 1072 1041.304884 1121.26 1201.215116 1.045951
=HYPERLINK("http://www.godatabase.org/cgi-bin/go.cgi?query=GO:0007173&auto_wild_cards=yes&view=query&action=query&search_constraint=terms"	GO:0007173_epidermal_growth_factor_receptor_signaling_pathway) 15 0 0.000000 -0.000000 1072 1041.304884 1121.26 1201.215116 1.045951
=HYPERLINK("http://www.godatabase.org/cgi-bin/go.cgi?query=GO:0007200&auto_wild_cards=yes&view=query&action=query&search_constraint=terms"	GO:0007200_activation_of_phospholipase_C_activity_by_G-protein_coupled_receptor_protein_signaling_pathway_coupled_to_IP3_second_messenger) 15 0 0.000000 -0.000000 1072 1041.304884 1121.26 1201.215116 1.045951
=HYPERLINK("http://www.godatabase.org/cgi-bin/go.cgi?query=GO:0007202&auto_wild_cards=yes&view=query&action=query&search_constraint=terms"	GO:0007202_activation_of_phospholipase_C_activity) 15 0 0.000000 -0.000000 1072 1041.304884 1121.26 1201.215116 1.045951
=HYPERLINK("http://www.godatabase.org/cgi-bin/go.cgi?query=GO:0007218&auto_wild_cards=yes&view=query&action=query&search_constraint=terms"	GO:0007218_neuropeptide_signaling_pathway) 15 0 0.000000 -0.000000 1072 1041.304884 1121.26 1201.215116 1.045951
=HYPERLINK("http://www.godatabase.org/cgi-bin/go.cgi?query=GO:0007588&auto_wild_cards=yes&view=query&action=query&search_constraint=terms"	GO:0007588_excretion) 15 0 0.000000 -0.000000 1072 1041.304884 1121.26 1201.215116 1.045951
=HYPERLINK("http://www.godatabase.org/cgi-bin/go.cgi?query=GO:0007618&auto_wild_cards=yes&view=query&action=query&search_constraint=terms"	GO:0007618_mating) 15 0 0.000000 -0.000000 1072 1041.304884 1121.26 1201.215116 1.045951
=HYPERLINK("http://www.godatabase.org/cgi-bin/go.cgi?query=GO:0008543&auto_wild_cards=yes&view=query&action=query&search_constraint=terms"	GO:0008543_fibroblast_growth_factor_receptor_signaling_pathway) 15 0 0.000000 -0.000000 1072 1041.304884 1121.26 1201.215116 1.045951
=HYPERLINK("http://www.godatabase.org/cgi-bin/go.cgi?query=GO:0009062&auto_wild_cards=yes&view=query&action=query&search_constraint=terms"	GO:0009062_fatty_acid_catabolic_process) 15 0 0.000000 -0.000000 1072 1041.304884 1121.26 1201.215116 1.045951
=HYPERLINK("http://www.godatabase.org/cgi-bin/go.cgi?query=GO:0009116&auto_wild_cards=yes&view=query&action=query&search_constraint=terms"	GO:0009116_nucleoside_metabolic_process) 15 0 0.000000 -0.000000 1072 1041.304884 1121.26 1201.215116 1.045951
=HYPERLINK("http://www.godatabase.org/cgi-bin/go.cgi?query=GO:0010092&auto_wild_cards=yes&view=query&action=query&search_constraint=terms"	GO:0010092_specification_of_organ_identity) 15 0 0.000000 -0.000000 1072 1041.304884 1121.26 1201.215116 1.045951
=HYPERLINK("http://www.godatabase.org/cgi-bin/go.cgi?query=GO:0010518&auto_wild_cards=yes&view=query&action=query&search_constraint=terms"	GO:0010518_positive_regulation_of_phospholipase_activity) 15 0 0.000000 -0.000000 1072 1041.304884 1121.26 1201.215116 1.045951
=HYPERLINK("http://www.godatabase.org/cgi-bin/go.cgi?query=GO:0010863&auto_wild_cards=yes&view=query&action=query&search_constraint=terms"	GO:0010863_positive_regulation_of_phospholipase_C_activity) 15 0 0.000000 -0.000000 1072 1041.304884 1121.26 1201.215116 1.045951
=HYPERLINK("http://www.godatabase.org/cgi-bin/go.cgi?query=GO:0015931&auto_wild_cards=yes&view=query&action=query&search_constraint=terms"	GO:0015931_nucleobase__nucleoside__nucleotide_and_nucleic_acid_transport) 15 0 0.000000 -0.000000 1072 1041.304884 1121.26 1201.215116 1.045951
=HYPERLINK("http://www.godatabase.org/cgi-bin/go.cgi?query=GO:0019886&auto_wild_cards=yes&view=query&action=query&search_constraint=terms"	GO:0019886_antigen_processing_and_presentation_of_exogenous_peptide_antigen_via_MHC_class_II) 15 0 0.000000 -0.000000 1072 1041.304884 1121.26 1201.215116 1.045951
=HYPERLINK("http://www.godatabase.org/cgi-bin/go.cgi?query=GO:0021795&auto_wild_cards=yes&view=query&action=query&search_constraint=terms"	GO:0021795_cerebral_cortex_cell_migration) 15 0 0.000000 -0.000000 1072 1041.304884 1121.26 1201.215116 1.045951
=HYPERLINK("http://www.godatabase.org/cgi-bin/go.cgi?query=GO:0021872&auto_wild_cards=yes&view=query&action=query&search_constraint=terms"	GO:0021872_generation_of_neurons_in_the_forebrain) 15 0 0.000000 -0.000000 1072 1041.304884 1121.26 1201.215116 1.045951
=HYPERLINK("http://www.godatabase.org/cgi-bin/go.cgi?query=GO:0022600&auto_wild_cards=yes&view=query&action=query&search_constraint=terms"	GO:0022600_digestive_system_process) 15 0 0.000000 -0.000000 1072 1041.304884 1121.26 1201.215116 1.045951
=HYPERLINK("http://www.godatabase.org/cgi-bin/go.cgi?query=GO:0030041&auto_wild_cards=yes&view=query&action=query&search_constraint=terms"	GO:0030041_actin_filament_polymerization) 15 0 0.000000 -0.000000 1072 1041.304884 1121.26 1201.215116 1.045951
=HYPERLINK("http://www.godatabase.org/cgi-bin/go.cgi?query=GO:0031069&auto_wild_cards=yes&view=query&action=query&search_constraint=terms"	GO:0031069_hair_follicle_morphogenesis) 15 0 0.000000 -0.000000 1072 1041.304884 1121.26 1201.215116 1.045951
=HYPERLINK("http://www.godatabase.org/cgi-bin/go.cgi?query=GO:0031329&auto_wild_cards=yes&view=query&action=query&search_constraint=terms"	GO:0031329_regulation_of_cellular_catabolic_process) 15 0 0.000000 -0.000000 1072 1041.304884 1121.26 1201.215116 1.045951
=HYPERLINK("http://www.godatabase.org/cgi-bin/go.cgi?query=GO:0035116&auto_wild_cards=yes&view=query&action=query&search_constraint=terms"	GO:0035116_embryonic_hindlimb_morphogenesis) 15 0 0.000000 -0.000000 1072 1041.304884 1121.26 1201.215116 1.045951
=HYPERLINK("http://www.godatabase.org/cgi-bin/go.cgi?query=GO:0035249&auto_wild_cards=yes&view=query&action=query&search_constraint=terms"	GO:0035249_synaptic_transmission__glutamatergic) 15 0 0.000000 -0.000000 1072 1041.304884 1121.26 1201.215116 1.045951
=HYPERLINK("http://www.godatabase.org/cgi-bin/go.cgi?query=GO:0042306&auto_wild_cards=yes&view=query&action=query&search_constraint=terms"	GO:0042306_regulation_of_protein_import_into_nucleus) 15 0 0.000000 -0.000000 1072 1041.304884 1121.26 1201.215116 1.045951
=HYPERLINK("http://www.godatabase.org/cgi-bin/go.cgi?query=GO:0045666&auto_wild_cards=yes&view=query&action=query&search_constraint=terms"	GO:0045666_positive_regulation_of_neuron_differentiation) 15 0 0.000000 -0.000000 1072 1041.304884 1121.26 1201.215116 1.045951
=HYPERLINK("http://www.godatabase.org/cgi-bin/go.cgi?query=GO:0046164&auto_wild_cards=yes&view=query&action=query&search_constraint=terms"	GO:0046164_alcohol_catabolic_process) 15 0 0.000000 -0.000000 1072 1041.304884 1121.26 1201.215116 1.045951
=HYPERLINK("http://www.godatabase.org/cgi-bin/go.cgi?query=GO:0046638&auto_wild_cards=yes&view=query&action=query&search_constraint=terms"	GO:0046638_positive_regulation_of_alpha-beta_T_cell_differentiation) 15 0 0.000000 -0.000000 1072 1041.304884 1121.26 1201.215116 1.045951
=HYPERLINK("http://www.godatabase.org/cgi-bin/go.cgi?query=GO:0048008&auto_wild_cards=yes&view=query&action=query&search_constraint=terms"	GO:0048008_platelet-derived_growth_factor_receptor_signaling_pathway) 15 0 0.000000 -0.000000 1072 1041.304884 1121.26 1201.215116 1.045951
=HYPERLINK("http://www.godatabase.org/cgi-bin/go.cgi?query=GO:0048010&auto_wild_cards=yes&view=query&action=query&search_constraint=terms"	GO:0048010_vascular_endothelial_growth_factor_receptor_signaling_pathway) 15 0 0.000000 -0.000000 1072 1041.304884 1121.26 1201.215116 1.045951
=HYPERLINK("http://www.godatabase.org/cgi-bin/go.cgi?query=GO:0048144&auto_wild_cards=yes&view=query&action=query&search_constraint=terms"	GO:0048144_fibroblast_proliferation) 15 0 0.000000 -0.000000 1072 1041.304884 1121.26 1201.215116 1.045951
=HYPERLINK("http://www.godatabase.org/cgi-bin/go.cgi?query=GO:0048145&auto_wild_cards=yes&view=query&action=query&search_constraint=terms"	GO:0048145_regulation_of_fibroblast_proliferation) 15 0 0.000000 -0.000000 1072 1041.304884 1121.26 1201.215116 1.045951
=HYPERLINK("http://www.godatabase.org/cgi-bin/go.cgi?query=GO:0048610&auto_wild_cards=yes&view=query&action=query&search_constraint=terms"	GO:0048610_reproductive_cellular_process) 15 0 0.000000 -0.000000 1072 1041.304884 1121.26 1201.215116 1.045951
=HYPERLINK("http://www.godatabase.org/cgi-bin/go.cgi?query=GO:0048709&auto_wild_cards=yes&view=query&action=query&search_constraint=terms"	GO:0048709_oligodendrocyte_differentiation) 15 0 0.000000 -0.000000 1072 1041.304884 1121.26 1201.215116 1.045951
=HYPERLINK("http://www.godatabase.org/cgi-bin/go.cgi?query=GO:0050729&auto_wild_cards=yes&view=query&action=query&search_constraint=terms"	GO:0050729_positive_regulation_of_inflammatory_response) 15 0 0.000000 -0.000000 1072 1041.304884 1121.26 1201.215116 1.045951
=HYPERLINK("http://www.godatabase.org/cgi-bin/go.cgi?query=GO:0050796&auto_wild_cards=yes&view=query&action=query&search_constraint=terms"	GO:0050796_regulation_of_insulin_secretion) 15 0 0.000000 -0.000000 1072 1041.304884 1121.26 1201.215116 1.045951
=HYPERLINK("http://www.godatabase.org/cgi-bin/go.cgi?query=GO:0050798&auto_wild_cards=yes&view=query&action=query&search_constraint=terms"	GO:0050798_activated_T_cell_proliferation) 15 0 0.000000 -0.000000 1072 1041.304884 1121.26 1201.215116 1.045951
=HYPERLINK("http://www.godatabase.org/cgi-bin/go.cgi?query=GO:0055010&auto_wild_cards=yes&view=query&action=query&search_constraint=terms"	GO:0055010_ventricular_cardiac_muscle_morphogenesis) 15 0 0.000000 -0.000000 1072 1041.304884 1121.26 1201.215116 1.045951
=HYPERLINK("http://www.godatabase.org/cgi-bin/go.cgi?query=GO:0060425&auto_wild_cards=yes&view=query&action=query&search_constraint=terms"	GO:0060425_lung_morphogenesis) 15 0 0.000000 -0.000000 1072 1041.304884 1121.26 1201.215116 1.045951
=HYPERLINK("http://www.godatabase.org/cgi-bin/go.cgi?query=GO:0070227&auto_wild_cards=yes&view=query&action=query&search_constraint=terms"	GO:0070227_lymphocyte_apoptosis) 15 0 0.000000 -0.000000 1072 1041.304884 1121.26 1201.215116 1.045951
=HYPERLINK("http://www.godatabase.org/cgi-bin/go.cgi?query=GO:0070507&auto_wild_cards=yes&view=query&action=query&search_constraint=terms"	GO:0070507_regulation_of_microtubule_cytoskeleton_organization) 15 0 0.000000 -0.000000 1072 1041.304884 1121.26 1201.215116 1.045951
=HYPERLINK("http://www.godatabase.org/cgi-bin/go.cgi?query=GO:0006520&auto_wild_cards=yes&view=query&action=query&search_constraint=terms"	GO:0006520_cellular_amino_acid_metabolic_process) 51 0 0.000000 -0.000000 1077 1047.393728 1126.7 1206.006272 1.046147
=HYPERLINK("http://www.godatabase.org/cgi-bin/go.cgi?query=GO:0032880&auto_wild_cards=yes&view=query&action=query&search_constraint=terms"	GO:0032880_regulation_of_protein_localization) 51 0 0.000000 -0.000000 1077 1047.393728 1126.7 1206.006272 1.046147
=HYPERLINK("http://www.godatabase.org/cgi-bin/go.cgi?query=GO:0043408&auto_wild_cards=yes&view=query&action=query&search_constraint=terms"	GO:0043408_regulation_of_MAPKKK_cascade) 51 0 0.000000 -0.000000 1077 1047.393728 1126.7 1206.006272 1.046147
=HYPERLINK("http://www.godatabase.org/cgi-bin/go.cgi?query=GO:0044106&auto_wild_cards=yes&view=query&action=query&search_constraint=terms"	GO:0044106_cellular_amine_metabolic_process) 51 0 0.000000 -0.000000 1077 1047.393728 1126.7 1206.006272 1.046147
=HYPERLINK("http://www.godatabase.org/cgi-bin/go.cgi?query=GO:0048747&auto_wild_cards=yes&view=query&action=query&search_constraint=terms"	GO:0048747_muscle_fiber_development) 51 0 0.000000 -0.000000 1077 1047.393728 1126.7 1206.006272 1.046147
=HYPERLINK("http://www.godatabase.org/cgi-bin/go.cgi?query=GO:0005996&auto_wild_cards=yes&view=query&action=query&search_constraint=terms"	GO:0005996_monosaccharide_metabolic_process) 69 0 0.000000 -0.000000 1081 1050.429095 1129.11 1207.790905 1.044505
=HYPERLINK("http://www.godatabase.org/cgi-bin/go.cgi?query=GO:0006816&auto_wild_cards=yes&view=query&action=query&search_constraint=terms"	GO:0006816_calcium_ion_transport) 69 0 0.000000 -0.000000 1081 1050.429095 1129.11 1207.790905 1.044505
=HYPERLINK("http://www.godatabase.org/cgi-bin/go.cgi?query=GO:0032101&auto_wild_cards=yes&view=query&action=query&search_constraint=terms"	GO:0032101_regulation_of_response_to_external_stimulus) 69 0 0.000000 -0.000000 1081 1050.429095 1129.11 1207.790905 1.044505
=HYPERLINK("http://www.godatabase.org/cgi-bin/go.cgi?query=GO:0055065&auto_wild_cards=yes&view=query&action=query&search_constraint=terms"	GO:0055065_metal_ion_homeostasis) 69 0 0.000000 -0.000000 1081 1050.429095 1129.11 1207.790905 1.044505
=HYPERLINK("http://www.godatabase.org/cgi-bin/go.cgi?query=GO:0015674&auto_wild_cards=yes&view=query&action=query&search_constraint=terms"	GO:0015674_di-__tri-valent_inorganic_cation_transport) 79 0 0.000000 -0.000000 1082 1051.577621 1129.95 1208.322379 1.044316
=HYPERLINK("http://www.godatabase.org/cgi-bin/go.cgi?query=GO:0000077&auto_wild_cards=yes&view=query&action=query&search_constraint=terms"	GO:0000077_DNA_damage_checkpoint) 14 0 0.000000 -0.000000 1137 1109.603463 1185.73 1261.856537 1.042858
=HYPERLINK("http://www.godatabase.org/cgi-bin/go.cgi?query=GO:0001502&auto_wild_cards=yes&view=query&action=query&search_constraint=terms"	GO:0001502_cartilage_condensation) 14 0 0.000000 -0.000000 1137 1109.603463 1185.73 1261.856537 1.042858
=HYPERLINK("http://www.godatabase.org/cgi-bin/go.cgi?query=GO:0002027&auto_wild_cards=yes&view=query&action=query&search_constraint=terms"	GO:0002027_regulation_of_heart_rate) 14 0 0.000000 -0.000000 1137 1109.603463 1185.73 1261.856537 1.042858
=HYPERLINK("http://www.godatabase.org/cgi-bin/go.cgi?query=GO:0002262&auto_wild_cards=yes&view=query&action=query&search_constraint=terms"	GO:0002262_myeloid_cell_homeostasis) 14 0 0.000000 -0.000000 1137 1109.603463 1185.73 1261.856537 1.042858
=HYPERLINK("http://www.godatabase.org/cgi-bin/go.cgi?query=GO:0002698&auto_wild_cards=yes&view=query&action=query&search_constraint=terms"	GO:0002698_negative_regulation_of_immune_effector_process) 14 0 0.000000 -0.000000 1137 1109.603463 1185.73 1261.856537 1.042858
=HYPERLINK("http://www.godatabase.org/cgi-bin/go.cgi?query=GO:0006304&auto_wild_cards=yes&view=query&action=query&search_constraint=terms"	GO:0006304_DNA_modification) 14 0 0.000000 -0.000000 1137 1109.603463 1185.73 1261.856537 1.042858
=HYPERLINK("http://www.godatabase.org/cgi-bin/go.cgi?query=GO:0006305&auto_wild_cards=yes&view=query&action=query&search_constraint=terms"	GO:0006305_DNA_alkylation) 14 0 0.000000 -0.000000 1137 1109.603463 1185.73 1261.856537 1.042858
=HYPERLINK("http://www.godatabase.org/cgi-bin/go.cgi?query=GO:0006306&auto_wild_cards=yes&view=query&action=query&search_constraint=terms"	GO:0006306_DNA_methylation) 14 0 0.000000 -0.000000 1137 1109.603463 1185.73 1261.856537 1.042858
=HYPERLINK("http://www.godatabase.org/cgi-bin/go.cgi?query=GO:0006695&auto_wild_cards=yes&view=query&action=query&search_constraint=terms"	GO:0006695_cholesterol_biosynthetic_process) 14 0 0.000000 -0.000000 1137 1109.603463 1185.73 1261.856537 1.042858
=HYPERLINK("http://www.godatabase.org/cgi-bin/go.cgi?query=GO:0006809&auto_wild_cards=yes&view=query&action=query&search_constraint=terms"	GO:0006809_nitric_oxide_biosynthetic_process) 14 0 0.000000 -0.000000 1137 1109.603463 1185.73 1261.856537 1.042858
=HYPERLINK("http://www.godatabase.org/cgi-bin/go.cgi?query=GO:0006914&auto_wild_cards=yes&view=query&action=query&search_constraint=terms"	GO:0006914_autophagy) 14 0 0.000000 -0.000000 1137 1109.603463 1185.73 1261.856537 1.042858
=HYPERLINK("http://www.godatabase.org/cgi-bin/go.cgi?query=GO:0006970&auto_wild_cards=yes&view=query&action=query&search_constraint=terms"	GO:0006970_response_to_osmotic_stress) 14 0 0.000000 -0.000000 1137 1109.603463 1185.73 1261.856537 1.042858
=HYPERLINK("http://www.godatabase.org/cgi-bin/go.cgi?query=GO:0007157&auto_wild_cards=yes&view=query&action=query&search_constraint=terms"	GO:0007157_heterophilic_cell_adhesion) 14 0 0.000000 -0.000000 1137 1109.603463 1185.73 1261.856537 1.042858
=HYPERLINK("http://www.godatabase.org/cgi-bin/go.cgi?query=GO:0007530&auto_wild_cards=yes&view=query&action=query&search_constraint=terms"	GO:0007530_sex_determination) 14 0 0.000000 -0.000000 1137 1109.603463 1185.73 1261.856537 1.042858
=HYPERLINK("http://www.godatabase.org/cgi-bin/go.cgi?query=GO:0008064&auto_wild_cards=yes&view=query&action=query&search_constraint=terms"	GO:0008064_regulation_of_actin_polymerization_or_depolymerization) 14 0 0.000000 -0.000000 1137 1109.603463 1185.73 1261.856537 1.042858
=HYPERLINK("http://www.godatabase.org/cgi-bin/go.cgi?query=GO:0008306&auto_wild_cards=yes&view=query&action=query&search_constraint=terms"	GO:0008306_associative_learning) 14 0 0.000000 -0.000000 1137 1109.603463 1185.73 1261.856537 1.042858
=HYPERLINK("http://www.godatabase.org/cgi-bin/go.cgi?query=GO:0009108&auto_wild_cards=yes&view=query&action=query&search_constraint=terms"	GO:0009108_coenzyme_biosynthetic_process) 14 0 0.000000 -0.000000 1137 1109.603463 1185.73 1261.856537 1.042858
=HYPERLINK("http://www.godatabase.org/cgi-bin/go.cgi?query=GO:0009267&auto_wild_cards=yes&view=query&action=query&search_constraint=terms"	GO:0009267_cellular_response_to_starvation) 14 0 0.000000 -0.000000 1137 1109.603463 1185.73 1261.856537 1.042858
=HYPERLINK("http://www.godatabase.org/cgi-bin/go.cgi?query=GO:0009895&auto_wild_cards=yes&view=query&action=query&search_constraint=terms"	GO:0009895_negative_regulation_of_catabolic_process) 14 0 0.000000 -0.000000 1137 1109.603463 1185.73 1261.856537 1.042858
=HYPERLINK("http://www.godatabase.org/cgi-bin/go.cgi?query=GO:0010332&auto_wild_cards=yes&view=query&action=query&search_constraint=terms"	GO:0010332_response_to_gamma_radiation) 14 0 0.000000 -0.000000 1137 1109.603463 1185.73 1261.856537 1.042858
=HYPERLINK("http://www.godatabase.org/cgi-bin/go.cgi?query=GO:0014855&auto_wild_cards=yes&view=query&action=query&search_constraint=terms"	GO:0014855_striated_muscle_cell_proliferation) 14 0 0.000000 -0.000000 1137 1109.603463 1185.73 1261.856537 1.042858
=HYPERLINK("http://www.godatabase.org/cgi-bin/go.cgi?query=GO:0016573&auto_wild_cards=yes&view=query&action=query&search_constraint=terms"	GO:0016573_histone_acetylation) 14 0 0.000000 -0.000000 1137 1109.603463 1185.73 1261.856537 1.042858
=HYPERLINK("http://www.godatabase.org/cgi-bin/go.cgi?query=GO:0018130&auto_wild_cards=yes&view=query&action=query&search_constraint=terms"	GO:0018130_heterocycle_biosynthetic_process) 14 0 0.000000 -0.000000 1137 1109.603463 1185.73 1261.856537 1.042858
=HYPERLINK("http://www.godatabase.org/cgi-bin/go.cgi?query=GO:0019217&auto_wild_cards=yes&view=query&action=query&search_constraint=terms"	GO:0019217_regulation_of_fatty_acid_metabolic_process) 14 0 0.000000 -0.000000 1137 1109.603463 1185.73 1261.856537 1.042858
=HYPERLINK("http://www.godatabase.org/cgi-bin/go.cgi?query=GO:0021782&auto_wild_cards=yes&view=query&action=query&search_constraint=terms"	GO:0021782_glial_cell_development) 14 0 0.000000 -0.000000 1137 1109.603463 1185.73 1261.856537 1.042858
=HYPERLINK("http://www.godatabase.org/cgi-bin/go.cgi?query=GO:0021904&auto_wild_cards=yes&view=query&action=query&search_constraint=terms"	GO:0021904_dorsal_ventral_neural_tube_patterning) 14 0 0.000000 -0.000000 1137 1109.603463 1185.73 1261.856537 1.042858
=HYPERLINK("http://www.godatabase.org/cgi-bin/go.cgi?query=GO:0030032&auto_wild_cards=yes&view=query&action=query&search_constraint=terms"	GO:0030032_lamellipodium_assembly) 14 0 0.000000 -0.000000 1137 1109.603463 1185.73 1261.856537 1.042858
=HYPERLINK("http://www.godatabase.org/cgi-bin/go.cgi?query=GO:0030148&auto_wild_cards=yes&view=query&action=query&search_constraint=terms"	GO:0030148_sphingolipid_biosynthetic_process) 14 0 0.000000 -0.000000 1137 1109.603463 1185.73 1261.856537 1.042858
=HYPERLINK("http://www.godatabase.org/cgi-bin/go.cgi?query=GO:0030162&auto_wild_cards=yes&view=query&action=query&search_constraint=terms"	GO:0030162_regulation_of_proteolysis) 14 0 0.000000 -0.000000 1137 1109.603463 1185.73 1261.856537 1.042858
=HYPERLINK("http://www.godatabase.org/cgi-bin/go.cgi?query=GO:0030832&auto_wild_cards=yes&view=query&action=query&search_constraint=terms"	GO:0030832_regulation_of_actin_filament_length) 14 0 0.000000 -0.000000 1137 1109.603463 1185.73 1261.856537 1.042858
=HYPERLINK("http://www.godatabase.org/cgi-bin/go.cgi?query=GO:0031099&auto_wild_cards=yes&view=query&action=query&search_constraint=terms"	GO:0031099_regeneration) 14 0 0.000000 -0.000000 1137 1109.603463 1185.73 1261.856537 1.042858
=HYPERLINK("http://www.godatabase.org/cgi-bin/go.cgi?query=GO:0032271&auto_wild_cards=yes&view=query&action=query&search_constraint=terms"	GO:0032271_regulation_of_protein_polymerization) 14 0 0.000000 -0.000000 1137 1109.603463 1185.73 1261.856537 1.042858
=HYPERLINK("http://www.godatabase.org/cgi-bin/go.cgi?query=GO:0033044&auto_wild_cards=yes&view=query&action=query&search_constraint=terms"	GO:0033044_regulation_of_chromosome_organization) 14 0 0.000000 -0.000000 1137 1109.603463 1185.73 1261.856537 1.042858
=HYPERLINK("http://www.godatabase.org/cgi-bin/go.cgi?query=GO:0034104&auto_wild_cards=yes&view=query&action=query&search_constraint=terms"	GO:0034104_negative_regulation_of_tissue_remodeling) 14 0 0.000000 -0.000000 1137 1109.603463 1185.73 1261.856537 1.042858
=HYPERLINK("http://www.godatabase.org/cgi-bin/go.cgi?query=GO:0034623&auto_wild_cards=yes&view=query&action=query&search_constraint=terms"	GO:0034623_cellular_macromolecular_complex_disassembly) 14 0 0.000000 -0.000000 1137 1109.603463 1185.73 1261.856537 1.042858
=HYPERLINK("http://www.godatabase.org/cgi-bin/go.cgi?query=GO:0035036&auto_wild_cards=yes&view=query&action=query&search_constraint=terms"	GO:0035036_sperm-egg_recognition) 14 0 0.000000 -0.000000 1137 1109.603463 1185.73 1261.856537 1.042858
=HYPERLINK("http://www.godatabase.org/cgi-bin/go.cgi?query=GO:0042310&auto_wild_cards=yes&view=query&action=query&search_constraint=terms"	GO:0042310_vasoconstriction) 14 0 0.000000 -0.000000 1137 1109.603463 1185.73 1261.856537 1.042858
=HYPERLINK("http://www.godatabase.org/cgi-bin/go.cgi?query=GO:0042573&auto_wild_cards=yes&view=query&action=query&search_constraint=terms"	GO:0042573_retinoic_acid_metabolic_process) 14 0 0.000000 -0.000000 1137 1109.603463 1185.73 1261.856537 1.042858
=HYPERLINK("http://www.godatabase.org/cgi-bin/go.cgi?query=GO:0043254&auto_wild_cards=yes&view=query&action=query&search_constraint=terms"	GO:0043254_regulation_of_protein_complex_assembly) 14 0 0.000000 -0.000000 1137 1109.603463 1185.73 1261.856537 1.042858
=HYPERLINK("http://www.godatabase.org/cgi-bin/go.cgi?query=GO:0043491&auto_wild_cards=yes&view=query&action=query&search_constraint=terms"	GO:0043491_protein_kinase_B_signaling_cascade) 14 0 0.000000 -0.000000 1137 1109.603463 1185.73 1261.856537 1.042858
=HYPERLINK("http://www.godatabase.org/cgi-bin/go.cgi?query=GO:0045061&auto_wild_cards=yes&view=query&action=query&search_constraint=terms"	GO:0045061_thymic_T_cell_selection) 14 0 0.000000 -0.000000 1137 1109.603463 1185.73 1261.856537 1.042858
=HYPERLINK("http://www.godatabase.org/cgi-bin/go.cgi?query=GO:0045453&auto_wild_cards=yes&view=query&action=query&search_constraint=terms"	GO:0045453_bone_resorption) 14 0 0.000000 -0.000000 1137 1109.603463 1185.73 1261.856537 1.042858
=HYPERLINK("http://www.godatabase.org/cgi-bin/go.cgi?query=GO:0045598&auto_wild_cards=yes&view=query&action=query&search_constraint=terms"	GO:0045598_regulation_of_fat_cell_differentiation) 14 0 0.000000 -0.000000 1137 1109.603463 1185.73 1261.856537 1.042858
=HYPERLINK("http://www.godatabase.org/cgi-bin/go.cgi?query=GO:0045732&auto_wild_cards=yes&view=query&action=query&search_constraint=terms"	GO:0045732_positive_regulation_of_protein_catabolic_process) 14 0 0.000000 -0.000000 1137 1109.603463 1185.73 1261.856537 1.042858
=HYPERLINK("http://www.godatabase.org/cgi-bin/go.cgi?query=GO:0046209&auto_wild_cards=yes&view=query&action=query&search_constraint=terms"	GO:0046209_nitric_oxide_metabolic_process) 14 0 0.000000 -0.000000 1137 1109.603463 1185.73 1261.856537 1.042858
=HYPERLINK("http://www.godatabase.org/cgi-bin/go.cgi?query=GO:0048545&auto_wild_cards=yes&view=query&action=query&search_constraint=terms"	GO:0048545_response_to_steroid_hormone_stimulus) 14 0 0.000000 -0.000000 1137 1109.603463 1185.73 1261.856537 1.042858
=HYPERLINK("http://www.godatabase.org/cgi-bin/go.cgi?query=GO:0048665&auto_wild_cards=yes&view=query&action=query&search_constraint=terms"	GO:0048665_neuron_fate_specification) 14 0 0.000000 -0.000000 1137 1109.603463 1185.73 1261.856537 1.042858
=HYPERLINK("http://www.godatabase.org/cgi-bin/go.cgi?query=GO:0048844&auto_wild_cards=yes&view=query&action=query&search_constraint=terms"	GO:0048844_artery_morphogenesis) 14 0 0.000000 -0.000000 1137 1109.603463 1185.73 1261.856537 1.042858
=HYPERLINK("http://www.godatabase.org/cgi-bin/go.cgi?query=GO:0050810&auto_wild_cards=yes&view=query&action=query&search_constraint=terms"	GO:0050810_regulation_of_steroid_biosynthetic_process) 14 0 0.000000 -0.000000 1137 1109.603463 1185.73 1261.856537 1.042858
=HYPERLINK("http://www.godatabase.org/cgi-bin/go.cgi?query=GO:0051017&auto_wild_cards=yes&view=query&action=query&search_constraint=terms"	GO:0051017_actin_filament_bundle_formation) 14 0 0.000000 -0.000000 1137 1109.603463 1185.73 1261.856537 1.042858
=HYPERLINK("http://www.godatabase.org/cgi-bin/go.cgi?query=GO:0051053&auto_wild_cards=yes&view=query&action=query&search_constraint=terms"	GO:0051053_negative_regulation_of_DNA_metabolic_process) 14 0 0.000000 -0.000000 1137 1109.603463 1185.73 1261.856537 1.042858
=HYPERLINK("http://www.godatabase.org/cgi-bin/go.cgi?query=GO:0051054&auto_wild_cards=yes&view=query&action=query&search_constraint=terms"	GO:0051054_positive_regulation_of_DNA_metabolic_process) 14 0 0.000000 -0.000000 1137 1109.603463 1185.73 1261.856537 1.042858
=HYPERLINK("http://www.godatabase.org/cgi-bin/go.cgi?query=GO:0051100&auto_wild_cards=yes&view=query&action=query&search_constraint=terms"	GO:0051100_negative_regulation_of_binding) 14 0 0.000000 -0.000000 1137 1109.603463 1185.73 1261.856537 1.042858
=HYPERLINK("http://www.godatabase.org/cgi-bin/go.cgi?query=GO:0051952&auto_wild_cards=yes&view=query&action=query&search_constraint=terms"	GO:0051952_regulation_of_amine_transport) 14 0 0.000000 -0.000000 1137 1109.603463 1185.73 1261.856537 1.042858
=HYPERLINK("http://www.godatabase.org/cgi-bin/go.cgi?query=GO:0060840&auto_wild_cards=yes&view=query&action=query&search_constraint=terms"	GO:0060840_artery_development) 14 0 0.000000 -0.000000 1137 1109.603463 1185.73 1261.856537 1.042858
=HYPERLINK("http://www.godatabase.org/cgi-bin/go.cgi?query=GO:0001776&auto_wild_cards=yes&view=query&action=query&search_constraint=terms"	GO:0001776_leukocyte_homeostasis) 41 0 0.000000 -0.000000 1148 1123.857740 1198.78 1273.702260 1.044233
=HYPERLINK("http://www.godatabase.org/cgi-bin/go.cgi?query=GO:0006865&auto_wild_cards=yes&view=query&action=query&search_constraint=terms"	GO:0006865_amino_acid_transport) 41 0 0.000000 -0.000000 1148 1123.857740 1198.78 1273.702260 1.044233
=HYPERLINK("http://www.godatabase.org/cgi-bin/go.cgi?query=GO:0006979&auto_wild_cards=yes&view=query&action=query&search_constraint=terms"	GO:0006979_response_to_oxidative_stress) 41 0 0.000000 -0.000000 1148 1123.857740 1198.78 1273.702260 1.044233
=HYPERLINK("http://www.godatabase.org/cgi-bin/go.cgi?query=GO:0008585&auto_wild_cards=yes&view=query&action=query&search_constraint=terms"	GO:0008585_female_gonad_development) 41 0 0.000000 -0.000000 1148 1123.857740 1198.78 1273.702260 1.044233
=HYPERLINK("http://www.godatabase.org/cgi-bin/go.cgi?query=GO:0015980&auto_wild_cards=yes&view=query&action=query&search_constraint=terms"	GO:0015980_energy_derivation_by_oxidation_of_organic_compounds) 41 0 0.000000 -0.000000 1148 1123.857740 1198.78 1273.702260 1.044233
=HYPERLINK("http://www.godatabase.org/cgi-bin/go.cgi?query=GO:0019216&auto_wild_cards=yes&view=query&action=query&search_constraint=terms"	GO:0019216_regulation_of_lipid_metabolic_process) 41 0 0.000000 -0.000000 1148 1123.857740 1198.78 1273.702260 1.044233
=HYPERLINK("http://www.godatabase.org/cgi-bin/go.cgi?query=GO:0019748&auto_wild_cards=yes&view=query&action=query&search_constraint=terms"	GO:0019748_secondary_metabolic_process) 41 0 0.000000 -0.000000 1148 1123.857740 1198.78 1273.702260 1.044233
=HYPERLINK("http://www.godatabase.org/cgi-bin/go.cgi?query=GO:0030817&auto_wild_cards=yes&view=query&action=query&search_constraint=terms"	GO:0030817_regulation_of_cAMP_biosynthetic_process) 41 0 0.000000 -0.000000 1148 1123.857740 1198.78 1273.702260 1.044233
=HYPERLINK("http://www.godatabase.org/cgi-bin/go.cgi?query=GO:0032844&auto_wild_cards=yes&view=query&action=query&search_constraint=terms"	GO:0032844_regulation_of_homeostatic_process) 41 0 0.000000 -0.000000 1148 1123.857740 1198.78 1273.702260 1.044233
=HYPERLINK("http://www.godatabase.org/cgi-bin/go.cgi?query=GO:0033077&auto_wild_cards=yes&view=query&action=query&search_constraint=terms"	GO:0033077_T_cell_differentiation_in_the_thymus) 41 0 0.000000 -0.000000 1148 1123.857740 1198.78 1273.702260 1.044233
=HYPERLINK("http://www.godatabase.org/cgi-bin/go.cgi?query=GO:0050864&auto_wild_cards=yes&view=query&action=query&search_constraint=terms"	GO:0050864_regulation_of_B_cell_activation) 41 0 0.000000 -0.000000 1148 1123.857740 1198.78 1273.702260 1.044233
=HYPERLINK("http://www.godatabase.org/cgi-bin/go.cgi?query=GO:0000302&auto_wild_cards=yes&view=query&action=query&search_constraint=terms"	GO:0000302_response_to_reactive_oxygen_species) 16 0 0.000000 -0.000000 1191 1165.597588 1239.18 1312.762412 1.040453
=HYPERLINK("http://www.godatabase.org/cgi-bin/go.cgi?query=GO:0001933&auto_wild_cards=yes&view=query&action=query&search_constraint=terms"	GO:0001933_negative_regulation_of_protein_amino_acid_phosphorylation) 16 0 0.000000 -0.000000 1191 1165.597588 1239.18 1312.762412 1.040453
=HYPERLINK("http://www.godatabase.org/cgi-bin/go.cgi?query=GO:0003044&auto_wild_cards=yes&view=query&action=query&search_constraint=terms"	GO:0003044_regulation_of_systemic_arterial_blood_pressure_mediated_by_a_chemical_signal) 16 0 0.000000 -0.000000 1191 1165.597588 1239.18 1312.762412 1.040453
=HYPERLINK("http://www.godatabase.org/cgi-bin/go.cgi?query=GO:0006664&auto_wild_cards=yes&view=query&action=query&search_constraint=terms"	GO:0006664_glycolipid_metabolic_process) 16 0 0.000000 -0.000000 1191 1165.597588 1239.18 1312.762412 1.040453
=HYPERLINK("http://www.godatabase.org/cgi-bin/go.cgi?query=GO:0006821&auto_wild_cards=yes&view=query&action=query&search_constraint=terms"	GO:0006821_chloride_transport) 16 0 0.000000 -0.000000 1191 1165.597588 1239.18 1312.762412 1.040453
=HYPERLINK("http://www.godatabase.org/cgi-bin/go.cgi?query=GO:0007033&auto_wild_cards=yes&view=query&action=query&search_constraint=terms"	GO:0007033_vacuole_organization) 16 0 0.000000 -0.000000 1191 1165.597588 1239.18 1312.762412 1.040453
=HYPERLINK("http://www.godatabase.org/cgi-bin/go.cgi?query=GO:0007156&auto_wild_cards=yes&view=query&action=query&search_constraint=terms"	GO:0007156_homophilic_cell_adhesion) 16 0 0.000000 -0.000000 1191 1165.597588 1239.18 1312.762412 1.040453
=HYPERLINK("http://www.godatabase.org/cgi-bin/go.cgi?query=GO:0007602&auto_wild_cards=yes&view=query&action=query&search_constraint=terms"	GO:0007602_phototransduction) 16 0 0.000000 -0.000000 1191 1165.597588 1239.18 1312.762412 1.040453
=HYPERLINK("http://www.godatabase.org/cgi-bin/go.cgi?query=GO:0008654&auto_wild_cards=yes&view=query&action=query&search_constraint=terms"	GO:0008654_phospholipid_biosynthetic_process) 16 0 0.000000 -0.000000 1191 1165.597588 1239.18 1312.762412 1.040453
=HYPERLINK("http://www.godatabase.org/cgi-bin/go.cgi?query=GO:0009988&auto_wild_cards=yes&view=query&action=query&search_constraint=terms"	GO:0009988_cell-cell_recognition) 16 0 0.000000 -0.000000 1191 1165.597588 1239.18 1312.762412 1.040453
=HYPERLINK("http://www.godatabase.org/cgi-bin/go.cgi?query=GO:0010038&auto_wild_cards=yes&view=query&action=query&search_constraint=terms"	GO:0010038_response_to_metal_ion) 16 0 0.000000 -0.000000 1191 1165.597588 1239.18 1312.762412 1.040453
=HYPERLINK("http://www.godatabase.org/cgi-bin/go.cgi?query=GO:0010243&auto_wild_cards=yes&view=query&action=query&search_constraint=terms"	GO:0010243_response_to_organic_nitrogen) 16 0 0.000000 -0.000000 1191 1165.597588 1239.18 1312.762412 1.040453
=HYPERLINK("http://www.godatabase.org/cgi-bin/go.cgi?query=GO:0010876&auto_wild_cards=yes&view=query&action=query&search_constraint=terms"	GO:0010876_lipid_localization) 16 0 0.000000 -0.000000 1191 1165.597588 1239.18 1312.762412 1.040453
=HYPERLINK("http://www.godatabase.org/cgi-bin/go.cgi?query=GO:0014075&auto_wild_cards=yes&view=query&action=query&search_constraint=terms"	GO:0014075_response_to_amine_stimulus) 16 0 0.000000 -0.000000 1191 1165.597588 1239.18 1312.762412 1.040453
=HYPERLINK("http://www.godatabase.org/cgi-bin/go.cgi?query=GO:0016126&auto_wild_cards=yes&view=query&action=query&search_constraint=terms"	GO:0016126_sterol_biosynthetic_process) 16 0 0.000000 -0.000000 1191 1165.597588 1239.18 1312.762412 1.040453
=HYPERLINK("http://www.godatabase.org/cgi-bin/go.cgi?query=GO:0019722&auto_wild_cards=yes&view=query&action=query&search_constraint=terms"	GO:0019722_calcium-mediated_signaling) 16 0 0.000000 -0.000000 1191 1165.597588 1239.18 1312.762412 1.040453
=HYPERLINK("http://www.godatabase.org/cgi-bin/go.cgi?query=GO:0019751&auto_wild_cards=yes&view=query&action=query&search_constraint=terms"	GO:0019751_polyol_metabolic_process) 16 0 0.000000 -0.000000 1191 1165.597588 1239.18 1312.762412 1.040453
=HYPERLINK("http://www.godatabase.org/cgi-bin/go.cgi?query=GO:0019915&auto_wild_cards=yes&view=query&action=query&search_constraint=terms"	GO:0019915_lipid_storage) 16 0 0.000000 -0.000000 1191 1165.597588 1239.18 1312.762412 1.040453
=HYPERLINK("http://www.godatabase.org/cgi-bin/go.cgi?query=GO:0021522&auto_wild_cards=yes&view=query&action=query&search_constraint=terms"	GO:0021522_spinal_cord_motor_neuron_differentiation) 16 0 0.000000 -0.000000 1191 1165.597588 1239.18 1312.762412 1.040453
=HYPERLINK("http://www.godatabase.org/cgi-bin/go.cgi?query=GO:0021696&auto_wild_cards=yes&view=query&action=query&search_constraint=terms"	GO:0021696_cerebellar_cortex_morphogenesis) 16 0 0.000000 -0.000000 1191 1165.597588 1239.18 1312.762412 1.040453
=HYPERLINK("http://www.godatabase.org/cgi-bin/go.cgi?query=GO:0030890&auto_wild_cards=yes&view=query&action=query&search_constraint=terms"	GO:0030890_positive_regulation_of_B_cell_proliferation) 16 0 0.000000 -0.000000 1191 1165.597588 1239.18 1312.762412 1.040453
=HYPERLINK("http://www.godatabase.org/cgi-bin/go.cgi?query=GO:0031570&auto_wild_cards=yes&view=query&action=query&search_constraint=terms"	GO:0031570_DNA_integrity_checkpoint) 16 0 0.000000 -0.000000 1191 1165.597588 1239.18 1312.762412 1.040453
=HYPERLINK("http://www.godatabase.org/cgi-bin/go.cgi?query=GO:0031669&auto_wild_cards=yes&view=query&action=query&search_constraint=terms"	GO:0031669_cellular_response_to_nutrient_levels) 16 0 0.000000 -0.000000 1191 1165.597588 1239.18 1312.762412 1.040453
=HYPERLINK("http://www.godatabase.org/cgi-bin/go.cgi?query=GO:0032663&auto_wild_cards=yes&view=query&action=query&search_constraint=terms"	GO:0032663_regulation_of_interleukin-2_production) 16 0 0.000000 -0.000000 1191 1165.597588 1239.18 1312.762412 1.040453
=HYPERLINK("http://www.godatabase.org/cgi-bin/go.cgi?query=GO:0032956&auto_wild_cards=yes&view=query&action=query&search_constraint=terms"	GO:0032956_regulation_of_actin_cytoskeleton_organization) 16 0 0.000000 -0.000000 1191 1165.597588 1239.18 1312.762412 1.040453
=HYPERLINK("http://www.godatabase.org/cgi-bin/go.cgi?query=GO:0034976&auto_wild_cards=yes&view=query&action=query&search_constraint=terms"	GO:0034976_response_to_endoplasmic_reticulum_stress) 16 0 0.000000 -0.000000 1191 1165.597588 1239.18 1312.762412 1.040453
=HYPERLINK("http://www.godatabase.org/cgi-bin/go.cgi?query=GO:0042311&auto_wild_cards=yes&view=query&action=query&search_constraint=terms"	GO:0042311_vasodilation) 16 0 0.000000 -0.000000 1191 1165.597588 1239.18 1312.762412 1.040453
=HYPERLINK("http://www.godatabase.org/cgi-bin/go.cgi?query=GO:0042594&auto_wild_cards=yes&view=query&action=query&search_constraint=terms"	GO:0042594_response_to_starvation) 16 0 0.000000 -0.000000 1191 1165.597588 1239.18 1312.762412 1.040453
=HYPERLINK("http://www.godatabase.org/cgi-bin/go.cgi?query=GO:0042596&auto_wild_cards=yes&view=query&action=query&search_constraint=terms"	GO:0042596_fear_response) 16 0 0.000000 -0.000000 1191 1165.597588 1239.18 1312.762412 1.040453
=HYPERLINK("http://www.godatabase.org/cgi-bin/go.cgi?query=GO:0043367&auto_wild_cards=yes&view=query&action=query&search_constraint=terms"	GO:0043367_CD4-positive__alpha_beta_T_cell_differentiation) 16 0 0.000000 -0.000000 1191 1165.597588 1239.18 1312.762412 1.040453
=HYPERLINK("http://www.godatabase.org/cgi-bin/go.cgi?query=GO:0045104&auto_wild_cards=yes&view=query&action=query&search_constraint=terms"	GO:0045104_intermediate_filament_cytoskeleton_organization) 16 0 0.000000 -0.000000 1191 1165.597588 1239.18 1312.762412 1.040453
=HYPERLINK("http://www.godatabase.org/cgi-bin/go.cgi?query=GO:0046148&auto_wild_cards=yes&view=query&action=query&search_constraint=terms"	GO:0046148_pigment_biosynthetic_process) 16 0 0.000000 -0.000000 1191 1165.597588 1239.18 1312.762412 1.040453
=HYPERLINK("http://www.godatabase.org/cgi-bin/go.cgi?query=GO:0046364&auto_wild_cards=yes&view=query&action=query&search_constraint=terms"	GO:0046364_monosaccharide_biosynthetic_process) 16 0 0.000000 -0.000000 1191 1165.597588 1239.18 1312.762412 1.040453
=HYPERLINK("http://www.godatabase.org/cgi-bin/go.cgi?query=GO:0046467&auto_wild_cards=yes&view=query&action=query&search_constraint=terms"	GO:0046467_membrane_lipid_biosynthetic_process) 16 0 0.000000 -0.000000 1191 1165.597588 1239.18 1312.762412 1.040453
=HYPERLINK("http://www.godatabase.org/cgi-bin/go.cgi?query=GO:0046633&auto_wild_cards=yes&view=query&action=query&search_constraint=terms"	GO:0046633_alpha-beta_T_cell_proliferation) 16 0 0.000000 -0.000000 1191 1165.597588 1239.18 1312.762412 1.040453
=HYPERLINK("http://www.godatabase.org/cgi-bin/go.cgi?query=GO:0046700&auto_wild_cards=yes&view=query&action=query&search_constraint=terms"	GO:0046700_heterocycle_catabolic_process) 16 0 0.000000 -0.000000 1191 1165.597588 1239.18 1312.762412 1.040453
=HYPERLINK("http://www.godatabase.org/cgi-bin/go.cgi?query=GO:0048015&auto_wild_cards=yes&view=query&action=query&search_constraint=terms"	GO:0048015_phosphoinositide-mediated_signaling) 16 0 0.000000 -0.000000 1191 1165.597588 1239.18 1312.762412 1.040453
=HYPERLINK("http://www.godatabase.org/cgi-bin/go.cgi?query=GO:0048483&auto_wild_cards=yes&view=query&action=query&search_constraint=terms"	GO:0048483_autonomic_nervous_system_development) 16 0 0.000000 -0.000000 1191 1165.597588 1239.18 1312.762412 1.040453
=HYPERLINK("http://www.godatabase.org/cgi-bin/go.cgi?query=GO:0051048&auto_wild_cards=yes&view=query&action=query&search_constraint=terms"	GO:0051048_negative_regulation_of_secretion) 16 0 0.000000 -0.000000 1191 1165.597588 1239.18 1312.762412 1.040453
=HYPERLINK("http://www.godatabase.org/cgi-bin/go.cgi?query=GO:0051937&auto_wild_cards=yes&view=query&action=query&search_constraint=terms"	GO:0051937_catecholamine_transport) 16 0 0.000000 -0.000000 1191 1165.597588 1239.18 1312.762412 1.040453
=HYPERLINK("http://www.godatabase.org/cgi-bin/go.cgi?query=GO:0055007&auto_wild_cards=yes&view=query&action=query&search_constraint=terms"	GO:0055007_cardiac_muscle_cell_differentiation) 16 0 0.000000 -0.000000 1191 1165.597588 1239.18 1312.762412 1.040453
=HYPERLINK("http://www.godatabase.org/cgi-bin/go.cgi?query=GO:0060193&auto_wild_cards=yes&view=query&action=query&search_constraint=terms"	GO:0060193_positive_regulation_of_lipase_activity) 16 0 0.000000 -0.000000 1191 1165.597588 1239.18 1312.762412 1.040453
=HYPERLINK("http://www.godatabase.org/cgi-bin/go.cgi?query=GO:0060713&auto_wild_cards=yes&view=query&action=query&search_constraint=terms"	GO:0060713_labyrinthine_layer_morphogenesis) 16 0 0.000000 -0.000000 1191 1165.597588 1239.18 1312.762412 1.040453
=HYPERLINK("http://www.godatabase.org/cgi-bin/go.cgi?query=GO:0006576&auto_wild_cards=yes&view=query&action=query&search_constraint=terms"	GO:0006576_biogenic_amine_metabolic_process) 53 0 0.000000 -0.000000 1197 1170.654871 1243.78 1316.905129 1.039081
=HYPERLINK("http://www.godatabase.org/cgi-bin/go.cgi?query=GO:0006935&auto_wild_cards=yes&view=query&action=query&search_constraint=terms"	GO:0006935_chemotaxis) 53 0 0.000000 -0.000000 1197 1170.654871 1243.78 1316.905129 1.039081
=HYPERLINK("http://www.godatabase.org/cgi-bin/go.cgi?query=GO:0042330&auto_wild_cards=yes&view=query&action=query&search_constraint=terms"	GO:0042330_taxis) 53 0 0.000000 -0.000000 1197 1170.654871 1243.78 1316.905129 1.039081
=HYPERLINK("http://www.godatabase.org/cgi-bin/go.cgi?query=GO:0046942&auto_wild_cards=yes&view=query&action=query&search_constraint=terms"	GO:0046942_carboxylic_acid_transport) 53 0 0.000000 -0.000000 1197 1170.654871 1243.78 1316.905129 1.039081
=HYPERLINK("http://www.godatabase.org/cgi-bin/go.cgi?query=GO:0051248&auto_wild_cards=yes&view=query&action=query&search_constraint=terms"	GO:0051248_negative_regulation_of_protein_metabolic_process) 53 0 0.000000 -0.000000 1197 1170.654871 1243.78 1316.905129 1.039081
=HYPERLINK("http://www.godatabase.org/cgi-bin/go.cgi?query=GO:0055085&auto_wild_cards=yes&view=query&action=query&search_constraint=terms"	GO:0055085_transmembrane_transport) 53 0 0.000000 -0.000000 1197 1170.654871 1243.78 1316.905129 1.039081
=HYPERLINK("http://www.godatabase.org/cgi-bin/go.cgi?query=GO:0009416&auto_wild_cards=yes&view=query&action=query&search_constraint=terms"	GO:0009416_response_to_light_stimulus) 74 0 0.000000 -0.000000 1199 1171.552785 1244.55 1317.547215 1.037990
=HYPERLINK("http://www.godatabase.org/cgi-bin/go.cgi?query=GO:0048771&auto_wild_cards=yes&view=query&action=query&search_constraint=terms"	GO:0048771_tissue_remodeling) 74 0 0.000000 -0.000000 1199 1171.552785 1244.55 1317.547215 1.037990
=HYPERLINK("http://www.godatabase.org/cgi-bin/go.cgi?query=GO:0002697&auto_wild_cards=yes&view=query&action=query&search_constraint=terms"	GO:0002697_regulation_of_immune_effector_process) 68 0 0.000000 -0.000000 1203 1173.687851 1246.44 1319.192149 1.036110
=HYPERLINK("http://www.godatabase.org/cgi-bin/go.cgi?query=GO:0019932&auto_wild_cards=yes&view=query&action=query&search_constraint=terms"	GO:0019932_second-messenger-mediated_signaling) 68 0 0.000000 -0.000000 1203 1173.687851 1246.44 1319.192149 1.036110
=HYPERLINK("http://www.godatabase.org/cgi-bin/go.cgi?query=GO:0034962&auto_wild_cards=yes&view=query&action=query&search_constraint=terms"	GO:0034962_cellular_biopolymer_catabolic_process) 68 0 0.000000 -0.000000 1203 1173.687851 1246.44 1319.192149 1.036110
=HYPERLINK("http://www.godatabase.org/cgi-bin/go.cgi?query=GO:0042692&auto_wild_cards=yes&view=query&action=query&search_constraint=terms"	GO:0042692_muscle_cell_differentiation) 68 0 0.000000 -0.000000 1203 1173.687851 1246.44 1319.192149 1.036110
=HYPERLINK("http://www.godatabase.org/cgi-bin/go.cgi?query=GO:0002250&auto_wild_cards=yes&view=query&action=query&search_constraint=terms"	GO:0002250_adaptive_immune_response) 80 0 0.000000 -0.000000 1207 1176.026535 1248.48 1320.933465 1.034366
=HYPERLINK("http://www.godatabase.org/cgi-bin/go.cgi?query=GO:0002460&auto_wild_cards=yes&view=query&action=query&search_constraint=terms"	GO:0002460_adaptive_immune_response_based_on_somatic_recombination_of_immune_receptors_built_from_immunoglobulin_superfamily_domains) 80 0 0.000000 -0.000000 1207 1176.026535 1248.48 1320.933465 1.034366
=HYPERLINK("http://www.godatabase.org/cgi-bin/go.cgi?query=GO:0006631&auto_wild_cards=yes&view=query&action=query&search_constraint=terms"	GO:0006631_fatty_acid_metabolic_process) 80 0 0.000000 -0.000000 1207 1176.026535 1248.48 1320.933465 1.034366
=HYPERLINK("http://www.godatabase.org/cgi-bin/go.cgi?query=GO:0044092&auto_wild_cards=yes&view=query&action=query&search_constraint=terms"	GO:0044092_negative_regulation_of_molecular_function) 80 0 0.000000 -0.000000 1207 1176.026535 1248.48 1320.933465 1.034366
=HYPERLINK("http://www.godatabase.org/cgi-bin/go.cgi?query=GO:0001894&auto_wild_cards=yes&view=query&action=query&search_constraint=terms"	GO:0001894_tissue_homeostasis) 43 0 0.000000 -0.000000 1217 1188.300317 1259.86 1331.419683 1.035218
=HYPERLINK("http://www.godatabase.org/cgi-bin/go.cgi?query=GO:0002819&auto_wild_cards=yes&view=query&action=query&search_constraint=terms"	GO:0002819_regulation_of_adaptive_immune_response) 43 0 0.000000 -0.000000 1217 1188.300317 1259.86 1331.419683 1.035218
=HYPERLINK("http://www.godatabase.org/cgi-bin/go.cgi?query=GO:0002822&auto_wild_cards=yes&view=query&action=query&search_constraint=terms"	GO:0002822_regulation_of_adaptive_immune_response_based_on_somatic_recombination_of_immune_receptors_built_from_immunoglobulin_superfamily_domains) 43 0 0.000000 -0.000000 1217 1188.300317 1259.86 1331.419683 1.035218
=HYPERLINK("http://www.godatabase.org/cgi-bin/go.cgi?query=GO:0019637&auto_wild_cards=yes&view=query&action=query&search_constraint=terms"	GO:0019637_organophosphate_metabolic_process) 43 0 0.000000 -0.000000 1217 1188.300317 1259.86 1331.419683 1.035218
=HYPERLINK("http://www.godatabase.org/cgi-bin/go.cgi?query=GO:0030814&auto_wild_cards=yes&view=query&action=query&search_constraint=terms"	GO:0030814_regulation_of_cAMP_metabolic_process) 43 0 0.000000 -0.000000 1217 1188.300317 1259.86 1331.419683 1.035218
=HYPERLINK("http://www.godatabase.org/cgi-bin/go.cgi?query=GO:0032446&auto_wild_cards=yes&view=query&action=query&search_constraint=terms"	GO:0032446_protein_modification_by_small_protein_conjugation) 43 0 0.000000 -0.000000 1217 1188.300317 1259.86 1331.419683 1.035218
=HYPERLINK("http://www.godatabase.org/cgi-bin/go.cgi?query=GO:0032868&auto_wild_cards=yes&view=query&action=query&search_constraint=terms"	GO:0032868_response_to_insulin_stimulus) 43 0 0.000000 -0.000000 1217 1188.300317 1259.86 1331.419683 1.035218
=HYPERLINK("http://www.godatabase.org/cgi-bin/go.cgi?query=GO:0048762&auto_wild_cards=yes&view=query&action=query&search_constraint=terms"	GO:0048762_mesenchymal_cell_differentiation) 43 0 0.000000 -0.000000 1217 1188.300317 1259.86 1331.419683 1.035218
=HYPERLINK("http://www.godatabase.org/cgi-bin/go.cgi?query=GO:0051604&auto_wild_cards=yes&view=query&action=query&search_constraint=terms"	GO:0051604_protein_maturation) 43 0 0.000000 -0.000000 1217 1188.300317 1259.86 1331.419683 1.035218
=HYPERLINK("http://www.godatabase.org/cgi-bin/go.cgi?query=GO:0051789&auto_wild_cards=yes&view=query&action=query&search_constraint=terms"	GO:0051789_response_to_protein_stimulus) 43 0 0.000000 -0.000000 1217 1188.300317 1259.86 1331.419683 1.035218
=HYPERLINK("http://www.godatabase.org/cgi-bin/go.cgi?query=GO:0002440&auto_wild_cards=yes&view=query&action=query&search_constraint=terms"	GO:0002440_production_of_molecular_mediator_of_immune_response) 49 0 0.000000 -0.000000 1227 1196.034910 1266.94 1337.845090 1.032551
=HYPERLINK("http://www.godatabase.org/cgi-bin/go.cgi?query=GO:0003015&auto_wild_cards=yes&view=query&action=query&search_constraint=terms"	GO:0003015_heart_process) 49 0 0.000000 -0.000000 1227 1196.034910 1266.94 1337.845090 1.032551
=HYPERLINK("http://www.godatabase.org/cgi-bin/go.cgi?query=GO:0007606&auto_wild_cards=yes&view=query&action=query&search_constraint=terms"	GO:0007606_sensory_perception_of_chemical_stimulus) 49 0 0.000000 -0.000000 1227 1196.034910 1266.94 1337.845090 1.032551
=HYPERLINK("http://www.godatabase.org/cgi-bin/go.cgi?query=GO:0021543&auto_wild_cards=yes&view=query&action=query&search_constraint=terms"	GO:0021543_pallium_development) 49 0 0.000000 -0.000000 1227 1196.034910 1266.94 1337.845090 1.032551
=HYPERLINK("http://www.godatabase.org/cgi-bin/go.cgi?query=GO:0042035&auto_wild_cards=yes&view=query&action=query&search_constraint=terms"	GO:0042035_regulation_of_cytokine_biosynthetic_process) 49 0 0.000000 -0.000000 1227 1196.034910 1266.94 1337.845090 1.032551
=HYPERLINK("http://www.godatabase.org/cgi-bin/go.cgi?query=GO:0043473&auto_wild_cards=yes&view=query&action=query&search_constraint=terms"	GO:0043473_pigmentation) 49 0 0.000000 -0.000000 1227 1196.034910 1266.94 1337.845090 1.032551
=HYPERLINK("http://www.godatabase.org/cgi-bin/go.cgi?query=GO:0046660&auto_wild_cards=yes&view=query&action=query&search_constraint=terms"	GO:0046660_female_sex_differentiation) 49 0 0.000000 -0.000000 1227 1196.034910 1266.94 1337.845090 1.032551
=HYPERLINK("http://www.godatabase.org/cgi-bin/go.cgi?query=GO:0046661&auto_wild_cards=yes&view=query&action=query&search_constraint=terms"	GO:0046661_male_sex_differentiation) 49 0 0.000000 -0.000000 1227 1196.034910 1266.94 1337.845090 1.032551
=HYPERLINK("http://www.godatabase.org/cgi-bin/go.cgi?query=GO:0048741&auto_wild_cards=yes&view=query&action=query&search_constraint=terms"	GO:0048741_skeletal_muscle_fiber_development) 49 0 0.000000 -0.000000 1227 1196.034910 1266.94 1337.845090 1.032551
=HYPERLINK("http://www.godatabase.org/cgi-bin/go.cgi?query=GO:0060047&auto_wild_cards=yes&view=query&action=query&search_constraint=terms"	GO:0060047_heart_contraction) 49 0 0.000000 -0.000000 1227 1196.034910 1266.94 1337.845090 1.032551
=HYPERLINK("http://www.godatabase.org/cgi-bin/go.cgi?query=GO:0000209&auto_wild_cards=yes&view=query&action=query&search_constraint=terms"	GO:0000209_protein_polyubiquitination) 10 0 0.000000 -0.000000 1341 1309.727787 1377.58 1445.432213 1.027278
=HYPERLINK("http://www.godatabase.org/cgi-bin/go.cgi?query=GO:0000724&auto_wild_cards=yes&view=query&action=query&search_constraint=terms"	GO:0000724_double-strand_break_repair_via_homologous_recombination) 10 0 0.000000 -0.000000 1341 1309.727787 1377.58 1445.432213 1.027278
=HYPERLINK("http://www.godatabase.org/cgi-bin/go.cgi?query=GO:0000725&auto_wild_cards=yes&view=query&action=query&search_constraint=terms"	GO:0000725_recombinational_repair) 10 0 0.000000 -0.000000 1341 1309.727787 1377.58 1445.432213 1.027278
=HYPERLINK("http://www.godatabase.org/cgi-bin/go.cgi?query=GO:0001578&auto_wild_cards=yes&view=query&action=query&search_constraint=terms"	GO:0001578_microtubule_bundle_formation) 10 0 0.000000 -0.000000 1341 1309.727787 1377.58 1445.432213 1.027278
=HYPERLINK("http://www.godatabase.org/cgi-bin/go.cgi?query=GO:0001659&auto_wild_cards=yes&view=query&action=query&search_constraint=terms"	GO:0001659_temperature_homeostasis) 10 0 0.000000 -0.000000 1341 1309.727787 1377.58 1445.432213 1.027278
=HYPERLINK("http://www.godatabase.org/cgi-bin/go.cgi?query=GO:0001773&auto_wild_cards=yes&view=query&action=query&search_constraint=terms"	GO:0001773_myeloid_dendritic_cell_activation) 10 0 0.000000 -0.000000 1341 1309.727787 1377.58 1445.432213 1.027278
=HYPERLINK("http://www.godatabase.org/cgi-bin/go.cgi?query=GO:0001832&auto_wild_cards=yes&view=query&action=query&search_constraint=terms"	GO:0001832_blastocyst_growth) 10 0 0.000000 -0.000000 1341 1309.727787 1377.58 1445.432213 1.027278
=HYPERLINK("http://www.godatabase.org/cgi-bin/go.cgi?query=GO:0001914&auto_wild_cards=yes&view=query&action=query&search_constraint=terms"	GO:0001914_regulation_of_T_cell_mediated_cytotoxicity) 10 0 0.000000 -0.000000 1341 1309.727787 1377.58 1445.432213 1.027278
=HYPERLINK("http://www.godatabase.org/cgi-bin/go.cgi?query=GO:0001990&auto_wild_cards=yes&view=query&action=query&search_constraint=terms"	GO:0001990_regulation_of_systemic_arterial_blood_pressure_by_hormone) 10 0 0.000000 -0.000000 1341 1309.727787 1377.58 1445.432213 1.027278
=HYPERLINK("http://www.godatabase.org/cgi-bin/go.cgi?query=GO:0002673&auto_wild_cards=yes&view=query&action=query&search_constraint=terms"	GO:0002673_regulation_of_acute_inflammatory_response) 10 0 0.000000 -0.000000 1341 1309.727787 1377.58 1445.432213 1.027278
=HYPERLINK("http://www.godatabase.org/cgi-bin/go.cgi?query=GO:0002711&auto_wild_cards=yes&view=query&action=query&search_constraint=terms"	GO:0002711_positive_regulation_of_T_cell_mediated_immunity) 10 0 0.000000 -0.000000 1341 1309.727787 1377.58 1445.432213 1.027278
=HYPERLINK("http://www.godatabase.org/cgi-bin/go.cgi?query=GO:0002762&auto_wild_cards=yes&view=query&action=query&search_constraint=terms"	GO:0002762_negative_regulation_of_myeloid_leukocyte_differentiation) 10 0 0.000000 -0.000000 1341 1309.727787 1377.58 1445.432213 1.027278
=HYPERLINK("http://www.godatabase.org/cgi-bin/go.cgi?query=GO:0006040&auto_wild_cards=yes&view=query&action=query&search_constraint=terms"	GO:0006040_amino_sugar_metabolic_process) 10 0 0.000000 -0.000000 1341 1309.727787 1377.58 1445.432213 1.027278
=HYPERLINK("http://www.godatabase.org/cgi-bin/go.cgi?query=GO:0006081&auto_wild_cards=yes&view=query&action=query&search_constraint=terms"	GO:0006081_cellular_aldehyde_metabolic_process) 10 0 0.000000 -0.000000 1341 1309.727787 1377.58 1445.432213 1.027278
=HYPERLINK("http://www.godatabase.org/cgi-bin/go.cgi?query=GO:0006109&auto_wild_cards=yes&view=query&action=query&search_constraint=terms"	GO:0006109_regulation_of_carbohydrate_metabolic_process) 10 0 0.000000 -0.000000 1341 1309.727787 1377.58 1445.432213 1.027278
=HYPERLINK("http://www.godatabase.org/cgi-bin/go.cgi?query=GO:0006289&auto_wild_cards=yes&view=query&action=query&search_constraint=terms"	GO:0006289_nucleotide-excision_repair) 10 0 0.000000 -0.000000 1341 1309.727787 1377.58 1445.432213 1.027278
=HYPERLINK("http://www.godatabase.org/cgi-bin/go.cgi?query=GO:0006342&auto_wild_cards=yes&view=query&action=query&search_constraint=terms"	GO:0006342_chromatin_silencing) 10 0 0.000000 -0.000000 1341 1309.727787 1377.58 1445.432213 1.027278
=HYPERLINK("http://www.godatabase.org/cgi-bin/go.cgi?query=GO:0006405&auto_wild_cards=yes&view=query&action=query&search_constraint=terms"	GO:0006405_RNA_export_from_nucleus) 10 0 0.000000 -0.000000 1341 1309.727787 1377.58 1445.432213 1.027278
=HYPERLINK("http://www.godatabase.org/cgi-bin/go.cgi?query=GO:0006801&auto_wild_cards=yes&view=query&action=query&search_constraint=terms"	GO:0006801_superoxide_metabolic_process) 10 0 0.000000 -0.000000 1341 1309.727787 1377.58 1445.432213 1.027278
=HYPERLINK("http://www.godatabase.org/cgi-bin/go.cgi?query=GO:0006805&auto_wild_cards=yes&view=query&action=query&search_constraint=terms"	GO:0006805_xenobiotic_metabolic_process) 10 0 0.000000 -0.000000 1341 1309.727787 1377.58 1445.432213 1.027278
=HYPERLINK("http://www.godatabase.org/cgi-bin/go.cgi?query=GO:0006826&auto_wild_cards=yes&view=query&action=query&search_constraint=terms"	GO:0006826_iron_ion_transport) 10 0 0.000000 -0.000000 1341 1309.727787 1377.58 1445.432213 1.027278
=HYPERLINK("http://www.godatabase.org/cgi-bin/go.cgi?query=GO:0006921&auto_wild_cards=yes&view=query&action=query&search_constraint=terms"	GO:0006921_cell_structure_disassembly_during_apoptosis) 10 0 0.000000 -0.000000 1341 1309.727787 1377.58 1445.432213 1.027278
=HYPERLINK("http://www.godatabase.org/cgi-bin/go.cgi?query=GO:0006968&auto_wild_cards=yes&view=query&action=query&search_constraint=terms"	GO:0006968_cellular_defense_response) 10 0 0.000000 -0.000000 1341 1309.727787 1377.58 1445.432213 1.027278
=HYPERLINK("http://www.godatabase.org/cgi-bin/go.cgi?query=GO:0007006&auto_wild_cards=yes&view=query&action=query&search_constraint=terms"	GO:0007006_mitochondrial_membrane_organization) 10 0 0.000000 -0.000000 1341 1309.727787 1377.58 1445.432213 1.027278
=HYPERLINK("http://www.godatabase.org/cgi-bin/go.cgi?query=GO:0007093&auto_wild_cards=yes&view=query&action=query&search_constraint=terms"	GO:0007093_mitotic_cell_cycle_checkpoint) 10 0 0.000000 -0.000000 1341 1309.727787 1377.58 1445.432213 1.027278
=HYPERLINK("http://www.godatabase.org/cgi-bin/go.cgi?query=GO:0007172&auto_wild_cards=yes&view=query&action=query&search_constraint=terms"	GO:0007172_signal_complex_assembly) 10 0 0.000000 -0.000000 1341 1309.727787 1377.58 1445.432213 1.027278
=HYPERLINK("http://www.godatabase.org/cgi-bin/go.cgi?query=GO:0007194&auto_wild_cards=yes&view=query&action=query&search_constraint=terms"	GO:0007194_negative_regulation_of_adenylate_cyclase_activity) 10 0 0.000000 -0.000000 1341 1309.727787 1377.58 1445.432213 1.027278
=HYPERLINK("http://www.godatabase.org/cgi-bin/go.cgi?query=GO:0008088&auto_wild_cards=yes&view=query&action=query&search_constraint=terms"	GO:0008088_axon_cargo_transport) 10 0 0.000000 -0.000000 1341 1309.727787 1377.58 1445.432213 1.027278
=HYPERLINK("http://www.godatabase.org/cgi-bin/go.cgi?query=GO:0008206&auto_wild_cards=yes&view=query&action=query&search_constraint=terms"	GO:0008206_bile_acid_metabolic_process) 10 0 0.000000 -0.000000 1341 1309.727787 1377.58 1445.432213 1.027278
=HYPERLINK("http://www.godatabase.org/cgi-bin/go.cgi?query=GO:0008211&auto_wild_cards=yes&view=query&action=query&search_constraint=terms"	GO:0008211_glucocorticoid_metabolic_process) 10 0 0.000000 -0.000000 1341 1309.727787 1377.58 1445.432213 1.027278
=HYPERLINK("http://www.godatabase.org/cgi-bin/go.cgi?query=GO:0009066&auto_wild_cards=yes&view=query&action=query&search_constraint=terms"	GO:0009066_aspartate_family_amino_acid_metabolic_process) 10 0 0.000000 -0.000000 1341 1309.727787 1377.58 1445.432213 1.027278
=HYPERLINK("http://www.godatabase.org/cgi-bin/go.cgi?query=GO:0009110&auto_wild_cards=yes&view=query&action=query&search_constraint=terms"	GO:0009110_vitamin_biosynthetic_process) 10 0 0.000000 -0.000000 1341 1309.727787 1377.58 1445.432213 1.027278
=HYPERLINK("http://www.godatabase.org/cgi-bin/go.cgi?query=GO:0009620&auto_wild_cards=yes&view=query&action=query&search_constraint=terms"	GO:0009620_response_to_fungus) 10 0 0.000000 -0.000000 1341 1309.727787 1377.58 1445.432213 1.027278
=HYPERLINK("http://www.godatabase.org/cgi-bin/go.cgi?query=GO:0009743&auto_wild_cards=yes&view=query&action=query&search_constraint=terms"	GO:0009743_response_to_carbohydrate_stimulus) 10 0 0.000000 -0.000000 1341 1309.727787 1377.58 1445.432213 1.027278
=HYPERLINK("http://www.godatabase.org/cgi-bin/go.cgi?query=GO:0009948&auto_wild_cards=yes&view=query&action=query&search_constraint=terms"	GO:0009948_anterior_posterior_axis_specification) 10 0 0.000000 -0.000000 1341 1309.727787 1377.58 1445.432213 1.027278
=HYPERLINK("http://www.godatabase.org/cgi-bin/go.cgi?query=GO:0010827&auto_wild_cards=yes&view=query&action=query&search_constraint=terms"	GO:0010827_regulation_of_glucose_transport) 10 0 0.000000 -0.000000 1341 1309.727787 1377.58 1445.432213 1.027278
=HYPERLINK("http://www.godatabase.org/cgi-bin/go.cgi?query=GO:0015718&auto_wild_cards=yes&view=query&action=query&search_constraint=terms"	GO:0015718_monocarboxylic_acid_transport) 10 0 0.000000 -0.000000 1341 1309.727787 1377.58 1445.432213 1.027278
=HYPERLINK("http://www.godatabase.org/cgi-bin/go.cgi?query=GO:0016197&auto_wild_cards=yes&view=query&action=query&search_constraint=terms"	GO:0016197_endosome_transport) 10 0 0.000000 -0.000000 1341 1309.727787 1377.58 1445.432213 1.027278
=HYPERLINK("http://www.godatabase.org/cgi-bin/go.cgi?query=GO:0016486&auto_wild_cards=yes&view=query&action=query&search_constraint=terms"	GO:0016486_peptide_hormone_processing) 10 0 0.000000 -0.000000 1341 1309.727787 1377.58 1445.432213 1.027278
=HYPERLINK("http://www.godatabase.org/cgi-bin/go.cgi?query=GO:0017156&auto_wild_cards=yes&view=query&action=query&search_constraint=terms"	GO:0017156_calcium_ion-dependent_exocytosis) 10 0 0.000000 -0.000000 1341 1309.727787 1377.58 1445.432213 1.027278
=HYPERLINK("http://www.godatabase.org/cgi-bin/go.cgi?query=GO:0018149&auto_wild_cards=yes&view=query&action=query&search_constraint=terms"	GO:0018149_peptide_cross-linking) 10 0 0.000000 -0.000000 1341 1309.727787 1377.58 1445.432213 1.027278
=HYPERLINK("http://www.godatabase.org/cgi-bin/go.cgi?query=GO:0019321&auto_wild_cards=yes&view=query&action=query&search_constraint=terms"	GO:0019321_pentose_metabolic_process) 10 0 0.000000 -0.000000 1341 1309.727787 1377.58 1445.432213 1.027278
=HYPERLINK("http://www.godatabase.org/cgi-bin/go.cgi?query=GO:0021534&auto_wild_cards=yes&view=query&action=query&search_constraint=terms"	GO:0021534_cell_proliferation_in_hindbrain) 10 0 0.000000 -0.000000 1341 1309.727787 1377.58 1445.432213 1.027278
=HYPERLINK("http://www.godatabase.org/cgi-bin/go.cgi?query=GO:0021871&auto_wild_cards=yes&view=query&action=query&search_constraint=terms"	GO:0021871_forebrain_regionalization) 10 0 0.000000 -0.000000 1341 1309.727787 1377.58 1445.432213 1.027278
=HYPERLINK("http://www.godatabase.org/cgi-bin/go.cgi?query=GO:0021895&auto_wild_cards=yes&view=query&action=query&search_constraint=terms"	GO:0021895_cerebral_cortex_neuron_differentiation) 10 0 0.000000 -0.000000 1341 1309.727787 1377.58 1445.432213 1.027278
=HYPERLINK("http://www.godatabase.org/cgi-bin/go.cgi?query=GO:0021924&auto_wild_cards=yes&view=query&action=query&search_constraint=terms"	GO:0021924_cell_proliferation_in_the_external_granule_layer) 10 0 0.000000 -0.000000 1341 1309.727787 1377.58 1445.432213 1.027278
=HYPERLINK("http://www.godatabase.org/cgi-bin/go.cgi?query=GO:0021930&auto_wild_cards=yes&view=query&action=query&search_constraint=terms"	GO:0021930_granule_cell_precursor_proliferation) 10 0 0.000000 -0.000000 1341 1309.727787 1377.58 1445.432213 1.027278
=HYPERLINK("http://www.godatabase.org/cgi-bin/go.cgi?query=GO:0022900&auto_wild_cards=yes&view=query&action=query&search_constraint=terms"	GO:0022900_electron_transport_chain) 10 0 0.000000 -0.000000 1341 1309.727787 1377.58 1445.432213 1.027278
=HYPERLINK("http://www.godatabase.org/cgi-bin/go.cgi?query=GO:0022904&auto_wild_cards=yes&view=query&action=query&search_constraint=terms"	GO:0022904_respiratory_electron_transport_chain) 10 0 0.000000 -0.000000 1341 1309.727787 1377.58 1445.432213 1.027278
=HYPERLINK("http://www.godatabase.org/cgi-bin/go.cgi?query=GO:0030168&auto_wild_cards=yes&view=query&action=query&search_constraint=terms"	GO:0030168_platelet_activation) 10 0 0.000000 -0.000000 1341 1309.727787 1377.58 1445.432213 1.027278
=HYPERLINK("http://www.godatabase.org/cgi-bin/go.cgi?query=GO:0030833&auto_wild_cards=yes&view=query&action=query&search_constraint=terms"	GO:0030833_regulation_of_actin_filament_polymerization) 10 0 0.000000 -0.000000 1341 1309.727787 1377.58 1445.432213 1.027278
=HYPERLINK("http://www.godatabase.org/cgi-bin/go.cgi?query=GO:0031018&auto_wild_cards=yes&view=query&action=query&search_constraint=terms"	GO:0031018_endocrine_pancreas_development) 10 0 0.000000 -0.000000 1341 1309.727787 1377.58 1445.432213 1.027278
=HYPERLINK("http://www.godatabase.org/cgi-bin/go.cgi?query=GO:0031280&auto_wild_cards=yes&view=query&action=query&search_constraint=terms"	GO:0031280_negative_regulation_of_cyclase_activity) 10 0 0.000000 -0.000000 1341 1309.727787 1377.58 1445.432213 1.027278
=HYPERLINK("http://www.godatabase.org/cgi-bin/go.cgi?query=GO:0031331&auto_wild_cards=yes&view=query&action=query&search_constraint=terms"	GO:0031331_positive_regulation_of_cellular_catabolic_process) 10 0 0.000000 -0.000000 1341 1309.727787 1377.58 1445.432213 1.027278
=HYPERLINK("http://www.godatabase.org/cgi-bin/go.cgi?query=GO:0031645&auto_wild_cards=yes&view=query&action=query&search_constraint=terms"	GO:0031645_negative_regulation_of_neurological_system_process) 10 0 0.000000 -0.000000 1341 1309.727787 1377.58 1445.432213 1.027278
=HYPERLINK("http://www.godatabase.org/cgi-bin/go.cgi?query=GO:0032602&auto_wild_cards=yes&view=query&action=query&search_constraint=terms"	GO:0032602_chemokine_production) 10 0 0.000000 -0.000000 1341 1309.727787 1377.58 1445.432213 1.027278
=HYPERLINK("http://www.godatabase.org/cgi-bin/go.cgi?query=GO:0032633&auto_wild_cards=yes&view=query&action=query&search_constraint=terms"	GO:0032633_interleukin-4_production) 10 0 0.000000 -0.000000 1341 1309.727787 1377.58 1445.432213 1.027278
=HYPERLINK("http://www.godatabase.org/cgi-bin/go.cgi?query=GO:0032642&auto_wild_cards=yes&view=query&action=query&search_constraint=terms"	GO:0032642_regulation_of_chemokine_production) 10 0 0.000000 -0.000000 1341 1309.727787 1377.58 1445.432213 1.027278
=HYPERLINK("http://www.godatabase.org/cgi-bin/go.cgi?query=GO:0032673&auto_wild_cards=yes&view=query&action=query&search_constraint=terms"	GO:0032673_regulation_of_interleukin-4_production) 10 0 0.000000 -0.000000 1341 1309.727787 1377.58 1445.432213 1.027278
=HYPERLINK("http://www.godatabase.org/cgi-bin/go.cgi?query=GO:0032760&auto_wild_cards=yes&view=query&action=query&search_constraint=terms"	GO:0032760_positive_regulation_of_tumor_necrosis_factor_production) 10 0 0.000000 -0.000000 1341 1309.727787 1377.58 1445.432213 1.027278
=HYPERLINK("http://www.godatabase.org/cgi-bin/go.cgi?query=GO:0033081&auto_wild_cards=yes&view=query&action=query&search_constraint=terms"	GO:0033081_regulation_of_T_cell_differentiation_in_the_thymus) 10 0 0.000000 -0.000000 1341 1309.727787 1377.58 1445.432213 1.027278
=HYPERLINK("http://www.godatabase.org/cgi-bin/go.cgi?query=GO:0034105&auto_wild_cards=yes&view=query&action=query&search_constraint=terms"	GO:0034105_positive_regulation_of_tissue_remodeling) 10 0 0.000000 -0.000000 1341 1309.727787 1377.58 1445.432213 1.027278
=HYPERLINK("http://www.godatabase.org/cgi-bin/go.cgi?query=GO:0034637&auto_wild_cards=yes&view=query&action=query&search_constraint=terms"	GO:0034637_cellular_carbohydrate_biosynthetic_process) 10 0 0.000000 -0.000000 1341 1309.727787 1377.58 1445.432213 1.027278
=HYPERLINK("http://www.godatabase.org/cgi-bin/go.cgi?query=GO:0040015&auto_wild_cards=yes&view=query&action=query&search_constraint=terms"	GO:0040015_negative_regulation_of_multicellular_organism_growth) 10 0 0.000000 -0.000000 1341 1309.727787 1377.58 1445.432213 1.027278
=HYPERLINK("http://www.godatabase.org/cgi-bin/go.cgi?query=GO:0042088&auto_wild_cards=yes&view=query&action=query&search_constraint=terms"	GO:0042088_T-helper_1_type_immune_response) 10 0 0.000000 -0.000000 1341 1309.727787 1377.58 1445.432213 1.027278
=HYPERLINK("http://www.godatabase.org/cgi-bin/go.cgi?query=GO:0042116&auto_wild_cards=yes&view=query&action=query&search_constraint=terms"	GO:0042116_macrophage_activation) 10 0 0.000000 -0.000000 1341 1309.727787 1377.58 1445.432213 1.027278
=HYPERLINK("http://www.godatabase.org/cgi-bin/go.cgi?query=GO:0042177&auto_wild_cards=yes&view=query&action=query&search_constraint=terms"	GO:0042177_negative_regulation_of_protein_catabolic_process) 10 0 0.000000 -0.000000 1341 1309.727787 1377.58 1445.432213 1.027278
=HYPERLINK("http://www.godatabase.org/cgi-bin/go.cgi?query=GO:0042755&auto_wild_cards=yes&view=query&action=query&search_constraint=terms"	GO:0042755_eating_behavior) 10 0 0.000000 -0.000000 1341 1309.727787 1377.58 1445.432213 1.027278
=HYPERLINK("http://www.godatabase.org/cgi-bin/go.cgi?query=GO:0043113&auto_wild_cards=yes&view=query&action=query&search_constraint=terms"	GO:0043113_receptor_clustering) 10 0 0.000000 -0.000000 1341 1309.727787 1377.58 1445.432213 1.027278
=HYPERLINK("http://www.godatabase.org/cgi-bin/go.cgi?query=GO:0043488&auto_wild_cards=yes&view=query&action=query&search_constraint=terms"	GO:0043488_regulation_of_mRNA_stability) 10 0 0.000000 -0.000000 1341 1309.727787 1377.58 1445.432213 1.027278
=HYPERLINK("http://www.godatabase.org/cgi-bin/go.cgi?query=GO:0043506&auto_wild_cards=yes&view=query&action=query&search_constraint=terms"	GO:0043506_regulation_of_JUN_kinase_activity) 10 0 0.000000 -0.000000 1341 1309.727787 1377.58 1445.432213 1.027278
=HYPERLINK("http://www.godatabase.org/cgi-bin/go.cgi?query=GO:0043525&auto_wild_cards=yes&view=query&action=query&search_constraint=terms"	GO:0043525_positive_regulation_of_neuron_apoptosis) 10 0 0.000000 -0.000000 1341 1309.727787 1377.58 1445.432213 1.027278
=HYPERLINK("http://www.godatabase.org/cgi-bin/go.cgi?query=GO:0045132&auto_wild_cards=yes&view=query&action=query&search_constraint=terms"	GO:0045132_meiotic_chromosome_segregation) 10 0 0.000000 -0.000000 1341 1309.727787 1377.58 1445.432213 1.027278
=HYPERLINK("http://www.godatabase.org/cgi-bin/go.cgi?query=GO:0045446&auto_wild_cards=yes&view=query&action=query&search_constraint=terms"	GO:0045446_endothelial_cell_differentiation) 10 0 0.000000 -0.000000 1341 1309.727787 1377.58 1445.432213 1.027278
=HYPERLINK("http://www.godatabase.org/cgi-bin/go.cgi?query=GO:0045576&auto_wild_cards=yes&view=query&action=query&search_constraint=terms"	GO:0045576_mast_cell_activation) 10 0 0.000000 -0.000000 1341 1309.727787 1377.58 1445.432213 1.027278
=HYPERLINK("http://www.godatabase.org/cgi-bin/go.cgi?query=GO:0045669&auto_wild_cards=yes&view=query&action=query&search_constraint=terms"	GO:0045669_positive_regulation_of_osteoblast_differentiation) 10 0 0.000000 -0.000000 1341 1309.727787 1377.58 1445.432213 1.027278
=HYPERLINK("http://www.godatabase.org/cgi-bin/go.cgi?query=GO:0045776&auto_wild_cards=yes&view=query&action=query&search_constraint=terms"	GO:0045776_negative_regulation_of_blood_pressure) 10 0 0.000000 -0.000000 1341 1309.727787 1377.58 1445.432213 1.027278
=HYPERLINK("http://www.godatabase.org/cgi-bin/go.cgi?query=GO:0045777&auto_wild_cards=yes&view=query&action=query&search_constraint=terms"	GO:0045777_positive_regulation_of_blood_pressure) 10 0 0.000000 -0.000000 1341 1309.727787 1377.58 1445.432213 1.027278
=HYPERLINK("http://www.godatabase.org/cgi-bin/go.cgi?query=GO:0045814&auto_wild_cards=yes&view=query&action=query&search_constraint=terms"	GO:0045814_negative_regulation_of_gene_expression__epigenetic) 10 0 0.000000 -0.000000 1341 1309.727787 1377.58 1445.432213 1.027278
=HYPERLINK("http://www.godatabase.org/cgi-bin/go.cgi?query=GO:0045911&auto_wild_cards=yes&view=query&action=query&search_constraint=terms"	GO:0045911_positive_regulation_of_DNA_recombination) 10 0 0.000000 -0.000000 1341 1309.727787 1377.58 1445.432213 1.027278
=HYPERLINK("http://www.godatabase.org/cgi-bin/go.cgi?query=GO:0046887&auto_wild_cards=yes&view=query&action=query&search_constraint=terms"	GO:0046887_positive_regulation_of_hormone_secretion) 10 0 0.000000 -0.000000 1341 1309.727787 1377.58 1445.432213 1.027278
=HYPERLINK("http://www.godatabase.org/cgi-bin/go.cgi?query=GO:0048291&auto_wild_cards=yes&view=query&action=query&search_constraint=terms"	GO:0048291_isotype_switching_to_IgG_isotypes) 10 0 0.000000 -0.000000 1341 1309.727787 1377.58 1445.432213 1.027278
=HYPERLINK("http://www.godatabase.org/cgi-bin/go.cgi?query=GO:0048302&auto_wild_cards=yes&view=query&action=query&search_constraint=terms"	GO:0048302_regulation_of_isotype_switching_to_IgG_isotypes) 10 0 0.000000 -0.000000 1341 1309.727787 1377.58 1445.432213 1.027278
=HYPERLINK("http://www.godatabase.org/cgi-bin/go.cgi?query=GO:0048339&auto_wild_cards=yes&view=query&action=query&search_constraint=terms"	GO:0048339_paraxial_mesoderm_development) 10 0 0.000000 -0.000000 1341 1309.727787 1377.58 1445.432213 1.027278
=HYPERLINK("http://www.godatabase.org/cgi-bin/go.cgi?query=GO:0048384&auto_wild_cards=yes&view=query&action=query&search_constraint=terms"	GO:0048384_retinoic_acid_receptor_signaling_pathway) 10 0 0.000000 -0.000000 1341 1309.727787 1377.58 1445.432213 1.027278
=HYPERLINK("http://www.godatabase.org/cgi-bin/go.cgi?query=GO:0048641&auto_wild_cards=yes&view=query&action=query&search_constraint=terms"	GO:0048641_regulation_of_skeletal_muscle_tissue_development) 10 0 0.000000 -0.000000 1341 1309.727787 1377.58 1445.432213 1.027278
=HYPERLINK("http://www.godatabase.org/cgi-bin/go.cgi?query=GO:0048738&auto_wild_cards=yes&view=query&action=query&search_constraint=terms"	GO:0048738_cardiac_muscle_tissue_development) 10 0 0.000000 -0.000000 1341 1309.727787 1377.58 1445.432213 1.027278
=HYPERLINK("http://www.godatabase.org/cgi-bin/go.cgi?query=GO:0050654&auto_wild_cards=yes&view=query&action=query&search_constraint=terms"	GO:0050654_chondroitin_sulfate_proteoglycan_metabolic_process) 10 0 0.000000 -0.000000 1341 1309.727787 1377.58 1445.432213 1.027278
=HYPERLINK("http://www.godatabase.org/cgi-bin/go.cgi?query=GO:0050657&auto_wild_cards=yes&view=query&action=query&search_constraint=terms"	GO:0050657_nucleic_acid_transport) 10 0 0.000000 -0.000000 1341 1309.727787 1377.58 1445.432213 1.027278
=HYPERLINK("http://www.godatabase.org/cgi-bin/go.cgi?query=GO:0050658&auto_wild_cards=yes&view=query&action=query&search_constraint=terms"	GO:0050658_RNA_transport) 10 0 0.000000 -0.000000 1341 1309.727787 1377.58 1445.432213 1.027278
=HYPERLINK("http://www.godatabase.org/cgi-bin/go.cgi?query=GO:0050663&auto_wild_cards=yes&view=query&action=query&search_constraint=terms"	GO:0050663_cytokine_secretion) 10 0 0.000000 -0.000000 1341 1309.727787 1377.58 1445.432213 1.027278
=HYPERLINK("http://www.godatabase.org/cgi-bin/go.cgi?query=GO:0050714&auto_wild_cards=yes&view=query&action=query&search_constraint=terms"	GO:0050714_positive_regulation_of_protein_secretion) 10 0 0.000000 -0.000000 1341 1309.727787 1377.58 1445.432213 1.027278
=HYPERLINK("http://www.godatabase.org/cgi-bin/go.cgi?query=GO:0050879&auto_wild_cards=yes&view=query&action=query&search_constraint=terms"	GO:0050879_multicellular_organismal_movement) 10 0 0.000000 -0.000000 1341 1309.727787 1377.58 1445.432213 1.027278
=HYPERLINK("http://www.godatabase.org/cgi-bin/go.cgi?query=GO:0050881&auto_wild_cards=yes&view=query&action=query&search_constraint=terms"	GO:0050881_musculoskeletal_movement) 10 0 0.000000 -0.000000 1341 1309.727787 1377.58 1445.432213 1.027278
=HYPERLINK("http://www.godatabase.org/cgi-bin/go.cgi?query=GO:0050886&auto_wild_cards=yes&view=query&action=query&search_constraint=terms"	GO:0050886_endocrine_process) 10 0 0.000000 -0.000000 1341 1309.727787 1377.58 1445.432213 1.027278
=HYPERLINK("http://www.godatabase.org/cgi-bin/go.cgi?query=GO:0050892&auto_wild_cards=yes&view=query&action=query&search_constraint=terms"	GO:0050892_intestinal_absorption) 10 0 0.000000 -0.000000 1341 1309.727787 1377.58 1445.432213 1.027278
=HYPERLINK("http://www.godatabase.org/cgi-bin/go.cgi?query=GO:0051147&auto_wild_cards=yes&view=query&action=query&search_constraint=terms"	GO:0051147_regulation_of_muscle_cell_differentiation) 10 0 0.000000 -0.000000 1341 1309.727787 1377.58 1445.432213 1.027278
=HYPERLINK("http://www.godatabase.org/cgi-bin/go.cgi?query=GO:0051208&auto_wild_cards=yes&view=query&action=query&search_constraint=terms"	GO:0051208_sequestering_of_calcium_ion) 10 0 0.000000 -0.000000 1341 1309.727787 1377.58 1445.432213 1.027278
=HYPERLINK("http://www.godatabase.org/cgi-bin/go.cgi?query=GO:0051209&auto_wild_cards=yes&view=query&action=query&search_constraint=terms"	GO:0051209_release_of_sequestered_calcium_ion_into_cytosol) 10 0 0.000000 -0.000000 1341 1309.727787 1377.58 1445.432213 1.027278
=HYPERLINK("http://www.godatabase.org/cgi-bin/go.cgi?query=GO:0051224&auto_wild_cards=yes&view=query&action=query&search_constraint=terms"	GO:0051224_negative_regulation_of_protein_transport) 10 0 0.000000 -0.000000 1341 1309.727787 1377.58 1445.432213 1.027278
=HYPERLINK("http://www.godatabase.org/cgi-bin/go.cgi?query=GO:0051236&auto_wild_cards=yes&view=query&action=query&search_constraint=terms"	GO:0051236_establishment_of_RNA_localization) 10 0 0.000000 -0.000000 1341 1309.727787 1377.58 1445.432213 1.027278
=HYPERLINK("http://www.godatabase.org/cgi-bin/go.cgi?query=GO:0051238&auto_wild_cards=yes&view=query&action=query&search_constraint=terms"	GO:0051238_sequestering_of_metal_ion) 10 0 0.000000 -0.000000 1341 1309.727787 1377.58 1445.432213 1.027278
=HYPERLINK("http://www.godatabase.org/cgi-bin/go.cgi?query=GO:0051262&auto_wild_cards=yes&view=query&action=query&search_constraint=terms"	GO:0051262_protein_tetramerization) 10 0 0.000000 -0.000000 1341 1309.727787 1377.58 1445.432213 1.027278
=HYPERLINK("http://www.godatabase.org/cgi-bin/go.cgi?query=GO:0051282&auto_wild_cards=yes&view=query&action=query&search_constraint=terms"	GO:0051282_regulation_of_sequestering_of_calcium_ion) 10 0 0.000000 -0.000000 1341 1309.727787 1377.58 1445.432213 1.027278
=HYPERLINK("http://www.godatabase.org/cgi-bin/go.cgi?query=GO:0051283&auto_wild_cards=yes&view=query&action=query&search_constraint=terms"	GO:0051283_negative_regulation_of_sequestering_of_calcium_ion) 10 0 0.000000 -0.000000 1341 1309.727787 1377.58 1445.432213 1.027278
=HYPERLINK("http://www.godatabase.org/cgi-bin/go.cgi?query=GO:0051350&auto_wild_cards=yes&view=query&action=query&search_constraint=terms"	GO:0051350_negative_regulation_of_lyase_activity) 10 0 0.000000 -0.000000 1341 1309.727787 1377.58 1445.432213 1.027278
=HYPERLINK("http://www.godatabase.org/cgi-bin/go.cgi?query=GO:0051445&auto_wild_cards=yes&view=query&action=query&search_constraint=terms"	GO:0051445_regulation_of_meiotic_cell_cycle) 10 0 0.000000 -0.000000 1341 1309.727787 1377.58 1445.432213 1.027278
=HYPERLINK("http://www.godatabase.org/cgi-bin/go.cgi?query=GO:0051650&auto_wild_cards=yes&view=query&action=query&search_constraint=terms"	GO:0051650_establishment_of_vesicle_localization) 10 0 0.000000 -0.000000 1341 1309.727787 1377.58 1445.432213 1.027278
=HYPERLINK("http://www.godatabase.org/cgi-bin/go.cgi?query=GO:0051651&auto_wild_cards=yes&view=query&action=query&search_constraint=terms"	GO:0051651_maintenance_of_location_in_cell) 10 0 0.000000 -0.000000 1341 1309.727787 1377.58 1445.432213 1.027278
=HYPERLINK("http://www.godatabase.org/cgi-bin/go.cgi?query=GO:0060135&auto_wild_cards=yes&view=query&action=query&search_constraint=terms"	GO:0060135_maternal_process_involved_in_female_pregnancy) 10 0 0.000000 -0.000000 1341 1309.727787 1377.58 1445.432213 1.027278
=HYPERLINK("http://www.godatabase.org/cgi-bin/go.cgi?query=GO:0060601&auto_wild_cards=yes&view=query&action=query&search_constraint=terms"	GO:0060601_lateral_sprouting_from_an_epithelium) 10 0 0.000000 -0.000000 1341 1309.727787 1377.58 1445.432213 1.027278
=HYPERLINK("http://www.godatabase.org/cgi-bin/go.cgi?query=GO:0060669&auto_wild_cards=yes&view=query&action=query&search_constraint=terms"	GO:0060669_embryonic_placenta_morphogenesis) 10 0 0.000000 -0.000000 1341 1309.727787 1377.58 1445.432213 1.027278
=HYPERLINK("http://www.godatabase.org/cgi-bin/go.cgi?query=GO:0060706&auto_wild_cards=yes&view=query&action=query&search_constraint=terms"	GO:0060706_cell_differentiation_involved_in_embryonic_placenta_development) 10 0 0.000000 -0.000000 1341 1309.727787 1377.58 1445.432213 1.027278
=HYPERLINK("http://www.godatabase.org/cgi-bin/go.cgi?query=GO:0060768&auto_wild_cards=yes&view=query&action=query&search_constraint=terms"	GO:0060768_regulation_of_epithelial_cell_proliferation_involved_in_prostate_gland_development) 10 0 0.000000 -0.000000 1341 1309.727787 1377.58 1445.432213 1.027278
=HYPERLINK("http://www.godatabase.org/cgi-bin/go.cgi?query=GO:0007015&auto_wild_cards=yes&view=query&action=query&search_constraint=terms"	GO:0007015_actin_filament_organization) 50 0 0.000000 -0.000000 1345 1314.927622 1382.34 1449.752378 1.027762
=HYPERLINK("http://www.godatabase.org/cgi-bin/go.cgi?query=GO:0009190&auto_wild_cards=yes&view=query&action=query&search_constraint=terms"	GO:0009190_cyclic_nucleotide_biosynthetic_process) 50 0 0.000000 -0.000000 1345 1314.927622 1382.34 1449.752378 1.027762
=HYPERLINK("http://www.godatabase.org/cgi-bin/go.cgi?query=GO:0042129&auto_wild_cards=yes&view=query&action=query&search_constraint=terms"	GO:0042129_regulation_of_T_cell_proliferation) 50 0 0.000000 -0.000000 1345 1314.927622 1382.34 1449.752378 1.027762
=HYPERLINK("http://www.godatabase.org/cgi-bin/go.cgi?query=GO:0070647&auto_wild_cards=yes&view=query&action=query&search_constraint=terms"	GO:0070647_protein_modification_by_small_protein_conjugation_or_removal) 50 0 0.000000 -0.000000 1345 1314.927622 1382.34 1449.752378 1.027762
=HYPERLINK("http://www.godatabase.org/cgi-bin/go.cgi?query=GO:0000082&auto_wild_cards=yes&view=query&action=query&search_constraint=terms"	GO:0000082_G1_S_transition_of_mitotic_cell_cycle) 23 0 0.000000 -0.000000 1364 1335.015019 1400.95 1466.884981 1.027089
=HYPERLINK("http://www.godatabase.org/cgi-bin/go.cgi?query=GO:0002204&auto_wild_cards=yes&view=query&action=query&search_constraint=terms"	GO:0002204_somatic_recombination_of_immunoglobulin_genes_during_immune_response) 23 0 0.000000 -0.000000 1364 1335.015019 1400.95 1466.884981 1.027089
=HYPERLINK("http://www.godatabase.org/cgi-bin/go.cgi?query=GO:0002208&auto_wild_cards=yes&view=query&action=query&search_constraint=terms"	GO:0002208_somatic_diversification_of_immunoglobulins_during_immune_response) 23 0 0.000000 -0.000000 1364 1335.015019 1400.95 1466.884981 1.027089
=HYPERLINK("http://www.godatabase.org/cgi-bin/go.cgi?query=GO:0002228&auto_wild_cards=yes&view=query&action=query&search_constraint=terms"	GO:0002228_natural_killer_cell_mediated_immunity) 23 0 0.000000 -0.000000 1364 1335.015019 1400.95 1466.884981 1.027089
=HYPERLINK("http://www.godatabase.org/cgi-bin/go.cgi?query=GO:0002821&auto_wild_cards=yes&view=query&action=query&search_constraint=terms"	GO:0002821_positive_regulation_of_adaptive_immune_response) 23 0 0.000000 -0.000000 1364 1335.015019 1400.95 1466.884981 1.027089
=HYPERLINK("http://www.godatabase.org/cgi-bin/go.cgi?query=GO:0002824&auto_wild_cards=yes&view=query&action=query&search_constraint=terms"	GO:0002824_positive_regulation_of_adaptive_immune_response_based_on_somatic_recombination_of_immune_receptors_built_from_immunoglobulin_superfamily_domains) 23 0 0.000000 -0.000000 1364 1335.015019 1400.95 1466.884981 1.027089
=HYPERLINK("http://www.godatabase.org/cgi-bin/go.cgi?query=GO:0003073&auto_wild_cards=yes&view=query&action=query&search_constraint=terms"	GO:0003073_regulation_of_systemic_arterial_blood_pressure) 23 0 0.000000 -0.000000 1364 1335.015019 1400.95 1466.884981 1.027089
=HYPERLINK("http://www.godatabase.org/cgi-bin/go.cgi?query=GO:0007018&auto_wild_cards=yes&view=query&action=query&search_constraint=terms"	GO:0007018_microtubule-based_movement) 23 0 0.000000 -0.000000 1364 1335.015019 1400.95 1466.884981 1.027089
=HYPERLINK("http://www.godatabase.org/cgi-bin/go.cgi?query=GO:0007163&auto_wild_cards=yes&view=query&action=query&search_constraint=terms"	GO:0007163_establishment_or_maintenance_of_cell_polarity) 23 0 0.000000 -0.000000 1364 1335.015019 1400.95 1466.884981 1.027089
=HYPERLINK("http://www.godatabase.org/cgi-bin/go.cgi?query=GO:0007584&auto_wild_cards=yes&view=query&action=query&search_constraint=terms"	GO:0007584_response_to_nutrient) 23 0 0.000000 -0.000000 1364 1335.015019 1400.95 1466.884981 1.027089
=HYPERLINK("http://www.godatabase.org/cgi-bin/go.cgi?query=GO:0008542&auto_wild_cards=yes&view=query&action=query&search_constraint=terms"	GO:0008542_visual_learning) 23 0 0.000000 -0.000000 1364 1335.015019 1400.95 1466.884981 1.027089
=HYPERLINK("http://www.godatabase.org/cgi-bin/go.cgi?query=GO:0009954&auto_wild_cards=yes&view=query&action=query&search_constraint=terms"	GO:0009954_proximal_distal_pattern_formation) 23 0 0.000000 -0.000000 1364 1335.015019 1400.95 1466.884981 1.027089
=HYPERLINK("http://www.godatabase.org/cgi-bin/go.cgi?query=GO:0015698&auto_wild_cards=yes&view=query&action=query&search_constraint=terms"	GO:0015698_inorganic_anion_transport) 23 0 0.000000 -0.000000 1364 1335.015019 1400.95 1466.884981 1.027089
=HYPERLINK("http://www.godatabase.org/cgi-bin/go.cgi?query=GO:0022613&auto_wild_cards=yes&view=query&action=query&search_constraint=terms"	GO:0022613_ribonucleoprotein_complex_biogenesis) 23 0 0.000000 -0.000000 1364 1335.015019 1400.95 1466.884981 1.027089
=HYPERLINK("http://www.godatabase.org/cgi-bin/go.cgi?query=GO:0030512&auto_wild_cards=yes&view=query&action=query&search_constraint=terms"	GO:0030512_negative_regulation_of_transforming_growth_factor_beta_receptor_signaling_pathway) 23 0 0.000000 -0.000000 1364 1335.015019 1400.95 1466.884981 1.027089
=HYPERLINK("http://www.godatabase.org/cgi-bin/go.cgi?query=GO:0032635&auto_wild_cards=yes&view=query&action=query&search_constraint=terms"	GO:0032635_interleukin-6_production) 23 0 0.000000 -0.000000 1364 1335.015019 1400.95 1466.884981 1.027089
=HYPERLINK("http://www.godatabase.org/cgi-bin/go.cgi?query=GO:0032675&auto_wild_cards=yes&view=query&action=query&search_constraint=terms"	GO:0032675_regulation_of_interleukin-6_production) 23 0 0.000000 -0.000000 1364 1335.015019 1400.95 1466.884981 1.027089
=HYPERLINK("http://www.godatabase.org/cgi-bin/go.cgi?query=GO:0042267&auto_wild_cards=yes&view=query&action=query&search_constraint=terms"	GO:0042267_natural_killer_cell_mediated_cytotoxicity) 23 0 0.000000 -0.000000 1364 1335.015019 1400.95 1466.884981 1.027089
=HYPERLINK("http://www.godatabase.org/cgi-bin/go.cgi?query=GO:0045190&auto_wild_cards=yes&view=query&action=query&search_constraint=terms"	GO:0045190_isotype_switching) 23 0 0.000000 -0.000000 1364 1335.015019 1400.95 1466.884981 1.027089
=HYPERLINK("http://www.godatabase.org/cgi-bin/go.cgi?query=GO:0030003&auto_wild_cards=yes&view=query&action=query&search_constraint=terms"	GO:0030003_cellular_cation_homeostasis) 90 0 0.000000 -0.000000 1366 1336.856105 1402.52 1468.183895 1.026735
=HYPERLINK("http://www.godatabase.org/cgi-bin/go.cgi?query=GO:0035264&auto_wild_cards=yes&view=query&action=query&search_constraint=terms"	GO:0035264_multicellular_organism_growth) 90 0 0.000000 -0.000000 1366 1336.856105 1402.52 1468.183895 1.026735
=HYPERLINK("http://www.godatabase.org/cgi-bin/go.cgi?query=GO:0000002&auto_wild_cards=yes&view=query&action=query&search_constraint=terms"	GO:0000002_mitochondrial_genome_maintenance) 9 0 0.000000 -0.000000 1476 1447.676740 1511.08 1574.483260 1.023767
=HYPERLINK("http://www.godatabase.org/cgi-bin/go.cgi?query=GO:0000186&auto_wild_cards=yes&view=query&action=query&search_constraint=terms"	GO:0000186_activation_of_MAPKK_activity) 9 0 0.000000 -0.000000 1476 1447.676740 1511.08 1574.483260 1.023767
=HYPERLINK("http://www.godatabase.org/cgi-bin/go.cgi?query=GO:0001539&auto_wild_cards=yes&view=query&action=query&search_constraint=terms"	GO:0001539_ciliary_or_flagellar_motility) 9 0 0.000000 -0.000000 1476 1447.676740 1511.08 1574.483260 1.023767
=HYPERLINK("http://www.godatabase.org/cgi-bin/go.cgi?query=GO:0001542&auto_wild_cards=yes&view=query&action=query&search_constraint=terms"	GO:0001542_ovulation_from_ovarian_follicle) 9 0 0.000000 -0.000000 1476 1447.676740 1511.08 1574.483260 1.023767
=HYPERLINK("http://www.godatabase.org/cgi-bin/go.cgi?query=GO:0001667&auto_wild_cards=yes&view=query&action=query&search_constraint=terms"	GO:0001667_ameboidal_cell_migration) 9 0 0.000000 -0.000000 1476 1447.676740 1511.08 1574.483260 1.023767
=HYPERLINK("http://www.godatabase.org/cgi-bin/go.cgi?query=GO:0001676&auto_wild_cards=yes&view=query&action=query&search_constraint=terms"	GO:0001676_long-chain_fatty_acid_metabolic_process) 9 0 0.000000 -0.000000 1476 1447.676740 1511.08 1574.483260 1.023767
=HYPERLINK("http://www.godatabase.org/cgi-bin/go.cgi?query=GO:0001935&auto_wild_cards=yes&view=query&action=query&search_constraint=terms"	GO:0001935_endothelial_cell_proliferation) 9 0 0.000000 -0.000000 1476 1447.676740 1511.08 1574.483260 1.023767
=HYPERLINK("http://www.godatabase.org/cgi-bin/go.cgi?query=GO:0002021&auto_wild_cards=yes&view=query&action=query&search_constraint=terms"	GO:0002021_response_to_dietary_excess) 9 0 0.000000 -0.000000 1476 1447.676740 1511.08 1574.483260 1.023767
=HYPERLINK("http://www.godatabase.org/cgi-bin/go.cgi?query=GO:0002028&auto_wild_cards=yes&view=query&action=query&search_constraint=terms"	GO:0002028_regulation_of_sodium_ion_transport) 9 0 0.000000 -0.000000 1476 1447.676740 1511.08 1574.483260 1.023767
=HYPERLINK("http://www.godatabase.org/cgi-bin/go.cgi?query=GO:0002221&auto_wild_cards=yes&view=query&action=query&search_constraint=terms"	GO:0002221_pattern_recognition_receptor_signaling_pathway) 9 0 0.000000 -0.000000 1476 1447.676740 1511.08 1574.483260 1.023767
=HYPERLINK("http://www.godatabase.org/cgi-bin/go.cgi?query=GO:0002292&auto_wild_cards=yes&view=query&action=query&search_constraint=terms"	GO:0002292_T_cell_differentiation_during_immune_response) 9 0 0.000000 -0.000000 1476 1447.676740 1511.08 1574.483260 1.023767
=HYPERLINK("http://www.godatabase.org/cgi-bin/go.cgi?query=GO:0002293&auto_wild_cards=yes&view=query&action=query&search_constraint=terms"	GO:0002293_alpha-beta_T_cell_differentiation_during_immune_response) 9 0 0.000000 -0.000000 1476 1447.676740 1511.08 1574.483260 1.023767
=HYPERLINK("http://www.godatabase.org/cgi-bin/go.cgi?query=GO:0002294&auto_wild_cards=yes&view=query&action=query&search_constraint=terms"	GO:0002294_CD4-positive__alpha-beta_T_cell_differentiation_during_immune_response) 9 0 0.000000 -0.000000 1476 1447.676740 1511.08 1574.483260 1.023767
=HYPERLINK("http://www.godatabase.org/cgi-bin/go.cgi?query=GO:0002507&auto_wild_cards=yes&view=query&action=query&search_constraint=terms"	GO:0002507_tolerance_induction) 9 0 0.000000 -0.000000 1476 1447.676740 1511.08 1574.483260 1.023767
=HYPERLINK("http://www.godatabase.org/cgi-bin/go.cgi?query=GO:0002886&auto_wild_cards=yes&view=query&action=query&search_constraint=terms"	GO:0002886_regulation_of_myeloid_leukocyte_mediated_immunity) 9 0 0.000000 -0.000000 1476 1447.676740 1511.08 1574.483260 1.023767
=HYPERLINK("http://www.godatabase.org/cgi-bin/go.cgi?query=GO:0006007&auto_wild_cards=yes&view=query&action=query&search_constraint=terms"	GO:0006007_glucose_catabolic_process) 9 0 0.000000 -0.000000 1476 1447.676740 1511.08 1574.483260 1.023767
=HYPERLINK("http://www.godatabase.org/cgi-bin/go.cgi?query=GO:0006182&auto_wild_cards=yes&view=query&action=query&search_constraint=terms"	GO:0006182_cGMP_biosynthetic_process) 9 0 0.000000 -0.000000 1476 1447.676740 1511.08 1574.483260 1.023767
=HYPERLINK("http://www.godatabase.org/cgi-bin/go.cgi?query=GO:0006309&auto_wild_cards=yes&view=query&action=query&search_constraint=terms"	GO:0006309_DNA_fragmentation_involved_in_apoptosis) 9 0 0.000000 -0.000000 1476 1447.676740 1511.08 1574.483260 1.023767
=HYPERLINK("http://www.godatabase.org/cgi-bin/go.cgi?query=GO:0006364&auto_wild_cards=yes&view=query&action=query&search_constraint=terms"	GO:0006364_rRNA_processing) 9 0 0.000000 -0.000000 1476 1447.676740 1511.08 1574.483260 1.023767
=HYPERLINK("http://www.godatabase.org/cgi-bin/go.cgi?query=GO:0006476&auto_wild_cards=yes&view=query&action=query&search_constraint=terms"	GO:0006476_protein_amino_acid_deacetylation) 9 0 0.000000 -0.000000 1476 1447.676740 1511.08 1574.483260 1.023767
=HYPERLINK("http://www.godatabase.org/cgi-bin/go.cgi?query=GO:0006595&auto_wild_cards=yes&view=query&action=query&search_constraint=terms"	GO:0006595_polyamine_metabolic_process) 9 0 0.000000 -0.000000 1476 1447.676740 1511.08 1574.483260 1.023767
=HYPERLINK("http://www.godatabase.org/cgi-bin/go.cgi?query=GO:0006611&auto_wild_cards=yes&view=query&action=query&search_constraint=terms"	GO:0006611_protein_export_from_nucleus) 9 0 0.000000 -0.000000 1476 1447.676740 1511.08 1574.483260 1.023767
=HYPERLINK("http://www.godatabase.org/cgi-bin/go.cgi?query=GO:0006910&auto_wild_cards=yes&view=query&action=query&search_constraint=terms"	GO:0006910_phagocytosis__recognition) 9 0 0.000000 -0.000000 1476 1447.676740 1511.08 1574.483260 1.023767
=HYPERLINK("http://www.godatabase.org/cgi-bin/go.cgi?query=GO:0006911&auto_wild_cards=yes&view=query&action=query&search_constraint=terms"	GO:0006911_phagocytosis__engulfment) 9 0 0.000000 -0.000000 1476 1447.676740 1511.08 1574.483260 1.023767
=HYPERLINK("http://www.godatabase.org/cgi-bin/go.cgi?query=GO:0007128&auto_wild_cards=yes&view=query&action=query&search_constraint=terms"	GO:0007128_meiotic_prophase_I) 9 0 0.000000 -0.000000 1476 1447.676740 1511.08 1574.483260 1.023767
=HYPERLINK("http://www.godatabase.org/cgi-bin/go.cgi?query=GO:0007193&auto_wild_cards=yes&view=query&action=query&search_constraint=terms"	GO:0007193_inhibition_of_adenylate_cyclase_activity_by_G-protein_signaling) 9 0 0.000000 -0.000000 1476 1447.676740 1511.08 1574.483260 1.023767
=HYPERLINK("http://www.godatabase.org/cgi-bin/go.cgi?query=GO:0007379&auto_wild_cards=yes&view=query&action=query&search_constraint=terms"	GO:0007379_segment_specification) 9 0 0.000000 -0.000000 1476 1447.676740 1511.08 1574.483260 1.023767
=HYPERLINK("http://www.godatabase.org/cgi-bin/go.cgi?query=GO:0007617&auto_wild_cards=yes&view=query&action=query&search_constraint=terms"	GO:0007617_mating_behavior) 9 0 0.000000 -0.000000 1476 1447.676740 1511.08 1574.483260 1.023767
=HYPERLINK("http://www.godatabase.org/cgi-bin/go.cgi?query=GO:0009451&auto_wild_cards=yes&view=query&action=query&search_constraint=terms"	GO:0009451_RNA_modification) 9 0 0.000000 -0.000000 1476 1447.676740 1511.08 1574.483260 1.023767
=HYPERLINK("http://www.godatabase.org/cgi-bin/go.cgi?query=GO:0010165&auto_wild_cards=yes&view=query&action=query&search_constraint=terms"	GO:0010165_response_to_X-ray) 9 0 0.000000 -0.000000 1476 1447.676740 1511.08 1574.483260 1.023767
=HYPERLINK("http://www.godatabase.org/cgi-bin/go.cgi?query=GO:0010675&auto_wild_cards=yes&view=query&action=query&search_constraint=terms"	GO:0010675_regulation_of_cellular_carbohydrate_metabolic_process) 9 0 0.000000 -0.000000 1476 1447.676740 1511.08 1574.483260 1.023767
=HYPERLINK("http://www.godatabase.org/cgi-bin/go.cgi?query=GO:0014073&auto_wild_cards=yes&view=query&action=query&search_constraint=terms"	GO:0014073_response_to_tropane) 9 0 0.000000 -0.000000 1476 1447.676740 1511.08 1574.483260 1.023767
=HYPERLINK("http://www.godatabase.org/cgi-bin/go.cgi?query=GO:0015695&auto_wild_cards=yes&view=query&action=query&search_constraint=terms"	GO:0015695_organic_cation_transport) 9 0 0.000000 -0.000000 1476 1447.676740 1511.08 1574.483260 1.023767
=HYPERLINK("http://www.godatabase.org/cgi-bin/go.cgi?query=GO:0016072&auto_wild_cards=yes&view=query&action=query&search_constraint=terms"	GO:0016072_rRNA_metabolic_process) 9 0 0.000000 -0.000000 1476 1447.676740 1511.08 1574.483260 1.023767
=HYPERLINK("http://www.godatabase.org/cgi-bin/go.cgi?query=GO:0017145&auto_wild_cards=yes&view=query&action=query&search_constraint=terms"	GO:0017145_stem_cell_division) 9 0 0.000000 -0.000000 1476 1447.676740 1511.08 1574.483260 1.023767
=HYPERLINK("http://www.godatabase.org/cgi-bin/go.cgi?query=GO:0019320&auto_wild_cards=yes&view=query&action=query&search_constraint=terms"	GO:0019320_hexose_catabolic_process) 9 0 0.000000 -0.000000 1476 1447.676740 1511.08 1574.483260 1.023767
=HYPERLINK("http://www.godatabase.org/cgi-bin/go.cgi?query=GO:0021544&auto_wild_cards=yes&view=query&action=query&search_constraint=terms"	GO:0021544_subpallium_development) 9 0 0.000000 -0.000000 1476 1447.676740 1511.08 1574.483260 1.023767
=HYPERLINK("http://www.godatabase.org/cgi-bin/go.cgi?query=GO:0021936&auto_wild_cards=yes&view=query&action=query&search_constraint=terms"	GO:0021936_regulation_of_granule_cell_precursor_proliferation) 9 0 0.000000 -0.000000 1476 1447.676740 1511.08 1574.483260 1.023767
=HYPERLINK("http://www.godatabase.org/cgi-bin/go.cgi?query=GO:0021940&auto_wild_cards=yes&view=query&action=query&search_constraint=terms"	GO:0021940_positive_regulation_of_granule_cell_precursor_proliferation) 9 0 0.000000 -0.000000 1476 1447.676740 1511.08 1574.483260 1.023767
=HYPERLINK("http://www.godatabase.org/cgi-bin/go.cgi?query=GO:0030048&auto_wild_cards=yes&view=query&action=query&search_constraint=terms"	GO:0030048_actin_filament-based_movement) 9 0 0.000000 -0.000000 1476 1447.676740 1511.08 1574.483260 1.023767
=HYPERLINK("http://www.godatabase.org/cgi-bin/go.cgi?query=GO:0030279&auto_wild_cards=yes&view=query&action=query&search_constraint=terms"	GO:0030279_negative_regulation_of_ossification) 9 0 0.000000 -0.000000 1476 1447.676740 1511.08 1574.483260 1.023767
=HYPERLINK("http://www.godatabase.org/cgi-bin/go.cgi?query=GO:0030325&auto_wild_cards=yes&view=query&action=query&search_constraint=terms"	GO:0030325_adrenal_gland_development) 9 0 0.000000 -0.000000 1476 1447.676740 1511.08 1574.483260 1.023767
=HYPERLINK("http://www.godatabase.org/cgi-bin/go.cgi?query=GO:0030728&auto_wild_cards=yes&view=query&action=query&search_constraint=terms"	GO:0030728_ovulation) 9 0 0.000000 -0.000000 1476 1447.676740 1511.08 1574.483260 1.023767
=HYPERLINK("http://www.godatabase.org/cgi-bin/go.cgi?query=GO:0031023&auto_wild_cards=yes&view=query&action=query&search_constraint=terms"	GO:0031023_microtubule_organizing_center_organization) 9 0 0.000000 -0.000000 1476 1447.676740 1511.08 1574.483260 1.023767
=HYPERLINK("http://www.godatabase.org/cgi-bin/go.cgi?query=GO:0032388&auto_wild_cards=yes&view=query&action=query&search_constraint=terms"	GO:0032388_positive_regulation_of_intracellular_transport) 9 0 0.000000 -0.000000 1476 1447.676740 1511.08 1574.483260 1.023767
=HYPERLINK("http://www.godatabase.org/cgi-bin/go.cgi?query=GO:0032606&auto_wild_cards=yes&view=query&action=query&search_constraint=terms"	GO:0032606_type_I_interferon_production) 9 0 0.000000 -0.000000 1476 1447.676740 1511.08 1574.483260 1.023767
=HYPERLINK("http://www.godatabase.org/cgi-bin/go.cgi?query=GO:0032814&auto_wild_cards=yes&view=query&action=query&search_constraint=terms"	GO:0032814_regulation_of_natural_killer_cell_activation) 9 0 0.000000 -0.000000 1476 1447.676740 1511.08 1574.483260 1.023767
=HYPERLINK("http://www.godatabase.org/cgi-bin/go.cgi?query=GO:0032816&auto_wild_cards=yes&view=query&action=query&search_constraint=terms"	GO:0032816_positive_regulation_of_natural_killer_cell_activation) 9 0 0.000000 -0.000000 1476 1447.676740 1511.08 1574.483260 1.023767
=HYPERLINK("http://www.godatabase.org/cgi-bin/go.cgi?query=GO:0033028&auto_wild_cards=yes&view=query&action=query&search_constraint=terms"	GO:0033028_myeloid_cell_apoptosis) 9 0 0.000000 -0.000000 1476 1447.676740 1511.08 1574.483260 1.023767
=HYPERLINK("http://www.godatabase.org/cgi-bin/go.cgi?query=GO:0033143&auto_wild_cards=yes&view=query&action=query&search_constraint=terms"	GO:0033143_regulation_of_steroid_hormone_receptor_signaling_pathway) 9 0 0.000000 -0.000000 1476 1447.676740 1511.08 1574.483260 1.023767
=HYPERLINK("http://www.godatabase.org/cgi-bin/go.cgi?query=GO:0033151&auto_wild_cards=yes&view=query&action=query&search_constraint=terms"	GO:0033151_V(D)J_recombination) 9 0 0.000000 -0.000000 1476 1447.676740 1511.08 1574.483260 1.023767
=HYPERLINK("http://www.godatabase.org/cgi-bin/go.cgi?query=GO:0033344&auto_wild_cards=yes&view=query&action=query&search_constraint=terms"	GO:0033344_cholesterol_efflux) 9 0 0.000000 -0.000000 1476 1447.676740 1511.08 1574.483260 1.023767
=HYPERLINK("http://www.godatabase.org/cgi-bin/go.cgi?query=GO:0034605&auto_wild_cards=yes&view=query&action=query&search_constraint=terms"	GO:0034605_cellular_response_to_heat) 9 0 0.000000 -0.000000 1476 1447.676740 1511.08 1574.483260 1.023767
=HYPERLINK("http://www.godatabase.org/cgi-bin/go.cgi?query=GO:0035088&auto_wild_cards=yes&view=query&action=query&search_constraint=terms"	GO:0035088_establishment_or_maintenance_of_apical_basal_cell_polarity) 9 0 0.000000 -0.000000 1476 1447.676740 1511.08 1574.483260 1.023767
=HYPERLINK("http://www.godatabase.org/cgi-bin/go.cgi?query=GO:0035162&auto_wild_cards=yes&view=query&action=query&search_constraint=terms"	GO:0035162_embryonic_hemopoiesis) 9 0 0.000000 -0.000000 1476 1447.676740 1511.08 1574.483260 1.023767
=HYPERLINK("http://www.godatabase.org/cgi-bin/go.cgi?query=GO:0040020&auto_wild_cards=yes&view=query&action=query&search_constraint=terms"	GO:0040020_regulation_of_meiosis) 9 0 0.000000 -0.000000 1476 1447.676740 1511.08 1574.483260 1.023767
=HYPERLINK("http://www.godatabase.org/cgi-bin/go.cgi?query=GO:0042058&auto_wild_cards=yes&view=query&action=query&search_constraint=terms"	GO:0042058_regulation_of_epidermal_growth_factor_receptor_signaling_pathway) 9 0 0.000000 -0.000000 1476 1447.676740 1511.08 1574.483260 1.023767
=HYPERLINK("http://www.godatabase.org/cgi-bin/go.cgi?query=GO:0042093&auto_wild_cards=yes&view=query&action=query&search_constraint=terms"	GO:0042093_T-helper_cell_differentiation) 9 0 0.000000 -0.000000 1476 1447.676740 1511.08 1574.483260 1.023767
=HYPERLINK("http://www.godatabase.org/cgi-bin/go.cgi?query=GO:0042220&auto_wild_cards=yes&view=query&action=query&search_constraint=terms"	GO:0042220_response_to_cocaine) 9 0 0.000000 -0.000000 1476 1447.676740 1511.08 1574.483260 1.023767
=HYPERLINK("http://www.godatabase.org/cgi-bin/go.cgi?query=GO:0042402&auto_wild_cards=yes&view=query&action=query&search_constraint=terms"	GO:0042402_biogenic_amine_catabolic_process) 9 0 0.000000 -0.000000 1476 1447.676740 1511.08 1574.483260 1.023767
=HYPERLINK("http://www.godatabase.org/cgi-bin/go.cgi?query=GO:0042509&auto_wild_cards=yes&view=query&action=query&search_constraint=terms"	GO:0042509_regulation_of_tyrosine_phosphorylation_of_STAT_protein) 9 0 0.000000 -0.000000 1476 1447.676740 1511.08 1574.483260 1.023767
=HYPERLINK("http://www.godatabase.org/cgi-bin/go.cgi?query=GO:0042640&auto_wild_cards=yes&view=query&action=query&search_constraint=terms"	GO:0042640_anagen) 9 0 0.000000 -0.000000 1476 1447.676740 1511.08 1574.483260 1.023767
=HYPERLINK("http://www.godatabase.org/cgi-bin/go.cgi?query=GO:0043242&auto_wild_cards=yes&view=query&action=query&search_constraint=terms"	GO:0043242_negative_regulation_of_protein_complex_disassembly) 9 0 0.000000 -0.000000 1476 1447.676740 1511.08 1574.483260 1.023767
=HYPERLINK("http://www.godatabase.org/cgi-bin/go.cgi?query=GO:0043299&auto_wild_cards=yes&view=query&action=query&search_constraint=terms"	GO:0043299_leukocyte_degranulation) 9 0 0.000000 -0.000000 1476 1447.676740 1511.08 1574.483260 1.023767
=HYPERLINK("http://www.godatabase.org/cgi-bin/go.cgi?query=GO:0043383&auto_wild_cards=yes&view=query&action=query&search_constraint=terms"	GO:0043383_negative_T_cell_selection) 9 0 0.000000 -0.000000 1476 1447.676740 1511.08 1574.483260 1.023767
=HYPERLINK("http://www.godatabase.org/cgi-bin/go.cgi?query=GO:0043409&auto_wild_cards=yes&view=query&action=query&search_constraint=terms"	GO:0043409_negative_regulation_of_MAPKKK_cascade) 9 0 0.000000 -0.000000 1476 1447.676740 1511.08 1574.483260 1.023767
=HYPERLINK("http://www.godatabase.org/cgi-bin/go.cgi?query=GO:0043433&auto_wild_cards=yes&view=query&action=query&search_constraint=terms"	GO:0043433_negative_regulation_of_transcription_factor_activity) 9 0 0.000000 -0.000000 1476 1447.676740 1511.08 1574.483260 1.023767
=HYPERLINK("http://www.godatabase.org/cgi-bin/go.cgi?query=GO:0043603&auto_wild_cards=yes&view=query&action=query&search_constraint=terms"	GO:0043603_cellular_amide_metabolic_process) 9 0 0.000000 -0.000000 1476 1447.676740 1511.08 1574.483260 1.023767
=HYPERLINK("http://www.godatabase.org/cgi-bin/go.cgi?query=GO:0045060&auto_wild_cards=yes&view=query&action=query&search_constraint=terms"	GO:0045060_negative_thymic_T_cell_selection) 9 0 0.000000 -0.000000 1476 1447.676740 1511.08 1574.483260 1.023767
=HYPERLINK("http://www.godatabase.org/cgi-bin/go.cgi?query=GO:0045109&auto_wild_cards=yes&view=query&action=query&search_constraint=terms"	GO:0045109_intermediate_filament_organization) 9 0 0.000000 -0.000000 1476 1447.676740 1511.08 1574.483260 1.023767
=HYPERLINK("http://www.godatabase.org/cgi-bin/go.cgi?query=GO:0045136&auto_wild_cards=yes&view=query&action=query&search_constraint=terms"	GO:0045136_development_of_secondary_sexual_characteristics) 9 0 0.000000 -0.000000 1476 1447.676740 1511.08 1574.483260 1.023767
=HYPERLINK("http://www.godatabase.org/cgi-bin/go.cgi?query=GO:0045185&auto_wild_cards=yes&view=query&action=query&search_constraint=terms"	GO:0045185_maintenance_of_protein_location) 9 0 0.000000 -0.000000 1476 1447.676740 1511.08 1574.483260 1.023767
=HYPERLINK("http://www.godatabase.org/cgi-bin/go.cgi?query=GO:0045214&auto_wild_cards=yes&view=query&action=query&search_constraint=terms"	GO:0045214_sarcomere_organization) 9 0 0.000000 -0.000000 1476 1447.676740 1511.08 1574.483260 1.023767
=HYPERLINK("http://www.godatabase.org/cgi-bin/go.cgi?query=GO:0045428&auto_wild_cards=yes&view=query&action=query&search_constraint=terms"	GO:0045428_regulation_of_nitric_oxide_biosynthetic_process) 9 0 0.000000 -0.000000 1476 1447.676740 1511.08 1574.483260 1.023767
=HYPERLINK("http://www.godatabase.org/cgi-bin/go.cgi?query=GO:0045620&auto_wild_cards=yes&view=query&action=query&search_constraint=terms"	GO:0045620_negative_regulation_of_lymphocyte_differentiation) 9 0 0.000000 -0.000000 1476 1447.676740 1511.08 1574.483260 1.023767
=HYPERLINK("http://www.godatabase.org/cgi-bin/go.cgi?query=GO:0045646&auto_wild_cards=yes&view=query&action=query&search_constraint=terms"	GO:0045646_regulation_of_erythrocyte_differentiation) 9 0 0.000000 -0.000000 1476 1447.676740 1511.08 1574.483260 1.023767
=HYPERLINK("http://www.godatabase.org/cgi-bin/go.cgi?query=GO:0045671&auto_wild_cards=yes&view=query&action=query&search_constraint=terms"	GO:0045671_negative_regulation_of_osteoclast_differentiation) 9 0 0.000000 -0.000000 1476 1447.676740 1511.08 1574.483260 1.023767
=HYPERLINK("http://www.godatabase.org/cgi-bin/go.cgi?query=GO:0045766&auto_wild_cards=yes&view=query&action=query&search_constraint=terms"	GO:0045766_positive_regulation_of_angiogenesis) 9 0 0.000000 -0.000000 1476 1447.676740 1511.08 1574.483260 1.023767
=HYPERLINK("http://www.godatabase.org/cgi-bin/go.cgi?query=GO:0045830&auto_wild_cards=yes&view=query&action=query&search_constraint=terms"	GO:0045830_positive_regulation_of_isotype_switching) 9 0 0.000000 -0.000000 1476 1447.676740 1511.08 1574.483260 1.023767
=HYPERLINK("http://www.godatabase.org/cgi-bin/go.cgi?query=GO:0045884&auto_wild_cards=yes&view=query&action=query&search_constraint=terms"	GO:0045884_regulation_of_survival_gene_product_expression) 9 0 0.000000 -0.000000 1476 1447.676740 1511.08 1574.483260 1.023767
=HYPERLINK("http://www.godatabase.org/cgi-bin/go.cgi?query=GO:0046006&auto_wild_cards=yes&view=query&action=query&search_constraint=terms"	GO:0046006_regulation_of_activated_T_cell_proliferation) 9 0 0.000000 -0.000000 1476 1447.676740 1511.08 1574.483260 1.023767
=HYPERLINK("http://www.godatabase.org/cgi-bin/go.cgi?query=GO:0046324&auto_wild_cards=yes&view=query&action=query&search_constraint=terms"	GO:0046324_regulation_of_glucose_import) 9 0 0.000000 -0.000000 1476 1447.676740 1511.08 1574.483260 1.023767
=HYPERLINK("http://www.godatabase.org/cgi-bin/go.cgi?query=GO:0046365&auto_wild_cards=yes&view=query&action=query&search_constraint=terms"	GO:0046365_monosaccharide_catabolic_process) 9 0 0.000000 -0.000000 1476 1447.676740 1511.08 1574.483260 1.023767
=HYPERLINK("http://www.godatabase.org/cgi-bin/go.cgi?query=GO:0046636&auto_wild_cards=yes&view=query&action=query&search_constraint=terms"	GO:0046636_negative_regulation_of_alpha-beta_T_cell_activation) 9 0 0.000000 -0.000000 1476 1447.676740 1511.08 1574.483260 1.023767
=HYPERLINK("http://www.godatabase.org/cgi-bin/go.cgi?query=GO:0046641&auto_wild_cards=yes&view=query&action=query&search_constraint=terms"	GO:0046641_positive_regulation_of_alpha-beta_T_cell_proliferation) 9 0 0.000000 -0.000000 1476 1447.676740 1511.08 1574.483260 1.023767
=HYPERLINK("http://www.godatabase.org/cgi-bin/go.cgi?query=GO:0046888&auto_wild_cards=yes&view=query&action=query&search_constraint=terms"	GO:0046888_negative_regulation_of_hormone_secretion) 9 0 0.000000 -0.000000 1476 1447.676740 1511.08 1574.483260 1.023767
=HYPERLINK("http://www.godatabase.org/cgi-bin/go.cgi?query=GO:0048070&auto_wild_cards=yes&view=query&action=query&search_constraint=terms"	GO:0048070_regulation_of_pigmentation_during_development) 9 0 0.000000 -0.000000 1476 1447.676740 1511.08 1574.483260 1.023767
=HYPERLINK("http://www.godatabase.org/cgi-bin/go.cgi?query=GO:0048146&auto_wild_cards=yes&view=query&action=query&search_constraint=terms"	GO:0048146_positive_regulation_of_fibroblast_proliferation) 9 0 0.000000 -0.000000 1476 1447.676740 1511.08 1574.483260 1.023767
=HYPERLINK("http://www.godatabase.org/cgi-bin/go.cgi?query=GO:0048284&auto_wild_cards=yes&view=query&action=query&search_constraint=terms"	GO:0048284_organelle_fusion) 9 0 0.000000 -0.000000 1476 1447.676740 1511.08 1574.483260 1.023767
=HYPERLINK("http://www.godatabase.org/cgi-bin/go.cgi?query=GO:0048488&auto_wild_cards=yes&view=query&action=query&search_constraint=terms"	GO:0048488_synaptic_vesicle_endocytosis) 9 0 0.000000 -0.000000 1476 1447.676740 1511.08 1574.483260 1.023767
=HYPERLINK("http://www.godatabase.org/cgi-bin/go.cgi?query=GO:0048569&auto_wild_cards=yes&view=query&action=query&search_constraint=terms"	GO:0048569_post-embryonic_organ_development) 9 0 0.000000 -0.000000 1476 1447.676740 1511.08 1574.483260 1.023767
=HYPERLINK("http://www.godatabase.org/cgi-bin/go.cgi?query=GO:0048708&auto_wild_cards=yes&view=query&action=query&search_constraint=terms"	GO:0048708_astrocyte_differentiation) 9 0 0.000000 -0.000000 1476 1447.676740 1511.08 1574.483260 1.023767
=HYPERLINK("http://www.godatabase.org/cgi-bin/go.cgi?query=GO:0050433&auto_wild_cards=yes&view=query&action=query&search_constraint=terms"	GO:0050433_regulation_of_catecholamine_secretion) 9 0 0.000000 -0.000000 1476 1447.676740 1511.08 1574.483260 1.023767
=HYPERLINK("http://www.godatabase.org/cgi-bin/go.cgi?query=GO:0050856&auto_wild_cards=yes&view=query&action=query&search_constraint=terms"	GO:0050856_regulation_of_T_cell_receptor_signaling_pathway) 9 0 0.000000 -0.000000 1476 1447.676740 1511.08 1574.483260 1.023767
=HYPERLINK("http://www.godatabase.org/cgi-bin/go.cgi?query=GO:0050918&auto_wild_cards=yes&view=query&action=query&search_constraint=terms"	GO:0050918_positive_chemotaxis) 9 0 0.000000 -0.000000 1476 1447.676740 1511.08 1574.483260 1.023767
=HYPERLINK("http://www.godatabase.org/cgi-bin/go.cgi?query=GO:0051023&auto_wild_cards=yes&view=query&action=query&search_constraint=terms"	GO:0051023_regulation_of_immunoglobulin_secretion) 9 0 0.000000 -0.000000 1476 1447.676740 1511.08 1574.483260 1.023767
=HYPERLINK("http://www.godatabase.org/cgi-bin/go.cgi?query=GO:0051297&auto_wild_cards=yes&view=query&action=query&search_constraint=terms"	GO:0051297_centrosome_organization) 9 0 0.000000 -0.000000 1476 1447.676740 1511.08 1574.483260 1.023767
=HYPERLINK("http://www.godatabase.org/cgi-bin/go.cgi?query=GO:0051324&auto_wild_cards=yes&view=query&action=query&search_constraint=terms"	GO:0051324_prophase) 9 0 0.000000 -0.000000 1476 1447.676740 1511.08 1574.483260 1.023767
=HYPERLINK("http://www.godatabase.org/cgi-bin/go.cgi?query=GO:0051607&auto_wild_cards=yes&view=query&action=query&search_constraint=terms"	GO:0051607_defense_response_to_virus) 9 0 0.000000 -0.000000 1476 1447.676740 1511.08 1574.483260 1.023767
=HYPERLINK("http://www.godatabase.org/cgi-bin/go.cgi?query=GO:0051896&auto_wild_cards=yes&view=query&action=query&search_constraint=terms"	GO:0051896_regulation_of_protein_kinase_B_signaling_cascade) 9 0 0.000000 -0.000000 1476 1447.676740 1511.08 1574.483260 1.023767
=HYPERLINK("http://www.godatabase.org/cgi-bin/go.cgi?query=GO:0051932&auto_wild_cards=yes&view=query&action=query&search_constraint=terms"	GO:0051932_synaptic_transmission__GABAergic) 9 0 0.000000 -0.000000 1476 1447.676740 1511.08 1574.483260 1.023767
=HYPERLINK("http://www.godatabase.org/cgi-bin/go.cgi?query=GO:0051963&auto_wild_cards=yes&view=query&action=query&search_constraint=terms"	GO:0051963_regulation_of_synaptogenesis) 9 0 0.000000 -0.000000 1476 1447.676740 1511.08 1574.483260 1.023767
=HYPERLINK("http://www.godatabase.org/cgi-bin/go.cgi?query=GO:0055012&auto_wild_cards=yes&view=query&action=query&search_constraint=terms"	GO:0055012_ventricular_cardiac_muscle_cell_differentiation) 9 0 0.000000 -0.000000 1476 1447.676740 1511.08 1574.483260 1.023767
=HYPERLINK("http://www.godatabase.org/cgi-bin/go.cgi?query=GO:0055013&auto_wild_cards=yes&view=query&action=query&search_constraint=terms"	GO:0055013_cardiac_muscle_cell_development) 9 0 0.000000 -0.000000 1476 1447.676740 1511.08 1574.483260 1.023767
=HYPERLINK("http://www.godatabase.org/cgi-bin/go.cgi?query=GO:0060052&auto_wild_cards=yes&view=query&action=query&search_constraint=terms"	GO:0060052_neurofilament_cytoskeleton_organization) 9 0 0.000000 -0.000000 1476 1447.676740 1511.08 1574.483260 1.023767
=HYPERLINK("http://www.godatabase.org/cgi-bin/go.cgi?query=GO:0060081&auto_wild_cards=yes&view=query&action=query&search_constraint=terms"	GO:0060081_membrane_hyperpolarization) 9 0 0.000000 -0.000000 1476 1447.676740 1511.08 1574.483260 1.023767
=HYPERLINK("http://www.godatabase.org/cgi-bin/go.cgi?query=GO:0060513&auto_wild_cards=yes&view=query&action=query&search_constraint=terms"	GO:0060513_prostatic_bud_formation) 9 0 0.000000 -0.000000 1476 1447.676740 1511.08 1574.483260 1.023767
=HYPERLINK("http://www.godatabase.org/cgi-bin/go.cgi?query=GO:0060602&auto_wild_cards=yes&view=query&action=query&search_constraint=terms"	GO:0060602_branch_elongation_of_an_epithelium) 9 0 0.000000 -0.000000 1476 1447.676740 1511.08 1574.483260 1.023767
=HYPERLINK("http://www.godatabase.org/cgi-bin/go.cgi?query=GO:0070306&auto_wild_cards=yes&view=query&action=query&search_constraint=terms"	GO:0070306_lens_fiber_cell_differentiation) 9 0 0.000000 -0.000000 1476 1447.676740 1511.08 1574.483260 1.023767
=HYPERLINK("http://www.godatabase.org/cgi-bin/go.cgi?query=GO:0090048&auto_wild_cards=yes&view=query&action=query&search_constraint=terms"	GO:0090048_negative_regulation_of_transcription_regulator_activity) 9 0 0.000000 -0.000000 1476 1447.676740 1511.08 1574.483260 1.023767
=HYPERLINK("http://www.godatabase.org/cgi-bin/go.cgi?query=GO:0001541&auto_wild_cards=yes&view=query&action=query&search_constraint=terms"	GO:0001541_ovarian_follicle_development) 24 0 0.000000 -0.000000 1497 1471.692975 1533.63 1595.567025 1.024469
=HYPERLINK("http://www.godatabase.org/cgi-bin/go.cgi?query=GO:0002381&auto_wild_cards=yes&view=query&action=query&search_constraint=terms"	GO:0002381_immunoglobulin_production_during_immune_response) 24 0 0.000000 -0.000000 1497 1471.692975 1533.63 1595.567025 1.024469
=HYPERLINK("http://www.godatabase.org/cgi-bin/go.cgi?query=GO:0006650&auto_wild_cards=yes&view=query&action=query&search_constraint=terms"	GO:0006650_glycerophospholipid_metabolic_process) 24 0 0.000000 -0.000000 1497 1471.692975 1533.63 1595.567025 1.024469
=HYPERLINK("http://www.godatabase.org/cgi-bin/go.cgi?query=GO:0006941&auto_wild_cards=yes&view=query&action=query&search_constraint=terms"	GO:0006941_striated_muscle_contraction) 24 0 0.000000 -0.000000 1497 1471.692975 1533.63 1595.567025 1.024469
=HYPERLINK("http://www.godatabase.org/cgi-bin/go.cgi?query=GO:0006959&auto_wild_cards=yes&view=query&action=query&search_constraint=terms"	GO:0006959_humoral_immune_response) 24 0 0.000000 -0.000000 1497 1471.692975 1533.63 1595.567025 1.024469
=HYPERLINK("http://www.godatabase.org/cgi-bin/go.cgi?query=GO:0007050&auto_wild_cards=yes&view=query&action=query&search_constraint=terms"	GO:0007050_cell_cycle_arrest) 24 0 0.000000 -0.000000 1497 1471.692975 1533.63 1595.567025 1.024469
=HYPERLINK("http://www.godatabase.org/cgi-bin/go.cgi?query=GO:0007204&auto_wild_cards=yes&view=query&action=query&search_constraint=terms"	GO:0007204_elevation_of_cytosolic_calcium_ion_concentration) 24 0 0.000000 -0.000000 1497 1471.692975 1533.63 1595.567025 1.024469
=HYPERLINK("http://www.godatabase.org/cgi-bin/go.cgi?query=GO:0007259&auto_wild_cards=yes&view=query&action=query&search_constraint=terms"	GO:0007259_JAK-STAT_cascade) 24 0 0.000000 -0.000000 1497 1471.692975 1533.63 1595.567025 1.024469
=HYPERLINK("http://www.godatabase.org/cgi-bin/go.cgi?query=GO:0007632&auto_wild_cards=yes&view=query&action=query&search_constraint=terms"	GO:0007632_visual_behavior) 24 0 0.000000 -0.000000 1497 1471.692975 1533.63 1595.567025 1.024469
=HYPERLINK("http://www.godatabase.org/cgi-bin/go.cgi?query=GO:0014070&auto_wild_cards=yes&view=query&action=query&search_constraint=terms"	GO:0014070_response_to_organic_cyclic_substance) 24 0 0.000000 -0.000000 1497 1471.692975 1533.63 1595.567025 1.024469
=HYPERLINK("http://www.godatabase.org/cgi-bin/go.cgi?query=GO:0021515&auto_wild_cards=yes&view=query&action=query&search_constraint=terms"	GO:0021515_cell_differentiation_in_spinal_cord) 24 0 0.000000 -0.000000 1497 1471.692975 1533.63 1595.567025 1.024469
=HYPERLINK("http://www.godatabase.org/cgi-bin/go.cgi?query=GO:0032386&auto_wild_cards=yes&view=query&action=query&search_constraint=terms"	GO:0032386_regulation_of_intracellular_transport) 24 0 0.000000 -0.000000 1497 1471.692975 1533.63 1595.567025 1.024469
=HYPERLINK("http://www.godatabase.org/cgi-bin/go.cgi?query=GO:0042158&auto_wild_cards=yes&view=query&action=query&search_constraint=terms"	GO:0042158_lipoprotein_biosynthetic_process) 24 0 0.000000 -0.000000 1497 1471.692975 1533.63 1595.567025 1.024469
=HYPERLINK("http://www.godatabase.org/cgi-bin/go.cgi?query=GO:0042632&auto_wild_cards=yes&view=query&action=query&search_constraint=terms"	GO:0042632_cholesterol_homeostasis) 24 0 0.000000 -0.000000 1497 1471.692975 1533.63 1595.567025 1.024469
=HYPERLINK("http://www.godatabase.org/cgi-bin/go.cgi?query=GO:0043410&auto_wild_cards=yes&view=query&action=query&search_constraint=terms"	GO:0043410_positive_regulation_of_MAPKKK_cascade) 24 0 0.000000 -0.000000 1497 1471.692975 1533.63 1595.567025 1.024469
=HYPERLINK("http://www.godatabase.org/cgi-bin/go.cgi?query=GO:0048002&auto_wild_cards=yes&view=query&action=query&search_constraint=terms"	GO:0048002_antigen_processing_and_presentation_of_peptide_antigen) 24 0 0.000000 -0.000000 1497 1471.692975 1533.63 1595.567025 1.024469
=HYPERLINK("http://www.godatabase.org/cgi-bin/go.cgi?query=GO:0048546&auto_wild_cards=yes&view=query&action=query&search_constraint=terms"	GO:0048546_digestive_tract_morphogenesis) 24 0 0.000000 -0.000000 1497 1471.692975 1533.63 1595.567025 1.024469
=HYPERLINK("http://www.godatabase.org/cgi-bin/go.cgi?query=GO:0050679&auto_wild_cards=yes&view=query&action=query&search_constraint=terms"	GO:0050679_positive_regulation_of_epithelial_cell_proliferation) 24 0 0.000000 -0.000000 1497 1471.692975 1533.63 1595.567025 1.024469
=HYPERLINK("http://www.godatabase.org/cgi-bin/go.cgi?query=GO:0055092&auto_wild_cards=yes&view=query&action=query&search_constraint=terms"	GO:0055092_sterol_homeostasis) 24 0 0.000000 -0.000000 1497 1471.692975 1533.63 1595.567025 1.024469
=HYPERLINK("http://www.godatabase.org/cgi-bin/go.cgi?query=GO:0060078&auto_wild_cards=yes&view=query&action=query&search_constraint=terms"	GO:0060078_regulation_of_postsynaptic_membrane_potential) 24 0 0.000000 -0.000000 1497 1471.692975 1533.63 1595.567025 1.024469
=HYPERLINK("http://www.godatabase.org/cgi-bin/go.cgi?query=GO:0070667&auto_wild_cards=yes&view=query&action=query&search_constraint=terms"	GO:0070667_negative_regulation_of_mast_cell_proliferation) 24 0 0.000000 -0.000000 1497 1471.692975 1533.63 1595.567025 1.024469
=HYPERLINK("http://www.godatabase.org/cgi-bin/go.cgi?query=GO:0048754&auto_wild_cards=yes&view=query&action=query&search_constraint=terms"	GO:0048754_branching_morphogenesis_of_a_tube) 88 0 0.000000 -0.000000 1499 1473.183129 1534.73 1596.276871 1.023836
=HYPERLINK("http://www.godatabase.org/cgi-bin/go.cgi?query=GO:0050863&auto_wild_cards=yes&view=query&action=query&search_constraint=terms"	GO:0050863_regulation_of_T_cell_activation) 88 0 0.000000 -0.000000 1499 1473.183129 1534.73 1596.276871 1.023836
=HYPERLINK("http://www.godatabase.org/cgi-bin/go.cgi?query=GO:0006163&auto_wild_cards=yes&view=query&action=query&search_constraint=terms"	GO:0006163_purine_nucleotide_metabolic_process) 73 0 0.000000 -0.000000 1501 1475.508778 1536.89 1598.271222 1.023911
=HYPERLINK("http://www.godatabase.org/cgi-bin/go.cgi?query=GO:0006936&auto_wild_cards=yes&view=query&action=query&search_constraint=terms"	GO:0006936_muscle_contraction) 73 0 0.000000 -0.000000 1501 1475.508778 1536.89 1598.271222 1.023911
=HYPERLINK("http://www.godatabase.org/cgi-bin/go.cgi?query=GO:0009165&auto_wild_cards=yes&view=query&action=query&search_constraint=terms"	GO:0009165_nucleotide_biosynthetic_process) 63 0 0.000000 -0.000000 1506 1478.635628 1539.9 1601.164372 1.022510
=HYPERLINK("http://www.godatabase.org/cgi-bin/go.cgi?query=GO:0051186&auto_wild_cards=yes&view=query&action=query&search_constraint=terms"	GO:0051186_cofactor_metabolic_process) 63 0 0.000000 -0.000000 1506 1478.635628 1539.9 1601.164372 1.022510
=HYPERLINK("http://www.godatabase.org/cgi-bin/go.cgi?query=GO:0051216&auto_wild_cards=yes&view=query&action=query&search_constraint=terms"	GO:0051216_cartilage_development) 63 0 0.000000 -0.000000 1506 1478.635628 1539.9 1601.164372 1.022510
=HYPERLINK("http://www.godatabase.org/cgi-bin/go.cgi?query=GO:0070662&auto_wild_cards=yes&view=query&action=query&search_constraint=terms"	GO:0070662_mast_cell_proliferation) 63 0 0.000000 -0.000000 1506 1478.635628 1539.9 1601.164372 1.022510
=HYPERLINK("http://www.godatabase.org/cgi-bin/go.cgi?query=GO:0070666&auto_wild_cards=yes&view=query&action=query&search_constraint=terms"	GO:0070666_regulation_of_mast_cell_proliferation) 63 0 0.000000 -0.000000 1506 1478.635628 1539.9 1601.164372 1.022510
=HYPERLINK("http://www.godatabase.org/cgi-bin/go.cgi?query=GO:0000723&auto_wild_cards=yes&view=query&action=query&search_constraint=terms"	GO:0000723_telomere_maintenance) 13 0 0.000000 -0.000000 1571 1546.328955 1605.38 1664.431045 1.021884
=HYPERLINK("http://www.godatabase.org/cgi-bin/go.cgi?query=GO:0001836&auto_wild_cards=yes&view=query&action=query&search_constraint=terms"	GO:0001836_release_of_cytochrome_c_from_mitochondria) 13 0 0.000000 -0.000000 1571 1546.328955 1605.38 1664.431045 1.021884
=HYPERLINK("http://www.godatabase.org/cgi-bin/go.cgi?query=GO:0001975&auto_wild_cards=yes&view=query&action=query&search_constraint=terms"	GO:0001975_response_to_amphetamine) 13 0 0.000000 -0.000000 1571 1546.328955 1605.38 1664.431045 1.021884
=HYPERLINK("http://www.godatabase.org/cgi-bin/go.cgi?query=GO:0001976&auto_wild_cards=yes&view=query&action=query&search_constraint=terms"	GO:0001976_neurological_system_process_involved_in_regulation_of_systemic_arterial_blood_pressure) 13 0 0.000000 -0.000000 1571 1546.328955 1605.38 1664.431045 1.021884
=HYPERLINK("http://www.godatabase.org/cgi-bin/go.cgi?query=GO:0002704&auto_wild_cards=yes&view=query&action=query&search_constraint=terms"	GO:0002704_negative_regulation_of_leukocyte_mediated_immunity) 13 0 0.000000 -0.000000 1571 1546.328955 1605.38 1664.431045 1.021884
=HYPERLINK("http://www.godatabase.org/cgi-bin/go.cgi?query=GO:0002707&auto_wild_cards=yes&view=query&action=query&search_constraint=terms"	GO:0002707_negative_regulation_of_lymphocyte_mediated_immunity) 13 0 0.000000 -0.000000 1571 1546.328955 1605.38 1664.431045 1.021884
=HYPERLINK("http://www.godatabase.org/cgi-bin/go.cgi?query=GO:0002717&auto_wild_cards=yes&view=query&action=query&search_constraint=terms"	GO:0002717_positive_regulation_of_natural_killer_cell_mediated_immunity) 13 0 0.000000 -0.000000 1571 1546.328955 1605.38 1664.431045 1.021884
=HYPERLINK("http://www.godatabase.org/cgi-bin/go.cgi?query=GO:0003016&auto_wild_cards=yes&view=query&action=query&search_constraint=terms"	GO:0003016_respiratory_system_process) 13 0 0.000000 -0.000000 1571 1546.328955 1605.38 1664.431045 1.021884
=HYPERLINK("http://www.godatabase.org/cgi-bin/go.cgi?query=GO:0006090&auto_wild_cards=yes&view=query&action=query&search_constraint=terms"	GO:0006090_pyruvate_metabolic_process) 13 0 0.000000 -0.000000 1571 1546.328955 1605.38 1664.431045 1.021884
=HYPERLINK("http://www.godatabase.org/cgi-bin/go.cgi?query=GO:0006687&auto_wild_cards=yes&view=query&action=query&search_constraint=terms"	GO:0006687_glycosphingolipid_metabolic_process) 13 0 0.000000 -0.000000 1571 1546.328955 1605.38 1664.431045 1.021884
=HYPERLINK("http://www.godatabase.org/cgi-bin/go.cgi?query=GO:0006778&auto_wild_cards=yes&view=query&action=query&search_constraint=terms"	GO:0006778_porphyrin_metabolic_process) 13 0 0.000000 -0.000000 1571 1546.328955 1605.38 1664.431045 1.021884
=HYPERLINK("http://www.godatabase.org/cgi-bin/go.cgi?query=GO:0006833&auto_wild_cards=yes&view=query&action=query&search_constraint=terms"	GO:0006833_water_transport) 13 0 0.000000 -0.000000 1571 1546.328955 1605.38 1664.431045 1.021884
=HYPERLINK("http://www.godatabase.org/cgi-bin/go.cgi?query=GO:0006986&auto_wild_cards=yes&view=query&action=query&search_constraint=terms"	GO:0006986_response_to_unfolded_protein) 13 0 0.000000 -0.000000 1571 1546.328955 1605.38 1664.431045 1.021884
=HYPERLINK("http://www.godatabase.org/cgi-bin/go.cgi?query=GO:0007129&auto_wild_cards=yes&view=query&action=query&search_constraint=terms"	GO:0007129_synapsis) 13 0 0.000000 -0.000000 1571 1546.328955 1605.38 1664.431045 1.021884
=HYPERLINK("http://www.godatabase.org/cgi-bin/go.cgi?query=GO:0007212&auto_wild_cards=yes&view=query&action=query&search_constraint=terms"	GO:0007212_dopamine_receptor_signaling_pathway) 13 0 0.000000 -0.000000 1571 1546.328955 1605.38 1664.431045 1.021884
=HYPERLINK("http://www.godatabase.org/cgi-bin/go.cgi?query=GO:0007274&auto_wild_cards=yes&view=query&action=query&search_constraint=terms"	GO:0007274_neuromuscular_synaptic_transmission) 13 0 0.000000 -0.000000 1571 1546.328955 1605.38 1664.431045 1.021884
=HYPERLINK("http://www.godatabase.org/cgi-bin/go.cgi?query=GO:0007339&auto_wild_cards=yes&view=query&action=query&search_constraint=terms"	GO:0007339_binding_of_sperm_to_zona_pellucida) 13 0 0.000000 -0.000000 1571 1546.328955 1605.38 1664.431045 1.021884
=HYPERLINK("http://www.godatabase.org/cgi-bin/go.cgi?query=GO:0007439&auto_wild_cards=yes&view=query&action=query&search_constraint=terms"	GO:0007439_ectodermal_gut_development) 13 0 0.000000 -0.000000 1571 1546.328955 1605.38 1664.431045 1.021884
=HYPERLINK("http://www.godatabase.org/cgi-bin/go.cgi?query=GO:0007512&auto_wild_cards=yes&view=query&action=query&search_constraint=terms"	GO:0007512_adult_heart_development) 13 0 0.000000 -0.000000 1571 1546.328955 1605.38 1664.431045 1.021884
=HYPERLINK("http://www.godatabase.org/cgi-bin/go.cgi?query=GO:0007566&auto_wild_cards=yes&view=query&action=query&search_constraint=terms"	GO:0007566_embryo_implantation) 13 0 0.000000 -0.000000 1571 1546.328955 1605.38 1664.431045 1.021884
=HYPERLINK("http://www.godatabase.org/cgi-bin/go.cgi?query=GO:0009119&auto_wild_cards=yes&view=query&action=query&search_constraint=terms"	GO:0009119_ribonucleoside_metabolic_process) 13 0 0.000000 -0.000000 1571 1546.328955 1605.38 1664.431045 1.021884
=HYPERLINK("http://www.godatabase.org/cgi-bin/go.cgi?query=GO:0009410&auto_wild_cards=yes&view=query&action=query&search_constraint=terms"	GO:0009410_response_to_xenobiotic_stimulus) 13 0 0.000000 -0.000000 1571 1546.328955 1605.38 1664.431045 1.021884
=HYPERLINK("http://www.godatabase.org/cgi-bin/go.cgi?query=GO:0009994&auto_wild_cards=yes&view=query&action=query&search_constraint=terms"	GO:0009994_oocyte_differentiation) 13 0 0.000000 -0.000000 1571 1546.328955 1605.38 1664.431045 1.021884
=HYPERLINK("http://www.godatabase.org/cgi-bin/go.cgi?query=GO:0010623&auto_wild_cards=yes&view=query&action=query&search_constraint=terms"	GO:0010623_developmental_programmed_cell_death) 13 0 0.000000 -0.000000 1571 1546.328955 1605.38 1664.431045 1.021884
=HYPERLINK("http://www.godatabase.org/cgi-bin/go.cgi?query=GO:0010970&auto_wild_cards=yes&view=query&action=query&search_constraint=terms"	GO:0010970_microtubule-based_transport) 13 0 0.000000 -0.000000 1571 1546.328955 1605.38 1664.431045 1.021884
=HYPERLINK("http://www.godatabase.org/cgi-bin/go.cgi?query=GO:0016525&auto_wild_cards=yes&view=query&action=query&search_constraint=terms"	GO:0016525_negative_regulation_of_angiogenesis) 13 0 0.000000 -0.000000 1571 1546.328955 1605.38 1664.431045 1.021884
=HYPERLINK("http://www.godatabase.org/cgi-bin/go.cgi?query=GO:0019098&auto_wild_cards=yes&view=query&action=query&search_constraint=terms"	GO:0019098_reproductive_behavior) 13 0 0.000000 -0.000000 1571 1546.328955 1605.38 1664.431045 1.021884
=HYPERLINK("http://www.godatabase.org/cgi-bin/go.cgi?query=GO:0021511&auto_wild_cards=yes&view=query&action=query&search_constraint=terms"	GO:0021511_spinal_cord_patterning) 13 0 0.000000 -0.000000 1571 1546.328955 1605.38 1664.431045 1.021884
=HYPERLINK("http://www.godatabase.org/cgi-bin/go.cgi?query=GO:0021533&auto_wild_cards=yes&view=query&action=query&search_constraint=terms"	GO:0021533_cell_differentiation_in_hindbrain) 13 0 0.000000 -0.000000 1571 1546.328955 1605.38 1664.431045 1.021884
=HYPERLINK("http://www.godatabase.org/cgi-bin/go.cgi?query=GO:0021879&auto_wild_cards=yes&view=query&action=query&search_constraint=terms"	GO:0021879_forebrain_neuron_differentiation) 13 0 0.000000 -0.000000 1571 1546.328955 1605.38 1664.431045 1.021884
=HYPERLINK("http://www.godatabase.org/cgi-bin/go.cgi?query=GO:0030384&auto_wild_cards=yes&view=query&action=query&search_constraint=terms"	GO:0030384_phosphoinositide_metabolic_process) 13 0 0.000000 -0.000000 1571 1546.328955 1605.38 1664.431045 1.021884
=HYPERLINK("http://www.godatabase.org/cgi-bin/go.cgi?query=GO:0030539&auto_wild_cards=yes&view=query&action=query&search_constraint=terms"	GO:0030539_male_genitalia_development) 13 0 0.000000 -0.000000 1571 1546.328955 1605.38 1664.431045 1.021884
=HYPERLINK("http://www.godatabase.org/cgi-bin/go.cgi?query=GO:0031032&auto_wild_cards=yes&view=query&action=query&search_constraint=terms"	GO:0031032_actomyosin_structure_organization) 13 0 0.000000 -0.000000 1571 1546.328955 1605.38 1664.431045 1.021884
[truncated: 4,154 more rows]
