# Supplementary material for: RedundancyMiner: De-replication of redundant GO categories in microarray and proteomics analysis
Source: BMC Bioinformatics. 2011 Feb 10;12:52. doi: 10.1186/1471-2105-12-52 (PMC3223614; doi:10.1186/1471-2105-12-52)
Supplement: Additional file 8 — Retinal development HTGM download. compressed package of the results of running HTGM on the retinal development genes list. [file 1471-2105-12-52-S8.ZIP › SCENARIO_2_MODIFIED/total.txt.total.txt.dir/Exp1_BestClusterMap_LEIGS_KM_24.csv.join.22.txt.dir/Exp1_BestClusterMap_LEIGS_KM_24.csv.join.22.txt.change.gce]

GO:0045634_regulation_of_melanocyte_differentiation	GNAQ	4	3							
GO:0045634_regulation_of_melanocyte_differentiation	BCL2	4	3							
GO:0045634_regulation_of_melanocyte_differentiation	KITL	4	3							
GO:0050932_regulation_of_pigment_cell_differentiation	GNAQ	4	3							
GO:0050932_regulation_of_pigment_cell_differentiation	BCL2	4	3							
GO:0050932_regulation_of_pigment_cell_differentiation	KITL	4	3							
GO:0022008_neurogenesis	ONECUT2	423	17	2.985015	-4.587653	1	0.02	0.020000
GO:0022008_neurogenesis	RORB	423	17	2.985015	-4.587653	1	0.02	0.020000
GO:0022008_neurogenesis	EPHB1	423	17	2.985015	-4.587653	1	0.02	0.020000
GO:0022008_neurogenesis	NRCAM	423	17	2.985015	-4.587653	1	0.02	0.020000
GO:0022008_neurogenesis	SEMA5A	423	17	2.985015	-4.587653	1	0.02	0.020000
GO:0022008_neurogenesis	EFHD1	423	17	2.985015	-4.587653	1	0.02	0.020000
GO:0022008_neurogenesis	BDNF	423	17	2.985015	-4.587653	1	0.02	0.020000
GO:0022008_neurogenesis	RNF6	423	17	2.985015	-4.587653	1	0.02	0.020000
GO:0022008_neurogenesis	DAB1	423	17	2.985015	-4.587653	1	0.02	0.020000
GO:0022008_neurogenesis	GNAQ	423	17	2.985015	-4.587653	1	0.02	0.020000
GO:0022008_neurogenesis	BCL2	423	17	2.985015	-4.587653	1	0.02	0.020000
GO:0022008_neurogenesis	NTRK2	423	17	2.985015	-4.587653	1	0.02	0.020000
GO:0022008_neurogenesis	VEGFA	423	17	2.985015	-4.587653	1	0.02	0.020000
GO:0022008_neurogenesis	ID4	423	17	2.985015	-4.587653	1	0.02	0.020000
GO:0022008_neurogenesis	FABP7	423	17	2.985015	-4.587653	1	0.02	0.020000
GO:0022008_neurogenesis	NR2F2	423	17	2.985015	-4.587653	1	0.02	0.020000
GO:0022008_neurogenesis	NEFL	423	17	2.985015	-4.587653	1	0.02	0.020000
GO:0048666_neuron_development	ONECUT2	262	13	3.685361	-4.485241	2	0.02	0.010000
GO:0048666_neuron_development	RORB	262	13	3.685361	-4.485241	2	0.02	0.010000
GO:0048666_neuron_development	EPHB1	262	13	3.685361	-4.485241	2	0.02	0.010000
GO:0048666_neuron_development	SEMA5A	262	13	3.685361	-4.485241	2	0.02	0.010000
GO:0048666_neuron_development	NRCAM	262	13	3.685361	-4.485241	2	0.02	0.010000
GO:0048666_neuron_development	EFHD1	262	13	3.685361	-4.485241	2	0.02	0.010000
GO:0048666_neuron_development	RNF6	262	13	3.685361	-4.485241	2	0.02	0.010000
GO:0048666_neuron_development	BDNF	262	13	3.685361	-4.485241	2	0.02	0.010000
GO:0048666_neuron_development	GNAQ	262	13	3.685361	-4.485241	2	0.02	0.010000
GO:0048666_neuron_development	BCL2	262	13	3.685361	-4.485241	2	0.02	0.010000
GO:0048666_neuron_development	NTRK2	262	13	3.685361	-4.485241	2	0.02	0.010000
GO:0048666_neuron_development	VEGFA	262	13	3.685361	-4.485241	2	0.02	0.010000
GO:0048666_neuron_development	NEFL	262	13	3.685361	-4.485241	2	0.02	0.010000
GO:0048699_generation_of_neurons	ONECUT2	396	16	3.000978	-4.349756	3	0.03	0.010000
GO:0048699_generation_of_neurons	RORB	396	16	3.000978	-4.349756	3	0.03	0.010000
GO:0048699_generation_of_neurons	EPHB1	396	16	3.000978	-4.349756	3	0.03	0.010000
GO:0048699_generation_of_neurons	NRCAM	396	16	3.000978	-4.349756	3	0.03	0.010000
GO:0048699_generation_of_neurons	SEMA5A	396	16	3.000978	-4.349756	3	0.03	0.010000
GO:0048699_generation_of_neurons	EFHD1	396	16	3.000978	-4.349756	3	0.03	0.010000
GO:0048699_generation_of_neurons	BDNF	396	16	3.000978	-4.349756	3	0.03	0.010000
GO:0048699_generation_of_neurons	RNF6	396	16	3.000978	-4.349756	3	0.03	0.010000
GO:0048699_generation_of_neurons	DAB1	396	16	3.000978	-4.349756	3	0.03	0.010000
GO:0048699_generation_of_neurons	GNAQ	396	16	3.000978	-4.349756	3	0.03	0.010000
GO:0048699_generation_of_neurons	BCL2	396	16	3.000978	-4.349756	3	0.03	0.010000
GO:0048699_generation_of_neurons	NTRK2	396	16	3.000978	-4.349756	3	0.03	0.010000
GO:0048699_generation_of_neurons	VEGFA	396	16	3.000978	-4.349756	3	0.03	0.010000
GO:0048699_generation_of_neurons	ID4	396	16	3.000978	-4.349756	3	0.03	0.010000
GO:0048699_generation_of_neurons	NR2F2	396	16	3.000978	-4.349756	3	0.03	0.010000
GO:0048699_generation_of_neurons	NEFL	396	16	3.000978	-4.349756	3	0.03	0.010000
GO:0014047_glutamate_secretion	BDNF	7	3	31.831797	-4.106238	4	0.08	0.020000
GO:0014047_glutamate_secretion	NTRK2	7	3	31.831797	-4.106238	4	0.08	0.020000
GO:0014047_glutamate_secretion	SNCA	7	3	31.831797	-4.106238	4	0.08	0.020000
GO:0045636_positive_regulation_of_melanocyte_differentiation	BCL2	2	2							
GO:0045636_positive_regulation_of_melanocyte_differentiation	KITL	2	2							
GO:0050942_positive_regulation_of_pigment_cell_differentiation	BCL2	2	2							
GO:0050942_positive_regulation_of_pigment_cell_differentiation	KITL	2	2							
GO:0030335_positive_regulation_of_cell_migration	HMGB1	22	4	13.504399	-3.740480	5	0.2	0.040000
GO:0030335_positive_regulation_of_cell_migration	IRS2	22	4	13.504399	-3.740480	5	0.2	0.040000
GO:0030335_positive_regulation_of_cell_migration	BCL2	22	4	13.504399	-3.740480	5	0.2	0.040000
GO:0030335_positive_regulation_of_cell_migration	ONECUT2	22	4	13.504399	-3.740480	5	0.2	0.040000
GO:0048070_regulation_of_pigmentation_during_development	GNAQ	9	3	24.758065	-3.734400	6	0.2	0.033333
GO:0048070_regulation_of_pigmentation_during_development	BCL2	9	3	24.758065	-3.734400	6	0.2	0.033333
GO:0048070_regulation_of_pigmentation_during_development	KITL	9	3	24.758065	-3.734400	6	0.2	0.033333
GO:0030182_neuron_differentiation	ONECUT2	356	14	2.920895	-3.700699	7	0.21	0.030000
GO:0030182_neuron_differentiation	RORB	356	14	2.920895	-3.700699	7	0.21	0.030000
GO:0030182_neuron_differentiation	EPHB1	356	14	2.920895	-3.700699	7	0.21	0.030000
GO:0030182_neuron_differentiation	SEMA5A	356	14	2.920895	-3.700699	7	0.21	0.030000
GO:0030182_neuron_differentiation	NRCAM	356	14	2.920895	-3.700699	7	0.21	0.030000
GO:0030182_neuron_differentiation	EFHD1	356	14	2.920895	-3.700699	7	0.21	0.030000
GO:0030182_neuron_differentiation	BDNF	356	14	2.920895	-3.700699	7	0.21	0.030000
GO:0030182_neuron_differentiation	RNF6	356	14	2.920895	-3.700699	7	0.21	0.030000
GO:0030182_neuron_differentiation	GNAQ	356	14	2.920895	-3.700699	7	0.21	0.030000
GO:0030182_neuron_differentiation	BCL2	356	14	2.920895	-3.700699	7	0.21	0.030000
GO:0030182_neuron_differentiation	NTRK2	356	14	2.920895	-3.700699	7	0.21	0.030000
GO:0030182_neuron_differentiation	VEGFA	356	14	2.920895	-3.700699	7	0.21	0.030000
GO:0030182_neuron_differentiation	ID4	356	14	2.920895	-3.700699	7	0.21	0.030000
GO:0030182_neuron_differentiation	NEFL	356	14	2.920895	-3.700699	7	0.21	0.030000
GO:0048592_eye_morphogenesis	BDNF	70	6	6.366359	-3.505509	8	0.27	0.033750
GO:0048592_eye_morphogenesis	BCL2	70	6	6.366359	-3.505509	8	0.27	0.033750
GO:0048592_eye_morphogenesis	VEGFA	70	6	6.366359	-3.505509	8	0.27	0.033750
GO:0048592_eye_morphogenesis	NTRK2	70	6	6.366359	-3.505509	8	0.27	0.033750
GO:0048592_eye_morphogenesis	RORB	70	6	6.366359	-3.505509	8	0.27	0.033750
GO:0048592_eye_morphogenesis	EPHB1	70	6	6.366359	-3.505509	8	0.27	0.033750
GO:0007399_nervous_system_development	IRS2	621	19	2.272479	-3.480218	9	0.27	0.030000
GO:0007399_nervous_system_development	ONECUT2	621	19	2.272479	-3.480218	9	0.27	0.030000
GO:0007399_nervous_system_development	RORB	621	19	2.272479	-3.480218	9	0.27	0.030000
GO:0007399_nervous_system_development	EPHB1	621	19	2.272479	-3.480218	9	0.27	0.030000
GO:0007399_nervous_system_development	SEMA5A	621	19	2.272479	-3.480218	9	0.27	0.030000
GO:0007399_nervous_system_development	NRCAM	621	19	2.272479	-3.480218	9	0.27	0.030000
GO:0007399_nervous_system_development	EFHD1	621	19	2.272479	-3.480218	9	0.27	0.030000
GO:0007399_nervous_system_development	RNF6	621	19	2.272479	-3.480218	9	0.27	0.030000
GO:0007399_nervous_system_development	BDNF	621	19	2.272479	-3.480218	9	0.27	0.030000
GO:0007399_nervous_system_development	DAB1	621	19	2.272479	-3.480218	9	0.27	0.030000
GO:0007399_nervous_system_development	GNAQ	621	19	2.272479	-3.480218	9	0.27	0.030000
GO:0007399_nervous_system_development	BCL2	621	19	2.272479	-3.480218	9	0.27	0.030000
GO:0007399_nervous_system_development	VEGFA	621	19	2.272479	-3.480218	9	0.27	0.030000
GO:0007399_nervous_system_development	NTRK2	621	19	2.272479	-3.480218	9	0.27	0.030000
GO:0007399_nervous_system_development	ID4	621	19	2.272479	-3.480218	9	0.27	0.030000
GO:0007399_nervous_system_development	FABP7	621	19	2.272479	-3.480218	9	0.27	0.030000
GO:0007399_nervous_system_development	NR2F2	621	19	2.272479	-3.480218	9	0.27	0.030000
GO:0007399_nervous_system_development	NEFL	621	19	2.272479	-3.480218	9	0.27	0.030000
GO:0007399_nervous_system_development	PITX2	621	19	2.272479	-3.480218	9	0.27	0.030000
GO:0006928_cell_motion	HMGB1	330	13	2.925953	-3.461063	11	0.27	0.024545
GO:0006928_cell_motion	IRS2	330	13	2.925953	-3.461063	11	0.27	0.024545
GO:0006928_cell_motion	ONECUT2	330	13	2.925953	-3.461063	11	0.27	0.024545
GO:0006928_cell_motion	KITL	330	13	2.925953	-3.461063	11	0.27	0.024545
GO:0006928_cell_motion	EPHB1	330	13	2.925953	-3.461063	11	0.27	0.024545
GO:0006928_cell_motion	SEMA5A	330	13	2.925953	-3.461063	11	0.27	0.024545
GO:0006928_cell_motion	NRCAM	330	13	2.925953	-3.461063	11	0.27	0.024545
GO:0006928_cell_motion	BDNF	330	13	2.925953	-3.461063	11	0.27	0.024545
GO:0006928_cell_motion	DAB1	330	13	2.925953	-3.461063	11	0.27	0.024545
GO:0006928_cell_motion	BCL2	330	13	2.925953	-3.461063	11	0.27	0.024545
GO:0006928_cell_motion	VEGFA	330	13	2.925953	-3.461063	11	0.27	0.024545
GO:0006928_cell_motion	NR2F2	330	13	2.925953	-3.461063	11	0.27	0.024545
GO:0006928_cell_motion	PITX2	330	13	2.925953	-3.461063	11	0.27	0.024545
GO:0051674_localization_of_cell	HMGB1	330	13	2.925953	-3.461063	11	0.27	0.024545
GO:0051674_localization_of_cell	IRS2	330	13	2.925953	-3.461063	11	0.27	0.024545
GO:0051674_localization_of_cell	ONECUT2	330	13	2.925953	-3.461063	11	0.27	0.024545
GO:0051674_localization_of_cell	KITL	330	13	2.925953	-3.461063	11	0.27	0.024545
GO:0051674_localization_of_cell	EPHB1	330	13	2.925953	-3.461063	11	0.27	0.024545
GO:0051674_localization_of_cell	SEMA5A	330	13	2.925953	-3.461063	11	0.27	0.024545
GO:0051674_localization_of_cell	NRCAM	330	13	2.925953	-3.461063	11	0.27	0.024545
GO:0051674_localization_of_cell	BDNF	330	13	2.925953	-3.461063	11	0.27	0.024545
GO:0051674_localization_of_cell	DAB1	330	13	2.925953	-3.461063	11	0.27	0.024545
GO:0051674_localization_of_cell	BCL2	330	13	2.925953	-3.461063	11	0.27	0.024545
GO:0051674_localization_of_cell	VEGFA	330	13	2.925953	-3.461063	11	0.27	0.024545
GO:0051674_localization_of_cell	NR2F2	330	13	2.925953	-3.461063	11	0.27	0.024545
GO:0051674_localization_of_cell	PITX2	330	13	2.925953	-3.461063	11	0.27	0.024545
GO:0040012_regulation_of_locomotion	HMGB1	72	6	6.189516	-3.438460	12	0.32	0.026667
GO:0040012_regulation_of_locomotion	IRS2	72	6	6.189516	-3.438460	12	0.32	0.026667
GO:0040012_regulation_of_locomotion	BCL2	72	6	6.189516	-3.438460	12	0.32	0.026667
GO:0040012_regulation_of_locomotion	SNCA	72	6	6.189516	-3.438460	12	0.32	0.026667
GO:0040012_regulation_of_locomotion	ONECUT2	72	6	6.189516	-3.438460	12	0.32	0.026667
GO:0040012_regulation_of_locomotion	PITX2	72	6	6.189516	-3.438460	12	0.32	0.026667
GO:0051272_positive_regulation_of_cell_motion	HMGB1	27	4	11.003584	-3.382314	13	0.32	0.024615
GO:0051272_positive_regulation_of_cell_motion	IRS2	27	4	11.003584	-3.382314	13	0.32	0.024615
GO:0051272_positive_regulation_of_cell_motion	BCL2	27	4	11.003584	-3.382314	13	0.32	0.024615
GO:0051272_positive_regulation_of_cell_motion	ONECUT2	27	4	11.003584	-3.382314	13	0.32	0.024615
GO:0001654_eye_development	HMGB1	136	8	4.369070	-3.382301	14	0.32	0.022857
GO:0001654_eye_development	BDNF	136	8	4.369070	-3.382301	14	0.32	0.022857
GO:0001654_eye_development	BCL2	136	8	4.369070	-3.382301	14	0.32	0.022857
GO:0001654_eye_development	NTRK2	136	8	4.369070	-3.382301	14	0.32	0.022857
GO:0001654_eye_development	VEGFA	136	8	4.369070	-3.382301	14	0.32	0.022857
GO:0001654_eye_development	RORB	136	8	4.369070	-3.382301	14	0.32	0.022857
GO:0001654_eye_development	EPHB1	136	8	4.369070	-3.382301	14	0.32	0.022857
GO:0001654_eye_development	PITX2	136	8	4.369070	-3.382301	14	0.32	0.022857
GO:0048087_positive_regulation_of_pigmentation_during_development	BCL2	3	2							
GO:0048087_positive_regulation_of_pigmentation_during_development	KITL	3	2							
GO:0010623_developmental_programmed_cell_death	BDNF	13	3	17.140199	-3.219037	15	0.44	0.029333
GO:0010623_developmental_programmed_cell_death	BCL2	13	3	17.140199	-3.219037	15	0.44	0.029333
GO:0010623_developmental_programmed_cell_death	KITL	13	3	17.140199	-3.219037	15	0.44	0.029333
GO:0048468_cell_development	ONECUT2	654	19	2.157813	-3.190461	16	0.47	0.029375
GO:0048468_cell_development	RORB	654	19	2.157813	-3.190461	16	0.47	0.029375
GO:0048468_cell_development	KITL	654	19	2.157813	-3.190461	16	0.47	0.029375
GO:0048468_cell_development	EPHB1	654	19	2.157813	-3.190461	16	0.47	0.029375
GO:0048468_cell_development	CDC25B	654	19	2.157813	-3.190461	16	0.47	0.029375
GO:0048468_cell_development	SEMA5A	654	19	2.157813	-3.190461	16	0.47	0.029375
GO:0048468_cell_development	NRCAM	654	19	2.157813	-3.190461	16	0.47	0.029375
GO:0048468_cell_development	EFHD1	654	19	2.157813	-3.190461	16	0.47	0.029375
GO:0048468_cell_development	RNF6	654	19	2.157813	-3.190461	16	0.47	0.029375
GO:0048468_cell_development	BDNF	654	19	2.157813	-3.190461	16	0.47	0.029375
GO:0048468_cell_development	DAB1	654	19	2.157813	-3.190461	16	0.47	0.029375
GO:0048468_cell_development	GNAQ	654	19	2.157813	-3.190461	16	0.47	0.029375
GO:0048468_cell_development	BCL2	654	19	2.157813	-3.190461	16	0.47	0.029375
GO:0048468_cell_development	VEGFA	654	19	2.157813	-3.190461	16	0.47	0.029375
GO:0048468_cell_development	NTRK2	654	19	2.157813	-3.190461	16	0.47	0.029375
GO:0048468_cell_development	ID4	654	19	2.157813	-3.190461	16	0.47	0.029375
GO:0048468_cell_development	FABP7	654	19	2.157813	-3.190461	16	0.47	0.029375
GO:0048468_cell_development	NR2F2	654	19	2.157813	-3.190461	16	0.47	0.029375
GO:0048468_cell_development	NEFL	654	19	2.157813	-3.190461	16	0.47	0.029375
GO:0046668_regulation_of_retinal_cell_programmed_cell_death	BDNF	4	2							
GO:0046668_regulation_of_retinal_cell_programmed_cell_death	BCL2	4	2							
GO:0030334_regulation_of_cell_migration	HMGB1	59	5	6.294423	-2.968128	17	0.74	0.043529
GO:0030334_regulation_of_cell_migration	IRS2	59	5	6.294423	-2.968128	17	0.74	0.043529
GO:0030334_regulation_of_cell_migration	BCL2	59	5	6.294423	-2.968128	17	0.74	0.043529
GO:0030334_regulation_of_cell_migration	ONECUT2	59	5	6.294423	-2.968128	17	0.74	0.043529
GO:0030334_regulation_of_cell_migration	PITX2	59	5	6.294423	-2.968128	17	0.74	0.043529
GO:0001657_ureteric_bud_development	SPRY1	38	4	7.818336	-2.806512	18	1.07	0.059444
GO:0001657_ureteric_bud_development	BDNF	38	4	7.818336	-2.806512	18	1.07	0.059444
GO:0001657_ureteric_bud_development	SALL1	38	4	7.818336	-2.806512	18	1.07	0.059444
GO:0001657_ureteric_bud_development	BCL2	38	4	7.818336	-2.806512	18	1.07	0.059444
GO:0030318_melanocyte_differentiation	GNAQ	18	3	12.379032	-2.784571	19	1.1	0.057895
GO:0030318_melanocyte_differentiation	BCL2	18	3	12.379032	-2.784571	19	1.1	0.057895
GO:0030318_melanocyte_differentiation	KITL	18	3	12.379032	-2.784571	19	1.1	0.057895
GO:0040011_locomotion	HMGB1	295	11	2.769546	-2.780667	20	1.11	0.055500
GO:0040011_locomotion	IRS2	295	11	2.769546	-2.780667	20	1.11	0.055500
GO:0040011_locomotion	DAB1	295	11	2.769546	-2.780667	20	1.11	0.055500
GO:0040011_locomotion	BCL2	295	11	2.769546	-2.780667	20	1.11	0.055500
GO:0040011_locomotion	VEGFA	295	11	2.769546	-2.780667	20	1.11	0.055500
GO:0040011_locomotion	SNCA	295	11	2.769546	-2.780667	20	1.11	0.055500
GO:0040011_locomotion	ONECUT2	295	11	2.769546	-2.780667	20	1.11	0.055500
GO:0040011_locomotion	NR2F2	295	11	2.769546	-2.780667	20	1.11	0.055500
GO:0040011_locomotion	NEFL	295	11	2.769546	-2.780667	20	1.11	0.055500
GO:0040011_locomotion	KITL	295	11	2.769546	-2.780667	20	1.11	0.055500
GO:0040011_locomotion	PITX2	295	11	2.769546	-2.780667	20	1.11	0.055500
GO:0043524_negative_regulation_of_neuron_apoptosis	BDNF	39	4	7.617866	-2.763878	21	1.13	0.053810
GO:0043524_negative_regulation_of_neuron_apoptosis	BCL2	39	4	7.617866	-2.763878	21	1.13	0.053810
GO:0043524_negative_regulation_of_neuron_apoptosis	SNCA	39	4	7.617866	-2.763878	21	1.13	0.053810
GO:0043524_negative_regulation_of_neuron_apoptosis	NEFL	39	4	7.617866	-2.763878	21	1.13	0.053810
GO:0033033_negative_regulation_of_myeloid_cell_apoptosis	BCL2	5	2	29.709677	-2.760004	22	1.61	0.073182
GO:0033033_negative_regulation_of_myeloid_cell_apoptosis	KITL	5	2	29.709677	-2.760004	22	1.61	0.073182
GO:0051402_neuron_apoptosis	TNFRSF21	66	5	5.626833	-2.747771	23	1.62	0.070435
GO:0051402_neuron_apoptosis	BDNF	66	5	5.626833	-2.747771	23	1.62	0.070435
GO:0051402_neuron_apoptosis	BCL2	66	5	5.626833	-2.747771	23	1.62	0.070435
GO:0051402_neuron_apoptosis	SNCA	66	5	5.626833	-2.747771	23	1.62	0.070435
GO:0051402_neuron_apoptosis	NEFL	66	5	5.626833	-2.747771	23	1.62	0.070435
GO:0042462_eye_photoreceptor_cell_development	VEGFA	19	3	11.727504	-2.714103	25	1.76	0.070400
GO:0042462_eye_photoreceptor_cell_development	NTRK2	19	3	11.727504	-2.714103	25	1.76	0.070400
GO:0042462_eye_photoreceptor_cell_development	RORB	19	3	11.727504	-2.714103	25	1.76	0.070400
GO:0050931_pigment_cell_differentiation	GNAQ	19	3	11.727504	-2.714103	25	1.76	0.070400
GO:0050931_pigment_cell_differentiation	BCL2	19	3	11.727504	-2.714103	25	1.76	0.070400
GO:0050931_pigment_cell_differentiation	KITL	19	3	11.727504	-2.714103	25	1.76	0.070400
GO:0031960_response_to_corticosteroid_stimulus	HMGB1	6	2	24.758065	-2.587693	28	2.61	0.093214
GO:0031960_response_to_corticosteroid_stimulus	BCL2	6	2	24.758065	-2.587693	28	2.61	0.093214
GO:0046666_retinal_cell_programmed_cell_death	BDNF	6	2	24.758065	-2.587693	28	2.61	0.093214
GO:0046666_retinal_cell_programmed_cell_death	BCL2	6	2	24.758065	-2.587693	28	2.61	0.093214
GO:0051384_response_to_glucocorticoid_stimulus	HMGB1	6	2	24.758065	-2.587693	28	2.61	0.093214
GO:0051384_response_to_glucocorticoid_stimulus	BCL2	6	2	24.758065	-2.587693	28	2.61	0.093214
GO:0001754_eye_photoreceptor_cell_differentiation	VEGFA	21	3	10.610599	-2.584899	30	2.7	0.090000
GO:0001754_eye_photoreceptor_cell_differentiation	NTRK2	21	3	10.610599	-2.584899	30	2.7	0.090000
GO:0001754_eye_photoreceptor_cell_differentiation	RORB	21	3	10.610599	-2.584899	30	2.7	0.090000
GO:0002053_positive_regulation_of_mesenchymal_cell_proliferation	HMGB1	21	3	10.610599	-2.584899	30	2.7	0.090000
GO:0002053_positive_regulation_of_mesenchymal_cell_proliferation	IRS2	21	3	10.610599	-2.584899	30	2.7	0.090000
GO:0002053_positive_regulation_of_mesenchymal_cell_proliferation	VEGFA	21	3	10.610599	-2.584899	30	2.7	0.090000
GO:0051270_regulation_of_cell_motion	HMGB1	73	5	5.087274	-2.553550	31	2.81	0.090645
GO:0051270_regulation_of_cell_motion	IRS2	73	5	5.087274	-2.553550	31	2.81	0.090645
GO:0051270_regulation_of_cell_motion	BCL2	73	5	5.087274	-2.553550	31	2.81	0.090645
GO:0051270_regulation_of_cell_motion	ONECUT2	73	5	5.087274	-2.553550	31	2.81	0.090645
GO:0051270_regulation_of_cell_motion	PITX2	73	5	5.087274	-2.553550	31	2.81	0.090645
GO:0001569_patterning_of_blood_vessels	SEMA5A	22	3	10.128299	-2.525389	35	3.04	0.086857
GO:0001569_patterning_of_blood_vessels	VEGFA	22	3	10.128299	-2.525389	35	3.04	0.086857
GO:0001569_patterning_of_blood_vessels	PITX2	22	3	10.128299	-2.525389	35	3.04	0.086857
GO:0010463_mesenchymal_cell_proliferation	HMGB1	22	3	10.128299	-2.525389	35	3.04	0.086857
GO:0010463_mesenchymal_cell_proliferation	IRS2	22	3	10.128299	-2.525389	35	3.04	0.086857
GO:0010463_mesenchymal_cell_proliferation	VEGFA	22	3	10.128299	-2.525389	35	3.04	0.086857
GO:0010464_regulation_of_mesenchymal_cell_proliferation	HMGB1	22	3	10.128299	-2.525389	35	3.04	0.086857
GO:0010464_regulation_of_mesenchymal_cell_proliferation	IRS2	22	3	10.128299	-2.525389	35	3.04	0.086857
GO:0010464_regulation_of_mesenchymal_cell_proliferation	VEGFA	22	3	10.128299	-2.525389	35	3.04	0.086857
GO:0042461_photoreceptor_cell_development	VEGFA	22	3	10.128299	-2.525389	35	3.04	0.086857
GO:0042461_photoreceptor_cell_development	NTRK2	22	3	10.128299	-2.525389	35	3.04	0.086857
GO:0042461_photoreceptor_cell_development	RORB	22	3	10.128299	-2.525389	35	3.04	0.086857
GO:0048869_cellular_developmental_process	HMGB1	1113	25	1.668333	-2.474393	36	3.18	0.088333
GO:0048869_cellular_developmental_process	PARD3	1113	25	1.668333	-2.474393	36	3.18	0.088333
GO:0048869_cellular_developmental_process	ONECUT2	1113	25	1.668333	-2.474393	36	3.18	0.088333
GO:0048869_cellular_developmental_process	RORB	1113	25	1.668333	-2.474393	36	3.18	0.088333
GO:0048869_cellular_developmental_process	EPHB1	1113	25	1.668333	-2.474393	36	3.18	0.088333
GO:0048869_cellular_developmental_process	SEMA5A	1113	25	1.668333	-2.474393	36	3.18	0.088333
GO:0048869_cellular_developmental_process	NRCAM	1113	25	1.668333	-2.474393	36	3.18	0.088333
GO:0048869_cellular_developmental_process	EFHD1	1113	25	1.668333	-2.474393	36	3.18	0.088333
GO:0048869_cellular_developmental_process	BDNF	1113	25	1.668333	-2.474393	36	3.18	0.088333
GO:0048869_cellular_developmental_process	SPRY1	1113	25	1.668333	-2.474393	36	3.18	0.088333
GO:0048869_cellular_developmental_process	DAB1	1113	25	1.668333	-2.474393	36	3.18	0.088333
GO:0048869_cellular_developmental_process	BCL2	1113	25	1.668333	-2.474393	36	3.18	0.088333
GO:0048869_cellular_developmental_process	NR2F2	1113	25	1.668333	-2.474393	36	3.18	0.088333
GO:0048869_cellular_developmental_process	NEFL	1113	25	1.668333	-2.474393	36	3.18	0.088333
GO:0048869_cellular_developmental_process	SCD1	1113	25	1.668333	-2.474393	36	3.18	0.088333
GO:0048869_cellular_developmental_process	KITL	1113	25	1.668333	-2.474393	36	3.18	0.088333
GO:0048869_cellular_developmental_process	CDC25B	1113	25	1.668333	-2.474393	36	3.18	0.088333
GO:0048869_cellular_developmental_process	RNF6	1113	25	1.668333	-2.474393	36	3.18	0.088333
GO:0048869_cellular_developmental_process	GNAQ	1113	25	1.668333	-2.474393	36	3.18	0.088333
GO:0048869_cellular_developmental_process	SALL1	1113	25	1.668333	-2.474393	36	3.18	0.088333
GO:0048869_cellular_developmental_process	VEGFA	1113	25	1.668333	-2.474393	36	3.18	0.088333
GO:0048869_cellular_developmental_process	NTRK2	1113	25	1.668333	-2.474393	36	3.18	0.088333
GO:0048869_cellular_developmental_process	ID4	1113	25	1.668333	-2.474393	36	3.18	0.088333
GO:0048869_cellular_developmental_process	FABP7	1113	25	1.668333	-2.474393	36	3.18	0.088333
GO:0048869_cellular_developmental_process	TOB1	1113	25	1.668333	-2.474393	36	3.18	0.088333
GO:0000082_G1_S_transition_of_mitotic_cell_cycle	BCL2	23	3	9.687938	-2.468848	37	3.28	0.088649
GO:0000082_G1_S_transition_of_mitotic_cell_cycle	ID4	23	3	9.687938	-2.468848	37	3.28	0.088649
GO:0000082_G1_S_transition_of_mitotic_cell_cycle	MYB	23	3	9.687938	-2.468848	37	3.28	0.088649
GO:0033032_regulation_of_myeloid_cell_apoptosis	BCL2	7	2	21.221198	-2.445341	38	4.1	0.107895
GO:0033032_regulation_of_myeloid_cell_apoptosis	KITL	7	2	21.221198	-2.445341	38	4.1	0.107895
GO:0016477_cell_migration	HMGB1	234	9	2.856700	-2.431034	39	4.1	0.105128
GO:0016477_cell_migration	IRS2	234	9	2.856700	-2.431034	39	4.1	0.105128
GO:0016477_cell_migration	DAB1	234	9	2.856700	-2.431034	39	4.1	0.105128
GO:0016477_cell_migration	BCL2	234	9	2.856700	-2.431034	39	4.1	0.105128
GO:0016477_cell_migration	VEGFA	234	9	2.856700	-2.431034	39	4.1	0.105128
GO:0016477_cell_migration	ONECUT2	234	9	2.856700	-2.431034	39	4.1	0.105128
GO:0016477_cell_migration	NR2F2	234	9	2.856700	-2.431034	39	4.1	0.105128
GO:0016477_cell_migration	KITL	234	9	2.856700	-2.431034	39	4.1	0.105128
GO:0016477_cell_migration	PITX2	234	9	2.856700	-2.431034	39	4.1	0.105128
GO:0051179_localization	HMGB1	1058	24	1.684859	-2.429746	40	4.11	0.102750
GO:0051179_localization	IRS2	1058	24	1.684859	-2.429746	40	4.11	0.102750
GO:0051179_localization	PFKL	1058	24	1.684859	-2.429746	40	4.11	0.102750
GO:0051179_localization	SNCA	1058	24	1.684859	-2.429746	40	4.11	0.102750
GO:0051179_localization	ONECUT2	1058	24	1.684859	-2.429746	40	4.11	0.102750
GO:0051179_localization	KITL	1058	24	1.684859	-2.429746	40	4.11	0.102750
GO:0051179_localization	EPHB1	1058	24	1.684859	-2.429746	40	4.11	0.102750
GO:0051179_localization	SEMA5A	1058	24	1.684859	-2.429746	40	4.11	0.102750
GO:0051179_localization	NRCAM	1058	24	1.684859	-2.429746	40	4.11	0.102750
GO:0051179_localization	CADPS	1058	24	1.684859	-2.429746	40	4.11	0.102750
GO:0051179_localization	SLC11A1	1058	24	1.684859	-2.429746	40	4.11	0.102750
GO:0051179_localization	BDNF	1058	24	1.684859	-2.429746	40	4.11	0.102750
GO:0051179_localization	DAB1	1058	24	1.684859	-2.429746	40	4.11	0.102750
GO:0051179_localization	BCL2	1058	24	1.684859	-2.429746	40	4.11	0.102750
GO:0051179_localization	VEGFA	1058	24	1.684859	-2.429746	40	4.11	0.102750
GO:0051179_localization	NTRK2	1058	24	1.684859	-2.429746	40	4.11	0.102750
GO:0051179_localization	CHRNB4	1058	24	1.684859	-2.429746	40	4.11	0.102750
GO:0051179_localization	STXBP3A	1058	24	1.684859	-2.429746	40	4.11	0.102750
GO:0051179_localization	NR2F2	1058	24	1.684859	-2.429746	40	4.11	0.102750
GO:0051179_localization	MYB	1058	24	1.684859	-2.429746	40	4.11	0.102750
GO:0051179_localization	SLC4A4	1058	24	1.684859	-2.429746	40	4.11	0.102750
GO:0051179_localization	EHD1	1058	24	1.684859	-2.429746	40	4.11	0.102750
GO:0051179_localization	PITX2	1058	24	1.684859	-2.429746	40	4.11	0.102750
GO:0051179_localization	TOB1	1058	24	1.684859	-2.429746	40	4.11	0.102750
GO:0030154_cell_differentiation	SCD1	1060	24	1.681680	-2.418439	41	4.18	0.101951
GO:0030154_cell_differentiation	HMGB1	1060	24	1.681680	-2.418439	41	4.18	0.101951
GO:0030154_cell_differentiation	ONECUT2	1060	24	1.681680	-2.418439	41	4.18	0.101951
GO:0030154_cell_differentiation	RORB	1060	24	1.681680	-2.418439	41	4.18	0.101951
GO:0030154_cell_differentiation	KITL	1060	24	1.681680	-2.418439	41	4.18	0.101951
GO:0030154_cell_differentiation	EPHB1	1060	24	1.681680	-2.418439	41	4.18	0.101951
GO:0030154_cell_differentiation	CDC25B	1060	24	1.681680	-2.418439	41	4.18	0.101951
GO:0030154_cell_differentiation	NRCAM	1060	24	1.681680	-2.418439	41	4.18	0.101951
GO:0030154_cell_differentiation	SEMA5A	1060	24	1.681680	-2.418439	41	4.18	0.101951
GO:0030154_cell_differentiation	EFHD1	1060	24	1.681680	-2.418439	41	4.18	0.101951
GO:0030154_cell_differentiation	SPRY1	1060	24	1.681680	-2.418439	41	4.18	0.101951
GO:0030154_cell_differentiation	BDNF	1060	24	1.681680	-2.418439	41	4.18	0.101951
GO:0030154_cell_differentiation	RNF6	1060	24	1.681680	-2.418439	41	4.18	0.101951
GO:0030154_cell_differentiation	DAB1	1060	24	1.681680	-2.418439	41	4.18	0.101951
GO:0030154_cell_differentiation	GNAQ	1060	24	1.681680	-2.418439	41	4.18	0.101951
GO:0030154_cell_differentiation	SALL1	1060	24	1.681680	-2.418439	41	4.18	0.101951
GO:0030154_cell_differentiation	BCL2	1060	24	1.681680	-2.418439	41	4.18	0.101951
GO:0030154_cell_differentiation	NTRK2	1060	24	1.681680	-2.418439	41	4.18	0.101951
GO:0030154_cell_differentiation	VEGFA	1060	24	1.681680	-2.418439	41	4.18	0.101951
GO:0030154_cell_differentiation	ID4	1060	24	1.681680	-2.418439	41	4.18	0.101951
GO:0030154_cell_differentiation	FABP7	1060	24	1.681680	-2.418439	41	4.18	0.101951
GO:0030154_cell_differentiation	NR2F2	1060	24	1.681680	-2.418439	41	4.18	0.101951
GO:0030154_cell_differentiation	NEFL	1060	24	1.681680	-2.418439	41	4.18	0.101951
GO:0030154_cell_differentiation	TOB1	1060	24	1.681680	-2.418439	41	4.18	0.101951
GO:0001656_metanephros_development	SPRY1	50	4	5.941935	-2.364623	42	4.47	0.106429
GO:0001656_metanephros_development	BDNF	50	4	5.941935	-2.364623	42	4.47	0.106429
GO:0001656_metanephros_development	SALL1	50	4	5.941935	-2.364623	42	4.47	0.106429
GO:0001656_metanephros_development	BCL2	50	4	5.941935	-2.364623	42	4.47	0.106429
GO:0007417_central_nervous_system_development	NRCAM	287	10	2.587951	-2.347184	43	4.51	0.104884
GO:0007417_central_nervous_system_development	IRS2	287	10	2.587951	-2.347184	43	4.51	0.104884
GO:0007417_central_nervous_system_development	DAB1	287	10	2.587951	-2.347184	43	4.51	0.104884
GO:0007417_central_nervous_system_development	GNAQ	287	10	2.587951	-2.347184	43	4.51	0.104884
GO:0007417_central_nervous_system_development	BCL2	287	10	2.587951	-2.347184	43	4.51	0.104884
GO:0007417_central_nervous_system_development	ID4	287	10	2.587951	-2.347184	43	4.51	0.104884
GO:0007417_central_nervous_system_development	NR2F2	287	10	2.587951	-2.347184	43	4.51	0.104884
GO:0007417_central_nervous_system_development	FABP7	287	10	2.587951	-2.347184	43	4.51	0.104884
GO:0007417_central_nervous_system_development	EPHB1	287	10	2.587951	-2.347184	43	4.51	0.104884
GO:0007417_central_nervous_system_development	PITX2	287	10	2.587951	-2.347184	43	4.51	0.104884
GO:0031175_neuron_projection_development	NRCAM	197	8	3.016211	-2.345987	44	4.52	0.102727
GO:0031175_neuron_projection_development	SEMA5A	197	8	3.016211	-2.345987	44	4.52	0.102727
GO:0031175_neuron_projection_development	EFHD1	197	8	3.016211	-2.345987	44	4.52	0.102727
GO:0031175_neuron_projection_development	BDNF	197	8	3.016211	-2.345987	44	4.52	0.102727
GO:0031175_neuron_projection_development	RNF6	197	8	3.016211	-2.345987	44	4.52	0.102727
GO:0031175_neuron_projection_development	BCL2	197	8	3.016211	-2.345987	44	4.52	0.102727
GO:0031175_neuron_projection_development	NEFL	197	8	3.016211	-2.345987	44	4.52	0.102727
GO:0031175_neuron_projection_development	EPHB1	197	8	3.016211	-2.345987	44	4.52	0.102727
GO:0045664_regulation_of_neuron_differentiation	BDNF	82	5	4.528914	-2.334448	45	4.52	0.100444
GO:0045664_regulation_of_neuron_differentiation	RNF6	82	5	4.528914	-2.334448	45	4.52	0.100444
GO:0045664_regulation_of_neuron_differentiation	BCL2	82	5	4.528914	-2.334448	45	4.52	0.100444
GO:0045664_regulation_of_neuron_differentiation	ID4	82	5	4.528914	-2.334448	45	4.52	0.100444
GO:0045664_regulation_of_neuron_differentiation	NEFL	82	5	4.528914	-2.334448	45	4.52	0.100444
GO:0031102_neuron_projection_regeneration	BCL2	8	2	18.568548	-2.324175	47	5.26	0.111915
GO:0031102_neuron_projection_regeneration	NEFL	8	2	18.568548	-2.324175	47	5.26	0.111915
GO:0031103_axon_regeneration	BCL2	8	2	18.568548	-2.324175	47	5.26	0.111915
GO:0031103_axon_regeneration	NEFL	8	2	18.568548	-2.324175	47	5.26	0.111915
GO:0046530_photoreceptor_cell_differentiation	VEGFA	26	3	8.570099	-2.314551	48	5.36	0.111667
GO:0046530_photoreceptor_cell_differentiation	NTRK2	26	3	8.570099	-2.314551	48	5.36	0.111667
GO:0046530_photoreceptor_cell_differentiation	RORB	26	3	8.570099	-2.314551	48	5.36	0.111667
GO:0007409_axonogenesis	NRCAM	158	7	3.290629	-2.306897	49	5.38	0.109796
GO:0007409_axonogenesis	SEMA5A	158	7	3.290629	-2.306897	49	5.38	0.109796
GO:0007409_axonogenesis	RNF6	158	7	3.290629	-2.306897	49	5.38	0.109796
GO:0007409_axonogenesis	BDNF	158	7	3.290629	-2.306897	49	5.38	0.109796
GO:0007409_axonogenesis	BCL2	158	7	3.290629	-2.306897	49	5.38	0.109796
GO:0007409_axonogenesis	NEFL	158	7	3.290629	-2.306897	49	5.38	0.109796
GO:0007409_axonogenesis	EPHB1	158	7	3.290629	-2.306897	49	5.38	0.109796
GO:0033028_myeloid_cell_apoptosis	BCL2	9	2	16.505376	-2.218799	50	6.57	0.131400
GO:0033028_myeloid_cell_apoptosis	KITL	9	2	16.505376	-2.218799	50	6.57	0.131400
GO:0042325_regulation_of_phosphorylation	SLC11A1	164	7	3.170240	-2.218789	51	6.57	0.128824
GO:0042325_regulation_of_phosphorylation	HMGB1	164	7	3.170240	-2.218789	51	6.57	0.128824
GO:0042325_regulation_of_phosphorylation	SPRY1	164	7	3.170240	-2.218789	51	6.57	0.128824
GO:0042325_regulation_of_phosphorylation	DAB1	164	7	3.170240	-2.218789	51	6.57	0.128824
GO:0042325_regulation_of_phosphorylation	BCL2	164	7	3.170240	-2.218789	51	6.57	0.128824
GO:0042325_regulation_of_phosphorylation	KITL	164	7	3.170240	-2.218789	51	6.57	0.128824
GO:0042325_regulation_of_phosphorylation	CDC25B	164	7	3.170240	-2.218789	51	6.57	0.128824
GO:0019220_regulation_of_phosphate_metabolic_process	SLC11A1	165	7	3.151026	-2.204523	53	6.64	0.125283
GO:0019220_regulation_of_phosphate_metabolic_process	HMGB1	165	7	3.151026	-2.204523	53	6.64	0.125283
GO:0019220_regulation_of_phosphate_metabolic_process	SPRY1	165	7	3.151026	-2.204523	53	6.64	0.125283
GO:0019220_regulation_of_phosphate_metabolic_process	DAB1	165	7	3.151026	-2.204523	53	6.64	0.125283
GO:0019220_regulation_of_phosphate_metabolic_process	BCL2	165	7	3.151026	-2.204523	53	6.64	0.125283
GO:0019220_regulation_of_phosphate_metabolic_process	KITL	165	7	3.151026	-2.204523	53	6.64	0.125283
GO:0019220_regulation_of_phosphate_metabolic_process	CDC25B	165	7	3.151026	-2.204523	53	6.64	0.125283
GO:0051174_regulation_of_phosphorus_metabolic_process	SLC11A1	165	7	3.151026	-2.204523	53	6.64	0.125283
GO:0051174_regulation_of_phosphorus_metabolic_process	HMGB1	165	7	3.151026	-2.204523	53	6.64	0.125283
GO:0051174_regulation_of_phosphorus_metabolic_process	SPRY1	165	7	3.151026	-2.204523	53	6.64	0.125283
GO:0051174_regulation_of_phosphorus_metabolic_process	DAB1	165	7	3.151026	-2.204523	53	6.64	0.125283
GO:0051174_regulation_of_phosphorus_metabolic_process	BCL2	165	7	3.151026	-2.204523	53	6.64	0.125283
GO:0051174_regulation_of_phosphorus_metabolic_process	KITL	165	7	3.151026	-2.204523	53	6.64	0.125283
GO:0051174_regulation_of_phosphorus_metabolic_process	CDC25B	165	7	3.151026	-2.204523	53	6.64	0.125283
GO:0001934_positive_regulation_of_protein_amino_acid_phosphorylation	HMGB1	29	3	7.683537	-2.179193	55	6.83	0.124182
GO:0001934_positive_regulation_of_protein_amino_acid_phosphorylation	BCL2	29	3	7.683537	-2.179193	55	6.83	0.124182
GO:0001934_positive_regulation_of_protein_amino_acid_phosphorylation	KITL	29	3	7.683537	-2.179193	55	6.83	0.124182
GO:0048066_pigmentation_during_development	GNAQ	29	3	7.683537	-2.179193	55	6.83	0.124182
GO:0048066_pigmentation_during_development	BCL2	29	3	7.683537	-2.179193	55	6.83	0.124182
GO:0048066_pigmentation_during_development	KITL	29	3	7.683537	-2.179193	55	6.83	0.124182
GO:0048870_cell_motility	HMGB1	257	9	2.601042	-2.164158	56	6.85	0.122321
GO:0048870_cell_motility	IRS2	257	9	2.601042	-2.164158	56	6.85	0.122321
GO:0048870_cell_motility	DAB1	257	9	2.601042	-2.164158	56	6.85	0.122321
GO:0048870_cell_motility	BCL2	257	9	2.601042	-2.164158	56	6.85	0.122321
GO:0048870_cell_motility	VEGFA	257	9	2.601042	-2.164158	56	6.85	0.122321
GO:0048870_cell_motility	ONECUT2	257	9	2.601042	-2.164158	56	6.85	0.122321
GO:0048870_cell_motility	NR2F2	257	9	2.601042	-2.164158	56	6.85	0.122321
GO:0048870_cell_motility	KITL	257	9	2.601042	-2.164158	56	6.85	0.122321
GO:0048870_cell_motility	PITX2	257	9	2.601042	-2.164158	56	6.85	0.122321
GO:0043523_regulation_of_neuron_apoptosis	BDNF	57	4	5.212224	-2.160705	57	6.96	0.122105
GO:0043523_regulation_of_neuron_apoptosis	BCL2	57	4	5.212224	-2.160705	57	6.96	0.122105
GO:0043523_regulation_of_neuron_apoptosis	SNCA	57	4	5.212224	-2.160705	57	6.96	0.122105
GO:0043523_regulation_of_neuron_apoptosis	NEFL	57	4	5.212224	-2.160705	57	6.96	0.122105
GO:0048812_neuron_projection_morphogenesis	NRCAM	170	7	3.058349	-2.134899	58	7.17	0.123621
GO:0048812_neuron_projection_morphogenesis	SEMA5A	170	7	3.058349	-2.134899	58	7.17	0.123621
GO:0048812_neuron_projection_morphogenesis	RNF6	170	7	3.058349	-2.134899	58	7.17	0.123621
GO:0048812_neuron_projection_morphogenesis	BDNF	170	7	3.058349	-2.134899	58	7.17	0.123621
GO:0048812_neuron_projection_morphogenesis	BCL2	170	7	3.058349	-2.134899	58	7.17	0.123621
GO:0048812_neuron_projection_morphogenesis	NEFL	170	7	3.058349	-2.134899	58	7.17	0.123621
GO:0048812_neuron_projection_morphogenesis	EPHB1	170	7	3.058349	-2.134899	58	7.17	0.123621
GO:0007006_mitochondrial_membrane_organization	BCL2	10	2	14.854839	-2.125655	60	8.31	0.138500
GO:0007006_mitochondrial_membrane_organization	SNCA	10	2	14.854839	-2.125655	60	8.31	0.138500
GO:0042116_macrophage_activation	SLC11A1	10	2	14.854839	-2.125655	60	8.31	0.138500
GO:0042116_macrophage_activation	SNCA	10	2	14.854839	-2.125655	60	8.31	0.138500
GO:0048469_cell_maturation	GNAQ	59	4	5.035539	-2.107854	61	8.45	0.138525
GO:0048469_cell_maturation	BCL2	59	4	5.035539	-2.107854	61	8.45	0.138525
GO:0048469_cell_maturation	VEGFA	59	4	5.035539	-2.107854	61	8.45	0.138525
GO:0048469_cell_maturation	CDC25B	59	4	5.035539	-2.107854	61	8.45	0.138525
GO:0030030_cell_projection_organization	NRCAM	263	9	2.541702	-2.100116	62	8.5	0.137097
GO:0030030_cell_projection_organization	SEMA5A	263	9	2.541702	-2.100116	62	8.5	0.137097
GO:0030030_cell_projection_organization	EFHD1	263	9	2.541702	-2.100116	62	8.5	0.137097
GO:0030030_cell_projection_organization	BDNF	263	9	2.541702	-2.100116	62	8.5	0.137097
GO:0030030_cell_projection_organization	RNF6	263	9	2.541702	-2.100116	62	8.5	0.137097
GO:0030030_cell_projection_organization	BCL2	263	9	2.541702	-2.100116	62	8.5	0.137097
GO:0030030_cell_projection_organization	ONECUT2	263	9	2.541702	-2.100116	62	8.5	0.137097
GO:0030030_cell_projection_organization	NEFL	263	9	2.541702	-2.100116	62	8.5	0.137097
GO:0030030_cell_projection_organization	EPHB1	263	9	2.541702	-2.100116	62	8.5	0.137097
GO:0010562_positive_regulation_of_phosphorus_metabolic_process	HMGB1	31	3	7.187825	-2.097513	65	8.7	0.133846
GO:0010562_positive_regulation_of_phosphorus_metabolic_process	BCL2	31	3	7.187825	-2.097513	65	8.7	0.133846
GO:0010562_positive_regulation_of_phosphorus_metabolic_process	KITL	31	3	7.187825	-2.097513	65	8.7	0.133846
GO:0042327_positive_regulation_of_phosphorylation	HMGB1	31	3	7.187825	-2.097513	65	8.7	0.133846
GO:0042327_positive_regulation_of_phosphorylation	BCL2	31	3	7.187825	-2.097513	65	8.7	0.133846
GO:0042327_positive_regulation_of_phosphorylation	KITL	31	3	7.187825	-2.097513	65	8.7	0.133846
GO:0045937_positive_regulation_of_phosphate_metabolic_process	HMGB1	31	3	7.187825	-2.097513	65	8.7	0.133846
GO:0045937_positive_regulation_of_phosphate_metabolic_process	BCL2	31	3	7.187825	-2.097513	65	8.7	0.133846
GO:0045937_positive_regulation_of_phosphate_metabolic_process	KITL	31	3	7.187825	-2.097513	65	8.7	0.133846
GO:0048667_cell_morphogenesis_involved_in_neuron_differentiation	NRCAM	173	7	3.005314	-2.094441	66	8.71	0.131970
GO:0048667_cell_morphogenesis_involved_in_neuron_differentiation	SEMA5A	173	7	3.005314	-2.094441	66	8.71	0.131970
GO:0048667_cell_morphogenesis_involved_in_neuron_differentiation	RNF6	173	7	3.005314	-2.094441	66	8.71	0.131970
GO:0048667_cell_morphogenesis_involved_in_neuron_differentiation	BDNF	173	7	3.005314	-2.094441	66	8.71	0.131970
GO:0048667_cell_morphogenesis_involved_in_neuron_differentiation	BCL2	173	7	3.005314	-2.094441	66	8.71	0.131970
GO:0048667_cell_morphogenesis_involved_in_neuron_differentiation	NEFL	173	7	3.005314	-2.094441	66	8.71	0.131970
GO:0048667_cell_morphogenesis_involved_in_neuron_differentiation	EPHB1	173	7	3.005314	-2.094441	66	8.71	0.131970
GO:0007423_sensory_organ_development	HMGB1	219	8	2.713213	-2.072663	67	8.81	0.131493
GO:0007423_sensory_organ_development	BDNF	219	8	2.713213	-2.072663	67	8.81	0.131493
GO:0007423_sensory_organ_development	BCL2	219	8	2.713213	-2.072663	67	8.81	0.131493
GO:0007423_sensory_organ_development	NTRK2	219	8	2.713213	-2.072663	67	8.81	0.131493
GO:0007423_sensory_organ_development	VEGFA	219	8	2.713213	-2.072663	67	8.81	0.131493
GO:0007423_sensory_organ_development	RORB	219	8	2.713213	-2.072663	67	8.81	0.131493
GO:0007423_sensory_organ_development	EPHB1	219	8	2.713213	-2.072663	67	8.81	0.131493
GO:0007423_sensory_organ_development	PITX2	219	8	2.713213	-2.072663	67	8.81	0.131493
GO:0050768_negative_regulation_of_neurogenesis	RNF6	32	3	6.963206	-2.058898	68	8.94	0.131471
GO:0050768_negative_regulation_of_neurogenesis	BDNF	32	3	6.963206	-2.058898	68	8.94	0.131471
GO:0050768_negative_regulation_of_neurogenesis	ID4	32	3	6.963206	-2.058898	68	8.94	0.131471
GO:0048858_cell_projection_morphogenesis	NRCAM	176	7	2.954087	-2.054927	69	9.06	0.131304
GO:0048858_cell_projection_morphogenesis	SEMA5A	176	7	2.954087	-2.054927	69	9.06	0.131304
GO:0048858_cell_projection_morphogenesis	RNF6	176	7	2.954087	-2.054927	69	9.06	0.131304
GO:0048858_cell_projection_morphogenesis	BDNF	176	7	2.954087	-2.054927	69	9.06	0.131304
GO:0048858_cell_projection_morphogenesis	BCL2	176	7	2.954087	-2.054927	69	9.06	0.131304
GO:0048858_cell_projection_morphogenesis	NEFL	176	7	2.954087	-2.054927	69	9.06	0.131304
GO:0048858_cell_projection_morphogenesis	EPHB1	176	7	2.954087	-2.054927	69	9.06	0.131304
GO:0001952_regulation_of_cell-matrix_adhesion	BCL2	11	2	13.504399	-2.042266	73	9.81	0.134384
GO:0001952_regulation_of_cell-matrix_adhesion	ONECUT2	11	2	13.504399	-2.042266	73	9.81	0.134384
GO:0006637_acyl-CoA_metabolic_process	ACOT10	11	2	13.504399	-2.042266	73	9.81	0.134384
GO:0006637_acyl-CoA_metabolic_process	SNCA	11	2	13.504399	-2.042266	73	9.81	0.134384
GO:0042551_neuron_maturation	GNAQ	11	2	13.504399	-2.042266	73	9.81	0.134384
GO:0042551_neuron_maturation	BCL2	11	2	13.504399	-2.042266	73	9.81	0.134384
GO:0048678_response_to_axon_injury	BCL2	11	2	13.504399	-2.042266	73	9.81	0.134384
GO:0048678_response_to_axon_injury	NEFL	11	2	13.504399	-2.042266	73	9.81	0.134384
GO:0010721_negative_regulation_of_cell_development	RNF6	34	3	6.553605	-1.985656	74	10.69	0.144459
GO:0010721_negative_regulation_of_cell_development	BDNF	34	3	6.553605	-1.985656	74	10.69	0.144459
GO:0010721_negative_regulation_of_cell_development	ID4	34	3	6.553605	-1.985656	74	10.69	0.144459
GO:0050432_catecholamine_secretion	CADPS	12	2	12.379032	-1.966843	75	11.66	0.155467
GO:0050432_catecholamine_secretion	SNCA	12	2	12.379032	-1.966843	75	11.66	0.155467
GO:0032990_cell_part_morphogenesis	NRCAM	184	7	2.825649	-1.953933	76	11.8	0.155263
GO:0032990_cell_part_morphogenesis	SEMA5A	184	7	2.825649	-1.953933	76	11.8	0.155263
GO:0032990_cell_part_morphogenesis	RNF6	184	7	2.825649	-1.953933	76	11.8	0.155263
GO:0032990_cell_part_morphogenesis	BDNF	184	7	2.825649	-1.953933	76	11.8	0.155263
GO:0032990_cell_part_morphogenesis	BCL2	184	7	2.825649	-1.953933	76	11.8	0.155263
GO:0032990_cell_part_morphogenesis	NEFL	184	7	2.825649	-1.953933	76	11.8	0.155263
GO:0032990_cell_part_morphogenesis	EPHB1	184	7	2.825649	-1.953933	76	11.8	0.155263
GO:0051325_interphase	BCL2	35	3	6.366359	-1.950868	78	11.97	0.153462
GO:0051325_interphase	ID4	35	3	6.366359	-1.950868	78	11.97	0.153462
GO:0051325_interphase	MYB	35	3	6.366359	-1.950868	78	11.97	0.153462
GO:0051329_interphase_of_mitotic_cell_cycle	BCL2	35	3	6.366359	-1.950868	78	11.97	0.153462
GO:0051329_interphase_of_mitotic_cell_cycle	ID4	35	3	6.366359	-1.950868	78	11.97	0.153462
GO:0051329_interphase_of_mitotic_cell_cycle	MYB	35	3	6.366359	-1.950868	78	11.97	0.153462
GO:0007420_brain_development	IRS2	231	8	2.572266	-1.939363	79	12.03	0.152278
GO:0007420_brain_development	DAB1	231	8	2.572266	-1.939363	79	12.03	0.152278
GO:0007420_brain_development	GNAQ	231	8	2.572266	-1.939363	79	12.03	0.152278
GO:0007420_brain_development	BCL2	231	8	2.572266	-1.939363	79	12.03	0.152278
GO:0007420_brain_development	ID4	231	8	2.572266	-1.939363	79	12.03	0.152278
GO:0007420_brain_development	NR2F2	231	8	2.572266	-1.939363	79	12.03	0.152278
GO:0007420_brain_development	FABP7	231	8	2.572266	-1.939363	79	12.03	0.152278
GO:0007420_brain_development	PITX2	231	8	2.572266	-1.939363	79	12.03	0.152278
GO:0007179_transforming_growth_factor_beta_receptor_signaling_pathway	LTBP1	66	4	4.501466	-1.938528	81	12.09	0.149259
GO:0007179_transforming_growth_factor_beta_receptor_signaling_pathway	LTBP3	66	4	4.501466	-1.938528	81	12.09	0.149259
GO:0007179_transforming_growth_factor_beta_receptor_signaling_pathway	ONECUT2	66	4	4.501466	-1.938528	81	12.09	0.149259
GO:0007179_transforming_growth_factor_beta_receptor_signaling_pathway	TOB1	66	4	4.501466	-1.938528	81	12.09	0.149259
GO:0045860_positive_regulation_of_protein_kinase_activity	SLC11A1	66	4	4.501466	-1.938528	81	12.09	0.149259
GO:0045860_positive_regulation_of_protein_kinase_activity	DAB1	66	4	4.501466	-1.938528	81	12.09	0.149259
GO:0045860_positive_regulation_of_protein_kinase_activity	KITL	66	4	4.501466	-1.938528	81	12.09	0.149259
GO:0045860_positive_regulation_of_protein_kinase_activity	CDC25B	66	4	4.501466	-1.938528	81	12.09	0.149259
GO:0019222_regulation_of_metabolic_process	HMGB1	1088	23	1.570135	-1.938309	82	12.1	0.147561
GO:0019222_regulation_of_metabolic_process	SNCA	1088	23	1.570135	-1.938309	82	12.1	0.147561
GO:0019222_regulation_of_metabolic_process	ONECUT2	1088	23	1.570135	-1.938309	82	12.1	0.147561
GO:0019222_regulation_of_metabolic_process	RORB	1088	23	1.570135	-1.938309	82	12.1	0.147561
GO:0019222_regulation_of_metabolic_process	KITL	1088	23	1.570135	-1.938309	82	12.1	0.147561
GO:0019222_regulation_of_metabolic_process	AHR	1088	23	1.570135	-1.938309	82	12.1	0.147561
GO:0019222_regulation_of_metabolic_process	CDC25B	1088	23	1.570135	-1.938309	82	12.1	0.147561
GO:0019222_regulation_of_metabolic_process	SUZ12	1088	23	1.570135	-1.938309	82	12.1	0.147561
GO:0019222_regulation_of_metabolic_process	SLC11A1	1088	23	1.570135	-1.938309	82	12.1	0.147561
GO:0019222_regulation_of_metabolic_process	BDNF	1088	23	1.570135	-1.938309	82	12.1	0.147561
GO:0019222_regulation_of_metabolic_process	SPRY1	1088	23	1.570135	-1.938309	82	12.1	0.147561
GO:0019222_regulation_of_metabolic_process	RNF6	1088	23	1.570135	-1.938309	82	12.1	0.147561
GO:0019222_regulation_of_metabolic_process	DAB1	1088	23	1.570135	-1.938309	82	12.1	0.147561
GO:0019222_regulation_of_metabolic_process	GNAQ	1088	23	1.570135	-1.938309	82	12.1	0.147561
GO:0019222_regulation_of_metabolic_process	BCL2	1088	23	1.570135	-1.938309	82	12.1	0.147561
GO:0019222_regulation_of_metabolic_process	NTRK2	1088	23	1.570135	-1.938309	82	12.1	0.147561
GO:0019222_regulation_of_metabolic_process	GARNL1	1088	23	1.570135	-1.938309	82	12.1	0.147561
GO:0019222_regulation_of_metabolic_process	NFAT5	1088	23	1.570135	-1.938309	82	12.1	0.147561
GO:0019222_regulation_of_metabolic_process	ACSL4	1088	23	1.570135	-1.938309	82	12.1	0.147561
GO:0019222_regulation_of_metabolic_process	NR2F2	1088	23	1.570135	-1.938309	82	12.1	0.147561
GO:0019222_regulation_of_metabolic_process	MYB	1088	23	1.570135	-1.938309	82	12.1	0.147561
GO:0019222_regulation_of_metabolic_process	ETV3	1088	23	1.570135	-1.938309	82	12.1	0.147561
GO:0019222_regulation_of_metabolic_process	PITX2	1088	23	1.570135	-1.938309	82	12.1	0.147561
GO:0007155_cell_adhesion	NRCAM	186	7	2.795265	-1.929631	84	12.17	0.144881
GO:0007155_cell_adhesion	DAB1	186	7	2.795265	-1.929631	84	12.17	0.144881
GO:0007155_cell_adhesion	PKP2	186	7	2.795265	-1.929631	84	12.17	0.144881
GO:0007155_cell_adhesion	BCL2	186	7	2.795265	-1.929631	84	12.17	0.144881
GO:0007155_cell_adhesion	TGFBI	186	7	2.795265	-1.929631	84	12.17	0.144881
GO:0007155_cell_adhesion	ONECUT2	186	7	2.795265	-1.929631	84	12.17	0.144881
GO:0007155_cell_adhesion	GPNMB	186	7	2.795265	-1.929631	84	12.17	0.144881
GO:0022610_biological_adhesion	NRCAM	186	7	2.795265	-1.929631	84	12.17	0.144881
GO:0022610_biological_adhesion	DAB1	186	7	2.795265	-1.929631	84	12.17	0.144881
GO:0022610_biological_adhesion	PKP2	186	7	2.795265	-1.929631	84	12.17	0.144881
GO:0022610_biological_adhesion	BCL2	186	7	2.795265	-1.929631	84	12.17	0.144881
GO:0022610_biological_adhesion	TGFBI	186	7	2.795265	-1.929631	84	12.17	0.144881
GO:0022610_biological_adhesion	ONECUT2	186	7	2.795265	-1.929631	84	12.17	0.144881
GO:0022610_biological_adhesion	GPNMB	186	7	2.795265	-1.929631	84	12.17	0.144881
GO:0050767_regulation_of_neurogenesis	BDNF	104	5	3.570875	-1.904616	85	12.68	0.149176
GO:0050767_regulation_of_neurogenesis	RNF6	104	5	3.570875	-1.904616	85	12.68	0.149176
GO:0050767_regulation_of_neurogenesis	BCL2	104	5	3.570875	-1.904616	85	12.68	0.149176
GO:0050767_regulation_of_neurogenesis	ID4	104	5	3.570875	-1.904616	85	12.68	0.149176
GO:0050767_regulation_of_neurogenesis	NEFL	104	5	3.570875	-1.904616	85	12.68	0.149176
GO:0009994_oocyte_differentiation	BCL2	13	2	11.426799	-1.898047	87	13.49	0.155057
GO:0009994_oocyte_differentiation	CDC25B	13	2	11.426799	-1.898047	87	13.49	0.155057
GO:0048599_oocyte_development	BCL2	13	2	11.426799	-1.898047	87	13.49	0.155057
GO:0048599_oocyte_development	CDC25B	13	2	11.426799	-1.898047	87	13.49	0.155057
GO:0030900_forebrain_development	DAB1	146	6	3.052364	-1.883615	88	13.7	0.155682
GO:0030900_forebrain_development	GNAQ	146	6	3.052364	-1.883615	88	13.7	0.155682
GO:0030900_forebrain_development	ID4	146	6	3.052364	-1.883615	88	13.7	0.155682
GO:0030900_forebrain_development	NR2F2	146	6	3.052364	-1.883615	88	13.7	0.155682
GO:0030900_forebrain_development	FABP7	146	6	3.052364	-1.883615	88	13.7	0.155682
GO:0030900_forebrain_development	PITX2	146	6	3.052364	-1.883615	88	13.7	0.155682
GO:0001956_positive_regulation_of_neurotransmitter_secretion	SNCA	1	1							
GO:0002468_dendritic_cell_antigen_processing_and_presentation	SLC11A1	1	1							
GO:0002577_regulation_of_antigen_processing_and_presentation	SLC11A1	1	1							
GO:0002579_positive_regulation_of_antigen_processing_and_presentation	SLC11A1	1	1							
GO:0002604_regulation_of_dendritic_cell_antigen_processing_and_presentation	SLC11A1	1	1							
GO:0002606_positive_regulation_of_dendritic_cell_antigen_processing_and_presentation	SLC11A1	1	1							
GO:0006000_fructose_metabolic_process	PFKL	1	1							
GO:0006002_fructose_6-phosphate_metabolic_process	PFKL	1	1							
GO:0009956_radial_pattern_formation	NR2F2	1	1							
GO:0010523_negative_regulation_of_calcium_ion_transport_into_cytosol	BCL2	1	1							
GO:0014012_axon_regeneration_in_the_peripheral_nervous_system	NEFL	1	1							
GO:0014041_regulation_of_neuron_maturation	BCL2	1	1							
GO:0014042_positive_regulation_of_neuron_maturation	BCL2	1	1							
GO:0014910_regulation_of_smooth_muscle_cell_migration	BCL2	1	1							
GO:0014911_positive_regulation_of_smooth_muscle_cell_migration	BCL2	1	1							
GO:0015707_nitrite_transport	SLC11A1	1	1							
GO:0019079_viral_genome_replication	BCL2	1	1							
GO:0021577_hindbrain_structural_organization	DAB1	1	1							
GO:0021589_cerebellum_structural_organization	DAB1	1	1							
GO:0021747_cochlear_nucleus_development	BCL2	1	1							
GO:0021812_neuronal-glial_interaction_involved_in_cerebral_cortex_radial_glia_guided_migration	DAB1	1	1							
GO:0021813_cell-cell_adhesion_involved_in_neuronal-glial_interactions_involved_in_cerebral_cortex_radial_glia_guided_migration	DAB1	1	1							
GO:0021942_radial_glia_guided_migration_of_Purkinje_cell	DAB1	1	1							
GO:0031129_inductive_cell-cell_signaling	SALL1	1	1							
GO:0033138_positive_regulation_of_peptidyl-serine_phosphorylation	BCL2	1	1							
GO:0033687_osteoblast_proliferation	BCL2	1	1							
GO:0033688_regulation_of_osteoblast_proliferation	BCL2	1	1							
GO:0033689_negative_regulation_of_osteoblast_proliferation	BCL2	1	1							
GO:0043091_L-arginine_import	SLC11A1	1	1							
GO:0043369_CD4-positive_or_CD8-positive__alpha-beta_T_cell_lineage_commitment	BCL2	1	1							
GO:0043375_CD8-positive__alpha-beta_T_cell_lineage_commitment	BCL2	1	1							
GO:0045069_regulation_of_viral_genome_replication	BCL2	1	1							
GO:0045898_regulation_of_transcriptional_preinitiation_complex_assembly	AHR	1	1							
GO:0045899_positive_regulation_of_transcriptional_preinitiation_complex_assembly	AHR	1	1							
GO:0046671_negative_regulation_of_retinal_cell_programmed_cell_death	BCL2	1	1							
GO:0046949_acyl-CoA_biosynthetic_process	SNCA	1	1							
GO:0048743_positive_regulation_of_skeletal_muscle_fiber_development	BCL2	1	1							
GO:0050812_regulation_of_acyl-CoA_biosynthetic_process	SNCA	1	1							
GO:0051123_transcriptional_preinitiation_complex_assembly	AHR	1	1							
GO:0051193_regulation_of_cofactor_metabolic_process	SNCA	1	1							
GO:0051196_regulation_of_coenzyme_metabolic_process	SNCA	1	1							
GO:0060215_primitive_hemopoiesis	VEGFA	1	1							
GO:0060319_primitive_erythrocyte_differentiation	VEGFA	1	1							
GO:0060577_pulmonary_vein_morphogenesis	PITX2	1	1							
GO:0060578_superior_vena_cava_morphogenesis	PITX2	1	1							
GO:0043085_positive_regulation_of_catalytic_activity	SLC11A1	148	6	3.011116	-1.856559	89	13.86	0.155730
GO:0043085_positive_regulation_of_catalytic_activity	DAB1	148	6	3.011116	-1.856559	89	13.86	0.155730
GO:0043085_positive_regulation_of_catalytic_activity	GNAQ	148	6	3.011116	-1.856559	89	13.86	0.155730
GO:0043085_positive_regulation_of_catalytic_activity	BCL2	148	6	3.011116	-1.856559	89	13.86	0.155730
GO:0043085_positive_regulation_of_catalytic_activity	KITL	148	6	3.011116	-1.856559	89	13.86	0.155730
GO:0043085_positive_regulation_of_catalytic_activity	CDC25B	148	6	3.011116	-1.856559	89	13.86	0.155730
GO:0045859_regulation_of_protein_kinase_activity	SLC11A1	107	5	3.470757	-1.854967	90	13.86	0.154000
GO:0045859_regulation_of_protein_kinase_activity	SPRY1	107	5	3.470757	-1.854967	90	13.86	0.154000
GO:0045859_regulation_of_protein_kinase_activity	DAB1	107	5	3.470757	-1.854967	90	13.86	0.154000
GO:0045859_regulation_of_protein_kinase_activity	KITL	107	5	3.470757	-1.854967	90	13.86	0.154000
GO:0045859_regulation_of_protein_kinase_activity	CDC25B	107	5	3.470757	-1.854967	90	13.86	0.154000
GO:0016053_organic_acid_biosynthetic_process	SCD1	38	3	5.863752	-1.853019	94	14.02	0.149149
GO:0016053_organic_acid_biosynthetic_process	ALDH18A1	38	3	5.863752	-1.853019	94	14.02	0.149149
GO:0016053_organic_acid_biosynthetic_process	SNCA	38	3	5.863752	-1.853019	94	14.02	0.149149
GO:0031401_positive_regulation_of_protein_modification_process	HMGB1	38	3	5.863752	-1.853019	94	14.02	0.149149
GO:0031401_positive_regulation_of_protein_modification_process	BCL2	38	3	5.863752	-1.853019	94	14.02	0.149149
GO:0031401_positive_regulation_of_protein_modification_process	KITL	38	3	5.863752	-1.853019	94	14.02	0.149149
GO:0042493_response_to_drug	BDNF	38	3	5.863752	-1.853019	94	14.02	0.149149
GO:0042493_response_to_drug	BCL2	38	3	5.863752	-1.853019	94	14.02	0.149149
GO:0042493_response_to_drug	SNCA	38	3	5.863752	-1.853019	94	14.02	0.149149
GO:0046394_carboxylic_acid_biosynthetic_process	SCD1	38	3	5.863752	-1.853019	94	14.02	0.149149
GO:0046394_carboxylic_acid_biosynthetic_process	ALDH18A1	38	3	5.863752	-1.853019	94	14.02	0.149149
GO:0046394_carboxylic_acid_biosynthetic_process	SNCA	38	3	5.863752	-1.853019	94	14.02	0.149149
GO:0000060_protein_import_into_nucleus__translocation	SLC11A1	14	2	10.610599	-1.834851	98	15.07	0.153776
GO:0000060_protein_import_into_nucleus__translocation	TOB1	14	2	10.610599	-1.834851	98	15.07	0.153776
GO:0019217_regulation_of_fatty_acid_metabolic_process	SNCA	14	2	10.610599	-1.834851	98	15.07	0.153776
GO:0019217_regulation_of_fatty_acid_metabolic_process	ACSL4	14	2	10.610599	-1.834851	98	15.07	0.153776
GO:0031099_regeneration	BCL2	14	2	10.610599	-1.834851	98	15.07	0.153776
GO:0031099_regeneration	NEFL	14	2	10.610599	-1.834851	98	15.07	0.153776
GO:0048545_response_to_steroid_hormone_stimulus	HMGB1	14	2	10.610599	-1.834851	98	15.07	0.153776
GO:0048545_response_to_steroid_hormone_stimulus	BCL2	14	2	10.610599	-1.834851	98	15.07	0.153776
GO:0033674_positive_regulation_of_kinase_activity	SLC11A1	71	4	4.184462	-1.830398	99	15.11	0.152626
GO:0033674_positive_regulation_of_kinase_activity	DAB1	71	4	4.184462	-1.830398	99	15.11	0.152626
GO:0033674_positive_regulation_of_kinase_activity	KITL	71	4	4.184462	-1.830398	99	15.11	0.152626
GO:0033674_positive_regulation_of_kinase_activity	CDC25B	71	4	4.184462	-1.830398	99	15.11	0.152626
GO:0051347_positive_regulation_of_transferase_activity	SLC11A1	72	4	4.126344	-1.809891	100	15.67	0.156700
GO:0051347_positive_regulation_of_transferase_activity	DAB1	72	4	4.126344	-1.809891	100	15.67	0.156700
GO:0051347_positive_regulation_of_transferase_activity	KITL	72	4	4.126344	-1.809891	100	15.67	0.156700
GO:0051347_positive_regulation_of_transferase_activity	CDC25B	72	4	4.126344	-1.809891	100	15.67	0.156700
GO:0045595_regulation_of_cell_differentiation	HMGB1	295	9	2.265992	-1.791857	101	16.02	0.158614
GO:0045595_regulation_of_cell_differentiation	RNF6	295	9	2.265992	-1.791857	101	16.02	0.158614
GO:0045595_regulation_of_cell_differentiation	BDNF	295	9	2.265992	-1.791857	101	16.02	0.158614
GO:0045595_regulation_of_cell_differentiation	GNAQ	295	9	2.265992	-1.791857	101	16.02	0.158614
GO:0045595_regulation_of_cell_differentiation	BCL2	295	9	2.265992	-1.791857	101	16.02	0.158614
GO:0045595_regulation_of_cell_differentiation	ID4	295	9	2.265992	-1.791857	101	16.02	0.158614
GO:0045595_regulation_of_cell_differentiation	KITL	295	9	2.265992	-1.791857	101	16.02	0.158614
GO:0045595_regulation_of_cell_differentiation	NEFL	295	9	2.265992	-1.791857	101	16.02	0.158614
GO:0045595_regulation_of_cell_differentiation	TOB1	295	9	2.265992	-1.791857	101	16.02	0.158614
GO:0000904_cell_morphogenesis_involved_in_differentiation	NRCAM	199	7	2.612660	-1.780153	102	16.15	0.158333
GO:0000904_cell_morphogenesis_involved_in_differentiation	SEMA5A	199	7	2.612660	-1.780153	102	16.15	0.158333
GO:0000904_cell_morphogenesis_involved_in_differentiation	BDNF	199	7	2.612660	-1.780153	102	16.15	0.158333
GO:0000904_cell_morphogenesis_involved_in_differentiation	RNF6	199	7	2.612660	-1.780153	102	16.15	0.158333
GO:0000904_cell_morphogenesis_involved_in_differentiation	BCL2	199	7	2.612660	-1.780153	102	16.15	0.158333
GO:0000904_cell_morphogenesis_involved_in_differentiation	NEFL	199	7	2.612660	-1.780153	102	16.15	0.158333
GO:0000904_cell_morphogenesis_involved_in_differentiation	EPHB1	199	7	2.612660	-1.780153	102	16.15	0.158333
GO:0006885_regulation_of_pH	SLC11A1	15	2	9.903226	-1.776451	103	17.07	0.165728
GO:0006885_regulation_of_pH	SLC4A4	15	2	9.903226	-1.776451	103	17.07	0.165728
GO:0043549_regulation_of_kinase_activity	SLC11A1	112	5	3.315812	-1.776096	104	17.09	0.164327
GO:0043549_regulation_of_kinase_activity	SPRY1	112	5	3.315812	-1.776096	104	17.09	0.164327
GO:0043549_regulation_of_kinase_activity	DAB1	112	5	3.315812	-1.776096	104	17.09	0.164327
GO:0043549_regulation_of_kinase_activity	KITL	112	5	3.315812	-1.776096	104	17.09	0.164327
GO:0043549_regulation_of_kinase_activity	CDC25B	112	5	3.315812	-1.776096	104	17.09	0.164327
GO:0032879_regulation_of_localization	HMGB1	248	8	2.395942	-1.766834	105	17.15	0.163333
GO:0032879_regulation_of_localization	SLC11A1	248	8	2.395942	-1.766834	105	17.15	0.163333
GO:0032879_regulation_of_localization	IRS2	248	8	2.395942	-1.766834	105	17.15	0.163333
GO:0032879_regulation_of_localization	PFKL	248	8	2.395942	-1.766834	105	17.15	0.163333
GO:0032879_regulation_of_localization	BCL2	248	8	2.395942	-1.766834	105	17.15	0.163333
GO:0032879_regulation_of_localization	ONECUT2	248	8	2.395942	-1.766834	105	17.15	0.163333
GO:0032879_regulation_of_localization	SNCA	248	8	2.395942	-1.766834	105	17.15	0.163333
GO:0032879_regulation_of_localization	PITX2	248	8	2.395942	-1.766834	105	17.15	0.163333
GO:0051338_regulation_of_transferase_activity	SLC11A1	115	5	3.229313	-1.730944	106	18.08	0.170566
GO:0051338_regulation_of_transferase_activity	SPRY1	115	5	3.229313	-1.730944	106	18.08	0.170566
GO:0051338_regulation_of_transferase_activity	DAB1	115	5	3.229313	-1.730944	106	18.08	0.170566
GO:0051338_regulation_of_transferase_activity	KITL	115	5	3.229313	-1.730944	106	18.08	0.170566
GO:0051338_regulation_of_transferase_activity	CDC25B	115	5	3.229313	-1.730944	106	18.08	0.170566
GO:0042596_fear_response	BDNF	16	2	9.284274	-1.722202	108	18.94	0.175370
GO:0042596_fear_response	BCL2	16	2	9.284274	-1.722202	108	18.94	0.175370
GO:0051937_catecholamine_transport	CADPS	16	2	9.284274	-1.722202	108	18.94	0.175370
GO:0051937_catecholamine_transport	SNCA	16	2	9.284274	-1.722202	108	18.94	0.175370
GO:0048731_system_development	HMGB1	1609	30	1.384851	-1.714370	109	19.04	0.174679
GO:0048731_system_development	LTBP3	1609	30	1.384851	-1.714370	109	19.04	0.174679
GO:0048731_system_development	ONECUT2	1609	30	1.384851	-1.714370	109	19.04	0.174679
GO:0048731_system_development	RORB	1609	30	1.384851	-1.714370	109	19.04	0.174679
GO:0048731_system_development	EPHB1	1609	30	1.384851	-1.714370	109	19.04	0.174679
GO:0048731_system_development	SEMA5A	1609	30	1.384851	-1.714370	109	19.04	0.174679
GO:0048731_system_development	NRCAM	1609	30	1.384851	-1.714370	109	19.04	0.174679
GO:0048731_system_development	EFHD1	1609	30	1.384851	-1.714370	109	19.04	0.174679
GO:0048731_system_development	SPRY1	1609	30	1.384851	-1.714370	109	19.04	0.174679
GO:0048731_system_development	BDNF	1609	30	1.384851	-1.714370	109	19.04	0.174679
GO:0048731_system_development	DAB1	1609	30	1.384851	-1.714370	109	19.04	0.174679
GO:0048731_system_development	BCL2	1609	30	1.384851	-1.714370	109	19.04	0.174679
GO:0048731_system_development	MYB	1609	30	1.384851	-1.714370	109	19.04	0.174679
GO:0048731_system_development	NR2F2	1609	30	1.384851	-1.714370	109	19.04	0.174679
GO:0048731_system_development	NEFL	1609	30	1.384851	-1.714370	109	19.04	0.174679
GO:0048731_system_development	MAP2K5	1609	30	1.384851	-1.714370	109	19.04	0.174679
GO:0048731_system_development	PITX2	1609	30	1.384851	-1.714370	109	19.04	0.174679
GO:0048731_system_development	IRS2	1609	30	1.384851	-1.714370	109	19.04	0.174679
GO:0048731_system_development	COL13A1	1609	30	1.384851	-1.714370	109	19.04	0.174679
GO:0048731_system_development	KITL	1609	30	1.384851	-1.714370	109	19.04	0.174679
GO:0048731_system_development	AHR	1609	30	1.384851	-1.714370	109	19.04	0.174679
GO:0048731_system_development	RNF6	1609	30	1.384851	-1.714370	109	19.04	0.174679
GO:0048731_system_development	GNAQ	1609	30	1.384851	-1.714370	109	19.04	0.174679
GO:0048731_system_development	PKP2	1609	30	1.384851	-1.714370	109	19.04	0.174679
GO:0048731_system_development	SALL1	1609	30	1.384851	-1.714370	109	19.04	0.174679
GO:0048731_system_development	VEGFA	1609	30	1.384851	-1.714370	109	19.04	0.174679
GO:0048731_system_development	NTRK2	1609	30	1.384851	-1.714370	109	19.04	0.174679
GO:0048731_system_development	ID4	1609	30	1.384851	-1.714370	109	19.04	0.174679
GO:0048731_system_development	FABP7	1609	30	1.384851	-1.714370	109	19.04	0.174679
GO:0048731_system_development	TOB1	1609	30	1.384851	-1.714370	109	19.04	0.174679
GO:0051960_regulation_of_nervous_system_development	BDNF	118	5	3.147212	-1.687314	110	19.62	0.178364
GO:0051960_regulation_of_nervous_system_development	RNF6	118	5	3.147212	-1.687314	110	19.62	0.178364
GO:0051960_regulation_of_nervous_system_development	BCL2	118	5	3.147212	-1.687314	110	19.62	0.178364
GO:0051960_regulation_of_nervous_system_development	ID4	118	5	3.147212	-1.687314	110	19.62	0.178364
GO:0051960_regulation_of_nervous_system_development	NEFL	118	5	3.147212	-1.687314	110	19.62	0.178364
GO:0008284_positive_regulation_of_cell_proliferation	SUZ12	208	7	2.499612	-1.684590	111	19.62	0.176757
GO:0008284_positive_regulation_of_cell_proliferation	HMGB1	208	7	2.499612	-1.684590	111	19.62	0.176757
GO:0008284_positive_regulation_of_cell_proliferation	IRS2	208	7	2.499612	-1.684590	111	19.62	0.176757
GO:0008284_positive_regulation_of_cell_proliferation	BCL2	208	7	2.499612	-1.684590	111	19.62	0.176757
GO:0008284_positive_regulation_of_cell_proliferation	VEGFA	208	7	2.499612	-1.684590	111	19.62	0.176757
GO:0008284_positive_regulation_of_cell_proliferation	ID4	208	7	2.499612	-1.684590	111	19.62	0.176757
GO:0008284_positive_regulation_of_cell_proliferation	KITL	208	7	2.499612	-1.684590	111	19.62	0.176757
GO:0048856_anatomical_structure_development	HMGB1	1688	31	1.364040	-1.679779	112	19.99	0.178482
GO:0048856_anatomical_structure_development	PARD3	1688	31	1.364040	-1.679779	112	19.99	0.178482
GO:0048856_anatomical_structure_development	LTBP3	1688	31	1.364040	-1.679779	112	19.99	0.178482
GO:0048856_anatomical_structure_development	ONECUT2	1688	31	1.364040	-1.679779	112	19.99	0.178482
GO:0048856_anatomical_structure_development	RORB	1688	31	1.364040	-1.679779	112	19.99	0.178482
GO:0048856_anatomical_structure_development	EPHB1	1688	31	1.364040	-1.679779	112	19.99	0.178482
GO:0048856_anatomical_structure_development	SEMA5A	1688	31	1.364040	-1.679779	112	19.99	0.178482
GO:0048856_anatomical_structure_development	NRCAM	1688	31	1.364040	-1.679779	112	19.99	0.178482
GO:0048856_anatomical_structure_development	EFHD1	1688	31	1.364040	-1.679779	112	19.99	0.178482
GO:0048856_anatomical_structure_development	SPRY1	1688	31	1.364040	-1.679779	112	19.99	0.178482
GO:0048856_anatomical_structure_development	BDNF	1688	31	1.364040	-1.679779	112	19.99	0.178482
GO:0048856_anatomical_structure_development	DAB1	1688	31	1.364040	-1.679779	112	19.99	0.178482
GO:0048856_anatomical_structure_development	BCL2	1688	31	1.364040	-1.679779	112	19.99	0.178482
GO:0048856_anatomical_structure_development	MYB	1688	31	1.364040	-1.679779	112	19.99	0.178482
GO:0048856_anatomical_structure_development	NR2F2	1688	31	1.364040	-1.679779	112	19.99	0.178482
GO:0048856_anatomical_structure_development	NEFL	1688	31	1.364040	-1.679779	112	19.99	0.178482
GO:0048856_anatomical_structure_development	PITX2	1688	31	1.364040	-1.679779	112	19.99	0.178482
GO:0048856_anatomical_structure_development	MAP2K5	1688	31	1.364040	-1.679779	112	19.99	0.178482
GO:0048856_anatomical_structure_development	IRS2	1688	31	1.364040	-1.679779	112	19.99	0.178482
GO:0048856_anatomical_structure_development	COL13A1	1688	31	1.364040	-1.679779	112	19.99	0.178482
GO:0048856_anatomical_structure_development	KITL	1688	31	1.364040	-1.679779	112	19.99	0.178482
GO:0048856_anatomical_structure_development	AHR	1688	31	1.364040	-1.679779	112	19.99	0.178482
GO:0048856_anatomical_structure_development	RNF6	1688	31	1.364040	-1.679779	112	19.99	0.178482
GO:0048856_anatomical_structure_development	GNAQ	1688	31	1.364040	-1.679779	112	19.99	0.178482
GO:0048856_anatomical_structure_development	PKP2	1688	31	1.364040	-1.679779	112	19.99	0.178482
GO:0048856_anatomical_structure_development	SALL1	1688	31	1.364040	-1.679779	112	19.99	0.178482
GO:0048856_anatomical_structure_development	NTRK2	1688	31	1.364040	-1.679779	112	19.99	0.178482
GO:0048856_anatomical_structure_development	VEGFA	1688	31	1.364040	-1.679779	112	19.99	0.178482
GO:0048856_anatomical_structure_development	ID4	1688	31	1.364040	-1.679779	112	19.99	0.178482
GO:0048856_anatomical_structure_development	FABP7	1688	31	1.364040	-1.679779	112	19.99	0.178482
GO:0048856_anatomical_structure_development	TOB1	1688	31	1.364040	-1.679779	112	19.99	0.178482
GO:0031323_regulation_of_cellular_metabolic_process	HMGB1	1015	21	1.536707	-1.676938	113	20.02	0.177168
GO:0031323_regulation_of_cellular_metabolic_process	SNCA	1015	21	1.536707	-1.676938	113	20.02	0.177168
GO:0031323_regulation_of_cellular_metabolic_process	ONECUT2	1015	21	1.536707	-1.676938	113	20.02	0.177168
GO:0031323_regulation_of_cellular_metabolic_process	RORB	1015	21	1.536707	-1.676938	113	20.02	0.177168
GO:0031323_regulation_of_cellular_metabolic_process	KITL	1015	21	1.536707	-1.676938	113	20.02	0.177168
GO:0031323_regulation_of_cellular_metabolic_process	AHR	1015	21	1.536707	-1.676938	113	20.02	0.177168
GO:0031323_regulation_of_cellular_metabolic_process	CDC25B	1015	21	1.536707	-1.676938	113	20.02	0.177168
GO:0031323_regulation_of_cellular_metabolic_process	SUZ12	1015	21	1.536707	-1.676938	113	20.02	0.177168
GO:0031323_regulation_of_cellular_metabolic_process	SLC11A1	1015	21	1.536707	-1.676938	113	20.02	0.177168
GO:0031323_regulation_of_cellular_metabolic_process	SPRY1	1015	21	1.536707	-1.676938	113	20.02	0.177168
GO:0031323_regulation_of_cellular_metabolic_process	RNF6	1015	21	1.536707	-1.676938	113	20.02	0.177168
GO:0031323_regulation_of_cellular_metabolic_process	DAB1	1015	21	1.536707	-1.676938	113	20.02	0.177168
GO:0031323_regulation_of_cellular_metabolic_process	GNAQ	1015	21	1.536707	-1.676938	113	20.02	0.177168
GO:0031323_regulation_of_cellular_metabolic_process	BCL2	1015	21	1.536707	-1.676938	113	20.02	0.177168
GO:0031323_regulation_of_cellular_metabolic_process	GARNL1	1015	21	1.536707	-1.676938	113	20.02	0.177168
GO:0031323_regulation_of_cellular_metabolic_process	NFAT5	1015	21	1.536707	-1.676938	113	20.02	0.177168
GO:0031323_regulation_of_cellular_metabolic_process	MYB	1015	21	1.536707	-1.676938	113	20.02	0.177168
GO:0031323_regulation_of_cellular_metabolic_process	ACSL4	1015	21	1.536707	-1.676938	113	20.02	0.177168
GO:0031323_regulation_of_cellular_metabolic_process	NR2F2	1015	21	1.536707	-1.676938	113	20.02	0.177168
GO:0031323_regulation_of_cellular_metabolic_process	ETV3	1015	21	1.536707	-1.676938	113	20.02	0.177168
GO:0031323_regulation_of_cellular_metabolic_process	PITX2	1015	21	1.536707	-1.676938	113	20.02	0.177168
GO:0010565_regulation_of_cellular_ketone_metabolic_process	SNCA	17	2	8.738140	-1.671584	116	20.94	0.180517
GO:0010565_regulation_of_cellular_ketone_metabolic_process	ACSL4	17	2	8.738140	-1.671584	116	20.94	0.180517
GO:0016052_carbohydrate_catabolic_process	HMGB1	17	2	8.738140	-1.671584	116	20.94	0.180517
GO:0016052_carbohydrate_catabolic_process	PFKL	17	2	8.738140	-1.671584	116	20.94	0.180517
GO:0055067_monovalent_inorganic_cation_homeostasis	SLC11A1	17	2	8.738140	-1.671584	116	20.94	0.180517
GO:0055067_monovalent_inorganic_cation_homeostasis	SLC4A4	17	2	8.738140	-1.671584	116	20.94	0.180517
GO:0000278_mitotic_cell_cycle	HMGB1	80	4	3.713710	-1.657608	118	21.12	0.178983
GO:0000278_mitotic_cell_cycle	BCL2	80	4	3.713710	-1.657608	118	21.12	0.178983
GO:0000278_mitotic_cell_cycle	ID4	80	4	3.713710	-1.657608	118	21.12	0.178983
GO:0000278_mitotic_cell_cycle	MYB	80	4	3.713710	-1.657608	118	21.12	0.178983
GO:0006631_fatty_acid_metabolic_process	SCD1	80	4	3.713710	-1.657608	118	21.12	0.178983
GO:0006631_fatty_acid_metabolic_process	ACOT10	80	4	3.713710	-1.657608	118	21.12	0.178983
GO:0006631_fatty_acid_metabolic_process	SNCA	80	4	3.713710	-1.657608	118	21.12	0.178983
GO:0006631_fatty_acid_metabolic_process	ACSL4	80	4	3.713710	-1.657608	118	21.12	0.178983
GO:0021700_developmental_maturation	GNAQ	81	4	3.667861	-1.639917	119	21.43	0.180084
GO:0021700_developmental_maturation	BCL2	81	4	3.667861	-1.639917	119	21.43	0.180084
GO:0021700_developmental_maturation	VEGFA	81	4	3.667861	-1.639917	119	21.43	0.180084
GO:0021700_developmental_maturation	CDC25B	81	4	3.667861	-1.639917	119	21.43	0.180084
GO:0060284_regulation_of_cell_development	RNF6	122	5	3.044024	-1.631376	120	21.61	0.180083
GO:0060284_regulation_of_cell_development	BDNF	122	5	3.044024	-1.631376	120	21.61	0.180083
GO:0060284_regulation_of_cell_development	BCL2	122	5	3.044024	-1.631376	120	21.61	0.180083
GO:0060284_regulation_of_cell_development	ID4	122	5	3.044024	-1.631376	120	21.61	0.180083
GO:0060284_regulation_of_cell_development	NEFL	122	5	3.044024	-1.631376	120	21.61	0.180083
GO:0003014_renal_system_process	BCL2	18	2	8.252688	-1.624168	121	23.12	0.191074
GO:0003014_renal_system_process	CHRNB4	18	2	8.252688	-1.624168	121	23.12	0.191074
GO:0007411_axon_guidance	NRCAM	82	4	3.623131	-1.622499	122	23.21	0.190246
GO:0007411_axon_guidance	SEMA5A	82	4	3.623131	-1.622499	122	23.21	0.190246
GO:0007411_axon_guidance	BDNF	82	4	3.623131	-1.622499	122	23.21	0.190246
GO:0007411_axon_guidance	EPHB1	82	4	3.623131	-1.622499	122	23.21	0.190246
GO:0048871_multicellular_organismal_homeostasis	SLC11A1	47	3	4.740906	-1.606248	123	23.53	0.191301
GO:0048871_multicellular_organismal_homeostasis	BCL2	47	3	4.740906	-1.606248	123	23.53	0.191301
GO:0048871_multicellular_organismal_homeostasis	VEGFA	47	3	4.740906	-1.606248	123	23.53	0.191301
GO:0010033_response_to_organic_substance	HMGB1	216	7	2.407034	-1.604560	124	23.69	0.191048
GO:0010033_response_to_organic_substance	SLC11A1	216	7	2.407034	-1.604560	124	23.69	0.191048
GO:0010033_response_to_organic_substance	IRS2	216	7	2.407034	-1.604560	124	23.69	0.191048
GO:0010033_response_to_organic_substance	PFKL	216	7	2.407034	-1.604560	124	23.69	0.191048
GO:0010033_response_to_organic_substance	BCL2	216	7	2.407034	-1.604560	124	23.69	0.191048
GO:0010033_response_to_organic_substance	CHRNB4	216	7	2.407034	-1.604560	124	23.69	0.191048
GO:0010033_response_to_organic_substance	ABAT	216	7	2.407034	-1.604560	124	23.69	0.191048
GO:0001763_morphogenesis_of_a_branching_structure	SEMA5A	125	5	2.970968	-1.591005	125	23.84	0.190720
GO:0001763_morphogenesis_of_a_branching_structure	COL13A1	125	5	2.970968	-1.591005	125	23.84	0.190720
GO:0001763_morphogenesis_of_a_branching_structure	BCL2	125	5	2.970968	-1.591005	125	23.84	0.190720
GO:0001763_morphogenesis_of_a_branching_structure	VEGFA	125	5	2.970968	-1.591005	125	23.84	0.190720
GO:0001763_morphogenesis_of_a_branching_structure	PITX2	125	5	2.970968	-1.591005	125	23.84	0.190720
GO:0001774_microglial_cell_activation	SNCA	2	1							
GO:0002074_extraocular_skeletal_muscle_development	PITX2	2	1							
GO:0005981_regulation_of_glycogen_catabolic_process	HMGB1	2	1							
GO:0006808_regulation_of_nitrogen_utilization	BCL2	2	1							
GO:0007035_vacuolar_acidification	SLC11A1	2	1							
GO:0010559_regulation_of_glycoprotein_biosynthetic_process	BCL2	2	1							
GO:0014048_regulation_of_glutamate_secretion	SNCA	2	1							
GO:0019740_nitrogen_utilization	BCL2	2	1							
GO:0021932_hindbrain_radial_glia_guided_cell_migration	DAB1	2	1							
GO:0034341_response_to_interferon-gamma	SLC11A1	2	1							
GO:0045819_positive_regulation_of_glycogen_catabolic_process	HMGB1	2	1							
GO:0048643_positive_regulation_of_skeletal_muscle_tissue_development	BCL2	2	1							
GO:0048712_negative_regulation_of_astrocyte_differentiation	ID4	2	1							
GO:0050792_regulation_of_viral_reproduction	BCL2	2	1							
GO:0051590_positive_regulation_of_neurotransmitter_transport	SNCA	2	1							
GO:0060260_regulation_of_transcription_initiation_from_RNA_polymerase_II_promoter	AHR	2	1							
GO:0043473_pigmentation	GNAQ	49	3	4.547400	-1.558980	126	25.43	0.201825
GO:0043473_pigmentation	BCL2	49	3	4.547400	-1.558980	126	25.43	0.201825
GO:0043473_pigmentation	KITL	49	3	4.547400	-1.558980	126	25.43	0.201825
GO:0044093_positive_regulation_of_molecular_function	SLC11A1	173	6	2.575984	-1.555817	127	25.54	0.201102
GO:0044093_positive_regulation_of_molecular_function	DAB1	173	6	2.575984	-1.555817	127	25.54	0.201102
GO:0044093_positive_regulation_of_molecular_function	GNAQ	173	6	2.575984	-1.555817	127	25.54	0.201102
GO:0044093_positive_regulation_of_molecular_function	BCL2	173	6	2.575984	-1.555817	127	25.54	0.201102
GO:0044093_positive_regulation_of_molecular_function	KITL	173	6	2.575984	-1.555817	127	25.54	0.201102
GO:0044093_positive_regulation_of_molecular_function	CDC25B	173	6	2.575984	-1.555817	127	25.54	0.201102
GO:0001655_urogenital_system_development	SPRY1	128	5	2.901336	-1.551918	129	25.79	0.199922
GO:0001655_urogenital_system_development	BDNF	128	5	2.901336	-1.551918	129	25.79	0.199922
GO:0001655_urogenital_system_development	SALL1	128	5	2.901336	-1.551918	129	25.79	0.199922
GO:0001655_urogenital_system_development	BCL2	128	5	2.901336	-1.551918	129	25.79	0.199922
GO:0001655_urogenital_system_development	AHR	128	5	2.901336	-1.551918	129	25.79	0.199922
GO:0045597_positive_regulation_of_cell_differentiation	HMGB1	128	5	2.901336	-1.551918	129	25.79	0.199922
GO:0045597_positive_regulation_of_cell_differentiation	BDNF	128	5	2.901336	-1.551918	129	25.79	0.199922
GO:0045597_positive_regulation_of_cell_differentiation	BCL2	128	5	2.901336	-1.551918	129	25.79	0.199922
GO:0045597_positive_regulation_of_cell_differentiation	KITL	128	5	2.901336	-1.551918	129	25.79	0.199922
GO:0045597_positive_regulation_of_cell_differentiation	NEFL	128	5	2.901336	-1.551918	129	25.79	0.199922
GO:0001822_kidney_development	SPRY1	87	4	3.414905	-1.539285	133	25.98	0.195338
GO:0001822_kidney_development	BDNF	87	4	3.414905	-1.539285	133	25.98	0.195338
GO:0001822_kidney_development	SALL1	87	4	3.414905	-1.539285	133	25.98	0.195338
GO:0001822_kidney_development	BCL2	87	4	3.414905	-1.539285	133	25.98	0.195338
GO:0003001_generation_of_a_signal_involved_in_cell-cell_signaling	BDNF	87	4	3.414905	-1.539285	133	25.98	0.195338
GO:0003001_generation_of_a_signal_involved_in_cell-cell_signaling	PFKL	87	4	3.414905	-1.539285	133	25.98	0.195338
GO:0003001_generation_of_a_signal_involved_in_cell-cell_signaling	NTRK2	87	4	3.414905	-1.539285	133	25.98	0.195338
GO:0003001_generation_of_a_signal_involved_in_cell-cell_signaling	SNCA	87	4	3.414905	-1.539285	133	25.98	0.195338
GO:0007178_transmembrane_receptor_protein_serine_threonine_kinase_signaling_pathway	LTBP1	87	4	3.414905	-1.539285	133	25.98	0.195338
GO:0007178_transmembrane_receptor_protein_serine_threonine_kinase_signaling_pathway	LTBP3	87	4	3.414905	-1.539285	133	25.98	0.195338
GO:0007178_transmembrane_receptor_protein_serine_threonine_kinase_signaling_pathway	ONECUT2	87	4	3.414905	-1.539285	133	25.98	0.195338
GO:0007178_transmembrane_receptor_protein_serine_threonine_kinase_signaling_pathway	TOB1	87	4	3.414905	-1.539285	133	25.98	0.195338
GO:0016337_cell-cell_adhesion	NRCAM	87	4	3.414905	-1.539285	133	25.98	0.195338
GO:0016337_cell-cell_adhesion	DAB1	87	4	3.414905	-1.539285	133	25.98	0.195338
GO:0016337_cell-cell_adhesion	PKP2	87	4	3.414905	-1.539285	133	25.98	0.195338
GO:0016337_cell-cell_adhesion	BCL2	87	4	3.414905	-1.539285	133	25.98	0.195338
GO:0031128_developmental_induction	SPRY1	20	2	7.427419	-1.537567	136	26.76	0.196765
GO:0031128_developmental_induction	SALL1	20	2	7.427419	-1.537567	136	26.76	0.196765
GO:0045168_cell-cell_signaling_involved_in_cell_fate_specification	SPRY1	20	2	7.427419	-1.537567	136	26.76	0.196765
GO:0045168_cell-cell_signaling_involved_in_cell_fate_specification	SALL1	20	2	7.427419	-1.537567	136	26.76	0.196765
GO:0045639_positive_regulation_of_myeloid_cell_differentiation	HMGB1	20	2	7.427419	-1.537567	136	26.76	0.196765
GO:0045639_positive_regulation_of_myeloid_cell_differentiation	KITL	20	2	7.427419	-1.537567	136	26.76	0.196765
GO:0046903_secretion	CADPS	175	6	2.546544	-1.534406	137	27.01	0.197153
GO:0046903_secretion	BDNF	175	6	2.546544	-1.534406	137	27.01	0.197153
GO:0046903_secretion	PFKL	175	6	2.546544	-1.534406	137	27.01	0.197153
GO:0046903_secretion	NTRK2	175	6	2.546544	-1.534406	137	27.01	0.197153
GO:0046903_secretion	SNCA	175	6	2.546544	-1.534406	137	27.01	0.197153
GO:0046903_secretion	CHRNB4	175	6	2.546544	-1.534406	137	27.01	0.197153
GO:0043066_negative_regulation_of_apoptosis	BDNF	176	6	2.532075	-1.523831	138	27.17	0.196884
GO:0043066_negative_regulation_of_apoptosis	BCL2	176	6	2.532075	-1.523831	138	27.17	0.196884
GO:0043066_negative_regulation_of_apoptosis	SNCA	176	6	2.532075	-1.523831	138	27.17	0.196884
GO:0043066_negative_regulation_of_apoptosis	VEGFA	176	6	2.532075	-1.523831	138	27.17	0.196884
GO:0043066_negative_regulation_of_apoptosis	NEFL	176	6	2.532075	-1.523831	138	27.17	0.196884
GO:0043066_negative_regulation_of_apoptosis	KITL	176	6	2.532075	-1.523831	138	27.17	0.196884
GO:0048754_branching_morphogenesis_of_a_tube	SEMA5A	88	4	3.376100	-1.523374	139	27.24	0.195971
GO:0048754_branching_morphogenesis_of_a_tube	BCL2	88	4	3.376100	-1.523374	139	27.24	0.195971
GO:0048754_branching_morphogenesis_of_a_tube	VEGFA	88	4	3.376100	-1.523374	139	27.24	0.195971
GO:0048754_branching_morphogenesis_of_a_tube	PITX2	88	4	3.376100	-1.523374	139	27.24	0.195971
GO:0051093_negative_regulation_of_developmental_process	BDNF	331	9	2.019540	-1.501420	140	27.68	0.197714
GO:0051093_negative_regulation_of_developmental_process	RNF6	331	9	2.019540	-1.501420	140	27.68	0.197714
GO:0051093_negative_regulation_of_developmental_process	BCL2	331	9	2.019540	-1.501420	140	27.68	0.197714
GO:0051093_negative_regulation_of_developmental_process	SNCA	331	9	2.019540	-1.501420	140	27.68	0.197714
GO:0051093_negative_regulation_of_developmental_process	VEGFA	331	9	2.019540	-1.501420	140	27.68	0.197714
GO:0051093_negative_regulation_of_developmental_process	ID4	331	9	2.019540	-1.501420	140	27.68	0.197714
GO:0051093_negative_regulation_of_developmental_process	NEFL	331	9	2.019540	-1.501420	140	27.68	0.197714
GO:0051093_negative_regulation_of_developmental_process	KITL	331	9	2.019540	-1.501420	140	27.68	0.197714
GO:0051093_negative_regulation_of_developmental_process	TOB1	331	9	2.019540	-1.501420	140	27.68	0.197714
GO:0006633_fatty_acid_biosynthetic_process	SCD1	21	2	7.073733	-1.497826	143	28.94	0.202378
GO:0006633_fatty_acid_biosynthetic_process	SNCA	21	2	7.073733	-1.497826	143	28.94	0.202378
GO:0015844_monoamine_transport	CADPS	21	2	7.073733	-1.497826	143	28.94	0.202378
GO:0015844_monoamine_transport	SNCA	21	2	7.073733	-1.497826	143	28.94	0.202378
GO:0043279_response_to_alkaloid	CHRNB4	21	2	7.073733	-1.497826	143	28.94	0.202378
GO:0043279_response_to_alkaloid	ABAT	21	2	7.073733	-1.497826	143	28.94	0.202378
GO:0007610_behavior	HMGB1	279	8	2.129726	-1.493925	144	28.99	0.201319
GO:0007610_behavior	BDNF	279	8	2.129726	-1.493925	144	28.99	0.201319
GO:0007610_behavior	GNAQ	279	8	2.129726	-1.493925	144	28.99	0.201319
GO:0007610_behavior	BCL2	279	8	2.129726	-1.493925	144	28.99	0.201319
GO:0007610_behavior	NTRK2	279	8	2.129726	-1.493925	144	28.99	0.201319
GO:0007610_behavior	SNCA	279	8	2.129726	-1.493925	144	28.99	0.201319
GO:0007610_behavior	CHRNB4	279	8	2.129726	-1.493925	144	28.99	0.201319
GO:0007610_behavior	ABAT	279	8	2.129726	-1.493925	144	28.99	0.201319
GO:0043069_negative_regulation_of_programmed_cell_death	BDNF	179	6	2.489638	-1.492618	146	29.02	0.198767
GO:0043069_negative_regulation_of_programmed_cell_death	BCL2	179	6	2.489638	-1.492618	146	29.02	0.198767
GO:0043069_negative_regulation_of_programmed_cell_death	SNCA	179	6	2.489638	-1.492618	146	29.02	0.198767
GO:0043069_negative_regulation_of_programmed_cell_death	VEGFA	179	6	2.489638	-1.492618	146	29.02	0.198767
GO:0043069_negative_regulation_of_programmed_cell_death	NEFL	179	6	2.489638	-1.492618	146	29.02	0.198767
GO:0043069_negative_regulation_of_programmed_cell_death	KITL	179	6	2.489638	-1.492618	146	29.02	0.198767
GO:0060548_negative_regulation_of_cell_death	BDNF	179	6	2.489638	-1.492618	146	29.02	0.198767
GO:0060548_negative_regulation_of_cell_death	BCL2	179	6	2.489638	-1.492618	146	29.02	0.198767
GO:0060548_negative_regulation_of_cell_death	SNCA	179	6	2.489638	-1.492618	146	29.02	0.198767
GO:0060548_negative_regulation_of_cell_death	VEGFA	179	6	2.489638	-1.492618	146	29.02	0.198767
GO:0060548_negative_regulation_of_cell_death	NEFL	179	6	2.489638	-1.492618	146	29.02	0.198767
GO:0060548_negative_regulation_of_cell_death	KITL	179	6	2.489638	-1.492618	146	29.02	0.198767
GO:0032501_multicellular_organismal_process	HMGB1	2183	37	1.258885	-1.464563	147	29.99	0.204014
GO:0032501_multicellular_organismal_process	LTBP3	2183	37	1.258885	-1.464563	147	29.99	0.204014
GO:0032501_multicellular_organismal_process	ONECUT2	2183	37	1.258885	-1.464563	147	29.99	0.204014
GO:0032501_multicellular_organismal_process	SNCA	2183	37	1.258885	-1.464563	147	29.99	0.204014
GO:0032501_multicellular_organismal_process	RORB	2183	37	1.258885	-1.464563	147	29.99	0.204014
GO:0032501_multicellular_organismal_process	EPHB1	2183	37	1.258885	-1.464563	147	29.99	0.204014
GO:0032501_multicellular_organismal_process	NRCAM	2183	37	1.258885	-1.464563	147	29.99	0.204014
GO:0032501_multicellular_organismal_process	SEMA5A	2183	37	1.258885	-1.464563	147	29.99	0.204014
GO:0032501_multicellular_organismal_process	EFHD1	2183	37	1.258885	-1.464563	147	29.99	0.204014
GO:0032501_multicellular_organismal_process	SLC11A1	2183	37	1.258885	-1.464563	147	29.99	0.204014
GO:0032501_multicellular_organismal_process	BDNF	2183	37	1.258885	-1.464563	147	29.99	0.204014
GO:0032501_multicellular_organismal_process	SPRY1	2183	37	1.258885	-1.464563	147	29.99	0.204014
GO:0032501_multicellular_organismal_process	DAB1	2183	37	1.258885	-1.464563	147	29.99	0.204014
GO:0032501_multicellular_organismal_process	MORC3	2183	37	1.258885	-1.464563	147	29.99	0.204014
GO:0032501_multicellular_organismal_process	BCL2	2183	37	1.258885	-1.464563	147	29.99	0.204014
GO:0032501_multicellular_organismal_process	NFAT5	2183	37	1.258885	-1.464563	147	29.99	0.204014
GO:0032501_multicellular_organismal_process	MYB	2183	37	1.258885	-1.464563	147	29.99	0.204014
GO:0032501_multicellular_organismal_process	NR2F2	2183	37	1.258885	-1.464563	147	29.99	0.204014
GO:0032501_multicellular_organismal_process	NEFL	2183	37	1.258885	-1.464563	147	29.99	0.204014
GO:0032501_multicellular_organismal_process	MAP2K5	2183	37	1.258885	-1.464563	147	29.99	0.204014
GO:0032501_multicellular_organismal_process	PITX2	2183	37	1.258885	-1.464563	147	29.99	0.204014
GO:0032501_multicellular_organismal_process	IRS2	2183	37	1.258885	-1.464563	147	29.99	0.204014
GO:0032501_multicellular_organismal_process	COL13A1	2183	37	1.258885	-1.464563	147	29.99	0.204014
GO:0032501_multicellular_organismal_process	KITL	2183	37	1.258885	-1.464563	147	29.99	0.204014
GO:0032501_multicellular_organismal_process	AHR	2183	37	1.258885	-1.464563	147	29.99	0.204014
GO:0032501_multicellular_organismal_process	RNF6	2183	37	1.258885	-1.464563	147	29.99	0.204014
GO:0032501_multicellular_organismal_process	GNAQ	2183	37	1.258885	-1.464563	147	29.99	0.204014
GO:0032501_multicellular_organismal_process	PKP2	2183	37	1.258885	-1.464563	147	29.99	0.204014
GO:0032501_multicellular_organismal_process	SALL1	2183	37	1.258885	-1.464563	147	29.99	0.204014
GO:0032501_multicellular_organismal_process	NTRK2	2183	37	1.258885	-1.464563	147	29.99	0.204014
GO:0032501_multicellular_organismal_process	VEGFA	2183	37	1.258885	-1.464563	147	29.99	0.204014
GO:0032501_multicellular_organismal_process	SP4	2183	37	1.258885	-1.464563	147	29.99	0.204014
GO:0032501_multicellular_organismal_process	CHRNB4	2183	37	1.258885	-1.464563	147	29.99	0.204014
GO:0032501_multicellular_organismal_process	ABAT	2183	37	1.258885	-1.464563	147	29.99	0.204014
GO:0032501_multicellular_organismal_process	ID4	2183	37	1.258885	-1.464563	147	29.99	0.204014
GO:0032501_multicellular_organismal_process	FABP7	2183	37	1.258885	-1.464563	147	29.99	0.204014
GO:0032501_multicellular_organismal_process	TOB1	2183	37	1.258885	-1.464563	147	29.99	0.204014
GO:0000902_cell_morphogenesis	NRCAM	283	8	2.099624	-1.462129	148	30.03	0.202905
GO:0000902_cell_morphogenesis	SEMA5A	283	8	2.099624	-1.462129	148	30.03	0.202905
GO:0000902_cell_morphogenesis	PARD3	283	8	2.099624	-1.462129	148	30.03	0.202905
GO:0000902_cell_morphogenesis	BDNF	283	8	2.099624	-1.462129	148	30.03	0.202905
GO:0000902_cell_morphogenesis	RNF6	283	8	2.099624	-1.462129	148	30.03	0.202905
GO:0000902_cell_morphogenesis	BCL2	283	8	2.099624	-1.462129	148	30.03	0.202905
GO:0000902_cell_morphogenesis	NEFL	283	8	2.099624	-1.462129	148	30.03	0.202905
GO:0000902_cell_morphogenesis	EPHB1	283	8	2.099624	-1.462129	148	30.03	0.202905
GO:0009309_amine_biosynthetic_process	ALDH18A1	22	2	6.752199	-1.460155	152	31.59	0.207829
GO:0009309_amine_biosynthetic_process	SNCA	22	2	6.752199	-1.460155	152	31.59	0.207829
GO:0021675_nerve_development	BDNF	22	2	6.752199	-1.460155	152	31.59	0.207829
GO:0021675_nerve_development	EPHB1	22	2	6.752199	-1.460155	152	31.59	0.207829
GO:0034097_response_to_cytokine_stimulus	SLC11A1	22	2	6.752199	-1.460155	152	31.59	0.207829
GO:0034097_response_to_cytokine_stimulus	BCL2	22	2	6.752199	-1.460155	152	31.59	0.207829
GO:0048477_oogenesis	BCL2	22	2	6.752199	-1.460155	152	31.59	0.207829
GO:0048477_oogenesis	CDC25B	22	2	6.752199	-1.460155	152	31.59	0.207829
GO:0006091_generation_of_precursor_metabolites_and_energy	HMGB1	54	3	4.126344	-1.450297	153	31.95	0.208824
GO:0006091_generation_of_precursor_metabolites_and_energy	PFKL	54	3	4.126344	-1.450297	153	31.95	0.208824
GO:0006091_generation_of_precursor_metabolites_and_energy	SNCA	54	3	4.126344	-1.450297	153	31.95	0.208824
GO:0050790_regulation_of_catalytic_activity	SLC11A1	233	7	2.231414	-1.448276	154	31.99	0.207727
GO:0050790_regulation_of_catalytic_activity	SPRY1	233	7	2.231414	-1.448276	154	31.99	0.207727
GO:0050790_regulation_of_catalytic_activity	DAB1	233	7	2.231414	-1.448276	154	31.99	0.207727
GO:0050790_regulation_of_catalytic_activity	GNAQ	233	7	2.231414	-1.448276	154	31.99	0.207727
GO:0050790_regulation_of_catalytic_activity	BCL2	233	7	2.231414	-1.448276	154	31.99	0.207727
GO:0050790_regulation_of_catalytic_activity	KITL	233	7	2.231414	-1.448276	154	31.99	0.207727
GO:0050790_regulation_of_catalytic_activity	CDC25B	233	7	2.231414	-1.448276	154	31.99	0.207727
GO:0006793_phosphorus_metabolic_process	SLC11A1	340	9	1.966082	-1.436646	156	32.41	0.207756
GO:0006793_phosphorus_metabolic_process	HMGB1	340	9	1.966082	-1.436646	156	32.41	0.207756
GO:0006793_phosphorus_metabolic_process	SPRY1	340	9	1.966082	-1.436646	156	32.41	0.207756
GO:0006793_phosphorus_metabolic_process	DAB1	340	9	1.966082	-1.436646	156	32.41	0.207756
GO:0006793_phosphorus_metabolic_process	BCL2	340	9	1.966082	-1.436646	156	32.41	0.207756
GO:0006793_phosphorus_metabolic_process	SNCA	340	9	1.966082	-1.436646	156	32.41	0.207756
GO:0006793_phosphorus_metabolic_process	PPM1A	340	9	1.966082	-1.436646	156	32.41	0.207756
GO:0006793_phosphorus_metabolic_process	KITL	340	9	1.966082	-1.436646	156	32.41	0.207756
GO:0006793_phosphorus_metabolic_process	CDC25B	340	9	1.966082	-1.436646	156	32.41	0.207756
GO:0006796_phosphate_metabolic_process	SLC11A1	340	9	1.966082	-1.436646	156	32.41	0.207756
GO:0006796_phosphate_metabolic_process	HMGB1	340	9	1.966082	-1.436646	156	32.41	0.207756
GO:0006796_phosphate_metabolic_process	SPRY1	340	9	1.966082	-1.436646	156	32.41	0.207756
GO:0006796_phosphate_metabolic_process	DAB1	340	9	1.966082	-1.436646	156	32.41	0.207756
GO:0006796_phosphate_metabolic_process	BCL2	340	9	1.966082	-1.436646	156	32.41	0.207756
GO:0006796_phosphate_metabolic_process	SNCA	340	9	1.966082	-1.436646	156	32.41	0.207756
GO:0006796_phosphate_metabolic_process	PPM1A	340	9	1.966082	-1.436646	156	32.41	0.207756
GO:0006796_phosphate_metabolic_process	KITL	340	9	1.966082	-1.436646	156	32.41	0.207756
GO:0006796_phosphate_metabolic_process	CDC25B	340	9	1.966082	-1.436646	156	32.41	0.207756
GO:0015698_inorganic_anion_transport	SLC11A1	23	2	6.458626	-1.424364	158	33.64	0.212911
GO:0015698_inorganic_anion_transport	SLC4A4	23	2	6.458626	-1.424364	158	33.64	0.212911
GO:0030512_negative_regulation_of_transforming_growth_factor_beta_receptor_signaling_pathway	ONECUT2	23	2	6.458626	-1.424364	158	33.64	0.212911
GO:0030512_negative_regulation_of_transforming_growth_factor_beta_receptor_signaling_pathway	TOB1	23	2	6.458626	-1.424364	158	33.64	0.212911
GO:0051649_establishment_of_localization_in_cell	CADPS	342	9	1.954584	-1.422637	159	33.81	0.212642
GO:0051649_establishment_of_localization_in_cell	SLC11A1	342	9	1.954584	-1.422637	159	33.81	0.212642
GO:0051649_establishment_of_localization_in_cell	BDNF	342	9	1.954584	-1.422637	159	33.81	0.212642
GO:0051649_establishment_of_localization_in_cell	PFKL	342	9	1.954584	-1.422637	159	33.81	0.212642
GO:0051649_establishment_of_localization_in_cell	BCL2	342	9	1.954584	-1.422637	159	33.81	0.212642
GO:0051649_establishment_of_localization_in_cell	NTRK2	342	9	1.954584	-1.422637	159	33.81	0.212642
GO:0051649_establishment_of_localization_in_cell	SNCA	342	9	1.954584	-1.422637	159	33.81	0.212642
GO:0051649_establishment_of_localization_in_cell	EHD1	342	9	1.954584	-1.422637	159	33.81	0.212642
GO:0051649_establishment_of_localization_in_cell	TOB1	342	9	1.954584	-1.422637	159	33.81	0.212642
GO:0007275_multicellular_organismal_development	HMGB1	1760	31	1.308239	-1.419898	160	33.85	0.211563
GO:0007275_multicellular_organismal_development	LTBP3	1760	31	1.308239	-1.419898	160	33.85	0.211563
GO:0007275_multicellular_organismal_development	ONECUT2	1760	31	1.308239	-1.419898	160	33.85	0.211563
GO:0007275_multicellular_organismal_development	RORB	1760	31	1.308239	-1.419898	160	33.85	0.211563
GO:0007275_multicellular_organismal_development	EPHB1	1760	31	1.308239	-1.419898	160	33.85	0.211563
GO:0007275_multicellular_organismal_development	SEMA5A	1760	31	1.308239	-1.419898	160	33.85	0.211563
GO:0007275_multicellular_organismal_development	NRCAM	1760	31	1.308239	-1.419898	160	33.85	0.211563
GO:0007275_multicellular_organismal_development	EFHD1	1760	31	1.308239	-1.419898	160	33.85	0.211563
GO:0007275_multicellular_organismal_development	SPRY1	1760	31	1.308239	-1.419898	160	33.85	0.211563
GO:0007275_multicellular_organismal_development	BDNF	1760	31	1.308239	-1.419898	160	33.85	0.211563
GO:0007275_multicellular_organismal_development	DAB1	1760	31	1.308239	-1.419898	160	33.85	0.211563
GO:0007275_multicellular_organismal_development	MORC3	1760	31	1.308239	-1.419898	160	33.85	0.211563
GO:0007275_multicellular_organismal_development	BCL2	1760	31	1.308239	-1.419898	160	33.85	0.211563
GO:0007275_multicellular_organismal_development	NR2F2	1760	31	1.308239	-1.419898	160	33.85	0.211563
GO:0007275_multicellular_organismal_development	MYB	1760	31	1.308239	-1.419898	160	33.85	0.211563
GO:0007275_multicellular_organismal_development	NEFL	1760	31	1.308239	-1.419898	160	33.85	0.211563
GO:0007275_multicellular_organismal_development	MAP2K5	1760	31	1.308239	-1.419898	160	33.85	0.211563
GO:0007275_multicellular_organismal_development	PITX2	1760	31	1.308239	-1.419898	160	33.85	0.211563
GO:0007275_multicellular_organismal_development	IRS2	1760	31	1.308239	-1.419898	160	33.85	0.211563
GO:0007275_multicellular_organismal_development	COL13A1	1760	31	1.308239	-1.419898	160	33.85	0.211563
GO:0007275_multicellular_organismal_development	KITL	1760	31	1.308239	-1.419898	160	33.85	0.211563
GO:0007275_multicellular_organismal_development	AHR	1760	31	1.308239	-1.419898	160	33.85	0.211563
GO:0007275_multicellular_organismal_development	RNF6	1760	31	1.308239	-1.419898	160	33.85	0.211563
GO:0007275_multicellular_organismal_development	GNAQ	1760	31	1.308239	-1.419898	160	33.85	0.211563
GO:0007275_multicellular_organismal_development	PKP2	1760	31	1.308239	-1.419898	160	33.85	0.211563
GO:0007275_multicellular_organismal_development	SALL1	1760	31	1.308239	-1.419898	160	33.85	0.211563
GO:0007275_multicellular_organismal_development	VEGFA	1760	31	1.308239	-1.419898	160	33.85	0.211563
GO:0007275_multicellular_organismal_development	NTRK2	1760	31	1.308239	-1.419898	160	33.85	0.211563
GO:0007275_multicellular_organismal_development	ID4	1760	31	1.308239	-1.419898	160	33.85	0.211563
GO:0007275_multicellular_organismal_development	FABP7	1760	31	1.308239	-1.419898	160	33.85	0.211563
GO:0007275_multicellular_organismal_development	TOB1	1760	31	1.308239	-1.419898	160	33.85	0.211563
GO:0042391_regulation_of_membrane_potential	GNAQ	95	4	3.127334	-1.418173	161	33.93	0.210745
GO:0042391_regulation_of_membrane_potential	BCL2	95	4	3.127334	-1.418173	161	33.93	0.210745
GO:0042391_regulation_of_membrane_potential	SNCA	95	4	3.127334	-1.418173	161	33.93	0.210745
GO:0042391_regulation_of_membrane_potential	CHRNB4	95	4	3.127334	-1.418173	161	33.93	0.210745
GO:0002309_T_cell_proliferation_during_immune_response	SLC11A1	3	1							
GO:0002369_T_cell_cytokine_production	SLC11A1	3	1							
GO:0002827_positive_regulation_of_T-helper_1_type_immune_response	SLC11A1	3	1							
GO:0006367_transcription_initiation_from_RNA_polymerase_II_promoter	AHR	3	1							
GO:0006828_manganese_ion_transport	SLC11A1	3	1							
GO:0007412_axon_target_recognition	BDNF	3	1							
GO:0014909_smooth_muscle_cell_migration	BCL2	3	1							
GO:0016322_neuron_remodeling	GNAQ	3	1							
GO:0019058_viral_infectious_cycle	BCL2	3	1							
GO:0031133_regulation_of_axon_diameter	NEFL	3	1							
GO:0032536_regulation_of_cell_projection_size	NEFL	3	1							
GO:0032632_interleukin-3_production	SLC11A1	3	1							
GO:0032881_regulation_of_polysaccharide_metabolic_process	HMGB1	3	1							
GO:0043090_amino_acid_import	SLC11A1	3	1							
GO:0043092_L-amino_acid_import	SLC11A1	3	1							
GO:0045110_intermediate_filament_bundle_assembly	NEFL	3	1							
GO:0045844_positive_regulation_of_striated_muscle_development	BCL2	3	1							
GO:0048636_positive_regulation_of_muscle_development	BCL2	3	1							
GO:0048845_venous_blood_vessel_morphogenesis	PITX2	3	1							
GO:0051926_negative_regulation_of_calcium_ion_transport	BCL2	3	1							
GO:0060084_synaptic_transmission_involved_in_micturition	CHRNB4	3	1							
GO:0060460_left_lung_morphogenesis	PITX2	3	1							
GO:0060586_multicellular_organismal_iron_ion_homeostasis	SLC11A1	3	1							
GO:0060841_venous_blood_vessel_development	PITX2	3	1							
GO:0070873_regulation_of_glycogen_metabolic_process	HMGB1	3	1							
GO:0070875_positive_regulation_of_glycogen_metabolic_process	HMGB1	3	1							
GO:0001541_ovarian_follicle_development	BCL2	24	2	6.189516	-1.390289	163	36.42	0.223436
GO:0001541_ovarian_follicle_development	VEGFA	24	2	6.189516	-1.390289	163	36.42	0.223436
GO:0014070_response_to_organic_cyclic_substance	CHRNB4	24	2	6.189516	-1.390289	163	36.42	0.223436
GO:0014070_response_to_organic_cyclic_substance	ABAT	24	2	6.189516	-1.390289	163	36.42	0.223436
GO:0032502_developmental_process	HMGB1	2060	35	1.261940	-1.383669	164	36.51	0.222622
GO:0032502_developmental_process	PARD3	2060	35	1.261940	-1.383669	164	36.51	0.222622
GO:0032502_developmental_process	LTBP3	2060	35	1.261940	-1.383669	164	36.51	0.222622
GO:0032502_developmental_process	SNCA	2060	35	1.261940	-1.383669	164	36.51	0.222622
GO:0032502_developmental_process	ONECUT2	2060	35	1.261940	-1.383669	164	36.51	0.222622
GO:0032502_developmental_process	RORB	2060	35	1.261940	-1.383669	164	36.51	0.222622
GO:0032502_developmental_process	EPHB1	2060	35	1.261940	-1.383669	164	36.51	0.222622
GO:0032502_developmental_process	SEMA5A	2060	35	1.261940	-1.383669	164	36.51	0.222622
GO:0032502_developmental_process	NRCAM	2060	35	1.261940	-1.383669	164	36.51	0.222622
GO:0032502_developmental_process	EFHD1	2060	35	1.261940	-1.383669	164	36.51	0.222622
GO:0032502_developmental_process	SPRY1	2060	35	1.261940	-1.383669	164	36.51	0.222622
GO:0032502_developmental_process	BDNF	2060	35	1.261940	-1.383669	164	36.51	0.222622
GO:0032502_developmental_process	DAB1	2060	35	1.261940	-1.383669	164	36.51	0.222622
GO:0032502_developmental_process	MORC3	2060	35	1.261940	-1.383669	164	36.51	0.222622
GO:0032502_developmental_process	BCL2	2060	35	1.261940	-1.383669	164	36.51	0.222622
GO:0032502_developmental_process	NR2F2	2060	35	1.261940	-1.383669	164	36.51	0.222622
GO:0032502_developmental_process	MYB	2060	35	1.261940	-1.383669	164	36.51	0.222622
GO:0032502_developmental_process	NEFL	2060	35	1.261940	-1.383669	164	36.51	0.222622
GO:0032502_developmental_process	MAP2K5	2060	35	1.261940	-1.383669	164	36.51	0.222622
GO:0032502_developmental_process	PITX2	2060	35	1.261940	-1.383669	164	36.51	0.222622
GO:0032502_developmental_process	SCD1	2060	35	1.261940	-1.383669	164	36.51	0.222622
GO:0032502_developmental_process	IRS2	2060	35	1.261940	-1.383669	164	36.51	0.222622
GO:0032502_developmental_process	COL13A1	2060	35	1.261940	-1.383669	164	36.51	0.222622
GO:0032502_developmental_process	KITL	2060	35	1.261940	-1.383669	164	36.51	0.222622
GO:0032502_developmental_process	AHR	2060	35	1.261940	-1.383669	164	36.51	0.222622
GO:0032502_developmental_process	CDC25B	2060	35	1.261940	-1.383669	164	36.51	0.222622
GO:0032502_developmental_process	RNF6	2060	35	1.261940	-1.383669	164	36.51	0.222622
GO:0032502_developmental_process	GNAQ	2060	35	1.261940	-1.383669	164	36.51	0.222622
GO:0032502_developmental_process	PKP2	2060	35	1.261940	-1.383669	164	36.51	0.222622
GO:0032502_developmental_process	SALL1	2060	35	1.261940	-1.383669	164	36.51	0.222622
GO:0032502_developmental_process	VEGFA	2060	35	1.261940	-1.383669	164	36.51	0.222622
GO:0032502_developmental_process	NTRK2	2060	35	1.261940	-1.383669	164	36.51	0.222622
GO:0032502_developmental_process	ID4	2060	35	1.261940	-1.383669	164	36.51	0.222622
GO:0032502_developmental_process	FABP7	2060	35	1.261940	-1.383669	164	36.51	0.222622
GO:0032502_developmental_process	TOB1	2060	35	1.261940	-1.383669	164	36.51	0.222622
GO:0055123_digestive_system_development	BCL2	25	2	5.941935	-1.357787	165	38.28	0.232000
GO:0055123_digestive_system_development	PITX2	25	2	5.941935	-1.357787	165	38.28	0.232000
GO:0042221_response_to_chemical_stimulus	SLC11A1	409	10	1.815995	-1.349992	166	38.52	0.232048
GO:0042221_response_to_chemical_stimulus	HMGB1	409	10	1.815995	-1.349992	166	38.52	0.232048
GO:0042221_response_to_chemical_stimulus	IRS2	409	10	1.815995	-1.349992	166	38.52	0.232048
GO:0042221_response_to_chemical_stimulus	BDNF	409	10	1.815995	-1.349992	166	38.52	0.232048
GO:0042221_response_to_chemical_stimulus	PFKL	409	10	1.815995	-1.349992	166	38.52	0.232048
GO:0042221_response_to_chemical_stimulus	BCL2	409	10	1.815995	-1.349992	166	38.52	0.232048
GO:0042221_response_to_chemical_stimulus	SNCA	409	10	1.815995	-1.349992	166	38.52	0.232048
GO:0042221_response_to_chemical_stimulus	CHRNB4	409	10	1.815995	-1.349992	166	38.52	0.232048
GO:0042221_response_to_chemical_stimulus	ABAT	409	10	1.815995	-1.349992	166	38.52	0.232048
GO:0042221_response_to_chemical_stimulus	AHR	409	10	1.815995	-1.349992	166	38.52	0.232048
GO:0033554_cellular_response_to_stress	PAXIP1	196	6	2.273700	-1.329141	167	39.24	0.234970
GO:0033554_cellular_response_to_stress	DCLRE1A	196	6	2.273700	-1.329141	167	39.24	0.234970
GO:0033554_cellular_response_to_stress	BCL2	196	6	2.273700	-1.329141	167	39.24	0.234970
GO:0033554_cellular_response_to_stress	SNCA	196	6	2.273700	-1.329141	167	39.24	0.234970
GO:0033554_cellular_response_to_stress	NEFL	196	6	2.273700	-1.329141	167	39.24	0.234970
GO:0033554_cellular_response_to_stress	FEN1	196	6	2.273700	-1.329141	167	39.24	0.234970
GO:0007405_neuroblast_proliferation	BDNF	26	2	5.713400	-1.326731	168	40.46	0.240833
GO:0007405_neuroblast_proliferation	ID4	26	2	5.713400	-1.326731	168	40.46	0.240833
GO:0050801_ion_homeostasis	SLC11A1	197	6	2.262158	-1.320181	169	40.62	0.240355
GO:0050801_ion_homeostasis	GNAQ	197	6	2.262158	-1.320181	169	40.62	0.240355
GO:0050801_ion_homeostasis	BCL2	197	6	2.262158	-1.320181	169	40.62	0.240355
GO:0050801_ion_homeostasis	SNCA	197	6	2.262158	-1.320181	169	40.62	0.240355
GO:0050801_ion_homeostasis	CHRNB4	197	6	2.262158	-1.320181	169	40.62	0.240355
GO:0050801_ion_homeostasis	SLC4A4	197	6	2.262158	-1.320181	169	40.62	0.240355
GO:0032270_positive_regulation_of_cellular_protein_metabolic_process	HMGB1	61	3	3.652829	-1.317173	170	40.91	0.240647
GO:0032270_positive_regulation_of_cellular_protein_metabolic_process	BCL2	61	3	3.652829	-1.317173	170	40.91	0.240647
GO:0032270_positive_regulation_of_cellular_protein_metabolic_process	KITL	61	3	3.652829	-1.317173	170	40.91	0.240647
GO:0032940_secretion_by_cell	CADPS	149	5	2.492423	-1.309598	171	41.23	0.241111
GO:0032940_secretion_by_cell	BDNF	149	5	2.492423	-1.309598	171	41.23	0.241111
GO:0032940_secretion_by_cell	PFKL	149	5	2.492423	-1.309598	171	41.23	0.241111
GO:0032940_secretion_by_cell	NTRK2	149	5	2.492423	-1.309598	171	41.23	0.241111
GO:0032940_secretion_by_cell	SNCA	149	5	2.492423	-1.309598	171	41.23	0.241111
GO:0006351_transcription__DNA-dependent	HMGB1	594	13	1.625529	-1.305197	172	41.35	0.240407
GO:0006351_transcription__DNA-dependent	LCORL	594	13	1.625529	-1.305197	172	41.35	0.240407
GO:0006351_transcription__DNA-dependent	ONECUT2	594	13	1.625529	-1.305197	172	41.35	0.240407
GO:0006351_transcription__DNA-dependent	RORB	594	13	1.625529	-1.305197	172	41.35	0.240407
GO:0006351_transcription__DNA-dependent	AHR	594	13	1.625529	-1.305197	172	41.35	0.240407
GO:0006351_transcription__DNA-dependent	SUZ12	594	13	1.625529	-1.305197	172	41.35	0.240407
GO:0006351_transcription__DNA-dependent	SLC11A1	594	13	1.625529	-1.305197	172	41.35	0.240407
GO:0006351_transcription__DNA-dependent	RNF6	594	13	1.625529	-1.305197	172	41.35	0.240407
GO:0006351_transcription__DNA-dependent	NFAT5	594	13	1.625529	-1.305197	172	41.35	0.240407
GO:0006351_transcription__DNA-dependent	NR2F2	594	13	1.625529	-1.305197	172	41.35	0.240407
GO:0006351_transcription__DNA-dependent	MYB	594	13	1.625529	-1.305197	172	41.35	0.240407
GO:0006351_transcription__DNA-dependent	ETV3	594	13	1.625529	-1.305197	172	41.35	0.240407
GO:0006351_transcription__DNA-dependent	PITX2	594	13	1.625529	-1.305197	172	41.35	0.240407
GO:0032774_RNA_biosynthetic_process	HMGB1	595	13	1.622798	-1.300232	173	41.51	0.239942
GO:0032774_RNA_biosynthetic_process	LCORL	595	13	1.622798	-1.300232	173	41.51	0.239942
GO:0032774_RNA_biosynthetic_process	ONECUT2	595	13	1.622798	-1.300232	173	41.51	0.239942
GO:0032774_RNA_biosynthetic_process	RORB	595	13	1.622798	-1.300232	173	41.51	0.239942
GO:0032774_RNA_biosynthetic_process	AHR	595	13	1.622798	-1.300232	173	41.51	0.239942
GO:0032774_RNA_biosynthetic_process	SUZ12	595	13	1.622798	-1.300232	173	41.51	0.239942
GO:0032774_RNA_biosynthetic_process	SLC11A1	595	13	1.622798	-1.300232	173	41.51	0.239942
GO:0032774_RNA_biosynthetic_process	RNF6	595	13	1.622798	-1.300232	173	41.51	0.239942
GO:0032774_RNA_biosynthetic_process	NFAT5	595	13	1.622798	-1.300232	173	41.51	0.239942
GO:0032774_RNA_biosynthetic_process	NR2F2	595	13	1.622798	-1.300232	173	41.51	0.239942
GO:0032774_RNA_biosynthetic_process	MYB	595	13	1.622798	-1.300232	173	41.51	0.239942
GO:0032774_RNA_biosynthetic_process	ETV3	595	13	1.622798	-1.300232	173	41.51	0.239942
GO:0032774_RNA_biosynthetic_process	PITX2	595	13	1.622798	-1.300232	173	41.51	0.239942
GO:0006916_anti-apoptosis	BDNF	62	3	3.593913	-1.299700	175	41.76	0.238629
GO:0006916_anti-apoptosis	BCL2	62	3	3.593913	-1.299700	175	41.76	0.238629
GO:0006916_anti-apoptosis	VEGFA	62	3	3.593913	-1.299700	175	41.76	0.238629
GO:0030155_regulation_of_cell_adhesion	DAB1	62	3	3.593913	-1.299700	175	41.76	0.238629
GO:0030155_regulation_of_cell_adhesion	BCL2	62	3	3.593913	-1.299700	175	41.76	0.238629
GO:0030155_regulation_of_cell_adhesion	ONECUT2	62	3	3.593913	-1.299700	175	41.76	0.238629
GO:0016050_vesicle_organization	CADPS	27	2	5.501792	-1.297009	176	42.5	0.241477
GO:0016050_vesicle_organization	BCL2	27	2	5.501792	-1.297009	176	42.5	0.241477
GO:0007267_cell-cell_signaling	SPRY1	252	7	2.063172	-1.293046	177	42.66	0.241017
GO:0007267_cell-cell_signaling	BDNF	252	7	2.063172	-1.293046	177	42.66	0.241017
GO:0007267_cell-cell_signaling	PFKL	252	7	2.063172	-1.293046	177	42.66	0.241017
GO:0007267_cell-cell_signaling	SALL1	252	7	2.063172	-1.293046	177	42.66	0.241017
GO:0007267_cell-cell_signaling	NTRK2	252	7	2.063172	-1.293046	177	42.66	0.241017
GO:0007267_cell-cell_signaling	SNCA	252	7	2.063172	-1.293046	177	42.66	0.241017
GO:0007267_cell-cell_signaling	CHRNB4	252	7	2.063172	-1.293046	177	42.66	0.241017
GO:0045893_positive_regulation_of_transcription__DNA-dependent	SLC11A1	306	8	1.941809	-1.292432	179	42.72	0.238659
GO:0045893_positive_regulation_of_transcription__DNA-dependent	HMGB1	306	8	1.941809	-1.292432	179	42.72	0.238659
GO:0045893_positive_regulation_of_transcription__DNA-dependent	RNF6	306	8	1.941809	-1.292432	179	42.72	0.238659
GO:0045893_positive_regulation_of_transcription__DNA-dependent	ONECUT2	306	8	1.941809	-1.292432	179	42.72	0.238659
GO:0045893_positive_regulation_of_transcription__DNA-dependent	NFAT5	306	8	1.941809	-1.292432	179	42.72	0.238659
GO:0045893_positive_regulation_of_transcription__DNA-dependent	RORB	306	8	1.941809	-1.292432	179	42.72	0.238659
GO:0045893_positive_regulation_of_transcription__DNA-dependent	AHR	306	8	1.941809	-1.292432	179	42.72	0.238659
GO:0045893_positive_regulation_of_transcription__DNA-dependent	PITX2	306	8	1.941809	-1.292432	179	42.72	0.238659
GO:0051254_positive_regulation_of_RNA_metabolic_process	SLC11A1	306	8	1.941809	-1.292432	179	42.72	0.238659
GO:0051254_positive_regulation_of_RNA_metabolic_process	HMGB1	306	8	1.941809	-1.292432	179	42.72	0.238659
GO:0051254_positive_regulation_of_RNA_metabolic_process	RNF6	306	8	1.941809	-1.292432	179	42.72	0.238659
GO:0051254_positive_regulation_of_RNA_metabolic_process	ONECUT2	306	8	1.941809	-1.292432	179	42.72	0.238659
GO:0051254_positive_regulation_of_RNA_metabolic_process	NFAT5	306	8	1.941809	-1.292432	179	42.72	0.238659
GO:0051254_positive_regulation_of_RNA_metabolic_process	RORB	306	8	1.941809	-1.292432	179	42.72	0.238659
GO:0051254_positive_regulation_of_RNA_metabolic_process	AHR	306	8	1.941809	-1.292432	179	42.72	0.238659
GO:0051254_positive_regulation_of_RNA_metabolic_process	PITX2	306	8	1.941809	-1.292432	179	42.72	0.238659
GO:0032989_cellular_component_morphogenesis	NRCAM	307	8	1.935484	-1.285529	180	42.86	0.238111
GO:0032989_cellular_component_morphogenesis	SEMA5A	307	8	1.935484	-1.285529	180	42.86	0.238111
GO:0032989_cellular_component_morphogenesis	PARD3	307	8	1.935484	-1.285529	180	42.86	0.238111
GO:0032989_cellular_component_morphogenesis	BDNF	307	8	1.935484	-1.285529	180	42.86	0.238111
GO:0032989_cellular_component_morphogenesis	RNF6	307	8	1.935484	-1.285529	180	42.86	0.238111
GO:0032989_cellular_component_morphogenesis	BCL2	307	8	1.935484	-1.285529	180	42.86	0.238111
GO:0032989_cellular_component_morphogenesis	NEFL	307	8	1.935484	-1.285529	180	42.86	0.238111
GO:0032989_cellular_component_morphogenesis	EPHB1	307	8	1.935484	-1.285529	180	42.86	0.238111
GO:0048878_chemical_homeostasis	SLC11A1	254	7	2.046927	-1.277775	181	43.26	0.239006
GO:0048878_chemical_homeostasis	GNAQ	254	7	2.046927	-1.277775	181	43.26	0.239006
GO:0048878_chemical_homeostasis	BCL2	254	7	2.046927	-1.277775	181	43.26	0.239006
GO:0048878_chemical_homeostasis	VEGFA	254	7	2.046927	-1.277775	181	43.26	0.239006
GO:0048878_chemical_homeostasis	SNCA	254	7	2.046927	-1.277775	181	43.26	0.239006
GO:0048878_chemical_homeostasis	CHRNB4	254	7	2.046927	-1.277775	181	43.26	0.239006
GO:0048878_chemical_homeostasis	SLC4A4	254	7	2.046927	-1.277775	181	43.26	0.239006
GO:0001938_positive_regulation_of_endothelial_cell_proliferation	VEGFA	4	1							
GO:0002326_B_cell_lineage_commitment	BCL2	4	1							
GO:0007144_female_meiosis_I	CDC25B	4	1							
GO:0007184_SMAD_protein_nuclear_translocation	TOB1	4	1							
GO:0010224_response_to_UV-B	BCL2	4	1							
GO:0015701_bicarbonate_transport	SLC4A4	4	1							
GO:0015809_arginine_transport	SLC11A1	4	1							
GO:0021535_cell_migration_in_hindbrain	DAB1	4	1							
GO:0021631_optic_nerve_morphogenesis	EPHB1	4	1							
GO:0021801_cerebral_cortex_radial_glia_guided_migration	DAB1	4	1							
GO:0032835_glomerulus_development	BCL2	4	1							
GO:0033026_negative_regulation_of_mast_cell_apoptosis	KITL	4	1							
GO:0033135_regulation_of_peptidyl-serine_phosphorylation	BCL2	4	1							
GO:0042773_ATP_synthesis_coupled_electron_transport	SNCA	4	1							
GO:0042775_mitochondrial_ATP_synthesis_coupled_electron_transport	SNCA	4	1							
GO:0042832_defense_response_to_protozoan	SLC11A1	4	1							
GO:0043129_surfactant_homeostasis	VEGFA	4	1							
GO:0043374_CD8-positive__alpha-beta_T_cell_differentiation	BCL2	4	1							
GO:0043470_regulation_of_carbohydrate_catabolic_process	HMGB1	4	1							
GO:0043471_regulation_of_cellular_carbohydrate_catabolic_process	HMGB1	4	1							
GO:0045930_negative_regulation_of_mitotic_cell_cycle	BCL2	4	1							
GO:0046548_retinal_rod_cell_development	NTRK2	4	1							
GO:0046579_positive_regulation_of_Ras_protein_signal_transduction	KITL	4	1							
GO:0046902_regulation_of_mitochondrial_membrane_permeability	BCL2	4	1							
GO:0048710_regulation_of_astrocyte_differentiation	ID4	4	1							
GO:0048875_chemical_homeostasis_within_a_tissue	VEGFA	4	1							
GO:0048935_peripheral_nervous_system_neuron_development	ONECUT2	4	1							
GO:0051452_intracellular_pH_reduction	SLC11A1	4	1							
GO:0055009_atrial_cardiac_muscle_morphogenesis	PITX2	4	1							
GO:0060158_activation_of_phospholipase_C_activity_by_dopamine_receptor_signaling_pathway	GNAQ	4	1							
GO:0060291_long-term_synaptic_potentiation	SNCA	4	1							
GO:0060459_left_lung_development	PITX2	4	1							
GO:0070059_apoptosis_in_response_to_endoplasmic_reticulum_stress	BCL2	4	1							
GO:0016310_phosphorylation	SLC11A1	309	8	1.922956	-1.271835	182	43.34	0.238132
GO:0016310_phosphorylation	HMGB1	309	8	1.922956	-1.271835	182	43.34	0.238132
GO:0016310_phosphorylation	SPRY1	309	8	1.922956	-1.271835	182	43.34	0.238132
GO:0016310_phosphorylation	DAB1	309	8	1.922956	-1.271835	182	43.34	0.238132
GO:0016310_phosphorylation	BCL2	309	8	1.922956	-1.271835	182	43.34	0.238132
GO:0016310_phosphorylation	SNCA	309	8	1.922956	-1.271835	182	43.34	0.238132
GO:0016310_phosphorylation	KITL	309	8	1.922956	-1.271835	182	43.34	0.238132
GO:0016310_phosphorylation	CDC25B	309	8	1.922956	-1.271835	182	43.34	0.238132
GO:0006470_protein_amino_acid_dephosphorylation	BCL2	28	2	5.305300	-1.268523	184	44.34	0.240978
GO:0006470_protein_amino_acid_dephosphorylation	PPM1A	28	2	5.305300	-1.268523	184	44.34	0.240978
GO:0043193_positive_regulation_of_gene-specific_transcription	HMGB1	28	2	5.305300	-1.268523	184	44.34	0.240978
GO:0043193_positive_regulation_of_gene-specific_transcription	RORB	28	2	5.305300	-1.268523	184	44.34	0.240978
GO:0048511_rhythmic_process	CSNK1E	65	3	3.428040	-1.249324	185	45.14	0.244000
GO:0048511_rhythmic_process	BCL2	65	3	3.428040	-1.249324	185	45.14	0.244000
GO:0048511_rhythmic_process	VEGFA	65	3	3.428040	-1.249324	185	45.14	0.244000
GO:0042490_mechanoreceptor_differentiation	BDNF	29	2	5.122358	-1.241184	186	46.46	0.249785
GO:0042490_mechanoreceptor_differentiation	NTRK2	29	2	5.122358	-1.241184	186	46.46	0.249785
GO:0048519_negative_regulation_of_biological_process	PFKL	859	17	1.469920	-1.240875	187	46.48	0.248556
GO:0048519_negative_regulation_of_biological_process	SNCA	859	17	1.469920	-1.240875	187	46.48	0.248556
GO:0048519_negative_regulation_of_biological_process	ONECUT2	859	17	1.469920	-1.240875	187	46.48	0.248556
GO:0048519_negative_regulation_of_biological_process	KITL	859	17	1.469920	-1.240875	187	46.48	0.248556
GO:0048519_negative_regulation_of_biological_process	SUZ12	859	17	1.469920	-1.240875	187	46.48	0.248556
GO:0048519_negative_regulation_of_biological_process	SLC11A1	859	17	1.469920	-1.240875	187	46.48	0.248556
GO:0048519_negative_regulation_of_biological_process	BDNF	859	17	1.469920	-1.240875	187	46.48	0.248556
GO:0048519_negative_regulation_of_biological_process	RNF6	859	17	1.469920	-1.240875	187	46.48	0.248556
GO:0048519_negative_regulation_of_biological_process	DAB1	859	17	1.469920	-1.240875	187	46.48	0.248556
GO:0048519_negative_regulation_of_biological_process	BCL2	859	17	1.469920	-1.240875	187	46.48	0.248556
GO:0048519_negative_regulation_of_biological_process	VEGFA	859	17	1.469920	-1.240875	187	46.48	0.248556
GO:0048519_negative_regulation_of_biological_process	ID4	859	17	1.469920	-1.240875	187	46.48	0.248556
GO:0048519_negative_regulation_of_biological_process	FABP7	859	17	1.469920	-1.240875	187	46.48	0.248556
GO:0048519_negative_regulation_of_biological_process	NR2F2	859	17	1.469920	-1.240875	187	46.48	0.248556
GO:0048519_negative_regulation_of_biological_process	NEFL	859	17	1.469920	-1.240875	187	46.48	0.248556
GO:0048519_negative_regulation_of_biological_process	ETV3	859	17	1.469920	-1.240875	187	46.48	0.248556
GO:0048519_negative_regulation_of_biological_process	TOB1	859	17	1.469920	-1.240875	187	46.48	0.248556
GO:0051641_cellular_localization	CADPS	370	9	1.806670	-1.240121	188	46.52	0.247447
GO:0051641_cellular_localization	SLC11A1	370	9	1.806670	-1.240121	188	46.52	0.247447
GO:0051641_cellular_localization	BDNF	370	9	1.806670	-1.240121	188	46.52	0.247447
GO:0051641_cellular_localization	PFKL	370	9	1.806670	-1.240121	188	46.52	0.247447
GO:0051641_cellular_localization	BCL2	370	9	1.806670	-1.240121	188	46.52	0.247447
GO:0051641_cellular_localization	NTRK2	370	9	1.806670	-1.240121	188	46.52	0.247447
GO:0051641_cellular_localization	SNCA	370	9	1.806670	-1.240121	188	46.52	0.247447
GO:0051641_cellular_localization	EHD1	370	9	1.806670	-1.240121	188	46.52	0.247447
GO:0051641_cellular_localization	TOB1	370	9	1.806670	-1.240121	188	46.52	0.247447
GO:0015837_amine_transport	CADPS	66	3	3.376100	-1.233178	190	46.88	0.246737
GO:0015837_amine_transport	SLC11A1	66	3	3.376100	-1.233178	190	46.88	0.246737
GO:0015837_amine_transport	SNCA	66	3	3.376100	-1.233178	190	46.88	0.246737
GO:0051130_positive_regulation_of_cellular_component_organization	SLC11A1	66	3	3.376100	-1.233178	190	46.88	0.246737
GO:0051130_positive_regulation_of_cellular_component_organization	NEFL	66	3	3.376100	-1.233178	190	46.88	0.246737
GO:0051130_positive_regulation_of_cellular_component_organization	AHR	66	3	3.376100	-1.233178	190	46.88	0.246737
GO:0080090_regulation_of_primary_metabolic_process	HMGB1	926	18	1.443775	-1.231926	191	46.91	0.245602
GO:0080090_regulation_of_primary_metabolic_process	SNCA	926	18	1.443775	-1.231926	191	46.91	0.245602
GO:0080090_regulation_of_primary_metabolic_process	ONECUT2	926	18	1.443775	-1.231926	191	46.91	0.245602
GO:0080090_regulation_of_primary_metabolic_process	RORB	926	18	1.443775	-1.231926	191	46.91	0.245602
GO:0080090_regulation_of_primary_metabolic_process	KITL	926	18	1.443775	-1.231926	191	46.91	0.245602
GO:0080090_regulation_of_primary_metabolic_process	AHR	926	18	1.443775	-1.231926	191	46.91	0.245602
GO:0080090_regulation_of_primary_metabolic_process	SUZ12	926	18	1.443775	-1.231926	191	46.91	0.245602
GO:0080090_regulation_of_primary_metabolic_process	SLC11A1	926	18	1.443775	-1.231926	191	46.91	0.245602
GO:0080090_regulation_of_primary_metabolic_process	RNF6	926	18	1.443775	-1.231926	191	46.91	0.245602
GO:0080090_regulation_of_primary_metabolic_process	GNAQ	926	18	1.443775	-1.231926	191	46.91	0.245602
GO:0080090_regulation_of_primary_metabolic_process	BCL2	926	18	1.443775	-1.231926	191	46.91	0.245602
GO:0080090_regulation_of_primary_metabolic_process	GARNL1	926	18	1.443775	-1.231926	191	46.91	0.245602
GO:0080090_regulation_of_primary_metabolic_process	NFAT5	926	18	1.443775	-1.231926	191	46.91	0.245602
GO:0080090_regulation_of_primary_metabolic_process	MYB	926	18	1.443775	-1.231926	191	46.91	0.245602
GO:0080090_regulation_of_primary_metabolic_process	ACSL4	926	18	1.443775	-1.231926	191	46.91	0.245602
GO:0080090_regulation_of_primary_metabolic_process	NR2F2	926	18	1.443775	-1.231926	191	46.91	0.245602
GO:0080090_regulation_of_primary_metabolic_process	ETV3	926	18	1.443775	-1.231926	191	46.91	0.245602
GO:0080090_regulation_of_primary_metabolic_process	PITX2	926	18	1.443775	-1.231926	191	46.91	0.245602
GO:0048514_blood_vessel_morphogenesis	SEMA5A	158	5	2.350449	-1.220018	192	47.38	0.246771
GO:0048514_blood_vessel_morphogenesis	NTRK2	158	5	2.350449	-1.220018	192	47.38	0.246771
GO:0048514_blood_vessel_morphogenesis	VEGFA	158	5	2.350449	-1.220018	192	47.38	0.246771
GO:0048514_blood_vessel_morphogenesis	NR2F2	158	5	2.350449	-1.220018	192	47.38	0.246771
GO:0048514_blood_vessel_morphogenesis	PITX2	158	5	2.350449	-1.220018	192	47.38	0.246771
GO:0009791_post-embryonic_development	GNAQ	67	3	3.325710	-1.217337	194	47.75	0.246134
GO:0009791_post-embryonic_development	MORC3	67	3	3.325710	-1.217337	194	47.75	0.246134
GO:0009791_post-embryonic_development	BCL2	67	3	3.325710	-1.217337	194	47.75	0.246134
GO:0051247_positive_regulation_of_protein_metabolic_process	HMGB1	67	3	3.325710	-1.217337	194	47.75	0.246134
GO:0051247_positive_regulation_of_protein_metabolic_process	BCL2	67	3	3.325710	-1.217337	194	47.75	0.246134
GO:0051247_positive_regulation_of_protein_metabolic_process	KITL	67	3	3.325710	-1.217337	194	47.75	0.246134
GO:0048565_gut_development	BCL2	30	2	4.951613	-1.214912	195	49.15	0.252051
GO:0048565_gut_development	MYB	30	2	4.951613	-1.214912	195	49.15	0.252051
GO:0010604_positive_regulation_of_macromolecule_metabolic_process	SLC11A1	433	10	1.715339	-1.210277	196	49.26	0.251327
GO:0010604_positive_regulation_of_macromolecule_metabolic_process	HMGB1	433	10	1.715339	-1.210277	196	49.26	0.251327
GO:0010604_positive_regulation_of_macromolecule_metabolic_process	RNF6	433	10	1.715339	-1.210277	196	49.26	0.251327
GO:0010604_positive_regulation_of_macromolecule_metabolic_process	BCL2	433	10	1.715339	-1.210277	196	49.26	0.251327
GO:0010604_positive_regulation_of_macromolecule_metabolic_process	ONECUT2	433	10	1.715339	-1.210277	196	49.26	0.251327
GO:0010604_positive_regulation_of_macromolecule_metabolic_process	NFAT5	433	10	1.715339	-1.210277	196	49.26	0.251327
GO:0010604_positive_regulation_of_macromolecule_metabolic_process	RORB	433	10	1.715339	-1.210277	196	49.26	0.251327
GO:0010604_positive_regulation_of_macromolecule_metabolic_process	KITL	433	10	1.715339	-1.210277	196	49.26	0.251327
GO:0010604_positive_regulation_of_macromolecule_metabolic_process	AHR	433	10	1.715339	-1.210277	196	49.26	0.251327
GO:0010604_positive_regulation_of_macromolecule_metabolic_process	PITX2	433	10	1.715339	-1.210277	196	49.26	0.251327
GO:0016311_dephosphorylation	BCL2	31	2	4.791883	-1.189635	200	51.55	0.257750
GO:0016311_dephosphorylation	PPM1A	31	2	4.791883	-1.189635	200	51.55	0.257750
GO:0021954_central_nervous_system_neuron_development	GNAQ	31	2	4.791883	-1.189635	200	51.55	0.257750
GO:0021954_central_nervous_system_neuron_development	EPHB1	31	2	4.791883	-1.189635	200	51.55	0.257750
GO:0033555_multicellular_organismal_response_to_stress	BDNF	31	2	4.791883	-1.189635	200	51.55	0.257750
GO:0033555_multicellular_organismal_response_to_stress	BCL2	31	2	4.791883	-1.189635	200	51.55	0.257750
GO:0048167_regulation_of_synaptic_plasticity	BDNF	31	2	4.791883	-1.189635	200	51.55	0.257750
GO:0048167_regulation_of_synaptic_plasticity	SNCA	31	2	4.791883	-1.189635	200	51.55	0.257750
GO:0001932_regulation_of_protein_amino_acid_phosphorylation	HMGB1	69	3	3.229313	-1.186537	201	51.98	0.258607
GO:0001932_regulation_of_protein_amino_acid_phosphorylation	BCL2	69	3	3.229313	-1.186537	201	51.98	0.258607
GO:0001932_regulation_of_protein_amino_acid_phosphorylation	KITL	69	3	3.229313	-1.186537	201	51.98	0.258607
GO:0000272_polysaccharide_catabolic_process	HMGB1	5	1	14.854839	-1.183378	233	70.14	0.301030
GO:0001562_response_to_protozoan	SLC11A1	5	1	14.854839	-1.183378	233	70.14	0.301030
GO:0002825_regulation_of_T-helper_1_type_immune_response	SLC11A1	5	1	14.854839	-1.183378	233	70.14	0.301030
GO:0005980_glycogen_catabolic_process	HMGB1	5	1	14.854839	-1.183378	233	70.14	0.301030
GO:0009251_glucan_catabolic_process	HMGB1	5	1	14.854839	-1.183378	233	70.14	0.301030
GO:0010522_regulation_of_calcium_ion_transport_into_cytosol	BCL2	5	1	14.854839	-1.183378	233	70.14	0.301030
GO:0010676_positive_regulation_of_cellular_carbohydrate_metabolic_process	HMGB1	5	1	14.854839	-1.183378	233	70.14	0.301030
GO:0015802_basic_amino_acid_transport	SLC11A1	5	1	14.854839	-1.183378	233	70.14	0.301030
GO:0019227_neuronal_action_potential_propagation	NRCAM	5	1	14.854839	-1.183378	233	70.14	0.301030
GO:0021554_optic_nerve_development	EPHB1	5	1	14.854839	-1.183378	233	70.14	0.301030
GO:0022415_viral_reproductive_process	BCL2	5	1	14.854839	-1.183378	233	70.14	0.301030
GO:0030004_cellular_monovalent_inorganic_cation_homeostasis	SLC11A1	5	1	14.854839	-1.183378	233	70.14	0.301030
GO:0030641_regulation_of_cellular_pH	SLC11A1	5	1	14.854839	-1.183378	233	70.14	0.301030
GO:0032845_negative_regulation_of_homeostatic_process	BCL2	5	1	14.854839	-1.183378	233	70.14	0.301030
GO:0033023_mast_cell_homeostasis	KITL	5	1	14.854839	-1.183378	233	70.14	0.301030
GO:0033024_mast_cell_apoptosis	KITL	5	1	14.854839	-1.183378	233	70.14	0.301030
GO:0033025_regulation_of_mast_cell_apoptosis	KITL	5	1	14.854839	-1.183378	233	70.14	0.301030
GO:0035095_behavioral_response_to_nicotine	CHRNB4	5	1	14.854839	-1.183378	233	70.14	0.301030
GO:0035234_germ_cell_programmed_cell_death	KITL	5	1	14.854839	-1.183378	233	70.14	0.301030
GO:0042416_dopamine_biosynthetic_process	SNCA	5	1	14.854839	-1.183378	233	70.14	0.301030
GO:0043030_regulation_of_macrophage_activation	SNCA	5	1	14.854839	-1.183378	233	70.14	0.301030
GO:0043489_RNA_stabilization	SLC11A1	5	1	14.854839	-1.183378	233	70.14	0.301030
GO:0044247_cellular_polysaccharide_catabolic_process	HMGB1	5	1	14.854839	-1.183378	233	70.14	0.301030
GO:0045342_MHC_class_II_biosynthetic_process	SLC11A1	5	1	14.854839	-1.183378	233	70.14	0.301030
GO:0045730_respiratory_burst	SLC11A1	5	1	14.854839	-1.183378	233	70.14	0.301030
GO:0045851_pH_reduction	SLC11A1	5	1	14.854839	-1.183378	233	70.14	0.301030
GO:0048255_mRNA_stabilization	SLC11A1	5	1	14.854839	-1.183378	233	70.14	0.301030
GO:0048532_anatomical_structure_arrangement	DAB1	5	1	14.854839	-1.183378	233	70.14	0.301030
GO:0048934_peripheral_nervous_system_neuron_differentiation	ONECUT2	5	1	14.854839	-1.183378	233	70.14	0.301030
GO:0051057_positive_regulation_of_small_GTPase_mediated_signal_transduction	KITL	5	1	14.854839	-1.183378	233	70.14	0.301030
GO:0051453_regulation_of_intracellular_pH	SLC11A1	5	1	14.854839	-1.183378	233	70.14	0.301030
GO:0060073_micturition	CHRNB4	5	1	14.854839	-1.183378	233	70.14	0.301030
GO:0031326_regulation_of_cellular_biosynthetic_process	HMGB1	812	16	1.463531	-1.170900	234	70.8	0.302564
GO:0031326_regulation_of_cellular_biosynthetic_process	SNCA	812	16	1.463531	-1.170900	234	70.8	0.302564
GO:0031326_regulation_of_cellular_biosynthetic_process	ONECUT2	812	16	1.463531	-1.170900	234	70.8	0.302564
GO:0031326_regulation_of_cellular_biosynthetic_process	RORB	812	16	1.463531	-1.170900	234	70.8	0.302564
GO:0031326_regulation_of_cellular_biosynthetic_process	AHR	812	16	1.463531	-1.170900	234	70.8	0.302564
GO:0031326_regulation_of_cellular_biosynthetic_process	SUZ12	812	16	1.463531	-1.170900	234	70.8	0.302564
GO:0031326_regulation_of_cellular_biosynthetic_process	SLC11A1	812	16	1.463531	-1.170900	234	70.8	0.302564
GO:0031326_regulation_of_cellular_biosynthetic_process	RNF6	812	16	1.463531	-1.170900	234	70.8	0.302564
GO:0031326_regulation_of_cellular_biosynthetic_process	GNAQ	812	16	1.463531	-1.170900	234	70.8	0.302564
GO:0031326_regulation_of_cellular_biosynthetic_process	BCL2	812	16	1.463531	-1.170900	234	70.8	0.302564
GO:0031326_regulation_of_cellular_biosynthetic_process	GARNL1	812	16	1.463531	-1.170900	234	70.8	0.302564
GO:0031326_regulation_of_cellular_biosynthetic_process	NFAT5	812	16	1.463531	-1.170900	234	70.8	0.302564
GO:0031326_regulation_of_cellular_biosynthetic_process	MYB	812	16	1.463531	-1.170900	234	70.8	0.302564
GO:0031326_regulation_of_cellular_biosynthetic_process	NR2F2	812	16	1.463531	-1.170900	234	70.8	0.302564
GO:0031326_regulation_of_cellular_biosynthetic_process	ETV3	812	16	1.463531	-1.170900	234	70.8	0.302564
GO:0031326_regulation_of_cellular_biosynthetic_process	PITX2	812	16	1.463531	-1.170900	234	70.8	0.302564
GO:0002274_myeloid_leukocyte_activation	SLC11A1	32	2	4.642137	-1.165290	236	72.05	0.305297
GO:0002274_myeloid_leukocyte_activation	SNCA	32	2	4.642137	-1.165290	236	72.05	0.305297
GO:0050770_regulation_of_axonogenesis	RNF6	32	2	4.642137	-1.165290	236	72.05	0.305297
GO:0050770_regulation_of_axonogenesis	NEFL	32	2	4.642137	-1.165290	236	72.05	0.305297
GO:0031325_positive_regulation_of_cellular_metabolic_process	SLC11A1	442	10	1.680412	-1.161473	237	72.26	0.304895
GO:0031325_positive_regulation_of_cellular_metabolic_process	HMGB1	442	10	1.680412	-1.161473	237	72.26	0.304895
GO:0031325_positive_regulation_of_cellular_metabolic_process	RNF6	442	10	1.680412	-1.161473	237	72.26	0.304895
GO:0031325_positive_regulation_of_cellular_metabolic_process	BCL2	442	10	1.680412	-1.161473	237	72.26	0.304895
GO:0031325_positive_regulation_of_cellular_metabolic_process	ONECUT2	442	10	1.680412	-1.161473	237	72.26	0.304895
GO:0031325_positive_regulation_of_cellular_metabolic_process	NFAT5	442	10	1.680412	-1.161473	237	72.26	0.304895
GO:0031325_positive_regulation_of_cellular_metabolic_process	RORB	442	10	1.680412	-1.161473	237	72.26	0.304895
GO:0031325_positive_regulation_of_cellular_metabolic_process	KITL	442	10	1.680412	-1.161473	237	72.26	0.304895
GO:0031325_positive_regulation_of_cellular_metabolic_process	AHR	442	10	1.680412	-1.161473	237	72.26	0.304895
GO:0031325_positive_regulation_of_cellular_metabolic_process	PITX2	442	10	1.680412	-1.161473	237	72.26	0.304895
GO:0009889_regulation_of_biosynthetic_process	HMGB1	815	16	1.458144	-1.158930	238	72.32	0.303866
GO:0009889_regulation_of_biosynthetic_process	SNCA	815	16	1.458144	-1.158930	238	72.32	0.303866
GO:0009889_regulation_of_biosynthetic_process	ONECUT2	815	16	1.458144	-1.158930	238	72.32	0.303866
GO:0009889_regulation_of_biosynthetic_process	RORB	815	16	1.458144	-1.158930	238	72.32	0.303866
GO:0009889_regulation_of_biosynthetic_process	AHR	815	16	1.458144	-1.158930	238	72.32	0.303866
GO:0009889_regulation_of_biosynthetic_process	SUZ12	815	16	1.458144	-1.158930	238	72.32	0.303866
GO:0009889_regulation_of_biosynthetic_process	SLC11A1	815	16	1.458144	-1.158930	238	72.32	0.303866
GO:0009889_regulation_of_biosynthetic_process	RNF6	815	16	1.458144	-1.158930	238	72.32	0.303866
GO:0009889_regulation_of_biosynthetic_process	GNAQ	815	16	1.458144	-1.158930	238	72.32	0.303866
GO:0009889_regulation_of_biosynthetic_process	BCL2	815	16	1.458144	-1.158930	238	72.32	0.303866
GO:0009889_regulation_of_biosynthetic_process	GARNL1	815	16	1.458144	-1.158930	238	72.32	0.303866
GO:0009889_regulation_of_biosynthetic_process	NFAT5	815	16	1.458144	-1.158930	238	72.32	0.303866
GO:0009889_regulation_of_biosynthetic_process	NR2F2	815	16	1.458144	-1.158930	238	72.32	0.303866
GO:0009889_regulation_of_biosynthetic_process	MYB	815	16	1.458144	-1.158930	238	72.32	0.303866
GO:0009889_regulation_of_biosynthetic_process	ETV3	815	16	1.458144	-1.158930	238	72.32	0.303866
GO:0009889_regulation_of_biosynthetic_process	PITX2	815	16	1.458144	-1.158930	238	72.32	0.303866
GO:0006807_nitrogen_compound_metabolic_process	HMGB1	1147	21	1.359859	-1.150901	239	73.03	0.305565
GO:0006807_nitrogen_compound_metabolic_process	ALDH18A1	1147	21	1.359859	-1.150901	239	73.03	0.305565
GO:0006807_nitrogen_compound_metabolic_process	LCORL	1147	21	1.359859	-1.150901	239	73.03	0.305565
GO:0006807_nitrogen_compound_metabolic_process	SNCA	1147	21	1.359859	-1.150901	239	73.03	0.305565
GO:0006807_nitrogen_compound_metabolic_process	ONECUT2	1147	21	1.359859	-1.150901	239	73.03	0.305565
GO:0006807_nitrogen_compound_metabolic_process	RORB	1147	21	1.359859	-1.150901	239	73.03	0.305565
GO:0006807_nitrogen_compound_metabolic_process	AHR	1147	21	1.359859	-1.150901	239	73.03	0.305565
GO:0006807_nitrogen_compound_metabolic_process	SUZ12	1147	21	1.359859	-1.150901	239	73.03	0.305565
GO:0006807_nitrogen_compound_metabolic_process	SLC11A1	1147	21	1.359859	-1.150901	239	73.03	0.305565
GO:0006807_nitrogen_compound_metabolic_process	DCLRE1A	1147	21	1.359859	-1.150901	239	73.03	0.305565
GO:0006807_nitrogen_compound_metabolic_process	RNF6	1147	21	1.359859	-1.150901	239	73.03	0.305565
GO:0006807_nitrogen_compound_metabolic_process	GNAQ	1147	21	1.359859	-1.150901	239	73.03	0.305565
GO:0006807_nitrogen_compound_metabolic_process	BCL2	1147	21	1.359859	-1.150901	239	73.03	0.305565
GO:0006807_nitrogen_compound_metabolic_process	GARNL1	1147	21	1.359859	-1.150901	239	73.03	0.305565
GO:0006807_nitrogen_compound_metabolic_process	FABP3	1147	21	1.359859	-1.150901	239	73.03	0.305565
GO:0006807_nitrogen_compound_metabolic_process	NFAT5	1147	21	1.359859	-1.150901	239	73.03	0.305565
GO:0006807_nitrogen_compound_metabolic_process	MYB	1147	21	1.359859	-1.150901	239	73.03	0.305565
GO:0006807_nitrogen_compound_metabolic_process	NR2F2	1147	21	1.359859	-1.150901	239	73.03	0.305565
GO:0006807_nitrogen_compound_metabolic_process	FEN1	1147	21	1.359859	-1.150901	239	73.03	0.305565
GO:0006807_nitrogen_compound_metabolic_process	ETV3	1147	21	1.359859	-1.150901	239	73.03	0.305565
GO:0006807_nitrogen_compound_metabolic_process	PITX2	1147	21	1.359859	-1.150901	239	73.03	0.305565
GO:0006366_transcription_from_RNA_polymerase_II_promoter	SUZ12	444	10	1.672842	-1.150879	240	73.08	0.304500
GO:0006366_transcription_from_RNA_polymerase_II_promoter	SLC11A1	444	10	1.672842	-1.150879	240	73.08	0.304500
GO:0006366_transcription_from_RNA_polymerase_II_promoter	HMGB1	444	10	1.672842	-1.150879	240	73.08	0.304500
GO:0006366_transcription_from_RNA_polymerase_II_promoter	LCORL	444	10	1.672842	-1.150879	240	73.08	0.304500
GO:0006366_transcription_from_RNA_polymerase_II_promoter	ONECUT2	444	10	1.672842	-1.150879	240	73.08	0.304500
GO:0006366_transcription_from_RNA_polymerase_II_promoter	NFAT5	444	10	1.672842	-1.150879	240	73.08	0.304500
GO:0006366_transcription_from_RNA_polymerase_II_promoter	NR2F2	444	10	1.672842	-1.150879	240	73.08	0.304500
GO:0006366_transcription_from_RNA_polymerase_II_promoter	AHR	444	10	1.672842	-1.150879	240	73.08	0.304500
GO:0006366_transcription_from_RNA_polymerase_II_promoter	PITX2	444	10	1.672842	-1.150879	240	73.08	0.304500
GO:0006366_transcription_from_RNA_polymerase_II_promoter	ETV3	444	10	1.672842	-1.150879	240	73.08	0.304500
GO:0022037_metencephalon_development	DAB1	33	2	4.501466	-1.141817	241	74.76	0.310207
GO:0022037_metencephalon_development	BCL2	33	2	4.501466	-1.141817	241	74.76	0.310207
GO:0051716_cellular_response_to_stimulus	IRS2	273	7	1.904467	-1.141798	242	74.86	0.309339
GO:0051716_cellular_response_to_stimulus	PAXIP1	273	7	1.904467	-1.141798	242	74.86	0.309339
GO:0051716_cellular_response_to_stimulus	DCLRE1A	273	7	1.904467	-1.141798	242	74.86	0.309339
GO:0051716_cellular_response_to_stimulus	BCL2	273	7	1.904467	-1.141798	242	74.86	0.309339
GO:0051716_cellular_response_to_stimulus	SNCA	273	7	1.904467	-1.141798	242	74.86	0.309339
GO:0051716_cellular_response_to_stimulus	NEFL	273	7	1.904467	-1.141798	242	74.86	0.309339
GO:0051716_cellular_response_to_stimulus	FEN1	273	7	1.904467	-1.141798	242	74.86	0.309339
GO:0044249_cellular_biosynthetic_process	SCD1	1150	21	1.356311	-1.140632	243	74.94	0.308395
GO:0044249_cellular_biosynthetic_process	HMGB1	1150	21	1.356311	-1.140632	243	74.94	0.308395
GO:0044249_cellular_biosynthetic_process	LCORL	1150	21	1.356311	-1.140632	243	74.94	0.308395
GO:0044249_cellular_biosynthetic_process	ALDH18A1	1150	21	1.356311	-1.140632	243	74.94	0.308395
GO:0044249_cellular_biosynthetic_process	SNCA	1150	21	1.356311	-1.140632	243	74.94	0.308395
GO:0044249_cellular_biosynthetic_process	ONECUT2	1150	21	1.356311	-1.140632	243	74.94	0.308395
GO:0044249_cellular_biosynthetic_process	RORB	1150	21	1.356311	-1.140632	243	74.94	0.308395
GO:0044249_cellular_biosynthetic_process	AHR	1150	21	1.356311	-1.140632	243	74.94	0.308395
GO:0044249_cellular_biosynthetic_process	SUZ12	1150	21	1.356311	-1.140632	243	74.94	0.308395
GO:0044249_cellular_biosynthetic_process	SLC11A1	1150	21	1.356311	-1.140632	243	74.94	0.308395
GO:0044249_cellular_biosynthetic_process	RNF6	1150	21	1.356311	-1.140632	243	74.94	0.308395
GO:0044249_cellular_biosynthetic_process	GNAQ	1150	21	1.356311	-1.140632	243	74.94	0.308395
GO:0044249_cellular_biosynthetic_process	BCL2	1150	21	1.356311	-1.140632	243	74.94	0.308395
GO:0044249_cellular_biosynthetic_process	GARNL1	1150	21	1.356311	-1.140632	243	74.94	0.308395
GO:0044249_cellular_biosynthetic_process	NFAT5	1150	21	1.356311	-1.140632	243	74.94	0.308395
GO:0044249_cellular_biosynthetic_process	FABP3	1150	21	1.356311	-1.140632	243	74.94	0.308395
GO:0044249_cellular_biosynthetic_process	MYB	1150	21	1.356311	-1.140632	243	74.94	0.308395
GO:0044249_cellular_biosynthetic_process	NR2F2	1150	21	1.356311	-1.140632	243	74.94	0.308395
GO:0044249_cellular_biosynthetic_process	FEN1	1150	21	1.356311	-1.140632	243	74.94	0.308395
GO:0044249_cellular_biosynthetic_process	PITX2	1150	21	1.356311	-1.140632	243	74.94	0.308395
GO:0044249_cellular_biosynthetic_process	ETV3	1150	21	1.356311	-1.140632	243	74.94	0.308395
GO:0022403_cell_cycle_phase	BCL2	119	4	2.496612	-1.123468	244	76.15	0.312090
GO:0022403_cell_cycle_phase	ID4	119	4	2.496612	-1.123468	244	76.15	0.312090
GO:0022403_cell_cycle_phase	MYB	119	4	2.496612	-1.123468	244	76.15	0.312090
GO:0022403_cell_cycle_phase	CDC25B	119	4	2.496612	-1.123468	244	76.15	0.312090
GO:0010720_positive_regulation_of_cell_development	BCL2	34	2	4.369070	-1.119164	245	77.13	0.314816
GO:0010720_positive_regulation_of_cell_development	NEFL	34	2	4.369070	-1.119164	245	77.13	0.314816
GO:0009653_anatomical_structure_morphogenesis	PARD3	958	18	1.395549	-1.111652	246	77.49	0.315000
GO:0009653_anatomical_structure_morphogenesis	COL13A1	958	18	1.395549	-1.111652	246	77.49	0.315000
GO:0009653_anatomical_structure_morphogenesis	ONECUT2	958	18	1.395549	-1.111652	246	77.49	0.315000
GO:0009653_anatomical_structure_morphogenesis	RORB	958	18	1.395549	-1.111652	246	77.49	0.315000
GO:0009653_anatomical_structure_morphogenesis	EPHB1	958	18	1.395549	-1.111652	246	77.49	0.315000
GO:0009653_anatomical_structure_morphogenesis	NRCAM	958	18	1.395549	-1.111652	246	77.49	0.315000
GO:0009653_anatomical_structure_morphogenesis	SEMA5A	958	18	1.395549	-1.111652	246	77.49	0.315000
GO:0009653_anatomical_structure_morphogenesis	RNF6	958	18	1.395549	-1.111652	246	77.49	0.315000
GO:0009653_anatomical_structure_morphogenesis	BDNF	958	18	1.395549	-1.111652	246	77.49	0.315000
GO:0009653_anatomical_structure_morphogenesis	SPRY1	958	18	1.395549	-1.111652	246	77.49	0.315000
GO:0009653_anatomical_structure_morphogenesis	DAB1	958	18	1.395549	-1.111652	246	77.49	0.315000
GO:0009653_anatomical_structure_morphogenesis	GNAQ	958	18	1.395549	-1.111652	246	77.49	0.315000
GO:0009653_anatomical_structure_morphogenesis	BCL2	958	18	1.395549	-1.111652	246	77.49	0.315000
GO:0009653_anatomical_structure_morphogenesis	VEGFA	958	18	1.395549	-1.111652	246	77.49	0.315000
GO:0009653_anatomical_structure_morphogenesis	NTRK2	958	18	1.395549	-1.111652	246	77.49	0.315000
GO:0009653_anatomical_structure_morphogenesis	NR2F2	958	18	1.395549	-1.111652	246	77.49	0.315000
GO:0009653_anatomical_structure_morphogenesis	NEFL	958	18	1.395549	-1.111652	246	77.49	0.315000
GO:0009653_anatomical_structure_morphogenesis	PITX2	958	18	1.395549	-1.111652	246	77.49	0.315000
GO:0048513_organ_development	HMGB1	1365	24	1.305920	-1.107505	247	77.6	0.314170
GO:0048513_organ_development	IRS2	1365	24	1.305920	-1.107505	247	77.6	0.314170
GO:0048513_organ_development	COL13A1	1365	24	1.305920	-1.107505	247	77.6	0.314170
GO:0048513_organ_development	ONECUT2	1365	24	1.305920	-1.107505	247	77.6	0.314170
GO:0048513_organ_development	RORB	1365	24	1.305920	-1.107505	247	77.6	0.314170
GO:0048513_organ_development	KITL	1365	24	1.305920	-1.107505	247	77.6	0.314170
GO:0048513_organ_development	AHR	1365	24	1.305920	-1.107505	247	77.6	0.314170
GO:0048513_organ_development	EPHB1	1365	24	1.305920	-1.107505	247	77.6	0.314170
GO:0048513_organ_development	SEMA5A	1365	24	1.305920	-1.107505	247	77.6	0.314170
GO:0048513_organ_development	BDNF	1365	24	1.305920	-1.107505	247	77.6	0.314170
GO:0048513_organ_development	SPRY1	1365	24	1.305920	-1.107505	247	77.6	0.314170
GO:0048513_organ_development	DAB1	1365	24	1.305920	-1.107505	247	77.6	0.314170
GO:0048513_organ_development	GNAQ	1365	24	1.305920	-1.107505	247	77.6	0.314170
GO:0048513_organ_development	PKP2	1365	24	1.305920	-1.107505	247	77.6	0.314170
GO:0048513_organ_development	BCL2	1365	24	1.305920	-1.107505	247	77.6	0.314170
GO:0048513_organ_development	SALL1	1365	24	1.305920	-1.107505	247	77.6	0.314170
GO:0048513_organ_development	VEGFA	1365	24	1.305920	-1.107505	247	77.6	0.314170
GO:0048513_organ_development	NTRK2	1365	24	1.305920	-1.107505	247	77.6	0.314170
GO:0048513_organ_development	ID4	1365	24	1.305920	-1.107505	247	77.6	0.314170
GO:0048513_organ_development	MYB	1365	24	1.305920	-1.107505	247	77.6	0.314170
GO:0048513_organ_development	FABP7	1365	24	1.305920	-1.107505	247	77.6	0.314170
GO:0048513_organ_development	NR2F2	1365	24	1.305920	-1.107505	247	77.6	0.314170
GO:0048513_organ_development	MAP2K5	1365	24	1.305920	-1.107505	247	77.6	0.314170
GO:0048513_organ_development	PITX2	1365	24	1.305920	-1.107505	247	77.6	0.314170
GO:0042127_regulation_of_cell_proliferation	SUZ12	393	9	1.700936	-1.107396	248	77.64	0.313065
GO:0042127_regulation_of_cell_proliferation	HMGB1	393	9	1.700936	-1.107396	248	77.64	0.313065
GO:0042127_regulation_of_cell_proliferation	BDNF	393	9	1.700936	-1.107396	248	77.64	0.313065
GO:0042127_regulation_of_cell_proliferation	IRS2	393	9	1.700936	-1.107396	248	77.64	0.313065
GO:0042127_regulation_of_cell_proliferation	BCL2	393	9	1.700936	-1.107396	248	77.64	0.313065
GO:0042127_regulation_of_cell_proliferation	VEGFA	393	9	1.700936	-1.107396	248	77.64	0.313065
GO:0042127_regulation_of_cell_proliferation	ID4	393	9	1.700936	-1.107396	248	77.64	0.313065
GO:0042127_regulation_of_cell_proliferation	KITL	393	9	1.700936	-1.107396	248	77.64	0.313065
GO:0042127_regulation_of_cell_proliferation	PITX2	393	9	1.700936	-1.107396	248	77.64	0.313065
GO:0002360_T_cell_lineage_commitment	BCL2	6	1	12.379032	-1.107060	269	90.91	0.337955
GO:0002367_cytokine_production_during_immune_response	SLC11A1	6	1	12.379032	-1.107060	269	90.91	0.337955
GO:0006656_phosphatidylcholine_biosynthetic_process	FABP3	6	1	12.379032	-1.107060	269	90.91	0.337955
GO:0007406_negative_regulation_of_neuroblast_proliferation	BDNF	6	1	12.379032	-1.107060	269	90.91	0.337955
GO:0014812_muscle_cell_migration	BCL2	6	1	12.379032	-1.107060	269	90.91	0.337955
GO:0016032_viral_reproduction	BCL2	6	1	12.379032	-1.107060	269	90.91	0.337955
GO:0016574_histone_ubiquitination	SUZ12	6	1	12.379032	-1.107060	269	90.91	0.337955
GO:0021548_pons_development	BCL2	6	1	12.379032	-1.107060	269	90.91	0.337955
GO:0032392_DNA_geometric_change	HMGB1	6	1	12.379032	-1.107060	269	90.91	0.337955
GO:0032469_endoplasmic_reticulum_calcium_ion_homeostasis	BCL2	6	1	12.379032	-1.107060	269	90.91	0.337955
GO:0035094_response_to_nicotine	CHRNB4	6	1	12.379032	-1.107060	269	90.91	0.337955
GO:0043271_negative_regulation_of_ion_transport	BCL2	6	1	12.379032	-1.107060	269	90.91	0.337955
GO:0043467_regulation_of_generation_of_precursor_metabolites_and_energy	HMGB1	6	1	12.379032	-1.107060	269	90.91	0.337955
GO:0045913_positive_regulation_of_carbohydrate_metabolic_process	HMGB1	6	1	12.379032	-1.107060	269	90.91	0.337955
GO:0045931_positive_regulation_of_mitotic_cell_cycle	HMGB1	6	1	12.379032	-1.107060	269	90.91	0.337955
GO:0048041_focal_adhesion_formation	BCL2	6	1	12.379032	-1.107060	269	90.91	0.337955
GO:0050829_defense_response_to_Gram-negative_bacterium	SLC11A1	6	1	12.379032	-1.107060	269	90.91	0.337955
GO:0050872_white_fat_cell_differentiation	SCD1	6	1	12.379032	-1.107060	269	90.91	0.337955
GO:0051881_regulation_of_mitochondrial_membrane_potential	BCL2	6	1	12.379032	-1.107060	269	90.91	0.337955
GO:0060134_prepulse_inhibition	FABP7	6	1	12.379032	-1.107060	269	90.91	0.337955
GO:0065004_protein-DNA_complex_assembly	AHR	6	1	12.379032	-1.107060	269	90.91	0.337955
GO:0006355_regulation_of_transcription__DNA-dependent	SUZ12	575	12	1.550070	-1.104381	270	90.97	0.336926
GO:0006355_regulation_of_transcription__DNA-dependent	SLC11A1	575	12	1.550070	-1.104381	270	90.97	0.336926
GO:0006355_regulation_of_transcription__DNA-dependent	HMGB1	575	12	1.550070	-1.104381	270	90.97	0.336926
GO:0006355_regulation_of_transcription__DNA-dependent	RNF6	575	12	1.550070	-1.104381	270	90.97	0.336926
GO:0006355_regulation_of_transcription__DNA-dependent	ONECUT2	575	12	1.550070	-1.104381	270	90.97	0.336926
GO:0006355_regulation_of_transcription__DNA-dependent	NFAT5	575	12	1.550070	-1.104381	270	90.97	0.336926
GO:0006355_regulation_of_transcription__DNA-dependent	RORB	575	12	1.550070	-1.104381	270	90.97	0.336926
GO:0006355_regulation_of_transcription__DNA-dependent	MYB	575	12	1.550070	-1.104381	270	90.97	0.336926
GO:0006355_regulation_of_transcription__DNA-dependent	NR2F2	575	12	1.550070	-1.104381	270	90.97	0.336926
GO:0006355_regulation_of_transcription__DNA-dependent	AHR	575	12	1.550070	-1.104381	270	90.97	0.336926
GO:0006355_regulation_of_transcription__DNA-dependent	PITX2	575	12	1.550070	-1.104381	270	90.97	0.336926
GO:0006355_regulation_of_transcription__DNA-dependent	ETV3	575	12	1.550070	-1.104381	270	90.97	0.336926
GO:0006350_transcription	HMGB1	701	14	1.483365	-1.102438	271	91.14	0.336310
GO:0006350_transcription	LCORL	701	14	1.483365	-1.102438	271	91.14	0.336310
GO:0006350_transcription	ONECUT2	701	14	1.483365	-1.102438	271	91.14	0.336310
GO:0006350_transcription	RORB	701	14	1.483365	-1.102438	271	91.14	0.336310
GO:0006350_transcription	AHR	701	14	1.483365	-1.102438	271	91.14	0.336310
GO:0006350_transcription	SUZ12	701	14	1.483365	-1.102438	271	91.14	0.336310
GO:0006350_transcription	SLC11A1	701	14	1.483365	-1.102438	271	91.14	0.336310
GO:0006350_transcription	RNF6	701	14	1.483365	-1.102438	271	91.14	0.336310
GO:0006350_transcription	GARNL1	701	14	1.483365	-1.102438	271	91.14	0.336310
GO:0006350_transcription	NFAT5	701	14	1.483365	-1.102438	271	91.14	0.336310
GO:0006350_transcription	NR2F2	701	14	1.483365	-1.102438	271	91.14	0.336310
GO:0006350_transcription	MYB	701	14	1.483365	-1.102438	271	91.14	0.336310
GO:0006350_transcription	ETV3	701	14	1.483365	-1.102438	271	91.14	0.336310
GO:0006350_transcription	PITX2	701	14	1.483365	-1.102438	271	91.14	0.336310
GO:0065009_regulation_of_molecular_function	SLC11A1	279	7	1.863510	-1.102046	272	91.31	0.335699
GO:0065009_regulation_of_molecular_function	SPRY1	279	7	1.863510	-1.102046	272	91.31	0.335699
GO:0065009_regulation_of_molecular_function	DAB1	279	7	1.863510	-1.102046	272	91.31	0.335699
GO:0065009_regulation_of_molecular_function	GNAQ	279	7	1.863510	-1.102046	272	91.31	0.335699
GO:0065009_regulation_of_molecular_function	BCL2	279	7	1.863510	-1.102046	272	91.31	0.335699
GO:0065009_regulation_of_molecular_function	KITL	279	7	1.863510	-1.102046	272	91.31	0.335699
GO:0065009_regulation_of_molecular_function	CDC25B	279	7	1.863510	-1.102046	272	91.31	0.335699
GO:0048522_positive_regulation_of_cellular_process	HMGB1	895	17	1.410795	-1.101460	273	91.35	0.334615
GO:0048522_positive_regulation_of_cellular_process	IRS2	895	17	1.410795	-1.101460	273	91.35	0.334615
GO:0048522_positive_regulation_of_cellular_process	SNCA	895	17	1.410795	-1.101460	273	91.35	0.334615
GO:0048522_positive_regulation_of_cellular_process	ONECUT2	895	17	1.410795	-1.101460	273	91.35	0.334615
GO:0048522_positive_regulation_of_cellular_process	RORB	895	17	1.410795	-1.101460	273	91.35	0.334615
GO:0048522_positive_regulation_of_cellular_process	KITL	895	17	1.410795	-1.101460	273	91.35	0.334615
GO:0048522_positive_regulation_of_cellular_process	AHR	895	17	1.410795	-1.101460	273	91.35	0.334615
GO:0048522_positive_regulation_of_cellular_process	SUZ12	895	17	1.410795	-1.101460	273	91.35	0.334615
GO:0048522_positive_regulation_of_cellular_process	SLC11A1	895	17	1.410795	-1.101460	273	91.35	0.334615
GO:0048522_positive_regulation_of_cellular_process	BDNF	895	17	1.410795	-1.101460	273	91.35	0.334615
GO:0048522_positive_regulation_of_cellular_process	RNF6	895	17	1.410795	-1.101460	273	91.35	0.334615
GO:0048522_positive_regulation_of_cellular_process	BCL2	895	17	1.410795	-1.101460	273	91.35	0.334615
GO:0048522_positive_regulation_of_cellular_process	VEGFA	895	17	1.410795	-1.101460	273	91.35	0.334615
GO:0048522_positive_regulation_of_cellular_process	NFAT5	895	17	1.410795	-1.101460	273	91.35	0.334615
GO:0048522_positive_regulation_of_cellular_process	ID4	895	17	1.410795	-1.101460	273	91.35	0.334615
GO:0048522_positive_regulation_of_cellular_process	NEFL	895	17	1.410795	-1.101460	273	91.35	0.334615
GO:0048522_positive_regulation_of_cellular_process	PITX2	895	17	1.410795	-1.101460	273	91.35	0.334615
GO:0007281_germ_cell_development	BCL2	75	3	2.970968	-1.100596	274	91.52	0.334015
GO:0007281_germ_cell_development	KITL	75	3	2.970968	-1.100596	274	91.52	0.334015
GO:0007281_germ_cell_development	CDC25B	75	3	2.970968	-1.100596	274	91.52	0.334015
GO:0007292_female_gamete_generation	BCL2	35	2	4.244240	-1.097281	277	92.42	0.333646
GO:0007292_female_gamete_generation	CDC25B	35	2	4.244240	-1.097281	277	92.42	0.333646
GO:0010810_regulation_of_cell-substrate_adhesion	BCL2	35	2	4.244240	-1.097281	277	92.42	0.333646
GO:0010810_regulation_of_cell-substrate_adhesion	ONECUT2	35	2	4.244240	-1.097281	277	92.42	0.333646
GO:0051051_negative_regulation_of_transport	PFKL	35	2	4.244240	-1.097281	277	92.42	0.333646
GO:0051051_negative_regulation_of_transport	BCL2	35	2	4.244240	-1.097281	277	92.42	0.333646
GO:0030001_metal_ion_transport	SLC11A1	122	4	2.435219	-1.092378	278	93.08	0.334820
GO:0030001_metal_ion_transport	BCL2	122	4	2.435219	-1.092378	278	93.08	0.334820
GO:0030001_metal_ion_transport	MYB	122	4	2.435219	-1.092378	278	93.08	0.334820
GO:0030001_metal_ion_transport	SLC4A4	122	4	2.435219	-1.092378	278	93.08	0.334820
GO:0045941_positive_regulation_of_transcription	SLC11A1	338	8	1.757969	-1.088919	279	93.22	0.334122
GO:0045941_positive_regulation_of_transcription	HMGB1	338	8	1.757969	-1.088919	279	93.22	0.334122
GO:0045941_positive_regulation_of_transcription	RNF6	338	8	1.757969	-1.088919	279	93.22	0.334122
GO:0045941_positive_regulation_of_transcription	ONECUT2	338	8	1.757969	-1.088919	279	93.22	0.334122
GO:0045941_positive_regulation_of_transcription	NFAT5	338	8	1.757969	-1.088919	279	93.22	0.334122
GO:0045941_positive_regulation_of_transcription	RORB	338	8	1.757969	-1.088919	279	93.22	0.334122
GO:0045941_positive_regulation_of_transcription	AHR	338	8	1.757969	-1.088919	279	93.22	0.334122
GO:0045941_positive_regulation_of_transcription	PITX2	338	8	1.757969	-1.088919	279	93.22	0.334122
GO:0009725_response_to_hormone_stimulus	HMGB1	76	3	2.931876	-1.087137	280	93.39	0.333536
GO:0009725_response_to_hormone_stimulus	IRS2	76	3	2.931876	-1.087137	280	93.39	0.333536
GO:0009725_response_to_hormone_stimulus	BCL2	76	3	2.931876	-1.087137	280	93.39	0.333536
GO:0009893_positive_regulation_of_metabolic_process	SLC11A1	458	10	1.621707	-1.079181	281	93.85	0.333986
GO:0009893_positive_regulation_of_metabolic_process	HMGB1	458	10	1.621707	-1.079181	281	93.85	0.333986
GO:0009893_positive_regulation_of_metabolic_process	RNF6	458	10	1.621707	-1.079181	281	93.85	0.333986
GO:0009893_positive_regulation_of_metabolic_process	BCL2	458	10	1.621707	-1.079181	281	93.85	0.333986
GO:0009893_positive_regulation_of_metabolic_process	ONECUT2	458	10	1.621707	-1.079181	281	93.85	0.333986
GO:0009893_positive_regulation_of_metabolic_process	NFAT5	458	10	1.621707	-1.079181	281	93.85	0.333986
GO:0009893_positive_regulation_of_metabolic_process	RORB	458	10	1.621707	-1.079181	281	93.85	0.333986
GO:0009893_positive_regulation_of_metabolic_process	KITL	458	10	1.621707	-1.079181	281	93.85	0.333986
GO:0009893_positive_regulation_of_metabolic_process	AHR	458	10	1.621707	-1.079181	281	93.85	0.333986
GO:0009893_positive_regulation_of_metabolic_process	PITX2	458	10	1.621707	-1.079181	281	93.85	0.333986
GO:0051171_regulation_of_nitrogen_compound_metabolic_process	HMGB1	771	15	1.445023	-1.078583	282	93.9	0.332979
GO:0051171_regulation_of_nitrogen_compound_metabolic_process	ONECUT2	771	15	1.445023	-1.078583	282	93.9	0.332979
GO:0051171_regulation_of_nitrogen_compound_metabolic_process	RORB	771	15	1.445023	-1.078583	282	93.9	0.332979
GO:0051171_regulation_of_nitrogen_compound_metabolic_process	AHR	771	15	1.445023	-1.078583	282	93.9	0.332979
GO:0051171_regulation_of_nitrogen_compound_metabolic_process	SUZ12	771	15	1.445023	-1.078583	282	93.9	0.332979
GO:0051171_regulation_of_nitrogen_compound_metabolic_process	SLC11A1	771	15	1.445023	-1.078583	282	93.9	0.332979
GO:0051171_regulation_of_nitrogen_compound_metabolic_process	RNF6	771	15	1.445023	-1.078583	282	93.9	0.332979
GO:0051171_regulation_of_nitrogen_compound_metabolic_process	GNAQ	771	15	1.445023	-1.078583	282	93.9	0.332979
GO:0051171_regulation_of_nitrogen_compound_metabolic_process	BCL2	771	15	1.445023	-1.078583	282	93.9	0.332979
GO:0051171_regulation_of_nitrogen_compound_metabolic_process	GARNL1	771	15	1.445023	-1.078583	282	93.9	0.332979
GO:0051171_regulation_of_nitrogen_compound_metabolic_process	NFAT5	771	15	1.445023	-1.078583	282	93.9	0.332979
GO:0051171_regulation_of_nitrogen_compound_metabolic_process	MYB	771	15	1.445023	-1.078583	282	93.9	0.332979
GO:0051171_regulation_of_nitrogen_compound_metabolic_process	NR2F2	771	15	1.445023	-1.078583	282	93.9	0.332979
GO:0051171_regulation_of_nitrogen_compound_metabolic_process	PITX2	771	15	1.445023	-1.078583	282	93.9	0.332979
GO:0051171_regulation_of_nitrogen_compound_metabolic_process	ETV3	771	15	1.445023	-1.078583	282	93.9	0.332979
GO:0007631_feeding_behavior	BDNF	36	2	4.126344	-1.076126	285	95.24	0.334175
GO:0007631_feeding_behavior	NTRK2	36	2	4.126344	-1.076126	285	95.24	0.334175
GO:0022602_ovulation_cycle_process	BCL2	36	2	4.126344	-1.076126	285	95.24	0.334175
GO:0022602_ovulation_cycle_process	VEGFA	36	2	4.126344	-1.076126	285	95.24	0.334175
GO:0030278_regulation_of_ossification	BCL2	36	2	4.126344	-1.076126	285	95.24	0.334175
GO:0030278_regulation_of_ossification	TOB1	36	2	4.126344	-1.076126	285	95.24	0.334175
GO:0048523_negative_regulation_of_cellular_process	PFKL	774	15	1.439422	-1.066981	286	95.89	0.335280
GO:0048523_negative_regulation_of_cellular_process	SNCA	774	15	1.439422	-1.066981	286	95.89	0.335280
GO:0048523_negative_regulation_of_cellular_process	ONECUT2	774	15	1.439422	-1.066981	286	95.89	0.335280
GO:0048523_negative_regulation_of_cellular_process	KITL	774	15	1.439422	-1.066981	286	95.89	0.335280
GO:0048523_negative_regulation_of_cellular_process	SUZ12	774	15	1.439422	-1.066981	286	95.89	0.335280
GO:0048523_negative_regulation_of_cellular_process	BDNF	774	15	1.439422	-1.066981	286	95.89	0.335280
GO:0048523_negative_regulation_of_cellular_process	RNF6	774	15	1.439422	-1.066981	286	95.89	0.335280
GO:0048523_negative_regulation_of_cellular_process	DAB1	774	15	1.439422	-1.066981	286	95.89	0.335280
GO:0048523_negative_regulation_of_cellular_process	BCL2	774	15	1.439422	-1.066981	286	95.89	0.335280
GO:0048523_negative_regulation_of_cellular_process	VEGFA	774	15	1.439422	-1.066981	286	95.89	0.335280
GO:0048523_negative_regulation_of_cellular_process	ID4	774	15	1.439422	-1.066981	286	95.89	0.335280
GO:0048523_negative_regulation_of_cellular_process	NR2F2	774	15	1.439422	-1.066981	286	95.89	0.335280
GO:0048523_negative_regulation_of_cellular_process	NEFL	774	15	1.439422	-1.066981	286	95.89	0.335280
GO:0048523_negative_regulation_of_cellular_process	TOB1	774	15	1.439422	-1.066981	286	95.89	0.335280
GO:0048523_negative_regulation_of_cellular_process	ETV3	774	15	1.439422	-1.066981	286	95.89	0.335280
GO:0007167_enzyme_linked_receptor_protein_signaling_pathway	IRS2	229	6	1.946049	-1.065954	287	95.94	0.334286
GO:0007167_enzyme_linked_receptor_protein_signaling_pathway	LTBP1	229	6	1.946049	-1.065954	287	95.94	0.334286
GO:0007167_enzyme_linked_receptor_protein_signaling_pathway	LTBP3	229	6	1.946049	-1.065954	287	95.94	0.334286
GO:0007167_enzyme_linked_receptor_protein_signaling_pathway	ONECUT2	229	6	1.946049	-1.065954	287	95.94	0.334286
GO:0007167_enzyme_linked_receptor_protein_signaling_pathway	VEGFA	229	6	1.946049	-1.065954	287	95.94	0.334286
GO:0007167_enzyme_linked_receptor_protein_signaling_pathway	TOB1	229	6	1.946049	-1.065954	287	95.94	0.334286
GO:0006873_cellular_ion_homeostasis	SLC11A1	176	5	2.110062	-1.061512	288	96.25	0.334201
GO:0006873_cellular_ion_homeostasis	GNAQ	176	5	2.110062	-1.061512	288	96.25	0.334201
GO:0006873_cellular_ion_homeostasis	BCL2	176	5	2.110062	-1.061512	288	96.25	0.334201
GO:0006873_cellular_ion_homeostasis	SNCA	176	5	2.110062	-1.061512	288	96.25	0.334201
GO:0006873_cellular_ion_homeostasis	CHRNB4	176	5	2.110062	-1.061512	288	96.25	0.334201
GO:0007519_skeletal_muscle_tissue_development	BCL2	78	3	2.856700	-1.060900	290	96.68	0.333379
GO:0007519_skeletal_muscle_tissue_development	NR2F2	78	3	2.856700	-1.060900	290	96.68	0.333379
GO:0007519_skeletal_muscle_tissue_development	PITX2	78	3	2.856700	-1.060900	290	96.68	0.333379
GO:0060538_skeletal_muscle_organ_development	BCL2	78	3	2.856700	-1.060900	290	96.68	0.333379
GO:0060538_skeletal_muscle_organ_development	NR2F2	78	3	2.856700	-1.060900	290	96.68	0.333379
GO:0060538_skeletal_muscle_organ_development	PITX2	78	3	2.856700	-1.060900	290	96.68	0.333379
GO:0009058_biosynthetic_process	SCD1	1175	21	1.327454	-1.057708	291	96.75	0.332474
GO:0009058_biosynthetic_process	HMGB1	1175	21	1.327454	-1.057708	291	96.75	0.332474
GO:0009058_biosynthetic_process	ALDH18A1	1175	21	1.327454	-1.057708	291	96.75	0.332474
GO:0009058_biosynthetic_process	LCORL	1175	21	1.327454	-1.057708	291	96.75	0.332474
GO:0009058_biosynthetic_process	SNCA	1175	21	1.327454	-1.057708	291	96.75	0.332474
GO:0009058_biosynthetic_process	ONECUT2	1175	21	1.327454	-1.057708	291	96.75	0.332474
GO:0009058_biosynthetic_process	RORB	1175	21	1.327454	-1.057708	291	96.75	0.332474
GO:0009058_biosynthetic_process	AHR	1175	21	1.327454	-1.057708	291	96.75	0.332474
GO:0009058_biosynthetic_process	SUZ12	1175	21	1.327454	-1.057708	291	96.75	0.332474
GO:0009058_biosynthetic_process	SLC11A1	1175	21	1.327454	-1.057708	291	96.75	0.332474
GO:0009058_biosynthetic_process	RNF6	1175	21	1.327454	-1.057708	291	96.75	0.332474
GO:0009058_biosynthetic_process	GNAQ	1175	21	1.327454	-1.057708	291	96.75	0.332474
GO:0009058_biosynthetic_process	BCL2	1175	21	1.327454	-1.057708	291	96.75	0.332474
GO:0009058_biosynthetic_process	GARNL1	1175	21	1.327454	-1.057708	291	96.75	0.332474
GO:0009058_biosynthetic_process	FABP3	1175	21	1.327454	-1.057708	291	96.75	0.332474
GO:0009058_biosynthetic_process	NFAT5	1175	21	1.327454	-1.057708	291	96.75	0.332474
GO:0009058_biosynthetic_process	MYB	1175	21	1.327454	-1.057708	291	96.75	0.332474
GO:0009058_biosynthetic_process	NR2F2	1175	21	1.327454	-1.057708	291	96.75	0.332474
GO:0009058_biosynthetic_process	FEN1	1175	21	1.327454	-1.057708	291	96.75	0.332474
GO:0009058_biosynthetic_process	ETV3	1175	21	1.327454	-1.057708	291	96.75	0.332474
GO:0009058_biosynthetic_process	PITX2	1175	21	1.327454	-1.057708	291	96.75	0.332474
GO:0042698_ovulation_cycle	BCL2	37	2	4.014821	-1.055656	292	97.77	0.334829
GO:0042698_ovulation_cycle	VEGFA	37	2	4.014821	-1.055656	292	97.77	0.334829
GO:0051239_regulation_of_multicellular_organismal_process	HMGB1	587	12	1.518382	-1.051295	293	97.86	0.333993
GO:0051239_regulation_of_multicellular_organismal_process	SLC11A1	587	12	1.518382	-1.051295	293	97.86	0.333993
GO:0051239_regulation_of_multicellular_organismal_process	RNF6	587	12	1.518382	-1.051295	293	97.86	0.333993
GO:0051239_regulation_of_multicellular_organismal_process	BDNF	587	12	1.518382	-1.051295	293	97.86	0.333993
GO:0051239_regulation_of_multicellular_organismal_process	BCL2	587	12	1.518382	-1.051295	293	97.86	0.333993
GO:0051239_regulation_of_multicellular_organismal_process	SNCA	587	12	1.518382	-1.051295	293	97.86	0.333993
GO:0051239_regulation_of_multicellular_organismal_process	SP4	587	12	1.518382	-1.051295	293	97.86	0.333993
GO:0051239_regulation_of_multicellular_organismal_process	CHRNB4	587	12	1.518382	-1.051295	293	97.86	0.333993
GO:0051239_regulation_of_multicellular_organismal_process	ID4	587	12	1.518382	-1.051295	293	97.86	0.333993
GO:0051239_regulation_of_multicellular_organismal_process	NEFL	587	12	1.518382	-1.051295	293	97.86	0.333993
GO:0051239_regulation_of_multicellular_organismal_process	KITL	587	12	1.518382	-1.051295	293	97.86	0.333993
GO:0051239_regulation_of_multicellular_organismal_process	TOB1	587	12	1.518382	-1.051295	293	97.86	0.333993
GO:0015674_di-__tri-valent_inorganic_cation_transport	SLC11A1	79	3	2.820539	-1.048110	294	98.09	0.333639
GO:0015674_di-__tri-valent_inorganic_cation_transport	BCL2	79	3	2.820539	-1.048110	294	98.09	0.333639
GO:0015674_di-__tri-valent_inorganic_cation_transport	MYB	79	3	2.820539	-1.048110	294	98.09	0.333639
GO:0010628_positive_regulation_of_gene_expression	SLC11A1	346	8	1.717322	-1.043199	295	98.17	0.332780
GO:0010628_positive_regulation_of_gene_expression	HMGB1	346	8	1.717322	-1.043199	295	98.17	0.332780
GO:0010628_positive_regulation_of_gene_expression	RNF6	346	8	1.717322	-1.043199	295	98.17	0.332780
GO:0010628_positive_regulation_of_gene_expression	ONECUT2	346	8	1.717322	-1.043199	295	98.17	0.332780
GO:0010628_positive_regulation_of_gene_expression	NFAT5	346	8	1.717322	-1.043199	295	98.17	0.332780
GO:0010628_positive_regulation_of_gene_expression	RORB	346	8	1.717322	-1.043199	295	98.17	0.332780
GO:0010628_positive_regulation_of_gene_expression	AHR	346	8	1.717322	-1.043199	295	98.17	0.332780
GO:0010628_positive_regulation_of_gene_expression	PITX2	346	8	1.717322	-1.043199	295	98.17	0.332780
GO:0001556_oocyte_maturation	CDC25B	7	1	10.610599	-1.042969	310	113.73	0.366871
GO:0001936_regulation_of_endothelial_cell_proliferation	VEGFA	7	1	10.610599	-1.042969	310	113.73	0.366871
GO:0002792_negative_regulation_of_peptide_secretion	PFKL	7	1	10.610599	-1.042969	310	113.73	0.366871
GO:0006096_glycolysis	PFKL	7	1	10.610599	-1.042969	310	113.73	0.366871
GO:0006119_oxidative_phosphorylation	SNCA	7	1	10.610599	-1.042969	310	113.73	0.366871
GO:0006352_transcription_initiation	AHR	7	1	10.610599	-1.042969	310	113.73	0.366871
GO:0021884_forebrain_neuron_development	GNAQ	7	1	10.610599	-1.042969	310	113.73	0.366871
GO:0030517_negative_regulation_of_axon_extension	RNF6	7	1	10.610599	-1.042969	310	113.73	0.366871
GO:0034599_cellular_response_to_oxidative_stress	SNCA	7	1	10.610599	-1.042969	310	113.73	0.366871
GO:0044275_cellular_carbohydrate_catabolic_process	HMGB1	7	1	10.610599	-1.042969	310	113.73	0.366871
GO:0045668_negative_regulation_of_osteoblast_differentiation	TOB1	7	1	10.610599	-1.042969	310	113.73	0.366871
GO:0046676_negative_regulation_of_insulin_secretion	PFKL	7	1	10.610599	-1.042969	310	113.73	0.366871
GO:0048148_behavioral_response_to_cocaine	ABAT	7	1	10.610599	-1.042969	310	113.73	0.366871
GO:0048753_pigment_granule_organization	BCL2	7	1	10.610599	-1.042969	310	113.73	0.366871
GO:0048857_neural_nucleus_development	BCL2	7	1	10.610599	-1.042969	310	113.73	0.366871
GO:0051252_regulation_of_RNA_metabolic_process	SUZ12	590	12	1.510662	-1.038376	311	113.84	0.366045
GO:0051252_regulation_of_RNA_metabolic_process	SLC11A1	590	12	1.510662	-1.038376	311	113.84	0.366045
GO:0051252_regulation_of_RNA_metabolic_process	HMGB1	590	12	1.510662	-1.038376	311	113.84	0.366045
GO:0051252_regulation_of_RNA_metabolic_process	RNF6	590	12	1.510662	-1.038376	311	113.84	0.366045
GO:0051252_regulation_of_RNA_metabolic_process	ONECUT2	590	12	1.510662	-1.038376	311	113.84	0.366045
GO:0051252_regulation_of_RNA_metabolic_process	NFAT5	590	12	1.510662	-1.038376	311	113.84	0.366045
GO:0051252_regulation_of_RNA_metabolic_process	RORB	590	12	1.510662	-1.038376	311	113.84	0.366045
GO:0051252_regulation_of_RNA_metabolic_process	MYB	590	12	1.510662	-1.038376	311	113.84	0.366045
GO:0051252_regulation_of_RNA_metabolic_process	NR2F2	590	12	1.510662	-1.038376	311	113.84	0.366045
GO:0051252_regulation_of_RNA_metabolic_process	AHR	590	12	1.510662	-1.038376	311	113.84	0.366045
GO:0051252_regulation_of_RNA_metabolic_process	PITX2	590	12	1.510662	-1.038376	311	113.84	0.366045
GO:0051252_regulation_of_RNA_metabolic_process	ETV3	590	12	1.510662	-1.038376	311	113.84	0.366045
GO:0048732_gland_development	IRS2	179	5	2.074698	-1.037455	312	114.05	0.365545
GO:0048732_gland_development	BCL2	179	5	2.074698	-1.037455	312	114.05	0.365545
GO:0048732_gland_development	VEGFA	179	5	2.074698	-1.037455	312	114.05	0.365545
GO:0048732_gland_development	AHR	179	5	2.074698	-1.037455	312	114.05	0.365545
GO:0048732_gland_development	PITX2	179	5	2.074698	-1.037455	312	114.05	0.365545
GO:0006820_anion_transport	SLC11A1	38	2	3.909168	-1.035835	314	115.61	0.368185
GO:0006820_anion_transport	SLC4A4	38	2	3.909168	-1.035835	314	115.61	0.368185
GO:0010975_regulation_of_neuron_projection_development	RNF6	38	2	3.909168	-1.035835	314	115.61	0.368185
GO:0010975_regulation_of_neuron_projection_development	NEFL	38	2	3.909168	-1.035835	314	115.61	0.368185
GO:0019752_carboxylic_acid_metabolic_process	SCD1	181	5	2.051773	-1.021758	317	116.96	0.368959
GO:0019752_carboxylic_acid_metabolic_process	ALDH18A1	181	5	2.051773	-1.021758	317	116.96	0.368959
GO:0019752_carboxylic_acid_metabolic_process	ACOT10	181	5	2.051773	-1.021758	317	116.96	0.368959
GO:0019752_carboxylic_acid_metabolic_process	SNCA	181	5	2.051773	-1.021758	317	116.96	0.368959
GO:0019752_carboxylic_acid_metabolic_process	ACSL4	181	5	2.051773	-1.021758	317	116.96	0.368959
GO:0043436_oxoacid_metabolic_process	SCD1	181	5	2.051773	-1.021758	317	116.96	0.368959
GO:0043436_oxoacid_metabolic_process	ALDH18A1	181	5	2.051773	-1.021758	317	116.96	0.368959
GO:0043436_oxoacid_metabolic_process	ACOT10	181	5	2.051773	-1.021758	317	116.96	0.368959
GO:0043436_oxoacid_metabolic_process	SNCA	181	5	2.051773	-1.021758	317	116.96	0.368959
GO:0043436_oxoacid_metabolic_process	ACSL4	181	5	2.051773	-1.021758	317	116.96	0.368959
GO:0055082_cellular_chemical_homeostasis	SLC11A1	181	5	2.051773	-1.021758	317	116.96	0.368959
GO:0055082_cellular_chemical_homeostasis	GNAQ	181	5	2.051773	-1.021758	317	116.96	0.368959
GO:0055082_cellular_chemical_homeostasis	BCL2	181	5	2.051773	-1.021758	317	116.96	0.368959
GO:0055082_cellular_chemical_homeostasis	SNCA	181	5	2.051773	-1.021758	317	116.96	0.368959
GO:0055082_cellular_chemical_homeostasis	CHRNB4	181	5	2.051773	-1.021758	317	116.96	0.368959
GO:0016070_RNA_metabolic_process	HMGB1	658	13	1.467423	-1.018549	318	117.13	0.368333
GO:0016070_RNA_metabolic_process	LCORL	658	13	1.467423	-1.018549	318	117.13	0.368333
GO:0016070_RNA_metabolic_process	ONECUT2	658	13	1.467423	-1.018549	318	117.13	0.368333
GO:0016070_RNA_metabolic_process	RORB	658	13	1.467423	-1.018549	318	117.13	0.368333
GO:0016070_RNA_metabolic_process	AHR	658	13	1.467423	-1.018549	318	117.13	0.368333
GO:0016070_RNA_metabolic_process	SUZ12	658	13	1.467423	-1.018549	318	117.13	0.368333
GO:0016070_RNA_metabolic_process	SLC11A1	658	13	1.467423	-1.018549	318	117.13	0.368333
GO:0016070_RNA_metabolic_process	RNF6	658	13	1.467423	-1.018549	318	117.13	0.368333
GO:0016070_RNA_metabolic_process	NFAT5	658	13	1.467423	-1.018549	318	117.13	0.368333
GO:0016070_RNA_metabolic_process	NR2F2	658	13	1.467423	-1.018549	318	117.13	0.368333
GO:0016070_RNA_metabolic_process	MYB	658	13	1.467423	-1.018549	318	117.13	0.368333
GO:0016070_RNA_metabolic_process	ETV3	658	13	1.467423	-1.018549	318	117.13	0.368333
GO:0016070_RNA_metabolic_process	PITX2	658	13	1.467423	-1.018549	318	117.13	0.368333
GO:0006644_phospholipid_metabolic_process	SNCA	39	2	3.808933	-1.016628	321	118.68	0.369720
GO:0006644_phospholipid_metabolic_process	FABP3	39	2	3.808933	-1.016628	321	118.68	0.369720
GO:0007160_cell-matrix_adhesion	BCL2	39	2	3.808933	-1.016628	321	118.68	0.369720
GO:0007160_cell-matrix_adhesion	ONECUT2	39	2	3.808933	-1.016628	321	118.68	0.369720
GO:0021953_central_nervous_system_neuron_differentiation	GNAQ	39	2	3.808933	-1.016628	321	118.68	0.369720
GO:0021953_central_nervous_system_neuron_differentiation	EPHB1	39	2	3.808933	-1.016628	321	118.68	0.369720
GO:0032787_monocarboxylic_acid_metabolic_process	SCD1	130	4	2.285360	-1.014518	323	118.91	0.368142
GO:0032787_monocarboxylic_acid_metabolic_process	ACOT10	130	4	2.285360	-1.014518	323	118.91	0.368142
GO:0032787_monocarboxylic_acid_metabolic_process	SNCA	130	4	2.285360	-1.014518	323	118.91	0.368142
GO:0032787_monocarboxylic_acid_metabolic_process	ACSL4	130	4	2.285360	-1.014518	323	118.91	0.368142
GO:0045165_cell_fate_commitment	SPRY1	130	4	2.285360	-1.014518	323	118.91	0.368142
GO:0045165_cell_fate_commitment	BCL2	130	4	2.285360	-1.014518	323	118.91	0.368142
GO:0045165_cell_fate_commitment	SALL1	130	4	2.285360	-1.014518	323	118.91	0.368142
GO:0045165_cell_fate_commitment	ONECUT2	130	4	2.285360	-1.014518	323	118.91	0.368142
GO:0006082_organic_acid_metabolic_process	SCD1	182	5	2.040500	-1.014009	324	118.98	0.367222
GO:0006082_organic_acid_metabolic_process	ALDH18A1	182	5	2.040500	-1.014009	324	118.98	0.367222
GO:0006082_organic_acid_metabolic_process	ACOT10	182	5	2.040500	-1.014009	324	118.98	0.367222
GO:0006082_organic_acid_metabolic_process	SNCA	182	5	2.040500	-1.014009	324	118.98	0.367222
GO:0006082_organic_acid_metabolic_process	ACSL4	182	5	2.040500	-1.014009	324	118.98	0.367222
GO:0045935_positive_regulation_of_nucleobase__nucleoside__nucleotide_and_nucleic_acid_metabolic_process	SLC11A1	352	8	1.688050	-1.010139	325	119.59	0.367969
GO:0045935_positive_regulation_of_nucleobase__nucleoside__nucleotide_and_nucleic_acid_metabolic_process	HMGB1	352	8	1.688050	-1.010139	325	119.59	0.367969
GO:0045935_positive_regulation_of_nucleobase__nucleoside__nucleotide_and_nucleic_acid_metabolic_process	RNF6	352	8	1.688050	-1.010139	325	119.59	0.367969
GO:0045935_positive_regulation_of_nucleobase__nucleoside__nucleotide_and_nucleic_acid_metabolic_process	ONECUT2	352	8	1.688050	-1.010139	325	119.59	0.367969
GO:0045935_positive_regulation_of_nucleobase__nucleoside__nucleotide_and_nucleic_acid_metabolic_process	NFAT5	352	8	1.688050	-1.010139	325	119.59	0.367969
GO:0045935_positive_regulation_of_nucleobase__nucleoside__nucleotide_and_nucleic_acid_metabolic_process	RORB	352	8	1.688050	-1.010139	325	119.59	0.367969
GO:0045935_positive_regulation_of_nucleobase__nucleoside__nucleotide_and_nucleic_acid_metabolic_process	AHR	352	8	1.688050	-1.010139	325	119.59	0.367969
GO:0045935_positive_regulation_of_nucleobase__nucleoside__nucleotide_and_nucleic_acid_metabolic_process	PITX2	352	8	1.688050	-1.010139	325	119.59	0.367969
GO:0042180_cellular_ketone_metabolic_process	SCD1	183	5	2.029350	-1.006327	326	119.8	0.367485
GO:0042180_cellular_ketone_metabolic_process	ALDH18A1	183	5	2.029350	-1.006327	326	119.8	0.367485
GO:0042180_cellular_ketone_metabolic_process	ACOT10	183	5	2.029350	-1.006327	326	119.8	0.367485
GO:0042180_cellular_ketone_metabolic_process	SNCA	183	5	2.029350	-1.006327	326	119.8	0.367485
GO:0042180_cellular_ketone_metabolic_process	ACSL4	183	5	2.029350	-1.006327	326	119.8	0.367485
GO:0007049_cell_cycle	HMGB1	238	6	1.872459	-1.004376	327	119.91	0.366697
GO:0007049_cell_cycle	BCL2	238	6	1.872459	-1.004376	327	119.91	0.366697
GO:0007049_cell_cycle	ID4	238	6	1.872459	-1.004376	327	119.91	0.366697
GO:0007049_cell_cycle	MYB	238	6	1.872459	-1.004376	327	119.91	0.366697
GO:0007049_cell_cycle	AHR	238	6	1.872459	-1.004376	327	119.91	0.366697
GO:0007049_cell_cycle	CDC25B	238	6	1.872459	-1.004376	327	119.91	0.366697
GO:0030534_adult_behavior	SNCA	83	3	2.684609	-0.999013	328	120.54	0.367500
GO:0030534_adult_behavior	CHRNB4	83	3	2.684609	-0.999013	328	120.54	0.367500
GO:0030534_adult_behavior	ABAT	83	3	2.684609	-0.999013	328	120.54	0.367500
GO:0007346_regulation_of_mitotic_cell_cycle	HMGB1	40	2	3.713710	-0.998004	332	121.98	0.367410
GO:0007346_regulation_of_mitotic_cell_cycle	BCL2	40	2	3.713710	-0.998004	332	121.98	0.367410
GO:0014031_mesenchymal_cell_development	BCL2	40	2	3.713710	-0.998004	332	121.98	0.367410
GO:0014031_mesenchymal_cell_development	KITL	40	2	3.713710	-0.998004	332	121.98	0.367410
GO:0017015_regulation_of_transforming_growth_factor_beta_receptor_signaling_pathway	ONECUT2	40	2	3.713710	-0.998004	332	121.98	0.367410
GO:0017015_regulation_of_transforming_growth_factor_beta_receptor_signaling_pathway	TOB1	40	2	3.713710	-0.998004	332	121.98	0.367410
GO:0046850_regulation_of_bone_remodeling	BCL2	40	2	3.713710	-0.998004	332	121.98	0.367410
GO:0046850_regulation_of_bone_remodeling	TOB1	40	2	3.713710	-0.998004	332	121.98	0.367410
GO:0002320_lymphoid_progenitor_cell_differentiation	BCL2	8	1	9.284274	-0.987828	356	135.34	0.380169
GO:0006582_melanin_metabolic_process	BCL2	8	1	9.284274	-0.987828	356	135.34	0.380169
GO:0009746_response_to_hexose_stimulus	PFKL	8	1	9.284274	-0.987828	356	135.34	0.380169
GO:0009749_response_to_glucose_stimulus	PFKL	8	1	9.284274	-0.987828	356	135.34	0.380169
GO:0014014_negative_regulation_of_gliogenesis	ID4	8	1	9.284274	-0.987828	356	135.34	0.380169
GO:0014046_dopamine_secretion	SNCA	8	1	9.284274	-0.987828	356	135.34	0.380169
GO:0014059_regulation_of_dopamine_secretion	SNCA	8	1	9.284274	-0.987828	356	135.34	0.380169
GO:0018107_peptidyl-threonine_phosphorylation	BCL2	8	1	9.284274	-0.987828	356	135.34	0.380169
GO:0018210_peptidyl-threonine_modification	BCL2	8	1	9.284274	-0.987828	356	135.34	0.380169
GO:0021799_cerebral_cortex_radially_oriented_cell_migration	DAB1	8	1	9.284274	-0.987828	356	135.34	0.380169
GO:0034284_response_to_monosaccharide_stimulus	PFKL	8	1	9.284274	-0.987828	356	135.34	0.380169
GO:0040017_positive_regulation_of_locomotion	HMGB1	8	1	9.284274	-0.987828	356	135.34	0.380169
GO:0042304_regulation_of_fatty_acid_biosynthetic_process	SNCA	8	1	9.284274	-0.987828	356	135.34	0.380169
GO:0042423_catecholamine_biosynthetic_process	SNCA	8	1	9.284274	-0.987828	356	135.34	0.380169
GO:0043368_positive_T_cell_selection	BCL2	8	1	9.284274	-0.987828	356	135.34	0.380169
GO:0045686_negative_regulation_of_glial_cell_differentiation	ID4	8	1	9.284274	-0.987828	356	135.34	0.380169
GO:0046470_phosphatidylcholine_metabolic_process	FABP3	8	1	9.284274	-0.987828	356	135.34	0.380169
GO:0048520_positive_regulation_of_behavior	HMGB1	8	1	9.284274	-0.987828	356	135.34	0.380169
GO:0048742_regulation_of_skeletal_muscle_fiber_development	BCL2	8	1	9.284274	-0.987828	356	135.34	0.380169
GO:0050920_regulation_of_chemotaxis	HMGB1	8	1	9.284274	-0.987828	356	135.34	0.380169
GO:0050921_positive_regulation_of_chemotaxis	HMGB1	8	1	9.284274	-0.987828	356	135.34	0.380169
GO:0050926_regulation_of_positive_chemotaxis	HMGB1	8	1	9.284274	-0.987828	356	135.34	0.380169
GO:0050927_positive_regulation_of_positive_chemotaxis	HMGB1	8	1	9.284274	-0.987828	356	135.34	0.380169
GO:0050930_induction_of_positive_chemotaxis	HMGB1	8	1	9.284274	-0.987828	356	135.34	0.380169
GO:0044057_regulation_of_system_process	BDNF	133	4	2.233810	-0.987074	357	135.7	0.380112
GO:0044057_regulation_of_system_process	SNCA	133	4	2.233810	-0.987074	357	135.7	0.380112
GO:0044057_regulation_of_system_process	SP4	133	4	2.233810	-0.987074	357	135.7	0.380112
GO:0044057_regulation_of_system_process	CHRNB4	133	4	2.233810	-0.987074	357	135.7	0.380112
GO:0001776_leukocyte_homeostasis	BCL2	41	2	3.623131	-0.979934	364	137.7	0.378297
GO:0001776_leukocyte_homeostasis	KITL	41	2	3.623131	-0.979934	364	137.7	0.378297
GO:0006979_response_to_oxidative_stress	BCL2	41	2	3.623131	-0.979934	364	137.7	0.378297
GO:0006979_response_to_oxidative_stress	SNCA	41	2	3.623131	-0.979934	364	137.7	0.378297
GO:0008585_female_gonad_development	BCL2	41	2	3.623131	-0.979934	364	137.7	0.378297
GO:0008585_female_gonad_development	VEGFA	41	2	3.623131	-0.979934	364	137.7	0.378297
GO:0015980_energy_derivation_by_oxidation_of_organic_compounds	HMGB1	41	2	3.623131	-0.979934	364	137.7	0.378297
GO:0015980_energy_derivation_by_oxidation_of_organic_compounds	SNCA	41	2	3.623131	-0.979934	364	137.7	0.378297
GO:0019216_regulation_of_lipid_metabolic_process	SNCA	41	2	3.623131	-0.979934	364	137.7	0.378297
GO:0019216_regulation_of_lipid_metabolic_process	ACSL4	41	2	3.623131	-0.979934	364	137.7	0.378297
GO:0031344_regulation_of_cell_projection_organization	RNF6	41	2	3.623131	-0.979934	364	137.7	0.378297
GO:0031344_regulation_of_cell_projection_organization	NEFL	41	2	3.623131	-0.979934	364	137.7	0.378297
GO:0032844_regulation_of_homeostatic_process	BCL2	41	2	3.623131	-0.979934	364	137.7	0.378297
GO:0032844_regulation_of_homeostatic_process	KITL	41	2	3.623131	-0.979934	364	137.7	0.378297
GO:0008283_cell_proliferation	SUZ12	544	11	1.501868	-0.967077	365	138.45	0.379315
GO:0008283_cell_proliferation	SLC11A1	544	11	1.501868	-0.967077	365	138.45	0.379315
GO:0008283_cell_proliferation	HMGB1	544	11	1.501868	-0.967077	365	138.45	0.379315
GO:0008283_cell_proliferation	IRS2	544	11	1.501868	-0.967077	365	138.45	0.379315
GO:0008283_cell_proliferation	BDNF	544	11	1.501868	-0.967077	365	138.45	0.379315
GO:0008283_cell_proliferation	BCL2	544	11	1.501868	-0.967077	365	138.45	0.379315
GO:0008283_cell_proliferation	VEGFA	544	11	1.501868	-0.967077	365	138.45	0.379315
GO:0008283_cell_proliferation	ID4	544	11	1.501868	-0.967077	365	138.45	0.379315
GO:0008283_cell_proliferation	FABP7	544	11	1.501868	-0.967077	365	138.45	0.379315
GO:0008283_cell_proliferation	KITL	544	11	1.501868	-0.967077	365	138.45	0.379315
GO:0008283_cell_proliferation	PITX2	544	11	1.501868	-0.967077	365	138.45	0.379315
GO:0006897_endocytosis	SLC11A1	86	3	2.590960	-0.964217	367	138.87	0.378392
GO:0006897_endocytosis	SNCA	86	3	2.590960	-0.964217	367	138.87	0.378392
GO:0006897_endocytosis	EHD1	86	3	2.590960	-0.964217	367	138.87	0.378392
GO:0010324_membrane_invagination	SLC11A1	86	3	2.590960	-0.964217	367	138.87	0.378392
GO:0010324_membrane_invagination	SNCA	86	3	2.590960	-0.964217	367	138.87	0.378392
GO:0010324_membrane_invagination	EHD1	86	3	2.590960	-0.964217	367	138.87	0.378392
GO:0051173_positive_regulation_of_nitrogen_compound_metabolic_process	SLC11A1	361	8	1.645966	-0.962435	368	138.9	0.377446
GO:0051173_positive_regulation_of_nitrogen_compound_metabolic_process	HMGB1	361	8	1.645966	-0.962435	368	138.9	0.377446
GO:0051173_positive_regulation_of_nitrogen_compound_metabolic_process	RNF6	361	8	1.645966	-0.962435	368	138.9	0.377446
GO:0051173_positive_regulation_of_nitrogen_compound_metabolic_process	ONECUT2	361	8	1.645966	-0.962435	368	138.9	0.377446
GO:0051173_positive_regulation_of_nitrogen_compound_metabolic_process	NFAT5	361	8	1.645966	-0.962435	368	138.9	0.377446
GO:0051173_positive_regulation_of_nitrogen_compound_metabolic_process	RORB	361	8	1.645966	-0.962435	368	138.9	0.377446
GO:0051173_positive_regulation_of_nitrogen_compound_metabolic_process	AHR	361	8	1.645966	-0.962435	368	138.9	0.377446
GO:0051173_positive_regulation_of_nitrogen_compound_metabolic_process	PITX2	361	8	1.645966	-0.962435	368	138.9	0.377446
GO:0010769_regulation_of_cell_morphogenesis_involved_in_differentiation	RNF6	42	2	3.536866	-0.962389	370	140.59	0.379973
GO:0010769_regulation_of_cell_morphogenesis_involved_in_differentiation	NEFL	42	2	3.536866	-0.962389	370	140.59	0.379973
GO:0045637_regulation_of_myeloid_cell_differentiation	HMGB1	42	2	3.536866	-0.962389	370	140.59	0.379973
GO:0045637_regulation_of_myeloid_cell_differentiation	KITL	42	2	3.536866	-0.962389	370	140.59	0.379973
GO:0034961_cellular_biopolymer_biosynthetic_process	HMGB1	804	15	1.385713	-0.956464	371	140.94	0.379892
GO:0034961_cellular_biopolymer_biosynthetic_process	LCORL	804	15	1.385713	-0.956464	371	140.94	0.379892
GO:0034961_cellular_biopolymer_biosynthetic_process	ONECUT2	804	15	1.385713	-0.956464	371	140.94	0.379892
GO:0034961_cellular_biopolymer_biosynthetic_process	RORB	804	15	1.385713	-0.956464	371	140.94	0.379892
GO:0034961_cellular_biopolymer_biosynthetic_process	AHR	804	15	1.385713	-0.956464	371	140.94	0.379892
GO:0034961_cellular_biopolymer_biosynthetic_process	SUZ12	804	15	1.385713	-0.956464	371	140.94	0.379892
GO:0034961_cellular_biopolymer_biosynthetic_process	SLC11A1	804	15	1.385713	-0.956464	371	140.94	0.379892
GO:0034961_cellular_biopolymer_biosynthetic_process	RNF6	804	15	1.385713	-0.956464	371	140.94	0.379892
GO:0034961_cellular_biopolymer_biosynthetic_process	GARNL1	804	15	1.385713	-0.956464	371	140.94	0.379892
GO:0034961_cellular_biopolymer_biosynthetic_process	NFAT5	804	15	1.385713	-0.956464	371	140.94	0.379892
GO:0034961_cellular_biopolymer_biosynthetic_process	NR2F2	804	15	1.385713	-0.956464	371	140.94	0.379892
GO:0034961_cellular_biopolymer_biosynthetic_process	MYB	804	15	1.385713	-0.956464	371	140.94	0.379892
GO:0034961_cellular_biopolymer_biosynthetic_process	FEN1	804	15	1.385713	-0.956464	371	140.94	0.379892
GO:0034961_cellular_biopolymer_biosynthetic_process	ETV3	804	15	1.385713	-0.956464	371	140.94	0.379892
GO:0034961_cellular_biopolymer_biosynthetic_process	PITX2	804	15	1.385713	-0.956464	371	140.94	0.379892
GO:0045449_regulation_of_transcription	HMGB1	676	13	1.428350	-0.948354	372	141.81	0.381210
GO:0045449_regulation_of_transcription	ONECUT2	676	13	1.428350	-0.948354	372	141.81	0.381210
GO:0045449_regulation_of_transcription	RORB	676	13	1.428350	-0.948354	372	141.81	0.381210
GO:0045449_regulation_of_transcription	AHR	676	13	1.428350	-0.948354	372	141.81	0.381210
GO:0045449_regulation_of_transcription	SUZ12	676	13	1.428350	-0.948354	372	141.81	0.381210
GO:0045449_regulation_of_transcription	SLC11A1	676	13	1.428350	-0.948354	372	141.81	0.381210
GO:0045449_regulation_of_transcription	RNF6	676	13	1.428350	-0.948354	372	141.81	0.381210
GO:0045449_regulation_of_transcription	GARNL1	676	13	1.428350	-0.948354	372	141.81	0.381210
GO:0045449_regulation_of_transcription	NFAT5	676	13	1.428350	-0.948354	372	141.81	0.381210
GO:0045449_regulation_of_transcription	NR2F2	676	13	1.428350	-0.948354	372	141.81	0.381210
GO:0045449_regulation_of_transcription	MYB	676	13	1.428350	-0.948354	372	141.81	0.381210
GO:0045449_regulation_of_transcription	ETV3	676	13	1.428350	-0.948354	372	141.81	0.381210
GO:0045449_regulation_of_transcription	PITX2	676	13	1.428350	-0.948354	372	141.81	0.381210
GO:0043284_biopolymer_biosynthetic_process	HMGB1	807	15	1.380561	-0.945945	373	141.92	0.380483
GO:0043284_biopolymer_biosynthetic_process	LCORL	807	15	1.380561	-0.945945	373	141.92	0.380483
GO:0043284_biopolymer_biosynthetic_process	ONECUT2	807	15	1.380561	-0.945945	373	141.92	0.380483
GO:0043284_biopolymer_biosynthetic_process	RORB	807	15	1.380561	-0.945945	373	141.92	0.380483
GO:0043284_biopolymer_biosynthetic_process	AHR	807	15	1.380561	-0.945945	373	141.92	0.380483
GO:0043284_biopolymer_biosynthetic_process	SUZ12	807	15	1.380561	-0.945945	373	141.92	0.380483
GO:0043284_biopolymer_biosynthetic_process	SLC11A1	807	15	1.380561	-0.945945	373	141.92	0.380483
GO:0043284_biopolymer_biosynthetic_process	RNF6	807	15	1.380561	-0.945945	373	141.92	0.380483
GO:0043284_biopolymer_biosynthetic_process	GARNL1	807	15	1.380561	-0.945945	373	141.92	0.380483
GO:0043284_biopolymer_biosynthetic_process	NFAT5	807	15	1.380561	-0.945945	373	141.92	0.380483
GO:0043284_biopolymer_biosynthetic_process	NR2F2	807	15	1.380561	-0.945945	373	141.92	0.380483
GO:0043284_biopolymer_biosynthetic_process	MYB	807	15	1.380561	-0.945945	373	141.92	0.380483
GO:0043284_biopolymer_biosynthetic_process	FEN1	807	15	1.380561	-0.945945	373	141.92	0.380483
GO:0043284_biopolymer_biosynthetic_process	ETV3	807	15	1.380561	-0.945945	373	141.92	0.380483
GO:0043284_biopolymer_biosynthetic_process	PITX2	807	15	1.380561	-0.945945	373	141.92	0.380483
GO:0001508_regulation_of_action_potential	GNAQ	43	2	3.454614	-0.945345	377	143.73	0.381247
GO:0001508_regulation_of_action_potential	CHRNB4	43	2	3.454614	-0.945345	377	143.73	0.381247
GO:0001894_tissue_homeostasis	BCL2	43	2	3.454614	-0.945345	377	143.73	0.381247
GO:0001894_tissue_homeostasis	VEGFA	43	2	3.454614	-0.945345	377	143.73	0.381247
GO:0019637_organophosphate_metabolic_process	SNCA	43	2	3.454614	-0.945345	377	143.73	0.381247
GO:0019637_organophosphate_metabolic_process	FABP3	43	2	3.454614	-0.945345	377	143.73	0.381247
GO:0048762_mesenchymal_cell_differentiation	BCL2	43	2	3.454614	-0.945345	377	143.73	0.381247
GO:0048762_mesenchymal_cell_differentiation	KITL	43	2	3.454614	-0.945345	377	143.73	0.381247
GO:0001503_ossification	COL13A1	88	3	2.532075	-0.941915	378	144.28	0.381693
GO:0001503_ossification	BCL2	88	3	2.532075	-0.941915	378	144.28	0.381693
GO:0001503_ossification	TOB1	88	3	2.532075	-0.941915	378	144.28	0.381693
GO:0001935_endothelial_cell_proliferation	VEGFA	9	1	8.252688	-0.939520	394	156.93	0.398299
GO:0006007_glucose_catabolic_process	PFKL	9	1	8.252688	-0.939520	394	156.93	0.398299
GO:0010675_regulation_of_cellular_carbohydrate_metabolic_process	HMGB1	9	1	8.252688	-0.939520	394	156.93	0.398299
GO:0014073_response_to_tropane	ABAT	9	1	8.252688	-0.939520	394	156.93	0.398299
GO:0019320_hexose_catabolic_process	PFKL	9	1	8.252688	-0.939520	394	156.93	0.398299
GO:0030279_negative_regulation_of_ossification	BCL2	9	1	8.252688	-0.939520	394	156.93	0.398299
GO:0035162_embryonic_hemopoiesis	VEGFA	9	1	8.252688	-0.939520	394	156.93	0.398299
GO:0042220_response_to_cocaine	ABAT	9	1	8.252688	-0.939520	394	156.93	0.398299
GO:0045109_intermediate_filament_organization	NEFL	9	1	8.252688	-0.939520	394	156.93	0.398299
GO:0046365_monosaccharide_catabolic_process	PFKL	9	1	8.252688	-0.939520	394	156.93	0.398299
GO:0046888_negative_regulation_of_hormone_secretion	PFKL	9	1	8.252688	-0.939520	394	156.93	0.398299
GO:0048488_synaptic_vesicle_endocytosis	SNCA	9	1	8.252688	-0.939520	394	156.93	0.398299
GO:0048708_astrocyte_differentiation	ID4	9	1	8.252688	-0.939520	394	156.93	0.398299
GO:0050433_regulation_of_catecholamine_secretion	SNCA	9	1	8.252688	-0.939520	394	156.93	0.398299
GO:0050918_positive_chemotaxis	HMGB1	9	1	8.252688	-0.939520	394	156.93	0.398299
GO:0060052_neurofilament_cytoskeleton_organization	NEFL	9	1	8.252688	-0.939520	394	156.93	0.398299
GO:0010556_regulation_of_macromolecule_biosynthetic_process	HMGB1	745	14	1.395757	-0.933347	395	157.23	0.398051
GO:0010556_regulation_of_macromolecule_biosynthetic_process	ONECUT2	745	14	1.395757	-0.933347	395	157.23	0.398051
GO:0010556_regulation_of_macromolecule_biosynthetic_process	RORB	745	14	1.395757	-0.933347	395	157.23	0.398051
GO:0010556_regulation_of_macromolecule_biosynthetic_process	AHR	745	14	1.395757	-0.933347	395	157.23	0.398051
GO:0010556_regulation_of_macromolecule_biosynthetic_process	SUZ12	745	14	1.395757	-0.933347	395	157.23	0.398051
GO:0010556_regulation_of_macromolecule_biosynthetic_process	SLC11A1	745	14	1.395757	-0.933347	395	157.23	0.398051
GO:0010556_regulation_of_macromolecule_biosynthetic_process	RNF6	745	14	1.395757	-0.933347	395	157.23	0.398051
GO:0010556_regulation_of_macromolecule_biosynthetic_process	BCL2	745	14	1.395757	-0.933347	395	157.23	0.398051
GO:0010556_regulation_of_macromolecule_biosynthetic_process	GARNL1	745	14	1.395757	-0.933347	395	157.23	0.398051
GO:0010556_regulation_of_macromolecule_biosynthetic_process	NFAT5	745	14	1.395757	-0.933347	395	157.23	0.398051
GO:0010556_regulation_of_macromolecule_biosynthetic_process	NR2F2	745	14	1.395757	-0.933347	395	157.23	0.398051
GO:0010556_regulation_of_macromolecule_biosynthetic_process	MYB	745	14	1.395757	-0.933347	395	157.23	0.398051
GO:0010556_regulation_of_macromolecule_biosynthetic_process	PITX2	745	14	1.395757	-0.933347	395	157.23	0.398051
GO:0010556_regulation_of_macromolecule_biosynthetic_process	ETV3	745	14	1.395757	-0.933347	395	157.23	0.398051
GO:0006606_protein_import_into_nucleus	SLC11A1	44	2	3.376100	-0.928778	400	159.49	0.398725
GO:0006606_protein_import_into_nucleus	TOB1	44	2	3.376100	-0.928778	400	159.49	0.398725
GO:0046545_development_of_primary_female_sexual_characteristics	BCL2	44	2	3.376100	-0.928778	400	159.49	0.398725
GO:0046545_development_of_primary_female_sexual_characteristics	VEGFA	44	2	3.376100	-0.928778	400	159.49	0.398725
GO:0048593_camera-type_eye_morphogenesis	VEGFA	44	2	3.376100	-0.928778	400	159.49	0.398725
GO:0048593_camera-type_eye_morphogenesis	EPHB1	44	2	3.376100	-0.928778	400	159.49	0.398725
GO:0051170_nuclear_import	SLC11A1	44	2	3.376100	-0.928778	400	159.49	0.398725
GO:0051170_nuclear_import	TOB1	44	2	3.376100	-0.928778	400	159.49	0.398725
GO:0060485_mesenchyme_development	BCL2	44	2	3.376100	-0.928778	400	159.49	0.398725
GO:0060485_mesenchyme_development	KITL	44	2	3.376100	-0.928778	400	159.49	0.398725
GO:0016044_membrane_organization	SLC11A1	140	4	2.122120	-0.926421	401	159.79	0.398479
GO:0016044_membrane_organization	BCL2	140	4	2.122120	-0.926421	401	159.79	0.398479
GO:0016044_membrane_organization	SNCA	140	4	2.122120	-0.926421	401	159.79	0.398479
GO:0016044_membrane_organization	EHD1	140	4	2.122120	-0.926421	401	159.79	0.398479
GO:0030324_lung_development	HMGB1	90	3	2.475806	-0.920291	402	160.38	0.398955
GO:0030324_lung_development	VEGFA	90	3	2.475806	-0.920291	402	160.38	0.398955
GO:0030324_lung_development	PITX2	90	3	2.475806	-0.920291	402	160.38	0.398955
GO:0019725_cellular_homeostasis	SLC11A1	195	5	1.904467	-0.918998	403	160.69	0.398734
GO:0019725_cellular_homeostasis	GNAQ	195	5	1.904467	-0.918998	403	160.69	0.398734
GO:0019725_cellular_homeostasis	BCL2	195	5	1.904467	-0.918998	403	160.69	0.398734
GO:0019725_cellular_homeostasis	SNCA	195	5	1.904467	-0.918998	403	160.69	0.398734
GO:0019725_cellular_homeostasis	CHRNB4	195	5	1.904467	-0.918998	403	160.69	0.398734
GO:0034103_regulation_of_tissue_remodeling	BCL2	45	2	3.301075	-0.912666	404	161.71	0.400272
GO:0034103_regulation_of_tissue_remodeling	TOB1	45	2	3.301075	-0.912666	404	161.71	0.400272
GO:0010557_positive_regulation_of_macromolecule_biosynthetic_process	SLC11A1	371	8	1.601600	-0.911960	405	161.86	0.399654
GO:0010557_positive_regulation_of_macromolecule_biosynthetic_process	HMGB1	371	8	1.601600	-0.911960	405	161.86	0.399654
GO:0010557_positive_regulation_of_macromolecule_biosynthetic_process	RNF6	371	8	1.601600	-0.911960	405	161.86	0.399654
GO:0010557_positive_regulation_of_macromolecule_biosynthetic_process	ONECUT2	371	8	1.601600	-0.911960	405	161.86	0.399654
GO:0010557_positive_regulation_of_macromolecule_biosynthetic_process	NFAT5	371	8	1.601600	-0.911960	405	161.86	0.399654
GO:0010557_positive_regulation_of_macromolecule_biosynthetic_process	RORB	371	8	1.601600	-0.911960	405	161.86	0.399654
GO:0010557_positive_regulation_of_macromolecule_biosynthetic_process	AHR	371	8	1.601600	-0.911960	405	161.86	0.399654
GO:0010557_positive_regulation_of_macromolecule_biosynthetic_process	PITX2	371	8	1.601600	-0.911960	405	161.86	0.399654
GO:0031399_regulation_of_protein_modification_process	HMGB1	91	3	2.448600	-0.909724	406	162.26	0.399655
GO:0031399_regulation_of_protein_modification_process	BCL2	91	3	2.448600	-0.909724	406	162.26	0.399655
GO:0031399_regulation_of_protein_modification_process	KITL	91	3	2.448600	-0.909724	406	162.26	0.399655
GO:0035239_tube_morphogenesis	SEMA5A	143	4	2.077600	-0.901784	407	162.9	0.400246
GO:0035239_tube_morphogenesis	BCL2	143	4	2.077600	-0.901784	407	162.9	0.400246
GO:0035239_tube_morphogenesis	VEGFA	143	4	2.077600	-0.901784	407	162.9	0.400246
GO:0035239_tube_morphogenesis	PITX2	143	4	2.077600	-0.901784	407	162.9	0.400246
GO:0009719_response_to_endogenous_stimulus	HMGB1	92	3	2.421985	-0.899315	409	163.11	0.398802
GO:0009719_response_to_endogenous_stimulus	IRS2	92	3	2.421985	-0.899315	409	163.11	0.398802
GO:0009719_response_to_endogenous_stimulus	BCL2	92	3	2.421985	-0.899315	409	163.11	0.398802
GO:0030323_respiratory_tube_development	HMGB1	92	3	2.421985	-0.899315	409	163.11	0.398802
GO:0030323_respiratory_tube_development	VEGFA	92	3	2.421985	-0.899315	409	163.11	0.398802
GO:0030323_respiratory_tube_development	PITX2	92	3	2.421985	-0.899315	409	163.11	0.398802
GO:0006357_regulation_of_transcription_from_RNA_polymerase_II_promoter	SUZ12	435	9	1.536707	-0.898892	410	163.2	0.398049
GO:0006357_regulation_of_transcription_from_RNA_polymerase_II_promoter	SLC11A1	435	9	1.536707	-0.898892	410	163.2	0.398049
GO:0006357_regulation_of_transcription_from_RNA_polymerase_II_promoter	HMGB1	435	9	1.536707	-0.898892	410	163.2	0.398049
GO:0006357_regulation_of_transcription_from_RNA_polymerase_II_promoter	ONECUT2	435	9	1.536707	-0.898892	410	163.2	0.398049
GO:0006357_regulation_of_transcription_from_RNA_polymerase_II_promoter	NFAT5	435	9	1.536707	-0.898892	410	163.2	0.398049
GO:0006357_regulation_of_transcription_from_RNA_polymerase_II_promoter	NR2F2	435	9	1.536707	-0.898892	410	163.2	0.398049
GO:0006357_regulation_of_transcription_from_RNA_polymerase_II_promoter	AHR	435	9	1.536707	-0.898892	410	163.2	0.398049
GO:0006357_regulation_of_transcription_from_RNA_polymerase_II_promoter	PITX2	435	9	1.536707	-0.898892	410	163.2	0.398049
GO:0006357_regulation_of_transcription_from_RNA_polymerase_II_promoter	ETV3	435	9	1.536707	-0.898892	410	163.2	0.398049
GO:0006732_coenzyme_metabolic_process	ACOT10	46	2	3.229313	-0.896990	411	164.34	0.399854
GO:0006732_coenzyme_metabolic_process	SNCA	46	2	3.229313	-0.896990	411	164.34	0.399854
GO:0006109_regulation_of_carbohydrate_metabolic_process	HMGB1	10	1	7.427419	-0.896601	427	178.91	0.418993
GO:0006289_nucleotide-excision_repair	DCLRE1A	10	1	7.427419	-0.896601	427	178.91	0.418993
GO:0006805_xenobiotic_metabolic_process	AHR	10	1	7.427419	-0.896601	427	178.91	0.418993
GO:0006826_iron_ion_transport	SLC11A1	10	1	7.427419	-0.896601	427	178.91	0.418993
GO:0007044_cell-substrate_junction_assembly	BCL2	10	1	7.427419	-0.896601	427	178.91	0.418993
GO:0009743_response_to_carbohydrate_stimulus	PFKL	10	1	7.427419	-0.896601	427	178.91	0.418993
GO:0016197_endosome_transport	EHD1	10	1	7.427419	-0.896601	427	178.91	0.418993
GO:0021895_cerebral_cortex_neuron_differentiation	ID4	10	1	7.427419	-0.896601	427	178.91	0.418993
GO:0021952_central_nervous_system_projection_neuron_axonogenesis	EPHB1	10	1	7.427419	-0.896601	427	178.91	0.418993
GO:0022900_electron_transport_chain	SNCA	10	1	7.427419	-0.896601	427	178.91	0.418993
GO:0022904_respiratory_electron_transport_chain	SNCA	10	1	7.427419	-0.896601	427	178.91	0.418993
GO:0031018_endocrine_pancreas_development	ONECUT2	10	1	7.427419	-0.896601	427	178.91	0.418993
GO:0031331_positive_regulation_of_cellular_catabolic_process	HMGB1	10	1	7.427419	-0.896601	427	178.91	0.418993
GO:0042088_T-helper_1_type_immune_response	SLC11A1	10	1	7.427419	-0.896601	427	178.91	0.418993
GO:0043488_regulation_of_mRNA_stability	SLC11A1	10	1	7.427419	-0.896601	427	178.91	0.418993
GO:0048641_regulation_of_skeletal_muscle_tissue_development	BCL2	10	1	7.427419	-0.896601	427	178.91	0.418993
GO:0045596_negative_regulation_of_cell_differentiation	RNF6	144	4	2.063172	-0.893743	428	179.16	0.418598
GO:0045596_negative_regulation_of_cell_differentiation	BDNF	144	4	2.063172	-0.893743	428	179.16	0.418598
GO:0045596_negative_regulation_of_cell_differentiation	ID4	144	4	2.063172	-0.893743	428	179.16	0.418598
GO:0045596_negative_regulation_of_cell_differentiation	TOB1	144	4	2.063172	-0.893743	428	179.16	0.418598
GO:0019219_regulation_of_nucleobase__nucleoside__nucleotide_and_nucleic_acid_metabolic_process	HMGB1	757	14	1.373631	-0.891156	429	179.34	0.418042
GO:0019219_regulation_of_nucleobase__nucleoside__nucleotide_and_nucleic_acid_metabolic_process	ONECUT2	757	14	1.373631	-0.891156	429	179.34	0.418042
GO:0019219_regulation_of_nucleobase__nucleoside__nucleotide_and_nucleic_acid_metabolic_process	RORB	757	14	1.373631	-0.891156	429	179.34	0.418042
GO:0019219_regulation_of_nucleobase__nucleoside__nucleotide_and_nucleic_acid_metabolic_process	AHR	757	14	1.373631	-0.891156	429	179.34	0.418042
GO:0019219_regulation_of_nucleobase__nucleoside__nucleotide_and_nucleic_acid_metabolic_process	SUZ12	757	14	1.373631	-0.891156	429	179.34	0.418042
GO:0019219_regulation_of_nucleobase__nucleoside__nucleotide_and_nucleic_acid_metabolic_process	SLC11A1	757	14	1.373631	-0.891156	429	179.34	0.418042
GO:0019219_regulation_of_nucleobase__nucleoside__nucleotide_and_nucleic_acid_metabolic_process	RNF6	757	14	1.373631	-0.891156	429	179.34	0.418042
GO:0019219_regulation_of_nucleobase__nucleoside__nucleotide_and_nucleic_acid_metabolic_process	GNAQ	757	14	1.373631	-0.891156	429	179.34	0.418042
GO:0019219_regulation_of_nucleobase__nucleoside__nucleotide_and_nucleic_acid_metabolic_process	GARNL1	757	14	1.373631	-0.891156	429	179.34	0.418042
GO:0019219_regulation_of_nucleobase__nucleoside__nucleotide_and_nucleic_acid_metabolic_process	NFAT5	757	14	1.373631	-0.891156	429	179.34	0.418042
GO:0019219_regulation_of_nucleobase__nucleoside__nucleotide_and_nucleic_acid_metabolic_process	NR2F2	757	14	1.373631	-0.891156	429	179.34	0.418042
GO:0019219_regulation_of_nucleobase__nucleoside__nucleotide_and_nucleic_acid_metabolic_process	MYB	757	14	1.373631	-0.891156	429	179.34	0.418042
GO:0019219_regulation_of_nucleobase__nucleoside__nucleotide_and_nucleic_acid_metabolic_process	PITX2	757	14	1.373631	-0.891156	429	179.34	0.418042
GO:0019219_regulation_of_nucleobase__nucleoside__nucleotide_and_nucleic_acid_metabolic_process	ETV3	757	14	1.373631	-0.891156	429	179.34	0.418042
GO:0008610_lipid_biosynthetic_process	SCD1	94	3	2.370453	-0.878958	431	182.02	0.422320
GO:0008610_lipid_biosynthetic_process	SNCA	94	3	2.370453	-0.878958	431	182.02	0.422320
GO:0008610_lipid_biosynthetic_process	FABP3	94	3	2.370453	-0.878958	431	182.02	0.422320
GO:0034984_cellular_response_to_DNA_damage_stimulus	PAXIP1	94	3	2.370453	-0.878958	431	182.02	0.422320
GO:0034984_cellular_response_to_DNA_damage_stimulus	DCLRE1A	94	3	2.370453	-0.878958	431	182.02	0.422320
GO:0034984_cellular_response_to_DNA_damage_stimulus	FEN1	94	3	2.370453	-0.878958	431	182.02	0.422320
GO:0006812_cation_transport	SLC11A1	146	4	2.034909	-0.877911	432	182.2	0.421759
GO:0006812_cation_transport	BCL2	146	4	2.034909	-0.877911	432	182.2	0.421759
GO:0006812_cation_transport	MYB	146	4	2.034909	-0.877911	432	182.2	0.421759
GO:0006812_cation_transport	SLC4A4	146	4	2.034909	-0.877911	432	182.2	0.421759
GO:0022603_regulation_of_anatomical_structure_morphogenesis	BDNF	147	4	2.021066	-0.870117	433	182.58	0.421663
GO:0022603_regulation_of_anatomical_structure_morphogenesis	RNF6	147	4	2.021066	-0.870117	433	182.58	0.421663
GO:0022603_regulation_of_anatomical_structure_morphogenesis	BCL2	147	4	2.021066	-0.870117	433	182.58	0.421663
GO:0022603_regulation_of_anatomical_structure_morphogenesis	NEFL	147	4	2.021066	-0.870117	433	182.58	0.421663
GO:0016043_cellular_component_organization	PARD3	964	17	1.309815	-0.869028	434	182.63	0.420806
GO:0016043_cellular_component_organization	SNCA	964	17	1.309815	-0.869028	434	182.63	0.420806
GO:0016043_cellular_component_organization	ONECUT2	964	17	1.309815	-0.869028	434	182.63	0.420806
GO:0016043_cellular_component_organization	AHR	964	17	1.309815	-0.869028	434	182.63	0.420806
GO:0016043_cellular_component_organization	EPHB1	964	17	1.309815	-0.869028	434	182.63	0.420806
GO:0016043_cellular_component_organization	NRCAM	964	17	1.309815	-0.869028	434	182.63	0.420806
GO:0016043_cellular_component_organization	SUZ12	964	17	1.309815	-0.869028	434	182.63	0.420806
GO:0016043_cellular_component_organization	CADPS	964	17	1.309815	-0.869028	434	182.63	0.420806
GO:0016043_cellular_component_organization	SEMA5A	964	17	1.309815	-0.869028	434	182.63	0.420806
GO:0016043_cellular_component_organization	EFHD1	964	17	1.309815	-0.869028	434	182.63	0.420806
GO:0016043_cellular_component_organization	SLC11A1	964	17	1.309815	-0.869028	434	182.63	0.420806
GO:0016043_cellular_component_organization	RNF6	964	17	1.309815	-0.869028	434	182.63	0.420806
GO:0016043_cellular_component_organization	BDNF	964	17	1.309815	-0.869028	434	182.63	0.420806
GO:0016043_cellular_component_organization	BCL2	964	17	1.309815	-0.869028	434	182.63	0.420806
GO:0016043_cellular_component_organization	TGFBI	964	17	1.309815	-0.869028	434	182.63	0.420806
GO:0016043_cellular_component_organization	EHD1	964	17	1.309815	-0.869028	434	182.63	0.420806
GO:0016043_cellular_component_organization	NEFL	964	17	1.309815	-0.869028	434	182.63	0.420806
GO:0034504_protein_localization_in_nucleus	SLC11A1	48	2	3.094758	-0.866866	436	183.55	0.420986
GO:0034504_protein_localization_in_nucleus	TOB1	48	2	3.094758	-0.866866	436	183.55	0.420986
GO:0046849_bone_remodeling	BCL2	48	2	3.094758	-0.866866	436	183.55	0.420986
GO:0046849_bone_remodeling	TOB1	48	2	3.094758	-0.866866	436	183.55	0.420986
GO:0001568_blood_vessel_development	SEMA5A	203	5	1.829414	-0.865402	437	183.64	0.420229
GO:0001568_blood_vessel_development	NTRK2	203	5	1.829414	-0.865402	437	183.64	0.420229
GO:0001568_blood_vessel_development	VEGFA	203	5	1.829414	-0.865402	437	183.64	0.420229
GO:0001568_blood_vessel_development	NR2F2	203	5	1.829414	-0.865402	437	183.64	0.420229
GO:0001568_blood_vessel_development	PITX2	203	5	1.829414	-0.865402	437	183.64	0.420229
GO:0001101_response_to_acid	BCL2	11	1	6.752199	-0.858040	458	195.55	0.426965
GO:0001963_synaptic_transmission__dopaminergic	SNCA	11	1	6.752199	-0.858040	458	195.55	0.426965
GO:0007162_negative_regulation_of_cell_adhesion	DAB1	11	1	6.752199	-0.858040	458	195.55	0.426965
GO:0007215_glutamate_signaling_pathway	GNAQ	11	1	6.752199	-0.858040	458	195.55	0.426965
GO:0008354_germ_cell_migration	KITL	11	1	6.752199	-0.858040	458	195.55	0.426965
GO:0008652_cellular_amino_acid_biosynthetic_process	ALDH18A1	11	1	6.752199	-0.858040	458	195.55	0.426965
GO:0014013_regulation_of_gliogenesis	ID4	11	1	6.752199	-0.858040	458	195.55	0.426965
GO:0021602_cranial_nerve_morphogenesis	EPHB1	11	1	6.752199	-0.858040	458	195.55	0.426965
GO:0021846_cell_proliferation_in_forebrain	FABP7	11	1	6.752199	-0.858040	458	195.55	0.426965
GO:0030308_negative_regulation_of_cell_growth	BCL2	11	1	6.752199	-0.858040	458	195.55	0.426965
GO:0031646_positive_regulation_of_neurological_system_process	SNCA	11	1	6.752199	-0.858040	458	195.55	0.426965
GO:0031647_regulation_of_protein_stability	BCL2	11	1	6.752199	-0.858040	458	195.55	0.426965
GO:0033059_cellular_pigmentation	BCL2	11	1	6.752199	-0.858040	458	195.55	0.426965
GO:0042401_biogenic_amine_biosynthetic_process	SNCA	11	1	6.752199	-0.858040	458	195.55	0.426965
GO:0042439_ethanolamine_and_derivative_metabolic_process	FABP3	11	1	6.752199	-0.858040	458	195.55	0.426965
GO:0042542_response_to_hydrogen_peroxide	BCL2	11	1	6.752199	-0.858040	458	195.55	0.426965
GO:0045685_regulation_of_glial_cell_differentiation	ID4	11	1	6.752199	-0.858040	458	195.55	0.426965
GO:0046928_regulation_of_neurotransmitter_secretion	SNCA	11	1	6.752199	-0.858040	458	195.55	0.426965
GO:0050772_positive_regulation_of_axonogenesis	NEFL	11	1	6.752199	-0.858040	458	195.55	0.426965
GO:0050806_positive_regulation_of_synaptic_transmission	SNCA	11	1	6.752199	-0.858040	458	195.55	0.426965
GO:0051971_positive_regulation_of_transmission_of_nerve_impulse	SNCA	11	1	6.752199	-0.858040	458	195.55	0.426965
GO:0034645_cellular_macromolecule_biosynthetic_process	HMGB1	901	16	1.318965	-0.855385	459	195.91	0.426819
GO:0034645_cellular_macromolecule_biosynthetic_process	LCORL	901	16	1.318965	-0.855385	459	195.91	0.426819
GO:0034645_cellular_macromolecule_biosynthetic_process	ONECUT2	901	16	1.318965	-0.855385	459	195.91	0.426819
GO:0034645_cellular_macromolecule_biosynthetic_process	RORB	901	16	1.318965	-0.855385	459	195.91	0.426819
GO:0034645_cellular_macromolecule_biosynthetic_process	AHR	901	16	1.318965	-0.855385	459	195.91	0.426819
GO:0034645_cellular_macromolecule_biosynthetic_process	SUZ12	901	16	1.318965	-0.855385	459	195.91	0.426819
GO:0034645_cellular_macromolecule_biosynthetic_process	SLC11A1	901	16	1.318965	-0.855385	459	195.91	0.426819
GO:0034645_cellular_macromolecule_biosynthetic_process	RNF6	901	16	1.318965	-0.855385	459	195.91	0.426819
GO:0034645_cellular_macromolecule_biosynthetic_process	BCL2	901	16	1.318965	-0.855385	459	195.91	0.426819
GO:0034645_cellular_macromolecule_biosynthetic_process	GARNL1	901	16	1.318965	-0.855385	459	195.91	0.426819
GO:0034645_cellular_macromolecule_biosynthetic_process	NFAT5	901	16	1.318965	-0.855385	459	195.91	0.426819
GO:0034645_cellular_macromolecule_biosynthetic_process	MYB	901	16	1.318965	-0.855385	459	195.91	0.426819
GO:0034645_cellular_macromolecule_biosynthetic_process	NR2F2	901	16	1.318965	-0.855385	459	195.91	0.426819
GO:0034645_cellular_macromolecule_biosynthetic_process	FEN1	901	16	1.318965	-0.855385	459	195.91	0.426819
GO:0034645_cellular_macromolecule_biosynthetic_process	ETV3	901	16	1.318965	-0.855385	459	195.91	0.426819
GO:0034645_cellular_macromolecule_biosynthetic_process	PITX2	901	16	1.318965	-0.855385	459	195.91	0.426819
GO:0021543_pallium_development	DAB1	49	2	3.031600	-0.852385	461	197.41	0.428221
GO:0021543_pallium_development	ID4	49	2	3.031600	-0.852385	461	197.41	0.428221
GO:0046660_female_sex_differentiation	BCL2	49	2	3.031600	-0.852385	461	197.41	0.428221
GO:0046660_female_sex_differentiation	VEGFA	49	2	3.031600	-0.852385	461	197.41	0.428221
GO:0060541_respiratory_system_development	HMGB1	98	3	2.273700	-0.839994	462	198.77	0.430238
GO:0060541_respiratory_system_development	VEGFA	98	3	2.273700	-0.839994	462	198.77	0.430238
GO:0060541_respiratory_system_development	PITX2	98	3	2.273700	-0.839994	462	198.77	0.430238
GO:0017038_protein_import	SLC11A1	50	2	2.970968	-0.838269	463	199.7	0.431317
GO:0017038_protein_import	TOB1	50	2	2.970968	-0.838269	463	199.7	0.431317
GO:0031328_positive_regulation_of_cellular_biosynthetic_process	SLC11A1	387	8	1.535384	-0.836376	464	199.85	0.430711
GO:0031328_positive_regulation_of_cellular_biosynthetic_process	HMGB1	387	8	1.535384	-0.836376	464	199.85	0.430711
GO:0031328_positive_regulation_of_cellular_biosynthetic_process	RNF6	387	8	1.535384	-0.836376	464	199.85	0.430711
GO:0031328_positive_regulation_of_cellular_biosynthetic_process	ONECUT2	387	8	1.535384	-0.836376	464	199.85	0.430711
GO:0031328_positive_regulation_of_cellular_biosynthetic_process	NFAT5	387	8	1.535384	-0.836376	464	199.85	0.430711
GO:0031328_positive_regulation_of_cellular_biosynthetic_process	RORB	387	8	1.535384	-0.836376	464	199.85	0.430711
GO:0031328_positive_regulation_of_cellular_biosynthetic_process	AHR	387	8	1.535384	-0.836376	464	199.85	0.430711
GO:0031328_positive_regulation_of_cellular_biosynthetic_process	PITX2	387	8	1.535384	-0.836376	464	199.85	0.430711
GO:0009887_organ_morphogenesis	SEMA5A	642	12	1.388303	-0.835139	465	199.91	0.429914
GO:0009887_organ_morphogenesis	SPRY1	642	12	1.388303	-0.835139	465	199.91	0.429914
GO:0009887_organ_morphogenesis	BDNF	642	12	1.388303	-0.835139	465	199.91	0.429914
GO:0009887_organ_morphogenesis	COL13A1	642	12	1.388303	-0.835139	465	199.91	0.429914
GO:0009887_organ_morphogenesis	BCL2	642	12	1.388303	-0.835139	465	199.91	0.429914
GO:0009887_organ_morphogenesis	ONECUT2	642	12	1.388303	-0.835139	465	199.91	0.429914
GO:0009887_organ_morphogenesis	NTRK2	642	12	1.388303	-0.835139	465	199.91	0.429914
GO:0009887_organ_morphogenesis	VEGFA	642	12	1.388303	-0.835139	465	199.91	0.429914
GO:0009887_organ_morphogenesis	RORB	642	12	1.388303	-0.835139	465	199.91	0.429914
GO:0009887_organ_morphogenesis	NR2F2	642	12	1.388303	-0.835139	465	199.91	0.429914
GO:0009887_organ_morphogenesis	EPHB1	642	12	1.388303	-0.835139	465	199.91	0.429914
GO:0009887_organ_morphogenesis	PITX2	642	12	1.388303	-0.835139	465	199.91	0.429914
GO:0001944_vasculature_development	SEMA5A	208	5	1.785437	-0.833622	466	200.25	0.429721
GO:0001944_vasculature_development	NTRK2	208	5	1.785437	-0.833622	466	200.25	0.429721
GO:0001944_vasculature_development	VEGFA	208	5	1.785437	-0.833622	466	200.25	0.429721
GO:0001944_vasculature_development	NR2F2	208	5	1.785437	-0.833622	466	200.25	0.429721
GO:0001944_vasculature_development	PITX2	208	5	1.785437	-0.833622	466	200.25	0.429721
GO:0009891_positive_regulation_of_biosynthetic_process	SLC11A1	388	8	1.531427	-0.831854	467	200.47	0.429272
GO:0009891_positive_regulation_of_biosynthetic_process	HMGB1	388	8	1.531427	-0.831854	467	200.47	0.429272
GO:0009891_positive_regulation_of_biosynthetic_process	RNF6	388	8	1.531427	-0.831854	467	200.47	0.429272
GO:0009891_positive_regulation_of_biosynthetic_process	ONECUT2	388	8	1.531427	-0.831854	467	200.47	0.429272
GO:0009891_positive_regulation_of_biosynthetic_process	NFAT5	388	8	1.531427	-0.831854	467	200.47	0.429272
GO:0009891_positive_regulation_of_biosynthetic_process	RORB	388	8	1.531427	-0.831854	467	200.47	0.429272
GO:0009891_positive_regulation_of_biosynthetic_process	AHR	388	8	1.531427	-0.831854	467	200.47	0.429272
GO:0009891_positive_regulation_of_biosynthetic_process	PITX2	388	8	1.531427	-0.831854	467	200.47	0.429272
GO:0060348_bone_development	COL13A1	99	3	2.250733	-0.830599	468	200.94	0.429359
GO:0060348_bone_development	BCL2	99	3	2.250733	-0.830599	468	200.94	0.429359
GO:0060348_bone_development	TOB1	99	3	2.250733	-0.830599	468	200.94	0.429359
GO:0009059_macromolecule_biosynthetic_process	HMGB1	910	16	1.305920	-0.827706	469	201.02	0.428614
GO:0009059_macromolecule_biosynthetic_process	LCORL	910	16	1.305920	-0.827706	469	201.02	0.428614
GO:0009059_macromolecule_biosynthetic_process	ONECUT2	910	16	1.305920	-0.827706	469	201.02	0.428614
GO:0009059_macromolecule_biosynthetic_process	RORB	910	16	1.305920	-0.827706	469	201.02	0.428614
GO:0009059_macromolecule_biosynthetic_process	AHR	910	16	1.305920	-0.827706	469	201.02	0.428614
GO:0009059_macromolecule_biosynthetic_process	SUZ12	910	16	1.305920	-0.827706	469	201.02	0.428614
GO:0009059_macromolecule_biosynthetic_process	SLC11A1	910	16	1.305920	-0.827706	469	201.02	0.428614
GO:0009059_macromolecule_biosynthetic_process	RNF6	910	16	1.305920	-0.827706	469	201.02	0.428614
GO:0009059_macromolecule_biosynthetic_process	BCL2	910	16	1.305920	-0.827706	469	201.02	0.428614
GO:0009059_macromolecule_biosynthetic_process	GARNL1	910	16	1.305920	-0.827706	469	201.02	0.428614
GO:0009059_macromolecule_biosynthetic_process	NFAT5	910	16	1.305920	-0.827706	469	201.02	0.428614
GO:0009059_macromolecule_biosynthetic_process	NR2F2	910	16	1.305920	-0.827706	469	201.02	0.428614
GO:0009059_macromolecule_biosynthetic_process	MYB	910	16	1.305920	-0.827706	469	201.02	0.428614
GO:0009059_macromolecule_biosynthetic_process	FEN1	910	16	1.305920	-0.827706	469	201.02	0.428614
GO:0009059_macromolecule_biosynthetic_process	PITX2	910	16	1.305920	-0.827706	469	201.02	0.428614
GO:0009059_macromolecule_biosynthetic_process	ETV3	910	16	1.305920	-0.827706	469	201.02	0.428614
GO:0032583_regulation_of_gene-specific_transcription	HMGB1	51	2	2.912713	-0.824503	470	202.08	0.429957
GO:0032583_regulation_of_gene-specific_transcription	RORB	51	2	2.912713	-0.824503	470	202.08	0.429957
GO:0001662_behavioral_fear_response	BCL2	12	1	6.189516	-0.823078	486	213.27	0.438827
GO:0002209_behavioral_defense_response	BCL2	12	1	6.189516	-0.823078	486	213.27	0.438827
GO:0002244_hemopoietic_progenitor_cell_differentiation	BCL2	12	1	6.189516	-0.823078	486	213.27	0.438827
GO:0002763_positive_regulation_of_myeloid_leukocyte_differentiation	KITL	12	1	6.189516	-0.823078	486	213.27	0.438827
GO:0006839_mitochondrial_transport	BCL2	12	1	6.189516	-0.823078	486	213.27	0.438827
GO:0006879_cellular_iron_ion_homeostasis	SLC11A1	12	1	6.189516	-0.823078	486	213.27	0.438827
GO:0007143_female_meiosis	CDC25B	12	1	6.189516	-0.823078	486	213.27	0.438827
GO:0008038_neuron_recognition	BDNF	12	1	6.189516	-0.823078	486	213.27	0.438827
GO:0015872_dopamine_transport	SNCA	12	1	6.189516	-0.823078	486	213.27	0.438827
GO:0030514_negative_regulation_of_BMP_signaling_pathway	TOB1	12	1	6.189516	-0.823078	486	213.27	0.438827
GO:0043487_regulation_of_RNA_stability	SLC11A1	12	1	6.189516	-0.823078	486	213.27	0.438827
GO:0045792_negative_regulation_of_cell_size	BCL2	12	1	6.189516	-0.823078	486	213.27	0.438827
GO:0048169_regulation_of_long-term_neuronal_synaptic_plasticity	SNCA	12	1	6.189516	-0.823078	486	213.27	0.438827
GO:0050795_regulation_of_behavior	HMGB1	12	1	6.189516	-0.823078	486	213.27	0.438827
GO:0051588_regulation_of_neurotransmitter_transport	SNCA	12	1	6.189516	-0.823078	486	213.27	0.438827
GO:0055114_oxidation_reduction	SNCA	12	1	6.189516	-0.823078	486	213.27	0.438827
GO:0001525_angiogenesis	SEMA5A	100	3	2.228226	-0.821338	487	213.52	0.438439
GO:0001525_angiogenesis	VEGFA	100	3	2.228226	-0.821338	487	213.52	0.438439
GO:0001525_angiogenesis	PITX2	100	3	2.228226	-0.821338	487	213.52	0.438439
GO:0010468_regulation_of_gene_expression	HMGB1	778	14	1.336554	-0.821083	488	213.58	0.437664
GO:0010468_regulation_of_gene_expression	ONECUT2	778	14	1.336554	-0.821083	488	213.58	0.437664
GO:0010468_regulation_of_gene_expression	RORB	778	14	1.336554	-0.821083	488	213.58	0.437664
GO:0010468_regulation_of_gene_expression	AHR	778	14	1.336554	-0.821083	488	213.58	0.437664
GO:0010468_regulation_of_gene_expression	SUZ12	778	14	1.336554	-0.821083	488	213.58	0.437664
GO:0010468_regulation_of_gene_expression	SLC11A1	778	14	1.336554	-0.821083	488	213.58	0.437664
GO:0010468_regulation_of_gene_expression	RNF6	778	14	1.336554	-0.821083	488	213.58	0.437664
GO:0010468_regulation_of_gene_expression	BCL2	778	14	1.336554	-0.821083	488	213.58	0.437664
GO:0010468_regulation_of_gene_expression	GARNL1	778	14	1.336554	-0.821083	488	213.58	0.437664
GO:0010468_regulation_of_gene_expression	NFAT5	778	14	1.336554	-0.821083	488	213.58	0.437664
GO:0010468_regulation_of_gene_expression	NR2F2	778	14	1.336554	-0.821083	488	213.58	0.437664
GO:0010468_regulation_of_gene_expression	MYB	778	14	1.336554	-0.821083	488	213.58	0.437664
GO:0010468_regulation_of_gene_expression	PITX2	778	14	1.336554	-0.821083	488	213.58	0.437664
GO:0010468_regulation_of_gene_expression	ETV3	778	14	1.336554	-0.821083	488	213.58	0.437664
GO:0045944_positive_regulation_of_transcription_from_RNA_polymerase_II_promoter	SLC11A1	269	6	1.656673	-0.819139	489	213.65	0.436912
GO:0045944_positive_regulation_of_transcription_from_RNA_polymerase_II_promoter	HMGB1	269	6	1.656673	-0.819139	489	213.65	0.436912
GO:0045944_positive_regulation_of_transcription_from_RNA_polymerase_II_promoter	ONECUT2	269	6	1.656673	-0.819139	489	213.65	0.436912
GO:0045944_positive_regulation_of_transcription_from_RNA_polymerase_II_promoter	NFAT5	269	6	1.656673	-0.819139	489	213.65	0.436912
GO:0045944_positive_regulation_of_transcription_from_RNA_polymerase_II_promoter	AHR	269	6	1.656673	-0.819139	489	213.65	0.436912
GO:0045944_positive_regulation_of_transcription_from_RNA_polymerase_II_promoter	PITX2	269	6	1.656673	-0.819139	489	213.65	0.436912
GO:0010608_posttranscriptional_regulation_of_gene_expression	SLC11A1	52	2	2.856700	-0.811075	490	214.99	0.438755
GO:0010608_posttranscriptional_regulation_of_gene_expression	BCL2	52	2	2.856700	-0.811075	490	214.99	0.438755
GO:0022402_cell_cycle_process	BCL2	155	4	1.916753	-0.810559	491	215.38	0.438656
GO:0022402_cell_cycle_process	ID4	155	4	1.916753	-0.810559	491	215.38	0.438656
GO:0022402_cell_cycle_process	MYB	155	4	1.916753	-0.810559	491	215.38	0.438656
GO:0022402_cell_cycle_process	CDC25B	155	4	1.916753	-0.810559	491	215.38	0.438656
GO:0035295_tube_development	SEMA5A	212	5	1.751750	-0.809096	492	215.52	0.438049
GO:0035295_tube_development	HMGB1	212	5	1.751750	-0.809096	492	215.52	0.438049
GO:0035295_tube_development	BCL2	212	5	1.751750	-0.809096	492	215.52	0.438049
GO:0035295_tube_development	VEGFA	212	5	1.751750	-0.809096	492	215.52	0.438049
GO:0035295_tube_development	PITX2	212	5	1.751750	-0.809096	492	215.52	0.438049
GO:0006810_transport	PFKL	718	13	1.344797	-0.800161	493	216.16	0.438458
GO:0006810_transport	SNCA	718	13	1.344797	-0.800161	493	216.16	0.438458
GO:0006810_transport	CADPS	718	13	1.344797	-0.800161	493	216.16	0.438458
GO:0006810_transport	SLC11A1	718	13	1.344797	-0.800161	493	216.16	0.438458
GO:0006810_transport	BDNF	718	13	1.344797	-0.800161	493	216.16	0.438458
GO:0006810_transport	BCL2	718	13	1.344797	-0.800161	493	216.16	0.438458
GO:0006810_transport	NTRK2	718	13	1.344797	-0.800161	493	216.16	0.438458
GO:0006810_transport	CHRNB4	718	13	1.344797	-0.800161	493	216.16	0.438458
GO:0006810_transport	STXBP3A	718	13	1.344797	-0.800161	493	216.16	0.438458
GO:0006810_transport	EHD1	718	13	1.344797	-0.800161	493	216.16	0.438458
GO:0006810_transport	SLC4A4	718	13	1.344797	-0.800161	493	216.16	0.438458
GO:0006810_transport	MYB	718	13	1.344797	-0.800161	493	216.16	0.438458
GO:0006810_transport	TOB1	718	13	1.344797	-0.800161	493	216.16	0.438458
GO:0006576_biogenic_amine_metabolic_process	SNCA	53	2	2.802800	-0.797970	495	217.2	0.438788
GO:0006576_biogenic_amine_metabolic_process	FABP3	53	2	2.802800	-0.797970	495	217.2	0.438788
GO:0050905_neuromuscular_process	FABP7	53	2	2.802800	-0.797970	495	217.2	0.438788
GO:0050905_neuromuscular_process	NEFL	53	2	2.802800	-0.797970	495	217.2	0.438788
GO:0001836_release_of_cytochrome_c_from_mitochondria	BCL2	13	1	5.713400	-0.791136	515	229.39	0.445417
GO:0001958_endochondral_ossification	COL13A1	13	1	5.713400	-0.791136	515	229.39	0.445417
GO:0007212_dopamine_receptor_signaling_pathway	GNAQ	13	1	5.713400	-0.791136	515	229.39	0.445417
GO:0007274_neuromuscular_synaptic_transmission	CHRNB4	13	1	5.713400	-0.791136	515	229.39	0.445417
GO:0009410_response_to_xenobiotic_stimulus	AHR	13	1	5.713400	-0.791136	515	229.39	0.445417
GO:0018105_peptidyl-serine_phosphorylation	BCL2	13	1	5.713400	-0.791136	515	229.39	0.445417
GO:0021879_forebrain_neuron_differentiation	GNAQ	13	1	5.713400	-0.791136	515	229.39	0.445417
GO:0021955_central_nervous_system_neuron_axonogenesis	EPHB1	13	1	5.713400	-0.791136	515	229.39	0.445417
GO:0030516_regulation_of_axon_extension	RNF6	13	1	5.713400	-0.791136	515	229.39	0.445417
GO:0031290_retinal_ganglion_cell_axon_guidance	EPHB1	13	1	5.713400	-0.791136	515	229.39	0.445417
GO:0032729_positive_regulation_of_interferon-gamma_production	SLC11A1	13	1	5.713400	-0.791136	515	229.39	0.445417
GO:0034329_cell_junction_assembly	BCL2	13	1	5.713400	-0.791136	515	229.39	0.445417
GO:0046474_glycerophospholipid_biosynthetic_process	FABP3	13	1	5.713400	-0.791136	515	229.39	0.445417
GO:0046851_negative_regulation_of_bone_remodeling	BCL2	13	1	5.713400	-0.791136	515	229.39	0.445417
GO:0048566_embryonic_gut_development	MYB	13	1	5.713400	-0.791136	515	229.39	0.445417
GO:0050764_regulation_of_phagocytosis	SLC11A1	13	1	5.713400	-0.791136	515	229.39	0.445417
GO:0050766_positive_regulation_of_phagocytosis	SLC11A1	13	1	5.713400	-0.791136	515	229.39	0.445417
GO:0050771_negative_regulation_of_axonogenesis	RNF6	13	1	5.713400	-0.791136	515	229.39	0.445417
GO:0060401_cytosolic_calcium_ion_transport	BCL2	13	1	5.713400	-0.791136	515	229.39	0.445417
GO:0060402_calcium_ion_transport_into_cytosol	BCL2	13	1	5.713400	-0.791136	515	229.39	0.445417
GO:0043405_regulation_of_MAP_kinase_activity	SPRY1	54	2	2.750896	-0.785176	517	231.22	0.447234
GO:0043405_regulation_of_MAP_kinase_activity	KITL	54	2	2.750896	-0.785176	517	231.22	0.447234
GO:0044271_nitrogen_compound_biosynthetic_process	ALDH18A1	54	2	2.750896	-0.785176	517	231.22	0.447234
GO:0044271_nitrogen_compound_biosynthetic_process	SNCA	54	2	2.750896	-0.785176	517	231.22	0.447234
GO:0048518_positive_regulation_of_biological_process	HMGB1	995	17	1.269006	-0.778047	518	231.79	0.447471
GO:0048518_positive_regulation_of_biological_process	IRS2	995	17	1.269006	-0.778047	518	231.79	0.447471
GO:0048518_positive_regulation_of_biological_process	ONECUT2	995	17	1.269006	-0.778047	518	231.79	0.447471
GO:0048518_positive_regulation_of_biological_process	SNCA	995	17	1.269006	-0.778047	518	231.79	0.447471
GO:0048518_positive_regulation_of_biological_process	RORB	995	17	1.269006	-0.778047	518	231.79	0.447471
GO:0048518_positive_regulation_of_biological_process	KITL	995	17	1.269006	-0.778047	518	231.79	0.447471
GO:0048518_positive_regulation_of_biological_process	AHR	995	17	1.269006	-0.778047	518	231.79	0.447471
GO:0048518_positive_regulation_of_biological_process	SUZ12	995	17	1.269006	-0.778047	518	231.79	0.447471
GO:0048518_positive_regulation_of_biological_process	SLC11A1	995	17	1.269006	-0.778047	518	231.79	0.447471
GO:0048518_positive_regulation_of_biological_process	BDNF	995	17	1.269006	-0.778047	518	231.79	0.447471
GO:0048518_positive_regulation_of_biological_process	RNF6	995	17	1.269006	-0.778047	518	231.79	0.447471
GO:0048518_positive_regulation_of_biological_process	BCL2	995	17	1.269006	-0.778047	518	231.79	0.447471
GO:0048518_positive_regulation_of_biological_process	VEGFA	995	17	1.269006	-0.778047	518	231.79	0.447471
GO:0048518_positive_regulation_of_biological_process	NFAT5	995	17	1.269006	-0.778047	518	231.79	0.447471
GO:0048518_positive_regulation_of_biological_process	ID4	995	17	1.269006	-0.778047	518	231.79	0.447471
GO:0048518_positive_regulation_of_biological_process	NEFL	995	17	1.269006	-0.778047	518	231.79	0.447471
GO:0048518_positive_regulation_of_biological_process	PITX2	995	17	1.269006	-0.778047	518	231.79	0.447471
GO:0048872_homeostasis_of_number_of_cells	BCL2	105	3	2.122120	-0.776931	519	232.22	0.447437
GO:0048872_homeostasis_of_number_of_cells	VEGFA	105	3	2.122120	-0.776931	519	232.22	0.447437
GO:0048872_homeostasis_of_number_of_cells	KITL	105	3	2.122120	-0.776931	519	232.22	0.447437
GO:0051128_regulation_of_cellular_component_organization	SLC11A1	160	4	1.856855	-0.775700	520	232.34	0.446808
GO:0051128_regulation_of_cellular_component_organization	RNF6	160	4	1.856855	-0.775700	520	232.34	0.446808
GO:0051128_regulation_of_cellular_component_organization	NEFL	160	4	1.856855	-0.775700	520	232.34	0.446808
GO:0051128_regulation_of_cellular_component_organization	AHR	160	4	1.856855	-0.775700	520	232.34	0.446808
GO:0048568_embryonic_organ_development	VEGFA	55	2	2.700880	-0.772682	521	233.44	0.448061
GO:0048568_embryonic_organ_development	MYB	55	2	2.700880	-0.772682	521	233.44	0.448061
GO:0051234_establishment_of_localization	PFKL	729	13	1.324506	-0.764703	522	234.45	0.449138
GO:0051234_establishment_of_localization	SNCA	729	13	1.324506	-0.764703	522	234.45	0.449138
GO:0051234_establishment_of_localization	CADPS	729	13	1.324506	-0.764703	522	234.45	0.449138
GO:0051234_establishment_of_localization	SLC11A1	729	13	1.324506	-0.764703	522	234.45	0.449138
GO:0051234_establishment_of_localization	BDNF	729	13	1.324506	-0.764703	522	234.45	0.449138
GO:0051234_establishment_of_localization	BCL2	729	13	1.324506	-0.764703	522	234.45	0.449138
GO:0051234_establishment_of_localization	NTRK2	729	13	1.324506	-0.764703	522	234.45	0.449138
GO:0051234_establishment_of_localization	CHRNB4	729	13	1.324506	-0.764703	522	234.45	0.449138
GO:0051234_establishment_of_localization	STXBP3A	729	13	1.324506	-0.764703	522	234.45	0.449138
GO:0051234_establishment_of_localization	EHD1	729	13	1.324506	-0.764703	522	234.45	0.449138
GO:0051234_establishment_of_localization	SLC4A4	729	13	1.324506	-0.764703	522	234.45	0.449138
GO:0051234_establishment_of_localization	MYB	729	13	1.324506	-0.764703	522	234.45	0.449138
GO:0051234_establishment_of_localization	TOB1	729	13	1.324506	-0.764703	522	234.45	0.449138
GO:0002262_myeloid_cell_homeostasis	KITL	14	1	5.305300	-0.761765	528	245.42	0.464811
GO:0009108_coenzyme_biosynthetic_process	SNCA	14	1	5.305300	-0.761765	528	245.42	0.464811
GO:0010332_response_to_gamma_radiation	BCL2	14	1	5.305300	-0.761765	528	245.42	0.464811
GO:0031346_positive_regulation_of_cell_projection_organization	NEFL	14	1	5.305300	-0.761765	528	245.42	0.464811
GO:0034104_negative_regulation_of_tissue_remodeling	BCL2	14	1	5.305300	-0.761765	528	245.42	0.464811
GO:0051952_regulation_of_amine_transport	SNCA	14	1	5.305300	-0.761765	528	245.42	0.464811
GO:0001708_cell_fate_specification	SPRY1	56	2	2.652650	-0.760476	529	246.88	0.466692
GO:0001708_cell_fate_specification	SALL1	56	2	2.652650	-0.760476	529	246.88	0.466692
GO:0006139_nucleobase__nucleoside__nucleotide_and_nucleic_acid_metabolic_process	HMGB1	1002	17	1.260141	-0.758569	530	247.15	0.466321
GO:0006139_nucleobase__nucleoside__nucleotide_and_nucleic_acid_metabolic_process	LCORL	1002	17	1.260141	-0.758569	530	247.15	0.466321
GO:0006139_nucleobase__nucleoside__nucleotide_and_nucleic_acid_metabolic_process	ONECUT2	1002	17	1.260141	-0.758569	530	247.15	0.466321
GO:0006139_nucleobase__nucleoside__nucleotide_and_nucleic_acid_metabolic_process	RORB	1002	17	1.260141	-0.758569	530	247.15	0.466321
GO:0006139_nucleobase__nucleoside__nucleotide_and_nucleic_acid_metabolic_process	AHR	1002	17	1.260141	-0.758569	530	247.15	0.466321
GO:0006139_nucleobase__nucleoside__nucleotide_and_nucleic_acid_metabolic_process	SUZ12	1002	17	1.260141	-0.758569	530	247.15	0.466321
GO:0006139_nucleobase__nucleoside__nucleotide_and_nucleic_acid_metabolic_process	SLC11A1	1002	17	1.260141	-0.758569	530	247.15	0.466321
GO:0006139_nucleobase__nucleoside__nucleotide_and_nucleic_acid_metabolic_process	DCLRE1A	1002	17	1.260141	-0.758569	530	247.15	0.466321
GO:0006139_nucleobase__nucleoside__nucleotide_and_nucleic_acid_metabolic_process	RNF6	1002	17	1.260141	-0.758569	530	247.15	0.466321
GO:0006139_nucleobase__nucleoside__nucleotide_and_nucleic_acid_metabolic_process	GNAQ	1002	17	1.260141	-0.758569	530	247.15	0.466321
GO:0006139_nucleobase__nucleoside__nucleotide_and_nucleic_acid_metabolic_process	GARNL1	1002	17	1.260141	-0.758569	530	247.15	0.466321
GO:0006139_nucleobase__nucleoside__nucleotide_and_nucleic_acid_metabolic_process	NFAT5	1002	17	1.260141	-0.758569	530	247.15	0.466321
GO:0006139_nucleobase__nucleoside__nucleotide_and_nucleic_acid_metabolic_process	MYB	1002	17	1.260141	-0.758569	530	247.15	0.466321
GO:0006139_nucleobase__nucleoside__nucleotide_and_nucleic_acid_metabolic_process	NR2F2	1002	17	1.260141	-0.758569	530	247.15	0.466321
GO:0006139_nucleobase__nucleoside__nucleotide_and_nucleic_acid_metabolic_process	FEN1	1002	17	1.260141	-0.758569	530	247.15	0.466321
GO:0006139_nucleobase__nucleoside__nucleotide_and_nucleic_acid_metabolic_process	ETV3	1002	17	1.260141	-0.758569	530	247.15	0.466321
GO:0006139_nucleobase__nucleoside__nucleotide_and_nucleic_acid_metabolic_process	PITX2	1002	17	1.260141	-0.758569	530	247.15	0.466321
GO:0030099_myeloid_cell_differentiation	HMGB1	108	3	2.063172	-0.751719	532	247.75	0.465695
GO:0030099_myeloid_cell_differentiation	VEGFA	108	3	2.063172	-0.751719	532	247.75	0.465695
GO:0030099_myeloid_cell_differentiation	KITL	108	3	2.063172	-0.751719	532	247.75	0.465695
GO:0051240_positive_regulation_of_multicellular_organismal_process	SLC11A1	108	3	2.063172	-0.751719	532	247.75	0.465695
GO:0051240_positive_regulation_of_multicellular_organismal_process	BCL2	108	3	2.063172	-0.751719	532	247.75	0.465695
GO:0051240_positive_regulation_of_multicellular_organismal_process	SNCA	108	3	2.063172	-0.751719	532	247.75	0.465695
GO:0001764_neuron_migration	DAB1	57	2	2.606112	-0.748548	534	249.77	0.467734
GO:0001764_neuron_migration	NR2F2	57	2	2.606112	-0.748548	534	249.77	0.467734
GO:0033365_protein_localization_in_organelle	SLC11A1	57	2	2.606112	-0.748548	534	249.77	0.467734
GO:0033365_protein_localization_in_organelle	TOB1	57	2	2.606112	-0.748548	534	249.77	0.467734
GO:0030902_hindbrain_development	DAB1	58	2	2.561179	-0.736888	536	251.39	0.469011
GO:0030902_hindbrain_development	BCL2	58	2	2.561179	-0.736888	536	251.39	0.469011
GO:0050804_regulation_of_synaptic_transmission	BDNF	58	2	2.561179	-0.736888	536	251.39	0.469011
GO:0050804_regulation_of_synaptic_transmission	SNCA	58	2	2.561179	-0.736888	536	251.39	0.469011
GO:0043010_camera-type_eye_development	VEGFA	110	3	2.025660	-0.735469	538	252.02	0.468439
GO:0043010_camera-type_eye_development	EPHB1	110	3	2.025660	-0.735469	538	252.02	0.468439
GO:0043010_camera-type_eye_development	PITX2	110	3	2.025660	-0.735469	538	252.02	0.468439
GO:0055080_cation_homeostasis	SLC11A1	110	3	2.025660	-0.735469	538	252.02	0.468439
GO:0055080_cation_homeostasis	BCL2	110	3	2.025660	-0.735469	538	252.02	0.468439
GO:0055080_cation_homeostasis	SLC4A4	110	3	2.025660	-0.735469	538	252.02	0.468439
GO:0001759_induction_of_an_organ	SPRY1	15	1	4.951613	-0.734610	559	261.53	0.467853
GO:0001782_B_cell_homeostasis	BCL2	15	1	4.951613	-0.734610	559	261.53	0.467853
GO:0001964_startle_response	FABP7	15	1	4.951613	-0.734610	559	261.53	0.467853
GO:0002286_T_cell_activation_during_immune_response	SLC11A1	15	1	4.951613	-0.734610	559	261.53	0.467853
GO:0007200_activation_of_phospholipase_C_activity_by_G-protein_coupled_receptor_protein_signaling_pathway_coupled_to_IP3_second_messenger	GNAQ	15	1	4.951613	-0.734610	559	261.53	0.467853
GO:0007202_activation_of_phospholipase_C_activity	GNAQ	15	1	4.951613	-0.734610	559	261.53	0.467853
GO:0007588_excretion	CHRNB4	15	1	4.951613	-0.734610	559	261.53	0.467853
GO:0010092_specification_of_organ_identity	SPRY1	15	1	4.951613	-0.734610	559	261.53	0.467853
GO:0010518_positive_regulation_of_phospholipase_activity	GNAQ	15	1	4.951613	-0.734610	559	261.53	0.467853
GO:0010863_positive_regulation_of_phospholipase_C_activity	GNAQ	15	1	4.951613	-0.734610	559	261.53	0.467853
GO:0021795_cerebral_cortex_cell_migration	DAB1	15	1	4.951613	-0.734610	559	261.53	0.467853
GO:0021872_generation_of_neurons_in_the_forebrain	GNAQ	15	1	4.951613	-0.734610	559	261.53	0.467853
GO:0031069_hair_follicle_morphogenesis	BCL2	15	1	4.951613	-0.734610	559	261.53	0.467853
GO:0031076_embryonic_camera-type_eye_development	PITX2	15	1	4.951613	-0.734610	559	261.53	0.467853
GO:0031329_regulation_of_cellular_catabolic_process	HMGB1	15	1	4.951613	-0.734610	559	261.53	0.467853
GO:0045666_positive_regulation_of_neuron_differentiation	BDNF	15	1	4.951613	-0.734610	559	261.53	0.467853
GO:0046164_alcohol_catabolic_process	PFKL	15	1	4.951613	-0.734610	559	261.53	0.467853
GO:0048010_vascular_endothelial_growth_factor_receptor_signaling_pathway	VEGFA	15	1	4.951613	-0.734610	559	261.53	0.467853
GO:0050796_regulation_of_insulin_secretion	PFKL	15	1	4.951613	-0.734610	559	261.53	0.467853
GO:0060425_lung_morphogenesis	PITX2	15	1	4.951613	-0.734610	559	261.53	0.467853
GO:0060749_mammary_gland_alveolus_development	VEGFA	15	1	4.951613	-0.734610	559	261.53	0.467853
GO:0051049_regulation_of_transport	SLC11A1	167	4	1.779023	-0.729692	560	262.05	0.467946
GO:0051049_regulation_of_transport	PFKL	167	4	1.779023	-0.729692	560	262.05	0.467946
GO:0051049_regulation_of_transport	BCL2	167	4	1.779023	-0.729692	560	262.05	0.467946
GO:0051049_regulation_of_transport	SNCA	167	4	1.779023	-0.729692	560	262.05	0.467946
GO:0035270_endocrine_system_development	ONECUT2	59	2	2.517769	-0.725488	561	263.15	0.469073
GO:0035270_endocrine_system_development	PITX2	59	2	2.517769	-0.725488	561	263.15	0.469073
GO:0006974_response_to_DNA_damage_stimulus	PAXIP1	113	3	1.971881	-0.711891	562	264.76	0.471103
GO:0006974_response_to_DNA_damage_stimulus	DCLRE1A	113	3	1.971881	-0.711891	562	264.76	0.471103
GO:0006974_response_to_DNA_damage_stimulus	FEN1	113	3	1.971881	-0.711891	562	264.76	0.471103
GO:0000302_response_to_reactive_oxygen_species	BCL2	16	1	4.642137	-0.709384	569	273.81	0.481213
GO:0008654_phospholipid_biosynthetic_process	FABP3	16	1	4.642137	-0.709384	569	273.81	0.481213
GO:0031345_negative_regulation_of_cell_projection_organization	RNF6	16	1	4.642137	-0.709384	569	273.81	0.481213
GO:0045104_intermediate_filament_cytoskeleton_organization	NEFL	16	1	4.642137	-0.709384	569	273.81	0.481213
GO:0048015_phosphoinositide-mediated_signaling	GNAQ	16	1	4.642137	-0.709384	569	273.81	0.481213
GO:0051048_negative_regulation_of_secretion	PFKL	16	1	4.642137	-0.709384	569	273.81	0.481213
GO:0060193_positive_regulation_of_lipase_activity	GNAQ	16	1	4.642137	-0.709384	569	273.81	0.481213
GO:0007005_mitochondrion_organization	BCL2	61	2	2.435219	-0.703427	571	274.91	0.481454
GO:0007005_mitochondrion_organization	SNCA	61	2	2.435219	-0.703427	571	274.91	0.481454
GO:0051969_regulation_of_transmission_of_nerve_impulse	BDNF	61	2	2.435219	-0.703427	571	274.91	0.481454
GO:0051969_regulation_of_transmission_of_nerve_impulse	SNCA	61	2	2.435219	-0.703427	571	274.91	0.481454
GO:0042592_homeostatic_process	SLC11A1	419	8	1.418123	-0.702398	572	275.16	0.481049
GO:0042592_homeostatic_process	GNAQ	419	8	1.418123	-0.702398	572	275.16	0.481049
GO:0042592_homeostatic_process	BCL2	419	8	1.418123	-0.702398	572	275.16	0.481049
GO:0042592_homeostatic_process	VEGFA	419	8	1.418123	-0.702398	572	275.16	0.481049
GO:0042592_homeostatic_process	SNCA	419	8	1.418123	-0.702398	572	275.16	0.481049
GO:0042592_homeostatic_process	CHRNB4	419	8	1.418123	-0.702398	572	275.16	0.481049
GO:0042592_homeostatic_process	SLC4A4	419	8	1.418123	-0.702398	572	275.16	0.481049
GO:0042592_homeostatic_process	KITL	419	8	1.418123	-0.702398	572	275.16	0.481049
GO:0009987_cellular_process	LTBP1	3868	55	1.056122	-0.694332	573	275.84	0.481396
GO:0009987_cellular_process	LTBP3	3868	55	1.056122	-0.694332	573	275.84	0.481396
GO:0009987_cellular_process	SNCA	3868	55	1.056122	-0.694332	573	275.84	0.481396
GO:0009987_cellular_process	RORB	3868	55	1.056122	-0.694332	573	275.84	0.481396
GO:0009987_cellular_process	NRCAM	3868	55	1.056122	-0.694332	573	275.84	0.481396
GO:0009987_cellular_process	EFHD1	3868	55	1.056122	-0.694332	573	275.84	0.481396
GO:0009987_cellular_process	BDNF	3868	55	1.056122	-0.694332	573	275.84	0.481396
GO:0009987_cellular_process	SPRY1	3868	55	1.056122	-0.694332	573	275.84	0.481396
GO:0009987_cellular_process	DAB1	3868	55	1.056122	-0.694332	573	275.84	0.481396
GO:0009987_cellular_process	ACOT10	3868	55	1.056122	-0.694332	573	275.84	0.481396
GO:0009987_cellular_process	GARNL1	3868	55	1.056122	-0.694332	573	275.84	0.481396
GO:0009987_cellular_process	TGFBI	3868	55	1.056122	-0.694332	573	275.84	0.481396
GO:0009987_cellular_process	NR2F2	3868	55	1.056122	-0.694332	573	275.84	0.481396
GO:0009987_cellular_process	MYB	3868	55	1.056122	-0.694332	573	275.84	0.481396
GO:0009987_cellular_process	PITX2	3868	55	1.056122	-0.694332	573	275.84	0.481396
GO:0009987_cellular_process	MAP2K5	3868	55	1.056122	-0.694332	573	275.84	0.481396
GO:0009987_cellular_process	IRS2	3868	55	1.056122	-0.694332	573	275.84	0.481396
GO:0009987_cellular_process	PFKL	3868	55	1.056122	-0.694332	573	275.84	0.481396
GO:0009987_cellular_process	AHR	3868	55	1.056122	-0.694332	573	275.84	0.481396
GO:0009987_cellular_process	SUZ12	3868	55	1.056122	-0.694332	573	275.84	0.481396
GO:0009987_cellular_process	DCLRE1A	3868	55	1.056122	-0.694332	573	275.84	0.481396
GO:0009987_cellular_process	GNAQ	3868	55	1.056122	-0.694332	573	275.84	0.481396
GO:0009987_cellular_process	VEGFA	3868	55	1.056122	-0.694332	573	275.84	0.481396
GO:0009987_cellular_process	HMGB1	3868	55	1.056122	-0.694332	573	275.84	0.481396
GO:0009987_cellular_process	TNFRSF21	3868	55	1.056122	-0.694332	573	275.84	0.481396
GO:0009987_cellular_process	PARD3	3868	55	1.056122	-0.694332	573	275.84	0.481396
GO:0009987_cellular_process	LCORL	3868	55	1.056122	-0.694332	573	275.84	0.481396
GO:0009987_cellular_process	ALDH18A1	3868	55	1.056122	-0.694332	573	275.84	0.481396
GO:0009987_cellular_process	ONECUT2	3868	55	1.056122	-0.694332	573	275.84	0.481396
GO:0009987_cellular_process	PPM1A	3868	55	1.056122	-0.694332	573	275.84	0.481396
GO:0009987_cellular_process	EPHB1	3868	55	1.056122	-0.694332	573	275.84	0.481396
GO:0009987_cellular_process	SEMA5A	3868	55	1.056122	-0.694332	573	275.84	0.481396
GO:0009987_cellular_process	SLC11A1	3868	55	1.056122	-0.694332	573	275.84	0.481396
GO:0009987_cellular_process	BCL2	3868	55	1.056122	-0.694332	573	275.84	0.481396
GO:0009987_cellular_process	NFAT5	3868	55	1.056122	-0.694332	573	275.84	0.481396
GO:0009987_cellular_process	GPNMB	3868	55	1.056122	-0.694332	573	275.84	0.481396
GO:0009987_cellular_process	EHD1	3868	55	1.056122	-0.694332	573	275.84	0.481396
GO:0009987_cellular_process	ACSL4	3868	55	1.056122	-0.694332	573	275.84	0.481396
GO:0009987_cellular_process	NEFL	3868	55	1.056122	-0.694332	573	275.84	0.481396
GO:0009987_cellular_process	FEN1	3868	55	1.056122	-0.694332	573	275.84	0.481396
GO:0009987_cellular_process	ETV3	3868	55	1.056122	-0.694332	573	275.84	0.481396
GO:0009987_cellular_process	SCD1	3868	55	1.056122	-0.694332	573	275.84	0.481396
GO:0009987_cellular_process	KITL	3868	55	1.056122	-0.694332	573	275.84	0.481396
GO:0009987_cellular_process	CDC25B	3868	55	1.056122	-0.694332	573	275.84	0.481396
GO:0009987_cellular_process	CADPS	3868	55	1.056122	-0.694332	573	275.84	0.481396
GO:0009987_cellular_process	PAXIP1	3868	55	1.056122	-0.694332	573	275.84	0.481396
GO:0009987_cellular_process	RNF6	3868	55	1.056122	-0.694332	573	275.84	0.481396
GO:0009987_cellular_process	PKP2	3868	55	1.056122	-0.694332	573	275.84	0.481396
GO:0009987_cellular_process	SALL1	3868	55	1.056122	-0.694332	573	275.84	0.481396
GO:0009987_cellular_process	NTRK2	3868	55	1.056122	-0.694332	573	275.84	0.481396
GO:0009987_cellular_process	FABP3	3868	55	1.056122	-0.694332	573	275.84	0.481396
GO:0009987_cellular_process	CHRNB4	3868	55	1.056122	-0.694332	573	275.84	0.481396
GO:0009987_cellular_process	ID4	3868	55	1.056122	-0.694332	573	275.84	0.481396
GO:0009987_cellular_process	FABP7	3868	55	1.056122	-0.694332	573	275.84	0.481396
GO:0009987_cellular_process	TOB1	3868	55	1.056122	-0.694332	573	275.84	0.481396
GO:0007154_cell_communication	IRS2	1096	18	1.219832	-0.693258	574	275.91	0.480679
GO:0007154_cell_communication	LTBP1	1096	18	1.219832	-0.693258	574	275.91	0.480679
GO:0007154_cell_communication	PFKL	1096	18	1.219832	-0.693258	574	275.91	0.480679
GO:0007154_cell_communication	LTBP3	1096	18	1.219832	-0.693258	574	275.91	0.480679
GO:0007154_cell_communication	ONECUT2	1096	18	1.219832	-0.693258	574	275.91	0.480679
GO:0007154_cell_communication	SNCA	1096	18	1.219832	-0.693258	574	275.91	0.480679
GO:0007154_cell_communication	KITL	1096	18	1.219832	-0.693258	574	275.91	0.480679
GO:0007154_cell_communication	SPRY1	1096	18	1.219832	-0.693258	574	275.91	0.480679
GO:0007154_cell_communication	BDNF	1096	18	1.219832	-0.693258	574	275.91	0.480679
GO:0007154_cell_communication	DAB1	1096	18	1.219832	-0.693258	574	275.91	0.480679
GO:0007154_cell_communication	GNAQ	1096	18	1.219832	-0.693258	574	275.91	0.480679
GO:0007154_cell_communication	SALL1	1096	18	1.219832	-0.693258	574	275.91	0.480679
GO:0007154_cell_communication	NTRK2	1096	18	1.219832	-0.693258	574	275.91	0.480679
GO:0007154_cell_communication	VEGFA	1096	18	1.219832	-0.693258	574	275.91	0.480679
GO:0007154_cell_communication	CHRNB4	1096	18	1.219832	-0.693258	574	275.91	0.480679
GO:0007154_cell_communication	PITX2	1096	18	1.219832	-0.693258	574	275.91	0.480679
GO:0007154_cell_communication	TOB1	1096	18	1.219832	-0.693258	574	275.91	0.480679
GO:0007154_cell_communication	MAP2K5	1096	18	1.219832	-0.693258	574	275.91	0.480679
GO:0021537_telencephalon_development	DAB1	62	2	2.395942	-0.692750	577	277.36	0.480693
GO:0021537_telencephalon_development	ID4	62	2	2.395942	-0.692750	577	277.36	0.480693
GO:0022604_regulation_of_cell_morphogenesis	RNF6	62	2	2.395942	-0.692750	577	277.36	0.480693
GO:0022604_regulation_of_cell_morphogenesis	NEFL	62	2	2.395942	-0.692750	577	277.36	0.480693
GO:0030855_epithelial_cell_differentiation	VEGFA	62	2	2.395942	-0.692750	577	277.36	0.480693
GO:0030855_epithelial_cell_differentiation	ONECUT2	62	2	2.395942	-0.692750	577	277.36	0.480693
GO:0048608_reproductive_structure_development	BCL2	116	3	1.920884	-0.689222	578	278.66	0.482111
GO:0048608_reproductive_structure_development	VEGFA	116	3	1.920884	-0.689222	578	278.66	0.482111
GO:0048608_reproductive_structure_development	AHR	116	3	1.920884	-0.689222	578	278.66	0.482111
GO:0002791_regulation_of_peptide_secretion	PFKL	17	1	4.369070	-0.685851	596	287.42	0.482248
GO:0010517_regulation_of_phospholipase_activity	GNAQ	17	1	4.369070	-0.685851	596	287.42	0.482248
GO:0015807_L-amino_acid_transport	SLC11A1	17	1	4.369070	-0.685851	596	287.42	0.482248
GO:0021545_cranial_nerve_development	EPHB1	17	1	4.369070	-0.685851	596	287.42	0.482248
GO:0022029_telencephalon_cell_migration	DAB1	17	1	4.369070	-0.685851	596	287.42	0.482248
GO:0032535_regulation_of_cellular_component_size	NEFL	17	1	4.369070	-0.685851	596	287.42	0.482248
GO:0042384_cilium_assembly	ONECUT2	17	1	4.369070	-0.685851	596	287.42	0.482248
GO:0042398_cellular_amino_acid_derivative_biosynthetic_process	SNCA	17	1	4.369070	-0.685851	596	287.42	0.482248
GO:0042417_dopamine_metabolic_process	SNCA	17	1	4.369070	-0.685851	596	287.42	0.482248
GO:0042440_pigment_metabolic_process	BCL2	17	1	4.369070	-0.685851	596	287.42	0.482248
GO:0043407_negative_regulation_of_MAP_kinase_activity	SPRY1	17	1	4.369070	-0.685851	596	287.42	0.482248
GO:0045333_cellular_respiration	SNCA	17	1	4.369070	-0.685851	596	287.42	0.482248
GO:0045667_regulation_of_osteoblast_differentiation	TOB1	17	1	4.369070	-0.685851	596	287.42	0.482248
GO:0045786_negative_regulation_of_cell_cycle	BCL2	17	1	4.369070	-0.685851	596	287.42	0.482248
GO:0048168_regulation_of_neuronal_synaptic_plasticity	SNCA	17	1	4.369070	-0.685851	596	287.42	0.482248
GO:0048873_homeostasis_of_number_of_cells_within_a_tissue	BCL2	17	1	4.369070	-0.685851	596	287.42	0.482248
GO:0055072_iron_ion_homeostasis	SLC11A1	17	1	4.369070	-0.685851	596	287.42	0.482248
GO:0060350_endochondral_bone_morphogenesis	COL13A1	17	1	4.369070	-0.685851	596	287.42	0.482248
GO:0051186_cofactor_metabolic_process	ACOT10	63	2	2.357911	-0.682299	597	288.52	0.483283
GO:0051186_cofactor_metabolic_process	SNCA	63	2	2.357911	-0.682299	597	288.52	0.483283
GO:0001501_skeletal_system_development	GNAQ	236	5	1.573606	-0.676994	598	289.26	0.483712
GO:0001501_skeletal_system_development	LTBP3	236	5	1.573606	-0.676994	598	289.26	0.483712
GO:0001501_skeletal_system_development	COL13A1	236	5	1.573606	-0.676994	598	289.26	0.483712
GO:0001501_skeletal_system_development	BCL2	236	5	1.573606	-0.676994	598	289.26	0.483712
GO:0001501_skeletal_system_development	TOB1	236	5	1.573606	-0.676994	598	289.26	0.483712
GO:0006519_cellular_amino_acid_and_derivative_metabolic_process	ALDH18A1	118	3	1.888327	-0.674590	599	290.01	0.484157
GO:0006519_cellular_amino_acid_and_derivative_metabolic_process	SNCA	118	3	1.888327	-0.674590	599	290.01	0.484157
GO:0006519_cellular_amino_acid_and_derivative_metabolic_process	FABP3	118	3	1.888327	-0.674590	599	290.01	0.484157
GO:0006915_apoptosis	TNFRSF21	427	8	1.391554	-0.672140	600	290.19	0.483650
GO:0006915_apoptosis	BDNF	427	8	1.391554	-0.672140	600	290.19	0.483650
GO:0006915_apoptosis	BCL2	427	8	1.391554	-0.672140	600	290.19	0.483650
GO:0006915_apoptosis	SNCA	427	8	1.391554	-0.672140	600	290.19	0.483650
GO:0006915_apoptosis	VEGFA	427	8	1.391554	-0.672140	600	290.19	0.483650
GO:0006915_apoptosis	NEFL	427	8	1.391554	-0.672140	600	290.19	0.483650
GO:0006915_apoptosis	KITL	427	8	1.391554	-0.672140	600	290.19	0.483650
GO:0006915_apoptosis	AHR	427	8	1.391554	-0.672140	600	290.19	0.483650
GO:0031644_regulation_of_neurological_system_process	BDNF	64	2	2.321069	-0.672067	601	291.11	0.484376
GO:0031644_regulation_of_neurological_system_process	SNCA	64	2	2.321069	-0.672067	601	291.11	0.484376
GO:0001818_negative_regulation_of_cytokine_production	SLC11A1	18	1	4.126344	-0.663817	620	302.18	0.487387
GO:0002064_epithelial_cell_development	ONECUT2	18	1	4.126344	-0.663817	620	302.18	0.487387
GO:0002285_lymphocyte_activation_during_immune_response	SLC11A1	18	1	4.126344	-0.663817	620	302.18	0.487387
GO:0006940_regulation_of_smooth_muscle_contraction	CHRNB4	18	1	4.126344	-0.663817	620	302.18	0.487387
GO:0015711_organic_anion_transport	SLC4A4	18	1	4.126344	-0.663817	620	302.18	0.487387
GO:0021885_forebrain_cell_migration	DAB1	18	1	4.126344	-0.663817	620	302.18	0.487387
GO:0030336_negative_regulation_of_cell_migration	BCL2	18	1	4.126344	-0.663817	620	302.18	0.487387
GO:0030510_regulation_of_BMP_signaling_pathway	TOB1	18	1	4.126344	-0.663817	620	302.18	0.487387
GO:0032623_interleukin-2_production	SLC11A1	18	1	4.126344	-0.663817	620	302.18	0.487387
GO:0043029_T_cell_homeostasis	BCL2	18	1	4.126344	-0.663817	620	302.18	0.487387
GO:0045058_T_cell_selection	BCL2	18	1	4.126344	-0.663817	620	302.18	0.487387
GO:0045103_intermediate_filament-based_process	NEFL	18	1	4.126344	-0.663817	620	302.18	0.487387
GO:0045807_positive_regulation_of_endocytosis	SLC11A1	18	1	4.126344	-0.663817	620	302.18	0.487387
GO:0046578_regulation_of_Ras_protein_signal_transduction	KITL	18	1	4.126344	-0.663817	620	302.18	0.487387
GO:0048730_epidermis_morphogenesis	BCL2	18	1	4.126344	-0.663817	620	302.18	0.487387
GO:0050731_positive_regulation_of_peptidyl-tyrosine_phosphorylation	KITL	18	1	4.126344	-0.663817	620	302.18	0.487387
GO:0051924_regulation_of_calcium_ion_transport	BCL2	18	1	4.126344	-0.663817	620	302.18	0.487387
GO:0055008_cardiac_muscle_tissue_morphogenesis	PITX2	18	1	4.126344	-0.663817	620	302.18	0.487387
GO:0060415_muscle_tissue_morphogenesis	PITX2	18	1	4.126344	-0.663817	620	302.18	0.487387
GO:0014706_striated_muscle_tissue_development	BCL2	120	3	1.856855	-0.660328	621	303.16	0.488180
GO:0014706_striated_muscle_tissue_development	NR2F2	120	3	1.856855	-0.660328	621	303.16	0.488180
GO:0014706_striated_muscle_tissue_development	PITX2	120	3	1.856855	-0.660328	621	303.16	0.488180
GO:0031589_cell-substrate_adhesion	BCL2	66	2	2.250733	-0.652229	622	305.56	0.491254
GO:0031589_cell-substrate_adhesion	ONECUT2	66	2	2.250733	-0.652229	622	305.56	0.491254
GO:0012501_programmed_cell_death	TNFRSF21	433	8	1.372271	-0.650231	623	306.17	0.491445
GO:0012501_programmed_cell_death	BDNF	433	8	1.372271	-0.650231	623	306.17	0.491445
GO:0012501_programmed_cell_death	BCL2	433	8	1.372271	-0.650231	623	306.17	0.491445
GO:0012501_programmed_cell_death	SNCA	433	8	1.372271	-0.650231	623	306.17	0.491445
GO:0012501_programmed_cell_death	VEGFA	433	8	1.372271	-0.650231	623	306.17	0.491445
GO:0012501_programmed_cell_death	NEFL	433	8	1.372271	-0.650231	623	306.17	0.491445
GO:0012501_programmed_cell_death	KITL	433	8	1.372271	-0.650231	623	306.17	0.491445
GO:0012501_programmed_cell_death	AHR	433	8	1.372271	-0.650231	623	306.17	0.491445
GO:0010467_gene_expression	HMGB1	905	15	1.231064	-0.650025	624	306.22	0.490737
GO:0010467_gene_expression	LCORL	905	15	1.231064	-0.650025	624	306.22	0.490737
GO:0010467_gene_expression	ONECUT2	905	15	1.231064	-0.650025	624	306.22	0.490737
GO:0010467_gene_expression	RORB	905	15	1.231064	-0.650025	624	306.22	0.490737
GO:0010467_gene_expression	AHR	905	15	1.231064	-0.650025	624	306.22	0.490737
GO:0010467_gene_expression	SUZ12	905	15	1.231064	-0.650025	624	306.22	0.490737
GO:0010467_gene_expression	SLC11A1	905	15	1.231064	-0.650025	624	306.22	0.490737
GO:0010467_gene_expression	RNF6	905	15	1.231064	-0.650025	624	306.22	0.490737
GO:0010467_gene_expression	BCL2	905	15	1.231064	-0.650025	624	306.22	0.490737
GO:0010467_gene_expression	GARNL1	905	15	1.231064	-0.650025	624	306.22	0.490737
GO:0010467_gene_expression	NFAT5	905	15	1.231064	-0.650025	624	306.22	0.490737
GO:0010467_gene_expression	NR2F2	905	15	1.231064	-0.650025	624	306.22	0.490737
GO:0010467_gene_expression	MYB	905	15	1.231064	-0.650025	624	306.22	0.490737
GO:0010467_gene_expression	ETV3	905	15	1.231064	-0.650025	624	306.22	0.490737
GO:0010467_gene_expression	PITX2	905	15	1.231064	-0.650025	624	306.22	0.490737
GO:0044237_cellular_metabolic_process	HMGB1	1974	30	1.128787	-0.648933	625	306.3	0.490080
GO:0044237_cellular_metabolic_process	ALDH18A1	1974	30	1.128787	-0.648933	625	306.3	0.490080
GO:0044237_cellular_metabolic_process	LCORL	1974	30	1.128787	-0.648933	625	306.3	0.490080
GO:0044237_cellular_metabolic_process	SNCA	1974	30	1.128787	-0.648933	625	306.3	0.490080
GO:0044237_cellular_metabolic_process	ONECUT2	1974	30	1.128787	-0.648933	625	306.3	0.490080
GO:0044237_cellular_metabolic_process	PPM1A	1974	30	1.128787	-0.648933	625	306.3	0.490080
GO:0044237_cellular_metabolic_process	RORB	1974	30	1.128787	-0.648933	625	306.3	0.490080
GO:0044237_cellular_metabolic_process	SLC11A1	1974	30	1.128787	-0.648933	625	306.3	0.490080
GO:0044237_cellular_metabolic_process	SPRY1	1974	30	1.128787	-0.648933	625	306.3	0.490080
GO:0044237_cellular_metabolic_process	DAB1	1974	30	1.128787	-0.648933	625	306.3	0.490080
GO:0044237_cellular_metabolic_process	ACOT10	1974	30	1.128787	-0.648933	625	306.3	0.490080
GO:0044237_cellular_metabolic_process	BCL2	1974	30	1.128787	-0.648933	625	306.3	0.490080
GO:0044237_cellular_metabolic_process	GARNL1	1974	30	1.128787	-0.648933	625	306.3	0.490080
GO:0044237_cellular_metabolic_process	NFAT5	1974	30	1.128787	-0.648933	625	306.3	0.490080
GO:0044237_cellular_metabolic_process	NR2F2	1974	30	1.128787	-0.648933	625	306.3	0.490080
GO:0044237_cellular_metabolic_process	ACSL4	1974	30	1.128787	-0.648933	625	306.3	0.490080
GO:0044237_cellular_metabolic_process	MYB	1974	30	1.128787	-0.648933	625	306.3	0.490080
GO:0044237_cellular_metabolic_process	FEN1	1974	30	1.128787	-0.648933	625	306.3	0.490080
GO:0044237_cellular_metabolic_process	ETV3	1974	30	1.128787	-0.648933	625	306.3	0.490080
GO:0044237_cellular_metabolic_process	PITX2	1974	30	1.128787	-0.648933	625	306.3	0.490080
GO:0044237_cellular_metabolic_process	SCD1	1974	30	1.128787	-0.648933	625	306.3	0.490080
GO:0044237_cellular_metabolic_process	PFKL	1974	30	1.128787	-0.648933	625	306.3	0.490080
GO:0044237_cellular_metabolic_process	KITL	1974	30	1.128787	-0.648933	625	306.3	0.490080
GO:0044237_cellular_metabolic_process	AHR	1974	30	1.128787	-0.648933	625	306.3	0.490080
GO:0044237_cellular_metabolic_process	CDC25B	1974	30	1.128787	-0.648933	625	306.3	0.490080
GO:0044237_cellular_metabolic_process	SUZ12	1974	30	1.128787	-0.648933	625	306.3	0.490080
GO:0044237_cellular_metabolic_process	DCLRE1A	1974	30	1.128787	-0.648933	625	306.3	0.490080
GO:0044237_cellular_metabolic_process	RNF6	1974	30	1.128787	-0.648933	625	306.3	0.490080
GO:0044237_cellular_metabolic_process	GNAQ	1974	30	1.128787	-0.648933	625	306.3	0.490080
GO:0044237_cellular_metabolic_process	FABP3	1974	30	1.128787	-0.648933	625	306.3	0.490080
GO:0007569_cell_aging	BCL2	19	1	3.909168	-0.643120	633	314.6	0.496998
GO:0007595_lactation	VEGFA	19	1	3.909168	-0.643120	633	314.6	0.496998
GO:0021587_cerebellum_morphogenesis	DAB1	19	1	3.909168	-0.643120	633	314.6	0.496998
GO:0046890_regulation_of_lipid_biosynthetic_process	SNCA	19	1	3.909168	-0.643120	633	314.6	0.496998
GO:0048536_spleen_development	BCL2	19	1	3.909168	-0.643120	633	314.6	0.496998
GO:0048547_gut_morphogenesis	BCL2	19	1	3.909168	-0.643120	633	314.6	0.496998
GO:0051056_regulation_of_small_GTPase_mediated_signal_transduction	KITL	19	1	3.909168	-0.643120	633	314.6	0.496998
GO:0060079_regulation_of_excitatory_postsynaptic_membrane_potential	SNCA	19	1	3.909168	-0.643120	633	314.6	0.496998
GO:0034962_cellular_biopolymer_catabolic_process	HMGB1	68	2	2.184535	-0.633185	634	317.36	0.500568
GO:0034962_cellular_biopolymer_catabolic_process	RNF6	68	2	2.184535	-0.633185	634	317.36	0.500568
GO:0009308_amine_metabolic_process	ALDH18A1	124	3	1.796956	-0.632859	635	317.64	0.500220
GO:0009308_amine_metabolic_process	SNCA	124	3	1.796956	-0.632859	635	317.64	0.500220
GO:0009308_amine_metabolic_process	FABP3	124	3	1.796956	-0.632859	635	317.64	0.500220
GO:0016192_vesicle-mediated_transport	CADPS	184	4	1.614656	-0.629987	636	317.96	0.499937
GO:0016192_vesicle-mediated_transport	SLC11A1	184	4	1.614656	-0.629987	636	317.96	0.499937
GO:0016192_vesicle-mediated_transport	SNCA	184	4	1.614656	-0.629987	636	317.96	0.499937
GO:0016192_vesicle-mediated_transport	EHD1	184	4	1.614656	-0.629987	636	317.96	0.499937
GO:0008152_metabolic_process	HMGB1	2133	32	1.114287	-0.624377	637	318.98	0.500754
GO:0008152_metabolic_process	LCORL	2133	32	1.114287	-0.624377	637	318.98	0.500754
GO:0008152_metabolic_process	ALDH18A1	2133	32	1.114287	-0.624377	637	318.98	0.500754
GO:0008152_metabolic_process	ONECUT2	2133	32	1.114287	-0.624377	637	318.98	0.500754
GO:0008152_metabolic_process	SNCA	2133	32	1.114287	-0.624377	637	318.98	0.500754
GO:0008152_metabolic_process	PPM1A	2133	32	1.114287	-0.624377	637	318.98	0.500754
GO:0008152_metabolic_process	RORB	2133	32	1.114287	-0.624377	637	318.98	0.500754
GO:0008152_metabolic_process	SLC11A1	2133	32	1.114287	-0.624377	637	318.98	0.500754
GO:0008152_metabolic_process	BDNF	2133	32	1.114287	-0.624377	637	318.98	0.500754
GO:0008152_metabolic_process	SPRY1	2133	32	1.114287	-0.624377	637	318.98	0.500754
GO:0008152_metabolic_process	DAB1	2133	32	1.114287	-0.624377	637	318.98	0.500754
GO:0008152_metabolic_process	ACOT10	2133	32	1.114287	-0.624377	637	318.98	0.500754
GO:0008152_metabolic_process	BCL2	2133	32	1.114287	-0.624377	637	318.98	0.500754
GO:0008152_metabolic_process	GARNL1	2133	32	1.114287	-0.624377	637	318.98	0.500754
GO:0008152_metabolic_process	NFAT5	2133	32	1.114287	-0.624377	637	318.98	0.500754
GO:0008152_metabolic_process	NR2F2	2133	32	1.114287	-0.624377	637	318.98	0.500754
GO:0008152_metabolic_process	MYB	2133	32	1.114287	-0.624377	637	318.98	0.500754
GO:0008152_metabolic_process	ACSL4	2133	32	1.114287	-0.624377	637	318.98	0.500754
GO:0008152_metabolic_process	FEN1	2133	32	1.114287	-0.624377	637	318.98	0.500754
GO:0008152_metabolic_process	PITX2	2133	32	1.114287	-0.624377	637	318.98	0.500754
GO:0008152_metabolic_process	ETV3	2133	32	1.114287	-0.624377	637	318.98	0.500754
GO:0008152_metabolic_process	SCD1	2133	32	1.114287	-0.624377	637	318.98	0.500754
GO:0008152_metabolic_process	PFKL	2133	32	1.114287	-0.624377	637	318.98	0.500754
GO:0008152_metabolic_process	KITL	2133	32	1.114287	-0.624377	637	318.98	0.500754
GO:0008152_metabolic_process	AHR	2133	32	1.114287	-0.624377	637	318.98	0.500754
GO:0008152_metabolic_process	CDC25B	2133	32	1.114287	-0.624377	637	318.98	0.500754
GO:0008152_metabolic_process	SUZ12	2133	32	1.114287	-0.624377	637	318.98	0.500754
GO:0008152_metabolic_process	DCLRE1A	2133	32	1.114287	-0.624377	637	318.98	0.500754
GO:0008152_metabolic_process	RNF6	2133	32	1.114287	-0.624377	637	318.98	0.500754
GO:0008152_metabolic_process	GNAQ	2133	32	1.114287	-0.624377	637	318.98	0.500754
GO:0008152_metabolic_process	NTRK2	2133	32	1.114287	-0.624377	637	318.98	0.500754
GO:0008152_metabolic_process	FABP3	2133	32	1.114287	-0.624377	637	318.98	0.500754
GO:0006816_calcium_ion_transport	BCL2	69	2	2.152875	-0.623945	639	319.84	0.500532
GO:0006816_calcium_ion_transport	MYB	69	2	2.152875	-0.623945	639	319.84	0.500532
GO:0032101_regulation_of_response_to_external_stimulus	HMGB1	69	2	2.152875	-0.623945	639	319.84	0.500532
GO:0032101_regulation_of_response_to_external_stimulus	FABP7	69	2	2.152875	-0.623945	639	319.84	0.500532
GO:0005977_glycogen_metabolic_process	HMGB1	20	1	3.713710	-0.623621	650	325.9	0.501385
GO:0006073_cellular_glucan_metabolic_process	HMGB1	20	1	3.713710	-0.623621	650	325.9	0.501385
GO:0006584_catecholamine_metabolic_process	SNCA	20	1	3.713710	-0.623621	650	325.9	0.501385
GO:0009712_catechol_metabolic_process	SNCA	20	1	3.713710	-0.623621	650	325.9	0.501385
GO:0016571_histone_methylation	SUZ12	20	1	3.713710	-0.623621	650	325.9	0.501385
GO:0018209_peptidyl-serine_modification	BCL2	20	1	3.713710	-0.623621	650	325.9	0.501385
GO:0018958_phenol_metabolic_process	SNCA	20	1	3.713710	-0.623621	650	325.9	0.501385
GO:0034311_diol_metabolic_process	SNCA	20	1	3.713710	-0.623621	650	325.9	0.501385
GO:0044042_glucan_metabolic_process	HMGB1	20	1	3.713710	-0.623621	650	325.9	0.501385
GO:0045017_glycerolipid_biosynthetic_process	FABP3	20	1	3.713710	-0.623621	650	325.9	0.501385
GO:0060191_regulation_of_lipase_activity	GNAQ	20	1	3.713710	-0.623621	650	325.9	0.501385
GO:0050789_regulation_of_biological_process	HMGB1	2357	35	1.102926	-0.619966	651	326.27	0.501183
GO:0050789_regulation_of_biological_process	LTBP1	2357	35	1.102926	-0.619966	651	326.27	0.501183
GO:0050789_regulation_of_biological_process	LTBP3	2357	35	1.102926	-0.619966	651	326.27	0.501183
GO:0050789_regulation_of_biological_process	ONECUT2	2357	35	1.102926	-0.619966	651	326.27	0.501183
GO:0050789_regulation_of_biological_process	SNCA	2357	35	1.102926	-0.619966	651	326.27	0.501183
GO:0050789_regulation_of_biological_process	RORB	2357	35	1.102926	-0.619966	651	326.27	0.501183
GO:0050789_regulation_of_biological_process	SLC11A1	2357	35	1.102926	-0.619966	651	326.27	0.501183
GO:0050789_regulation_of_biological_process	SPRY1	2357	35	1.102926	-0.619966	651	326.27	0.501183
GO:0050789_regulation_of_biological_process	BDNF	2357	35	1.102926	-0.619966	651	326.27	0.501183
GO:0050789_regulation_of_biological_process	DAB1	2357	35	1.102926	-0.619966	651	326.27	0.501183
GO:0050789_regulation_of_biological_process	BCL2	2357	35	1.102926	-0.619966	651	326.27	0.501183
GO:0050789_regulation_of_biological_process	GARNL1	2357	35	1.102926	-0.619966	651	326.27	0.501183
GO:0050789_regulation_of_biological_process	NFAT5	2357	35	1.102926	-0.619966	651	326.27	0.501183
GO:0050789_regulation_of_biological_process	NR2F2	2357	35	1.102926	-0.619966	651	326.27	0.501183
GO:0050789_regulation_of_biological_process	MYB	2357	35	1.102926	-0.619966	651	326.27	0.501183
GO:0050789_regulation_of_biological_process	ACSL4	2357	35	1.102926	-0.619966	651	326.27	0.501183
GO:0050789_regulation_of_biological_process	NEFL	2357	35	1.102926	-0.619966	651	326.27	0.501183
GO:0050789_regulation_of_biological_process	MAP2K5	2357	35	1.102926	-0.619966	651	326.27	0.501183
GO:0050789_regulation_of_biological_process	PITX2	2357	35	1.102926	-0.619966	651	326.27	0.501183
GO:0050789_regulation_of_biological_process	ETV3	2357	35	1.102926	-0.619966	651	326.27	0.501183
GO:0050789_regulation_of_biological_process	IRS2	2357	35	1.102926	-0.619966	651	326.27	0.501183
GO:0050789_regulation_of_biological_process	PFKL	2357	35	1.102926	-0.619966	651	326.27	0.501183
GO:0050789_regulation_of_biological_process	KITL	2357	35	1.102926	-0.619966	651	326.27	0.501183
GO:0050789_regulation_of_biological_process	AHR	2357	35	1.102926	-0.619966	651	326.27	0.501183
GO:0050789_regulation_of_biological_process	CDC25B	2357	35	1.102926	-0.619966	651	326.27	0.501183
GO:0050789_regulation_of_biological_process	SUZ12	2357	35	1.102926	-0.619966	651	326.27	0.501183
GO:0050789_regulation_of_biological_process	RNF6	2357	35	1.102926	-0.619966	651	326.27	0.501183
GO:0050789_regulation_of_biological_process	GNAQ	2357	35	1.102926	-0.619966	651	326.27	0.501183
GO:0050789_regulation_of_biological_process	SP4	2357	35	1.102926	-0.619966	651	326.27	0.501183
GO:0050789_regulation_of_biological_process	VEGFA	2357	35	1.102926	-0.619966	651	326.27	0.501183
GO:0050789_regulation_of_biological_process	NTRK2	2357	35	1.102926	-0.619966	651	326.27	0.501183
GO:0050789_regulation_of_biological_process	CHRNB4	2357	35	1.102926	-0.619966	651	326.27	0.501183
GO:0050789_regulation_of_biological_process	ID4	2357	35	1.102926	-0.619966	651	326.27	0.501183
GO:0050789_regulation_of_biological_process	FABP7	2357	35	1.102926	-0.619966	651	326.27	0.501183
GO:0050789_regulation_of_biological_process	TOB1	2357	35	1.102926	-0.619966	651	326.27	0.501183
GO:0006811_ion_transport	SLC11A1	186	4	1.597294	-0.619265	652	326.85	0.501304
GO:0006811_ion_transport	BCL2	186	4	1.597294	-0.619265	652	326.85	0.501304
GO:0006811_ion_transport	MYB	186	4	1.597294	-0.619265	652	326.85	0.501304
GO:0006811_ion_transport	SLC4A4	186	4	1.597294	-0.619265	652	326.85	0.501304
GO:0008406_gonad_development	BCL2	70	2	2.122120	-0.614887	654	327.92	0.501407
GO:0008406_gonad_development	VEGFA	70	2	2.122120	-0.614887	654	327.92	0.501407
GO:0070838_divalent_metal_ion_transport	BCL2	70	2	2.122120	-0.614887	654	327.92	0.501407
GO:0070838_divalent_metal_ion_transport	MYB	70	2	2.122120	-0.614887	654	327.92	0.501407
GO:0008219_cell_death	TNFRSF21	444	8	1.338274	-0.611735	655	328.21	0.501084
GO:0008219_cell_death	BDNF	444	8	1.338274	-0.611735	655	328.21	0.501084
GO:0008219_cell_death	BCL2	444	8	1.338274	-0.611735	655	328.21	0.501084
GO:0008219_cell_death	SNCA	444	8	1.338274	-0.611735	655	328.21	0.501084
GO:0008219_cell_death	VEGFA	444	8	1.338274	-0.611735	655	328.21	0.501084
GO:0008219_cell_death	NEFL	444	8	1.338274	-0.611735	655	328.21	0.501084
GO:0008219_cell_death	KITL	444	8	1.338274	-0.611735	655	328.21	0.501084
GO:0008219_cell_death	AHR	444	8	1.338274	-0.611735	655	328.21	0.501084
GO:0007389_pattern_specification_process	SEMA5A	250	5	1.485484	-0.610391	656	328.44	0.500671
GO:0007389_pattern_specification_process	SPRY1	250	5	1.485484	-0.610391	656	328.44	0.500671
GO:0007389_pattern_specification_process	VEGFA	250	5	1.485484	-0.610391	656	328.44	0.500671
GO:0007389_pattern_specification_process	NR2F2	250	5	1.485484	-0.610391	656	328.44	0.500671
GO:0007389_pattern_specification_process	PITX2	250	5	1.485484	-0.610391	656	328.44	0.500671
GO:0060537_muscle_tissue_development	BCL2	128	3	1.740801	-0.606721	657	329.09	0.500898
GO:0060537_muscle_tissue_development	NR2F2	128	3	1.740801	-0.606721	657	329.09	0.500898
GO:0060537_muscle_tissue_development	PITX2	128	3	1.740801	-0.606721	657	329.09	0.500898
GO:0006281_DNA_repair	DCLRE1A	71	2	2.092231	-0.606004	659	330.03	0.500804
GO:0006281_DNA_repair	FEN1	71	2	2.092231	-0.606004	659	330.03	0.500804
GO:0006913_nucleocytoplasmic_transport	SLC11A1	71	2	2.092231	-0.606004	659	330.03	0.500804
GO:0006913_nucleocytoplasmic_transport	TOB1	71	2	2.092231	-0.606004	659	330.03	0.500804
GO:0001755_neural_crest_cell_migration	KITL	21	1	3.536866	-0.605203	676	338.54	0.500799
GO:0002263_cell_activation_during_immune_response	SLC11A1	21	1	3.536866	-0.605203	676	338.54	0.500799
GO:0002366_leukocyte_activation_during_immune_response	SLC11A1	21	1	3.536866	-0.605203	676	338.54	0.500799
GO:0002456_T_cell_mediated_immunity	SLC11A1	21	1	3.536866	-0.605203	676	338.54	0.500799
GO:0006814_sodium_ion_transport	SLC4A4	21	1	3.536866	-0.605203	676	338.54	0.500799
GO:0007189_activation_of_adenylate_cyclase_activity_by_G-protein_signaling_pathway	GNAQ	21	1	3.536866	-0.605203	676	338.54	0.500799
GO:0008637_apoptotic_mitochondrial_changes	BCL2	21	1	3.536866	-0.605203	676	338.54	0.500799
GO:0010552_positive_regulation_of_specific_transcription_from_RNA_polymerase_II_promoter	HMGB1	21	1	3.536866	-0.605203	676	338.54	0.500799
GO:0010578_regulation_of_adenylate_cyclase_activity_involved_in_G-protein_signaling	GNAQ	21	1	3.536866	-0.605203	676	338.54	0.500799
GO:0010579_positive_regulation_of_adenylate_cyclase_activity_by_G-protein_signaling_pathway	GNAQ	21	1	3.536866	-0.605203	676	338.54	0.500799
GO:0016202_regulation_of_striated_muscle_tissue_development	BCL2	21	1	3.536866	-0.605203	676	338.54	0.500799
GO:0032147_activation_of_protein_kinase_activity	SLC11A1	21	1	3.536866	-0.605203	676	338.54	0.500799
GO:0034330_cell_junction_organization	BCL2	21	1	3.536866	-0.605203	676	338.54	0.500799
GO:0048538_thymus_development	BCL2	21	1	3.536866	-0.605203	676	338.54	0.500799
GO:0048634_regulation_of_muscle_development	BCL2	21	1	3.536866	-0.605203	676	338.54	0.500799
GO:0048675_axon_extension	RNF6	21	1	3.536866	-0.605203	676	338.54	0.500799
GO:0051271_negative_regulation_of_cell_motion	BCL2	21	1	3.536866	-0.605203	676	338.54	0.500799
GO:0019226_transmission_of_nerve_impulse	NRCAM	189	4	1.571941	-0.603546	677	338.63	0.500192
GO:0019226_transmission_of_nerve_impulse	BDNF	189	4	1.571941	-0.603546	677	338.63	0.500192
GO:0019226_transmission_of_nerve_impulse	SNCA	189	4	1.571941	-0.603546	677	338.63	0.500192
GO:0019226_transmission_of_nerve_impulse	CHRNB4	189	4	1.571941	-0.603546	677	338.63	0.500192
GO:0010926_anatomical_structure_formation	SEMA5A	447	8	1.329292	-0.601599	678	338.79	0.499690
GO:0010926_anatomical_structure_formation	SPRY1	447	8	1.329292	-0.601599	678	338.79	0.499690
GO:0010926_anatomical_structure_formation	BCL2	447	8	1.329292	-0.601599	678	338.79	0.499690
GO:0010926_anatomical_structure_formation	VEGFA	447	8	1.329292	-0.601599	678	338.79	0.499690
GO:0010926_anatomical_structure_formation	ONECUT2	447	8	1.329292	-0.601599	678	338.79	0.499690
GO:0010926_anatomical_structure_formation	NEFL	447	8	1.329292	-0.601599	678	338.79	0.499690
GO:0010926_anatomical_structure_formation	AHR	447	8	1.329292	-0.601599	678	338.79	0.499690
GO:0010926_anatomical_structure_formation	PITX2	447	8	1.329292	-0.601599	678	338.79	0.499690
GO:0007264_small_GTPase_mediated_signal_transduction	DAB1	72	2	2.063172	-0.597292	681	341.11	0.500896
GO:0007264_small_GTPase_mediated_signal_transduction	KITL	72	2	2.063172	-0.597292	681	341.11	0.500896
GO:0030879_mammary_gland_development	IRS2	72	2	2.063172	-0.597292	681	341.11	0.500896
GO:0030879_mammary_gland_development	VEGFA	72	2	2.063172	-0.597292	681	341.11	0.500896
GO:0051169_nuclear_transport	SLC11A1	72	2	2.063172	-0.597292	681	341.11	0.500896
GO:0051169_nuclear_transport	TOB1	72	2	2.063172	-0.597292	681	341.11	0.500896
GO:0016265_death	TNFRSF21	450	8	1.320430	-0.591615	682	342.25	0.501833
GO:0016265_death	BDNF	450	8	1.320430	-0.591615	682	342.25	0.501833
GO:0016265_death	BCL2	450	8	1.320430	-0.591615	682	342.25	0.501833
GO:0016265_death	SNCA	450	8	1.320430	-0.591615	682	342.25	0.501833
GO:0016265_death	VEGFA	450	8	1.320430	-0.591615	682	342.25	0.501833
GO:0016265_death	NEFL	450	8	1.320430	-0.591615	682	342.25	0.501833
GO:0016265_death	KITL	450	8	1.320430	-0.591615	682	342.25	0.501833
GO:0016265_death	AHR	450	8	1.320430	-0.591615	682	342.25	0.501833
GO:0000041_transition_metal_ion_transport	SLC11A1	22	1	3.376100	-0.587766	695	353.67	0.508878
GO:0001558_regulation_of_cell_growth	BCL2	22	1	3.376100	-0.587766	695	353.67	0.508878
GO:0006112_energy_reserve_metabolic_process	HMGB1	22	1	3.376100	-0.587766	695	353.67	0.508878
GO:0009896_positive_regulation_of_catabolic_process	HMGB1	22	1	3.376100	-0.587766	695	353.67	0.508878
GO:0021575_hindbrain_morphogenesis	DAB1	22	1	3.376100	-0.587766	695	353.67	0.508878
GO:0021766_hippocampus_development	ID4	22	1	3.376100	-0.587766	695	353.67	0.508878
GO:0032649_regulation_of_interferon-gamma_production	SLC11A1	22	1	3.376100	-0.587766	695	353.67	0.508878
GO:0040018_positive_regulation_of_multicellular_organism_growth	BCL2	22	1	3.376100	-0.587766	695	353.67	0.508878
GO:0042733_embryonic_digit_morphogenesis	GNAQ	22	1	3.376100	-0.587766	695	353.67	0.508878
GO:0044264_cellular_polysaccharide_metabolic_process	HMGB1	22	1	3.376100	-0.587766	695	353.67	0.508878
GO:0045787_positive_regulation_of_cell_cycle	HMGB1	22	1	3.376100	-0.587766	695	353.67	0.508878
GO:0046883_regulation_of_hormone_secretion	PFKL	22	1	3.376100	-0.587766	695	353.67	0.508878
GO:0048489_synaptic_vesicle_transport	SNCA	22	1	3.376100	-0.587766	695	353.67	0.508878
GO:0048771_tissue_remodeling	BCL2	74	2	2.007411	-0.580360	696	354.56	0.509425
GO:0048771_tissue_remodeling	TOB1	74	2	2.007411	-0.580360	696	354.56	0.509425
GO:0046907_intracellular_transport	SLC11A1	194	4	1.531427	-0.578283	697	354.88	0.509154
GO:0046907_intracellular_transport	BCL2	194	4	1.531427	-0.578283	697	354.88	0.509154
GO:0046907_intracellular_transport	EHD1	194	4	1.531427	-0.578283	697	354.88	0.509154
GO:0046907_intracellular_transport	TOB1	194	4	1.531427	-0.578283	697	354.88	0.509154
GO:0060255_regulation_of_macromolecule_metabolic_process	HMGB1	936	15	1.190292	-0.573673	698	355.84	0.509799
GO:0060255_regulation_of_macromolecule_metabolic_process	ONECUT2	936	15	1.190292	-0.573673	698	355.84	0.509799
GO:0060255_regulation_of_macromolecule_metabolic_process	RORB	936	15	1.190292	-0.573673	698	355.84	0.509799
GO:0060255_regulation_of_macromolecule_metabolic_process	KITL	936	15	1.190292	-0.573673	698	355.84	0.509799
GO:0060255_regulation_of_macromolecule_metabolic_process	AHR	936	15	1.190292	-0.573673	698	355.84	0.509799
GO:0060255_regulation_of_macromolecule_metabolic_process	SUZ12	936	15	1.190292	-0.573673	698	355.84	0.509799
GO:0060255_regulation_of_macromolecule_metabolic_process	SLC11A1	936	15	1.190292	-0.573673	698	355.84	0.509799
GO:0060255_regulation_of_macromolecule_metabolic_process	RNF6	936	15	1.190292	-0.573673	698	355.84	0.509799
GO:0060255_regulation_of_macromolecule_metabolic_process	BCL2	936	15	1.190292	-0.573673	698	355.84	0.509799
GO:0060255_regulation_of_macromolecule_metabolic_process	GARNL1	936	15	1.190292	-0.573673	698	355.84	0.509799
GO:0060255_regulation_of_macromolecule_metabolic_process	NFAT5	936	15	1.190292	-0.573673	698	355.84	0.509799
GO:0060255_regulation_of_macromolecule_metabolic_process	NR2F2	936	15	1.190292	-0.573673	698	355.84	0.509799
GO:0060255_regulation_of_macromolecule_metabolic_process	MYB	936	15	1.190292	-0.573673	698	355.84	0.509799
GO:0060255_regulation_of_macromolecule_metabolic_process	PITX2	936	15	1.190292	-0.573673	698	355.84	0.509799
GO:0060255_regulation_of_macromolecule_metabolic_process	ETV3	936	15	1.190292	-0.573673	698	355.84	0.509799
GO:0007507_heart_development	GNAQ	195	4	1.523573	-0.573366	699	356.26	0.509671
GO:0007507_heart_development	PKP2	195	4	1.523573	-0.573366	699	356.26	0.509671
GO:0007507_heart_development	MAP2K5	195	4	1.523573	-0.573366	699	356.26	0.509671
GO:0007507_heart_development	PITX2	195	4	1.523573	-0.573366	699	356.26	0.509671
GO:0044265_cellular_macromolecule_catabolic_process	HMGB1	75	2	1.980645	-0.572132	701	356.97	0.509230
GO:0044265_cellular_macromolecule_catabolic_process	RNF6	75	2	1.980645	-0.572132	701	356.97	0.509230
GO:0051050_positive_regulation_of_transport	SLC11A1	75	2	1.980645	-0.572132	701	356.97	0.509230
GO:0051050_positive_regulation_of_transport	SNCA	75	2	1.980645	-0.572132	701	356.97	0.509230
GO:0002821_positive_regulation_of_adaptive_immune_response	SLC11A1	23	1	3.229313	-0.571220	705	362.71	0.514482
GO:0002824_positive_regulation_of_adaptive_immune_response_based_on_somatic_recombination_of_immune_receptors_built_from_immunoglobulin_superfamily_domains	SLC11A1	23	1	3.229313	-0.571220	705	362.71	0.514482
GO:0007163_establishment_or_maintenance_of_cell_polarity	PARD3	23	1	3.229313	-0.571220	705	362.71	0.514482
GO:0060349_bone_morphogenesis	COL13A1	23	1	3.229313	-0.571220	705	362.71	0.514482
GO:0051241_negative_regulation_of_multicellular_organismal_process	SLC11A1	77	2	1.929200	-0.556127	706	366.59	0.519249
GO:0051241_negative_regulation_of_multicellular_organismal_process	BCL2	77	2	1.929200	-0.556127	706	366.59	0.519249
GO:0006650_glycerophospholipid_metabolic_process	FABP3	24	1	3.094758	-0.555490	712	373.4	0.524438
GO:0007204_elevation_of_cytosolic_calcium_ion_concentration	BCL2	24	1	3.094758	-0.555490	712	373.4	0.524438
GO:0048002_antigen_processing_and_presentation_of_peptide_antigen	SLC11A1	24	1	3.094758	-0.555490	712	373.4	0.524438
GO:0048546_digestive_tract_morphogenesis	BCL2	24	1	3.094758	-0.555490	712	373.4	0.524438
GO:0050679_positive_regulation_of_epithelial_cell_proliferation	VEGFA	24	1	3.094758	-0.555490	712	373.4	0.524438
GO:0060078_regulation_of_postsynaptic_membrane_potential	SNCA	24	1	3.094758	-0.555490	712	373.4	0.524438
GO:0044255_cellular_lipid_metabolic_process	SCD1	264	5	1.406708	-0.550376	713	374.16	0.524769
GO:0044255_cellular_lipid_metabolic_process	ACOT10	264	5	1.406708	-0.550376	713	374.16	0.524769
GO:0044255_cellular_lipid_metabolic_process	SNCA	264	5	1.406708	-0.550376	713	374.16	0.524769
GO:0044255_cellular_lipid_metabolic_process	FABP3	264	5	1.406708	-0.550376	713	374.16	0.524769
GO:0044255_cellular_lipid_metabolic_process	ACSL4	264	5	1.406708	-0.550376	713	374.16	0.524769
GO:0010646_regulation_of_cell_communication	BDNF	330	6	1.350440	-0.548293	714	376.54	0.527367
GO:0010646_regulation_of_cell_communication	PFKL	330	6	1.350440	-0.548293	714	376.54	0.527367
GO:0010646_regulation_of_cell_communication	SNCA	330	6	1.350440	-0.548293	714	376.54	0.527367
GO:0010646_regulation_of_cell_communication	ONECUT2	330	6	1.350440	-0.548293	714	376.54	0.527367
GO:0010646_regulation_of_cell_communication	KITL	330	6	1.350440	-0.548293	714	376.54	0.527367
GO:0010646_regulation_of_cell_communication	TOB1	330	6	1.350440	-0.548293	714	376.54	0.527367
GO:0051046_regulation_of_secretion	PFKL	79	2	1.880359	-0.540700	715	377.67	0.528210
GO:0051046_regulation_of_secretion	SNCA	79	2	1.880359	-0.540700	715	377.67	0.528210
GO:0021983_pituitary_gland_development	PITX2	25	1	2.970968	-0.540509	717	383.44	0.534784
GO:0032103_positive_regulation_of_response_to_external_stimulus	HMGB1	25	1	2.970968	-0.540509	717	383.44	0.534784
GO:0022607_cellular_component_assembly	BCL2	204	4	1.456357	-0.531042	718	385.26	0.536574
GO:0022607_cellular_component_assembly	ONECUT2	204	4	1.456357	-0.531042	718	385.26	0.536574
GO:0022607_cellular_component_assembly	NEFL	204	4	1.456357	-0.531042	718	385.26	0.536574
GO:0022607_cellular_component_assembly	AHR	204	4	1.456357	-0.531042	718	385.26	0.536574
GO:0003006_reproductive_developmental_process	BCL2	141	3	1.580302	-0.529977	719	385.67	0.536398
GO:0003006_reproductive_developmental_process	VEGFA	141	3	1.580302	-0.529977	719	385.67	0.536398
GO:0003006_reproductive_developmental_process	AHR	141	3	1.580302	-0.529977	719	385.67	0.536398
GO:0001658_branching_involved_in_ureteric_bud_morphogenesis	BCL2	26	1	2.856700	-0.526217	731	392.75	0.537278
GO:0006800_oxygen_and_reactive_oxygen_species_metabolic_process	BCL2	26	1	2.856700	-0.526217	731	392.75	0.537278
GO:0007623_circadian_rhythm	CSNK1E	26	1	2.856700	-0.526217	731	392.75	0.537278
GO:0009636_response_to_toxin	BCL2	26	1	2.856700	-0.526217	731	392.75	0.537278
GO:0010212_response_to_ionizing_radiation	BCL2	26	1	2.856700	-0.526217	731	392.75	0.537278
GO:0010959_regulation_of_metal_ion_transport	BCL2	26	1	2.856700	-0.526217	731	392.75	0.537278
GO:0032609_interferon-gamma_production	SLC11A1	26	1	2.856700	-0.526217	731	392.75	0.537278
GO:0045665_negative_regulation_of_neuron_differentiation	ID4	26	1	2.856700	-0.526217	731	392.75	0.537278
GO:0048645_organ_formation	SPRY1	26	1	2.856700	-0.526217	731	392.75	0.537278
GO:0050873_brown_fat_cell_differentiation	SCD1	26	1	2.856700	-0.526217	731	392.75	0.537278
GO:0051480_cytosolic_calcium_ion_homeostasis	BCL2	26	1	2.856700	-0.526217	731	392.75	0.537278
GO:0060675_ureteric_bud_morphogenesis	BCL2	26	1	2.856700	-0.526217	731	392.75	0.537278
GO:0002761_regulation_of_myeloid_leukocyte_differentiation	KITL	27	1	2.750896	-0.512562	740	400.8	0.541622
GO:0006479_protein_amino_acid_methylation	SUZ12	27	1	2.750896	-0.512562	740	400.8	0.541622
GO:0007422_peripheral_nervous_system_development	ONECUT2	27	1	2.750896	-0.512562	740	400.8	0.541622
GO:0008213_protein_amino_acid_alkylation	SUZ12	27	1	2.750896	-0.512562	740	400.8	0.541622
GO:0008286_insulin_receptor_signaling_pathway	IRS2	27	1	2.750896	-0.512562	740	400.8	0.541622
GO:0009411_response_to_UV	BCL2	27	1	2.750896	-0.512562	740	400.8	0.541622
GO:0030100_regulation_of_endocytosis	SLC11A1	27	1	2.750896	-0.512562	740	400.8	0.541622
GO:0031016_pancreas_development	ONECUT2	27	1	2.750896	-0.512562	740	400.8	0.541622
GO:0032496_response_to_lipopolysaccharide	SLC11A1	27	1	2.750896	-0.512562	740	400.8	0.541622
GO:0006575_cellular_amino_acid_derivative_metabolic_process	SNCA	83	2	1.789740	-0.511457	741	402.19	0.542767
GO:0006575_cellular_amino_acid_derivative_metabolic_process	FABP3	83	2	1.789740	-0.511457	741	402.19	0.542767
GO:0050896_response_to_stimulus	HMGB1	1107	17	1.140615	-0.508982	742	402.67	0.542682
GO:0050896_response_to_stimulus	IRS2	1107	17	1.140615	-0.508982	742	402.67	0.542682
GO:0050896_response_to_stimulus	PFKL	1107	17	1.140615	-0.508982	742	402.67	0.542682
GO:0050896_response_to_stimulus	SNCA	1107	17	1.140615	-0.508982	742	402.67	0.542682
GO:0050896_response_to_stimulus	AHR	1107	17	1.140615	-0.508982	742	402.67	0.542682
GO:0050896_response_to_stimulus	SLC11A1	1107	17	1.140615	-0.508982	742	402.67	0.542682
GO:0050896_response_to_stimulus	DCLRE1A	1107	17	1.140615	-0.508982	742	402.67	0.542682
GO:0050896_response_to_stimulus	PAXIP1	1107	17	1.140615	-0.508982	742	402.67	0.542682
GO:0050896_response_to_stimulus	BDNF	1107	17	1.140615	-0.508982	742	402.67	0.542682
GO:0050896_response_to_stimulus	GNAQ	1107	17	1.140615	-0.508982	742	402.67	0.542682
GO:0050896_response_to_stimulus	BCL2	1107	17	1.140615	-0.508982	742	402.67	0.542682
GO:0050896_response_to_stimulus	NTRK2	1107	17	1.140615	-0.508982	742	402.67	0.542682
GO:0050896_response_to_stimulus	CHRNB4	1107	17	1.140615	-0.508982	742	402.67	0.542682
GO:0050896_response_to_stimulus	ABAT	1107	17	1.140615	-0.508982	742	402.67	0.542682
GO:0050896_response_to_stimulus	FABP7	1107	17	1.140615	-0.508982	742	402.67	0.542682
GO:0050896_response_to_stimulus	NEFL	1107	17	1.140615	-0.508982	742	402.67	0.542682
GO:0050896_response_to_stimulus	FEN1	1107	17	1.140615	-0.508982	742	402.67	0.542682
GO:0030005_cellular_di-__tri-valent_inorganic_cation_homeostasis	SLC11A1	84	2	1.768433	-0.504463	744	403.58	0.542446
GO:0030005_cellular_di-__tri-valent_inorganic_cation_homeostasis	BCL2	84	2	1.768433	-0.504463	744	403.58	0.542446
GO:0045137_development_of_primary_sexual_characteristics	BCL2	84	2	1.768433	-0.504463	744	403.58	0.542446
GO:0045137_development_of_primary_sexual_characteristics	VEGFA	84	2	1.768433	-0.504463	744	403.58	0.542446
GO:0021549_cerebellum_development	DAB1	28	1	2.652650	-0.499496	748	409.77	0.547821
GO:0030073_insulin_secretion	PFKL	28	1	2.652650	-0.499496	748	409.77	0.547821
GO:0045926_negative_regulation_of_growth	BCL2	28	1	2.652650	-0.499496	748	409.77	0.547821
GO:0051188_cofactor_biosynthetic_process	SNCA	28	1	2.652650	-0.499496	748	409.77	0.547821
GO:0006950_response_to_stress	SLC11A1	549	9	1.217610	-0.499139	749	409.88	0.547236
GO:0006950_response_to_stress	BDNF	549	9	1.217610	-0.499139	749	409.88	0.547236
GO:0006950_response_to_stress	PAXIP1	549	9	1.217610	-0.499139	749	409.88	0.547236
GO:0006950_response_to_stress	DCLRE1A	549	9	1.217610	-0.499139	749	409.88	0.547236
GO:0006950_response_to_stress	BCL2	549	9	1.217610	-0.499139	749	409.88	0.547236
GO:0006950_response_to_stress	SNCA	549	9	1.217610	-0.499139	749	409.88	0.547236
GO:0006950_response_to_stress	NEFL	549	9	1.217610	-0.499139	749	409.88	0.547236
GO:0006950_response_to_stress	AHR	549	9	1.217610	-0.499139	749	409.88	0.547236
GO:0006950_response_to_stress	FEN1	549	9	1.217610	-0.499139	749	409.88	0.547236
GO:0070887_cellular_response_to_chemical_stimulus	IRS2	85	2	1.747628	-0.497590	750	410.8	0.547733
GO:0070887_cellular_response_to_chemical_stimulus	SNCA	85	2	1.747628	-0.497590	750	410.8	0.547733
GO:0006605_protein_targeting	SLC11A1	86	2	1.727307	-0.490833	754	413.48	0.548382
GO:0006605_protein_targeting	TOB1	86	2	1.727307	-0.490833	754	413.48	0.548382
GO:0032504_multicellular_organism_reproduction	BCL2	86	2	1.727307	-0.490833	754	413.48	0.548382
GO:0032504_multicellular_organism_reproduction	VEGFA	86	2	1.727307	-0.490833	754	413.48	0.548382
GO:0034641_cellular_nitrogen_compound_metabolic_process	ALDH18A1	86	2	1.727307	-0.490833	754	413.48	0.548382
GO:0034641_cellular_nitrogen_compound_metabolic_process	SNCA	86	2	1.727307	-0.490833	754	413.48	0.548382
GO:0048609_reproductive_process_in_a_multicellular_organism	BCL2	86	2	1.727307	-0.490833	754	413.48	0.548382
GO:0048609_reproductive_process_in_a_multicellular_organism	VEGFA	86	2	1.727307	-0.490833	754	413.48	0.548382
GO:0006909_phagocytosis	SLC11A1	29	1	2.561179	-0.486980	759	420.12	0.553518
GO:0007190_activation_of_adenylate_cyclase_activity	GNAQ	29	1	2.561179	-0.486980	759	420.12	0.553518
GO:0021761_limbic_system_development	ID4	29	1	2.561179	-0.486980	759	420.12	0.553518
GO:0044087_regulation_of_cellular_component_biogenesis	AHR	29	1	2.561179	-0.486980	759	420.12	0.553518
GO:0050769_positive_regulation_of_neurogenesis	NEFL	29	1	2.561179	-0.486980	759	420.12	0.553518
GO:0043583_ear_development	BDNF	87	2	1.707453	-0.484191	760	422.0	0.555263
GO:0043583_ear_development	BCL2	87	2	1.707453	-0.484191	760	422.0	0.555263
GO:0002260_lymphocyte_homeostasis	BCL2	30	1	2.475806	-0.474973	768	429.76	0.559583
GO:0014032_neural_crest_cell_development	KITL	30	1	2.475806	-0.474973	768	429.76	0.559583
GO:0014033_neural_crest_cell_differentiation	KITL	30	1	2.475806	-0.474973	768	429.76	0.559583
GO:0031281_positive_regulation_of_cyclase_activity	GNAQ	30	1	2.475806	-0.474973	768	429.76	0.559583
GO:0032102_negative_regulation_of_response_to_external_stimulus	FABP7	30	1	2.475806	-0.474973	768	429.76	0.559583
GO:0035265_organ_growth	BCL2	30	1	2.475806	-0.474973	768	429.76	0.559583
GO:0045762_positive_regulation_of_adenylate_cyclase_activity	GNAQ	30	1	2.475806	-0.474973	768	429.76	0.559583
GO:0051349_positive_regulation_of_lyase_activity	GNAQ	30	1	2.475806	-0.474973	768	429.76	0.559583
GO:0032268_regulation_of_cellular_protein_metabolic_process	HMGB1	152	3	1.465938	-0.473520	769	430.19	0.559415
GO:0032268_regulation_of_cellular_protein_metabolic_process	BCL2	152	3	1.465938	-0.473520	769	430.19	0.559415
GO:0032268_regulation_of_cellular_protein_metabolic_process	KITL	152	3	1.465938	-0.473520	769	430.19	0.559415
GO:0006629_lipid_metabolic_process	SCD1	285	5	1.303056	-0.471119	770	430.62	0.559247
GO:0006629_lipid_metabolic_process	ACOT10	285	5	1.303056	-0.471119	770	430.62	0.559247
GO:0006629_lipid_metabolic_process	SNCA	285	5	1.303056	-0.471119	770	430.62	0.559247
GO:0006629_lipid_metabolic_process	FABP3	285	5	1.303056	-0.471119	770	430.62	0.559247
GO:0006629_lipid_metabolic_process	ACSL4	285	5	1.303056	-0.471119	770	430.62	0.559247
GO:0007517_muscle_organ_development	BCL2	153	3	1.456357	-0.468727	771	430.91	0.558898
GO:0007517_muscle_organ_development	NR2F2	153	3	1.456357	-0.468727	771	430.91	0.558898
GO:0007517_muscle_organ_development	PITX2	153	3	1.456357	-0.468727	771	430.91	0.558898
GO:0030003_cellular_cation_homeostasis	SLC11A1	90	2	1.650538	-0.464926	772	432.39	0.560091
GO:0030003_cellular_cation_homeostasis	BCL2	90	2	1.650538	-0.464926	772	432.39	0.560091
GO:0007268_synaptic_transmission	BDNF	154	3	1.446900	-0.463988	773	432.87	0.559987
GO:0007268_synaptic_transmission	SNCA	154	3	1.446900	-0.463988	773	432.87	0.559987
GO:0007268_synaptic_transmission	CHRNB4	154	3	1.446900	-0.463988	773	432.87	0.559987
GO:0050793_regulation_of_developmental_process	HMGB1	703	11	1.162185	-0.463782	774	432.97	0.559393
GO:0050793_regulation_of_developmental_process	RNF6	703	11	1.162185	-0.463782	774	432.97	0.559393
GO:0050793_regulation_of_developmental_process	BDNF	703	11	1.162185	-0.463782	774	432.97	0.559393
GO:0050793_regulation_of_developmental_process	GNAQ	703	11	1.162185	-0.463782	774	432.97	0.559393
GO:0050793_regulation_of_developmental_process	BCL2	703	11	1.162185	-0.463782	774	432.97	0.559393
GO:0050793_regulation_of_developmental_process	SNCA	703	11	1.162185	-0.463782	774	432.97	0.559393
GO:0050793_regulation_of_developmental_process	VEGFA	703	11	1.162185	-0.463782	774	432.97	0.559393
GO:0050793_regulation_of_developmental_process	ID4	703	11	1.162185	-0.463782	774	432.97	0.559393
GO:0050793_regulation_of_developmental_process	NEFL	703	11	1.162185	-0.463782	774	432.97	0.559393
GO:0050793_regulation_of_developmental_process	KITL	703	11	1.162185	-0.463782	774	432.97	0.559393
GO:0050793_regulation_of_developmental_process	TOB1	703	11	1.162185	-0.463782	774	432.97	0.559393
GO:0006939_smooth_muscle_contraction	CHRNB4	31	1	2.395942	-0.463444	782	442.44	0.565780
GO:0008645_hexose_transport	STXBP3A	31	1	2.395942	-0.463444	782	442.44	0.565780
GO:0015749_monosaccharide_transport	STXBP3A	31	1	2.395942	-0.463444	782	442.44	0.565780
GO:0015758_glucose_transport	STXBP3A	31	1	2.395942	-0.463444	782	442.44	0.565780
GO:0016049_cell_growth	BCL2	31	1	2.395942	-0.463444	782	442.44	0.565780
GO:0043269_regulation_of_ion_transport	BCL2	31	1	2.395942	-0.463444	782	442.44	0.565780
GO:0046632_alpha-beta_T_cell_differentiation	BCL2	31	1	2.395942	-0.463444	782	442.44	0.565780
GO:0051899_membrane_depolarization	SNCA	31	1	2.395942	-0.463444	782	442.44	0.565780
GO:0006638_neutral_lipid_metabolic_process	SNCA	32	1	2.321069	-0.452360	785	449.49	0.572599
GO:0006937_regulation_of_muscle_contraction	CHRNB4	32	1	2.321069	-0.452360	785	449.49	0.572599
GO:0050885_neuromuscular_process_controlling_balance	NEFL	32	1	2.321069	-0.452360	785	449.49	0.572599
GO:0042981_regulation_of_apoptosis	BDNF	360	6	1.237903	-0.448921	786	449.75	0.572201
GO:0042981_regulation_of_apoptosis	BCL2	360	6	1.237903	-0.448921	786	449.75	0.572201
GO:0042981_regulation_of_apoptosis	SNCA	360	6	1.237903	-0.448921	786	449.75	0.572201
GO:0042981_regulation_of_apoptosis	VEGFA	360	6	1.237903	-0.448921	786	449.75	0.572201
GO:0042981_regulation_of_apoptosis	NEFL	360	6	1.237903	-0.448921	786	449.75	0.572201
GO:0042981_regulation_of_apoptosis	KITL	360	6	1.237903	-0.448921	786	449.75	0.572201
GO:0055066_di-__tri-valent_inorganic_cation_homeostasis	SLC11A1	93	2	1.597294	-0.446598	787	450.87	0.572897
GO:0055066_di-__tri-valent_inorganic_cation_homeostasis	BCL2	93	2	1.597294	-0.446598	787	450.87	0.572897
GO:0006066_alcohol_metabolic_process	PFKL	158	3	1.410269	-0.445547	788	451.71	0.573236
GO:0006066_alcohol_metabolic_process	SNCA	158	3	1.410269	-0.445547	788	451.71	0.573236
GO:0006066_alcohol_metabolic_process	FABP3	158	3	1.410269	-0.445547	788	451.71	0.573236
GO:0007188_G-protein_signaling__coupled_to_cAMP_nucleotide_second_messenger	GNAQ	33	1	2.250733	-0.441695	794	456.17	0.574521
GO:0007270_nerve-nerve_synaptic_transmission	SNCA	33	1	2.250733	-0.441695	794	456.17	0.574521
GO:0008584_male_gonad_development	BCL2	33	1	2.250733	-0.441695	794	456.17	0.574521
GO:0008643_carbohydrate_transport	STXBP3A	33	1	2.250733	-0.441695	794	456.17	0.574521
GO:0021536_diencephalon_development	PITX2	33	1	2.250733	-0.441695	794	456.17	0.574521
GO:0021987_cerebral_cortex_development	DAB1	33	1	2.250733	-0.441695	794	456.17	0.574521
GO:0010941_regulation_of_cell_death	BDNF	365	6	1.220946	-0.434094	796	459.51	0.577274
GO:0010941_regulation_of_cell_death	BCL2	365	6	1.220946	-0.434094	796	459.51	0.577274
GO:0010941_regulation_of_cell_death	SNCA	365	6	1.220946	-0.434094	796	459.51	0.577274
GO:0010941_regulation_of_cell_death	VEGFA	365	6	1.220946	-0.434094	796	459.51	0.577274
GO:0010941_regulation_of_cell_death	NEFL	365	6	1.220946	-0.434094	796	459.51	0.577274
GO:0010941_regulation_of_cell_death	KITL	365	6	1.220946	-0.434094	796	459.51	0.577274
GO:0043067_regulation_of_programmed_cell_death	BDNF	365	6	1.220946	-0.434094	796	459.51	0.577274
GO:0043067_regulation_of_programmed_cell_death	BCL2	365	6	1.220946	-0.434094	796	459.51	0.577274
GO:0043067_regulation_of_programmed_cell_death	SNCA	365	6	1.220946	-0.434094	796	459.51	0.577274
GO:0043067_regulation_of_programmed_cell_death	VEGFA	365	6	1.220946	-0.434094	796	459.51	0.577274
GO:0043067_regulation_of_programmed_cell_death	NEFL	365	6	1.220946	-0.434094	796	459.51	0.577274
GO:0043067_regulation_of_programmed_cell_death	KITL	365	6	1.220946	-0.434094	796	459.51	0.577274
GO:0002682_regulation_of_immune_system_process	HMGB1	228	4	1.303056	-0.433252	797	460.26	0.577491
GO:0002682_regulation_of_immune_system_process	SLC11A1	228	4	1.303056	-0.433252	797	460.26	0.577491
GO:0002682_regulation_of_immune_system_process	SNCA	228	4	1.303056	-0.433252	797	460.26	0.577491
GO:0002682_regulation_of_immune_system_process	KITL	228	4	1.303056	-0.433252	797	460.26	0.577491
GO:0002237_response_to_molecule_of_bacterial_origin	SLC11A1	34	1	2.184535	-0.431423	805	466.18	0.579106
GO:0007269_neurotransmitter_secretion	SNCA	34	1	2.184535	-0.431423	805	466.18	0.579106
GO:0007568_aging	BCL2	34	1	2.184535	-0.431423	805	466.18	0.579106
GO:0019882_antigen_processing_and_presentation	SLC11A1	34	1	2.184535	-0.431423	805	466.18	0.579106
GO:0030509_BMP_signaling_pathway	TOB1	34	1	2.184535	-0.431423	805	466.18	0.579106
GO:0045927_positive_regulation_of_growth	BCL2	34	1	2.184535	-0.431423	805	466.18	0.579106
GO:0050730_regulation_of_peptidyl-tyrosine_phosphorylation	KITL	34	1	2.184535	-0.431423	805	466.18	0.579106
GO:0051047_positive_regulation_of_secretion	SNCA	34	1	2.184535	-0.431423	805	466.18	0.579106
GO:0048736_appendage_development	GNAQ	96	2	1.547379	-0.429144	809	467.9	0.578368
GO:0048736_appendage_development	NR2F2	96	2	1.547379	-0.429144	809	467.9	0.578368
GO:0060173_limb_development	GNAQ	96	2	1.547379	-0.429144	809	467.9	0.578368
GO:0060173_limb_development	NR2F2	96	2	1.547379	-0.429144	809	467.9	0.578368
GO:0060249_anatomical_structure_homeostasis	BCL2	96	2	1.547379	-0.429144	809	467.9	0.578368
GO:0060249_anatomical_structure_homeostasis	VEGFA	96	2	1.547379	-0.429144	809	467.9	0.578368
GO:0070661_leukocyte_proliferation	SLC11A1	96	2	1.547379	-0.429144	809	467.9	0.578368
GO:0070661_leukocyte_proliferation	KITL	96	2	1.547379	-0.429144	809	467.9	0.578368
GO:0007626_locomotory_behavior	HMGB1	163	3	1.367010	-0.423607	810	469.0	0.579012
GO:0007626_locomotory_behavior	SNCA	163	3	1.367010	-0.423607	810	469.0	0.579012
GO:0007626_locomotory_behavior	CHRNB4	163	3	1.367010	-0.423607	810	469.0	0.579012
GO:0018193_peptidyl-amino_acid_modification	BCL2	97	2	1.531427	-0.423511	812	469.57	0.578288
GO:0018193_peptidyl-amino_acid_modification	KITL	97	2	1.531427	-0.423511	812	469.57	0.578288
GO:0060341_regulation_of_cellular_localization	PFKL	97	2	1.531427	-0.423511	812	469.57	0.578288
GO:0060341_regulation_of_cellular_localization	SNCA	97	2	1.531427	-0.423511	812	469.57	0.578288
GO:0016567_protein_ubiquitination	SUZ12	35	1	2.122120	-0.421520	814	474.21	0.582568
GO:0043406_positive_regulation_of_MAP_kinase_activity	KITL	35	1	2.122120	-0.421520	814	474.21	0.582568
GO:0007548_sex_differentiation	BCL2	98	2	1.515800	-0.417967	815	475.38	0.583288
GO:0007548_sex_differentiation	VEGFA	98	2	1.515800	-0.417967	815	475.38	0.583288
GO:0006259_DNA_metabolic_process	HMGB1	165	3	1.350440	-0.415160	816	476.76	0.584265
GO:0006259_DNA_metabolic_process	DCLRE1A	165	3	1.350440	-0.415160	816	476.76	0.584265
GO:0006259_DNA_metabolic_process	FEN1	165	3	1.350440	-0.415160	816	476.76	0.584265
GO:0001819_positive_regulation_of_cytokine_production	SLC11A1	36	1	2.063172	-0.411966	824	483.2	0.586408
GO:0001889_liver_development	ONECUT2	36	1	2.063172	-0.411966	824	483.2	0.586408
GO:0006469_negative_regulation_of_protein_kinase_activity	SPRY1	36	1	2.063172	-0.411966	824	483.2	0.586408
GO:0007187_G-protein_signaling__coupled_to_cyclic_nucleotide_second_messenger	GNAQ	36	1	2.063172	-0.411966	824	483.2	0.586408
GO:0007368_determination_of_left_right_symmetry	PITX2	36	1	2.063172	-0.411966	824	483.2	0.586408
GO:0030072_peptide_hormone_secretion	PFKL	36	1	2.063172	-0.411966	824	483.2	0.586408
GO:0033673_negative_regulation_of_kinase_activity	SPRY1	36	1	2.063172	-0.411966	824	483.2	0.586408
GO:0042742_defense_response_to_bacterium	SLC11A1	36	1	2.063172	-0.411966	824	483.2	0.586408
GO:0003008_system_process	NRCAM	516	8	1.151538	-0.406064	825	485.42	0.588388
GO:0003008_system_process	BDNF	516	8	1.151538	-0.406064	825	485.42	0.588388
GO:0003008_system_process	BCL2	516	8	1.151538	-0.406064	825	485.42	0.588388
GO:0003008_system_process	SNCA	516	8	1.151538	-0.406064	825	485.42	0.588388
GO:0003008_system_process	SP4	516	8	1.151538	-0.406064	825	485.42	0.588388
GO:0003008_system_process	CHRNB4	516	8	1.151538	-0.406064	825	485.42	0.588388
GO:0003008_system_process	FABP7	516	8	1.151538	-0.406064	825	485.42	0.588388
GO:0003008_system_process	NEFL	516	8	1.151538	-0.406064	825	485.42	0.588388
GO:0002790_peptide_secretion	PFKL	37	1	2.007411	-0.402742	831	489.52	0.589073
GO:0009799_determination_of_symmetry	PITX2	37	1	2.007411	-0.402742	831	489.52	0.589073
GO:0009855_determination_of_bilateral_symmetry	PITX2	37	1	2.007411	-0.402742	831	489.52	0.589073
GO:0019933_cAMP-mediated_signaling	GNAQ	37	1	2.007411	-0.402742	831	489.52	0.589073
GO:0032869_cellular_response_to_insulin_stimulus	IRS2	37	1	2.007411	-0.402742	831	489.52	0.589073
GO:0045761_regulation_of_adenylate_cyclase_activity	GNAQ	37	1	2.007411	-0.402742	831	489.52	0.589073
GO:0044085_cellular_component_biogenesis	BCL2	237	4	1.253573	-0.401480	832	490.29	0.589291
GO:0044085_cellular_component_biogenesis	ONECUT2	237	4	1.253573	-0.401480	832	490.29	0.589291
GO:0044085_cellular_component_biogenesis	NEFL	237	4	1.253573	-0.401480	832	490.29	0.589291
GO:0044085_cellular_component_biogenesis	AHR	237	4	1.253573	-0.401480	832	490.29	0.589291
GO:0050794_regulation_of_cellular_process	HMGB1	2190	31	1.051370	-0.401314	833	490.38	0.588691
GO:0050794_regulation_of_cellular_process	LTBP1	2190	31	1.051370	-0.401314	833	490.38	0.588691
GO:0050794_regulation_of_cellular_process	LTBP3	2190	31	1.051370	-0.401314	833	490.38	0.588691
GO:0050794_regulation_of_cellular_process	ONECUT2	2190	31	1.051370	-0.401314	833	490.38	0.588691
GO:0050794_regulation_of_cellular_process	SNCA	2190	31	1.051370	-0.401314	833	490.38	0.588691
GO:0050794_regulation_of_cellular_process	RORB	2190	31	1.051370	-0.401314	833	490.38	0.588691
GO:0050794_regulation_of_cellular_process	SLC11A1	2190	31	1.051370	-0.401314	833	490.38	0.588691
GO:0050794_regulation_of_cellular_process	SPRY1	2190	31	1.051370	-0.401314	833	490.38	0.588691
GO:0050794_regulation_of_cellular_process	BDNF	2190	31	1.051370	-0.401314	833	490.38	0.588691
GO:0050794_regulation_of_cellular_process	DAB1	2190	31	1.051370	-0.401314	833	490.38	0.588691
GO:0050794_regulation_of_cellular_process	BCL2	2190	31	1.051370	-0.401314	833	490.38	0.588691
GO:0050794_regulation_of_cellular_process	GARNL1	2190	31	1.051370	-0.401314	833	490.38	0.588691
GO:0050794_regulation_of_cellular_process	NFAT5	2190	31	1.051370	-0.401314	833	490.38	0.588691
GO:0050794_regulation_of_cellular_process	MYB	2190	31	1.051370	-0.401314	833	490.38	0.588691
GO:0050794_regulation_of_cellular_process	ACSL4	2190	31	1.051370	-0.401314	833	490.38	0.588691
GO:0050794_regulation_of_cellular_process	NR2F2	2190	31	1.051370	-0.401314	833	490.38	0.588691
GO:0050794_regulation_of_cellular_process	NEFL	2190	31	1.051370	-0.401314	833	490.38	0.588691
GO:0050794_regulation_of_cellular_process	ETV3	2190	31	1.051370	-0.401314	833	490.38	0.588691
GO:0050794_regulation_of_cellular_process	MAP2K5	2190	31	1.051370	-0.401314	833	490.38	0.588691
GO:0050794_regulation_of_cellular_process	PITX2	2190	31	1.051370	-0.401314	833	490.38	0.588691
GO:0050794_regulation_of_cellular_process	IRS2	2190	31	1.051370	-0.401314	833	490.38	0.588691
GO:0050794_regulation_of_cellular_process	PFKL	2190	31	1.051370	-0.401314	833	490.38	0.588691
GO:0050794_regulation_of_cellular_process	KITL	2190	31	1.051370	-0.401314	833	490.38	0.588691
GO:0050794_regulation_of_cellular_process	AHR	2190	31	1.051370	-0.401314	833	490.38	0.588691
GO:0050794_regulation_of_cellular_process	CDC25B	2190	31	1.051370	-0.401314	833	490.38	0.588691
GO:0050794_regulation_of_cellular_process	SUZ12	2190	31	1.051370	-0.401314	833	490.38	0.588691
GO:0050794_regulation_of_cellular_process	RNF6	2190	31	1.051370	-0.401314	833	490.38	0.588691
GO:0050794_regulation_of_cellular_process	GNAQ	2190	31	1.051370	-0.401314	833	490.38	0.588691
GO:0050794_regulation_of_cellular_process	VEGFA	2190	31	1.051370	-0.401314	833	490.38	0.588691
GO:0050794_regulation_of_cellular_process	ID4	2190	31	1.051370	-0.401314	833	490.38	0.588691
GO:0050794_regulation_of_cellular_process	TOB1	2190	31	1.051370	-0.401314	833	490.38	0.588691
GO:0051094_positive_regulation_of_developmental_process	HMGB1	308	5	1.205750	-0.397011	834	491.2	0.588969
GO:0051094_positive_regulation_of_developmental_process	BDNF	308	5	1.205750	-0.397011	834	491.2	0.588969
GO:0051094_positive_regulation_of_developmental_process	BCL2	308	5	1.205750	-0.397011	834	491.2	0.588969
GO:0051094_positive_regulation_of_developmental_process	KITL	308	5	1.205750	-0.397011	834	491.2	0.588969
GO:0051094_positive_regulation_of_developmental_process	NEFL	308	5	1.205750	-0.397011	834	491.2	0.588969
GO:0051246_regulation_of_protein_metabolic_process	HMGB1	170	3	1.310721	-0.394822	835	492.45	0.589760
GO:0051246_regulation_of_protein_metabolic_process	BCL2	170	3	1.310721	-0.394822	835	492.45	0.589760
GO:0051246_regulation_of_protein_metabolic_process	KITL	170	3	1.310721	-0.394822	835	492.45	0.589760
GO:0001570_vasculogenesis	NTRK2	38	1	1.954584	-0.393828	841	499.37	0.593781
GO:0001649_osteoblast_differentiation	TOB1	38	1	1.954584	-0.393828	841	499.37	0.593781
GO:0008016_regulation_of_heart_contraction	SP4	38	1	1.954584	-0.393828	841	499.37	0.593781
GO:0032259_methylation	SUZ12	38	1	1.954584	-0.393828	841	499.37	0.593781
GO:0043414_biopolymer_methylation	SUZ12	38	1	1.954584	-0.393828	841	499.37	0.593781
GO:0051348_negative_regulation_of_transferase_activity	SPRY1	38	1	1.954584	-0.393828	841	499.37	0.593781
GO:0009968_negative_regulation_of_signal_transduction	ONECUT2	103	2	1.442217	-0.391513	842	500.33	0.594216
GO:0009968_negative_regulation_of_signal_transduction	TOB1	103	2	1.442217	-0.391513	842	500.33	0.594216
GO:0044238_primary_metabolic_process	HMGB1	1905	27	1.052705	-0.387331	843	500.74	0.593998
GO:0044238_primary_metabolic_process	LCORL	1905	27	1.052705	-0.387331	843	500.74	0.593998
GO:0044238_primary_metabolic_process	ALDH18A1	1905	27	1.052705	-0.387331	843	500.74	0.593998
GO:0044238_primary_metabolic_process	ONECUT2	1905	27	1.052705	-0.387331	843	500.74	0.593998
GO:0044238_primary_metabolic_process	SNCA	1905	27	1.052705	-0.387331	843	500.74	0.593998
GO:0044238_primary_metabolic_process	PPM1A	1905	27	1.052705	-0.387331	843	500.74	0.593998
GO:0044238_primary_metabolic_process	RORB	1905	27	1.052705	-0.387331	843	500.74	0.593998
GO:0044238_primary_metabolic_process	SLC11A1	1905	27	1.052705	-0.387331	843	500.74	0.593998
GO:0044238_primary_metabolic_process	ACOT10	1905	27	1.052705	-0.387331	843	500.74	0.593998
GO:0044238_primary_metabolic_process	BCL2	1905	27	1.052705	-0.387331	843	500.74	0.593998
GO:0044238_primary_metabolic_process	GARNL1	1905	27	1.052705	-0.387331	843	500.74	0.593998
GO:0044238_primary_metabolic_process	NFAT5	1905	27	1.052705	-0.387331	843	500.74	0.593998
GO:0044238_primary_metabolic_process	NR2F2	1905	27	1.052705	-0.387331	843	500.74	0.593998
GO:0044238_primary_metabolic_process	MYB	1905	27	1.052705	-0.387331	843	500.74	0.593998
GO:0044238_primary_metabolic_process	ACSL4	1905	27	1.052705	-0.387331	843	500.74	0.593998
GO:0044238_primary_metabolic_process	FEN1	1905	27	1.052705	-0.387331	843	500.74	0.593998
GO:0044238_primary_metabolic_process	PITX2	1905	27	1.052705	-0.387331	843	500.74	0.593998
GO:0044238_primary_metabolic_process	ETV3	1905	27	1.052705	-0.387331	843	500.74	0.593998
GO:0044238_primary_metabolic_process	SCD1	1905	27	1.052705	-0.387331	843	500.74	0.593998
GO:0044238_primary_metabolic_process	PFKL	1905	27	1.052705	-0.387331	843	500.74	0.593998
GO:0044238_primary_metabolic_process	KITL	1905	27	1.052705	-0.387331	843	500.74	0.593998
GO:0044238_primary_metabolic_process	AHR	1905	27	1.052705	-0.387331	843	500.74	0.593998
GO:0044238_primary_metabolic_process	SUZ12	1905	27	1.052705	-0.387331	843	500.74	0.593998
GO:0044238_primary_metabolic_process	DCLRE1A	1905	27	1.052705	-0.387331	843	500.74	0.593998
GO:0044238_primary_metabolic_process	RNF6	1905	27	1.052705	-0.387331	843	500.74	0.593998
GO:0044238_primary_metabolic_process	GNAQ	1905	27	1.052705	-0.387331	843	500.74	0.593998
GO:0044238_primary_metabolic_process	FABP3	1905	27	1.052705	-0.387331	843	500.74	0.593998
GO:0009611_response_to_wounding	SLC11A1	172	3	1.295480	-0.386987	844	501.12	0.593744
GO:0009611_response_to_wounding	BCL2	172	3	1.295480	-0.386987	844	501.12	0.593744
GO:0009611_response_to_wounding	NEFL	172	3	1.295480	-0.386987	844	501.12	0.593744
GO:0005976_polysaccharide_metabolic_process	HMGB1	39	1	1.904467	-0.385209	850	506.62	0.596024
GO:0006511_ubiquitin-dependent_protein_catabolic_process	RNF6	39	1	1.904467	-0.385209	850	506.62	0.596024
GO:0006730_one-carbon_metabolic_process	SUZ12	39	1	1.904467	-0.385209	850	506.62	0.596024
GO:0008037_cell_recognition	BDNF	39	1	1.904467	-0.385209	850	506.62	0.596024
GO:0031279_regulation_of_cyclase_activity	GNAQ	39	1	1.904467	-0.385209	850	506.62	0.596024
GO:0051339_regulation_of_lyase_activity	GNAQ	39	1	1.904467	-0.385209	850	506.62	0.596024
GO:0016071_mRNA_metabolic_process	SLC11A1	40	1	1.856855	-0.376870	854	513.07	0.600785
GO:0016358_dendrite_development	BDNF	40	1	1.856855	-0.376870	854	513.07	0.600785
GO:0019935_cyclic-nucleotide-mediated_signaling	GNAQ	40	1	1.856855	-0.376870	854	513.07	0.600785
GO:0051129_negative_regulation_of_cellular_component_organization	RNF6	40	1	1.856855	-0.376870	854	513.07	0.600785
GO:0000122_negative_regulation_of_transcription_from_RNA_polymerase_II_promoter	SUZ12	175	3	1.273272	-0.375542	855	514.15	0.601345
GO:0000122_negative_regulation_of_transcription_from_RNA_polymerase_II_promoter	NR2F2	175	3	1.273272	-0.375542	855	514.15	0.601345
GO:0000122_negative_regulation_of_transcription_from_RNA_polymerase_II_promoter	ETV3	175	3	1.273272	-0.375542	855	514.15	0.601345
GO:0006260_DNA_replication	FEN1	41	1	1.811566	-0.368796	865	522.58	0.604139
GO:0006836_neurotransmitter_transport	SNCA	41	1	1.811566	-0.368796	865	522.58	0.604139
GO:0006865_amino_acid_transport	SLC11A1	41	1	1.811566	-0.368796	865	522.58	0.604139
GO:0009894_regulation_of_catabolic_process	HMGB1	41	1	1.811566	-0.368796	865	522.58	0.604139
GO:0010551_regulation_of_specific_transcription_from_RNA_polymerase_II_promoter	HMGB1	41	1	1.811566	-0.368796	865	522.58	0.604139
GO:0015833_peptide_transport	PFKL	41	1	1.811566	-0.368796	865	522.58	0.604139
GO:0019748_secondary_metabolic_process	BCL2	41	1	1.811566	-0.368796	865	522.58	0.604139
GO:0030817_regulation_of_cAMP_biosynthetic_process	GNAQ	41	1	1.811566	-0.368796	865	522.58	0.604139
GO:0032569_specific_transcription_from_RNA_polymerase_II_promoter	HMGB1	41	1	1.811566	-0.368796	865	522.58	0.604139
GO:0033077_T_cell_differentiation_in_the_thymus	BCL2	41	1	1.811566	-0.368796	865	522.58	0.604139
GO:0050877_neurological_system_process	NRCAM	390	6	1.142680	-0.366498	866	523.4	0.604388
GO:0050877_neurological_system_process	BDNF	390	6	1.142680	-0.366498	866	523.4	0.604388
GO:0050877_neurological_system_process	SNCA	390	6	1.142680	-0.366498	866	523.4	0.604388
GO:0050877_neurological_system_process	CHRNB4	390	6	1.142680	-0.366498	866	523.4	0.604388
GO:0050877_neurological_system_process	FABP7	390	6	1.142680	-0.366498	866	523.4	0.604388
GO:0050877_neurological_system_process	NEFL	390	6	1.142680	-0.366498	866	523.4	0.604388
GO:0006006_glucose_metabolic_process	PFKL	42	1	1.768433	-0.360975	875	530.26	0.606011
GO:0006171_cAMP_biosynthetic_process	GNAQ	42	1	1.768433	-0.360975	875	530.26	0.606011
GO:0008361_regulation_of_cell_size	BCL2	42	1	1.768433	-0.360975	875	530.26	0.606011
GO:0015672_monovalent_inorganic_cation_transport	SLC4A4	42	1	1.768433	-0.360975	875	530.26	0.606011
GO:0019941_modification-dependent_protein_catabolic_process	RNF6	42	1	1.768433	-0.360975	875	530.26	0.606011
GO:0042476_odontogenesis	PITX2	42	1	1.768433	-0.360975	875	530.26	0.606011
GO:0043632_modification-dependent_macromolecule_catabolic_process	RNF6	42	1	1.768433	-0.360975	875	530.26	0.606011
GO:0051345_positive_regulation_of_hydrolase_activity	GNAQ	42	1	1.768433	-0.360975	875	530.26	0.606011
GO:0051603_proteolysis_involved_in_cellular_protein_catabolic_process	RNF6	42	1	1.768433	-0.360975	875	530.26	0.606011
GO:0010647_positive_regulation_of_cell_communication	SNCA	110	2	1.350440	-0.357725	877	532.32	0.606978
GO:0010647_positive_regulation_of_cell_communication	KITL	110	2	1.350440	-0.357725	877	532.32	0.606978
GO:0010648_negative_regulation_of_cell_communication	ONECUT2	110	2	1.350440	-0.357725	877	532.32	0.606978
GO:0010648_negative_regulation_of_cell_communication	TOB1	110	2	1.350440	-0.357725	877	532.32	0.606978
GO:0008104_protein_localization	NRCAM	251	4	1.183652	-0.356614	878	532.92	0.606970
GO:0008104_protein_localization	SLC11A1	251	4	1.183652	-0.356614	878	532.92	0.606970
GO:0008104_protein_localization	BCL2	251	4	1.183652	-0.356614	878	532.92	0.606970
GO:0008104_protein_localization	TOB1	251	4	1.183652	-0.356614	878	532.92	0.606970
GO:0065007_biological_regulation	HMGB1	2593	36	1.031188	-0.354769	879	533.21	0.606610
GO:0065007_biological_regulation	LTBP1	2593	36	1.031188	-0.354769	879	533.21	0.606610
GO:0065007_biological_regulation	LTBP3	2593	36	1.031188	-0.354769	879	533.21	0.606610
GO:0065007_biological_regulation	ONECUT2	2593	36	1.031188	-0.354769	879	533.21	0.606610
GO:0065007_biological_regulation	SNCA	2593	36	1.031188	-0.354769	879	533.21	0.606610
GO:0065007_biological_regulation	RORB	2593	36	1.031188	-0.354769	879	533.21	0.606610
GO:0065007_biological_regulation	SLC11A1	2593	36	1.031188	-0.354769	879	533.21	0.606610
GO:0065007_biological_regulation	SPRY1	2593	36	1.031188	-0.354769	879	533.21	0.606610
GO:0065007_biological_regulation	BDNF	2593	36	1.031188	-0.354769	879	533.21	0.606610
GO:0065007_biological_regulation	DAB1	2593	36	1.031188	-0.354769	879	533.21	0.606610
GO:0065007_biological_regulation	BCL2	2593	36	1.031188	-0.354769	879	533.21	0.606610
GO:0065007_biological_regulation	GARNL1	2593	36	1.031188	-0.354769	879	533.21	0.606610
GO:0065007_biological_regulation	NFAT5	2593	36	1.031188	-0.354769	879	533.21	0.606610
GO:0065007_biological_regulation	SLC4A4	2593	36	1.031188	-0.354769	879	533.21	0.606610
GO:0065007_biological_regulation	NR2F2	2593	36	1.031188	-0.354769	879	533.21	0.606610
GO:0065007_biological_regulation	MYB	2593	36	1.031188	-0.354769	879	533.21	0.606610
GO:0065007_biological_regulation	ACSL4	2593	36	1.031188	-0.354769	879	533.21	0.606610
GO:0065007_biological_regulation	NEFL	2593	36	1.031188	-0.354769	879	533.21	0.606610
GO:0065007_biological_regulation	MAP2K5	2593	36	1.031188	-0.354769	879	533.21	0.606610
GO:0065007_biological_regulation	PITX2	2593	36	1.031188	-0.354769	879	533.21	0.606610
GO:0065007_biological_regulation	ETV3	2593	36	1.031188	-0.354769	879	533.21	0.606610
GO:0065007_biological_regulation	IRS2	2593	36	1.031188	-0.354769	879	533.21	0.606610
GO:0065007_biological_regulation	PFKL	2593	36	1.031188	-0.354769	879	533.21	0.606610
GO:0065007_biological_regulation	KITL	2593	36	1.031188	-0.354769	879	533.21	0.606610
GO:0065007_biological_regulation	AHR	2593	36	1.031188	-0.354769	879	533.21	0.606610
GO:0065007_biological_regulation	CDC25B	2593	36	1.031188	-0.354769	879	533.21	0.606610
GO:0065007_biological_regulation	SUZ12	2593	36	1.031188	-0.354769	879	533.21	0.606610
GO:0065007_biological_regulation	RNF6	2593	36	1.031188	-0.354769	879	533.21	0.606610
GO:0065007_biological_regulation	GNAQ	2593	36	1.031188	-0.354769	879	533.21	0.606610
GO:0065007_biological_regulation	SP4	2593	36	1.031188	-0.354769	879	533.21	0.606610
GO:0065007_biological_regulation	VEGFA	2593	36	1.031188	-0.354769	879	533.21	0.606610
GO:0065007_biological_regulation	NTRK2	2593	36	1.031188	-0.354769	879	533.21	0.606610
GO:0065007_biological_regulation	CHRNB4	2593	36	1.031188	-0.354769	879	533.21	0.606610
GO:0065007_biological_regulation	ID4	2593	36	1.031188	-0.354769	879	533.21	0.606610
GO:0065007_biological_regulation	FABP7	2593	36	1.031188	-0.354769	879	533.21	0.606610
GO:0065007_biological_regulation	TOB1	2593	36	1.031188	-0.354769	879	533.21	0.606610
GO:0002819_regulation_of_adaptive_immune_response	SLC11A1	43	1	1.727307	-0.353394	887	540.02	0.608816
GO:0002822_regulation_of_adaptive_immune_response_based_on_somatic_recombination_of_immune_receptors_built_from_immunoglobulin_superfamily_domains	SLC11A1	43	1	1.727307	-0.353394	887	540.02	0.608816
GO:0010001_glial_cell_differentiation	ID4	43	1	1.727307	-0.353394	887	540.02	0.608816
GO:0030814_regulation_of_cAMP_metabolic_process	GNAQ	43	1	1.727307	-0.353394	887	540.02	0.608816
GO:0032446_protein_modification_by_small_protein_conjugation	SUZ12	43	1	1.727307	-0.353394	887	540.02	0.608816
GO:0032868_response_to_insulin_stimulus	IRS2	43	1	1.727307	-0.353394	887	540.02	0.608816
GO:0046879_hormone_secretion	PFKL	43	1	1.727307	-0.353394	887	540.02	0.608816
GO:0051789_response_to_protein_stimulus	BCL2	43	1	1.727307	-0.353394	887	540.02	0.608816
GO:0030097_hemopoiesis	HMGB1	253	4	1.174296	-0.350623	888	540.84	0.609054
GO:0030097_hemopoiesis	BCL2	253	4	1.174296	-0.350623	888	540.84	0.609054
GO:0030097_hemopoiesis	VEGFA	253	4	1.174296	-0.350623	888	540.84	0.609054
GO:0030097_hemopoiesis	KITL	253	4	1.174296	-0.350623	888	540.84	0.609054
GO:0001942_hair_follicle_development	BCL2	44	1	1.688050	-0.346041	899	549.28	0.610990
GO:0009914_hormone_transport	PFKL	44	1	1.688050	-0.346041	899	549.28	0.610990
GO:0022404_molting_cycle_process	BCL2	44	1	1.688050	-0.346041	899	549.28	0.610990
GO:0022405_hair_cycle_process	BCL2	44	1	1.688050	-0.346041	899	549.28	0.610990
GO:0030802_regulation_of_cyclic_nucleotide_biosynthetic_process	GNAQ	44	1	1.688050	-0.346041	899	549.28	0.610990
GO:0030808_regulation_of_nucleotide_biosynthetic_process	GNAQ	44	1	1.688050	-0.346041	899	549.28	0.610990
GO:0042303_molting_cycle	BCL2	44	1	1.688050	-0.346041	899	549.28	0.610990
GO:0042633_hair_cycle	BCL2	44	1	1.688050	-0.346041	899	549.28	0.610990
GO:0044257_cellular_protein_catabolic_process	RNF6	44	1	1.688050	-0.346041	899	549.28	0.610990
GO:0070665_positive_regulation_of_leukocyte_proliferation	KITL	44	1	1.688050	-0.346041	899	549.28	0.610990
GO:0070668_positive_regulation_of_mast_cell_proliferation	KITL	44	1	1.688050	-0.346041	899	549.28	0.610990
GO:0048729_tissue_morphogenesis	BCL2	255	4	1.165085	-0.344731	900	549.56	0.610622
GO:0048729_tissue_morphogenesis	VEGFA	255	4	1.165085	-0.344731	900	549.56	0.610622
GO:0048729_tissue_morphogenesis	ONECUT2	255	4	1.165085	-0.344731	900	549.56	0.610622
GO:0048729_tissue_morphogenesis	PITX2	255	4	1.165085	-0.344731	900	549.56	0.610622
GO:0032870_cellular_response_to_hormone_stimulus	IRS2	45	1	1.650538	-0.338907	903	554.22	0.613754
GO:0046058_cAMP_metabolic_process	GNAQ	45	1	1.650538	-0.338907	903	554.22	0.613754
GO:0046546_development_of_primary_male_sexual_characteristics	BCL2	45	1	1.650538	-0.338907	903	554.22	0.613754
GO:0065008_regulation_of_biological_quality	SLC11A1	693	10	1.071778	-0.337630	904	554.46	0.613341
GO:0065008_regulation_of_biological_quality	GNAQ	693	10	1.071778	-0.337630	904	554.46	0.613341
GO:0065008_regulation_of_biological_quality	PFKL	693	10	1.071778	-0.337630	904	554.46	0.613341
GO:0065008_regulation_of_biological_quality	BCL2	693	10	1.071778	-0.337630	904	554.46	0.613341
GO:0065008_regulation_of_biological_quality	VEGFA	693	10	1.071778	-0.337630	904	554.46	0.613341
GO:0065008_regulation_of_biological_quality	SNCA	693	10	1.071778	-0.337630	904	554.46	0.613341
GO:0065008_regulation_of_biological_quality	CHRNB4	693	10	1.071778	-0.337630	904	554.46	0.613341
GO:0065008_regulation_of_biological_quality	SLC4A4	693	10	1.071778	-0.337630	904	554.46	0.613341
GO:0065008_regulation_of_biological_quality	KITL	693	10	1.071778	-0.337630	904	554.46	0.613341
GO:0065008_regulation_of_biological_quality	NEFL	693	10	1.071778	-0.337630	904	554.46	0.613341
GO:0048584_positive_regulation_of_response_to_stimulus	SLC11A1	115	2	1.291725	-0.335660	905	556.3	0.614696
GO:0048584_positive_regulation_of_response_to_stimulus	HMGB1	115	2	1.291725	-0.335660	905	556.3	0.614696
GO:0030218_erythrocyte_differentiation	VEGFA	46	1	1.614656	-0.331982	909	560.79	0.616931
GO:0030850_prostate_gland_development	AHR	46	1	1.614656	-0.331982	909	560.79	0.616931
GO:0042063_gliogenesis	ID4	46	1	1.614656	-0.331982	909	560.79	0.616931
GO:0046631_alpha-beta_T_cell_activation	BCL2	46	1	1.614656	-0.331982	909	560.79	0.616931
GO:0007276_gamete_generation	BCL2	188	3	1.185226	-0.329905	910	561.93	0.617505
GO:0007276_gamete_generation	KITL	188	3	1.185226	-0.329905	910	561.93	0.617505
GO:0007276_gamete_generation	CDC25B	188	3	1.185226	-0.329905	910	561.93	0.617505
GO:0006140_regulation_of_nucleotide_metabolic_process	GNAQ	47	1	1.580302	-0.325255	916	566.53	0.618483
GO:0016570_histone_modification	SUZ12	47	1	1.580302	-0.325255	916	566.53	0.618483
GO:0030183_B_cell_differentiation	BCL2	47	1	1.580302	-0.325255	916	566.53	0.618483
GO:0030799_regulation_of_cyclic_nucleotide_metabolic_process	GNAQ	47	1	1.580302	-0.325255	916	566.53	0.618483
GO:0045087_innate_immune_response	SLC11A1	47	1	1.580302	-0.325255	916	566.53	0.618483
GO:0060627_regulation_of_vesicle-mediated_transport	SLC11A1	47	1	1.580302	-0.325255	916	566.53	0.618483
GO:0001505_regulation_of_neurotransmitter_levels	SNCA	48	1	1.547379	-0.318719	920	571.42	0.621109
GO:0007498_mesoderm_development	VEGFA	48	1	1.547379	-0.318719	920	571.42	0.621109
GO:0009101_glycoprotein_biosynthetic_process	BCL2	48	1	1.547379	-0.318719	920	571.42	0.621109
GO:0019318_hexose_metabolic_process	PFKL	48	1	1.547379	-0.318719	920	571.42	0.621109
GO:0009605_response_to_external_stimulus	HMGB1	339	5	1.095490	-0.314495	921	572.87	0.622009
GO:0009605_response_to_external_stimulus	SLC11A1	339	5	1.095490	-0.314495	921	572.87	0.622009
GO:0009605_response_to_external_stimulus	BCL2	339	5	1.095490	-0.314495	921	572.87	0.622009
GO:0009605_response_to_external_stimulus	FABP7	339	5	1.095490	-0.314495	921	572.87	0.622009
GO:0009605_response_to_external_stimulus	NEFL	339	5	1.095490	-0.314495	921	572.87	0.622009
GO:0002440_production_of_molecular_mediator_of_immune_response	SLC11A1	49	1	1.515800	-0.312366	928	577.12	0.621897
GO:0003015_heart_process	SP4	49	1	1.515800	-0.312366	928	577.12	0.621897
GO:0006725_cellular_aromatic_compound_metabolic_process	SNCA	49	1	1.515800	-0.312366	928	577.12	0.621897
GO:0034101_erythrocyte_homeostasis	VEGFA	49	1	1.515800	-0.312366	928	577.12	0.621897
GO:0046661_male_sex_differentiation	BCL2	49	1	1.515800	-0.312366	928	577.12	0.621897
GO:0048741_skeletal_muscle_fiber_development	BCL2	49	1	1.515800	-0.312366	928	577.12	0.621897
GO:0060047_heart_contraction	SP4	49	1	1.515800	-0.312366	928	577.12	0.621897
GO:0051726_regulation_of_cell_cycle	HMGB1	121	2	1.227673	-0.311208	929	578.98	0.623229
GO:0051726_regulation_of_cell_cycle	BCL2	121	2	1.227673	-0.311208	929	578.98	0.623229
GO:0001816_cytokine_production	SLC11A1	122	2	1.217610	-0.307333	931	581.97	0.625102
GO:0001816_cytokine_production	NFAT5	122	2	1.217610	-0.307333	931	581.97	0.625102
GO:0006886_intracellular_protein_transport	SLC11A1	122	2	1.217610	-0.307333	931	581.97	0.625102
GO:0006886_intracellular_protein_transport	TOB1	122	2	1.217610	-0.307333	931	581.97	0.625102
GO:0002573_myeloid_leukocyte_differentiation	KITL	50	1	1.485484	-0.306188	935	584.83	0.625487
GO:0007015_actin_filament_organization	BCL2	50	1	1.485484	-0.306188	935	584.83	0.625487
GO:0009190_cyclic_nucleotide_biosynthetic_process	GNAQ	50	1	1.485484	-0.306188	935	584.83	0.625487
GO:0070647_protein_modification_by_small_protein_conjugation_or_removal	SUZ12	50	1	1.485484	-0.306188	935	584.83	0.625487
GO:0006520_cellular_amino_acid_metabolic_process	ALDH18A1	51	1	1.456357	-0.300177	941	590.51	0.627535
GO:0006887_exocytosis	CADPS	51	1	1.456357	-0.300177	941	590.51	0.627535
GO:0016569_covalent_chromatin_modification	SUZ12	51	1	1.456357	-0.300177	941	590.51	0.627535
GO:0032880_regulation_of_protein_localization	BCL2	51	1	1.456357	-0.300177	941	590.51	0.627535
GO:0044106_cellular_amine_metabolic_process	ALDH18A1	51	1	1.456357	-0.300177	941	590.51	0.627535
GO:0048747_muscle_fiber_development	BCL2	51	1	1.456357	-0.300177	941	590.51	0.627535
GO:0002009_morphogenesis_of_an_epithelium	BCL2	198	3	1.125367	-0.298739	943	591.68	0.627444
GO:0002009_morphogenesis_of_an_epithelium	VEGFA	198	3	1.125367	-0.298739	943	591.68	0.627444
GO:0002009_morphogenesis_of_an_epithelium	ONECUT2	198	3	1.125367	-0.298739	943	591.68	0.627444
GO:0060429_epithelium_development	BCL2	198	3	1.125367	-0.298739	943	591.68	0.627444
GO:0060429_epithelium_development	VEGFA	198	3	1.125367	-0.298739	943	591.68	0.627444
GO:0060429_epithelium_development	ONECUT2	198	3	1.125367	-0.298739	943	591.68	0.627444
GO:0009124_nucleoside_monophosphate_biosynthetic_process	GNAQ	52	1	1.428350	-0.294327	945	594.91	0.629534
GO:0048585_negative_regulation_of_response_to_stimulus	FABP7	52	1	1.428350	-0.294327	945	594.91	0.629534
GO:0033036_macromolecule_localization	NRCAM	274	4	1.084295	-0.293368	946	595.63	0.629630
GO:0033036_macromolecule_localization	SLC11A1	274	4	1.084295	-0.293368	946	595.63	0.629630
GO:0033036_macromolecule_localization	BCL2	274	4	1.084295	-0.293368	946	595.63	0.629630
GO:0033036_macromolecule_localization	TOB1	274	4	1.084295	-0.293368	946	595.63	0.629630
GO:0006935_chemotaxis	HMGB1	53	1	1.401400	-0.288632	951	598.86	0.629716
GO:0030031_cell_projection_assembly	ONECUT2	53	1	1.401400	-0.288632	951	598.86	0.629716
GO:0042330_taxis	HMGB1	53	1	1.401400	-0.288632	951	598.86	0.629716
GO:0046942_carboxylic_acid_transport	SLC11A1	53	1	1.401400	-0.288632	951	598.86	0.629716
GO:0055085_transmembrane_transport	SLC11A1	53	1	1.401400	-0.288632	951	598.86	0.629716
GO:0048534_hemopoietic_or_lymphoid_organ_development	HMGB1	277	4	1.072552	-0.285968	953	599.38	0.628940
GO:0048534_hemopoietic_or_lymphoid_organ_development	BCL2	277	4	1.072552	-0.285968	953	599.38	0.628940
GO:0048534_hemopoietic_or_lymphoid_organ_development	VEGFA	277	4	1.072552	-0.285968	953	599.38	0.628940
GO:0048534_hemopoietic_or_lymphoid_organ_development	KITL	277	4	1.072552	-0.285968	953	599.38	0.628940
GO:0048646_anatomical_structure_formation_involved_in_morphogenesis	SEMA5A	277	4	1.072552	-0.285968	953	599.38	0.628940
GO:0048646_anatomical_structure_formation_involved_in_morphogenesis	SPRY1	277	4	1.072552	-0.285968	953	599.38	0.628940
GO:0048646_anatomical_structure_formation_involved_in_morphogenesis	VEGFA	277	4	1.072552	-0.285968	953	599.38	0.628940
GO:0048646_anatomical_structure_formation_involved_in_morphogenesis	PITX2	277	4	1.072552	-0.285968	953	599.38	0.628940
GO:0006164_purine_nucleotide_biosynthetic_process	GNAQ	54	1	1.375448	-0.283085	956	604.68	0.632510
GO:0007265_Ras_protein_signal_transduction	KITL	54	1	1.375448	-0.283085	956	604.68	0.632510
GO:0015849_organic_acid_transport	SLC11A1	54	1	1.375448	-0.283085	956	604.68	0.632510
GO:0043285_biopolymer_catabolic_process	HMGB1	129	2	1.151538	-0.281670	957	605.32	0.632518
GO:0043285_biopolymer_catabolic_process	RNF6	129	2	1.151538	-0.281670	957	605.32	0.632518
GO:0034960_cellular_biopolymer_metabolic_process	HMGB1	1395	19	1.011620	-0.280589	958	606.08	0.632651
GO:0034960_cellular_biopolymer_metabolic_process	LCORL	1395	19	1.011620	-0.280589	958	606.08	0.632651
GO:0034960_cellular_biopolymer_metabolic_process	ONECUT2	1395	19	1.011620	-0.280589	958	606.08	0.632651
GO:0034960_cellular_biopolymer_metabolic_process	PPM1A	1395	19	1.011620	-0.280589	958	606.08	0.632651
GO:0034960_cellular_biopolymer_metabolic_process	RORB	1395	19	1.011620	-0.280589	958	606.08	0.632651
GO:0034960_cellular_biopolymer_metabolic_process	KITL	1395	19	1.011620	-0.280589	958	606.08	0.632651
GO:0034960_cellular_biopolymer_metabolic_process	AHR	1395	19	1.011620	-0.280589	958	606.08	0.632651
GO:0034960_cellular_biopolymer_metabolic_process	SUZ12	1395	19	1.011620	-0.280589	958	606.08	0.632651
GO:0034960_cellular_biopolymer_metabolic_process	SLC11A1	1395	19	1.011620	-0.280589	958	606.08	0.632651
GO:0034960_cellular_biopolymer_metabolic_process	DCLRE1A	1395	19	1.011620	-0.280589	958	606.08	0.632651
GO:0034960_cellular_biopolymer_metabolic_process	RNF6	1395	19	1.011620	-0.280589	958	606.08	0.632651
GO:0034960_cellular_biopolymer_metabolic_process	BCL2	1395	19	1.011620	-0.280589	958	606.08	0.632651
GO:0034960_cellular_biopolymer_metabolic_process	GARNL1	1395	19	1.011620	-0.280589	958	606.08	0.632651
GO:0034960_cellular_biopolymer_metabolic_process	NFAT5	1395	19	1.011620	-0.280589	958	606.08	0.632651
GO:0034960_cellular_biopolymer_metabolic_process	MYB	1395	19	1.011620	-0.280589	958	606.08	0.632651
GO:0034960_cellular_biopolymer_metabolic_process	NR2F2	1395	19	1.011620	-0.280589	958	606.08	0.632651
GO:0034960_cellular_biopolymer_metabolic_process	FEN1	1395	19	1.011620	-0.280589	958	606.08	0.632651
GO:0034960_cellular_biopolymer_metabolic_process	ETV3	1395	19	1.011620	-0.280589	958	606.08	0.632651
GO:0034960_cellular_biopolymer_metabolic_process	PITX2	1395	19	1.011620	-0.280589	958	606.08	0.632651
GO:0007126_meiosis	CDC25B	55	1	1.350440	-0.277681	961	610.47	0.635245
GO:0043434_response_to_peptide_hormone_stimulus	IRS2	55	1	1.350440	-0.277681	961	610.47	0.635245
GO:0051327_M_phase_of_meiotic_cell_cycle	CDC25B	55	1	1.350440	-0.277681	961	610.47	0.635245
GO:0009187_cyclic_nucleotide_metabolic_process	GNAQ	56	1	1.326325	-0.272415	965	615.2	0.637513
GO:0046486_glycerolipid_metabolic_process	FABP3	56	1	1.326325	-0.272415	965	615.2	0.637513
GO:0050678_regulation_of_epithelial_cell_proliferation	VEGFA	56	1	1.326325	-0.272415	965	615.2	0.637513
GO:0051321_meiotic_cell_cycle	CDC25B	56	1	1.326325	-0.272415	965	615.2	0.637513
GO:0000226_microtubule_cytoskeleton_organization	NEFL	57	1	1.303056	-0.267281	970	622.17	0.641412
GO:0008344_adult_locomotory_behavior	SNCA	57	1	1.303056	-0.267281	970	622.17	0.641412
GO:0018108_peptidyl-tyrosine_phosphorylation	KITL	57	1	1.303056	-0.267281	970	622.17	0.641412
GO:0018212_peptidyl-tyrosine_modification	KITL	57	1	1.303056	-0.267281	970	622.17	0.641412
GO:0045444_fat_cell_differentiation	SCD1	57	1	1.303056	-0.267281	970	622.17	0.641412
GO:0034622_cellular_macromolecular_complex_assembly	AHR	58	1	1.280590	-0.262275	971	624.93	0.643594
GO:0016055_Wnt_receptor_signaling_pathway	PITX2	59	1	1.258885	-0.257392	972	628.47	0.646574
GO:0009057_macromolecule_catabolic_process	HMGB1	137	2	1.084295	-0.255211	973	629.02	0.646475
GO:0009057_macromolecule_catabolic_process	RNF6	137	2	1.084295	-0.255211	973	629.02	0.646475
GO:0009123_nucleoside_monophosphate_metabolic_process	GNAQ	60	1	1.237903	-0.252627	974	629.84	0.646653
GO:0007166_cell_surface_receptor_linked_signal_transduction	IRS2	597	8	0.995299	-0.249242	975	631.06	0.647241
GO:0007166_cell_surface_receptor_linked_signal_transduction	LTBP1	597	8	0.995299	-0.249242	975	631.06	0.647241
GO:0007166_cell_surface_receptor_linked_signal_transduction	GNAQ	597	8	0.995299	-0.249242	975	631.06	0.647241
GO:0007166_cell_surface_receptor_linked_signal_transduction	LTBP3	597	8	0.995299	-0.249242	975	631.06	0.647241
GO:0007166_cell_surface_receptor_linked_signal_transduction	ONECUT2	597	8	0.995299	-0.249242	975	631.06	0.647241
GO:0007166_cell_surface_receptor_linked_signal_transduction	VEGFA	597	8	0.995299	-0.249242	975	631.06	0.647241
GO:0007166_cell_surface_receptor_linked_signal_transduction	TOB1	597	8	0.995299	-0.249242	975	631.06	0.647241
GO:0007166_cell_surface_receptor_linked_signal_transduction	PITX2	597	8	0.995299	-0.249242	975	631.06	0.647241
GO:0007169_transmembrane_receptor_protein_tyrosine_kinase_signaling_pathway	IRS2	139	2	1.068693	-0.249031	977	631.66	0.646530
GO:0007169_transmembrane_receptor_protein_tyrosine_kinase_signaling_pathway	VEGFA	139	2	1.068693	-0.249031	977	631.66	0.646530
GO:0034613_cellular_protein_localization	SLC11A1	139	2	1.068693	-0.249031	977	631.66	0.646530
GO:0034613_cellular_protein_localization	TOB1	139	2	1.068693	-0.249031	977	631.66	0.646530
GO:0006874_cellular_calcium_ion_homeostasis	BCL2	61	1	1.217610	-0.247977	978	633.51	0.647761
GO:0048583_regulation_of_response_to_stimulus	SLC11A1	217	3	1.026832	-0.247541	979	633.93	0.647528
GO:0048583_regulation_of_response_to_stimulus	HMGB1	217	3	1.026832	-0.247541	979	633.93	0.647528
GO:0048583_regulation_of_response_to_stimulus	FABP7	217	3	1.026832	-0.247541	979	633.93	0.647528
GO:0002520_immune_system_development	HMGB1	295	4	1.007108	-0.245198	980	635.35	0.648316
GO:0002520_immune_system_development	BCL2	295	4	1.007108	-0.245198	980	635.35	0.648316
GO:0002520_immune_system_development	VEGFA	295	4	1.007108	-0.245198	980	635.35	0.648316
GO:0002520_immune_system_development	KITL	295	4	1.007108	-0.245198	980	635.35	0.648316
GO:0045892_negative_regulation_of_transcription__DNA-dependent	SUZ12	218	3	1.022122	-0.245106	981	635.56	0.647870
GO:0045892_negative_regulation_of_transcription__DNA-dependent	NR2F2	218	3	1.022122	-0.245106	981	635.56	0.647870
GO:0045892_negative_regulation_of_transcription__DNA-dependent	ETV3	218	3	1.022122	-0.245106	981	635.56	0.647870
GO:0040014_regulation_of_multicellular_organism_growth	BCL2	62	1	1.197971	-0.243438	982	639.1	0.650815
GO:0070727_cellular_macromolecule_localization	SLC11A1	141	2	1.053535	-0.243013	983	640.11	0.651180
GO:0070727_cellular_macromolecule_localization	TOB1	141	2	1.053535	-0.243013	983	640.11	0.651180
GO:0051253_negative_regulation_of_RNA_metabolic_process	SUZ12	220	3	1.012830	-0.240307	984	640.77	0.651189
GO:0051253_negative_regulation_of_RNA_metabolic_process	NR2F2	220	3	1.012830	-0.240307	984	640.77	0.651189
GO:0051253_negative_regulation_of_RNA_metabolic_process	ETV3	220	3	1.012830	-0.240307	984	640.77	0.651189
GO:0009165_nucleotide_biosynthetic_process	GNAQ	63	1	1.178955	-0.239006	987	643.04	0.651510
GO:0070662_mast_cell_proliferation	KITL	63	1	1.178955	-0.239006	987	643.04	0.651510
GO:0070666_regulation_of_mast_cell_proliferation	KITL	63	1	1.178955	-0.239006	987	643.04	0.651510
GO:0022414_reproductive_process	BCL2	376	5	0.987689	-0.236984	988	643.91	0.651731
GO:0022414_reproductive_process	VEGFA	376	5	0.987689	-0.236984	988	643.91	0.651731
GO:0022414_reproductive_process	KITL	376	5	0.987689	-0.236984	988	643.91	0.651731
GO:0022414_reproductive_process	AHR	376	5	0.987689	-0.236984	988	643.91	0.651731
GO:0022414_reproductive_process	CDC25B	376	5	0.987689	-0.236984	988	643.91	0.651731
GO:0006875_cellular_metal_ion_homeostasis	BCL2	64	1	1.160534	-0.234678	992	645.81	0.651018
GO:0042060_wound_healing	SLC11A1	64	1	1.160534	-0.234678	992	645.81	0.651018
GO:0055074_calcium_ion_homeostasis	BCL2	64	1	1.160534	-0.234678	992	645.81	0.651018
GO:0070663_regulation_of_leukocyte_proliferation	KITL	64	1	1.160534	-0.234678	992	645.81	0.651018
GO:0000003_reproduction	BCL2	379	5	0.979871	-0.231545	993	646.85	0.651410
GO:0000003_reproduction	VEGFA	379	5	0.979871	-0.231545	993	646.85	0.651410
GO:0000003_reproduction	KITL	379	5	0.979871	-0.231545	993	646.85	0.651410
GO:0000003_reproduction	AHR	379	5	0.979871	-0.231545	993	646.85	0.651410
GO:0000003_reproduction	CDC25B	379	5	0.979871	-0.231545	993	646.85	0.651410
GO:0043086_negative_regulation_of_catalytic_activity	SPRY1	65	1	1.142680	-0.230449	994	647.85	0.651761
GO:0005975_carbohydrate_metabolic_process	HMGB1	146	2	1.017455	-0.228646	995	648.98	0.652241
GO:0005975_carbohydrate_metabolic_process	PFKL	146	2	1.017455	-0.228646	995	648.98	0.652241
GO:0043687_post-translational_protein_modification	SUZ12	384	5	0.967112	-0.222732	996	653.05	0.655673
GO:0043687_post-translational_protein_modification	HMGB1	384	5	0.967112	-0.222732	996	653.05	0.655673
GO:0043687_post-translational_protein_modification	BCL2	384	5	0.967112	-0.222732	996	653.05	0.655673
GO:0043687_post-translational_protein_modification	PPM1A	384	5	0.967112	-0.222732	996	653.05	0.655673
GO:0043687_post-translational_protein_modification	KITL	384	5	0.967112	-0.222732	996	653.05	0.655673
GO:0003007_heart_morphogenesis	PITX2	67	1	1.108570	-0.222279	997	654.88	0.656851
GO:0019953_sexual_reproduction	BCL2	228	3	0.977292	-0.222033	998	655.48	0.656794
GO:0019953_sexual_reproduction	KITL	228	3	0.977292	-0.222033	998	655.48	0.656794
GO:0019953_sexual_reproduction	CDC25B	228	3	0.977292	-0.222033	998	655.48	0.656794
GO:0044260_cellular_macromolecule_metabolic_process	HMGB1	1447	19	0.975266	-0.221522	999	655.61	0.656266
GO:0044260_cellular_macromolecule_metabolic_process	LCORL	1447	19	0.975266	-0.221522	999	655.61	0.656266
GO:0044260_cellular_macromolecule_metabolic_process	ONECUT2	1447	19	0.975266	-0.221522	999	655.61	0.656266
GO:0044260_cellular_macromolecule_metabolic_process	PPM1A	1447	19	0.975266	-0.221522	999	655.61	0.656266
GO:0044260_cellular_macromolecule_metabolic_process	RORB	1447	19	0.975266	-0.221522	999	655.61	0.656266
GO:0044260_cellular_macromolecule_metabolic_process	KITL	1447	19	0.975266	-0.221522	999	655.61	0.656266
GO:0044260_cellular_macromolecule_metabolic_process	AHR	1447	19	0.975266	-0.221522	999	655.61	0.656266
GO:0044260_cellular_macromolecule_metabolic_process	SUZ12	1447	19	0.975266	-0.221522	999	655.61	0.656266
GO:0044260_cellular_macromolecule_metabolic_process	SLC11A1	1447	19	0.975266	-0.221522	999	655.61	0.656266
GO:0044260_cellular_macromolecule_metabolic_process	DCLRE1A	1447	19	0.975266	-0.221522	999	655.61	0.656266
GO:0044260_cellular_macromolecule_metabolic_process	RNF6	1447	19	0.975266	-0.221522	999	655.61	0.656266
GO:0044260_cellular_macromolecule_metabolic_process	BCL2	1447	19	0.975266	-0.221522	999	655.61	0.656266
GO:0044260_cellular_macromolecule_metabolic_process	GARNL1	1447	19	0.975266	-0.221522	999	655.61	0.656266
GO:0044260_cellular_macromolecule_metabolic_process	NFAT5	1447	19	0.975266	-0.221522	999	655.61	0.656266
GO:0044260_cellular_macromolecule_metabolic_process	MYB	1447	19	0.975266	-0.221522	999	655.61	0.656266
GO:0044260_cellular_macromolecule_metabolic_process	NR2F2	1447	19	0.975266	-0.221522	999	655.61	0.656266
GO:0044260_cellular_macromolecule_metabolic_process	FEN1	1447	19	0.975266	-0.221522	999	655.61	0.656266
GO:0044260_cellular_macromolecule_metabolic_process	ETV3	1447	19	0.975266	-0.221522	999	655.61	0.656266
GO:0044260_cellular_macromolecule_metabolic_process	PITX2	1447	19	0.975266	-0.221522	999	655.61	0.656266
GO:0019932_second-messenger-mediated_signaling	GNAQ	68	1	1.092268	-0.218331	1000	658.42	0.658420
GO:0005996_monosaccharide_metabolic_process	PFKL	69	1	1.076438	-0.214472	1002	661.69	0.660369
GO:0055065_metal_ion_homeostasis	BCL2	69	1	1.076438	-0.214472	1002	661.69	0.660369
GO:0007611_learning_or_memory	BDNF	70	1	1.061060	-0.210697	1004	665.13	0.662480
GO:0009617_response_to_bacterium	SLC11A1	70	1	1.061060	-0.210697	1004	665.13	0.662480
GO:0009100_glycoprotein_metabolic_process	BCL2	71	1	1.046115	-0.207006	1005	668.85	0.665522
GO:0008285_negative_regulation_of_cell_proliferation	BDNF	155	2	0.958377	-0.205031	1006	669.97	0.665974
GO:0008285_negative_regulation_of_cell_proliferation	BCL2	155	2	0.958377	-0.205031	1006	669.97	0.665974
GO:0016568_chromatin_modification	SUZ12	72	1	1.031586	-0.203394	1011	674.59	0.667250
GO:0042098_T_cell_proliferation	SLC11A1	72	1	1.031586	-0.203394	1011	674.59	0.667250
GO:0044262_cellular_carbohydrate_metabolic_process	HMGB1	72	1	1.031586	-0.203394	1011	674.59	0.667250
GO:0048839_inner_ear_development	BDNF	72	1	1.031586	-0.203394	1011	674.59	0.667250
GO:0050673_epithelial_cell_proliferation	VEGFA	72	1	1.031586	-0.203394	1011	674.59	0.667250
GO:0006468_protein_amino_acid_phosphorylation	HMGB1	237	3	0.940180	-0.203119	1012	675.25	0.667243
GO:0006468_protein_amino_acid_phosphorylation	BCL2	237	3	0.940180	-0.203119	1012	675.25	0.667243
GO:0006468_protein_amino_acid_phosphorylation	KITL	237	3	0.940180	-0.203119	1012	675.25	0.667243
GO:0006163_purine_nucleotide_metabolic_process	GNAQ	73	1	1.017455	-0.199860	1015	677.95	0.667931
GO:0006936_muscle_contraction	CHRNB4	73	1	1.017455	-0.199860	1015	677.95	0.667931
GO:0051336_regulation_of_hydrolase_activity	GNAQ	73	1	1.017455	-0.199860	1015	677.95	0.667931
GO:0009416_response_to_light_stimulus	BCL2	74	1	1.003705	-0.196402	1016	679.48	0.668780
GO:0048589_developmental_growth	BCL2	75	1	0.990323	-0.193017	1017	681.56	0.670167
GO:0009056_catabolic_process	HMGB1	243	3	0.916965	-0.191401	1018	681.95	0.669892
GO:0009056_catabolic_process	RNF6	243	3	0.916965	-0.191401	1018	681.95	0.669892
GO:0009056_catabolic_process	PFKL	243	3	0.916965	-0.191401	1018	681.95	0.669892
GO:0002521_leukocyte_differentiation	BCL2	161	2	0.922661	-0.190737	1019	682.18	0.669460
GO:0002521_leukocyte_differentiation	KITL	161	2	0.922661	-0.190737	1019	682.18	0.669460
GO:0003012_muscle_system_process	CHRNB4	76	1	0.977292	-0.189704	1022	683.62	0.668904
GO:0006508_proteolysis	RNF6	76	1	0.977292	-0.189704	1022	683.62	0.668904
GO:0034621_cellular_macromolecular_complex_subunit_organization	AHR	76	1	0.977292	-0.189704	1022	683.62	0.668904
GO:0042110_T_cell_activation	SLC11A1	163	2	0.911340	-0.186209	1023	685.37	0.669961
GO:0042110_T_cell_activation	BCL2	163	2	0.911340	-0.186209	1023	685.37	0.669961
GO:0030326_embryonic_limb_morphogenesis	GNAQ	78	1	0.952233	-0.183282	1025	688.17	0.671385
GO:0035113_embryonic_appendage_morphogenesis	GNAQ	78	1	0.952233	-0.183282	1025	688.17	0.671385
GO:0045321_leukocyte_activation	SLC11A1	248	3	0.898478	-0.182146	1026	688.91	0.671452
GO:0045321_leukocyte_activation	BCL2	248	3	0.898478	-0.182146	1026	688.91	0.671452
GO:0045321_leukocyte_activation	SNCA	248	3	0.898478	-0.182146	1026	688.91	0.671452
GO:0043283_biopolymer_metabolic_process	HMGB1	1490	19	0.947121	-0.180301	1027	690.31	0.672162
GO:0043283_biopolymer_metabolic_process	LCORL	1490	19	0.947121	-0.180301	1027	690.31	0.672162
GO:0043283_biopolymer_metabolic_process	ONECUT2	1490	19	0.947121	-0.180301	1027	690.31	0.672162
GO:0043283_biopolymer_metabolic_process	PPM1A	1490	19	0.947121	-0.180301	1027	690.31	0.672162
GO:0043283_biopolymer_metabolic_process	RORB	1490	19	0.947121	-0.180301	1027	690.31	0.672162
GO:0043283_biopolymer_metabolic_process	KITL	1490	19	0.947121	-0.180301	1027	690.31	0.672162
GO:0043283_biopolymer_metabolic_process	AHR	1490	19	0.947121	-0.180301	1027	690.31	0.672162
GO:0043283_biopolymer_metabolic_process	SUZ12	1490	19	0.947121	-0.180301	1027	690.31	0.672162
GO:0043283_biopolymer_metabolic_process	SLC11A1	1490	19	0.947121	-0.180301	1027	690.31	0.672162
GO:0043283_biopolymer_metabolic_process	RNF6	1490	19	0.947121	-0.180301	1027	690.31	0.672162
GO:0043283_biopolymer_metabolic_process	DCLRE1A	1490	19	0.947121	-0.180301	1027	690.31	0.672162
GO:0043283_biopolymer_metabolic_process	BCL2	1490	19	0.947121	-0.180301	1027	690.31	0.672162
GO:0043283_biopolymer_metabolic_process	GARNL1	1490	19	0.947121	-0.180301	1027	690.31	0.672162
GO:0043283_biopolymer_metabolic_process	NFAT5	1490	19	0.947121	-0.180301	1027	690.31	0.672162
GO:0043283_biopolymer_metabolic_process	MYB	1490	19	0.947121	-0.180301	1027	690.31	0.672162
GO:0043283_biopolymer_metabolic_process	NR2F2	1490	19	0.947121	-0.180301	1027	690.31	0.672162
GO:0043283_biopolymer_metabolic_process	FEN1	1490	19	0.947121	-0.180301	1027	690.31	0.672162
GO:0043283_biopolymer_metabolic_process	PITX2	1490	19	0.947121	-0.180301	1027	690.31	0.672162
GO:0043283_biopolymer_metabolic_process	ETV3	1490	19	0.947121	-0.180301	1027	690.31	0.672162
GO:0002250_adaptive_immune_response	SLC11A1	80	1	0.928427	-0.177122	1030	695.66	0.675398
GO:0002460_adaptive_immune_response_based_on_somatic_recombination_of_immune_receptors_built_from_immunoglobulin_superfamily_domains	SLC11A1	80	1	0.928427	-0.177122	1030	695.66	0.675398
GO:0044092_negative_regulation_of_molecular_function	SPRY1	80	1	0.928427	-0.177122	1030	695.66	0.675398
GO:0016481_negative_regulation_of_transcription	SUZ12	253	3	0.880722	-0.173328	1031	697.47	0.676499
GO:0016481_negative_regulation_of_transcription	NR2F2	253	3	0.880722	-0.173328	1031	697.47	0.676499
GO:0016481_negative_regulation_of_transcription	ETV3	253	3	0.880722	-0.173328	1031	697.47	0.676499
GO:0006325_chromatin_organization	SUZ12	83	1	0.894870	-0.168343	1034	703.33	0.680203
GO:0007017_microtubule-based_process	NEFL	83	1	0.894870	-0.168343	1034	703.33	0.680203
GO:0030198_extracellular_matrix_organization	TGFBI	83	1	0.894870	-0.168343	1034	703.33	0.680203
GO:0009966_regulation_of_signal_transduction	ONECUT2	256	3	0.870401	-0.168239	1035	703.56	0.679768
GO:0009966_regulation_of_signal_transduction	KITL	256	3	0.870401	-0.168239	1035	703.56	0.679768
GO:0009966_regulation_of_signal_transduction	TOB1	256	3	0.870401	-0.168239	1035	703.56	0.679768
GO:0044248_cellular_catabolic_process	HMGB1	173	2	0.858661	-0.165196	1036	706.66	0.682104
GO:0044248_cellular_catabolic_process	RNF6	173	2	0.858661	-0.165196	1036	706.66	0.682104
GO:0000279_M_phase	CDC25B	85	1	0.873814	-0.162778	1038	708.29	0.682360
GO:0002449_lymphocyte_mediated_immunity	SLC11A1	85	1	0.873814	-0.162778	1038	708.29	0.682360
GO:0002376_immune_system_process	HMGB1	505	6	0.882466	-0.161975	1039	708.45	0.681858
GO:0002376_immune_system_process	SLC11A1	505	6	0.882466	-0.161975	1039	708.45	0.681858
GO:0002376_immune_system_process	BCL2	505	6	0.882466	-0.161975	1039	708.45	0.681858
GO:0002376_immune_system_process	SNCA	505	6	0.882466	-0.161975	1039	708.45	0.681858
GO:0002376_immune_system_process	VEGFA	505	6	0.882466	-0.161975	1039	708.45	0.681858
GO:0002376_immune_system_process	KITL	505	6	0.882466	-0.161975	1039	708.45	0.681858
GO:0015031_protein_transport	SLC11A1	175	2	0.848848	-0.161298	1040	709.31	0.682029
GO:0015031_protein_transport	TOB1	175	2	0.848848	-0.161298	1040	709.31	0.682029
GO:0001775_cell_activation	SLC11A1	262	3	0.850468	-0.158492	1042	713.99	0.685211
GO:0001775_cell_activation	BCL2	262	3	0.850468	-0.158492	1042	713.99	0.685211
GO:0001775_cell_activation	SNCA	262	3	0.850468	-0.158492	1042	713.99	0.685211
GO:0010629_negative_regulation_of_gene_expression	SUZ12	262	3	0.850468	-0.158492	1042	713.99	0.685211
GO:0010629_negative_regulation_of_gene_expression	NR2F2	262	3	0.850468	-0.158492	1042	713.99	0.685211
GO:0010629_negative_regulation_of_gene_expression	ETV3	262	3	0.850468	-0.158492	1042	713.99	0.685211
GO:0022612_gland_morphogenesis	BCL2	87	1	0.853726	-0.157430	1044	717.14	0.686916
GO:0050778_positive_regulation_of_immune_response	SLC11A1	87	1	0.853726	-0.157430	1044	717.14	0.686916
GO:0045184_establishment_of_protein_localization	SLC11A1	180	2	0.825269	-0.151962	1045	720.44	0.689416
GO:0045184_establishment_of_protein_localization	TOB1	180	2	0.825269	-0.151962	1045	720.44	0.689416
GO:0035264_multicellular_organism_growth	BCL2	90	1	0.825269	-0.149791	1047	723.8	0.691309
GO:0042113_B_cell_activation	BCL2	90	1	0.825269	-0.149791	1047	723.8	0.691309
GO:0002443_leukocyte_mediated_immunity	SLC11A1	91	1	0.816200	-0.147342	1049	726.69	0.692745
GO:0008544_epidermis_development	BCL2	91	1	0.816200	-0.147342	1049	726.69	0.692745
GO:0007165_signal_transduction	IRS2	915	11	0.892914	-0.147110	1050	726.89	0.692276
GO:0007165_signal_transduction	DAB1	915	11	0.892914	-0.147110	1050	726.89	0.692276
GO:0007165_signal_transduction	LTBP1	915	11	0.892914	-0.147110	1050	726.89	0.692276
GO:0007165_signal_transduction	GNAQ	915	11	0.892914	-0.147110	1050	726.89	0.692276
GO:0007165_signal_transduction	LTBP3	915	11	0.892914	-0.147110	1050	726.89	0.692276
GO:0007165_signal_transduction	ONECUT2	915	11	0.892914	-0.147110	1050	726.89	0.692276
GO:0007165_signal_transduction	VEGFA	915	11	0.892914	-0.147110	1050	726.89	0.692276
GO:0007165_signal_transduction	KITL	915	11	0.892914	-0.147110	1050	726.89	0.692276
GO:0007165_signal_transduction	MAP2K5	915	11	0.892914	-0.147110	1050	726.89	0.692276
GO:0007165_signal_transduction	TOB1	915	11	0.892914	-0.147110	1050	726.89	0.692276
GO:0007165_signal_transduction	PITX2	915	11	0.892914	-0.147110	1050	726.89	0.692276
GO:0045934_negative_regulation_of_nucleobase__nucleoside__nucleotide_and_nucleic_acid_metabolic_process	SUZ12	270	3	0.825269	-0.146344	1051	727.46	0.692160
GO:0045934_negative_regulation_of_nucleobase__nucleoside__nucleotide_and_nucleic_acid_metabolic_process	NR2F2	270	3	0.825269	-0.146344	1051	727.46	0.692160
GO:0045934_negative_regulation_of_nucleobase__nucleoside__nucleotide_and_nucleic_acid_metabolic_process	ETV3	270	3	0.825269	-0.146344	1051	727.46	0.692160
GO:0030217_T_cell_differentiation	BCL2	92	1	0.807328	-0.144939	1052	729.28	0.693232
GO:0051172_negative_regulation_of_nitrogen_compound_metabolic_process	SUZ12	271	3	0.822224	-0.144891	1053	730.13	0.693381
GO:0051172_negative_regulation_of_nitrogen_compound_metabolic_process	NR2F2	271	3	0.822224	-0.144891	1053	730.13	0.693381
GO:0051172_negative_regulation_of_nitrogen_compound_metabolic_process	ETV3	271	3	0.822224	-0.144891	1053	730.13	0.693381
GO:0006464_protein_modification_process	SUZ12	439	5	0.845948	-0.144029	1054	730.42	0.692998
GO:0006464_protein_modification_process	HMGB1	439	5	0.845948	-0.144029	1054	730.42	0.692998
GO:0006464_protein_modification_process	BCL2	439	5	0.845948	-0.144029	1054	730.42	0.692998
GO:0006464_protein_modification_process	PPM1A	439	5	0.845948	-0.144029	1054	730.42	0.692998
GO:0006464_protein_modification_process	KITL	439	5	0.845948	-0.144029	1054	730.42	0.692998
GO:0007010_cytoskeleton_organization	BCL2	185	2	0.802964	-0.143182	1055	730.79	0.692692
GO:0007010_cytoskeleton_organization	NEFL	185	2	0.802964	-0.143182	1055	730.79	0.692692
GO:0035107_appendage_morphogenesis	GNAQ	93	1	0.798647	-0.142582	1058	732.23	0.692089
GO:0035108_limb_morphogenesis	GNAQ	93	1	0.798647	-0.142582	1058	732.23	0.692089
GO:0065003_macromolecular_complex_assembly	AHR	93	1	0.798647	-0.142582	1058	732.23	0.692089
GO:0010558_negative_regulation_of_macromolecule_biosynthetic_process	SUZ12	274	3	0.813221	-0.140613	1059	733.68	0.692805
GO:0010558_negative_regulation_of_macromolecule_biosynthetic_process	NR2F2	274	3	0.813221	-0.140613	1059	733.68	0.692805
GO:0010558_negative_regulation_of_macromolecule_biosynthetic_process	ETV3	274	3	0.813221	-0.140613	1059	733.68	0.692805
GO:0006753_nucleoside_phosphate_metabolic_process	GNAQ	94	1	0.790151	-0.140269	1063	735.99	0.692371
GO:0009117_nucleotide_metabolic_process	GNAQ	94	1	0.790151	-0.140269	1063	735.99	0.692371
GO:0032943_mononuclear_cell_proliferation	SLC11A1	94	1	0.790151	-0.140269	1063	735.99	0.692371
GO:0046651_lymphocyte_proliferation	SLC11A1	94	1	0.790151	-0.140269	1063	735.99	0.692371
GO:0006952_defense_response	SLC11A1	187	2	0.794376	-0.139816	1064	736.31	0.692021
GO:0006952_defense_response	BCL2	187	2	0.794376	-0.139816	1064	736.31	0.692021
GO:0009888_tissue_development	BCL2	525	6	0.848848	-0.139439	1065	736.51	0.691559
GO:0009888_tissue_development	ONECUT2	525	6	0.848848	-0.139439	1065	736.51	0.691559
GO:0009888_tissue_development	VEGFA	525	6	0.848848	-0.139439	1065	736.51	0.691559
GO:0009888_tissue_development	NR2F2	525	6	0.848848	-0.139439	1065	736.51	0.691559
GO:0009888_tissue_development	KITL	525	6	0.848848	-0.139439	1065	736.51	0.691559
GO:0009888_tissue_development	PITX2	525	6	0.848848	-0.139439	1065	736.51	0.691559
GO:0051707_response_to_other_organism	SLC11A1	95	1	0.781834	-0.137999	1066	737.91	0.692223
GO:0006954_inflammatory_response	SLC11A1	96	1	0.773690	-0.135772	1067	740.5	0.694002
GO:0006996_organelle_organization	CADPS	449	5	0.827107	-0.132792	1068	743.22	0.695899
GO:0006996_organelle_organization	SUZ12	449	5	0.827107	-0.132792	1068	743.22	0.695899
GO:0006996_organelle_organization	BCL2	449	5	0.827107	-0.132792	1068	743.22	0.695899
GO:0006996_organelle_organization	SNCA	449	5	0.827107	-0.132792	1068	743.22	0.695899
GO:0006996_organelle_organization	NEFL	449	5	0.827107	-0.132792	1068	743.22	0.695899
GO:0009314_response_to_radiation	BCL2	98	1	0.757900	-0.131440	1070	745.0	0.696262
GO:0009967_positive_regulation_of_signal_transduction	KITL	98	1	0.757900	-0.131440	1070	745.0	0.696262
GO:0031327_negative_regulation_of_cellular_biosynthetic_process	SUZ12	282	3	0.790151	-0.129790	1071	745.21	0.695808
GO:0031327_negative_regulation_of_cellular_biosynthetic_process	NR2F2	282	3	0.790151	-0.129790	1071	745.21	0.695808
GO:0031327_negative_regulation_of_cellular_biosynthetic_process	ETV3	282	3	0.790151	-0.129790	1071	745.21	0.695808
GO:0001817_regulation_of_cytokine_production	SLC11A1	99	1	0.750244	-0.129333	1074	746.84	0.695382
GO:0007398_ectoderm_development	BCL2	99	1	0.750244	-0.129333	1074	746.84	0.695382
GO:0060562_epithelial_tube_morphogenesis	BCL2	99	1	0.750244	-0.129333	1074	746.84	0.695382
GO:0009890_negative_regulation_of_biosynthetic_process	SUZ12	284	3	0.784587	-0.127212	1075	748.43	0.696214
GO:0009890_negative_regulation_of_biosynthetic_process	NR2F2	284	3	0.784587	-0.127212	1075	748.43	0.696214
GO:0009890_negative_regulation_of_biosynthetic_process	ETV3	284	3	0.784587	-0.127212	1075	748.43	0.696214
GO:0003002_regionalization	SPRY1	195	2	0.761787	-0.127142	1076	749.03	0.696125
GO:0003002_regionalization	NR2F2	195	2	0.761787	-0.127142	1076	749.03	0.696125
GO:0030163_protein_catabolic_process	RNF6	101	1	0.735388	-0.125235	1077	750.32	0.696676
GO:0043412_biopolymer_modification	SUZ12	458	5	0.810854	-0.123361	1078	751.55	0.697171
GO:0043412_biopolymer_modification	HMGB1	458	5	0.810854	-0.123361	1078	751.55	0.697171
GO:0043412_biopolymer_modification	BCL2	458	5	0.810854	-0.123361	1078	751.55	0.697171
GO:0043412_biopolymer_modification	PPM1A	458	5	0.810854	-0.123361	1078	751.55	0.697171
GO:0043412_biopolymer_modification	KITL	458	5	0.810854	-0.123361	1078	751.55	0.697171
GO:0030036_actin_cytoskeleton_organization	BCL2	102	1	0.728178	-0.123241	1079	751.86	0.696812
GO:0003013_circulatory_system_process	SP4	103	1	0.721109	-0.121283	1081	753.47	0.697012
GO:0008015_blood_circulation	SP4	103	1	0.721109	-0.121283	1081	753.47	0.697012
GO:0055086_nucleobase__nucleoside_and_nucleotide_metabolic_process	GNAQ	104	1	0.714175	-0.119361	1082	754.71	0.697514
GO:0043170_macromolecule_metabolic_process	HMGB1	1576	19	0.895438	-0.115772	1083	755.56	0.697655
GO:0043170_macromolecule_metabolic_process	LCORL	1576	19	0.895438	-0.115772	1083	755.56	0.697655
GO:0043170_macromolecule_metabolic_process	ONECUT2	1576	19	0.895438	-0.115772	1083	755.56	0.697655
GO:0043170_macromolecule_metabolic_process	PPM1A	1576	19	0.895438	-0.115772	1083	755.56	0.697655
GO:0043170_macromolecule_metabolic_process	RORB	1576	19	0.895438	-0.115772	1083	755.56	0.697655
GO:0043170_macromolecule_metabolic_process	KITL	1576	19	0.895438	-0.115772	1083	755.56	0.697655
GO:0043170_macromolecule_metabolic_process	AHR	1576	19	0.895438	-0.115772	1083	755.56	0.697655
GO:0043170_macromolecule_metabolic_process	SUZ12	1576	19	0.895438	-0.115772	1083	755.56	0.697655
GO:0043170_macromolecule_metabolic_process	SLC11A1	1576	19	0.895438	-0.115772	1083	755.56	0.697655
GO:0043170_macromolecule_metabolic_process	DCLRE1A	1576	19	0.895438	-0.115772	1083	755.56	0.697655
GO:0043170_macromolecule_metabolic_process	RNF6	1576	19	0.895438	-0.115772	1083	755.56	0.697655
GO:0043170_macromolecule_metabolic_process	BCL2	1576	19	0.895438	-0.115772	1083	755.56	0.697655
GO:0043170_macromolecule_metabolic_process	GARNL1	1576	19	0.895438	-0.115772	1083	755.56	0.697655
GO:0043170_macromolecule_metabolic_process	NFAT5	1576	19	0.895438	-0.115772	1083	755.56	0.697655
GO:0043170_macromolecule_metabolic_process	NR2F2	1576	19	0.895438	-0.115772	1083	755.56	0.697655
GO:0043170_macromolecule_metabolic_process	MYB	1576	19	0.895438	-0.115772	1083	755.56	0.697655
GO:0043170_macromolecule_metabolic_process	FEN1	1576	19	0.895438	-0.115772	1083	755.56	0.697655
GO:0043170_macromolecule_metabolic_process	PITX2	1576	19	0.895438	-0.115772	1083	755.56	0.697655
GO:0043170_macromolecule_metabolic_process	ETV3	1576	19	0.895438	-0.115772	1083	755.56	0.697655
GO:0010817_regulation_of_hormone_levels	PFKL	106	1	0.700700	-0.115618	1084	756.1	0.697509
GO:0007243_protein_kinase_cascade	DAB1	205	2	0.724626	-0.112921	1085	758.19	0.698793
GO:0007243_protein_kinase_cascade	MAP2K5	205	2	0.724626	-0.112921	1085	758.19	0.698793
GO:0030029_actin_filament-based_process	BCL2	109	1	0.681415	-0.110249	1086	759.59	0.699438
GO:0044267_cellular_protein_metabolic_process	SUZ12	559	6	0.797219	-0.107424	1087	762.76	0.701711
GO:0044267_cellular_protein_metabolic_process	HMGB1	559	6	0.797219	-0.107424	1087	762.76	0.701711
GO:0044267_cellular_protein_metabolic_process	RNF6	559	6	0.797219	-0.107424	1087	762.76	0.701711
GO:0044267_cellular_protein_metabolic_process	BCL2	559	6	0.797219	-0.107424	1087	762.76	0.701711
GO:0044267_cellular_protein_metabolic_process	PPM1A	559	6	0.797219	-0.107424	1087	762.76	0.701711
GO:0044267_cellular_protein_metabolic_process	KITL	559	6	0.797219	-0.107424	1087	762.76	0.701711
GO:0048705_skeletal_system_morphogenesis	COL13A1	111	1	0.669137	-0.106824	1088	763.07	0.701351
GO:0040008_regulation_of_growth	BCL2	113	1	0.657294	-0.103518	1089	765.3	0.702755
GO:0000165_MAPKKK_cascade	MAP2K5	114	1	0.651528	-0.101907	1091	766.26	0.702346
GO:0009607_response_to_biotic_stimulus	SLC11A1	114	1	0.651528	-0.101907	1091	766.26	0.702346
GO:0046483_heterocycle_metabolic_process	GNAQ	116	1	0.640295	-0.098769	1092	770.29	0.705394
GO:0043933_macromolecular_complex_subunit_organization	AHR	117	1	0.634822	-0.097240	1093	771.81	0.706139
GO:0001701_in_utero_embryonic_development	MYB	221	2	0.672165	-0.093413	1094	774.46	0.707916
GO:0001701_in_utero_embryonic_development	PITX2	221	2	0.672165	-0.093413	1094	774.46	0.707916
GO:0002694_regulation_of_leukocyte_activation	SNCA	121	1	0.613836	-0.091379	1095	776.28	0.708932
GO:0002252_immune_effector_process	SLC11A1	122	1	0.608805	-0.089975	1097	778.22	0.709407
GO:0050865_regulation_of_cell_activation	SNCA	122	1	0.608805	-0.089975	1097	778.22	0.709407
GO:0007242_intracellular_signaling_cascade	DAB1	411	4	0.722863	-0.087771	1098	778.74	0.709235
GO:0007242_intracellular_signaling_cascade	GNAQ	411	4	0.722863	-0.087771	1098	778.74	0.709235
GO:0007242_intracellular_signaling_cascade	KITL	411	4	0.722863	-0.087771	1098	778.74	0.709235
GO:0007242_intracellular_signaling_cascade	MAP2K5	411	4	0.722863	-0.087771	1098	778.74	0.709235
GO:0030098_lymphocyte_differentiation	BCL2	124	1	0.598985	-0.087237	1099	779.54	0.709318
GO:0046649_lymphocyte_activation	SLC11A1	228	2	0.651528	-0.085972	1100	780.39	0.709445
GO:0046649_lymphocyte_activation	BCL2	228	2	0.651528	-0.085972	1100	780.39	0.709445
GO:0043062_extracellular_structure_organization	TGFBI	125	1	0.594194	-0.085903	1101	781.13	0.709473
GO:0051276_chromosome_organization	SUZ12	129	1	0.575769	-0.080781	1102	784.32	0.711724
GO:0050776_regulation_of_immune_response	SLC11A1	130	1	0.571340	-0.079553	1103	786.2	0.712783
GO:0010605_negative_regulation_of_macromolecule_metabolic_process	SUZ12	331	3	0.673180	-0.078960	1104	786.57	0.712473
GO:0010605_negative_regulation_of_macromolecule_metabolic_process	NR2F2	331	3	0.673180	-0.078960	1104	786.57	0.712473
GO:0010605_negative_regulation_of_macromolecule_metabolic_process	ETV3	331	3	0.673180	-0.078960	1104	786.57	0.712473
GO:0031324_negative_regulation_of_cellular_metabolic_process	SUZ12	332	3	0.671152	-0.078153	1105	787.25	0.712443
GO:0031324_negative_regulation_of_cellular_metabolic_process	NR2F2	332	3	0.671152	-0.078153	1105	787.25	0.712443
GO:0031324_negative_regulation_of_cellular_metabolic_process	ETV3	332	3	0.671152	-0.078153	1105	787.25	0.712443
GO:0009952_anterior_posterior_pattern_formation	NR2F2	133	1	0.558453	-0.075988	1106	788.64	0.713056
GO:0009892_negative_regulation_of_metabolic_process	SUZ12	348	3	0.640295	-0.066251	1107	795.65	0.718744
GO:0009892_negative_regulation_of_metabolic_process	NR2F2	348	3	0.640295	-0.066251	1107	795.65	0.718744
GO:0009892_negative_regulation_of_metabolic_process	ETV3	348	3	0.640295	-0.066251	1107	795.65	0.718744
GO:0007186_G-protein_coupled_receptor_protein_signaling_pathway	GNAQ	144	1	0.515793	-0.064312	1108	798.05	0.720262
GO:0002684_positive_regulation_of_immune_system_process	SLC11A1	148	1	0.501853	-0.060553	1109	802.16	0.723318
GO:0051704_multi-organism_process	SLC11A1	157	1	0.473084	-0.052918	1110	807.22	0.727225
GO:0019538_protein_metabolic_process	SUZ12	655	6	0.680374	-0.049141	1111	810.5	0.729523
GO:0019538_protein_metabolic_process	HMGB1	655	6	0.680374	-0.049141	1111	810.5	0.729523
GO:0019538_protein_metabolic_process	RNF6	655	6	0.680374	-0.049141	1111	810.5	0.729523
GO:0019538_protein_metabolic_process	BCL2	655	6	0.680374	-0.049141	1111	810.5	0.729523
GO:0019538_protein_metabolic_process	PPM1A	655	6	0.680374	-0.049141	1111	810.5	0.729523
GO:0019538_protein_metabolic_process	KITL	655	6	0.680374	-0.049141	1111	810.5	0.729523
GO:0009628_response_to_abiotic_stimulus	BCL2	162	1	0.458483	-0.049118	1112	810.69	0.729038
GO:0006955_immune_response	SLC11A1	205	1	0.362313	-0.026073	1113	830.79	0.746442
GO:0040007_growth	BCL2	217	1	0.342277	-0.021881	1114	834.29	0.748914
GO:0009790_embryonic_development	GNAQ	567	4	0.523980	-0.019070	1115	835.94	0.749722
GO:0009790_embryonic_development	VEGFA	567	4	0.523980	-0.019070	1115	835.94	0.749722
GO:0009790_embryonic_development	MYB	567	4	0.523980	-0.019070	1115	835.94	0.749722
GO:0009790_embryonic_development	PITX2	567	4	0.523980	-0.019070	1115	835.94	0.749722
GO:0050890_cognition	BDNF	233	1	0.318773	-0.017328	1116	837.25	0.750224
GO:0043009_chordate_embryonic_development	MYB	365	2	0.406982	-0.016372	1117	838.02	0.750242
GO:0043009_chordate_embryonic_development	PITX2	365	2	0.406982	-0.016372	1117	838.02	0.750242
GO:0009792_embryonic_development_ending_in_birth_or_egg_hatching	MYB	368	2	0.403664	-0.015772	1118	838.53	0.750027
GO:0009792_embryonic_development_ending_in_birth_or_egg_hatching	PITX2	368	2	0.403664	-0.015772	1118	838.53	0.750027
GO:0048598_embryonic_morphogenesis	GNAQ	299	1	0.248409	-0.006621	1119	845.38	0.755478
GO:0008150_biological_process	LTBP1	4605	62	1.000000	0.000000	1975	1851.61	0.937524
GO:0008150_biological_process	LTBP3	4605	62	1.000000	0.000000	1975	1851.61	0.937524
GO:0008150_biological_process	SNCA	4605	62	1.000000	0.000000	1975	1851.61	0.937524
GO:0008150_biological_process	RORB	4605	62	1.000000	0.000000	1975	1851.61	0.937524
GO:0008150_biological_process	NRCAM	4605	62	1.000000	0.000000	1975	1851.61	0.937524
GO:0008150_biological_process	EFHD1	4605	62	1.000000	0.000000	1975	1851.61	0.937524
GO:0008150_biological_process	SPRY1	4605	62	1.000000	0.000000	1975	1851.61	0.937524
GO:0008150_biological_process	BDNF	4605	62	1.000000	0.000000	1975	1851.61	0.937524
GO:0008150_biological_process	DAB1	4605	62	1.000000	0.000000	1975	1851.61	0.937524
GO:0008150_biological_process	ACOT10	4605	62	1.000000	0.000000	1975	1851.61	0.937524
GO:0008150_biological_process	GARNL1	4605	62	1.000000	0.000000	1975	1851.61	0.937524
GO:0008150_biological_process	TGFBI	4605	62	1.000000	0.000000	1975	1851.61	0.937524
GO:0008150_biological_process	SLC4A4	4605	62	1.000000	0.000000	1975	1851.61	0.937524
GO:0008150_biological_process	MYB	4605	62	1.000000	0.000000	1975	1851.61	0.937524
GO:0008150_biological_process	NR2F2	4605	62	1.000000	0.000000	1975	1851.61	0.937524
GO:0008150_biological_process	PITX2	4605	62	1.000000	0.000000	1975	1851.61	0.937524
GO:0008150_biological_process	MAP2K5	4605	62	1.000000	0.000000	1975	1851.61	0.937524
GO:0008150_biological_process	IRS2	4605	62	1.000000	0.000000	1975	1851.61	0.937524
GO:0008150_biological_process	PFKL	4605	62	1.000000	0.000000	1975	1851.61	0.937524
GO:0008150_biological_process	AHR	4605	62	1.000000	0.000000	1975	1851.61	0.937524
GO:0008150_biological_process	SUZ12	4605	62	1.000000	0.000000	1975	1851.61	0.937524
GO:0008150_biological_process	DCLRE1A	4605	62	1.000000	0.000000	1975	1851.61	0.937524
GO:0008150_biological_process	GNAQ	4605	62	1.000000	0.000000	1975	1851.61	0.937524
GO:0008150_biological_process	VEGFA	4605	62	1.000000	0.000000	1975	1851.61	0.937524
GO:0008150_biological_process	ABAT	4605	62	1.000000	0.000000	1975	1851.61	0.937524
GO:0008150_biological_process	TNFRSF21	4605	62	1.000000	0.000000	1975	1851.61	0.937524
GO:0008150_biological_process	HMGB1	4605	62	1.000000	0.000000	1975	1851.61	0.937524
GO:0008150_biological_process	PARD3	4605	62	1.000000	0.000000	1975	1851.61	0.937524
GO:0008150_biological_process	ALDH18A1	4605	62	1.000000	0.000000	1975	1851.61	0.937524
GO:0008150_biological_process	LCORL	4605	62	1.000000	0.000000	1975	1851.61	0.937524
GO:0008150_biological_process	ONECUT2	4605	62	1.000000	0.000000	1975	1851.61	0.937524
GO:0008150_biological_process	PPM1A	4605	62	1.000000	0.000000	1975	1851.61	0.937524
GO:0008150_biological_process	EPHB1	4605	62	1.000000	0.000000	1975	1851.61	0.937524
GO:0008150_biological_process	SEMA5A	4605	62	1.000000	0.000000	1975	1851.61	0.937524
GO:0008150_biological_process	SLC11A1	4605	62	1.000000	0.000000	1975	1851.61	0.937524
GO:0008150_biological_process	MORC3	4605	62	1.000000	0.000000	1975	1851.61	0.937524
GO:0008150_biological_process	BCL2	4605	62	1.000000	0.000000	1975	1851.61	0.937524
GO:0008150_biological_process	NFAT5	4605	62	1.000000	0.000000	1975	1851.61	0.937524
GO:0008150_biological_process	ACSL4	4605	62	1.000000	0.000000	1975	1851.61	0.937524
GO:0008150_biological_process	EHD1	4605	62	1.000000	0.000000	1975	1851.61	0.937524
GO:0008150_biological_process	GPNMB	4605	62	1.000000	0.000000	1975	1851.61	0.937524
GO:0008150_biological_process	NEFL	4605	62	1.000000	0.000000	1975	1851.61	0.937524
GO:0008150_biological_process	FEN1	4605	62	1.000000	0.000000	1975	1851.61	0.937524
GO:0008150_biological_process	ETV3	4605	62	1.000000	0.000000	1975	1851.61	0.937524
GO:0008150_biological_process	SCD1	4605	62	1.000000	0.000000	1975	1851.61	0.937524
GO:0008150_biological_process	COL13A1	4605	62	1.000000	0.000000	1975	1851.61	0.937524
GO:0008150_biological_process	KITL	4605	62	1.000000	0.000000	1975	1851.61	0.937524
GO:0008150_biological_process	CDC25B	4605	62	1.000000	0.000000	1975	1851.61	0.937524
GO:0008150_biological_process	CADPS	4605	62	1.000000	0.000000	1975	1851.61	0.937524
GO:0008150_biological_process	PAXIP1	4605	62	1.000000	0.000000	1975	1851.61	0.937524
GO:0008150_biological_process	RNF6	4605	62	1.000000	0.000000	1975	1851.61	0.937524
GO:0008150_biological_process	CSNK1E	4605	62	1.000000	0.000000	1975	1851.61	0.937524
GO:0008150_biological_process	PKP2	4605	62	1.000000	0.000000	1975	1851.61	0.937524
GO:0008150_biological_process	SALL1	4605	62	1.000000	0.000000	1975	1851.61	0.937524
GO:0008150_biological_process	SP4	4605	62	1.000000	0.000000	1975	1851.61	0.937524
GO:0008150_biological_process	NTRK2	4605	62	1.000000	0.000000	1975	1851.61	0.937524
GO:0008150_biological_process	FABP3	4605	62	1.000000	0.000000	1975	1851.61	0.937524
GO:0008150_biological_process	CHRNB4	4605	62	1.000000	0.000000	1975	1851.61	0.937524
GO:0008150_biological_process	ID4	4605	62	1.000000	0.000000	1975	1851.61	0.937524
GO:0008150_biological_process	STXBP3A	4605	62	1.000000	0.000000	1975	1851.61	0.937524
GO:0008150_biological_process	FABP7	4605	62	1.000000	0.000000	1975	1851.61	0.937524
GO:0008150_biological_process	TOB1	4605	62	1.000000	0.000000	1975	1851.61	0.937524
