# Supplementary material for: RedundancyMiner: De-replication of redundant GO categories in microarray and proteomics analysis
Source: BMC Bioinformatics. 2011 Feb 10;12:52. doi: 10.1186/1471-2105-12-52 (PMC3223614; doi:10.1186/1471-2105-12-52)
Supplement: Additional file 8 — Retinal development HTGM download. compressed package of the results of running HTGM on the retinal development genes list. [file 1471-2105-12-52-S8.ZIP › SCENARIO_2_MODIFIED/total.txt.total.txt.dir/Exp1_BestClusterMap_LEIGS_KM_24.csv.join.22.txt.dir/Exp1_BestClusterMap_LEIGS_KM_24.csv.join.22.txt.change.gce.CIM.dir/cgi_user_x.txt]

73
-2	-10
-11	1
-73	2
-3	-5
-53	4
-4	-61
-6	-64
-7	-29
-34	8
-57	9
-63	10
-9	-68
-12	-35
-48	13
-60	14
-14	-32
-72	16
-15	-46
-71	18
-16	-27
-18	-67
-20	-33
-39	22
-54	23
-22	-51
-56	25
-25	-50
-26	-47
-36	-40
-42	-59
-45	-49
-55	-62
7	30
11	26
-8	15
-13	-41
-43	20
-17	-52
-19	24
29	34
-21	33
36	37
-28	39
35	40
-1	-69
6	21
-66	12
-31	17
-23	32
38	44
48	50
-70	42
31	45
-38	5
-58	51
19	41
52	53
-24	55
-30	3
28	58
57	60
47	59
46	61
56	63
-37	43
62	64
-44	66
54	67
27	68
65	69
49	70
-65	71
0
0
0
0
0
0
0
0
0
0
0
0
0
0
0
0
0
0
0
0
0
0
0
0
0
0
0
0
0
0
0
0
1
1
1
1
1
1
1
1.15533008588991
1.20710678118655
1.32911524911469
1.33137084989848
1.39743999115446
1.41421356237310
1.41421356237310
1.41421356237310
1.41421356237310
1.41421356237310
1.4999271042141
1.60117664778238
1.72207319701595
1.73205080756888
1.73205080756888
1.85964566110751
1.94003391852751
1.98067163836352
1.99976784705214
2
2.08506234294448
2.10875255666874
2.18360006556451
2.26609749829224
2.33238423566670
2.33900449143875
2.5416303607416
2.65888500326205
2.70998235634680
2.94733029420448
2.99679147800018
3.08187237943705
3.32242654472438
65
23
55
62
37
28
19
54
39
20
33
25
50
38
53
3
5
44
66
9
68
30
73
11
2
10
71
15
46
21
6
64
42
59
4
61
18
67
70
13
41
43
16
27
45
49
1
69
26
47
24
58
31
72
14
32
17
52
8
60
48
12
35
36
40
63
57
34
7
29
56
22
51
GO:0007417_central_nervous_system_development
GO:0040011_locomotion
GO:0016477_cell_migration
GO:0048870_cell_motility
GO:0048666_neuron_development
GO:0030030_cell_projection_organization
GO:0031175_neuron_projection_development
GO:0048812_neuron_projection_morphogenesis
GO:0048858_cell_projection_morphogenesis
GO:0048667_cell_morphogenesis_involved_in_neuron_differentiation
GO:0007409_axonogenesis
GO:0007155_cell_adhesion
GO:0022610_biological_adhesion
GO:0045860_positive_regulation_of_protein_kinase_activity
GO:0019220_regulation_of_phosphate_metabolic_process
GO:0051174_regulation_of_phosphorus_metabolic_process
GO:0042325_regulation_of_phosphorylation
GO:0007179_transforming_growth_factor_beta_receptor_signaling_pathway
GO:0048592_eye_morphogenesis
GO:0001654_eye_development
GO:0007423_sensory_organ_development
GO:0001569_patterning_of_blood_vessels
GO:0042461_photoreceptor_cell_development
GO:0001754_eye_photoreceptor_cell_differentiation
GO:0042462_eye_photoreceptor_cell_development
GO:0046530_photoreceptor_cell_differentiation
GO:0010463_mesenchymal_cell_proliferation
GO:0002053_positive_regulation_of_mesenchymal_cell_proliferation
GO:0010464_regulation_of_mesenchymal_cell_proliferation
GO:0040012_regulation_of_locomotion
GO:0030335_positive_regulation_of_cell_migration
GO:0051272_positive_regulation_of_cell_motion
GO:0030334_regulation_of_cell_migration
GO:0051270_regulation_of_cell_motion
GO:0010721_negative_regulation_of_cell_development
GO:0050768_negative_regulation_of_neurogenesis
GO:0045664_regulation_of_neuron_differentiation
GO:0050767_regulation_of_neurogenesis
GO:0014047_glutamate_secretion
GO:0007006_mitochondrial_membrane_organization
GO:0042493_response_to_drug
GO:0051402_neuron_apoptosis
GO:0043523_regulation_of_neuron_apoptosis
GO:0043524_negative_regulation_of_neuron_apoptosis
GO:0046394_carboxylic_acid_biosynthetic_process
GO:0016053_organic_acid_biosynthetic_process
GO:0042116_macrophage_activation
GO:0006637_acyl-CoA_metabolic_process
GO:0001657_ureteric_bud_development
GO:0001656_metanephros_development
GO:0048469_cell_maturation
GO:0000082_G1_S_transition_of_mitotic_cell_cycle
GO:0001952_regulation_of_cell-matrix_adhesion
GO:0031103_axon_regeneration
GO:0048678_response_to_axon_injury
GO:0031102_neuron_projection_regeneration
GO:0010623_developmental_programmed_cell_death
GO:0046666_retinal_cell_programmed_cell_death
GO:0042551_neuron_maturation
GO:0048066_pigmentation_during_development
GO:0030318_melanocyte_differentiation
GO:0048070_regulation_of_pigmentation_during_development
GO:0050931_pigment_cell_differentiation
GO:0051384_response_to_glucocorticoid_stimulus
GO:0031960_response_to_corticosteroid_stimulus
GO:0042327_positive_regulation_of_phosphorylation
GO:0045937_positive_regulation_of_phosphate_metabolic_process
GO:0001934_positive_regulation_of_protein_amino_acid_phosphorylation
GO:0010562_positive_regulation_of_phosphorus_metabolic_process
GO:0031401_positive_regulation_of_protein_modification_process
GO:0033032_regulation_of_myeloid_cell_apoptosis
GO:0033028_myeloid_cell_apoptosis
GO:0033033_negative_regulation_of_myeloid_cell_apoptosis
