# Supplementary material for: RedundancyMiner: De-replication of redundant GO categories in microarray and proteomics analysis
Source: BMC Bioinformatics. 2011 Feb 10;12:52. doi: 10.1186/1471-2105-12-52 (PMC3223614; doi:10.1186/1471-2105-12-52)
Supplement: Additional file 8 — Retinal development HTGM download. compressed package of the results of running HTGM on the retinal development genes list. [file 1471-2105-12-52-S8.ZIP › SCENARIO_2_MODIFIED/total.txt.total.txt.dir/Exp1_BestClusterMap_LEIGS_KM_24.csv.join.22.txt.dir/Exp1_BestClusterMap_LEIGS_KM_24.csv.join.22.txt.change.gce.CIM.dir/cgi_user_y.txt]

37
-2	-29
-11	-25
-34	2
-16	-17
-36	4
-22	-27
-1	-9
5	7
-18	8
-35	9
-5	-31
1	10
-28	-33
3	12
-21	-30
-7	14
13	16
-8	15
-20	17
11	19
-26	18
-13	20
-14	-24
-37	6
-10	22
-6	25
-19	21
-23	23
26	27
24	29
28	30
-32	31
-12	-15
-4	32
33	34
-3	35
0
0
0
0
0
1
1.41421356237310
1.41421356237310
1.41421356237310
1.41421356237310
1.41421356237310
1.73205080756888
1.73205080756888
1.79159507255357
2
2.09836165729158
2.21400136577051
2.23606797749979
2.36607656268875
2.5530851994135
2.57008213777019
2.80276426414511
2.82842712474619
2.91421356237309
3.14597494150865
3.19327679944673
3.30798263769253
3.31318963765307
3.62715353257568
3.78008722874788
3.88544791206495
4.04482925886029
4.58257569495584
4.88454577043492
4.97679280206025
7.15681117063012
3
12
15
4
32
23
14
24
37
22
27
6
10
13
5
31
20
28
33
7
34
11
25
2
29
35
18
36
16
17
1
9
19
26
8
21
30
BCL2
HMGB1
KITL
BDNF
SNCA
ONECUT2
IRS2
PITX2
VEGFA
NTRK2
RORB
DAB1
GNAQ
ID4
CDC25B
SLC11A1
NR2F2
SALL1
SPRY1
EFHD1
TGFBI
GPNMB
PKP2
ALDH18A1
SCD1
TNFRSF21
MYB
TOB1
LTBP1
LTBP3
ACOT10
FABP7
NEFL
RNF6
EPHB1
NRCAM
SEMA5A
