# Supplementary material for: RedundancyMiner: De-replication of redundant GO categories in microarray and proteomics analysis
Source: BMC Bioinformatics. 2011 Feb 10;12:52. doi: 10.1186/1471-2105-12-52 (PMC3223614; doi:10.1186/1471-2105-12-52)
Supplement: Additional file 8 — Retinal development HTGM download. compressed package of the results of running HTGM on the retinal development genes list. [file 1471-2105-12-52-S8.ZIP › SCENARIO_2_MODIFIED/total.txt.total.txt.dir/Exp1_BestClusterMap_LEIGS_KM_24.csv.join.22.txt.dir/Exp1_BestClusterMap_LEIGS_KM_24.csv.join.22.txt.change.gce.CIM.dir/cimlog.out]

Read 2701 items
Read 146 items
Read 74 items
Read 363 items
Read 183 items
getcgivars(): no REQUEST_METHOD found
Content-type: text/html

total_nonmissing 2701 
length 2701 
The number to add for new color 0.093669 
discrete_color 1 
<script> location.replace("/cimminerdata/295184694/cgi_user_form.html?1267028988"); </script>
> proc.time()
   user  system elapsed 
  15.14   13.11   32.75 
