# Supplementary material for: RedundancyMiner: De-replication of redundant GO categories in microarray and proteomics analysis
Source: BMC Bioinformatics. 2011 Feb 10;12:52. doi: 10.1186/1471-2105-12-52 (PMC3223614; doi:10.1186/1471-2105-12-52)
Supplement: Additional file 8 — Retinal development HTGM download. compressed package of the results of running HTGM on the retinal development genes list. [file 1471-2105-12-52-S8.ZIP › SCENARIO_2_MODIFIED/total.txt.total.txt.dir/Exp1_BestClusterMap_LEIGS_KM_24.csv.join.22.txt.dir/Exp1_BestClusterMap_LEIGS_KM_24.csv.join.22.txt.change.xls]

=HYPERLINK("http://discover.nci.nih.gov/gominer/hi-thruput-defs.jsp#GO"	HYPERLINKED GO CATEGORY) =HYPERLINK("http://discover.nci.nih.gov/gominer/hi-thruput-defs.jsp#Total"	TOTAL GENES) =HYPERLINK("http://discover.nci.nih.gov/gominer/hi-thruput-defs.jsp#CHANGED"	CHANGED GENES) =HYPERLINK("http://discover.nci.nih.gov/gominer/hi-thruput-defs.jsp#ENRICH"	ENRICHMENT) =HYPERLINK("http://discover.nci.nih.gov/gominer/hi-thruput-defs.jsp#LOG10"	LOG10(p)) =HYPERLINK("http://discover.nci.nih.gov/gominer/hi-thruput-defs.jsp#NUMB"	CUMULATIVE NUMBER OF CATEGORIES) =HYPERLINK("http://discover.nci.nih.gov/gominer/hi-thruput-defs.jsp#RLB"	CUMULATIVE RANDOMS LOWER BOUND) =HYPERLINK("http://discover.nci.nih.gov/gominer/hi-thruput-defs.jsp#RM"	CUMULATIVE RANDOMS MEAN) =HYPERLINK("http://discover.nci.nih.gov/gominer/hi-thruput-defs.jsp#RUB"	CUMULATIVE RANDOMS UPPER BOUND) =HYPERLINK("http://discover.nci.nih.gov/gominer/hi-thruput-defs.jsp#FDR"	FALSE DISCOVERY RATE)
=HYPERLINK("http://www.godatabase.org/cgi-bin/go.cgi?query=GO:0045634&auto_wild_cards=yes&view=query&action=query&search_constraint=terms"	GO:0045634_regulation_of_melanocyte_differentiation) 4 3
=HYPERLINK("http://www.godatabase.org/cgi-bin/go.cgi?query=GO:0050932&auto_wild_cards=yes&view=query&action=query&search_constraint=terms"	GO:0050932_regulation_of_pigment_cell_differentiation) 4 3
=HYPERLINK("http://www.godatabase.org/cgi-bin/go.cgi?query=GO:0022008&auto_wild_cards=yes&view=query&action=query&search_constraint=terms"	GO:0022008_neurogenesis) 423 17 2.985015 -4.587653 1 -0.180000 0.02 0.220000 0.020000
=HYPERLINK("http://www.godatabase.org/cgi-bin/go.cgi?query=GO:0048666&auto_wild_cards=yes&view=query&action=query&search_constraint=terms"	GO:0048666_neuron_development) 262 13 3.685361 -4.485241 2 -0.180000 0.02 0.220000 0.010000
=HYPERLINK("http://www.godatabase.org/cgi-bin/go.cgi?query=GO:0048699&auto_wild_cards=yes&view=query&action=query&search_constraint=terms"	GO:0048699_generation_of_neurons) 396 16 3.000978 -4.349756 3 -0.192702 0.03 0.252702 0.010000
=HYPERLINK("http://www.godatabase.org/cgi-bin/go.cgi?query=GO:0014047&auto_wild_cards=yes&view=query&action=query&search_constraint=terms"	GO:0014047_glutamate_secretion) 7 3 31.831797 -4.106238 4 -0.313893 0.08 0.473893 0.020000
=HYPERLINK("http://www.godatabase.org/cgi-bin/go.cgi?query=GO:0045636&auto_wild_cards=yes&view=query&action=query&search_constraint=terms"	GO:0045636_positive_regulation_of_melanocyte_differentiation) 2 2
=HYPERLINK("http://www.godatabase.org/cgi-bin/go.cgi?query=GO:0050942&auto_wild_cards=yes&view=query&action=query&search_constraint=terms"	GO:0050942_positive_regulation_of_pigment_cell_differentiation) 2 2
=HYPERLINK("http://www.godatabase.org/cgi-bin/go.cgi?query=GO:0030335&auto_wild_cards=yes&view=query&action=query&search_constraint=terms"	GO:0030335_positive_regulation_of_cell_migration) 22 4 13.504399 -3.740480 5 -0.524743 0.2 0.924743 0.040000
=HYPERLINK("http://www.godatabase.org/cgi-bin/go.cgi?query=GO:0048070&auto_wild_cards=yes&view=query&action=query&search_constraint=terms"	GO:0048070_regulation_of_pigmentation_during_development) 9 3 24.758065 -3.734400 6 -0.524743 0.2 0.924743 0.033333
=HYPERLINK("http://www.godatabase.org/cgi-bin/go.cgi?query=GO:0030182&auto_wild_cards=yes&view=query&action=query&search_constraint=terms"	GO:0030182_neuron_differentiation) 356 14 2.920895 -3.700699 7 -0.532573 0.21 0.952573 0.030000
=HYPERLINK("http://www.godatabase.org/cgi-bin/go.cgi?query=GO:0048592&auto_wild_cards=yes&view=query&action=query&search_constraint=terms"	GO:0048592_eye_morphogenesis) 70 6 6.366359 -3.505509 8 -0.557006 0.27 1.097006 0.033750
=HYPERLINK("http://www.godatabase.org/cgi-bin/go.cgi?query=GO:0007399&auto_wild_cards=yes&view=query&action=query&search_constraint=terms"	GO:0007399_nervous_system_development) 621 19 2.272479 -3.480218 9 -0.557006 0.27 1.097006 0.030000
=HYPERLINK("http://www.godatabase.org/cgi-bin/go.cgi?query=GO:0006928&auto_wild_cards=yes&view=query&action=query&search_constraint=terms"	GO:0006928_cell_motion) 330 13 2.925953 -3.461063 11 -0.557006 0.27 1.097006 0.024545
=HYPERLINK("http://www.godatabase.org/cgi-bin/go.cgi?query=GO:0051674&auto_wild_cards=yes&view=query&action=query&search_constraint=terms"	GO:0051674_localization_of_cell) 330 13 2.925953 -3.461063 11 -0.557006 0.27 1.097006 0.024545
=HYPERLINK("http://www.godatabase.org/cgi-bin/go.cgi?query=GO:0040012&auto_wild_cards=yes&view=query&action=query&search_constraint=terms"	GO:0040012_regulation_of_locomotion) 72 6 6.189516 -3.438460 12 -0.577584 0.32 1.217584 0.026667
=HYPERLINK("http://www.godatabase.org/cgi-bin/go.cgi?query=GO:0051272&auto_wild_cards=yes&view=query&action=query&search_constraint=terms"	GO:0051272_positive_regulation_of_cell_motion) 27 4 11.003584 -3.382314 13 -0.577584 0.32 1.217584 0.024615
=HYPERLINK("http://www.godatabase.org/cgi-bin/go.cgi?query=GO:0001654&auto_wild_cards=yes&view=query&action=query&search_constraint=terms"	GO:0001654_eye_development) 136 8 4.369070 -3.382301 14 -0.577584 0.32 1.217584 0.022857
=HYPERLINK("http://www.godatabase.org/cgi-bin/go.cgi?query=GO:0048087&auto_wild_cards=yes&view=query&action=query&search_constraint=terms"	GO:0048087_positive_regulation_of_pigmentation_during_development) 3 2
=HYPERLINK("http://www.godatabase.org/cgi-bin/go.cgi?query=GO:0010623&auto_wild_cards=yes&view=query&action=query&search_constraint=terms"	GO:0010623_developmental_programmed_cell_death) 13 3 17.140199 -3.219037 15 -0.636095 0.44 1.516095 0.029333
=HYPERLINK("http://www.godatabase.org/cgi-bin/go.cgi?query=GO:0048468&auto_wild_cards=yes&view=query&action=query&search_constraint=terms"	GO:0048468_cell_development) 654 19 2.157813 -3.190461 16 -0.679923 0.47 1.619923 0.029375
=HYPERLINK("http://www.godatabase.org/cgi-bin/go.cgi?query=GO:0046668&auto_wild_cards=yes&view=query&action=query&search_constraint=terms"	GO:0046668_regulation_of_retinal_cell_programmed_cell_death) 4 2
=HYPERLINK("http://www.godatabase.org/cgi-bin/go.cgi?query=GO:0030334&auto_wild_cards=yes&view=query&action=query&search_constraint=terms"	GO:0030334_regulation_of_cell_migration) 59 5 6.294423 -2.968128 17 -0.720732 0.74 2.200732 0.043529
=HYPERLINK("http://www.godatabase.org/cgi-bin/go.cgi?query=GO:0001657&auto_wild_cards=yes&view=query&action=query&search_constraint=terms"	GO:0001657_ureteric_bud_development) 38 4 7.818336 -2.806512 18 -0.890494 1.07 3.030494 0.059444
=HYPERLINK("http://www.godatabase.org/cgi-bin/go.cgi?query=GO:0030318&auto_wild_cards=yes&view=query&action=query&search_constraint=terms"	GO:0030318_melanocyte_differentiation) 18 3 12.379032 -2.784571 19 -0.861756 1.1 3.061756 0.057895
=HYPERLINK("http://www.godatabase.org/cgi-bin/go.cgi?query=GO:0040011&auto_wild_cards=yes&view=query&action=query&search_constraint=terms"	GO:0040011_locomotion) 295 11 2.769546 -2.780667 20 -0.889470 1.11 3.109470 0.055500
=HYPERLINK("http://www.godatabase.org/cgi-bin/go.cgi?query=GO:0043524&auto_wild_cards=yes&view=query&action=query&search_constraint=terms"	GO:0043524_negative_regulation_of_neuron_apoptosis) 39 4 7.617866 -2.763878 21 -0.918182 1.13 3.178182 0.053810
=HYPERLINK("http://www.godatabase.org/cgi-bin/go.cgi?query=GO:0033033&auto_wild_cards=yes&view=query&action=query&search_constraint=terms"	GO:0033033_negative_regulation_of_myeloid_cell_apoptosis) 5 2 29.709677 -2.760004 22 -0.654772 1.61 3.874772 0.073182
=HYPERLINK("http://www.godatabase.org/cgi-bin/go.cgi?query=GO:0051402&auto_wild_cards=yes&view=query&action=query&search_constraint=terms"	GO:0051402_neuron_apoptosis) 66 5 5.626833 -2.747771 23 -0.662033 1.62 3.902033 0.070435
=HYPERLINK("http://www.godatabase.org/cgi-bin/go.cgi?query=GO:0042462&auto_wild_cards=yes&view=query&action=query&search_constraint=terms"	GO:0042462_eye_photoreceptor_cell_development) 19 3 11.727504 -2.714103 25 -0.593248 1.76 4.113248 0.070400
=HYPERLINK("http://www.godatabase.org/cgi-bin/go.cgi?query=GO:0050931&auto_wild_cards=yes&view=query&action=query&search_constraint=terms"	GO:0050931_pigment_cell_differentiation) 19 3 11.727504 -2.714103 25 -0.593248 1.76 4.113248 0.070400
=HYPERLINK("http://www.godatabase.org/cgi-bin/go.cgi?query=GO:0031960&auto_wild_cards=yes&view=query&action=query&search_constraint=terms"	GO:0031960_response_to_corticosteroid_stimulus) 6 2 24.758065 -2.587693 28 -0.497160 2.61 5.717160 0.093214
=HYPERLINK("http://www.godatabase.org/cgi-bin/go.cgi?query=GO:0046666&auto_wild_cards=yes&view=query&action=query&search_constraint=terms"	GO:0046666_retinal_cell_programmed_cell_death) 6 2 24.758065 -2.587693 28 -0.497160 2.61 5.717160 0.093214
=HYPERLINK("http://www.godatabase.org/cgi-bin/go.cgi?query=GO:0051384&auto_wild_cards=yes&view=query&action=query&search_constraint=terms"	GO:0051384_response_to_glucocorticoid_stimulus) 6 2 24.758065 -2.587693 28 -0.497160 2.61 5.717160 0.093214
=HYPERLINK("http://www.godatabase.org/cgi-bin/go.cgi?query=GO:0001754&auto_wild_cards=yes&view=query&action=query&search_constraint=terms"	GO:0001754_eye_photoreceptor_cell_differentiation) 21 3 10.610599 -2.584899 30 -0.489313 2.7 5.889313 0.090000
=HYPERLINK("http://www.godatabase.org/cgi-bin/go.cgi?query=GO:0002053&auto_wild_cards=yes&view=query&action=query&search_constraint=terms"	GO:0002053_positive_regulation_of_mesenchymal_cell_proliferation) 21 3 10.610599 -2.584899 30 -0.489313 2.7 5.889313 0.090000
=HYPERLINK("http://www.godatabase.org/cgi-bin/go.cgi?query=GO:0051270&auto_wild_cards=yes&view=query&action=query&search_constraint=terms"	GO:0051270_regulation_of_cell_motion) 73 5 5.087274 -2.553550 31 -0.579511 2.81 6.199511 0.090645
=HYPERLINK("http://www.godatabase.org/cgi-bin/go.cgi?query=GO:0001569&auto_wild_cards=yes&view=query&action=query&search_constraint=terms"	GO:0001569_patterning_of_blood_vessels) 22 3 10.128299 -2.525389 35 -0.636076 3.04 6.716076 0.086857
=HYPERLINK("http://www.godatabase.org/cgi-bin/go.cgi?query=GO:0010463&auto_wild_cards=yes&view=query&action=query&search_constraint=terms"	GO:0010463_mesenchymal_cell_proliferation) 22 3 10.128299 -2.525389 35 -0.636076 3.04 6.716076 0.086857
=HYPERLINK("http://www.godatabase.org/cgi-bin/go.cgi?query=GO:0010464&auto_wild_cards=yes&view=query&action=query&search_constraint=terms"	GO:0010464_regulation_of_mesenchymal_cell_proliferation) 22 3 10.128299 -2.525389 35 -0.636076 3.04 6.716076 0.086857
=HYPERLINK("http://www.godatabase.org/cgi-bin/go.cgi?query=GO:0042461&auto_wild_cards=yes&view=query&action=query&search_constraint=terms"	GO:0042461_photoreceptor_cell_development) 22 3 10.128299 -2.525389 35 -0.636076 3.04 6.716076 0.086857
=HYPERLINK("http://www.godatabase.org/cgi-bin/go.cgi?query=GO:0048869&auto_wild_cards=yes&view=query&action=query&search_constraint=terms"	GO:0048869_cellular_developmental_process) 1113 25 1.668333 -2.474393 36 -0.565381 3.18 6.925381 0.088333
=HYPERLINK("http://www.godatabase.org/cgi-bin/go.cgi?query=GO:0000082&auto_wild_cards=yes&view=query&action=query&search_constraint=terms"	GO:0000082_G1_S_transition_of_mitotic_cell_cycle) 23 3 9.687938 -2.468848 37 -0.560455 3.28 7.120455 0.088649
=HYPERLINK("http://www.godatabase.org/cgi-bin/go.cgi?query=GO:0033032&auto_wild_cards=yes&view=query&action=query&search_constraint=terms"	GO:0033032_regulation_of_myeloid_cell_apoptosis) 7 2 21.221198 -2.445341 38 -0.103173 4.1 8.303173 0.107895
=HYPERLINK("http://www.godatabase.org/cgi-bin/go.cgi?query=GO:0016477&auto_wild_cards=yes&view=query&action=query&search_constraint=terms"	GO:0016477_cell_migration) 234 9 2.856700 -2.431034 39 -0.103173 4.1 8.303173 0.105128
=HYPERLINK("http://www.godatabase.org/cgi-bin/go.cgi?query=GO:0051179&auto_wild_cards=yes&view=query&action=query&search_constraint=terms"	GO:0051179_localization) 1058 24 1.684859 -2.429746 40 -0.113300 4.11 8.333300 0.102750
=HYPERLINK("http://www.godatabase.org/cgi-bin/go.cgi?query=GO:0030154&auto_wild_cards=yes&view=query&action=query&search_constraint=terms"	GO:0030154_cell_differentiation) 1060 24 1.681680 -2.418439 41 -0.169341 4.18 8.529341 0.101951
=HYPERLINK("http://www.godatabase.org/cgi-bin/go.cgi?query=GO:0001656&auto_wild_cards=yes&view=query&action=query&search_constraint=terms"	GO:0001656_metanephros_development) 50 4 5.941935 -2.364623 42 -0.162897 4.47 9.102897 0.106429
=HYPERLINK("http://www.godatabase.org/cgi-bin/go.cgi?query=GO:0007417&auto_wild_cards=yes&view=query&action=query&search_constraint=terms"	GO:0007417_central_nervous_system_development) 287 10 2.587951 -2.347184 43 -0.138221 4.51 9.158221 0.104884
=HYPERLINK("http://www.godatabase.org/cgi-bin/go.cgi?query=GO:0031175&auto_wild_cards=yes&view=query&action=query&search_constraint=terms"	GO:0031175_neuron_projection_development) 197 8 3.016211 -2.345987 44 -0.147706 4.52 9.187706 0.102727
=HYPERLINK("http://www.godatabase.org/cgi-bin/go.cgi?query=GO:0045664&auto_wild_cards=yes&view=query&action=query&search_constraint=terms"	GO:0045664_regulation_of_neuron_differentiation) 82 5 4.528914 -2.334448 45 -0.147706 4.52 9.187706 0.100444
=HYPERLINK("http://www.godatabase.org/cgi-bin/go.cgi?query=GO:0031102&auto_wild_cards=yes&view=query&action=query&search_constraint=terms"	GO:0031102_neuron_projection_regeneration) 8 2 18.568548 -2.324175 47 0.185564 5.26 10.334436 0.111915
=HYPERLINK("http://www.godatabase.org/cgi-bin/go.cgi?query=GO:0031103&auto_wild_cards=yes&view=query&action=query&search_constraint=terms"	GO:0031103_axon_regeneration) 8 2 18.568548 -2.324175 47 0.185564 5.26 10.334436 0.111915
=HYPERLINK("http://www.godatabase.org/cgi-bin/go.cgi?query=GO:0046530&auto_wild_cards=yes&view=query&action=query&search_constraint=terms"	GO:0046530_photoreceptor_cell_differentiation) 26 3 8.570099 -2.314551 48 0.248081 5.36 10.471919 0.111667
=HYPERLINK("http://www.godatabase.org/cgi-bin/go.cgi?query=GO:0007409&auto_wild_cards=yes&view=query&action=query&search_constraint=terms"	GO:0007409_axonogenesis) 158 7 3.290629 -2.306897 49 0.281416 5.38 10.478584 0.109796
=HYPERLINK("http://www.godatabase.org/cgi-bin/go.cgi?query=GO:0033028&auto_wild_cards=yes&view=query&action=query&search_constraint=terms"	GO:0033028_myeloid_cell_apoptosis) 9 2 16.505376 -2.218799 50 0.405168 6.57 12.734832 0.131400
=HYPERLINK("http://www.godatabase.org/cgi-bin/go.cgi?query=GO:0042325&auto_wild_cards=yes&view=query&action=query&search_constraint=terms"	GO:0042325_regulation_of_phosphorylation) 164 7 3.170240 -2.218789 51 0.405168 6.57 12.734832 0.128824
=HYPERLINK("http://www.godatabase.org/cgi-bin/go.cgi?query=GO:0019220&auto_wild_cards=yes&view=query&action=query&search_constraint=terms"	GO:0019220_regulation_of_phosphate_metabolic_process) 165 7 3.151026 -2.204523 53 0.455105 6.64 12.824895 0.125283
=HYPERLINK("http://www.godatabase.org/cgi-bin/go.cgi?query=GO:0051174&auto_wild_cards=yes&view=query&action=query&search_constraint=terms"	GO:0051174_regulation_of_phosphorus_metabolic_process) 165 7 3.151026 -2.204523 53 0.455105 6.64 12.824895 0.125283
=HYPERLINK("http://www.godatabase.org/cgi-bin/go.cgi?query=GO:0001934&auto_wild_cards=yes&view=query&action=query&search_constraint=terms"	GO:0001934_positive_regulation_of_protein_amino_acid_phosphorylation) 29 3 7.683537 -2.179193 55 0.503760 6.83 13.156240 0.124182
=HYPERLINK("http://www.godatabase.org/cgi-bin/go.cgi?query=GO:0048066&auto_wild_cards=yes&view=query&action=query&search_constraint=terms"	GO:0048066_pigmentation_during_development) 29 3 7.683537 -2.179193 55 0.503760 6.83 13.156240 0.124182
=HYPERLINK("http://www.godatabase.org/cgi-bin/go.cgi?query=GO:0048870&auto_wild_cards=yes&view=query&action=query&search_constraint=terms"	GO:0048870_cell_motility) 257 9 2.601042 -2.164158 56 0.497756 6.85 13.202244 0.122321
=HYPERLINK("http://www.godatabase.org/cgi-bin/go.cgi?query=GO:0043523&auto_wild_cards=yes&view=query&action=query&search_constraint=terms"	GO:0043523_regulation_of_neuron_apoptosis) 57 4 5.212224 -2.160705 57 0.560947 6.96 13.359053 0.122105
=HYPERLINK("http://www.godatabase.org/cgi-bin/go.cgi?query=GO:0048812&auto_wild_cards=yes&view=query&action=query&search_constraint=terms"	GO:0048812_neuron_projection_morphogenesis) 170 7 3.058349 -2.134899 58 0.667390 7.17 13.672610 0.123621
=HYPERLINK("http://www.godatabase.org/cgi-bin/go.cgi?query=GO:0007006&auto_wild_cards=yes&view=query&action=query&search_constraint=terms"	GO:0007006_mitochondrial_membrane_organization) 10 2 14.854839 -2.125655 60 1.262262 8.31 15.357738 0.138500
=HYPERLINK("http://www.godatabase.org/cgi-bin/go.cgi?query=GO:0042116&auto_wild_cards=yes&view=query&action=query&search_constraint=terms"	GO:0042116_macrophage_activation) 10 2 14.854839 -2.125655 60 1.262262 8.31 15.357738 0.138500
=HYPERLINK("http://www.godatabase.org/cgi-bin/go.cgi?query=GO:0048469&auto_wild_cards=yes&view=query&action=query&search_constraint=terms"	GO:0048469_cell_maturation) 59 4 5.035539 -2.107854 61 1.258008 8.45 15.641992 0.138525
=HYPERLINK("http://www.godatabase.org/cgi-bin/go.cgi?query=GO:0030030&auto_wild_cards=yes&view=query&action=query&search_constraint=terms"	GO:0030030_cell_projection_organization) 263 9 2.541702 -2.100116 62 1.211570 8.5 15.788430 0.137097
=HYPERLINK("http://www.godatabase.org/cgi-bin/go.cgi?query=GO:0010562&auto_wild_cards=yes&view=query&action=query&search_constraint=terms"	GO:0010562_positive_regulation_of_phosphorus_metabolic_process) 31 3 7.187825 -2.097513 65 1.346721 8.7 16.053279 0.133846
=HYPERLINK("http://www.godatabase.org/cgi-bin/go.cgi?query=GO:0042327&auto_wild_cards=yes&view=query&action=query&search_constraint=terms"	GO:0042327_positive_regulation_of_phosphorylation) 31 3 7.187825 -2.097513 65 1.346721 8.7 16.053279 0.133846
=HYPERLINK("http://www.godatabase.org/cgi-bin/go.cgi?query=GO:0045937&auto_wild_cards=yes&view=query&action=query&search_constraint=terms"	GO:0045937_positive_regulation_of_phosphate_metabolic_process) 31 3 7.187825 -2.097513 65 1.346721 8.7 16.053279 0.133846
=HYPERLINK("http://www.godatabase.org/cgi-bin/go.cgi?query=GO:0048667&auto_wild_cards=yes&view=query&action=query&search_constraint=terms"	GO:0048667_cell_morphogenesis_involved_in_neuron_differentiation) 173 7 3.005314 -2.094441 66 1.326843 8.71 16.093157 0.131970
=HYPERLINK("http://www.godatabase.org/cgi-bin/go.cgi?query=GO:0007423&auto_wild_cards=yes&view=query&action=query&search_constraint=terms"	GO:0007423_sensory_organ_development) 219 8 2.713213 -2.072663 67 1.328447 8.81 16.291553 0.131493
=HYPERLINK("http://www.godatabase.org/cgi-bin/go.cgi?query=GO:0050768&auto_wild_cards=yes&view=query&action=query&search_constraint=terms"	GO:0050768_negative_regulation_of_neurogenesis) 32 3 6.963206 -2.058898 68 1.319162 8.94 16.560838 0.131471
=HYPERLINK("http://www.godatabase.org/cgi-bin/go.cgi?query=GO:0048858&auto_wild_cards=yes&view=query&action=query&search_constraint=terms"	GO:0048858_cell_projection_morphogenesis) 176 7 2.954087 -2.054927 69 1.416663 9.06 16.703337 0.131304
=HYPERLINK("http://www.godatabase.org/cgi-bin/go.cgi?query=GO:0001952&auto_wild_cards=yes&view=query&action=query&search_constraint=terms"	GO:0001952_regulation_of_cell-matrix_adhesion) 11 2 13.504399 -2.042266 73 1.604686 9.81 18.015314 0.134384
=HYPERLINK("http://www.godatabase.org/cgi-bin/go.cgi?query=GO:0006637&auto_wild_cards=yes&view=query&action=query&search_constraint=terms"	GO:0006637_acyl-CoA_metabolic_process) 11 2 13.504399 -2.042266 73 1.604686 9.81 18.015314 0.134384
=HYPERLINK("http://www.godatabase.org/cgi-bin/go.cgi?query=GO:0042551&auto_wild_cards=yes&view=query&action=query&search_constraint=terms"	GO:0042551_neuron_maturation) 11 2 13.504399 -2.042266 73 1.604686 9.81 18.015314 0.134384
=HYPERLINK("http://www.godatabase.org/cgi-bin/go.cgi?query=GO:0048678&auto_wild_cards=yes&view=query&action=query&search_constraint=terms"	GO:0048678_response_to_axon_injury) 11 2 13.504399 -2.042266 73 1.604686 9.81 18.015314 0.134384
=HYPERLINK("http://www.godatabase.org/cgi-bin/go.cgi?query=GO:0010721&auto_wild_cards=yes&view=query&action=query&search_constraint=terms"	GO:0010721_negative_regulation_of_cell_development) 34 3 6.553605 -1.985656 74 1.772086 10.69 19.607914 0.144459
=HYPERLINK("http://www.godatabase.org/cgi-bin/go.cgi?query=GO:0050432&auto_wild_cards=yes&view=query&action=query&search_constraint=terms"	GO:0050432_catecholamine_secretion) 12 2 12.379032 -1.966843 75 2.277855 11.66 21.042145 0.155467
=HYPERLINK("http://www.godatabase.org/cgi-bin/go.cgi?query=GO:0032990&auto_wild_cards=yes&view=query&action=query&search_constraint=terms"	GO:0032990_cell_part_morphogenesis) 184 7 2.825649 -1.953933 76 2.330218 11.8 21.269782 0.155263
=HYPERLINK("http://www.godatabase.org/cgi-bin/go.cgi?query=GO:0051325&auto_wild_cards=yes&view=query&action=query&search_constraint=terms"	GO:0051325_interphase) 35 3 6.366359 -1.950868 78 2.474169 11.97 21.465831 0.153462
=HYPERLINK("http://www.godatabase.org/cgi-bin/go.cgi?query=GO:0051329&auto_wild_cards=yes&view=query&action=query&search_constraint=terms"	GO:0051329_interphase_of_mitotic_cell_cycle) 35 3 6.366359 -1.950868 78 2.474169 11.97 21.465831 0.153462
=HYPERLINK("http://www.godatabase.org/cgi-bin/go.cgi?query=GO:0007420&auto_wild_cards=yes&view=query&action=query&search_constraint=terms"	GO:0007420_brain_development) 231 8 2.572266 -1.939363 79 2.439964 12.03 21.620036 0.152278
=HYPERLINK("http://www.godatabase.org/cgi-bin/go.cgi?query=GO:0007179&auto_wild_cards=yes&view=query&action=query&search_constraint=terms"	GO:0007179_transforming_growth_factor_beta_receptor_signaling_pathway) 66 4 4.501466 -1.938528 81 2.501397 12.09 21.678603 0.149259
=HYPERLINK("http://www.godatabase.org/cgi-bin/go.cgi?query=GO:0045860&auto_wild_cards=yes&view=query&action=query&search_constraint=terms"	GO:0045860_positive_regulation_of_protein_kinase_activity) 66 4 4.501466 -1.938528 81 2.501397 12.09 21.678603 0.149259
=HYPERLINK("http://www.godatabase.org/cgi-bin/go.cgi?query=GO:0019222&auto_wild_cards=yes&view=query&action=query&search_constraint=terms"	GO:0019222_regulation_of_metabolic_process) 1088 23 1.570135 -1.938309 82 2.473123 12.1 21.726877 0.147561
=HYPERLINK("http://www.godatabase.org/cgi-bin/go.cgi?query=GO:0007155&auto_wild_cards=yes&view=query&action=query&search_constraint=terms"	GO:0007155_cell_adhesion) 186 7 2.795265 -1.929631 84 2.524721 12.17 21.815279 0.144881
=HYPERLINK("http://www.godatabase.org/cgi-bin/go.cgi?query=GO:0022610&auto_wild_cards=yes&view=query&action=query&search_constraint=terms"	GO:0022610_biological_adhesion) 186 7 2.795265 -1.929631 84 2.524721 12.17 21.815279 0.144881
=HYPERLINK("http://www.godatabase.org/cgi-bin/go.cgi?query=GO:0050767&auto_wild_cards=yes&view=query&action=query&search_constraint=terms"	GO:0050767_regulation_of_neurogenesis) 104 5 3.570875 -1.904616 85 2.718579 12.68 22.641421 0.149176
=HYPERLINK("http://www.godatabase.org/cgi-bin/go.cgi?query=GO:0009994&auto_wild_cards=yes&view=query&action=query&search_constraint=terms"	GO:0009994_oocyte_differentiation) 13 2 11.426799 -1.898047 87 3.249957 13.49 23.730043 0.155057
=HYPERLINK("http://www.godatabase.org/cgi-bin/go.cgi?query=GO:0048599&auto_wild_cards=yes&view=query&action=query&search_constraint=terms"	GO:0048599_oocyte_development) 13 2 11.426799 -1.898047 87 3.249957 13.49 23.730043 0.155057
=HYPERLINK("http://www.godatabase.org/cgi-bin/go.cgi?query=GO:0030900&auto_wild_cards=yes&view=query&action=query&search_constraint=terms"	GO:0030900_forebrain_development) 146 6 3.052364 -1.883615 88 3.412713 13.7 23.987287 0.155682
=HYPERLINK("http://www.godatabase.org/cgi-bin/go.cgi?query=GO:0001956&auto_wild_cards=yes&view=query&action=query&search_constraint=terms"	GO:0001956_positive_regulation_of_neurotransmitter_secretion) 1 1
=HYPERLINK("http://www.godatabase.org/cgi-bin/go.cgi?query=GO:0002468&auto_wild_cards=yes&view=query&action=query&search_constraint=terms"	GO:0002468_dendritic_cell_antigen_processing_and_presentation) 1 1
=HYPERLINK("http://www.godatabase.org/cgi-bin/go.cgi?query=GO:0002577&auto_wild_cards=yes&view=query&action=query&search_constraint=terms"	GO:0002577_regulation_of_antigen_processing_and_presentation) 1 1
=HYPERLINK("http://www.godatabase.org/cgi-bin/go.cgi?query=GO:0002579&auto_wild_cards=yes&view=query&action=query&search_constraint=terms"	GO:0002579_positive_regulation_of_antigen_processing_and_presentation) 1 1
=HYPERLINK("http://www.godatabase.org/cgi-bin/go.cgi?query=GO:0002604&auto_wild_cards=yes&view=query&action=query&search_constraint=terms"	GO:0002604_regulation_of_dendritic_cell_antigen_processing_and_presentation) 1 1
=HYPERLINK("http://www.godatabase.org/cgi-bin/go.cgi?query=GO:0002606&auto_wild_cards=yes&view=query&action=query&search_constraint=terms"	GO:0002606_positive_regulation_of_dendritic_cell_antigen_processing_and_presentation) 1 1
=HYPERLINK("http://www.godatabase.org/cgi-bin/go.cgi?query=GO:0006000&auto_wild_cards=yes&view=query&action=query&search_constraint=terms"	GO:0006000_fructose_metabolic_process) 1 1
=HYPERLINK("http://www.godatabase.org/cgi-bin/go.cgi?query=GO:0006002&auto_wild_cards=yes&view=query&action=query&search_constraint=terms"	GO:0006002_fructose_6-phosphate_metabolic_process) 1 1
=HYPERLINK("http://www.godatabase.org/cgi-bin/go.cgi?query=GO:0009956&auto_wild_cards=yes&view=query&action=query&search_constraint=terms"	GO:0009956_radial_pattern_formation) 1 1
=HYPERLINK("http://www.godatabase.org/cgi-bin/go.cgi?query=GO:0010523&auto_wild_cards=yes&view=query&action=query&search_constraint=terms"	GO:0010523_negative_regulation_of_calcium_ion_transport_into_cytosol) 1 1
=HYPERLINK("http://www.godatabase.org/cgi-bin/go.cgi?query=GO:0014012&auto_wild_cards=yes&view=query&action=query&search_constraint=terms"	GO:0014012_axon_regeneration_in_the_peripheral_nervous_system) 1 1
=HYPERLINK("http://www.godatabase.org/cgi-bin/go.cgi?query=GO:0014041&auto_wild_cards=yes&view=query&action=query&search_constraint=terms"	GO:0014041_regulation_of_neuron_maturation) 1 1
=HYPERLINK("http://www.godatabase.org/cgi-bin/go.cgi?query=GO:0014042&auto_wild_cards=yes&view=query&action=query&search_constraint=terms"	GO:0014042_positive_regulation_of_neuron_maturation) 1 1
=HYPERLINK("http://www.godatabase.org/cgi-bin/go.cgi?query=GO:0014910&auto_wild_cards=yes&view=query&action=query&search_constraint=terms"	GO:0014910_regulation_of_smooth_muscle_cell_migration) 1 1
=HYPERLINK("http://www.godatabase.org/cgi-bin/go.cgi?query=GO:0014911&auto_wild_cards=yes&view=query&action=query&search_constraint=terms"	GO:0014911_positive_regulation_of_smooth_muscle_cell_migration) 1 1
=HYPERLINK("http://www.godatabase.org/cgi-bin/go.cgi?query=GO:0015707&auto_wild_cards=yes&view=query&action=query&search_constraint=terms"	GO:0015707_nitrite_transport) 1 1
=HYPERLINK("http://www.godatabase.org/cgi-bin/go.cgi?query=GO:0019079&auto_wild_cards=yes&view=query&action=query&search_constraint=terms"	GO:0019079_viral_genome_replication) 1 1
=HYPERLINK("http://www.godatabase.org/cgi-bin/go.cgi?query=GO:0021577&auto_wild_cards=yes&view=query&action=query&search_constraint=terms"	GO:0021577_hindbrain_structural_organization) 1 1
=HYPERLINK("http://www.godatabase.org/cgi-bin/go.cgi?query=GO:0021589&auto_wild_cards=yes&view=query&action=query&search_constraint=terms"	GO:0021589_cerebellum_structural_organization) 1 1
=HYPERLINK("http://www.godatabase.org/cgi-bin/go.cgi?query=GO:0021747&auto_wild_cards=yes&view=query&action=query&search_constraint=terms"	GO:0021747_cochlear_nucleus_development) 1 1
=HYPERLINK("http://www.godatabase.org/cgi-bin/go.cgi?query=GO:0021812&auto_wild_cards=yes&view=query&action=query&search_constraint=terms"	GO:0021812_neuronal-glial_interaction_involved_in_cerebral_cortex_radial_glia_guided_migration) 1 1
=HYPERLINK("http://www.godatabase.org/cgi-bin/go.cgi?query=GO:0021813&auto_wild_cards=yes&view=query&action=query&search_constraint=terms"	GO:0021813_cell-cell_adhesion_involved_in_neuronal-glial_interactions_involved_in_cerebral_cortex_radial_glia_guided_migration) 1 1
=HYPERLINK("http://www.godatabase.org/cgi-bin/go.cgi?query=GO:0021942&auto_wild_cards=yes&view=query&action=query&search_constraint=terms"	GO:0021942_radial_glia_guided_migration_of_Purkinje_cell) 1 1
=HYPERLINK("http://www.godatabase.org/cgi-bin/go.cgi?query=GO:0031129&auto_wild_cards=yes&view=query&action=query&search_constraint=terms"	GO:0031129_inductive_cell-cell_signaling) 1 1
=HYPERLINK("http://www.godatabase.org/cgi-bin/go.cgi?query=GO:0033138&auto_wild_cards=yes&view=query&action=query&search_constraint=terms"	GO:0033138_positive_regulation_of_peptidyl-serine_phosphorylation) 1 1
=HYPERLINK("http://www.godatabase.org/cgi-bin/go.cgi?query=GO:0033687&auto_wild_cards=yes&view=query&action=query&search_constraint=terms"	GO:0033687_osteoblast_proliferation) 1 1
=HYPERLINK("http://www.godatabase.org/cgi-bin/go.cgi?query=GO:0033688&auto_wild_cards=yes&view=query&action=query&search_constraint=terms"	GO:0033688_regulation_of_osteoblast_proliferation) 1 1
=HYPERLINK("http://www.godatabase.org/cgi-bin/go.cgi?query=GO:0033689&auto_wild_cards=yes&view=query&action=query&search_constraint=terms"	GO:0033689_negative_regulation_of_osteoblast_proliferation) 1 1
=HYPERLINK("http://www.godatabase.org/cgi-bin/go.cgi?query=GO:0043091&auto_wild_cards=yes&view=query&action=query&search_constraint=terms"	GO:0043091_L-arginine_import) 1 1
=HYPERLINK("http://www.godatabase.org/cgi-bin/go.cgi?query=GO:0043369&auto_wild_cards=yes&view=query&action=query&search_constraint=terms"	GO:0043369_CD4-positive_or_CD8-positive__alpha-beta_T_cell_lineage_commitment) 1 1
=HYPERLINK("http://www.godatabase.org/cgi-bin/go.cgi?query=GO:0043375&auto_wild_cards=yes&view=query&action=query&search_constraint=terms"	GO:0043375_CD8-positive__alpha-beta_T_cell_lineage_commitment) 1 1
=HYPERLINK("http://www.godatabase.org/cgi-bin/go.cgi?query=GO:0045069&auto_wild_cards=yes&view=query&action=query&search_constraint=terms"	GO:0045069_regulation_of_viral_genome_replication) 1 1
=HYPERLINK("http://www.godatabase.org/cgi-bin/go.cgi?query=GO:0045898&auto_wild_cards=yes&view=query&action=query&search_constraint=terms"	GO:0045898_regulation_of_transcriptional_preinitiation_complex_assembly) 1 1
=HYPERLINK("http://www.godatabase.org/cgi-bin/go.cgi?query=GO:0045899&auto_wild_cards=yes&view=query&action=query&search_constraint=terms"	GO:0045899_positive_regulation_of_transcriptional_preinitiation_complex_assembly) 1 1
=HYPERLINK("http://www.godatabase.org/cgi-bin/go.cgi?query=GO:0046671&auto_wild_cards=yes&view=query&action=query&search_constraint=terms"	GO:0046671_negative_regulation_of_retinal_cell_programmed_cell_death) 1 1
=HYPERLINK("http://www.godatabase.org/cgi-bin/go.cgi?query=GO:0046949&auto_wild_cards=yes&view=query&action=query&search_constraint=terms"	GO:0046949_acyl-CoA_biosynthetic_process) 1 1
=HYPERLINK("http://www.godatabase.org/cgi-bin/go.cgi?query=GO:0048743&auto_wild_cards=yes&view=query&action=query&search_constraint=terms"	GO:0048743_positive_regulation_of_skeletal_muscle_fiber_development) 1 1
=HYPERLINK("http://www.godatabase.org/cgi-bin/go.cgi?query=GO:0050812&auto_wild_cards=yes&view=query&action=query&search_constraint=terms"	GO:0050812_regulation_of_acyl-CoA_biosynthetic_process) 1 1
=HYPERLINK("http://www.godatabase.org/cgi-bin/go.cgi?query=GO:0051123&auto_wild_cards=yes&view=query&action=query&search_constraint=terms"	GO:0051123_transcriptional_preinitiation_complex_assembly) 1 1
=HYPERLINK("http://www.godatabase.org/cgi-bin/go.cgi?query=GO:0051193&auto_wild_cards=yes&view=query&action=query&search_constraint=terms"	GO:0051193_regulation_of_cofactor_metabolic_process) 1 1
=HYPERLINK("http://www.godatabase.org/cgi-bin/go.cgi?query=GO:0051196&auto_wild_cards=yes&view=query&action=query&search_constraint=terms"	GO:0051196_regulation_of_coenzyme_metabolic_process) 1 1
=HYPERLINK("http://www.godatabase.org/cgi-bin/go.cgi?query=GO:0060215&auto_wild_cards=yes&view=query&action=query&search_constraint=terms"	GO:0060215_primitive_hemopoiesis) 1 1
=HYPERLINK("http://www.godatabase.org/cgi-bin/go.cgi?query=GO:0060319&auto_wild_cards=yes&view=query&action=query&search_constraint=terms"	GO:0060319_primitive_erythrocyte_differentiation) 1 1
=HYPERLINK("http://www.godatabase.org/cgi-bin/go.cgi?query=GO:0060577&auto_wild_cards=yes&view=query&action=query&search_constraint=terms"	GO:0060577_pulmonary_vein_morphogenesis) 1 1
=HYPERLINK("http://www.godatabase.org/cgi-bin/go.cgi?query=GO:0060578&auto_wild_cards=yes&view=query&action=query&search_constraint=terms"	GO:0060578_superior_vena_cava_morphogenesis) 1 1
=HYPERLINK("http://www.godatabase.org/cgi-bin/go.cgi?query=GO:0043085&auto_wild_cards=yes&view=query&action=query&search_constraint=terms"	GO:0043085_positive_regulation_of_catalytic_activity) 148 6 3.011116 -1.856559 89 3.476427 13.86 24.243573 0.155730
=HYPERLINK("http://www.godatabase.org/cgi-bin/go.cgi?query=GO:0045859&auto_wild_cards=yes&view=query&action=query&search_constraint=terms"	GO:0045859_regulation_of_protein_kinase_activity) 107 5 3.470757 -1.854967 90 3.476427 13.86 24.243573 0.154000
=HYPERLINK("http://www.godatabase.org/cgi-bin/go.cgi?query=GO:0016053&auto_wild_cards=yes&view=query&action=query&search_constraint=terms"	GO:0016053_organic_acid_biosynthetic_process) 38 3 5.863752 -1.853019 94 3.522304 14.02 24.517696 0.149149
=HYPERLINK("http://www.godatabase.org/cgi-bin/go.cgi?query=GO:0031401&auto_wild_cards=yes&view=query&action=query&search_constraint=terms"	GO:0031401_positive_regulation_of_protein_modification_process) 38 3 5.863752 -1.853019 94 3.522304 14.02 24.517696 0.149149
=HYPERLINK("http://www.godatabase.org/cgi-bin/go.cgi?query=GO:0042493&auto_wild_cards=yes&view=query&action=query&search_constraint=terms"	GO:0042493_response_to_drug) 38 3 5.863752 -1.853019 94 3.522304 14.02 24.517696 0.149149
=HYPERLINK("http://www.godatabase.org/cgi-bin/go.cgi?query=GO:0046394&auto_wild_cards=yes&view=query&action=query&search_constraint=terms"	GO:0046394_carboxylic_acid_biosynthetic_process) 38 3 5.863752 -1.853019 94 3.522304 14.02 24.517696 0.149149
=HYPERLINK("http://www.godatabase.org/cgi-bin/go.cgi?query=GO:0000060&auto_wild_cards=yes&view=query&action=query&search_constraint=terms"	GO:0000060_protein_import_into_nucleus__translocation) 14 2 10.610599 -1.834851 98 4.313508 15.07 25.826492 0.153776
=HYPERLINK("http://www.godatabase.org/cgi-bin/go.cgi?query=GO:0019217&auto_wild_cards=yes&view=query&action=query&search_constraint=terms"	GO:0019217_regulation_of_fatty_acid_metabolic_process) 14 2 10.610599 -1.834851 98 4.313508 15.07 25.826492 0.153776
=HYPERLINK("http://www.godatabase.org/cgi-bin/go.cgi?query=GO:0031099&auto_wild_cards=yes&view=query&action=query&search_constraint=terms"	GO:0031099_regeneration) 14 2 10.610599 -1.834851 98 4.313508 15.07 25.826492 0.153776
=HYPERLINK("http://www.godatabase.org/cgi-bin/go.cgi?query=GO:0048545&auto_wild_cards=yes&view=query&action=query&search_constraint=terms"	GO:0048545_response_to_steroid_hormone_stimulus) 14 2 10.610599 -1.834851 98 4.313508 15.07 25.826492 0.153776
=HYPERLINK("http://www.godatabase.org/cgi-bin/go.cgi?query=GO:0033674&auto_wild_cards=yes&view=query&action=query&search_constraint=terms"	GO:0033674_positive_regulation_of_kinase_activity) 71 4 4.184462 -1.830398 99 4.343521 15.11 25.876479 0.152626
=HYPERLINK("http://www.godatabase.org/cgi-bin/go.cgi?query=GO:0051347&auto_wild_cards=yes&view=query&action=query&search_constraint=terms"	GO:0051347_positive_regulation_of_transferase_activity) 72 4 4.126344 -1.809891 100 4.702597 15.67 26.637403 0.156700
=HYPERLINK("http://www.godatabase.org/cgi-bin/go.cgi?query=GO:0045595&auto_wild_cards=yes&view=query&action=query&search_constraint=terms"	GO:0045595_regulation_of_cell_differentiation) 295 9 2.265992 -1.791857 101 4.888118 16.02 27.151882 0.158614
=HYPERLINK("http://www.godatabase.org/cgi-bin/go.cgi?query=GO:0000904&auto_wild_cards=yes&view=query&action=query&search_constraint=terms"	GO:0000904_cell_morphogenesis_involved_in_differentiation) 199 7 2.612660 -1.780153 102 4.977907 16.15 27.322093 0.158333
=HYPERLINK("http://www.godatabase.org/cgi-bin/go.cgi?query=GO:0006885&auto_wild_cards=yes&view=query&action=query&search_constraint=terms"	GO:0006885_regulation_of_pH) 15 2 9.903226 -1.776451 103 5.446917 17.07 28.693083 0.165728
=HYPERLINK("http://www.godatabase.org/cgi-bin/go.cgi?query=GO:0043549&auto_wild_cards=yes&view=query&action=query&search_constraint=terms"	GO:0043549_regulation_of_kinase_activity) 112 5 3.315812 -1.776096 104 5.483580 17.09 28.696420 0.164327
=HYPERLINK("http://www.godatabase.org/cgi-bin/go.cgi?query=GO:0032879&auto_wild_cards=yes&view=query&action=query&search_constraint=terms"	GO:0032879_regulation_of_localization) 248 8 2.395942 -1.766834 105 5.474787 17.15 28.825213 0.163333
=HYPERLINK("http://www.godatabase.org/cgi-bin/go.cgi?query=GO:0051338&auto_wild_cards=yes&view=query&action=query&search_constraint=terms"	GO:0051338_regulation_of_transferase_activity) 115 5 3.229313 -1.730944 106 5.741606 18.08 30.418394 0.170566
=HYPERLINK("http://www.godatabase.org/cgi-bin/go.cgi?query=GO:0042596&auto_wild_cards=yes&view=query&action=query&search_constraint=terms"	GO:0042596_fear_response) 16 2 9.284274 -1.722202 108 6.231282 18.94 31.648718 0.175370
=HYPERLINK("http://www.godatabase.org/cgi-bin/go.cgi?query=GO:0051937&auto_wild_cards=yes&view=query&action=query&search_constraint=terms"	GO:0051937_catecholamine_transport) 16 2 9.284274 -1.722202 108 6.231282 18.94 31.648718 0.175370
=HYPERLINK("http://www.godatabase.org/cgi-bin/go.cgi?query=GO:0048731&auto_wild_cards=yes&view=query&action=query&search_constraint=terms"	GO:0048731_system_development) 1609 30 1.384851 -1.714370 109 6.213323 19.04 31.866677 0.174679
=HYPERLINK("http://www.godatabase.org/cgi-bin/go.cgi?query=GO:0051960&auto_wild_cards=yes&view=query&action=query&search_constraint=terms"	GO:0051960_regulation_of_nervous_system_development) 118 5 3.147212 -1.687314 110 6.285318 19.62 32.954682 0.178364
=HYPERLINK("http://www.godatabase.org/cgi-bin/go.cgi?query=GO:0008284&auto_wild_cards=yes&view=query&action=query&search_constraint=terms"	GO:0008284_positive_regulation_of_cell_proliferation) 208 7 2.499612 -1.684590 111 6.285318 19.62 32.954682 0.176757
=HYPERLINK("http://www.godatabase.org/cgi-bin/go.cgi?query=GO:0048856&auto_wild_cards=yes&view=query&action=query&search_constraint=terms"	GO:0048856_anatomical_structure_development) 1688 31 1.364040 -1.679779 112 6.407112 19.99 33.572888 0.178482
=HYPERLINK("http://www.godatabase.org/cgi-bin/go.cgi?query=GO:0031323&auto_wild_cards=yes&view=query&action=query&search_constraint=terms"	GO:0031323_regulation_of_cellular_metabolic_process) 1015 21 1.536707 -1.676938 113 6.430060 20.02 33.609940 0.177168
=HYPERLINK("http://www.godatabase.org/cgi-bin/go.cgi?query=GO:0010565&auto_wild_cards=yes&view=query&action=query&search_constraint=terms"	GO:0010565_regulation_of_cellular_ketone_metabolic_process) 17 2 8.738140 -1.671584 116 6.943738 20.94 34.936262 0.180517
=HYPERLINK("http://www.godatabase.org/cgi-bin/go.cgi?query=GO:0016052&auto_wild_cards=yes&view=query&action=query&search_constraint=terms"	GO:0016052_carbohydrate_catabolic_process) 17 2 8.738140 -1.671584 116 6.943738 20.94 34.936262 0.180517
=HYPERLINK("http://www.godatabase.org/cgi-bin/go.cgi?query=GO:0055067&auto_wild_cards=yes&view=query&action=query&search_constraint=terms"	GO:0055067_monovalent_inorganic_cation_homeostasis) 17 2 8.738140 -1.671584 116 6.943738 20.94 34.936262 0.180517
=HYPERLINK("http://www.godatabase.org/cgi-bin/go.cgi?query=GO:0000278&auto_wild_cards=yes&view=query&action=query&search_constraint=terms"	GO:0000278_mitotic_cell_cycle) 80 4 3.713710 -1.657608 118 6.946985 21.12 35.293015 0.178983
=HYPERLINK("http://www.godatabase.org/cgi-bin/go.cgi?query=GO:0006631&auto_wild_cards=yes&view=query&action=query&search_constraint=terms"	GO:0006631_fatty_acid_metabolic_process) 80 4 3.713710 -1.657608 118 6.946985 21.12 35.293015 0.178983
=HYPERLINK("http://www.godatabase.org/cgi-bin/go.cgi?query=GO:0021700&auto_wild_cards=yes&view=query&action=query&search_constraint=terms"	GO:0021700_developmental_maturation) 81 4 3.667861 -1.639917 119 7.041273 21.43 35.818727 0.180084
=HYPERLINK("http://www.godatabase.org/cgi-bin/go.cgi?query=GO:0060284&auto_wild_cards=yes&view=query&action=query&search_constraint=terms"	GO:0060284_regulation_of_cell_development) 122 5 3.044024 -1.631376 120 7.068596 21.61 36.151404 0.180083
=HYPERLINK("http://www.godatabase.org/cgi-bin/go.cgi?query=GO:0003014&auto_wild_cards=yes&view=query&action=query&search_constraint=terms"	GO:0003014_renal_system_process) 18 2 8.252688 -1.624168 121 7.841918 23.12 38.398082 0.191074
=HYPERLINK("http://www.godatabase.org/cgi-bin/go.cgi?query=GO:0007411&auto_wild_cards=yes&view=query&action=query&search_constraint=terms"	GO:0007411_axon_guidance) 82 4 3.623131 -1.622499 122 7.887016 23.21 38.532984 0.190246
=HYPERLINK("http://www.godatabase.org/cgi-bin/go.cgi?query=GO:0048871&auto_wild_cards=yes&view=query&action=query&search_constraint=terms"	GO:0048871_multicellular_organismal_homeostasis) 47 3 4.740906 -1.606248 123 7.914380 23.53 39.145620 0.191301
=HYPERLINK("http://www.godatabase.org/cgi-bin/go.cgi?query=GO:0010033&auto_wild_cards=yes&view=query&action=query&search_constraint=terms"	GO:0010033_response_to_organic_substance) 216 7 2.407034 -1.604560 124 8.049018 23.69 39.330982 0.191048
=HYPERLINK("http://www.godatabase.org/cgi-bin/go.cgi?query=GO:0001763&auto_wild_cards=yes&view=query&action=query&search_constraint=terms"	GO:0001763_morphogenesis_of_a_branching_structure) 125 5 2.970968 -1.591005 125 8.076136 23.84 39.603864 0.190720
=HYPERLINK("http://www.godatabase.org/cgi-bin/go.cgi?query=GO:0001774&auto_wild_cards=yes&view=query&action=query&search_constraint=terms"	GO:0001774_microglial_cell_activation) 2 1
=HYPERLINK("http://www.godatabase.org/cgi-bin/go.cgi?query=GO:0002074&auto_wild_cards=yes&view=query&action=query&search_constraint=terms"	GO:0002074_extraocular_skeletal_muscle_development) 2 1
=HYPERLINK("http://www.godatabase.org/cgi-bin/go.cgi?query=GO:0005981&auto_wild_cards=yes&view=query&action=query&search_constraint=terms"	GO:0005981_regulation_of_glycogen_catabolic_process) 2 1
=HYPERLINK("http://www.godatabase.org/cgi-bin/go.cgi?query=GO:0006808&auto_wild_cards=yes&view=query&action=query&search_constraint=terms"	GO:0006808_regulation_of_nitrogen_utilization) 2 1
=HYPERLINK("http://www.godatabase.org/cgi-bin/go.cgi?query=GO:0007035&auto_wild_cards=yes&view=query&action=query&search_constraint=terms"	GO:0007035_vacuolar_acidification) 2 1
=HYPERLINK("http://www.godatabase.org/cgi-bin/go.cgi?query=GO:0010559&auto_wild_cards=yes&view=query&action=query&search_constraint=terms"	GO:0010559_regulation_of_glycoprotein_biosynthetic_process) 2 1
=HYPERLINK("http://www.godatabase.org/cgi-bin/go.cgi?query=GO:0014048&auto_wild_cards=yes&view=query&action=query&search_constraint=terms"	GO:0014048_regulation_of_glutamate_secretion) 2 1
=HYPERLINK("http://www.godatabase.org/cgi-bin/go.cgi?query=GO:0019740&auto_wild_cards=yes&view=query&action=query&search_constraint=terms"	GO:0019740_nitrogen_utilization) 2 1
=HYPERLINK("http://www.godatabase.org/cgi-bin/go.cgi?query=GO:0021932&auto_wild_cards=yes&view=query&action=query&search_constraint=terms"	GO:0021932_hindbrain_radial_glia_guided_cell_migration) 2 1
=HYPERLINK("http://www.godatabase.org/cgi-bin/go.cgi?query=GO:0034341&auto_wild_cards=yes&view=query&action=query&search_constraint=terms"	GO:0034341_response_to_interferon-gamma) 2 1
=HYPERLINK("http://www.godatabase.org/cgi-bin/go.cgi?query=GO:0045819&auto_wild_cards=yes&view=query&action=query&search_constraint=terms"	GO:0045819_positive_regulation_of_glycogen_catabolic_process) 2 1
=HYPERLINK("http://www.godatabase.org/cgi-bin/go.cgi?query=GO:0048643&auto_wild_cards=yes&view=query&action=query&search_constraint=terms"	GO:0048643_positive_regulation_of_skeletal_muscle_tissue_development) 2 1
=HYPERLINK("http://www.godatabase.org/cgi-bin/go.cgi?query=GO:0048712&auto_wild_cards=yes&view=query&action=query&search_constraint=terms"	GO:0048712_negative_regulation_of_astrocyte_differentiation) 2 1
=HYPERLINK("http://www.godatabase.org/cgi-bin/go.cgi?query=GO:0050792&auto_wild_cards=yes&view=query&action=query&search_constraint=terms"	GO:0050792_regulation_of_viral_reproduction) 2 1
=HYPERLINK("http://www.godatabase.org/cgi-bin/go.cgi?query=GO:0051590&auto_wild_cards=yes&view=query&action=query&search_constraint=terms"	GO:0051590_positive_regulation_of_neurotransmitter_transport) 2 1
=HYPERLINK("http://www.godatabase.org/cgi-bin/go.cgi?query=GO:0060260&auto_wild_cards=yes&view=query&action=query&search_constraint=terms"	GO:0060260_regulation_of_transcription_initiation_from_RNA_polymerase_II_promoter) 2 1
=HYPERLINK("http://www.godatabase.org/cgi-bin/go.cgi?query=GO:0043473&auto_wild_cards=yes&view=query&action=query&search_constraint=terms"	GO:0043473_pigmentation) 49 3 4.547400 -1.558980 126 8.698457 25.43 42.161543 0.201825
=HYPERLINK("http://www.godatabase.org/cgi-bin/go.cgi?query=GO:0044093&auto_wild_cards=yes&view=query&action=query&search_constraint=terms"	GO:0044093_positive_regulation_of_molecular_function) 173 6 2.575984 -1.555817 127 8.689247 25.54 42.390753 0.201102
=HYPERLINK("http://www.godatabase.org/cgi-bin/go.cgi?query=GO:0001655&auto_wild_cards=yes&view=query&action=query&search_constraint=terms"	GO:0001655_urogenital_system_development) 128 5 2.901336 -1.551918 129 8.862170 25.79 42.717830 0.199922
=HYPERLINK("http://www.godatabase.org/cgi-bin/go.cgi?query=GO:0045597&auto_wild_cards=yes&view=query&action=query&search_constraint=terms"	GO:0045597_positive_regulation_of_cell_differentiation) 128 5 2.901336 -1.551918 129 8.862170 25.79 42.717830 0.199922
=HYPERLINK("http://www.godatabase.org/cgi-bin/go.cgi?query=GO:0001822&auto_wild_cards=yes&view=query&action=query&search_constraint=terms"	GO:0001822_kidney_development) 87 4 3.414905 -1.539285 133 8.948846 25.98 43.011154 0.195338
=HYPERLINK("http://www.godatabase.org/cgi-bin/go.cgi?query=GO:0003001&auto_wild_cards=yes&view=query&action=query&search_constraint=terms"	GO:0003001_generation_of_a_signal_involved_in_cell-cell_signaling) 87 4 3.414905 -1.539285 133 8.948846 25.98 43.011154 0.195338
=HYPERLINK("http://www.godatabase.org/cgi-bin/go.cgi?query=GO:0007178&auto_wild_cards=yes&view=query&action=query&search_constraint=terms"	GO:0007178_transmembrane_receptor_protein_serine_threonine_kinase_signaling_pathway) 87 4 3.414905 -1.539285 133 8.948846 25.98 43.011154 0.195338
=HYPERLINK("http://www.godatabase.org/cgi-bin/go.cgi?query=GO:0016337&auto_wild_cards=yes&view=query&action=query&search_constraint=terms"	GO:0016337_cell-cell_adhesion) 87 4 3.414905 -1.539285 133 8.948846 25.98 43.011154 0.195338
=HYPERLINK("http://www.godatabase.org/cgi-bin/go.cgi?query=GO:0031128&auto_wild_cards=yes&view=query&action=query&search_constraint=terms"	GO:0031128_developmental_induction) 20 2 7.427419 -1.537567 136 9.418440 26.76 44.101560 0.196765
=HYPERLINK("http://www.godatabase.org/cgi-bin/go.cgi?query=GO:0045168&auto_wild_cards=yes&view=query&action=query&search_constraint=terms"	GO:0045168_cell-cell_signaling_involved_in_cell_fate_specification) 20 2 7.427419 -1.537567 136 9.418440 26.76 44.101560 0.196765
=HYPERLINK("http://www.godatabase.org/cgi-bin/go.cgi?query=GO:0045639&auto_wild_cards=yes&view=query&action=query&search_constraint=terms"	GO:0045639_positive_regulation_of_myeloid_cell_differentiation) 20 2 7.427419 -1.537567 136 9.418440 26.76 44.101560 0.196765
=HYPERLINK("http://www.godatabase.org/cgi-bin/go.cgi?query=GO:0046903&auto_wild_cards=yes&view=query&action=query&search_constraint=terms"	GO:0046903_secretion) 175 6 2.546544 -1.534406 137 9.559640 27.01 44.460360 0.197153
=HYPERLINK("http://www.godatabase.org/cgi-bin/go.cgi?query=GO:0043066&auto_wild_cards=yes&view=query&action=query&search_constraint=terms"	GO:0043066_negative_regulation_of_apoptosis) 176 6 2.532075 -1.523831 138 9.520177 27.17 44.819823 0.196884
=HYPERLINK("http://www.godatabase.org/cgi-bin/go.cgi?query=GO:0048754&auto_wild_cards=yes&view=query&action=query&search_constraint=terms"	GO:0048754_branching_morphogenesis_of_a_tube) 88 4 3.376100 -1.523374 139 9.567834 27.24 44.912166 0.195971
=HYPERLINK("http://www.godatabase.org/cgi-bin/go.cgi?query=GO:0051093&auto_wild_cards=yes&view=query&action=query&search_constraint=terms"	GO:0051093_negative_regulation_of_developmental_process) 331 9 2.019540 -1.501420 140 9.639148 27.68 45.720852 0.197714
=HYPERLINK("http://www.godatabase.org/cgi-bin/go.cgi?query=GO:0006633&auto_wild_cards=yes&view=query&action=query&search_constraint=terms"	GO:0006633_fatty_acid_biosynthetic_process) 21 2 7.073733 -1.497826 143 10.408116 28.94 47.471884 0.202378
=HYPERLINK("http://www.godatabase.org/cgi-bin/go.cgi?query=GO:0015844&auto_wild_cards=yes&view=query&action=query&search_constraint=terms"	GO:0015844_monoamine_transport) 21 2 7.073733 -1.497826 143 10.408116 28.94 47.471884 0.202378
=HYPERLINK("http://www.godatabase.org/cgi-bin/go.cgi?query=GO:0043279&auto_wild_cards=yes&view=query&action=query&search_constraint=terms"	GO:0043279_response_to_alkaloid) 21 2 7.073733 -1.497826 143 10.408116 28.94 47.471884 0.202378
=HYPERLINK("http://www.godatabase.org/cgi-bin/go.cgi?query=GO:0007610&auto_wild_cards=yes&view=query&action=query&search_constraint=terms"	GO:0007610_behavior) 279 8 2.129726 -1.493925 144 10.398976 28.99 47.581024 0.201319
=HYPERLINK("http://www.godatabase.org/cgi-bin/go.cgi?query=GO:0043069&auto_wild_cards=yes&view=query&action=query&search_constraint=terms"	GO:0043069_negative_regulation_of_programmed_cell_death) 179 6 2.489638 -1.492618 146 10.357132 29.02 47.682868 0.198767
=HYPERLINK("http://www.godatabase.org/cgi-bin/go.cgi?query=GO:0060548&auto_wild_cards=yes&view=query&action=query&search_constraint=terms"	GO:0060548_negative_regulation_of_cell_death) 179 6 2.489638 -1.492618 146 10.357132 29.02 47.682868 0.198767
=HYPERLINK("http://www.godatabase.org/cgi-bin/go.cgi?query=GO:0032501&auto_wild_cards=yes&view=query&action=query&search_constraint=terms"	GO:0032501_multicellular_organismal_process) 2183 37 1.258885 -1.464563 147 10.602148 29.99 49.377852 0.204014
=HYPERLINK("http://www.godatabase.org/cgi-bin/go.cgi?query=GO:0000902&auto_wild_cards=yes&view=query&action=query&search_constraint=terms"	GO:0000902_cell_morphogenesis) 283 8 2.099624 -1.462129 148 10.617698 30.03 49.442302 0.202905
=HYPERLINK("http://www.godatabase.org/cgi-bin/go.cgi?query=GO:0009309&auto_wild_cards=yes&view=query&action=query&search_constraint=terms"	GO:0009309_amine_biosynthetic_process) 22 2 6.752199 -1.460155 152 11.449536 31.59 51.730464 0.207829
=HYPERLINK("http://www.godatabase.org/cgi-bin/go.cgi?query=GO:0021675&auto_wild_cards=yes&view=query&action=query&search_constraint=terms"	GO:0021675_nerve_development) 22 2 6.752199 -1.460155 152 11.449536 31.59 51.730464 0.207829
=HYPERLINK("http://www.godatabase.org/cgi-bin/go.cgi?query=GO:0034097&auto_wild_cards=yes&view=query&action=query&search_constraint=terms"	GO:0034097_response_to_cytokine_stimulus) 22 2 6.752199 -1.460155 152 11.449536 31.59 51.730464 0.207829
=HYPERLINK("http://www.godatabase.org/cgi-bin/go.cgi?query=GO:0048477&auto_wild_cards=yes&view=query&action=query&search_constraint=terms"	GO:0048477_oogenesis) 22 2 6.752199 -1.460155 152 11.449536 31.59 51.730464 0.207829
=HYPERLINK("http://www.godatabase.org/cgi-bin/go.cgi?query=GO:0006091&auto_wild_cards=yes&view=query&action=query&search_constraint=terms"	GO:0006091_generation_of_precursor_metabolites_and_energy) 54 3 4.126344 -1.450297 153 11.613748 31.95 52.286252 0.208824
=HYPERLINK("http://www.godatabase.org/cgi-bin/go.cgi?query=GO:0050790&auto_wild_cards=yes&view=query&action=query&search_constraint=terms"	GO:0050790_regulation_of_catalytic_activity) 233 7 2.231414 -1.448276 154 11.668595 31.99 52.311405 0.207727
=HYPERLINK("http://www.godatabase.org/cgi-bin/go.cgi?query=GO:0006793&auto_wild_cards=yes&view=query&action=query&search_constraint=terms"	GO:0006793_phosphorus_metabolic_process) 340 9 1.966082 -1.436646 156 11.915066 32.41 52.904934 0.207756
=HYPERLINK("http://www.godatabase.org/cgi-bin/go.cgi?query=GO:0006796&auto_wild_cards=yes&view=query&action=query&search_constraint=terms"	GO:0006796_phosphate_metabolic_process) 340 9 1.966082 -1.436646 156 11.915066 32.41 52.904934 0.207756
=HYPERLINK("http://www.godatabase.org/cgi-bin/go.cgi?query=GO:0015698&auto_wild_cards=yes&view=query&action=query&search_constraint=terms"	GO:0015698_inorganic_anion_transport) 23 2 6.458626 -1.424364 158 12.421788 33.64 54.858212 0.212911
=HYPERLINK("http://www.godatabase.org/cgi-bin/go.cgi?query=GO:0030512&auto_wild_cards=yes&view=query&action=query&search_constraint=terms"	GO:0030512_negative_regulation_of_transforming_growth_factor_beta_receptor_signaling_pathway) 23 2 6.458626 -1.424364 158 12.421788 33.64 54.858212 0.212911
=HYPERLINK("http://www.godatabase.org/cgi-bin/go.cgi?query=GO:0051649&auto_wild_cards=yes&view=query&action=query&search_constraint=terms"	GO:0051649_establishment_of_localization_in_cell) 342 9 1.954584 -1.422637 159 12.487230 33.81 55.132770 0.212642
=HYPERLINK("http://www.godatabase.org/cgi-bin/go.cgi?query=GO:0007275&auto_wild_cards=yes&view=query&action=query&search_constraint=terms"	GO:0007275_multicellular_organismal_development) 1760 31 1.308239 -1.419898 160 12.517910 33.85 55.182090 0.211563
=HYPERLINK("http://www.godatabase.org/cgi-bin/go.cgi?query=GO:0042391&auto_wild_cards=yes&view=query&action=query&search_constraint=terms"	GO:0042391_regulation_of_membrane_potential) 95 4 3.127334 -1.418173 161 12.524226 33.93 55.335774 0.210745
=HYPERLINK("http://www.godatabase.org/cgi-bin/go.cgi?query=GO:0002309&auto_wild_cards=yes&view=query&action=query&search_constraint=terms"	GO:0002309_T_cell_proliferation_during_immune_response) 3 1
=HYPERLINK("http://www.godatabase.org/cgi-bin/go.cgi?query=GO:0002369&auto_wild_cards=yes&view=query&action=query&search_constraint=terms"	GO:0002369_T_cell_cytokine_production) 3 1
=HYPERLINK("http://www.godatabase.org/cgi-bin/go.cgi?query=GO:0002827&auto_wild_cards=yes&view=query&action=query&search_constraint=terms"	GO:0002827_positive_regulation_of_T-helper_1_type_immune_response) 3 1
=HYPERLINK("http://www.godatabase.org/cgi-bin/go.cgi?query=GO:0006367&auto_wild_cards=yes&view=query&action=query&search_constraint=terms"	GO:0006367_transcription_initiation_from_RNA_polymerase_II_promoter) 3 1
=HYPERLINK("http://www.godatabase.org/cgi-bin/go.cgi?query=GO:0006828&auto_wild_cards=yes&view=query&action=query&search_constraint=terms"	GO:0006828_manganese_ion_transport) 3 1
=HYPERLINK("http://www.godatabase.org/cgi-bin/go.cgi?query=GO:0007412&auto_wild_cards=yes&view=query&action=query&search_constraint=terms"	GO:0007412_axon_target_recognition) 3 1
=HYPERLINK("http://www.godatabase.org/cgi-bin/go.cgi?query=GO:0014909&auto_wild_cards=yes&view=query&action=query&search_constraint=terms"	GO:0014909_smooth_muscle_cell_migration) 3 1
=HYPERLINK("http://www.godatabase.org/cgi-bin/go.cgi?query=GO:0016322&auto_wild_cards=yes&view=query&action=query&search_constraint=terms"	GO:0016322_neuron_remodeling) 3 1
=HYPERLINK("http://www.godatabase.org/cgi-bin/go.cgi?query=GO:0019058&auto_wild_cards=yes&view=query&action=query&search_constraint=terms"	GO:0019058_viral_infectious_cycle) 3 1
=HYPERLINK("http://www.godatabase.org/cgi-bin/go.cgi?query=GO:0031133&auto_wild_cards=yes&view=query&action=query&search_constraint=terms"	GO:0031133_regulation_of_axon_diameter) 3 1
=HYPERLINK("http://www.godatabase.org/cgi-bin/go.cgi?query=GO:0032536&auto_wild_cards=yes&view=query&action=query&search_constraint=terms"	GO:0032536_regulation_of_cell_projection_size) 3 1
=HYPERLINK("http://www.godatabase.org/cgi-bin/go.cgi?query=GO:0032632&auto_wild_cards=yes&view=query&action=query&search_constraint=terms"	GO:0032632_interleukin-3_production) 3 1
=HYPERLINK("http://www.godatabase.org/cgi-bin/go.cgi?query=GO:0032881&auto_wild_cards=yes&view=query&action=query&search_constraint=terms"	GO:0032881_regulation_of_polysaccharide_metabolic_process) 3 1
=HYPERLINK("http://www.godatabase.org/cgi-bin/go.cgi?query=GO:0043090&auto_wild_cards=yes&view=query&action=query&search_constraint=terms"	GO:0043090_amino_acid_import) 3 1
=HYPERLINK("http://www.godatabase.org/cgi-bin/go.cgi?query=GO:0043092&auto_wild_cards=yes&view=query&action=query&search_constraint=terms"	GO:0043092_L-amino_acid_import) 3 1
=HYPERLINK("http://www.godatabase.org/cgi-bin/go.cgi?query=GO:0045110&auto_wild_cards=yes&view=query&action=query&search_constraint=terms"	GO:0045110_intermediate_filament_bundle_assembly) 3 1
=HYPERLINK("http://www.godatabase.org/cgi-bin/go.cgi?query=GO:0045844&auto_wild_cards=yes&view=query&action=query&search_constraint=terms"	GO:0045844_positive_regulation_of_striated_muscle_development) 3 1
=HYPERLINK("http://www.godatabase.org/cgi-bin/go.cgi?query=GO:0048636&auto_wild_cards=yes&view=query&action=query&search_constraint=terms"	GO:0048636_positive_regulation_of_muscle_development) 3 1
=HYPERLINK("http://www.godatabase.org/cgi-bin/go.cgi?query=GO:0048845&auto_wild_cards=yes&view=query&action=query&search_constraint=terms"	GO:0048845_venous_blood_vessel_morphogenesis) 3 1
=HYPERLINK("http://www.godatabase.org/cgi-bin/go.cgi?query=GO:0051926&auto_wild_cards=yes&view=query&action=query&search_constraint=terms"	GO:0051926_negative_regulation_of_calcium_ion_transport) 3 1
=HYPERLINK("http://www.godatabase.org/cgi-bin/go.cgi?query=GO:0060084&auto_wild_cards=yes&view=query&action=query&search_constraint=terms"	GO:0060084_synaptic_transmission_involved_in_micturition) 3 1
=HYPERLINK("http://www.godatabase.org/cgi-bin/go.cgi?query=GO:0060460&auto_wild_cards=yes&view=query&action=query&search_constraint=terms"	GO:0060460_left_lung_morphogenesis) 3 1
=HYPERLINK("http://www.godatabase.org/cgi-bin/go.cgi?query=GO:0060586&auto_wild_cards=yes&view=query&action=query&search_constraint=terms"	GO:0060586_multicellular_organismal_iron_ion_homeostasis) 3 1
=HYPERLINK("http://www.godatabase.org/cgi-bin/go.cgi?query=GO:0060841&auto_wild_cards=yes&view=query&action=query&search_constraint=terms"	GO:0060841_venous_blood_vessel_development) 3 1
=HYPERLINK("http://www.godatabase.org/cgi-bin/go.cgi?query=GO:0070873&auto_wild_cards=yes&view=query&action=query&search_constraint=terms"	GO:0070873_regulation_of_glycogen_metabolic_process) 3 1
=HYPERLINK("http://www.godatabase.org/cgi-bin/go.cgi?query=GO:0070875&auto_wild_cards=yes&view=query&action=query&search_constraint=terms"	GO:0070875_positive_regulation_of_glycogen_metabolic_process) 3 1
=HYPERLINK("http://www.godatabase.org/cgi-bin/go.cgi?query=GO:0001541&auto_wild_cards=yes&view=query&action=query&search_constraint=terms"	GO:0001541_ovarian_follicle_development) 24 2 6.189516 -1.390289 163 13.934009 36.42 58.905991 0.223436
=HYPERLINK("http://www.godatabase.org/cgi-bin/go.cgi?query=GO:0014070&auto_wild_cards=yes&view=query&action=query&search_constraint=terms"	GO:0014070_response_to_organic_cyclic_substance) 24 2 6.189516 -1.390289 163 13.934009 36.42 58.905991 0.223436
=HYPERLINK("http://www.godatabase.org/cgi-bin/go.cgi?query=GO:0032502&auto_wild_cards=yes&view=query&action=query&search_constraint=terms"	GO:0032502_developmental_process) 2060 35 1.261940 -1.383669 164 13.991547 36.51 59.028453 0.222622
=HYPERLINK("http://www.godatabase.org/cgi-bin/go.cgi?query=GO:0055123&auto_wild_cards=yes&view=query&action=query&search_constraint=terms"	GO:0055123_digestive_system_development) 25 2 5.941935 -1.357787 165 14.579819 38.28 61.980181 0.232000
=HYPERLINK("http://www.godatabase.org/cgi-bin/go.cgi?query=GO:0042221&auto_wild_cards=yes&view=query&action=query&search_constraint=terms"	GO:0042221_response_to_chemical_stimulus) 409 10 1.815995 -1.349992 166 14.785152 38.52 62.254848 0.232048
=HYPERLINK("http://www.godatabase.org/cgi-bin/go.cgi?query=GO:0033554&auto_wild_cards=yes&view=query&action=query&search_constraint=terms"	GO:0033554_cellular_response_to_stress) 196 6 2.273700 -1.329141 167 15.286290 39.24 63.193710 0.234970
=HYPERLINK("http://www.godatabase.org/cgi-bin/go.cgi?query=GO:0007405&auto_wild_cards=yes&view=query&action=query&search_constraint=terms"	GO:0007405_neuroblast_proliferation) 26 2 5.713400 -1.326731 168 16.120059 40.46 64.799941 0.240833
=HYPERLINK("http://www.godatabase.org/cgi-bin/go.cgi?query=GO:0050801&auto_wild_cards=yes&view=query&action=query&search_constraint=terms"	GO:0050801_ion_homeostasis) 197 6 2.262158 -1.320181 169 16.184647 40.62 65.055353 0.240355
=HYPERLINK("http://www.godatabase.org/cgi-bin/go.cgi?query=GO:0032270&auto_wild_cards=yes&view=query&action=query&search_constraint=terms"	GO:0032270_positive_regulation_of_cellular_protein_metabolic_process) 61 3 3.652829 -1.317173 170 16.429913 40.91 65.390087 0.240647
=HYPERLINK("http://www.godatabase.org/cgi-bin/go.cgi?query=GO:0032940&auto_wild_cards=yes&view=query&action=query&search_constraint=terms"	GO:0032940_secretion_by_cell) 149 5 2.492423 -1.309598 171 16.537199 41.23 65.922801 0.241111
=HYPERLINK("http://www.godatabase.org/cgi-bin/go.cgi?query=GO:0006351&auto_wild_cards=yes&view=query&action=query&search_constraint=terms"	GO:0006351_transcription__DNA-dependent) 594 13 1.625529 -1.305197 172 16.569601 41.35 66.130399 0.240407
=HYPERLINK("http://www.godatabase.org/cgi-bin/go.cgi?query=GO:0032774&auto_wild_cards=yes&view=query&action=query&search_constraint=terms"	GO:0032774_RNA_biosynthetic_process) 595 13 1.622798 -1.300232 173 16.653850 41.51 66.366150 0.239942
=HYPERLINK("http://www.godatabase.org/cgi-bin/go.cgi?query=GO:0006916&auto_wild_cards=yes&view=query&action=query&search_constraint=terms"	GO:0006916_anti-apoptosis) 62 3 3.593913 -1.299700 175 16.797353 41.76 66.722647 0.238629
=HYPERLINK("http://www.godatabase.org/cgi-bin/go.cgi?query=GO:0030155&auto_wild_cards=yes&view=query&action=query&search_constraint=terms"	GO:0030155_regulation_of_cell_adhesion) 62 3 3.593913 -1.299700 175 16.797353 41.76 66.722647 0.238629
=HYPERLINK("http://www.godatabase.org/cgi-bin/go.cgi?query=GO:0016050&auto_wild_cards=yes&view=query&action=query&search_constraint=terms"	GO:0016050_vesicle_organization) 27 2 5.501792 -1.297009 176 17.039593 42.5 67.960407 0.241477
=HYPERLINK("http://www.godatabase.org/cgi-bin/go.cgi?query=GO:0007267&auto_wild_cards=yes&view=query&action=query&search_constraint=terms"	GO:0007267_cell-cell_signaling) 252 7 2.063172 -1.293046 177 17.140263 42.66 68.179737 0.241017
=HYPERLINK("http://www.godatabase.org/cgi-bin/go.cgi?query=GO:0045893&auto_wild_cards=yes&view=query&action=query&search_constraint=terms"	GO:0045893_positive_regulation_of_transcription__DNA-dependent) 306 8 1.941809 -1.292432 179 17.172627 42.72 68.267373 0.238659
=HYPERLINK("http://www.godatabase.org/cgi-bin/go.cgi?query=GO:0051254&auto_wild_cards=yes&view=query&action=query&search_constraint=terms"	GO:0051254_positive_regulation_of_RNA_metabolic_process) 306 8 1.941809 -1.292432 179 17.172627 42.72 68.267373 0.238659
=HYPERLINK("http://www.godatabase.org/cgi-bin/go.cgi?query=GO:0032989&auto_wild_cards=yes&view=query&action=query&search_constraint=terms"	GO:0032989_cellular_component_morphogenesis) 307 8 1.935484 -1.285529 180 17.268011 42.86 68.451989 0.238111
=HYPERLINK("http://www.godatabase.org/cgi-bin/go.cgi?query=GO:0048878&auto_wild_cards=yes&view=query&action=query&search_constraint=terms"	GO:0048878_chemical_homeostasis) 254 7 2.046927 -1.277775 181 17.418752 43.26 69.101248 0.239006
=HYPERLINK("http://www.godatabase.org/cgi-bin/go.cgi?query=GO:0001938&auto_wild_cards=yes&view=query&action=query&search_constraint=terms"	GO:0001938_positive_regulation_of_endothelial_cell_proliferation) 4 1
=HYPERLINK("http://www.godatabase.org/cgi-bin/go.cgi?query=GO:0002326&auto_wild_cards=yes&view=query&action=query&search_constraint=terms"	GO:0002326_B_cell_lineage_commitment) 4 1
=HYPERLINK("http://www.godatabase.org/cgi-bin/go.cgi?query=GO:0007144&auto_wild_cards=yes&view=query&action=query&search_constraint=terms"	GO:0007144_female_meiosis_I) 4 1
=HYPERLINK("http://www.godatabase.org/cgi-bin/go.cgi?query=GO:0007184&auto_wild_cards=yes&view=query&action=query&search_constraint=terms"	GO:0007184_SMAD_protein_nuclear_translocation) 4 1
=HYPERLINK("http://www.godatabase.org/cgi-bin/go.cgi?query=GO:0010224&auto_wild_cards=yes&view=query&action=query&search_constraint=terms"	GO:0010224_response_to_UV-B) 4 1
=HYPERLINK("http://www.godatabase.org/cgi-bin/go.cgi?query=GO:0015701&auto_wild_cards=yes&view=query&action=query&search_constraint=terms"	GO:0015701_bicarbonate_transport) 4 1
=HYPERLINK("http://www.godatabase.org/cgi-bin/go.cgi?query=GO:0015809&auto_wild_cards=yes&view=query&action=query&search_constraint=terms"	GO:0015809_arginine_transport) 4 1
=HYPERLINK("http://www.godatabase.org/cgi-bin/go.cgi?query=GO:0021535&auto_wild_cards=yes&view=query&action=query&search_constraint=terms"	GO:0021535_cell_migration_in_hindbrain) 4 1
=HYPERLINK("http://www.godatabase.org/cgi-bin/go.cgi?query=GO:0021631&auto_wild_cards=yes&view=query&action=query&search_constraint=terms"	GO:0021631_optic_nerve_morphogenesis) 4 1
=HYPERLINK("http://www.godatabase.org/cgi-bin/go.cgi?query=GO:0021801&auto_wild_cards=yes&view=query&action=query&search_constraint=terms"	GO:0021801_cerebral_cortex_radial_glia_guided_migration) 4 1
=HYPERLINK("http://www.godatabase.org/cgi-bin/go.cgi?query=GO:0032835&auto_wild_cards=yes&view=query&action=query&search_constraint=terms"	GO:0032835_glomerulus_development) 4 1
=HYPERLINK("http://www.godatabase.org/cgi-bin/go.cgi?query=GO:0033026&auto_wild_cards=yes&view=query&action=query&search_constraint=terms"	GO:0033026_negative_regulation_of_mast_cell_apoptosis) 4 1
=HYPERLINK("http://www.godatabase.org/cgi-bin/go.cgi?query=GO:0033135&auto_wild_cards=yes&view=query&action=query&search_constraint=terms"	GO:0033135_regulation_of_peptidyl-serine_phosphorylation) 4 1
=HYPERLINK("http://www.godatabase.org/cgi-bin/go.cgi?query=GO:0042773&auto_wild_cards=yes&view=query&action=query&search_constraint=terms"	GO:0042773_ATP_synthesis_coupled_electron_transport) 4 1
=HYPERLINK("http://www.godatabase.org/cgi-bin/go.cgi?query=GO:0042775&auto_wild_cards=yes&view=query&action=query&search_constraint=terms"	GO:0042775_mitochondrial_ATP_synthesis_coupled_electron_transport) 4 1
=HYPERLINK("http://www.godatabase.org/cgi-bin/go.cgi?query=GO:0042832&auto_wild_cards=yes&view=query&action=query&search_constraint=terms"	GO:0042832_defense_response_to_protozoan) 4 1
=HYPERLINK("http://www.godatabase.org/cgi-bin/go.cgi?query=GO:0043129&auto_wild_cards=yes&view=query&action=query&search_constraint=terms"	GO:0043129_surfactant_homeostasis) 4 1
=HYPERLINK("http://www.godatabase.org/cgi-bin/go.cgi?query=GO:0043374&auto_wild_cards=yes&view=query&action=query&search_constraint=terms"	GO:0043374_CD8-positive__alpha-beta_T_cell_differentiation) 4 1
=HYPERLINK("http://www.godatabase.org/cgi-bin/go.cgi?query=GO:0043470&auto_wild_cards=yes&view=query&action=query&search_constraint=terms"	GO:0043470_regulation_of_carbohydrate_catabolic_process) 4 1
=HYPERLINK("http://www.godatabase.org/cgi-bin/go.cgi?query=GO:0043471&auto_wild_cards=yes&view=query&action=query&search_constraint=terms"	GO:0043471_regulation_of_cellular_carbohydrate_catabolic_process) 4 1
=HYPERLINK("http://www.godatabase.org/cgi-bin/go.cgi?query=GO:0045930&auto_wild_cards=yes&view=query&action=query&search_constraint=terms"	GO:0045930_negative_regulation_of_mitotic_cell_cycle) 4 1
=HYPERLINK("http://www.godatabase.org/cgi-bin/go.cgi?query=GO:0046548&auto_wild_cards=yes&view=query&action=query&search_constraint=terms"	GO:0046548_retinal_rod_cell_development) 4 1
=HYPERLINK("http://www.godatabase.org/cgi-bin/go.cgi?query=GO:0046579&auto_wild_cards=yes&view=query&action=query&search_constraint=terms"	GO:0046579_positive_regulation_of_Ras_protein_signal_transduction) 4 1
=HYPERLINK("http://www.godatabase.org/cgi-bin/go.cgi?query=GO:0046902&auto_wild_cards=yes&view=query&action=query&search_constraint=terms"	GO:0046902_regulation_of_mitochondrial_membrane_permeability) 4 1
=HYPERLINK("http://www.godatabase.org/cgi-bin/go.cgi?query=GO:0048710&auto_wild_cards=yes&view=query&action=query&search_constraint=terms"	GO:0048710_regulation_of_astrocyte_differentiation) 4 1
=HYPERLINK("http://www.godatabase.org/cgi-bin/go.cgi?query=GO:0048875&auto_wild_cards=yes&view=query&action=query&search_constraint=terms"	GO:0048875_chemical_homeostasis_within_a_tissue) 4 1
=HYPERLINK("http://www.godatabase.org/cgi-bin/go.cgi?query=GO:0048935&auto_wild_cards=yes&view=query&action=query&search_constraint=terms"	GO:0048935_peripheral_nervous_system_neuron_development) 4 1
=HYPERLINK("http://www.godatabase.org/cgi-bin/go.cgi?query=GO:0051452&auto_wild_cards=yes&view=query&action=query&search_constraint=terms"	GO:0051452_intracellular_pH_reduction) 4 1
=HYPERLINK("http://www.godatabase.org/cgi-bin/go.cgi?query=GO:0055009&auto_wild_cards=yes&view=query&action=query&search_constraint=terms"	GO:0055009_atrial_cardiac_muscle_morphogenesis) 4 1
=HYPERLINK("http://www.godatabase.org/cgi-bin/go.cgi?query=GO:0060158&auto_wild_cards=yes&view=query&action=query&search_constraint=terms"	GO:0060158_activation_of_phospholipase_C_activity_by_dopamine_receptor_signaling_pathway) 4 1
=HYPERLINK("http://www.godatabase.org/cgi-bin/go.cgi?query=GO:0060291&auto_wild_cards=yes&view=query&action=query&search_constraint=terms"	GO:0060291_long-term_synaptic_potentiation) 4 1
=HYPERLINK("http://www.godatabase.org/cgi-bin/go.cgi?query=GO:0060459&auto_wild_cards=yes&view=query&action=query&search_constraint=terms"	GO:0060459_left_lung_development) 4 1
=HYPERLINK("http://www.godatabase.org/cgi-bin/go.cgi?query=GO:0070059&auto_wild_cards=yes&view=query&action=query&search_constraint=terms"	GO:0070059_apoptosis_in_response_to_endoplasmic_reticulum_stress) 4 1
=HYPERLINK("http://www.godatabase.org/cgi-bin/go.cgi?query=GO:0016310&auto_wild_cards=yes&view=query&action=query&search_constraint=terms"	GO:0016310_phosphorylation) 309 8 1.922956 -1.271835 182 17.427084 43.34 69.252916 0.238132
=HYPERLINK("http://www.godatabase.org/cgi-bin/go.cgi?query=GO:0006470&auto_wild_cards=yes&view=query&action=query&search_constraint=terms"	GO:0006470_protein_amino_acid_dephosphorylation) 28 2 5.305300 -1.268523 184 17.996419 44.34 70.683581 0.240978
=HYPERLINK("http://www.godatabase.org/cgi-bin/go.cgi?query=GO:0043193&auto_wild_cards=yes&view=query&action=query&search_constraint=terms"	GO:0043193_positive_regulation_of_gene-specific_transcription) 28 2 5.305300 -1.268523 184 17.996419 44.34 70.683581 0.240978
=HYPERLINK("http://www.godatabase.org/cgi-bin/go.cgi?query=GO:0048511&auto_wild_cards=yes&view=query&action=query&search_constraint=terms"	GO:0048511_rhythmic_process) 65 3 3.428040 -1.249324 185 18.487724 45.14 71.792276 0.244000
=HYPERLINK("http://www.godatabase.org/cgi-bin/go.cgi?query=GO:0042490&auto_wild_cards=yes&view=query&action=query&search_constraint=terms"	GO:0042490_mechanoreceptor_differentiation) 29 2 5.122358 -1.241184 186 19.564234 46.46 73.355766 0.249785
=HYPERLINK("http://www.godatabase.org/cgi-bin/go.cgi?query=GO:0048519&auto_wild_cards=yes&view=query&action=query&search_constraint=terms"	GO:0048519_negative_regulation_of_biological_process) 859 17 1.469920 -1.240875 187 19.589094 46.48 73.370906 0.248556
=HYPERLINK("http://www.godatabase.org/cgi-bin/go.cgi?query=GO:0051641&auto_wild_cards=yes&view=query&action=query&search_constraint=terms"	GO:0051641_cellular_localization) 370 9 1.806670 -1.240121 188 19.572059 46.52 73.467941 0.247447
=HYPERLINK("http://www.godatabase.org/cgi-bin/go.cgi?query=GO:0015837&auto_wild_cards=yes&view=query&action=query&search_constraint=terms"	GO:0015837_amine_transport) 66 3 3.376100 -1.233178 190 19.938882 46.88 73.821118 0.246737
=HYPERLINK("http://www.godatabase.org/cgi-bin/go.cgi?query=GO:0051130&auto_wild_cards=yes&view=query&action=query&search_constraint=terms"	GO:0051130_positive_regulation_of_cellular_component_organization) 66 3 3.376100 -1.233178 190 19.938882 46.88 73.821118 0.246737
=HYPERLINK("http://www.godatabase.org/cgi-bin/go.cgi?query=GO:0080090&auto_wild_cards=yes&view=query&action=query&search_constraint=terms"	GO:0080090_regulation_of_primary_metabolic_process) 926 18 1.443775 -1.231926 191 19.967077 46.91 73.852923 0.245602
=HYPERLINK("http://www.godatabase.org/cgi-bin/go.cgi?query=GO:0048514&auto_wild_cards=yes&view=query&action=query&search_constraint=terms"	GO:0048514_blood_vessel_morphogenesis) 158 5 2.350449 -1.220018 192 20.231408 47.38 74.528592 0.246771
=HYPERLINK("http://www.godatabase.org/cgi-bin/go.cgi?query=GO:0009791&auto_wild_cards=yes&view=query&action=query&search_constraint=terms"	GO:0009791_post-embryonic_development) 67 3 3.325710 -1.217337 194 20.513522 47.75 74.986478 0.246134
=HYPERLINK("http://www.godatabase.org/cgi-bin/go.cgi?query=GO:0051247&auto_wild_cards=yes&view=query&action=query&search_constraint=terms"	GO:0051247_positive_regulation_of_protein_metabolic_process) 67 3 3.325710 -1.217337 194 20.513522 47.75 74.986478 0.246134
=HYPERLINK("http://www.godatabase.org/cgi-bin/go.cgi?query=GO:0048565&auto_wild_cards=yes&view=query&action=query&search_constraint=terms"	GO:0048565_gut_development) 30 2 4.951613 -1.214912 195 21.623199 49.15 76.676801 0.252051
=HYPERLINK("http://www.godatabase.org/cgi-bin/go.cgi?query=GO:0010604&auto_wild_cards=yes&view=query&action=query&search_constraint=terms"	GO:0010604_positive_regulation_of_macromolecule_metabolic_process) 433 10 1.715339 -1.210277 196 21.752932 49.26 76.767068 0.251327
=HYPERLINK("http://www.godatabase.org/cgi-bin/go.cgi?query=GO:0016311&auto_wild_cards=yes&view=query&action=query&search_constraint=terms"	GO:0016311_dephosphorylation) 31 2 4.791883 -1.189635 200 23.211721 51.55 79.888279 0.257750
=HYPERLINK("http://www.godatabase.org/cgi-bin/go.cgi?query=GO:0021954&auto_wild_cards=yes&view=query&action=query&search_constraint=terms"	GO:0021954_central_nervous_system_neuron_development) 31 2 4.791883 -1.189635 200 23.211721 51.55 79.888279 0.257750
=HYPERLINK("http://www.godatabase.org/cgi-bin/go.cgi?query=GO:0033555&auto_wild_cards=yes&view=query&action=query&search_constraint=terms"	GO:0033555_multicellular_organismal_response_to_stress) 31 2 4.791883 -1.189635 200 23.211721 51.55 79.888279 0.257750
=HYPERLINK("http://www.godatabase.org/cgi-bin/go.cgi?query=GO:0048167&auto_wild_cards=yes&view=query&action=query&search_constraint=terms"	GO:0048167_regulation_of_synaptic_plasticity) 31 2 4.791883 -1.189635 200 23.211721 51.55 79.888279 0.257750
=HYPERLINK("http://www.godatabase.org/cgi-bin/go.cgi?query=GO:0001932&auto_wild_cards=yes&view=query&action=query&search_constraint=terms"	GO:0001932_regulation_of_protein_amino_acid_phosphorylation) 69 3 3.229313 -1.186537 201 23.411111 51.98 80.548889 0.258607
=HYPERLINK("http://www.godatabase.org/cgi-bin/go.cgi?query=GO:0000272&auto_wild_cards=yes&view=query&action=query&search_constraint=terms"	GO:0000272_polysaccharide_catabolic_process) 5 1 14.854839 -1.183378 233 38.498696 70.14 101.781304 0.301030
=HYPERLINK("http://www.godatabase.org/cgi-bin/go.cgi?query=GO:0001562&auto_wild_cards=yes&view=query&action=query&search_constraint=terms"	GO:0001562_response_to_protozoan) 5 1 14.854839 -1.183378 233 38.498696 70.14 101.781304 0.301030
=HYPERLINK("http://www.godatabase.org/cgi-bin/go.cgi?query=GO:0002825&auto_wild_cards=yes&view=query&action=query&search_constraint=terms"	GO:0002825_regulation_of_T-helper_1_type_immune_response) 5 1 14.854839 -1.183378 233 38.498696 70.14 101.781304 0.301030
=HYPERLINK("http://www.godatabase.org/cgi-bin/go.cgi?query=GO:0005980&auto_wild_cards=yes&view=query&action=query&search_constraint=terms"	GO:0005980_glycogen_catabolic_process) 5 1 14.854839 -1.183378 233 38.498696 70.14 101.781304 0.301030
=HYPERLINK("http://www.godatabase.org/cgi-bin/go.cgi?query=GO:0009251&auto_wild_cards=yes&view=query&action=query&search_constraint=terms"	GO:0009251_glucan_catabolic_process) 5 1 14.854839 -1.183378 233 38.498696 70.14 101.781304 0.301030
=HYPERLINK("http://www.godatabase.org/cgi-bin/go.cgi?query=GO:0010522&auto_wild_cards=yes&view=query&action=query&search_constraint=terms"	GO:0010522_regulation_of_calcium_ion_transport_into_cytosol) 5 1 14.854839 -1.183378 233 38.498696 70.14 101.781304 0.301030
=HYPERLINK("http://www.godatabase.org/cgi-bin/go.cgi?query=GO:0010676&auto_wild_cards=yes&view=query&action=query&search_constraint=terms"	GO:0010676_positive_regulation_of_cellular_carbohydrate_metabolic_process) 5 1 14.854839 -1.183378 233 38.498696 70.14 101.781304 0.301030
=HYPERLINK("http://www.godatabase.org/cgi-bin/go.cgi?query=GO:0015802&auto_wild_cards=yes&view=query&action=query&search_constraint=terms"	GO:0015802_basic_amino_acid_transport) 5 1 14.854839 -1.183378 233 38.498696 70.14 101.781304 0.301030
=HYPERLINK("http://www.godatabase.org/cgi-bin/go.cgi?query=GO:0019227&auto_wild_cards=yes&view=query&action=query&search_constraint=terms"	GO:0019227_neuronal_action_potential_propagation) 5 1 14.854839 -1.183378 233 38.498696 70.14 101.781304 0.301030
=HYPERLINK("http://www.godatabase.org/cgi-bin/go.cgi?query=GO:0021554&auto_wild_cards=yes&view=query&action=query&search_constraint=terms"	GO:0021554_optic_nerve_development) 5 1 14.854839 -1.183378 233 38.498696 70.14 101.781304 0.301030
=HYPERLINK("http://www.godatabase.org/cgi-bin/go.cgi?query=GO:0022415&auto_wild_cards=yes&view=query&action=query&search_constraint=terms"	GO:0022415_viral_reproductive_process) 5 1 14.854839 -1.183378 233 38.498696 70.14 101.781304 0.301030
=HYPERLINK("http://www.godatabase.org/cgi-bin/go.cgi?query=GO:0030004&auto_wild_cards=yes&view=query&action=query&search_constraint=terms"	GO:0030004_cellular_monovalent_inorganic_cation_homeostasis) 5 1 14.854839 -1.183378 233 38.498696 70.14 101.781304 0.301030
=HYPERLINK("http://www.godatabase.org/cgi-bin/go.cgi?query=GO:0030641&auto_wild_cards=yes&view=query&action=query&search_constraint=terms"	GO:0030641_regulation_of_cellular_pH) 5 1 14.854839 -1.183378 233 38.498696 70.14 101.781304 0.301030
=HYPERLINK("http://www.godatabase.org/cgi-bin/go.cgi?query=GO:0032845&auto_wild_cards=yes&view=query&action=query&search_constraint=terms"	GO:0032845_negative_regulation_of_homeostatic_process) 5 1 14.854839 -1.183378 233 38.498696 70.14 101.781304 0.301030
=HYPERLINK("http://www.godatabase.org/cgi-bin/go.cgi?query=GO:0033023&auto_wild_cards=yes&view=query&action=query&search_constraint=terms"	GO:0033023_mast_cell_homeostasis) 5 1 14.854839 -1.183378 233 38.498696 70.14 101.781304 0.301030
=HYPERLINK("http://www.godatabase.org/cgi-bin/go.cgi?query=GO:0033024&auto_wild_cards=yes&view=query&action=query&search_constraint=terms"	GO:0033024_mast_cell_apoptosis) 5 1 14.854839 -1.183378 233 38.498696 70.14 101.781304 0.301030
=HYPERLINK("http://www.godatabase.org/cgi-bin/go.cgi?query=GO:0033025&auto_wild_cards=yes&view=query&action=query&search_constraint=terms"	GO:0033025_regulation_of_mast_cell_apoptosis) 5 1 14.854839 -1.183378 233 38.498696 70.14 101.781304 0.301030
=HYPERLINK("http://www.godatabase.org/cgi-bin/go.cgi?query=GO:0035095&auto_wild_cards=yes&view=query&action=query&search_constraint=terms"	GO:0035095_behavioral_response_to_nicotine) 5 1 14.854839 -1.183378 233 38.498696 70.14 101.781304 0.301030
=HYPERLINK("http://www.godatabase.org/cgi-bin/go.cgi?query=GO:0035234&auto_wild_cards=yes&view=query&action=query&search_constraint=terms"	GO:0035234_germ_cell_programmed_cell_death) 5 1 14.854839 -1.183378 233 38.498696 70.14 101.781304 0.301030
=HYPERLINK("http://www.godatabase.org/cgi-bin/go.cgi?query=GO:0042416&auto_wild_cards=yes&view=query&action=query&search_constraint=terms"	GO:0042416_dopamine_biosynthetic_process) 5 1 14.854839 -1.183378 233 38.498696 70.14 101.781304 0.301030
=HYPERLINK("http://www.godatabase.org/cgi-bin/go.cgi?query=GO:0043030&auto_wild_cards=yes&view=query&action=query&search_constraint=terms"	GO:0043030_regulation_of_macrophage_activation) 5 1 14.854839 -1.183378 233 38.498696 70.14 101.781304 0.301030
=HYPERLINK("http://www.godatabase.org/cgi-bin/go.cgi?query=GO:0043489&auto_wild_cards=yes&view=query&action=query&search_constraint=terms"	GO:0043489_RNA_stabilization) 5 1 14.854839 -1.183378 233 38.498696 70.14 101.781304 0.301030
=HYPERLINK("http://www.godatabase.org/cgi-bin/go.cgi?query=GO:0044247&auto_wild_cards=yes&view=query&action=query&search_constraint=terms"	GO:0044247_cellular_polysaccharide_catabolic_process) 5 1 14.854839 -1.183378 233 38.498696 70.14 101.781304 0.301030
=HYPERLINK("http://www.godatabase.org/cgi-bin/go.cgi?query=GO:0045342&auto_wild_cards=yes&view=query&action=query&search_constraint=terms"	GO:0045342_MHC_class_II_biosynthetic_process) 5 1 14.854839 -1.183378 233 38.498696 70.14 101.781304 0.301030
=HYPERLINK("http://www.godatabase.org/cgi-bin/go.cgi?query=GO:0045730&auto_wild_cards=yes&view=query&action=query&search_constraint=terms"	GO:0045730_respiratory_burst) 5 1 14.854839 -1.183378 233 38.498696 70.14 101.781304 0.301030
=HYPERLINK("http://www.godatabase.org/cgi-bin/go.cgi?query=GO:0045851&auto_wild_cards=yes&view=query&action=query&search_constraint=terms"	GO:0045851_pH_reduction) 5 1 14.854839 -1.183378 233 38.498696 70.14 101.781304 0.301030
=HYPERLINK("http://www.godatabase.org/cgi-bin/go.cgi?query=GO:0048255&auto_wild_cards=yes&view=query&action=query&search_constraint=terms"	GO:0048255_mRNA_stabilization) 5 1 14.854839 -1.183378 233 38.498696 70.14 101.781304 0.301030
=HYPERLINK("http://www.godatabase.org/cgi-bin/go.cgi?query=GO:0048532&auto_wild_cards=yes&view=query&action=query&search_constraint=terms"	GO:0048532_anatomical_structure_arrangement) 5 1 14.854839 -1.183378 233 38.498696 70.14 101.781304 0.301030
=HYPERLINK("http://www.godatabase.org/cgi-bin/go.cgi?query=GO:0048934&auto_wild_cards=yes&view=query&action=query&search_constraint=terms"	GO:0048934_peripheral_nervous_system_neuron_differentiation) 5 1 14.854839 -1.183378 233 38.498696 70.14 101.781304 0.301030
=HYPERLINK("http://www.godatabase.org/cgi-bin/go.cgi?query=GO:0051057&auto_wild_cards=yes&view=query&action=query&search_constraint=terms"	GO:0051057_positive_regulation_of_small_GTPase_mediated_signal_transduction) 5 1 14.854839 -1.183378 233 38.498696 70.14 101.781304 0.301030
=HYPERLINK("http://www.godatabase.org/cgi-bin/go.cgi?query=GO:0051453&auto_wild_cards=yes&view=query&action=query&search_constraint=terms"	GO:0051453_regulation_of_intracellular_pH) 5 1 14.854839 -1.183378 233 38.498696 70.14 101.781304 0.301030
=HYPERLINK("http://www.godatabase.org/cgi-bin/go.cgi?query=GO:0060073&auto_wild_cards=yes&view=query&action=query&search_constraint=terms"	GO:0060073_micturition) 5 1 14.854839 -1.183378 233 38.498696 70.14 101.781304 0.301030
=HYPERLINK("http://www.godatabase.org/cgi-bin/go.cgi?query=GO:0031326&auto_wild_cards=yes&view=query&action=query&search_constraint=terms"	GO:0031326_regulation_of_cellular_biosynthetic_process) 812 16 1.463531 -1.170900 234 38.996627 70.8 102.603373 0.302564
=HYPERLINK("http://www.godatabase.org/cgi-bin/go.cgi?query=GO:0002274&auto_wild_cards=yes&view=query&action=query&search_constraint=terms"	GO:0002274_myeloid_leukocyte_activation) 32 2 4.642137 -1.165290 236 39.740457 72.05 104.359543 0.305297
=HYPERLINK("http://www.godatabase.org/cgi-bin/go.cgi?query=GO:0050770&auto_wild_cards=yes&view=query&action=query&search_constraint=terms"	GO:0050770_regulation_of_axonogenesis) 32 2 4.642137 -1.165290 236 39.740457 72.05 104.359543 0.305297
=HYPERLINK("http://www.godatabase.org/cgi-bin/go.cgi?query=GO:0031325&auto_wild_cards=yes&view=query&action=query&search_constraint=terms"	GO:0031325_positive_regulation_of_cellular_metabolic_process) 442 10 1.680412 -1.161473 237 39.835225 72.26 104.684775 0.304895
=HYPERLINK("http://www.godatabase.org/cgi-bin/go.cgi?query=GO:0009889&auto_wild_cards=yes&view=query&action=query&search_constraint=terms"	GO:0009889_regulation_of_biosynthetic_process) 815 16 1.458144 -1.158930 238 39.869609 72.32 104.770391 0.303866
=HYPERLINK("http://www.godatabase.org/cgi-bin/go.cgi?query=GO:0006807&auto_wild_cards=yes&view=query&action=query&search_constraint=terms"	GO:0006807_nitrogen_compound_metabolic_process) 1147 21 1.359859 -1.150901 239 40.331359 73.03 105.728641 0.305565
=HYPERLINK("http://www.godatabase.org/cgi-bin/go.cgi?query=GO:0006366&auto_wild_cards=yes&view=query&action=query&search_constraint=terms"	GO:0006366_transcription_from_RNA_polymerase_II_promoter) 444 10 1.672842 -1.150879 240 40.337762 73.08 105.822238 0.304500
=HYPERLINK("http://www.godatabase.org/cgi-bin/go.cgi?query=GO:0022037&auto_wild_cards=yes&view=query&action=query&search_constraint=terms"	GO:0022037_metencephalon_development) 33 2 4.501466 -1.141817 241 41.744203 74.76 107.775797 0.310207
=HYPERLINK("http://www.godatabase.org/cgi-bin/go.cgi?query=GO:0051716&auto_wild_cards=yes&view=query&action=query&search_constraint=terms"	GO:0051716_cellular_response_to_stimulus) 273 7 1.904467 -1.141798 242 41.876680 74.86 107.843320 0.309339
=HYPERLINK("http://www.godatabase.org/cgi-bin/go.cgi?query=GO:0044249&auto_wild_cards=yes&view=query&action=query&search_constraint=terms"	GO:0044249_cellular_biosynthetic_process) 1150 21 1.356311 -1.140632 243 41.846676 74.94 108.033324 0.308395
=HYPERLINK("http://www.godatabase.org/cgi-bin/go.cgi?query=GO:0022403&auto_wild_cards=yes&view=query&action=query&search_constraint=terms"	GO:0022403_cell_cycle_phase) 119 4 2.496612 -1.123468 244 42.494474 76.15 109.805526 0.312090
=HYPERLINK("http://www.godatabase.org/cgi-bin/go.cgi?query=GO:0010720&auto_wild_cards=yes&view=query&action=query&search_constraint=terms"	GO:0010720_positive_regulation_of_cell_development) 34 2 4.369070 -1.119164 245 43.132776 77.13 111.127224 0.314816
=HYPERLINK("http://www.godatabase.org/cgi-bin/go.cgi?query=GO:0009653&auto_wild_cards=yes&view=query&action=query&search_constraint=terms"	GO:0009653_anatomical_structure_morphogenesis) 958 18 1.395549 -1.111652 246 43.315612 77.49 111.664388 0.315000
=HYPERLINK("http://www.godatabase.org/cgi-bin/go.cgi?query=GO:0048513&auto_wild_cards=yes&view=query&action=query&search_constraint=terms"	GO:0048513_organ_development) 1365 24 1.305920 -1.107505 247 43.335137 77.6 111.864863 0.314170
=HYPERLINK("http://www.godatabase.org/cgi-bin/go.cgi?query=GO:0042127&auto_wild_cards=yes&view=query&action=query&search_constraint=terms"	GO:0042127_regulation_of_cell_proliferation) 393 9 1.700936 -1.107396 248 43.382060 77.64 111.897940 0.313065
=HYPERLINK("http://www.godatabase.org/cgi-bin/go.cgi?query=GO:0002360&auto_wild_cards=yes&view=query&action=query&search_constraint=terms"	GO:0002360_T_cell_lineage_commitment) 6 1 12.379032 -1.107060 269 54.474061 90.91 127.345939 0.337955
=HYPERLINK("http://www.godatabase.org/cgi-bin/go.cgi?query=GO:0002367&auto_wild_cards=yes&view=query&action=query&search_constraint=terms"	GO:0002367_cytokine_production_during_immune_response) 6 1 12.379032 -1.107060 269 54.474061 90.91 127.345939 0.337955
=HYPERLINK("http://www.godatabase.org/cgi-bin/go.cgi?query=GO:0006656&auto_wild_cards=yes&view=query&action=query&search_constraint=terms"	GO:0006656_phosphatidylcholine_biosynthetic_process) 6 1 12.379032 -1.107060 269 54.474061 90.91 127.345939 0.337955
=HYPERLINK("http://www.godatabase.org/cgi-bin/go.cgi?query=GO:0007406&auto_wild_cards=yes&view=query&action=query&search_constraint=terms"	GO:0007406_negative_regulation_of_neuroblast_proliferation) 6 1 12.379032 -1.107060 269 54.474061 90.91 127.345939 0.337955
=HYPERLINK("http://www.godatabase.org/cgi-bin/go.cgi?query=GO:0014812&auto_wild_cards=yes&view=query&action=query&search_constraint=terms"	GO:0014812_muscle_cell_migration) 6 1 12.379032 -1.107060 269 54.474061 90.91 127.345939 0.337955
=HYPERLINK("http://www.godatabase.org/cgi-bin/go.cgi?query=GO:0016032&auto_wild_cards=yes&view=query&action=query&search_constraint=terms"	GO:0016032_viral_reproduction) 6 1 12.379032 -1.107060 269 54.474061 90.91 127.345939 0.337955
=HYPERLINK("http://www.godatabase.org/cgi-bin/go.cgi?query=GO:0016574&auto_wild_cards=yes&view=query&action=query&search_constraint=terms"	GO:0016574_histone_ubiquitination) 6 1 12.379032 -1.107060 269 54.474061 90.91 127.345939 0.337955
=HYPERLINK("http://www.godatabase.org/cgi-bin/go.cgi?query=GO:0021548&auto_wild_cards=yes&view=query&action=query&search_constraint=terms"	GO:0021548_pons_development) 6 1 12.379032 -1.107060 269 54.474061 90.91 127.345939 0.337955
=HYPERLINK("http://www.godatabase.org/cgi-bin/go.cgi?query=GO:0032392&auto_wild_cards=yes&view=query&action=query&search_constraint=terms"	GO:0032392_DNA_geometric_change) 6 1 12.379032 -1.107060 269 54.474061 90.91 127.345939 0.337955
=HYPERLINK("http://www.godatabase.org/cgi-bin/go.cgi?query=GO:0032469&auto_wild_cards=yes&view=query&action=query&search_constraint=terms"	GO:0032469_endoplasmic_reticulum_calcium_ion_homeostasis) 6 1 12.379032 -1.107060 269 54.474061 90.91 127.345939 0.337955
=HYPERLINK("http://www.godatabase.org/cgi-bin/go.cgi?query=GO:0035094&auto_wild_cards=yes&view=query&action=query&search_constraint=terms"	GO:0035094_response_to_nicotine) 6 1 12.379032 -1.107060 269 54.474061 90.91 127.345939 0.337955
=HYPERLINK("http://www.godatabase.org/cgi-bin/go.cgi?query=GO:0043271&auto_wild_cards=yes&view=query&action=query&search_constraint=terms"	GO:0043271_negative_regulation_of_ion_transport) 6 1 12.379032 -1.107060 269 54.474061 90.91 127.345939 0.337955
=HYPERLINK("http://www.godatabase.org/cgi-bin/go.cgi?query=GO:0043467&auto_wild_cards=yes&view=query&action=query&search_constraint=terms"	GO:0043467_regulation_of_generation_of_precursor_metabolites_and_energy) 6 1 12.379032 -1.107060 269 54.474061 90.91 127.345939 0.337955
=HYPERLINK("http://www.godatabase.org/cgi-bin/go.cgi?query=GO:0045913&auto_wild_cards=yes&view=query&action=query&search_constraint=terms"	GO:0045913_positive_regulation_of_carbohydrate_metabolic_process) 6 1 12.379032 -1.107060 269 54.474061 90.91 127.345939 0.337955
=HYPERLINK("http://www.godatabase.org/cgi-bin/go.cgi?query=GO:0045931&auto_wild_cards=yes&view=query&action=query&search_constraint=terms"	GO:0045931_positive_regulation_of_mitotic_cell_cycle) 6 1 12.379032 -1.107060 269 54.474061 90.91 127.345939 0.337955
=HYPERLINK("http://www.godatabase.org/cgi-bin/go.cgi?query=GO:0048041&auto_wild_cards=yes&view=query&action=query&search_constraint=terms"	GO:0048041_focal_adhesion_formation) 6 1 12.379032 -1.107060 269 54.474061 90.91 127.345939 0.337955
=HYPERLINK("http://www.godatabase.org/cgi-bin/go.cgi?query=GO:0050829&auto_wild_cards=yes&view=query&action=query&search_constraint=terms"	GO:0050829_defense_response_to_Gram-negative_bacterium) 6 1 12.379032 -1.107060 269 54.474061 90.91 127.345939 0.337955
=HYPERLINK("http://www.godatabase.org/cgi-bin/go.cgi?query=GO:0050872&auto_wild_cards=yes&view=query&action=query&search_constraint=terms"	GO:0050872_white_fat_cell_differentiation) 6 1 12.379032 -1.107060 269 54.474061 90.91 127.345939 0.337955
=HYPERLINK("http://www.godatabase.org/cgi-bin/go.cgi?query=GO:0051881&auto_wild_cards=yes&view=query&action=query&search_constraint=terms"	GO:0051881_regulation_of_mitochondrial_membrane_potential) 6 1 12.379032 -1.107060 269 54.474061 90.91 127.345939 0.337955
=HYPERLINK("http://www.godatabase.org/cgi-bin/go.cgi?query=GO:0060134&auto_wild_cards=yes&view=query&action=query&search_constraint=terms"	GO:0060134_prepulse_inhibition) 6 1 12.379032 -1.107060 269 54.474061 90.91 127.345939 0.337955
=HYPERLINK("http://www.godatabase.org/cgi-bin/go.cgi?query=GO:0065004&auto_wild_cards=yes&view=query&action=query&search_constraint=terms"	GO:0065004_protein-DNA_complex_assembly) 6 1 12.379032 -1.107060 269 54.474061 90.91 127.345939 0.337955
=HYPERLINK("http://www.godatabase.org/cgi-bin/go.cgi?query=GO:0006355&auto_wild_cards=yes&view=query&action=query&search_constraint=terms"	GO:0006355_regulation_of_transcription__DNA-dependent) 575 12 1.550070 -1.104381 270 54.502371 90.97 127.437629 0.336926
=HYPERLINK("http://www.godatabase.org/cgi-bin/go.cgi?query=GO:0006350&auto_wild_cards=yes&view=query&action=query&search_constraint=terms"	GO:0006350_transcription) 701 14 1.483365 -1.102438 271 54.608563 91.14 127.671437 0.336310
=HYPERLINK("http://www.godatabase.org/cgi-bin/go.cgi?query=GO:0065009&auto_wild_cards=yes&view=query&action=query&search_constraint=terms"	GO:0065009_regulation_of_molecular_function) 279 7 1.863510 -1.102046 272 54.775888 91.31 127.844112 0.335699
=HYPERLINK("http://www.godatabase.org/cgi-bin/go.cgi?query=GO:0048522&auto_wild_cards=yes&view=query&action=query&search_constraint=terms"	GO:0048522_positive_regulation_of_cellular_process) 895 17 1.410795 -1.101460 273 54.756581 91.35 127.943419 0.334615
=HYPERLINK("http://www.godatabase.org/cgi-bin/go.cgi?query=GO:0007281&auto_wild_cards=yes&view=query&action=query&search_constraint=terms"	GO:0007281_germ_cell_development) 75 3 2.970968 -1.100596 274 54.922688 91.52 128.117312 0.334015
=HYPERLINK("http://www.godatabase.org/cgi-bin/go.cgi?query=GO:0007292&auto_wild_cards=yes&view=query&action=query&search_constraint=terms"	GO:0007292_female_gamete_generation) 35 2 4.244240 -1.097281 277 55.711434 92.42 129.128566 0.333646
=HYPERLINK("http://www.godatabase.org/cgi-bin/go.cgi?query=GO:0010810&auto_wild_cards=yes&view=query&action=query&search_constraint=terms"	GO:0010810_regulation_of_cell-substrate_adhesion) 35 2 4.244240 -1.097281 277 55.711434 92.42 129.128566 0.333646
=HYPERLINK("http://www.godatabase.org/cgi-bin/go.cgi?query=GO:0051051&auto_wild_cards=yes&view=query&action=query&search_constraint=terms"	GO:0051051_negative_regulation_of_transport) 35 2 4.244240 -1.097281 277 55.711434 92.42 129.128566 0.333646
=HYPERLINK("http://www.godatabase.org/cgi-bin/go.cgi?query=GO:0030001&auto_wild_cards=yes&view=query&action=query&search_constraint=terms"	GO:0030001_metal_ion_transport) 122 4 2.435219 -1.092378 278 56.031934 93.08 130.128066 0.334820
=HYPERLINK("http://www.godatabase.org/cgi-bin/go.cgi?query=GO:0045941&auto_wild_cards=yes&view=query&action=query&search_constraint=terms"	GO:0045941_positive_regulation_of_transcription) 338 8 1.757969 -1.088919 279 56.161057 93.22 130.278943 0.334122
=HYPERLINK("http://www.godatabase.org/cgi-bin/go.cgi?query=GO:0009725&auto_wild_cards=yes&view=query&action=query&search_constraint=terms"	GO:0009725_response_to_hormone_stimulus) 76 3 2.931876 -1.087137 280 56.280581 93.39 130.499419 0.333536
=HYPERLINK("http://www.godatabase.org/cgi-bin/go.cgi?query=GO:0009893&auto_wild_cards=yes&view=query&action=query&search_constraint=terms"	GO:0009893_positive_regulation_of_metabolic_process) 458 10 1.621707 -1.079181 281 56.576407 93.85 131.123593 0.333986
=HYPERLINK("http://www.godatabase.org/cgi-bin/go.cgi?query=GO:0051171&auto_wild_cards=yes&view=query&action=query&search_constraint=terms"	GO:0051171_regulation_of_nitrogen_compound_metabolic_process) 771 15 1.445023 -1.078583 282 56.616890 93.9 131.183110 0.332979
=HYPERLINK("http://www.godatabase.org/cgi-bin/go.cgi?query=GO:0007631&auto_wild_cards=yes&view=query&action=query&search_constraint=terms"	GO:0007631_feeding_behavior) 36 2 4.126344 -1.076126 285 57.354175 95.24 133.125825 0.334175
=HYPERLINK("http://www.godatabase.org/cgi-bin/go.cgi?query=GO:0022602&auto_wild_cards=yes&view=query&action=query&search_constraint=terms"	GO:0022602_ovulation_cycle_process) 36 2 4.126344 -1.076126 285 57.354175 95.24 133.125825 0.334175
=HYPERLINK("http://www.godatabase.org/cgi-bin/go.cgi?query=GO:0030278&auto_wild_cards=yes&view=query&action=query&search_constraint=terms"	GO:0030278_regulation_of_ossification) 36 2 4.126344 -1.076126 285 57.354175 95.24 133.125825 0.334175
=HYPERLINK("http://www.godatabase.org/cgi-bin/go.cgi?query=GO:0048523&auto_wild_cards=yes&view=query&action=query&search_constraint=terms"	GO:0048523_negative_regulation_of_cellular_process) 774 15 1.439422 -1.066981 286 57.634903 95.89 134.145097 0.335280
=HYPERLINK("http://www.godatabase.org/cgi-bin/go.cgi?query=GO:0007167&auto_wild_cards=yes&view=query&action=query&search_constraint=terms"	GO:0007167_enzyme_linked_receptor_protein_signaling_pathway) 229 6 1.946049 -1.065954 287 57.660903 95.94 134.219097 0.334286
=HYPERLINK("http://www.godatabase.org/cgi-bin/go.cgi?query=GO:0006873&auto_wild_cards=yes&view=query&action=query&search_constraint=terms"	GO:0006873_cellular_ion_homeostasis) 176 5 2.110062 -1.061512 288 57.868245 96.25 134.631755 0.334201
=HYPERLINK("http://www.godatabase.org/cgi-bin/go.cgi?query=GO:0007519&auto_wild_cards=yes&view=query&action=query&search_constraint=terms"	GO:0007519_skeletal_muscle_tissue_development) 78 3 2.856700 -1.060900 290 58.095741 96.68 135.264259 0.333379
=HYPERLINK("http://www.godatabase.org/cgi-bin/go.cgi?query=GO:0060538&auto_wild_cards=yes&view=query&action=query&search_constraint=terms"	GO:0060538_skeletal_muscle_organ_development) 78 3 2.856700 -1.060900 290 58.095741 96.68 135.264259 0.333379
=HYPERLINK("http://www.godatabase.org/cgi-bin/go.cgi?query=GO:0009058&auto_wild_cards=yes&view=query&action=query&search_constraint=terms"	GO:0009058_biosynthetic_process) 1175 21 1.327454 -1.057708 291 58.074354 96.75 135.425646 0.332474
=HYPERLINK("http://www.godatabase.org/cgi-bin/go.cgi?query=GO:0042698&auto_wild_cards=yes&view=query&action=query&search_constraint=terms"	GO:0042698_ovulation_cycle) 37 2 4.014821 -1.055656 292 58.795039 97.77 136.744961 0.334829
=HYPERLINK("http://www.godatabase.org/cgi-bin/go.cgi?query=GO:0051239&auto_wild_cards=yes&view=query&action=query&search_constraint=terms"	GO:0051239_regulation_of_multicellular_organismal_process) 587 12 1.518382 -1.051295 293 58.805255 97.86 136.914745 0.333993
=HYPERLINK("http://www.godatabase.org/cgi-bin/go.cgi?query=GO:0015674&auto_wild_cards=yes&view=query&action=query&search_constraint=terms"	GO:0015674_di-__tri-valent_inorganic_cation_transport) 79 3 2.820539 -1.048110 294 58.963400 98.09 137.216600 0.333639
=HYPERLINK("http://www.godatabase.org/cgi-bin/go.cgi?query=GO:0010628&auto_wild_cards=yes&view=query&action=query&search_constraint=terms"	GO:0010628_positive_regulation_of_gene_expression) 346 8 1.717322 -1.043199 295 58.961916 98.17 137.378084 0.332780
=HYPERLINK("http://www.godatabase.org/cgi-bin/go.cgi?query=GO:0001556&auto_wild_cards=yes&view=query&action=query&search_constraint=terms"	GO:0001556_oocyte_maturation) 7 1 10.610599 -1.042969 310 71.199713 113.73 156.260287 0.366871
=HYPERLINK("http://www.godatabase.org/cgi-bin/go.cgi?query=GO:0001936&auto_wild_cards=yes&view=query&action=query&search_constraint=terms"	GO:0001936_regulation_of_endothelial_cell_proliferation) 7 1 10.610599 -1.042969 310 71.199713 113.73 156.260287 0.366871
=HYPERLINK("http://www.godatabase.org/cgi-bin/go.cgi?query=GO:0002792&auto_wild_cards=yes&view=query&action=query&search_constraint=terms"	GO:0002792_negative_regulation_of_peptide_secretion) 7 1 10.610599 -1.042969 310 71.199713 113.73 156.260287 0.366871
=HYPERLINK("http://www.godatabase.org/cgi-bin/go.cgi?query=GO:0006096&auto_wild_cards=yes&view=query&action=query&search_constraint=terms"	GO:0006096_glycolysis) 7 1 10.610599 -1.042969 310 71.199713 113.73 156.260287 0.366871
=HYPERLINK("http://www.godatabase.org/cgi-bin/go.cgi?query=GO:0006119&auto_wild_cards=yes&view=query&action=query&search_constraint=terms"	GO:0006119_oxidative_phosphorylation) 7 1 10.610599 -1.042969 310 71.199713 113.73 156.260287 0.366871
=HYPERLINK("http://www.godatabase.org/cgi-bin/go.cgi?query=GO:0006352&auto_wild_cards=yes&view=query&action=query&search_constraint=terms"	GO:0006352_transcription_initiation) 7 1 10.610599 -1.042969 310 71.199713 113.73 156.260287 0.366871
=HYPERLINK("http://www.godatabase.org/cgi-bin/go.cgi?query=GO:0021884&auto_wild_cards=yes&view=query&action=query&search_constraint=terms"	GO:0021884_forebrain_neuron_development) 7 1 10.610599 -1.042969 310 71.199713 113.73 156.260287 0.366871
=HYPERLINK("http://www.godatabase.org/cgi-bin/go.cgi?query=GO:0030517&auto_wild_cards=yes&view=query&action=query&search_constraint=terms"	GO:0030517_negative_regulation_of_axon_extension) 7 1 10.610599 -1.042969 310 71.199713 113.73 156.260287 0.366871
=HYPERLINK("http://www.godatabase.org/cgi-bin/go.cgi?query=GO:0034599&auto_wild_cards=yes&view=query&action=query&search_constraint=terms"	GO:0034599_cellular_response_to_oxidative_stress) 7 1 10.610599 -1.042969 310 71.199713 113.73 156.260287 0.366871
=HYPERLINK("http://www.godatabase.org/cgi-bin/go.cgi?query=GO:0044275&auto_wild_cards=yes&view=query&action=query&search_constraint=terms"	GO:0044275_cellular_carbohydrate_catabolic_process) 7 1 10.610599 -1.042969 310 71.199713 113.73 156.260287 0.366871
=HYPERLINK("http://www.godatabase.org/cgi-bin/go.cgi?query=GO:0045668&auto_wild_cards=yes&view=query&action=query&search_constraint=terms"	GO:0045668_negative_regulation_of_osteoblast_differentiation) 7 1 10.610599 -1.042969 310 71.199713 113.73 156.260287 0.366871
=HYPERLINK("http://www.godatabase.org/cgi-bin/go.cgi?query=GO:0046676&auto_wild_cards=yes&view=query&action=query&search_constraint=terms"	GO:0046676_negative_regulation_of_insulin_secretion) 7 1 10.610599 -1.042969 310 71.199713 113.73 156.260287 0.366871
=HYPERLINK("http://www.godatabase.org/cgi-bin/go.cgi?query=GO:0048148&auto_wild_cards=yes&view=query&action=query&search_constraint=terms"	GO:0048148_behavioral_response_to_cocaine) 7 1 10.610599 -1.042969 310 71.199713 113.73 156.260287 0.366871
=HYPERLINK("http://www.godatabase.org/cgi-bin/go.cgi?query=GO:0048753&auto_wild_cards=yes&view=query&action=query&search_constraint=terms"	GO:0048753_pigment_granule_organization) 7 1 10.610599 -1.042969 310 71.199713 113.73 156.260287 0.366871
=HYPERLINK("http://www.godatabase.org/cgi-bin/go.cgi?query=GO:0048857&auto_wild_cards=yes&view=query&action=query&search_constraint=terms"	GO:0048857_neural_nucleus_development) 7 1 10.610599 -1.042969 310 71.199713 113.73 156.260287 0.366871
=HYPERLINK("http://www.godatabase.org/cgi-bin/go.cgi?query=GO:0051252&auto_wild_cards=yes&view=query&action=query&search_constraint=terms"	GO:0051252_regulation_of_RNA_metabolic_process) 590 12 1.510662 -1.038376 311 71.253494 113.84 156.426506 0.366045
=HYPERLINK("http://www.godatabase.org/cgi-bin/go.cgi?query=GO:0048732&auto_wild_cards=yes&view=query&action=query&search_constraint=terms"	GO:0048732_gland_development) 179 5 2.074698 -1.037455 312 71.355318 114.05 156.744682 0.365545
=HYPERLINK("http://www.godatabase.org/cgi-bin/go.cgi?query=GO:0006820&auto_wild_cards=yes&view=query&action=query&search_constraint=terms"	GO:0006820_anion_transport) 38 2 3.909168 -1.035835 314 72.261309 115.61 158.958691 0.368185
=HYPERLINK("http://www.godatabase.org/cgi-bin/go.cgi?query=GO:0010975&auto_wild_cards=yes&view=query&action=query&search_constraint=terms"	GO:0010975_regulation_of_neuron_projection_development) 38 2 3.909168 -1.035835 314 72.261309 115.61 158.958691 0.368185
=HYPERLINK("http://www.godatabase.org/cgi-bin/go.cgi?query=GO:0019752&auto_wild_cards=yes&view=query&action=query&search_constraint=terms"	GO:0019752_carboxylic_acid_metabolic_process) 181 5 2.051773 -1.021758 317 73.308737 116.96 160.611263 0.368959
=HYPERLINK("http://www.godatabase.org/cgi-bin/go.cgi?query=GO:0043436&auto_wild_cards=yes&view=query&action=query&search_constraint=terms"	GO:0043436_oxoacid_metabolic_process) 181 5 2.051773 -1.021758 317 73.308737 116.96 160.611263 0.368959
=HYPERLINK("http://www.godatabase.org/cgi-bin/go.cgi?query=GO:0055082&auto_wild_cards=yes&view=query&action=query&search_constraint=terms"	GO:0055082_cellular_chemical_homeostasis) 181 5 2.051773 -1.021758 317 73.308737 116.96 160.611263 0.368959
=HYPERLINK("http://www.godatabase.org/cgi-bin/go.cgi?query=GO:0016070&auto_wild_cards=yes&view=query&action=query&search_constraint=terms"	GO:0016070_RNA_metabolic_process) 658 13 1.467423 -1.018549 318 73.374330 117.13 160.885670 0.368333
=HYPERLINK("http://www.godatabase.org/cgi-bin/go.cgi?query=GO:0006644&auto_wild_cards=yes&view=query&action=query&search_constraint=terms"	GO:0006644_phospholipid_metabolic_process) 39 2 3.808933 -1.016628 321 74.700234 118.68 162.659766 0.369720
=HYPERLINK("http://www.godatabase.org/cgi-bin/go.cgi?query=GO:0007160&auto_wild_cards=yes&view=query&action=query&search_constraint=terms"	GO:0007160_cell-matrix_adhesion) 39 2 3.808933 -1.016628 321 74.700234 118.68 162.659766 0.369720
=HYPERLINK("http://www.godatabase.org/cgi-bin/go.cgi?query=GO:0021953&auto_wild_cards=yes&view=query&action=query&search_constraint=terms"	GO:0021953_central_nervous_system_neuron_differentiation) 39 2 3.808933 -1.016628 321 74.700234 118.68 162.659766 0.369720
=HYPERLINK("http://www.godatabase.org/cgi-bin/go.cgi?query=GO:0032787&auto_wild_cards=yes&view=query&action=query&search_constraint=terms"	GO:0032787_monocarboxylic_acid_metabolic_process) 130 4 2.285360 -1.014518 323 74.833598 118.91 162.986402 0.368142
=HYPERLINK("http://www.godatabase.org/cgi-bin/go.cgi?query=GO:0045165&auto_wild_cards=yes&view=query&action=query&search_constraint=terms"	GO:0045165_cell_fate_commitment) 130 4 2.285360 -1.014518 323 74.833598 118.91 162.986402 0.368142
=HYPERLINK("http://www.godatabase.org/cgi-bin/go.cgi?query=GO:0006082&auto_wild_cards=yes&view=query&action=query&search_constraint=terms"	GO:0006082_organic_acid_metabolic_process) 182 5 2.040500 -1.014009 324 74.912334 118.98 163.047666 0.367222
=HYPERLINK("http://www.godatabase.org/cgi-bin/go.cgi?query=GO:0045935&auto_wild_cards=yes&view=query&action=query&search_constraint=terms"	GO:0045935_positive_regulation_of_nucleobase__nucleoside__nucleotide_and_nucleic_acid_metabolic_process) 352 8 1.688050 -1.010139 325 75.362376 119.59 163.817624 0.367969
=HYPERLINK("http://www.godatabase.org/cgi-bin/go.cgi?query=GO:0042180&auto_wild_cards=yes&view=query&action=query&search_constraint=terms"	GO:0042180_cellular_ketone_metabolic_process) 183 5 2.029350 -1.006327 326 75.464274 119.8 164.135726 0.367485
=HYPERLINK("http://www.godatabase.org/cgi-bin/go.cgi?query=GO:0007049&auto_wild_cards=yes&view=query&action=query&search_constraint=terms"	GO:0007049_cell_cycle) 238 6 1.872459 -1.004376 327 75.582455 119.91 164.237545 0.366697
=HYPERLINK("http://www.godatabase.org/cgi-bin/go.cgi?query=GO:0030534&auto_wild_cards=yes&view=query&action=query&search_constraint=terms"	GO:0030534_adult_behavior) 83 3 2.684609 -0.999013 328 76.055655 120.54 165.024345 0.367500
=HYPERLINK("http://www.godatabase.org/cgi-bin/go.cgi?query=GO:0007346&auto_wild_cards=yes&view=query&action=query&search_constraint=terms"	GO:0007346_regulation_of_mitotic_cell_cycle) 40 2 3.713710 -0.998004 332 77.040764 121.98 166.919236 0.367410
=HYPERLINK("http://www.godatabase.org/cgi-bin/go.cgi?query=GO:0014031&auto_wild_cards=yes&view=query&action=query&search_constraint=terms"	GO:0014031_mesenchymal_cell_development) 40 2 3.713710 -0.998004 332 77.040764 121.98 166.919236 0.367410
=HYPERLINK("http://www.godatabase.org/cgi-bin/go.cgi?query=GO:0017015&auto_wild_cards=yes&view=query&action=query&search_constraint=terms"	GO:0017015_regulation_of_transforming_growth_factor_beta_receptor_signaling_pathway) 40 2 3.713710 -0.998004 332 77.040764 121.98 166.919236 0.367410
=HYPERLINK("http://www.godatabase.org/cgi-bin/go.cgi?query=GO:0046850&auto_wild_cards=yes&view=query&action=query&search_constraint=terms"	GO:0046850_regulation_of_bone_remodeling) 40 2 3.713710 -0.998004 332 77.040764 121.98 166.919236 0.367410
=HYPERLINK("http://www.godatabase.org/cgi-bin/go.cgi?query=GO:0002320&auto_wild_cards=yes&view=query&action=query&search_constraint=terms"	GO:0002320_lymphoid_progenitor_cell_differentiation) 8 1 9.284274 -0.987828 356 87.123690 135.34 183.556310 0.380169
=HYPERLINK("http://www.godatabase.org/cgi-bin/go.cgi?query=GO:0006582&auto_wild_cards=yes&view=query&action=query&search_constraint=terms"	GO:0006582_melanin_metabolic_process) 8 1 9.284274 -0.987828 356 87.123690 135.34 183.556310 0.380169
=HYPERLINK("http://www.godatabase.org/cgi-bin/go.cgi?query=GO:0009746&auto_wild_cards=yes&view=query&action=query&search_constraint=terms"	GO:0009746_response_to_hexose_stimulus) 8 1 9.284274 -0.987828 356 87.123690 135.34 183.556310 0.380169
=HYPERLINK("http://www.godatabase.org/cgi-bin/go.cgi?query=GO:0009749&auto_wild_cards=yes&view=query&action=query&search_constraint=terms"	GO:0009749_response_to_glucose_stimulus) 8 1 9.284274 -0.987828 356 87.123690 135.34 183.556310 0.380169
=HYPERLINK("http://www.godatabase.org/cgi-bin/go.cgi?query=GO:0014014&auto_wild_cards=yes&view=query&action=query&search_constraint=terms"	GO:0014014_negative_regulation_of_gliogenesis) 8 1 9.284274 -0.987828 356 87.123690 135.34 183.556310 0.380169
=HYPERLINK("http://www.godatabase.org/cgi-bin/go.cgi?query=GO:0014046&auto_wild_cards=yes&view=query&action=query&search_constraint=terms"	GO:0014046_dopamine_secretion) 8 1 9.284274 -0.987828 356 87.123690 135.34 183.556310 0.380169
=HYPERLINK("http://www.godatabase.org/cgi-bin/go.cgi?query=GO:0014059&auto_wild_cards=yes&view=query&action=query&search_constraint=terms"	GO:0014059_regulation_of_dopamine_secretion) 8 1 9.284274 -0.987828 356 87.123690 135.34 183.556310 0.380169
=HYPERLINK("http://www.godatabase.org/cgi-bin/go.cgi?query=GO:0018107&auto_wild_cards=yes&view=query&action=query&search_constraint=terms"	GO:0018107_peptidyl-threonine_phosphorylation) 8 1 9.284274 -0.987828 356 87.123690 135.34 183.556310 0.380169
=HYPERLINK("http://www.godatabase.org/cgi-bin/go.cgi?query=GO:0018210&auto_wild_cards=yes&view=query&action=query&search_constraint=terms"	GO:0018210_peptidyl-threonine_modification) 8 1 9.284274 -0.987828 356 87.123690 135.34 183.556310 0.380169
=HYPERLINK("http://www.godatabase.org/cgi-bin/go.cgi?query=GO:0021799&auto_wild_cards=yes&view=query&action=query&search_constraint=terms"	GO:0021799_cerebral_cortex_radially_oriented_cell_migration) 8 1 9.284274 -0.987828 356 87.123690 135.34 183.556310 0.380169
=HYPERLINK("http://www.godatabase.org/cgi-bin/go.cgi?query=GO:0034284&auto_wild_cards=yes&view=query&action=query&search_constraint=terms"	GO:0034284_response_to_monosaccharide_stimulus) 8 1 9.284274 -0.987828 356 87.123690 135.34 183.556310 0.380169
=HYPERLINK("http://www.godatabase.org/cgi-bin/go.cgi?query=GO:0040017&auto_wild_cards=yes&view=query&action=query&search_constraint=terms"	GO:0040017_positive_regulation_of_locomotion) 8 1 9.284274 -0.987828 356 87.123690 135.34 183.556310 0.380169
=HYPERLINK("http://www.godatabase.org/cgi-bin/go.cgi?query=GO:0042304&auto_wild_cards=yes&view=query&action=query&search_constraint=terms"	GO:0042304_regulation_of_fatty_acid_biosynthetic_process) 8 1 9.284274 -0.987828 356 87.123690 135.34 183.556310 0.380169
=HYPERLINK("http://www.godatabase.org/cgi-bin/go.cgi?query=GO:0042423&auto_wild_cards=yes&view=query&action=query&search_constraint=terms"	GO:0042423_catecholamine_biosynthetic_process) 8 1 9.284274 -0.987828 356 87.123690 135.34 183.556310 0.380169
=HYPERLINK("http://www.godatabase.org/cgi-bin/go.cgi?query=GO:0043368&auto_wild_cards=yes&view=query&action=query&search_constraint=terms"	GO:0043368_positive_T_cell_selection) 8 1 9.284274 -0.987828 356 87.123690 135.34 183.556310 0.380169
=HYPERLINK("http://www.godatabase.org/cgi-bin/go.cgi?query=GO:0045686&auto_wild_cards=yes&view=query&action=query&search_constraint=terms"	GO:0045686_negative_regulation_of_glial_cell_differentiation) 8 1 9.284274 -0.987828 356 87.123690 135.34 183.556310 0.380169
=HYPERLINK("http://www.godatabase.org/cgi-bin/go.cgi?query=GO:0046470&auto_wild_cards=yes&view=query&action=query&search_constraint=terms"	GO:0046470_phosphatidylcholine_metabolic_process) 8 1 9.284274 -0.987828 356 87.123690 135.34 183.556310 0.380169
=HYPERLINK("http://www.godatabase.org/cgi-bin/go.cgi?query=GO:0048520&auto_wild_cards=yes&view=query&action=query&search_constraint=terms"	GO:0048520_positive_regulation_of_behavior) 8 1 9.284274 -0.987828 356 87.123690 135.34 183.556310 0.380169
=HYPERLINK("http://www.godatabase.org/cgi-bin/go.cgi?query=GO:0048742&auto_wild_cards=yes&view=query&action=query&search_constraint=terms"	GO:0048742_regulation_of_skeletal_muscle_fiber_development) 8 1 9.284274 -0.987828 356 87.123690 135.34 183.556310 0.380169
=HYPERLINK("http://www.godatabase.org/cgi-bin/go.cgi?query=GO:0050920&auto_wild_cards=yes&view=query&action=query&search_constraint=terms"	GO:0050920_regulation_of_chemotaxis) 8 1 9.284274 -0.987828 356 87.123690 135.34 183.556310 0.380169
=HYPERLINK("http://www.godatabase.org/cgi-bin/go.cgi?query=GO:0050921&auto_wild_cards=yes&view=query&action=query&search_constraint=terms"	GO:0050921_positive_regulation_of_chemotaxis) 8 1 9.284274 -0.987828 356 87.123690 135.34 183.556310 0.380169
=HYPERLINK("http://www.godatabase.org/cgi-bin/go.cgi?query=GO:0050926&auto_wild_cards=yes&view=query&action=query&search_constraint=terms"	GO:0050926_regulation_of_positive_chemotaxis) 8 1 9.284274 -0.987828 356 87.123690 135.34 183.556310 0.380169
=HYPERLINK("http://www.godatabase.org/cgi-bin/go.cgi?query=GO:0050927&auto_wild_cards=yes&view=query&action=query&search_constraint=terms"	GO:0050927_positive_regulation_of_positive_chemotaxis) 8 1 9.284274 -0.987828 356 87.123690 135.34 183.556310 0.380169
=HYPERLINK("http://www.godatabase.org/cgi-bin/go.cgi?query=GO:0050930&auto_wild_cards=yes&view=query&action=query&search_constraint=terms"	GO:0050930_induction_of_positive_chemotaxis) 8 1 9.284274 -0.987828 356 87.123690 135.34 183.556310 0.380169
=HYPERLINK("http://www.godatabase.org/cgi-bin/go.cgi?query=GO:0044057&auto_wild_cards=yes&view=query&action=query&search_constraint=terms"	GO:0044057_regulation_of_system_process) 133 4 2.233810 -0.987074 357 87.463106 135.7 183.936894 0.380112
=HYPERLINK("http://www.godatabase.org/cgi-bin/go.cgi?query=GO:0001776&auto_wild_cards=yes&view=query&action=query&search_constraint=terms"	GO:0001776_leukocyte_homeostasis) 41 2 3.623131 -0.979934 364 89.096991 137.7 186.303009 0.378297
=HYPERLINK("http://www.godatabase.org/cgi-bin/go.cgi?query=GO:0006979&auto_wild_cards=yes&view=query&action=query&search_constraint=terms"	GO:0006979_response_to_oxidative_stress) 41 2 3.623131 -0.979934 364 89.096991 137.7 186.303009 0.378297
=HYPERLINK("http://www.godatabase.org/cgi-bin/go.cgi?query=GO:0008585&auto_wild_cards=yes&view=query&action=query&search_constraint=terms"	GO:0008585_female_gonad_development) 41 2 3.623131 -0.979934 364 89.096991 137.7 186.303009 0.378297
=HYPERLINK("http://www.godatabase.org/cgi-bin/go.cgi?query=GO:0015980&auto_wild_cards=yes&view=query&action=query&search_constraint=terms"	GO:0015980_energy_derivation_by_oxidation_of_organic_compounds) 41 2 3.623131 -0.979934 364 89.096991 137.7 186.303009 0.378297
=HYPERLINK("http://www.godatabase.org/cgi-bin/go.cgi?query=GO:0019216&auto_wild_cards=yes&view=query&action=query&search_constraint=terms"	GO:0019216_regulation_of_lipid_metabolic_process) 41 2 3.623131 -0.979934 364 89.096991 137.7 186.303009 0.378297
=HYPERLINK("http://www.godatabase.org/cgi-bin/go.cgi?query=GO:0031344&auto_wild_cards=yes&view=query&action=query&search_constraint=terms"	GO:0031344_regulation_of_cell_projection_organization) 41 2 3.623131 -0.979934 364 89.096991 137.7 186.303009 0.378297
=HYPERLINK("http://www.godatabase.org/cgi-bin/go.cgi?query=GO:0032844&auto_wild_cards=yes&view=query&action=query&search_constraint=terms"	GO:0032844_regulation_of_homeostatic_process) 41 2 3.623131 -0.979934 364 89.096991 137.7 186.303009 0.378297
=HYPERLINK("http://www.godatabase.org/cgi-bin/go.cgi?query=GO:0008283&auto_wild_cards=yes&view=query&action=query&search_constraint=terms"	GO:0008283_cell_proliferation) 544 11 1.501868 -0.967077 365 89.600535 138.45 187.299465 0.379315
=HYPERLINK("http://www.godatabase.org/cgi-bin/go.cgi?query=GO:0006897&auto_wild_cards=yes&view=query&action=query&search_constraint=terms"	GO:0006897_endocytosis) 86 3 2.590960 -0.964217 367 89.848534 138.87 187.891466 0.378392
=HYPERLINK("http://www.godatabase.org/cgi-bin/go.cgi?query=GO:0010324&auto_wild_cards=yes&view=query&action=query&search_constraint=terms"	GO:0010324_membrane_invagination) 86 3 2.590960 -0.964217 367 89.848534 138.87 187.891466 0.378392
=HYPERLINK("http://www.godatabase.org/cgi-bin/go.cgi?query=GO:0051173&auto_wild_cards=yes&view=query&action=query&search_constraint=terms"	GO:0051173_positive_regulation_of_nitrogen_compound_metabolic_process) 361 8 1.645966 -0.962435 368 89.842314 138.9 187.957686 0.377446
=HYPERLINK("http://www.godatabase.org/cgi-bin/go.cgi?query=GO:0010769&auto_wild_cards=yes&view=query&action=query&search_constraint=terms"	GO:0010769_regulation_of_cell_morphogenesis_involved_in_differentiation) 42 2 3.536866 -0.962389 370 90.989761 140.59 190.190239 0.379973
=HYPERLINK("http://www.godatabase.org/cgi-bin/go.cgi?query=GO:0045637&auto_wild_cards=yes&view=query&action=query&search_constraint=terms"	GO:0045637_regulation_of_myeloid_cell_differentiation) 42 2 3.536866 -0.962389 370 90.989761 140.59 190.190239 0.379973
=HYPERLINK("http://www.godatabase.org/cgi-bin/go.cgi?query=GO:0034961&auto_wild_cards=yes&view=query&action=query&search_constraint=terms"	GO:0034961_cellular_biopolymer_biosynthetic_process) 804 15 1.385713 -0.956464 371 91.198482 140.94 190.681518 0.379892
=HYPERLINK("http://www.godatabase.org/cgi-bin/go.cgi?query=GO:0045449&auto_wild_cards=yes&view=query&action=query&search_constraint=terms"	GO:0045449_regulation_of_transcription) 676 13 1.428350 -0.948354 372 91.700283 141.81 191.919717 0.381210
=HYPERLINK("http://www.godatabase.org/cgi-bin/go.cgi?query=GO:0043284&auto_wild_cards=yes&view=query&action=query&search_constraint=terms"	GO:0043284_biopolymer_biosynthetic_process) 807 15 1.380561 -0.945945 373 91.786707 141.92 192.053293 0.380483
=HYPERLINK("http://www.godatabase.org/cgi-bin/go.cgi?query=GO:0001508&auto_wild_cards=yes&view=query&action=query&search_constraint=terms"	GO:0001508_regulation_of_action_potential) 43 2 3.454614 -0.945345 377 93.416467 143.73 194.043533 0.381247
=HYPERLINK("http://www.godatabase.org/cgi-bin/go.cgi?query=GO:0001894&auto_wild_cards=yes&view=query&action=query&search_constraint=terms"	GO:0001894_tissue_homeostasis) 43 2 3.454614 -0.945345 377 93.416467 143.73 194.043533 0.381247
=HYPERLINK("http://www.godatabase.org/cgi-bin/go.cgi?query=GO:0019637&auto_wild_cards=yes&view=query&action=query&search_constraint=terms"	GO:0019637_organophosphate_metabolic_process) 43 2 3.454614 -0.945345 377 93.416467 143.73 194.043533 0.381247
=HYPERLINK("http://www.godatabase.org/cgi-bin/go.cgi?query=GO:0048762&auto_wild_cards=yes&view=query&action=query&search_constraint=terms"	GO:0048762_mesenchymal_cell_differentiation) 43 2 3.454614 -0.945345 377 93.416467 143.73 194.043533 0.381247
=HYPERLINK("http://www.godatabase.org/cgi-bin/go.cgi?query=GO:0001503&auto_wild_cards=yes&view=query&action=query&search_constraint=terms"	GO:0001503_ossification) 88 3 2.532075 -0.941915 378 93.770059 144.28 194.789941 0.381693
=HYPERLINK("http://www.godatabase.org/cgi-bin/go.cgi?query=GO:0001935&auto_wild_cards=yes&view=query&action=query&search_constraint=terms"	GO:0001935_endothelial_cell_proliferation) 9 1 8.252688 -0.939520 394 104.349277 156.93 209.510723 0.398299
=HYPERLINK("http://www.godatabase.org/cgi-bin/go.cgi?query=GO:0006007&auto_wild_cards=yes&view=query&action=query&search_constraint=terms"	GO:0006007_glucose_catabolic_process) 9 1 8.252688 -0.939520 394 104.349277 156.93 209.510723 0.398299
=HYPERLINK("http://www.godatabase.org/cgi-bin/go.cgi?query=GO:0010675&auto_wild_cards=yes&view=query&action=query&search_constraint=terms"	GO:0010675_regulation_of_cellular_carbohydrate_metabolic_process) 9 1 8.252688 -0.939520 394 104.349277 156.93 209.510723 0.398299
=HYPERLINK("http://www.godatabase.org/cgi-bin/go.cgi?query=GO:0014073&auto_wild_cards=yes&view=query&action=query&search_constraint=terms"	GO:0014073_response_to_tropane) 9 1 8.252688 -0.939520 394 104.349277 156.93 209.510723 0.398299
=HYPERLINK("http://www.godatabase.org/cgi-bin/go.cgi?query=GO:0019320&auto_wild_cards=yes&view=query&action=query&search_constraint=terms"	GO:0019320_hexose_catabolic_process) 9 1 8.252688 -0.939520 394 104.349277 156.93 209.510723 0.398299
=HYPERLINK("http://www.godatabase.org/cgi-bin/go.cgi?query=GO:0030279&auto_wild_cards=yes&view=query&action=query&search_constraint=terms"	GO:0030279_negative_regulation_of_ossification) 9 1 8.252688 -0.939520 394 104.349277 156.93 209.510723 0.398299
=HYPERLINK("http://www.godatabase.org/cgi-bin/go.cgi?query=GO:0035162&auto_wild_cards=yes&view=query&action=query&search_constraint=terms"	GO:0035162_embryonic_hemopoiesis) 9 1 8.252688 -0.939520 394 104.349277 156.93 209.510723 0.398299
=HYPERLINK("http://www.godatabase.org/cgi-bin/go.cgi?query=GO:0042220&auto_wild_cards=yes&view=query&action=query&search_constraint=terms"	GO:0042220_response_to_cocaine) 9 1 8.252688 -0.939520 394 104.349277 156.93 209.510723 0.398299
=HYPERLINK("http://www.godatabase.org/cgi-bin/go.cgi?query=GO:0045109&auto_wild_cards=yes&view=query&action=query&search_constraint=terms"	GO:0045109_intermediate_filament_organization) 9 1 8.252688 -0.939520 394 104.349277 156.93 209.510723 0.398299
=HYPERLINK("http://www.godatabase.org/cgi-bin/go.cgi?query=GO:0046365&auto_wild_cards=yes&view=query&action=query&search_constraint=terms"	GO:0046365_monosaccharide_catabolic_process) 9 1 8.252688 -0.939520 394 104.349277 156.93 209.510723 0.398299
=HYPERLINK("http://www.godatabase.org/cgi-bin/go.cgi?query=GO:0046888&auto_wild_cards=yes&view=query&action=query&search_constraint=terms"	GO:0046888_negative_regulation_of_hormone_secretion) 9 1 8.252688 -0.939520 394 104.349277 156.93 209.510723 0.398299
=HYPERLINK("http://www.godatabase.org/cgi-bin/go.cgi?query=GO:0048488&auto_wild_cards=yes&view=query&action=query&search_constraint=terms"	GO:0048488_synaptic_vesicle_endocytosis) 9 1 8.252688 -0.939520 394 104.349277 156.93 209.510723 0.398299
=HYPERLINK("http://www.godatabase.org/cgi-bin/go.cgi?query=GO:0048708&auto_wild_cards=yes&view=query&action=query&search_constraint=terms"	GO:0048708_astrocyte_differentiation) 9 1 8.252688 -0.939520 394 104.349277 156.93 209.510723 0.398299
=HYPERLINK("http://www.godatabase.org/cgi-bin/go.cgi?query=GO:0050433&auto_wild_cards=yes&view=query&action=query&search_constraint=terms"	GO:0050433_regulation_of_catecholamine_secretion) 9 1 8.252688 -0.939520 394 104.349277 156.93 209.510723 0.398299
=HYPERLINK("http://www.godatabase.org/cgi-bin/go.cgi?query=GO:0050918&auto_wild_cards=yes&view=query&action=query&search_constraint=terms"	GO:0050918_positive_chemotaxis) 9 1 8.252688 -0.939520 394 104.349277 156.93 209.510723 0.398299
=HYPERLINK("http://www.godatabase.org/cgi-bin/go.cgi?query=GO:0060052&auto_wild_cards=yes&view=query&action=query&search_constraint=terms"	GO:0060052_neurofilament_cytoskeleton_organization) 9 1 8.252688 -0.939520 394 104.349277 156.93 209.510723 0.398299
=HYPERLINK("http://www.godatabase.org/cgi-bin/go.cgi?query=GO:0010556&auto_wild_cards=yes&view=query&action=query&search_constraint=terms"	GO:0010556_regulation_of_macromolecule_biosynthetic_process) 745 14 1.395757 -0.933347 395 104.645512 157.23 209.814488 0.398051
=HYPERLINK("http://www.godatabase.org/cgi-bin/go.cgi?query=GO:0006606&auto_wild_cards=yes&view=query&action=query&search_constraint=terms"	GO:0006606_protein_import_into_nucleus) 44 2 3.376100 -0.928778 400 106.417057 159.49 212.562943 0.398725
=HYPERLINK("http://www.godatabase.org/cgi-bin/go.cgi?query=GO:0046545&auto_wild_cards=yes&view=query&action=query&search_constraint=terms"	GO:0046545_development_of_primary_female_sexual_characteristics) 44 2 3.376100 -0.928778 400 106.417057 159.49 212.562943 0.398725
=HYPERLINK("http://www.godatabase.org/cgi-bin/go.cgi?query=GO:0048593&auto_wild_cards=yes&view=query&action=query&search_constraint=terms"	GO:0048593_camera-type_eye_morphogenesis) 44 2 3.376100 -0.928778 400 106.417057 159.49 212.562943 0.398725
=HYPERLINK("http://www.godatabase.org/cgi-bin/go.cgi?query=GO:0051170&auto_wild_cards=yes&view=query&action=query&search_constraint=terms"	GO:0051170_nuclear_import) 44 2 3.376100 -0.928778 400 106.417057 159.49 212.562943 0.398725
=HYPERLINK("http://www.godatabase.org/cgi-bin/go.cgi?query=GO:0060485&auto_wild_cards=yes&view=query&action=query&search_constraint=terms"	GO:0060485_mesenchyme_development) 44 2 3.376100 -0.928778 400 106.417057 159.49 212.562943 0.398725
=HYPERLINK("http://www.godatabase.org/cgi-bin/go.cgi?query=GO:0016044&auto_wild_cards=yes&view=query&action=query&search_constraint=terms"	GO:0016044_membrane_organization) 140 4 2.122120 -0.926421 401 106.687413 159.79 212.892587 0.398479
=HYPERLINK("http://www.godatabase.org/cgi-bin/go.cgi?query=GO:0030324&auto_wild_cards=yes&view=query&action=query&search_constraint=terms"	GO:0030324_lung_development) 90 3 2.475806 -0.920291 402 107.033074 160.38 213.726926 0.398955
=HYPERLINK("http://www.godatabase.org/cgi-bin/go.cgi?query=GO:0019725&auto_wild_cards=yes&view=query&action=query&search_constraint=terms"	GO:0019725_cellular_homeostasis) 195 5 1.904467 -0.918998 403 107.200891 160.69 214.179109 0.398734
=HYPERLINK("http://www.godatabase.org/cgi-bin/go.cgi?query=GO:0034103&auto_wild_cards=yes&view=query&action=query&search_constraint=terms"	GO:0034103_regulation_of_tissue_remodeling) 45 2 3.301075 -0.912666 404 107.804303 161.71 215.615697 0.400272
=HYPERLINK("http://www.godatabase.org/cgi-bin/go.cgi?query=GO:0010557&auto_wild_cards=yes&view=query&action=query&search_constraint=terms"	GO:0010557_positive_regulation_of_macromolecule_biosynthetic_process) 371 8 1.601600 -0.911960 405 107.903598 161.86 215.816402 0.399654
=HYPERLINK("http://www.godatabase.org/cgi-bin/go.cgi?query=GO:0031399&auto_wild_cards=yes&view=query&action=query&search_constraint=terms"	GO:0031399_regulation_of_protein_modification_process) 91 3 2.448600 -0.909724 406 108.201554 162.26 216.318446 0.399655
=HYPERLINK("http://www.godatabase.org/cgi-bin/go.cgi?query=GO:0035239&auto_wild_cards=yes&view=query&action=query&search_constraint=terms"	GO:0035239_tube_morphogenesis) 143 4 2.077600 -0.901784 407 108.598094 162.9 217.201906 0.400246
=HYPERLINK("http://www.godatabase.org/cgi-bin/go.cgi?query=GO:0009719&auto_wild_cards=yes&view=query&action=query&search_constraint=terms"	GO:0009719_response_to_endogenous_stimulus) 92 3 2.421985 -0.899315 409 108.781241 163.11 217.438759 0.398802
=HYPERLINK("http://www.godatabase.org/cgi-bin/go.cgi?query=GO:0030323&auto_wild_cards=yes&view=query&action=query&search_constraint=terms"	GO:0030323_respiratory_tube_development) 92 3 2.421985 -0.899315 409 108.781241 163.11 217.438759 0.398802
=HYPERLINK("http://www.godatabase.org/cgi-bin/go.cgi?query=GO:0006357&auto_wild_cards=yes&view=query&action=query&search_constraint=terms"	GO:0006357_regulation_of_transcription_from_RNA_polymerase_II_promoter) 435 9 1.536707 -0.898892 410 108.859510 163.2 217.540490 0.398049
=HYPERLINK("http://www.godatabase.org/cgi-bin/go.cgi?query=GO:0006732&auto_wild_cards=yes&view=query&action=query&search_constraint=terms"	GO:0006732_coenzyme_metabolic_process) 46 2 3.229313 -0.896990 411 109.775198 164.34 218.904802 0.399854
=HYPERLINK("http://www.godatabase.org/cgi-bin/go.cgi?query=GO:0006109&auto_wild_cards=yes&view=query&action=query&search_constraint=terms"	GO:0006109_regulation_of_carbohydrate_metabolic_process) 10 1 7.427419 -0.896601 427 121.469808 178.91 236.350192 0.418993
=HYPERLINK("http://www.godatabase.org/cgi-bin/go.cgi?query=GO:0006289&auto_wild_cards=yes&view=query&action=query&search_constraint=terms"	GO:0006289_nucleotide-excision_repair) 10 1 7.427419 -0.896601 427 121.469808 178.91 236.350192 0.418993
=HYPERLINK("http://www.godatabase.org/cgi-bin/go.cgi?query=GO:0006805&auto_wild_cards=yes&view=query&action=query&search_constraint=terms"	GO:0006805_xenobiotic_metabolic_process) 10 1 7.427419 -0.896601 427 121.469808 178.91 236.350192 0.418993
=HYPERLINK("http://www.godatabase.org/cgi-bin/go.cgi?query=GO:0006826&auto_wild_cards=yes&view=query&action=query&search_constraint=terms"	GO:0006826_iron_ion_transport) 10 1 7.427419 -0.896601 427 121.469808 178.91 236.350192 0.418993
=HYPERLINK("http://www.godatabase.org/cgi-bin/go.cgi?query=GO:0007044&auto_wild_cards=yes&view=query&action=query&search_constraint=terms"	GO:0007044_cell-substrate_junction_assembly) 10 1 7.427419 -0.896601 427 121.469808 178.91 236.350192 0.418993
=HYPERLINK("http://www.godatabase.org/cgi-bin/go.cgi?query=GO:0009743&auto_wild_cards=yes&view=query&action=query&search_constraint=terms"	GO:0009743_response_to_carbohydrate_stimulus) 10 1 7.427419 -0.896601 427 121.469808 178.91 236.350192 0.418993
=HYPERLINK("http://www.godatabase.org/cgi-bin/go.cgi?query=GO:0016197&auto_wild_cards=yes&view=query&action=query&search_constraint=terms"	GO:0016197_endosome_transport) 10 1 7.427419 -0.896601 427 121.469808 178.91 236.350192 0.418993
=HYPERLINK("http://www.godatabase.org/cgi-bin/go.cgi?query=GO:0021895&auto_wild_cards=yes&view=query&action=query&search_constraint=terms"	GO:0021895_cerebral_cortex_neuron_differentiation) 10 1 7.427419 -0.896601 427 121.469808 178.91 236.350192 0.418993
=HYPERLINK("http://www.godatabase.org/cgi-bin/go.cgi?query=GO:0021952&auto_wild_cards=yes&view=query&action=query&search_constraint=terms"	GO:0021952_central_nervous_system_projection_neuron_axonogenesis) 10 1 7.427419 -0.896601 427 121.469808 178.91 236.350192 0.418993
=HYPERLINK("http://www.godatabase.org/cgi-bin/go.cgi?query=GO:0022900&auto_wild_cards=yes&view=query&action=query&search_constraint=terms"	GO:0022900_electron_transport_chain) 10 1 7.427419 -0.896601 427 121.469808 178.91 236.350192 0.418993
=HYPERLINK("http://www.godatabase.org/cgi-bin/go.cgi?query=GO:0022904&auto_wild_cards=yes&view=query&action=query&search_constraint=terms"	GO:0022904_respiratory_electron_transport_chain) 10 1 7.427419 -0.896601 427 121.469808 178.91 236.350192 0.418993
=HYPERLINK("http://www.godatabase.org/cgi-bin/go.cgi?query=GO:0031018&auto_wild_cards=yes&view=query&action=query&search_constraint=terms"	GO:0031018_endocrine_pancreas_development) 10 1 7.427419 -0.896601 427 121.469808 178.91 236.350192 0.418993
=HYPERLINK("http://www.godatabase.org/cgi-bin/go.cgi?query=GO:0031331&auto_wild_cards=yes&view=query&action=query&search_constraint=terms"	GO:0031331_positive_regulation_of_cellular_catabolic_process) 10 1 7.427419 -0.896601 427 121.469808 178.91 236.350192 0.418993
=HYPERLINK("http://www.godatabase.org/cgi-bin/go.cgi?query=GO:0042088&auto_wild_cards=yes&view=query&action=query&search_constraint=terms"	GO:0042088_T-helper_1_type_immune_response) 10 1 7.427419 -0.896601 427 121.469808 178.91 236.350192 0.418993
=HYPERLINK("http://www.godatabase.org/cgi-bin/go.cgi?query=GO:0043488&auto_wild_cards=yes&view=query&action=query&search_constraint=terms"	GO:0043488_regulation_of_mRNA_stability) 10 1 7.427419 -0.896601 427 121.469808 178.91 236.350192 0.418993
=HYPERLINK("http://www.godatabase.org/cgi-bin/go.cgi?query=GO:0048641&auto_wild_cards=yes&view=query&action=query&search_constraint=terms"	GO:0048641_regulation_of_skeletal_muscle_tissue_development) 10 1 7.427419 -0.896601 427 121.469808 178.91 236.350192 0.418993
=HYPERLINK("http://www.godatabase.org/cgi-bin/go.cgi?query=GO:0045596&auto_wild_cards=yes&view=query&action=query&search_constraint=terms"	GO:0045596_negative_regulation_of_cell_differentiation) 144 4 2.063172 -0.893743 428 121.660115 179.16 236.659885 0.418598
=HYPERLINK("http://www.godatabase.org/cgi-bin/go.cgi?query=GO:0019219&auto_wild_cards=yes&view=query&action=query&search_constraint=terms"	GO:0019219_regulation_of_nucleobase__nucleoside__nucleotide_and_nucleic_acid_metabolic_process) 757 14 1.373631 -0.891156 429 121.726306 179.34 236.953694 0.418042
=HYPERLINK("http://www.godatabase.org/cgi-bin/go.cgi?query=GO:0008610&auto_wild_cards=yes&view=query&action=query&search_constraint=terms"	GO:0008610_lipid_biosynthetic_process) 94 3 2.370453 -0.878958 431 123.416387 182.02 240.623613 0.422320
=HYPERLINK("http://www.godatabase.org/cgi-bin/go.cgi?query=GO:0034984&auto_wild_cards=yes&view=query&action=query&search_constraint=terms"	GO:0034984_cellular_response_to_DNA_damage_stimulus) 94 3 2.370453 -0.878958 431 123.416387 182.02 240.623613 0.422320
=HYPERLINK("http://www.godatabase.org/cgi-bin/go.cgi?query=GO:0006812&auto_wild_cards=yes&view=query&action=query&search_constraint=terms"	GO:0006812_cation_transport) 146 4 2.034909 -0.877911 432 123.533506 182.2 240.866494 0.421759
=HYPERLINK("http://www.godatabase.org/cgi-bin/go.cgi?query=GO:0022603&auto_wild_cards=yes&view=query&action=query&search_constraint=terms"	GO:0022603_regulation_of_anatomical_structure_morphogenesis) 147 4 2.021066 -0.870117 433 123.838969 182.58 241.321031 0.421663
=HYPERLINK("http://www.godatabase.org/cgi-bin/go.cgi?query=GO:0016043&auto_wild_cards=yes&view=query&action=query&search_constraint=terms"	GO:0016043_cellular_component_organization) 964 17 1.309815 -0.869028 434 123.882526 182.63 241.377474 0.420806
=HYPERLINK("http://www.godatabase.org/cgi-bin/go.cgi?query=GO:0034504&auto_wild_cards=yes&view=query&action=query&search_constraint=terms"	GO:0034504_protein_localization_in_nucleus) 48 2 3.094758 -0.866866 436 124.418000 183.55 242.682000 0.420986
=HYPERLINK("http://www.godatabase.org/cgi-bin/go.cgi?query=GO:0046849&auto_wild_cards=yes&view=query&action=query&search_constraint=terms"	GO:0046849_bone_remodeling) 48 2 3.094758 -0.866866 436 124.418000 183.55 242.682000 0.420986
=HYPERLINK("http://www.godatabase.org/cgi-bin/go.cgi?query=GO:0001568&auto_wild_cards=yes&view=query&action=query&search_constraint=terms"	GO:0001568_blood_vessel_development) 203 5 1.829414 -0.865402 437 124.489700 183.64 242.790300 0.420229
=HYPERLINK("http://www.godatabase.org/cgi-bin/go.cgi?query=GO:0001101&auto_wild_cards=yes&view=query&action=query&search_constraint=terms"	GO:0001101_response_to_acid) 11 1 6.752199 -0.858040 458 134.662394 195.55 256.437606 0.426965
=HYPERLINK("http://www.godatabase.org/cgi-bin/go.cgi?query=GO:0001963&auto_wild_cards=yes&view=query&action=query&search_constraint=terms"	GO:0001963_synaptic_transmission__dopaminergic) 11 1 6.752199 -0.858040 458 134.662394 195.55 256.437606 0.426965
=HYPERLINK("http://www.godatabase.org/cgi-bin/go.cgi?query=GO:0007162&auto_wild_cards=yes&view=query&action=query&search_constraint=terms"	GO:0007162_negative_regulation_of_cell_adhesion) 11 1 6.752199 -0.858040 458 134.662394 195.55 256.437606 0.426965
=HYPERLINK("http://www.godatabase.org/cgi-bin/go.cgi?query=GO:0007215&auto_wild_cards=yes&view=query&action=query&search_constraint=terms"	GO:0007215_glutamate_signaling_pathway) 11 1 6.752199 -0.858040 458 134.662394 195.55 256.437606 0.426965
=HYPERLINK("http://www.godatabase.org/cgi-bin/go.cgi?query=GO:0008354&auto_wild_cards=yes&view=query&action=query&search_constraint=terms"	GO:0008354_germ_cell_migration) 11 1 6.752199 -0.858040 458 134.662394 195.55 256.437606 0.426965
=HYPERLINK("http://www.godatabase.org/cgi-bin/go.cgi?query=GO:0008652&auto_wild_cards=yes&view=query&action=query&search_constraint=terms"	GO:0008652_cellular_amino_acid_biosynthetic_process) 11 1 6.752199 -0.858040 458 134.662394 195.55 256.437606 0.426965
=HYPERLINK("http://www.godatabase.org/cgi-bin/go.cgi?query=GO:0014013&auto_wild_cards=yes&view=query&action=query&search_constraint=terms"	GO:0014013_regulation_of_gliogenesis) 11 1 6.752199 -0.858040 458 134.662394 195.55 256.437606 0.426965
=HYPERLINK("http://www.godatabase.org/cgi-bin/go.cgi?query=GO:0021602&auto_wild_cards=yes&view=query&action=query&search_constraint=terms"	GO:0021602_cranial_nerve_morphogenesis) 11 1 6.752199 -0.858040 458 134.662394 195.55 256.437606 0.426965
=HYPERLINK("http://www.godatabase.org/cgi-bin/go.cgi?query=GO:0021846&auto_wild_cards=yes&view=query&action=query&search_constraint=terms"	GO:0021846_cell_proliferation_in_forebrain) 11 1 6.752199 -0.858040 458 134.662394 195.55 256.437606 0.426965
=HYPERLINK("http://www.godatabase.org/cgi-bin/go.cgi?query=GO:0030308&auto_wild_cards=yes&view=query&action=query&search_constraint=terms"	GO:0030308_negative_regulation_of_cell_growth) 11 1 6.752199 -0.858040 458 134.662394 195.55 256.437606 0.426965
=HYPERLINK("http://www.godatabase.org/cgi-bin/go.cgi?query=GO:0031646&auto_wild_cards=yes&view=query&action=query&search_constraint=terms"	GO:0031646_positive_regulation_of_neurological_system_process) 11 1 6.752199 -0.858040 458 134.662394 195.55 256.437606 0.426965
=HYPERLINK("http://www.godatabase.org/cgi-bin/go.cgi?query=GO:0031647&auto_wild_cards=yes&view=query&action=query&search_constraint=terms"	GO:0031647_regulation_of_protein_stability) 11 1 6.752199 -0.858040 458 134.662394 195.55 256.437606 0.426965
=HYPERLINK("http://www.godatabase.org/cgi-bin/go.cgi?query=GO:0033059&auto_wild_cards=yes&view=query&action=query&search_constraint=terms"	GO:0033059_cellular_pigmentation) 11 1 6.752199 -0.858040 458 134.662394 195.55 256.437606 0.426965
=HYPERLINK("http://www.godatabase.org/cgi-bin/go.cgi?query=GO:0042401&auto_wild_cards=yes&view=query&action=query&search_constraint=terms"	GO:0042401_biogenic_amine_biosynthetic_process) 11 1 6.752199 -0.858040 458 134.662394 195.55 256.437606 0.426965
=HYPERLINK("http://www.godatabase.org/cgi-bin/go.cgi?query=GO:0042439&auto_wild_cards=yes&view=query&action=query&search_constraint=terms"	GO:0042439_ethanolamine_and_derivative_metabolic_process) 11 1 6.752199 -0.858040 458 134.662394 195.55 256.437606 0.426965
=HYPERLINK("http://www.godatabase.org/cgi-bin/go.cgi?query=GO:0042542&auto_wild_cards=yes&view=query&action=query&search_constraint=terms"	GO:0042542_response_to_hydrogen_peroxide) 11 1 6.752199 -0.858040 458 134.662394 195.55 256.437606 0.426965
=HYPERLINK("http://www.godatabase.org/cgi-bin/go.cgi?query=GO:0045685&auto_wild_cards=yes&view=query&action=query&search_constraint=terms"	GO:0045685_regulation_of_glial_cell_differentiation) 11 1 6.752199 -0.858040 458 134.662394 195.55 256.437606 0.426965
=HYPERLINK("http://www.godatabase.org/cgi-bin/go.cgi?query=GO:0046928&auto_wild_cards=yes&view=query&action=query&search_constraint=terms"	GO:0046928_regulation_of_neurotransmitter_secretion) 11 1 6.752199 -0.858040 458 134.662394 195.55 256.437606 0.426965
=HYPERLINK("http://www.godatabase.org/cgi-bin/go.cgi?query=GO:0050772&auto_wild_cards=yes&view=query&action=query&search_constraint=terms"	GO:0050772_positive_regulation_of_axonogenesis) 11 1 6.752199 -0.858040 458 134.662394 195.55 256.437606 0.426965
=HYPERLINK("http://www.godatabase.org/cgi-bin/go.cgi?query=GO:0050806&auto_wild_cards=yes&view=query&action=query&search_constraint=terms"	GO:0050806_positive_regulation_of_synaptic_transmission) 11 1 6.752199 -0.858040 458 134.662394 195.55 256.437606 0.426965
=HYPERLINK("http://www.godatabase.org/cgi-bin/go.cgi?query=GO:0051971&auto_wild_cards=yes&view=query&action=query&search_constraint=terms"	GO:0051971_positive_regulation_of_transmission_of_nerve_impulse) 11 1 6.752199 -0.858040 458 134.662394 195.55 256.437606 0.426965
=HYPERLINK("http://www.godatabase.org/cgi-bin/go.cgi?query=GO:0034645&auto_wild_cards=yes&view=query&action=query&search_constraint=terms"	GO:0034645_cellular_macromolecule_biosynthetic_process) 901 16 1.318965 -0.855385 459 134.939052 195.91 256.880948 0.426819
=HYPERLINK("http://www.godatabase.org/cgi-bin/go.cgi?query=GO:0021543&auto_wild_cards=yes&view=query&action=query&search_constraint=terms"	GO:0021543_pallium_development) 49 2 3.031600 -0.852385 461 135.766336 197.41 259.053664 0.428221
=HYPERLINK("http://www.godatabase.org/cgi-bin/go.cgi?query=GO:0046660&auto_wild_cards=yes&view=query&action=query&search_constraint=terms"	GO:0046660_female_sex_differentiation) 49 2 3.031600 -0.852385 461 135.766336 197.41 259.053664 0.428221
=HYPERLINK("http://www.godatabase.org/cgi-bin/go.cgi?query=GO:0060541&auto_wild_cards=yes&view=query&action=query&search_constraint=terms"	GO:0060541_respiratory_system_development) 98 3 2.273700 -0.839994 462 136.819734 198.77 260.720266 0.430238
=HYPERLINK("http://www.godatabase.org/cgi-bin/go.cgi?query=GO:0017038&auto_wild_cards=yes&view=query&action=query&search_constraint=terms"	GO:0017038_protein_import) 50 2 2.970968 -0.838269 463 137.597039 199.7 261.802961 0.431317
=HYPERLINK("http://www.godatabase.org/cgi-bin/go.cgi?query=GO:0031328&auto_wild_cards=yes&view=query&action=query&search_constraint=terms"	GO:0031328_positive_regulation_of_cellular_biosynthetic_process) 387 8 1.535384 -0.836376 464 137.680734 199.85 262.019266 0.430711
=HYPERLINK("http://www.godatabase.org/cgi-bin/go.cgi?query=GO:0009887&auto_wild_cards=yes&view=query&action=query&search_constraint=terms"	GO:0009887_organ_morphogenesis) 642 12 1.388303 -0.835139 465 137.719986 199.91 262.100014 0.429914
=HYPERLINK("http://www.godatabase.org/cgi-bin/go.cgi?query=GO:0001944&auto_wild_cards=yes&view=query&action=query&search_constraint=terms"	GO:0001944_vasculature_development) 208 5 1.785437 -0.833622 466 137.893356 200.25 262.606644 0.429721
=HYPERLINK("http://www.godatabase.org/cgi-bin/go.cgi?query=GO:0009891&auto_wild_cards=yes&view=query&action=query&search_constraint=terms"	GO:0009891_positive_regulation_of_biosynthetic_process) 388 8 1.531427 -0.831854 467 137.942357 200.47 262.997643 0.429272
=HYPERLINK("http://www.godatabase.org/cgi-bin/go.cgi?query=GO:0060348&auto_wild_cards=yes&view=query&action=query&search_constraint=terms"	GO:0060348_bone_development) 99 3 2.250733 -0.830599 468 138.272073 200.94 263.607927 0.429359
=HYPERLINK("http://www.godatabase.org/cgi-bin/go.cgi?query=GO:0009059&auto_wild_cards=yes&view=query&action=query&search_constraint=terms"	GO:0009059_macromolecule_biosynthetic_process) 910 16 1.305920 -0.827706 469 138.343666 201.02 263.696334 0.428614
=HYPERLINK("http://www.godatabase.org/cgi-bin/go.cgi?query=GO:0032583&auto_wild_cards=yes&view=query&action=query&search_constraint=terms"	GO:0032583_regulation_of_gene-specific_transcription) 51 2 2.912713 -0.824503 470 139.091837 202.08 265.068163 0.429957
=HYPERLINK("http://www.godatabase.org/cgi-bin/go.cgi?query=GO:0001662&auto_wild_cards=yes&view=query&action=query&search_constraint=terms"	GO:0001662_behavioral_fear_response) 12 1 6.189516 -0.823078 486 148.820685 213.27 277.719315 0.438827
=HYPERLINK("http://www.godatabase.org/cgi-bin/go.cgi?query=GO:0002209&auto_wild_cards=yes&view=query&action=query&search_constraint=terms"	GO:0002209_behavioral_defense_response) 12 1 6.189516 -0.823078 486 148.820685 213.27 277.719315 0.438827
=HYPERLINK("http://www.godatabase.org/cgi-bin/go.cgi?query=GO:0002244&auto_wild_cards=yes&view=query&action=query&search_constraint=terms"	GO:0002244_hemopoietic_progenitor_cell_differentiation) 12 1 6.189516 -0.823078 486 148.820685 213.27 277.719315 0.438827
=HYPERLINK("http://www.godatabase.org/cgi-bin/go.cgi?query=GO:0002763&auto_wild_cards=yes&view=query&action=query&search_constraint=terms"	GO:0002763_positive_regulation_of_myeloid_leukocyte_differentiation) 12 1 6.189516 -0.823078 486 148.820685 213.27 277.719315 0.438827
=HYPERLINK("http://www.godatabase.org/cgi-bin/go.cgi?query=GO:0006839&auto_wild_cards=yes&view=query&action=query&search_constraint=terms"	GO:0006839_mitochondrial_transport) 12 1 6.189516 -0.823078 486 148.820685 213.27 277.719315 0.438827
=HYPERLINK("http://www.godatabase.org/cgi-bin/go.cgi?query=GO:0006879&auto_wild_cards=yes&view=query&action=query&search_constraint=terms"	GO:0006879_cellular_iron_ion_homeostasis) 12 1 6.189516 -0.823078 486 148.820685 213.27 277.719315 0.438827
=HYPERLINK("http://www.godatabase.org/cgi-bin/go.cgi?query=GO:0007143&auto_wild_cards=yes&view=query&action=query&search_constraint=terms"	GO:0007143_female_meiosis) 12 1 6.189516 -0.823078 486 148.820685 213.27 277.719315 0.438827
=HYPERLINK("http://www.godatabase.org/cgi-bin/go.cgi?query=GO:0008038&auto_wild_cards=yes&view=query&action=query&search_constraint=terms"	GO:0008038_neuron_recognition) 12 1 6.189516 -0.823078 486 148.820685 213.27 277.719315 0.438827
=HYPERLINK("http://www.godatabase.org/cgi-bin/go.cgi?query=GO:0015872&auto_wild_cards=yes&view=query&action=query&search_constraint=terms"	GO:0015872_dopamine_transport) 12 1 6.189516 -0.823078 486 148.820685 213.27 277.719315 0.438827
=HYPERLINK("http://www.godatabase.org/cgi-bin/go.cgi?query=GO:0030514&auto_wild_cards=yes&view=query&action=query&search_constraint=terms"	GO:0030514_negative_regulation_of_BMP_signaling_pathway) 12 1 6.189516 -0.823078 486 148.820685 213.27 277.719315 0.438827
=HYPERLINK("http://www.godatabase.org/cgi-bin/go.cgi?query=GO:0043487&auto_wild_cards=yes&view=query&action=query&search_constraint=terms"	GO:0043487_regulation_of_RNA_stability) 12 1 6.189516 -0.823078 486 148.820685 213.27 277.719315 0.438827
=HYPERLINK("http://www.godatabase.org/cgi-bin/go.cgi?query=GO:0045792&auto_wild_cards=yes&view=query&action=query&search_constraint=terms"	GO:0045792_negative_regulation_of_cell_size) 12 1 6.189516 -0.823078 486 148.820685 213.27 277.719315 0.438827
=HYPERLINK("http://www.godatabase.org/cgi-bin/go.cgi?query=GO:0048169&auto_wild_cards=yes&view=query&action=query&search_constraint=terms"	GO:0048169_regulation_of_long-term_neuronal_synaptic_plasticity) 12 1 6.189516 -0.823078 486 148.820685 213.27 277.719315 0.438827
=HYPERLINK("http://www.godatabase.org/cgi-bin/go.cgi?query=GO:0050795&auto_wild_cards=yes&view=query&action=query&search_constraint=terms"	GO:0050795_regulation_of_behavior) 12 1 6.189516 -0.823078 486 148.820685 213.27 277.719315 0.438827
=HYPERLINK("http://www.godatabase.org/cgi-bin/go.cgi?query=GO:0051588&auto_wild_cards=yes&view=query&action=query&search_constraint=terms"	GO:0051588_regulation_of_neurotransmitter_transport) 12 1 6.189516 -0.823078 486 148.820685 213.27 277.719315 0.438827
=HYPERLINK("http://www.godatabase.org/cgi-bin/go.cgi?query=GO:0055114&auto_wild_cards=yes&view=query&action=query&search_constraint=terms"	GO:0055114_oxidation_reduction) 12 1 6.189516 -0.823078 486 148.820685 213.27 277.719315 0.438827
=HYPERLINK("http://www.godatabase.org/cgi-bin/go.cgi?query=GO:0001525&auto_wild_cards=yes&view=query&action=query&search_constraint=terms"	GO:0001525_angiogenesis) 100 3 2.228226 -0.821338 487 148.992427 213.52 278.047573 0.438439
=HYPERLINK("http://www.godatabase.org/cgi-bin/go.cgi?query=GO:0010468&auto_wild_cards=yes&view=query&action=query&search_constraint=terms"	GO:0010468_regulation_of_gene_expression) 778 14 1.336554 -0.821083 488 149.032284 213.58 278.127716 0.437664
=HYPERLINK("http://www.godatabase.org/cgi-bin/go.cgi?query=GO:0045944&auto_wild_cards=yes&view=query&action=query&search_constraint=terms"	GO:0045944_positive_regulation_of_transcription_from_RNA_polymerase_II_promoter) 269 6 1.656673 -0.819139 489 149.053916 213.65 278.246084 0.436912
=HYPERLINK("http://www.godatabase.org/cgi-bin/go.cgi?query=GO:0010608&auto_wild_cards=yes&view=query&action=query&search_constraint=terms"	GO:0010608_posttranscriptional_regulation_of_gene_expression) 52 2 2.856700 -0.811075 490 150.321694 214.99 279.658306 0.438755
=HYPERLINK("http://www.godatabase.org/cgi-bin/go.cgi?query=GO:0022402&auto_wild_cards=yes&view=query&action=query&search_constraint=terms"	GO:0022402_cell_cycle_process) 155 4 1.916753 -0.810559 491 150.586968 215.38 280.173032 0.438656
=HYPERLINK("http://www.godatabase.org/cgi-bin/go.cgi?query=GO:0035295&auto_wild_cards=yes&view=query&action=query&search_constraint=terms"	GO:0035295_tube_development) 212 5 1.751750 -0.809096 492 150.683223 215.52 280.356777 0.438049
=HYPERLINK("http://www.godatabase.org/cgi-bin/go.cgi?query=GO:0006810&auto_wild_cards=yes&view=query&action=query&search_constraint=terms"	GO:0006810_transport) 718 13 1.344797 -0.800161 493 151.148778 216.16 281.171222 0.438458
=HYPERLINK("http://www.godatabase.org/cgi-bin/go.cgi?query=GO:0006576&auto_wild_cards=yes&view=query&action=query&search_constraint=terms"	GO:0006576_biogenic_amine_metabolic_process) 53 2 2.802800 -0.797970 495 151.830653 217.2 282.569347 0.438788
=HYPERLINK("http://www.godatabase.org/cgi-bin/go.cgi?query=GO:0050905&auto_wild_cards=yes&view=query&action=query&search_constraint=terms"	GO:0050905_neuromuscular_process) 53 2 2.802800 -0.797970 495 151.830653 217.2 282.569347 0.438788
=HYPERLINK("http://www.godatabase.org/cgi-bin/go.cgi?query=GO:0001836&auto_wild_cards=yes&view=query&action=query&search_constraint=terms"	GO:0001836_release_of_cytochrome_c_from_mitochondria) 13 1 5.713400 -0.791136 515 161.788689 229.39 296.991311 0.445417
=HYPERLINK("http://www.godatabase.org/cgi-bin/go.cgi?query=GO:0001958&auto_wild_cards=yes&view=query&action=query&search_constraint=terms"	GO:0001958_endochondral_ossification) 13 1 5.713400 -0.791136 515 161.788689 229.39 296.991311 0.445417
=HYPERLINK("http://www.godatabase.org/cgi-bin/go.cgi?query=GO:0007212&auto_wild_cards=yes&view=query&action=query&search_constraint=terms"	GO:0007212_dopamine_receptor_signaling_pathway) 13 1 5.713400 -0.791136 515 161.788689 229.39 296.991311 0.445417
=HYPERLINK("http://www.godatabase.org/cgi-bin/go.cgi?query=GO:0007274&auto_wild_cards=yes&view=query&action=query&search_constraint=terms"	GO:0007274_neuromuscular_synaptic_transmission) 13 1 5.713400 -0.791136 515 161.788689 229.39 296.991311 0.445417
=HYPERLINK("http://www.godatabase.org/cgi-bin/go.cgi?query=GO:0009410&auto_wild_cards=yes&view=query&action=query&search_constraint=terms"	GO:0009410_response_to_xenobiotic_stimulus) 13 1 5.713400 -0.791136 515 161.788689 229.39 296.991311 0.445417
=HYPERLINK("http://www.godatabase.org/cgi-bin/go.cgi?query=GO:0018105&auto_wild_cards=yes&view=query&action=query&search_constraint=terms"	GO:0018105_peptidyl-serine_phosphorylation) 13 1 5.713400 -0.791136 515 161.788689 229.39 296.991311 0.445417
=HYPERLINK("http://www.godatabase.org/cgi-bin/go.cgi?query=GO:0021879&auto_wild_cards=yes&view=query&action=query&search_constraint=terms"	GO:0021879_forebrain_neuron_differentiation) 13 1 5.713400 -0.791136 515 161.788689 229.39 296.991311 0.445417
=HYPERLINK("http://www.godatabase.org/cgi-bin/go.cgi?query=GO:0021955&auto_wild_cards=yes&view=query&action=query&search_constraint=terms"	GO:0021955_central_nervous_system_neuron_axonogenesis) 13 1 5.713400 -0.791136 515 161.788689 229.39 296.991311 0.445417
=HYPERLINK("http://www.godatabase.org/cgi-bin/go.cgi?query=GO:0030516&auto_wild_cards=yes&view=query&action=query&search_constraint=terms"	GO:0030516_regulation_of_axon_extension) 13 1 5.713400 -0.791136 515 161.788689 229.39 296.991311 0.445417
=HYPERLINK("http://www.godatabase.org/cgi-bin/go.cgi?query=GO:0031290&auto_wild_cards=yes&view=query&action=query&search_constraint=terms"	GO:0031290_retinal_ganglion_cell_axon_guidance) 13 1 5.713400 -0.791136 515 161.788689 229.39 296.991311 0.445417
=HYPERLINK("http://www.godatabase.org/cgi-bin/go.cgi?query=GO:0032729&auto_wild_cards=yes&view=query&action=query&search_constraint=terms"	GO:0032729_positive_regulation_of_interferon-gamma_production) 13 1 5.713400 -0.791136 515 161.788689 229.39 296.991311 0.445417
=HYPERLINK("http://www.godatabase.org/cgi-bin/go.cgi?query=GO:0034329&auto_wild_cards=yes&view=query&action=query&search_constraint=terms"	GO:0034329_cell_junction_assembly) 13 1 5.713400 -0.791136 515 161.788689 229.39 296.991311 0.445417
=HYPERLINK("http://www.godatabase.org/cgi-bin/go.cgi?query=GO:0046474&auto_wild_cards=yes&view=query&action=query&search_constraint=terms"	GO:0046474_glycerophospholipid_biosynthetic_process) 13 1 5.713400 -0.791136 515 161.788689 229.39 296.991311 0.445417
=HYPERLINK("http://www.godatabase.org/cgi-bin/go.cgi?query=GO:0046851&auto_wild_cards=yes&view=query&action=query&search_constraint=terms"	GO:0046851_negative_regulation_of_bone_remodeling) 13 1 5.713400 -0.791136 515 161.788689 229.39 296.991311 0.445417
=HYPERLINK("http://www.godatabase.org/cgi-bin/go.cgi?query=GO:0048566&auto_wild_cards=yes&view=query&action=query&search_constraint=terms"	GO:0048566_embryonic_gut_development) 13 1 5.713400 -0.791136 515 161.788689 229.39 296.991311 0.445417
=HYPERLINK("http://www.godatabase.org/cgi-bin/go.cgi?query=GO:0050764&auto_wild_cards=yes&view=query&action=query&search_constraint=terms"	GO:0050764_regulation_of_phagocytosis) 13 1 5.713400 -0.791136 515 161.788689 229.39 296.991311 0.445417
=HYPERLINK("http://www.godatabase.org/cgi-bin/go.cgi?query=GO:0050766&auto_wild_cards=yes&view=query&action=query&search_constraint=terms"	GO:0050766_positive_regulation_of_phagocytosis) 13 1 5.713400 -0.791136 515 161.788689 229.39 296.991311 0.445417
=HYPERLINK("http://www.godatabase.org/cgi-bin/go.cgi?query=GO:0050771&auto_wild_cards=yes&view=query&action=query&search_constraint=terms"	GO:0050771_negative_regulation_of_axonogenesis) 13 1 5.713400 -0.791136 515 161.788689 229.39 296.991311 0.445417
=HYPERLINK("http://www.godatabase.org/cgi-bin/go.cgi?query=GO:0060401&auto_wild_cards=yes&view=query&action=query&search_constraint=terms"	GO:0060401_cytosolic_calcium_ion_transport) 13 1 5.713400 -0.791136 515 161.788689 229.39 296.991311 0.445417
=HYPERLINK("http://www.godatabase.org/cgi-bin/go.cgi?query=GO:0060402&auto_wild_cards=yes&view=query&action=query&search_constraint=terms"	GO:0060402_calcium_ion_transport_into_cytosol) 13 1 5.713400 -0.791136 515 161.788689 229.39 296.991311 0.445417
=HYPERLINK("http://www.godatabase.org/cgi-bin/go.cgi?query=GO:0043405&auto_wild_cards=yes&view=query&action=query&search_constraint=terms"	GO:0043405_regulation_of_MAP_kinase_activity) 54 2 2.750896 -0.785176 517 163.298093 231.22 299.141907 0.447234
=HYPERLINK("http://www.godatabase.org/cgi-bin/go.cgi?query=GO:0044271&auto_wild_cards=yes&view=query&action=query&search_constraint=terms"	GO:0044271_nitrogen_compound_biosynthetic_process) 54 2 2.750896 -0.785176 517 163.298093 231.22 299.141907 0.447234
=HYPERLINK("http://www.godatabase.org/cgi-bin/go.cgi?query=GO:0048518&auto_wild_cards=yes&view=query&action=query&search_constraint=terms"	GO:0048518_positive_regulation_of_biological_process) 995 17 1.269006 -0.778047 518 163.664255 231.79 299.915745 0.447471
=HYPERLINK("http://www.godatabase.org/cgi-bin/go.cgi?query=GO:0048872&auto_wild_cards=yes&view=query&action=query&search_constraint=terms"	GO:0048872_homeostasis_of_number_of_cells) 105 3 2.122120 -0.776931 519 163.896559 232.22 300.543441 0.447437
=HYPERLINK("http://www.godatabase.org/cgi-bin/go.cgi?query=GO:0051128&auto_wild_cards=yes&view=query&action=query&search_constraint=terms"	GO:0051128_regulation_of_cellular_component_organization) 160 4 1.856855 -0.775700 520 164.014543 232.34 300.665457 0.446808
=HYPERLINK("http://www.godatabase.org/cgi-bin/go.cgi?query=GO:0048568&auto_wild_cards=yes&view=query&action=query&search_constraint=terms"	GO:0048568_embryonic_organ_development) 55 2 2.700880 -0.772682 521 164.957116 233.44 301.922884 0.448061
=HYPERLINK("http://www.godatabase.org/cgi-bin/go.cgi?query=GO:0051234&auto_wild_cards=yes&view=query&action=query&search_constraint=terms"	GO:0051234_establishment_of_localization) 729 13 1.324506 -0.764703 522 165.735928 234.45 303.164072 0.449138
=HYPERLINK("http://www.godatabase.org/cgi-bin/go.cgi?query=GO:0002262&auto_wild_cards=yes&view=query&action=query&search_constraint=terms"	GO:0002262_myeloid_cell_homeostasis) 14 1 5.305300 -0.761765 528 175.098203 245.42 315.741797 0.464811
=HYPERLINK("http://www.godatabase.org/cgi-bin/go.cgi?query=GO:0009108&auto_wild_cards=yes&view=query&action=query&search_constraint=terms"	GO:0009108_coenzyme_biosynthetic_process) 14 1 5.305300 -0.761765 528 175.098203 245.42 315.741797 0.464811
=HYPERLINK("http://www.godatabase.org/cgi-bin/go.cgi?query=GO:0010332&auto_wild_cards=yes&view=query&action=query&search_constraint=terms"	GO:0010332_response_to_gamma_radiation) 14 1 5.305300 -0.761765 528 175.098203 245.42 315.741797 0.464811
=HYPERLINK("http://www.godatabase.org/cgi-bin/go.cgi?query=GO:0031346&auto_wild_cards=yes&view=query&action=query&search_constraint=terms"	GO:0031346_positive_regulation_of_cell_projection_organization) 14 1 5.305300 -0.761765 528 175.098203 245.42 315.741797 0.464811
=HYPERLINK("http://www.godatabase.org/cgi-bin/go.cgi?query=GO:0034104&auto_wild_cards=yes&view=query&action=query&search_constraint=terms"	GO:0034104_negative_regulation_of_tissue_remodeling) 14 1 5.305300 -0.761765 528 175.098203 245.42 315.741797 0.464811
=HYPERLINK("http://www.godatabase.org/cgi-bin/go.cgi?query=GO:0051952&auto_wild_cards=yes&view=query&action=query&search_constraint=terms"	GO:0051952_regulation_of_amine_transport) 14 1 5.305300 -0.761765 528 175.098203 245.42 315.741797 0.464811
=HYPERLINK("http://www.godatabase.org/cgi-bin/go.cgi?query=GO:0001708&auto_wild_cards=yes&view=query&action=query&search_constraint=terms"	GO:0001708_cell_fate_specification) 56 2 2.652650 -0.760476 529 175.943796 246.88 317.816204 0.466692
=HYPERLINK("http://www.godatabase.org/cgi-bin/go.cgi?query=GO:0006139&auto_wild_cards=yes&view=query&action=query&search_constraint=terms"	GO:0006139_nucleobase__nucleoside__nucleotide_and_nucleic_acid_metabolic_process) 1002 17 1.260141 -0.758569 530 176.122850 247.15 318.177150 0.466321
=HYPERLINK("http://www.godatabase.org/cgi-bin/go.cgi?query=GO:0030099&auto_wild_cards=yes&view=query&action=query&search_constraint=terms"	GO:0030099_myeloid_cell_differentiation) 108 3 2.063172 -0.751719 532 176.501626 247.75 318.998374 0.465695
=HYPERLINK("http://www.godatabase.org/cgi-bin/go.cgi?query=GO:0051240&auto_wild_cards=yes&view=query&action=query&search_constraint=terms"	GO:0051240_positive_regulation_of_multicellular_organismal_process) 108 3 2.063172 -0.751719 532 176.501626 247.75 318.998374 0.465695
=HYPERLINK("http://www.godatabase.org/cgi-bin/go.cgi?query=GO:0001764&auto_wild_cards=yes&view=query&action=query&search_constraint=terms"	GO:0001764_neuron_migration) 57 2 2.606112 -0.748548 534 178.256654 249.77 321.283346 0.467734
=HYPERLINK("http://www.godatabase.org/cgi-bin/go.cgi?query=GO:0033365&auto_wild_cards=yes&view=query&action=query&search_constraint=terms"	GO:0033365_protein_localization_in_organelle) 57 2 2.606112 -0.748548 534 178.256654 249.77 321.283346 0.467734
=HYPERLINK("http://www.godatabase.org/cgi-bin/go.cgi?query=GO:0030902&auto_wild_cards=yes&view=query&action=query&search_constraint=terms"	GO:0030902_hindbrain_development) 58 2 2.561179 -0.736888 536 179.315979 251.39 323.464021 0.469011
=HYPERLINK("http://www.godatabase.org/cgi-bin/go.cgi?query=GO:0050804&auto_wild_cards=yes&view=query&action=query&search_constraint=terms"	GO:0050804_regulation_of_synaptic_transmission) 58 2 2.561179 -0.736888 536 179.315979 251.39 323.464021 0.469011
=HYPERLINK("http://www.godatabase.org/cgi-bin/go.cgi?query=GO:0043010&auto_wild_cards=yes&view=query&action=query&search_constraint=terms"	GO:0043010_camera-type_eye_development) 110 3 2.025660 -0.735469 538 179.742200 252.02 324.297800 0.468439
=HYPERLINK("http://www.godatabase.org/cgi-bin/go.cgi?query=GO:0055080&auto_wild_cards=yes&view=query&action=query&search_constraint=terms"	GO:0055080_cation_homeostasis) 110 3 2.025660 -0.735469 538 179.742200 252.02 324.297800 0.468439
=HYPERLINK("http://www.godatabase.org/cgi-bin/go.cgi?query=GO:0001759&auto_wild_cards=yes&view=query&action=query&search_constraint=terms"	GO:0001759_induction_of_an_organ) 15 1 4.951613 -0.734610 559 188.094884 261.53 334.965116 0.467853
=HYPERLINK("http://www.godatabase.org/cgi-bin/go.cgi?query=GO:0001782&auto_wild_cards=yes&view=query&action=query&search_constraint=terms"	GO:0001782_B_cell_homeostasis) 15 1 4.951613 -0.734610 559 188.094884 261.53 334.965116 0.467853
=HYPERLINK("http://www.godatabase.org/cgi-bin/go.cgi?query=GO:0001964&auto_wild_cards=yes&view=query&action=query&search_constraint=terms"	GO:0001964_startle_response) 15 1 4.951613 -0.734610 559 188.094884 261.53 334.965116 0.467853
=HYPERLINK("http://www.godatabase.org/cgi-bin/go.cgi?query=GO:0002286&auto_wild_cards=yes&view=query&action=query&search_constraint=terms"	GO:0002286_T_cell_activation_during_immune_response) 15 1 4.951613 -0.734610 559 188.094884 261.53 334.965116 0.467853
=HYPERLINK("http://www.godatabase.org/cgi-bin/go.cgi?query=GO:0007200&auto_wild_cards=yes&view=query&action=query&search_constraint=terms"	GO:0007200_activation_of_phospholipase_C_activity_by_G-protein_coupled_receptor_protein_signaling_pathway_coupled_to_IP3_second_messenger) 15 1 4.951613 -0.734610 559 188.094884 261.53 334.965116 0.467853
=HYPERLINK("http://www.godatabase.org/cgi-bin/go.cgi?query=GO:0007202&auto_wild_cards=yes&view=query&action=query&search_constraint=terms"	GO:0007202_activation_of_phospholipase_C_activity) 15 1 4.951613 -0.734610 559 188.094884 261.53 334.965116 0.467853
=HYPERLINK("http://www.godatabase.org/cgi-bin/go.cgi?query=GO:0007588&auto_wild_cards=yes&view=query&action=query&search_constraint=terms"	GO:0007588_excretion) 15 1 4.951613 -0.734610 559 188.094884 261.53 334.965116 0.467853
=HYPERLINK("http://www.godatabase.org/cgi-bin/go.cgi?query=GO:0010092&auto_wild_cards=yes&view=query&action=query&search_constraint=terms"	GO:0010092_specification_of_organ_identity) 15 1 4.951613 -0.734610 559 188.094884 261.53 334.965116 0.467853
=HYPERLINK("http://www.godatabase.org/cgi-bin/go.cgi?query=GO:0010518&auto_wild_cards=yes&view=query&action=query&search_constraint=terms"	GO:0010518_positive_regulation_of_phospholipase_activity) 15 1 4.951613 -0.734610 559 188.094884 261.53 334.965116 0.467853
=HYPERLINK("http://www.godatabase.org/cgi-bin/go.cgi?query=GO:0010863&auto_wild_cards=yes&view=query&action=query&search_constraint=terms"	GO:0010863_positive_regulation_of_phospholipase_C_activity) 15 1 4.951613 -0.734610 559 188.094884 261.53 334.965116 0.467853
=HYPERLINK("http://www.godatabase.org/cgi-bin/go.cgi?query=GO:0021795&auto_wild_cards=yes&view=query&action=query&search_constraint=terms"	GO:0021795_cerebral_cortex_cell_migration) 15 1 4.951613 -0.734610 559 188.094884 261.53 334.965116 0.467853
=HYPERLINK("http://www.godatabase.org/cgi-bin/go.cgi?query=GO:0021872&auto_wild_cards=yes&view=query&action=query&search_constraint=terms"	GO:0021872_generation_of_neurons_in_the_forebrain) 15 1 4.951613 -0.734610 559 188.094884 261.53 334.965116 0.467853
=HYPERLINK("http://www.godatabase.org/cgi-bin/go.cgi?query=GO:0031069&auto_wild_cards=yes&view=query&action=query&search_constraint=terms"	GO:0031069_hair_follicle_morphogenesis) 15 1 4.951613 -0.734610 559 188.094884 261.53 334.965116 0.467853
=HYPERLINK("http://www.godatabase.org/cgi-bin/go.cgi?query=GO:0031076&auto_wild_cards=yes&view=query&action=query&search_constraint=terms"	GO:0031076_embryonic_camera-type_eye_development) 15 1 4.951613 -0.734610 559 188.094884 261.53 334.965116 0.467853
=HYPERLINK("http://www.godatabase.org/cgi-bin/go.cgi?query=GO:0031329&auto_wild_cards=yes&view=query&action=query&search_constraint=terms"	GO:0031329_regulation_of_cellular_catabolic_process) 15 1 4.951613 -0.734610 559 188.094884 261.53 334.965116 0.467853
=HYPERLINK("http://www.godatabase.org/cgi-bin/go.cgi?query=GO:0045666&auto_wild_cards=yes&view=query&action=query&search_constraint=terms"	GO:0045666_positive_regulation_of_neuron_differentiation) 15 1 4.951613 -0.734610 559 188.094884 261.53 334.965116 0.467853
=HYPERLINK("http://www.godatabase.org/cgi-bin/go.cgi?query=GO:0046164&auto_wild_cards=yes&view=query&action=query&search_constraint=terms"	GO:0046164_alcohol_catabolic_process) 15 1 4.951613 -0.734610 559 188.094884 261.53 334.965116 0.467853
=HYPERLINK("http://www.godatabase.org/cgi-bin/go.cgi?query=GO:0048010&auto_wild_cards=yes&view=query&action=query&search_constraint=terms"	GO:0048010_vascular_endothelial_growth_factor_receptor_signaling_pathway) 15 1 4.951613 -0.734610 559 188.094884 261.53 334.965116 0.467853
=HYPERLINK("http://www.godatabase.org/cgi-bin/go.cgi?query=GO:0050796&auto_wild_cards=yes&view=query&action=query&search_constraint=terms"	GO:0050796_regulation_of_insulin_secretion) 15 1 4.951613 -0.734610 559 188.094884 261.53 334.965116 0.467853
=HYPERLINK("http://www.godatabase.org/cgi-bin/go.cgi?query=GO:0060425&auto_wild_cards=yes&view=query&action=query&search_constraint=terms"	GO:0060425_lung_morphogenesis) 15 1 4.951613 -0.734610 559 188.094884 261.53 334.965116 0.467853
=HYPERLINK("http://www.godatabase.org/cgi-bin/go.cgi?query=GO:0060749&auto_wild_cards=yes&view=query&action=query&search_constraint=terms"	GO:0060749_mammary_gland_alveolus_development) 15 1 4.951613 -0.734610 559 188.094884 261.53 334.965116 0.467853
=HYPERLINK("http://www.godatabase.org/cgi-bin/go.cgi?query=GO:0051049&auto_wild_cards=yes&view=query&action=query&search_constraint=terms"	GO:0051049_regulation_of_transport) 167 4 1.779023 -0.729692 560 188.458392 262.05 335.641608 0.467946
=HYPERLINK("http://www.godatabase.org/cgi-bin/go.cgi?query=GO:0035270&auto_wild_cards=yes&view=query&action=query&search_constraint=terms"	GO:0035270_endocrine_system_development) 59 2 2.517769 -0.725488 561 189.192139 263.15 337.107861 0.469073
=HYPERLINK("http://www.godatabase.org/cgi-bin/go.cgi?query=GO:0006974&auto_wild_cards=yes&view=query&action=query&search_constraint=terms"	GO:0006974_response_to_DNA_damage_stimulus) 113 3 1.971881 -0.711891 562 190.305198 264.76 339.214802 0.471103
=HYPERLINK("http://www.godatabase.org/cgi-bin/go.cgi?query=GO:0000302&auto_wild_cards=yes&view=query&action=query&search_constraint=terms"	GO:0000302_response_to_reactive_oxygen_species) 16 1 4.642137 -0.709384 569 198.428051 273.81 349.191949 0.481213
=HYPERLINK("http://www.godatabase.org/cgi-bin/go.cgi?query=GO:0008654&auto_wild_cards=yes&view=query&action=query&search_constraint=terms"	GO:0008654_phospholipid_biosynthetic_process) 16 1 4.642137 -0.709384 569 198.428051 273.81 349.191949 0.481213
=HYPERLINK("http://www.godatabase.org/cgi-bin/go.cgi?query=GO:0031345&auto_wild_cards=yes&view=query&action=query&search_constraint=terms"	GO:0031345_negative_regulation_of_cell_projection_organization) 16 1 4.642137 -0.709384 569 198.428051 273.81 349.191949 0.481213
=HYPERLINK("http://www.godatabase.org/cgi-bin/go.cgi?query=GO:0045104&auto_wild_cards=yes&view=query&action=query&search_constraint=terms"	GO:0045104_intermediate_filament_cytoskeleton_organization) 16 1 4.642137 -0.709384 569 198.428051 273.81 349.191949 0.481213
=HYPERLINK("http://www.godatabase.org/cgi-bin/go.cgi?query=GO:0048015&auto_wild_cards=yes&view=query&action=query&search_constraint=terms"	GO:0048015_phosphoinositide-mediated_signaling) 16 1 4.642137 -0.709384 569 198.428051 273.81 349.191949 0.481213
=HYPERLINK("http://www.godatabase.org/cgi-bin/go.cgi?query=GO:0051048&auto_wild_cards=yes&view=query&action=query&search_constraint=terms"	GO:0051048_negative_regulation_of_secretion) 16 1 4.642137 -0.709384 569 198.428051 273.81 349.191949 0.481213
=HYPERLINK("http://www.godatabase.org/cgi-bin/go.cgi?query=GO:0060193&auto_wild_cards=yes&view=query&action=query&search_constraint=terms"	GO:0060193_positive_regulation_of_lipase_activity) 16 1 4.642137 -0.709384 569 198.428051 273.81 349.191949 0.481213
=HYPERLINK("http://www.godatabase.org/cgi-bin/go.cgi?query=GO:0007005&auto_wild_cards=yes&view=query&action=query&search_constraint=terms"	GO:0007005_mitochondrion_organization) 61 2 2.435219 -0.703427 571 199.242987 274.91 350.577013 0.481454
=HYPERLINK("http://www.godatabase.org/cgi-bin/go.cgi?query=GO:0051969&auto_wild_cards=yes&view=query&action=query&search_constraint=terms"	GO:0051969_regulation_of_transmission_of_nerve_impulse) 61 2 2.435219 -0.703427 571 199.242987 274.91 350.577013 0.481454
=HYPERLINK("http://www.godatabase.org/cgi-bin/go.cgi?query=GO:0042592&auto_wild_cards=yes&view=query&action=query&search_constraint=terms"	GO:0042592_homeostatic_process) 419 8 1.418123 -0.702398 572 199.289068 275.16 351.030932 0.481049
=HYPERLINK("http://www.godatabase.org/cgi-bin/go.cgi?query=GO:0009987&auto_wild_cards=yes&view=query&action=query&search_constraint=terms"	GO:0009987_cellular_process) 3868 55 1.056122 -0.694332 573 199.690928 275.84 351.989072 0.481396
=HYPERLINK("http://www.godatabase.org/cgi-bin/go.cgi?query=GO:0007154&auto_wild_cards=yes&view=query&action=query&search_constraint=terms"	GO:0007154_cell_communication) 1096 18 1.219832 -0.693258 574 199.704524 275.91 352.115476 0.480679
=HYPERLINK("http://www.godatabase.org/cgi-bin/go.cgi?query=GO:0021537&auto_wild_cards=yes&view=query&action=query&search_constraint=terms"	GO:0021537_telencephalon_development) 62 2 2.395942 -0.692750 577 200.642294 277.36 354.077706 0.480693
=HYPERLINK("http://www.godatabase.org/cgi-bin/go.cgi?query=GO:0022604&auto_wild_cards=yes&view=query&action=query&search_constraint=terms"	GO:0022604_regulation_of_cell_morphogenesis) 62 2 2.395942 -0.692750 577 200.642294 277.36 354.077706 0.480693
=HYPERLINK("http://www.godatabase.org/cgi-bin/go.cgi?query=GO:0030855&auto_wild_cards=yes&view=query&action=query&search_constraint=terms"	GO:0030855_epithelial_cell_differentiation) 62 2 2.395942 -0.692750 577 200.642294 277.36 354.077706 0.480693
=HYPERLINK("http://www.godatabase.org/cgi-bin/go.cgi?query=GO:0048608&auto_wild_cards=yes&view=query&action=query&search_constraint=terms"	GO:0048608_reproductive_structure_development) 116 3 1.920884 -0.689222 578 201.501470 278.66 355.818530 0.482111
=HYPERLINK("http://www.godatabase.org/cgi-bin/go.cgi?query=GO:0002791&auto_wild_cards=yes&view=query&action=query&search_constraint=terms"	GO:0002791_regulation_of_peptide_secretion) 17 1 4.369070 -0.685851 596 209.345162 287.42 365.494838 0.482248
=HYPERLINK("http://www.godatabase.org/cgi-bin/go.cgi?query=GO:0010517&auto_wild_cards=yes&view=query&action=query&search_constraint=terms"	GO:0010517_regulation_of_phospholipase_activity) 17 1 4.369070 -0.685851 596 209.345162 287.42 365.494838 0.482248
=HYPERLINK("http://www.godatabase.org/cgi-bin/go.cgi?query=GO:0015807&auto_wild_cards=yes&view=query&action=query&search_constraint=terms"	GO:0015807_L-amino_acid_transport) 17 1 4.369070 -0.685851 596 209.345162 287.42 365.494838 0.482248
=HYPERLINK("http://www.godatabase.org/cgi-bin/go.cgi?query=GO:0021545&auto_wild_cards=yes&view=query&action=query&search_constraint=terms"	GO:0021545_cranial_nerve_development) 17 1 4.369070 -0.685851 596 209.345162 287.42 365.494838 0.482248
=HYPERLINK("http://www.godatabase.org/cgi-bin/go.cgi?query=GO:0022029&auto_wild_cards=yes&view=query&action=query&search_constraint=terms"	GO:0022029_telencephalon_cell_migration) 17 1 4.369070 -0.685851 596 209.345162 287.42 365.494838 0.482248
=HYPERLINK("http://www.godatabase.org/cgi-bin/go.cgi?query=GO:0032535&auto_wild_cards=yes&view=query&action=query&search_constraint=terms"	GO:0032535_regulation_of_cellular_component_size) 17 1 4.369070 -0.685851 596 209.345162 287.42 365.494838 0.482248
=HYPERLINK("http://www.godatabase.org/cgi-bin/go.cgi?query=GO:0042384&auto_wild_cards=yes&view=query&action=query&search_constraint=terms"	GO:0042384_cilium_assembly) 17 1 4.369070 -0.685851 596 209.345162 287.42 365.494838 0.482248
=HYPERLINK("http://www.godatabase.org/cgi-bin/go.cgi?query=GO:0042398&auto_wild_cards=yes&view=query&action=query&search_constraint=terms"	GO:0042398_cellular_amino_acid_derivative_biosynthetic_process) 17 1 4.369070 -0.685851 596 209.345162 287.42 365.494838 0.482248
=HYPERLINK("http://www.godatabase.org/cgi-bin/go.cgi?query=GO:0042417&auto_wild_cards=yes&view=query&action=query&search_constraint=terms"	GO:0042417_dopamine_metabolic_process) 17 1 4.369070 -0.685851 596 209.345162 287.42 365.494838 0.482248
=HYPERLINK("http://www.godatabase.org/cgi-bin/go.cgi?query=GO:0042440&auto_wild_cards=yes&view=query&action=query&search_constraint=terms"	GO:0042440_pigment_metabolic_process) 17 1 4.369070 -0.685851 596 209.345162 287.42 365.494838 0.482248
=HYPERLINK("http://www.godatabase.org/cgi-bin/go.cgi?query=GO:0043407&auto_wild_cards=yes&view=query&action=query&search_constraint=terms"	GO:0043407_negative_regulation_of_MAP_kinase_activity) 17 1 4.369070 -0.685851 596 209.345162 287.42 365.494838 0.482248
=HYPERLINK("http://www.godatabase.org/cgi-bin/go.cgi?query=GO:0045333&auto_wild_cards=yes&view=query&action=query&search_constraint=terms"	GO:0045333_cellular_respiration) 17 1 4.369070 -0.685851 596 209.345162 287.42 365.494838 0.482248
=HYPERLINK("http://www.godatabase.org/cgi-bin/go.cgi?query=GO:0045667&auto_wild_cards=yes&view=query&action=query&search_constraint=terms"	GO:0045667_regulation_of_osteoblast_differentiation) 17 1 4.369070 -0.685851 596 209.345162 287.42 365.494838 0.482248
=HYPERLINK("http://www.godatabase.org/cgi-bin/go.cgi?query=GO:0045786&auto_wild_cards=yes&view=query&action=query&search_constraint=terms"	GO:0045786_negative_regulation_of_cell_cycle) 17 1 4.369070 -0.685851 596 209.345162 287.42 365.494838 0.482248
=HYPERLINK("http://www.godatabase.org/cgi-bin/go.cgi?query=GO:0048168&auto_wild_cards=yes&view=query&action=query&search_constraint=terms"	GO:0048168_regulation_of_neuronal_synaptic_plasticity) 17 1 4.369070 -0.685851 596 209.345162 287.42 365.494838 0.482248
=HYPERLINK("http://www.godatabase.org/cgi-bin/go.cgi?query=GO:0048873&auto_wild_cards=yes&view=query&action=query&search_constraint=terms"	GO:0048873_homeostasis_of_number_of_cells_within_a_tissue) 17 1 4.369070 -0.685851 596 209.345162 287.42 365.494838 0.482248
=HYPERLINK("http://www.godatabase.org/cgi-bin/go.cgi?query=GO:0055072&auto_wild_cards=yes&view=query&action=query&search_constraint=terms"	GO:0055072_iron_ion_homeostasis) 17 1 4.369070 -0.685851 596 209.345162 287.42 365.494838 0.482248
=HYPERLINK("http://www.godatabase.org/cgi-bin/go.cgi?query=GO:0060350&auto_wild_cards=yes&view=query&action=query&search_constraint=terms"	GO:0060350_endochondral_bone_morphogenesis) 17 1 4.369070 -0.685851 596 209.345162 287.42 365.494838 0.482248
=HYPERLINK("http://www.godatabase.org/cgi-bin/go.cgi?query=GO:0051186&auto_wild_cards=yes&view=query&action=query&search_constraint=terms"	GO:0051186_cofactor_metabolic_process) 63 2 2.357911 -0.682299 597 210.201500 288.52 366.838500 0.483283
=HYPERLINK("http://www.godatabase.org/cgi-bin/go.cgi?query=GO:0001501&auto_wild_cards=yes&view=query&action=query&search_constraint=terms"	GO:0001501_skeletal_system_development) 236 5 1.573606 -0.676994 598 210.709158 289.26 367.810842 0.483712
=HYPERLINK("http://www.godatabase.org/cgi-bin/go.cgi?query=GO:0006519&auto_wild_cards=yes&view=query&action=query&search_constraint=terms"	GO:0006519_cellular_amino_acid_and_derivative_metabolic_process) 118 3 1.888327 -0.674590 599 211.232408 290.01 368.787592 0.484157
=HYPERLINK("http://www.godatabase.org/cgi-bin/go.cgi?query=GO:0006915&auto_wild_cards=yes&view=query&action=query&search_constraint=terms"	GO:0006915_apoptosis) 427 8 1.391554 -0.672140 600 211.414306 290.19 368.965694 0.483650
=HYPERLINK("http://www.godatabase.org/cgi-bin/go.cgi?query=GO:0031644&auto_wild_cards=yes&view=query&action=query&search_constraint=terms"	GO:0031644_regulation_of_neurological_system_process) 64 2 2.321069 -0.672067 601 211.988320 291.11 370.231680 0.484376
=HYPERLINK("http://www.godatabase.org/cgi-bin/go.cgi?query=GO:0001818&auto_wild_cards=yes&view=query&action=query&search_constraint=terms"	GO:0001818_negative_regulation_of_cytokine_production) 18 1 4.126344 -0.663817 620 221.150466 302.18 383.209534 0.487387
=HYPERLINK("http://www.godatabase.org/cgi-bin/go.cgi?query=GO:0002064&auto_wild_cards=yes&view=query&action=query&search_constraint=terms"	GO:0002064_epithelial_cell_development) 18 1 4.126344 -0.663817 620 221.150466 302.18 383.209534 0.487387
=HYPERLINK("http://www.godatabase.org/cgi-bin/go.cgi?query=GO:0002285&auto_wild_cards=yes&view=query&action=query&search_constraint=terms"	GO:0002285_lymphocyte_activation_during_immune_response) 18 1 4.126344 -0.663817 620 221.150466 302.18 383.209534 0.487387
=HYPERLINK("http://www.godatabase.org/cgi-bin/go.cgi?query=GO:0006940&auto_wild_cards=yes&view=query&action=query&search_constraint=terms"	GO:0006940_regulation_of_smooth_muscle_contraction) 18 1 4.126344 -0.663817 620 221.150466 302.18 383.209534 0.487387
=HYPERLINK("http://www.godatabase.org/cgi-bin/go.cgi?query=GO:0015711&auto_wild_cards=yes&view=query&action=query&search_constraint=terms"	GO:0015711_organic_anion_transport) 18 1 4.126344 -0.663817 620 221.150466 302.18 383.209534 0.487387
=HYPERLINK("http://www.godatabase.org/cgi-bin/go.cgi?query=GO:0021885&auto_wild_cards=yes&view=query&action=query&search_constraint=terms"	GO:0021885_forebrain_cell_migration) 18 1 4.126344 -0.663817 620 221.150466 302.18 383.209534 0.487387
=HYPERLINK("http://www.godatabase.org/cgi-bin/go.cgi?query=GO:0030336&auto_wild_cards=yes&view=query&action=query&search_constraint=terms"	GO:0030336_negative_regulation_of_cell_migration) 18 1 4.126344 -0.663817 620 221.150466 302.18 383.209534 0.487387
=HYPERLINK("http://www.godatabase.org/cgi-bin/go.cgi?query=GO:0030510&auto_wild_cards=yes&view=query&action=query&search_constraint=terms"	GO:0030510_regulation_of_BMP_signaling_pathway) 18 1 4.126344 -0.663817 620 221.150466 302.18 383.209534 0.487387
=HYPERLINK("http://www.godatabase.org/cgi-bin/go.cgi?query=GO:0032623&auto_wild_cards=yes&view=query&action=query&search_constraint=terms"	GO:0032623_interleukin-2_production) 18 1 4.126344 -0.663817 620 221.150466 302.18 383.209534 0.487387
=HYPERLINK("http://www.godatabase.org/cgi-bin/go.cgi?query=GO:0043029&auto_wild_cards=yes&view=query&action=query&search_constraint=terms"	GO:0043029_T_cell_homeostasis) 18 1 4.126344 -0.663817 620 221.150466 302.18 383.209534 0.487387
=HYPERLINK("http://www.godatabase.org/cgi-bin/go.cgi?query=GO:0045058&auto_wild_cards=yes&view=query&action=query&search_constraint=terms"	GO:0045058_T_cell_selection) 18 1 4.126344 -0.663817 620 221.150466 302.18 383.209534 0.487387
=HYPERLINK("http://www.godatabase.org/cgi-bin/go.cgi?query=GO:0045103&auto_wild_cards=yes&view=query&action=query&search_constraint=terms"	GO:0045103_intermediate_filament-based_process) 18 1 4.126344 -0.663817 620 221.150466 302.18 383.209534 0.487387
=HYPERLINK("http://www.godatabase.org/cgi-bin/go.cgi?query=GO:0045807&auto_wild_cards=yes&view=query&action=query&search_constraint=terms"	GO:0045807_positive_regulation_of_endocytosis) 18 1 4.126344 -0.663817 620 221.150466 302.18 383.209534 0.487387
=HYPERLINK("http://www.godatabase.org/cgi-bin/go.cgi?query=GO:0046578&auto_wild_cards=yes&view=query&action=query&search_constraint=terms"	GO:0046578_regulation_of_Ras_protein_signal_transduction) 18 1 4.126344 -0.663817 620 221.150466 302.18 383.209534 0.487387
=HYPERLINK("http://www.godatabase.org/cgi-bin/go.cgi?query=GO:0048730&auto_wild_cards=yes&view=query&action=query&search_constraint=terms"	GO:0048730_epidermis_morphogenesis) 18 1 4.126344 -0.663817 620 221.150466 302.18 383.209534 0.487387
=HYPERLINK("http://www.godatabase.org/cgi-bin/go.cgi?query=GO:0050731&auto_wild_cards=yes&view=query&action=query&search_constraint=terms"	GO:0050731_positive_regulation_of_peptidyl-tyrosine_phosphorylation) 18 1 4.126344 -0.663817 620 221.150466 302.18 383.209534 0.487387
=HYPERLINK("http://www.godatabase.org/cgi-bin/go.cgi?query=GO:0051924&auto_wild_cards=yes&view=query&action=query&search_constraint=terms"	GO:0051924_regulation_of_calcium_ion_transport) 18 1 4.126344 -0.663817 620 221.150466 302.18 383.209534 0.487387
=HYPERLINK("http://www.godatabase.org/cgi-bin/go.cgi?query=GO:0055008&auto_wild_cards=yes&view=query&action=query&search_constraint=terms"	GO:0055008_cardiac_muscle_tissue_morphogenesis) 18 1 4.126344 -0.663817 620 221.150466 302.18 383.209534 0.487387
=HYPERLINK("http://www.godatabase.org/cgi-bin/go.cgi?query=GO:0060415&auto_wild_cards=yes&view=query&action=query&search_constraint=terms"	GO:0060415_muscle_tissue_morphogenesis) 18 1 4.126344 -0.663817 620 221.150466 302.18 383.209534 0.487387
=HYPERLINK("http://www.godatabase.org/cgi-bin/go.cgi?query=GO:0014706&auto_wild_cards=yes&view=query&action=query&search_constraint=terms"	GO:0014706_striated_muscle_tissue_development) 120 3 1.856855 -0.660328 621 222.003620 303.16 384.316380 0.488180
=HYPERLINK("http://www.godatabase.org/cgi-bin/go.cgi?query=GO:0031589&auto_wild_cards=yes&view=query&action=query&search_constraint=terms"	GO:0031589_cell-substrate_adhesion) 66 2 2.250733 -0.652229 622 223.802126 305.56 387.317874 0.491254
=HYPERLINK("http://www.godatabase.org/cgi-bin/go.cgi?query=GO:0012501&auto_wild_cards=yes&view=query&action=query&search_constraint=terms"	GO:0012501_programmed_cell_death) 433 8 1.372271 -0.650231 623 224.250841 306.17 388.089159 0.491445
=HYPERLINK("http://www.godatabase.org/cgi-bin/go.cgi?query=GO:0010467&auto_wild_cards=yes&view=query&action=query&search_constraint=terms"	GO:0010467_gene_expression) 905 15 1.231064 -0.650025 624 224.306449 306.22 388.133551 0.490737
=HYPERLINK("http://www.godatabase.org/cgi-bin/go.cgi?query=GO:0044237&auto_wild_cards=yes&view=query&action=query&search_constraint=terms"	GO:0044237_cellular_metabolic_process) 1974 30 1.128787 -0.648933 625 224.398544 306.3 388.201456 0.490080
=HYPERLINK("http://www.godatabase.org/cgi-bin/go.cgi?query=GO:0007569&auto_wild_cards=yes&view=query&action=query&search_constraint=terms"	GO:0007569_cell_aging) 19 1 3.909168 -0.643120 633 232.042276 314.6 397.157724 0.496998
=HYPERLINK("http://www.godatabase.org/cgi-bin/go.cgi?query=GO:0007595&auto_wild_cards=yes&view=query&action=query&search_constraint=terms"	GO:0007595_lactation) 19 1 3.909168 -0.643120 633 232.042276 314.6 397.157724 0.496998
=HYPERLINK("http://www.godatabase.org/cgi-bin/go.cgi?query=GO:0021587&auto_wild_cards=yes&view=query&action=query&search_constraint=terms"	GO:0021587_cerebellum_morphogenesis) 19 1 3.909168 -0.643120 633 232.042276 314.6 397.157724 0.496998
=HYPERLINK("http://www.godatabase.org/cgi-bin/go.cgi?query=GO:0046890&auto_wild_cards=yes&view=query&action=query&search_constraint=terms"	GO:0046890_regulation_of_lipid_biosynthetic_process) 19 1 3.909168 -0.643120 633 232.042276 314.6 397.157724 0.496998
=HYPERLINK("http://www.godatabase.org/cgi-bin/go.cgi?query=GO:0048536&auto_wild_cards=yes&view=query&action=query&search_constraint=terms"	GO:0048536_spleen_development) 19 1 3.909168 -0.643120 633 232.042276 314.6 397.157724 0.496998
=HYPERLINK("http://www.godatabase.org/cgi-bin/go.cgi?query=GO:0048547&auto_wild_cards=yes&view=query&action=query&search_constraint=terms"	GO:0048547_gut_morphogenesis) 19 1 3.909168 -0.643120 633 232.042276 314.6 397.157724 0.496998
=HYPERLINK("http://www.godatabase.org/cgi-bin/go.cgi?query=GO:0051056&auto_wild_cards=yes&view=query&action=query&search_constraint=terms"	GO:0051056_regulation_of_small_GTPase_mediated_signal_transduction) 19 1 3.909168 -0.643120 633 232.042276 314.6 397.157724 0.496998
=HYPERLINK("http://www.godatabase.org/cgi-bin/go.cgi?query=GO:0060079&auto_wild_cards=yes&view=query&action=query&search_constraint=terms"	GO:0060079_regulation_of_excitatory_postsynaptic_membrane_potential) 19 1 3.909168 -0.643120 633 232.042276 314.6 397.157724 0.496998
=HYPERLINK("http://www.godatabase.org/cgi-bin/go.cgi?query=GO:0034962&auto_wild_cards=yes&view=query&action=query&search_constraint=terms"	GO:0034962_cellular_biopolymer_catabolic_process) 68 2 2.184535 -0.633185 634 234.012059 317.36 400.707941 0.500568
=HYPERLINK("http://www.godatabase.org/cgi-bin/go.cgi?query=GO:0009308&auto_wild_cards=yes&view=query&action=query&search_constraint=terms"	GO:0009308_amine_metabolic_process) 124 3 1.796956 -0.632859 635 234.122927 317.64 401.157073 0.500220
=HYPERLINK("http://www.godatabase.org/cgi-bin/go.cgi?query=GO:0016192&auto_wild_cards=yes&view=query&action=query&search_constraint=terms"	GO:0016192_vesicle-mediated_transport) 184 4 1.614656 -0.629987 636 234.384966 317.96 401.535034 0.499937
=HYPERLINK("http://www.godatabase.org/cgi-bin/go.cgi?query=GO:0008152&auto_wild_cards=yes&view=query&action=query&search_constraint=terms"	GO:0008152_metabolic_process) 2133 32 1.114287 -0.624377 637 235.104433 318.98 402.855567 0.500754
=HYPERLINK("http://www.godatabase.org/cgi-bin/go.cgi?query=GO:0006816&auto_wild_cards=yes&view=query&action=query&search_constraint=terms"	GO:0006816_calcium_ion_transport) 69 2 2.152875 -0.623945 639 235.684814 319.84 403.995186 0.500532
=HYPERLINK("http://www.godatabase.org/cgi-bin/go.cgi?query=GO:0032101&auto_wild_cards=yes&view=query&action=query&search_constraint=terms"	GO:0032101_regulation_of_response_to_external_stimulus) 69 2 2.152875 -0.623945 639 235.684814 319.84 403.995186 0.500532
=HYPERLINK("http://www.godatabase.org/cgi-bin/go.cgi?query=GO:0005977&auto_wild_cards=yes&view=query&action=query&search_constraint=terms"	GO:0005977_glycogen_metabolic_process) 20 1 3.713710 -0.623621 650 240.727626 325.9 411.072374 0.501385
=HYPERLINK("http://www.godatabase.org/cgi-bin/go.cgi?query=GO:0006073&auto_wild_cards=yes&view=query&action=query&search_constraint=terms"	GO:0006073_cellular_glucan_metabolic_process) 20 1 3.713710 -0.623621 650 240.727626 325.9 411.072374 0.501385
=HYPERLINK("http://www.godatabase.org/cgi-bin/go.cgi?query=GO:0006584&auto_wild_cards=yes&view=query&action=query&search_constraint=terms"	GO:0006584_catecholamine_metabolic_process) 20 1 3.713710 -0.623621 650 240.727626 325.9 411.072374 0.501385
=HYPERLINK("http://www.godatabase.org/cgi-bin/go.cgi?query=GO:0009712&auto_wild_cards=yes&view=query&action=query&search_constraint=terms"	GO:0009712_catechol_metabolic_process) 20 1 3.713710 -0.623621 650 240.727626 325.9 411.072374 0.501385
=HYPERLINK("http://www.godatabase.org/cgi-bin/go.cgi?query=GO:0016571&auto_wild_cards=yes&view=query&action=query&search_constraint=terms"	GO:0016571_histone_methylation) 20 1 3.713710 -0.623621 650 240.727626 325.9 411.072374 0.501385
=HYPERLINK("http://www.godatabase.org/cgi-bin/go.cgi?query=GO:0018209&auto_wild_cards=yes&view=query&action=query&search_constraint=terms"	GO:0018209_peptidyl-serine_modification) 20 1 3.713710 -0.623621 650 240.727626 325.9 411.072374 0.501385
=HYPERLINK("http://www.godatabase.org/cgi-bin/go.cgi?query=GO:0018958&auto_wild_cards=yes&view=query&action=query&search_constraint=terms"	GO:0018958_phenol_metabolic_process) 20 1 3.713710 -0.623621 650 240.727626 325.9 411.072374 0.501385
=HYPERLINK("http://www.godatabase.org/cgi-bin/go.cgi?query=GO:0034311&auto_wild_cards=yes&view=query&action=query&search_constraint=terms"	GO:0034311_diol_metabolic_process) 20 1 3.713710 -0.623621 650 240.727626 325.9 411.072374 0.501385
=HYPERLINK("http://www.godatabase.org/cgi-bin/go.cgi?query=GO:0044042&auto_wild_cards=yes&view=query&action=query&search_constraint=terms"	GO:0044042_glucan_metabolic_process) 20 1 3.713710 -0.623621 650 240.727626 325.9 411.072374 0.501385
=HYPERLINK("http://www.godatabase.org/cgi-bin/go.cgi?query=GO:0045017&auto_wild_cards=yes&view=query&action=query&search_constraint=terms"	GO:0045017_glycerolipid_biosynthetic_process) 20 1 3.713710 -0.623621 650 240.727626 325.9 411.072374 0.501385
=HYPERLINK("http://www.godatabase.org/cgi-bin/go.cgi?query=GO:0060191&auto_wild_cards=yes&view=query&action=query&search_constraint=terms"	GO:0060191_regulation_of_lipase_activity) 20 1 3.713710 -0.623621 650 240.727626 325.9 411.072374 0.501385
=HYPERLINK("http://www.godatabase.org/cgi-bin/go.cgi?query=GO:0050789&auto_wild_cards=yes&view=query&action=query&search_constraint=terms"	GO:0050789_regulation_of_biological_process) 2357 35 1.102926 -0.619966 651 241.051581 326.27 411.488419 0.501183
=HYPERLINK("http://www.godatabase.org/cgi-bin/go.cgi?query=GO:0006811&auto_wild_cards=yes&view=query&action=query&search_constraint=terms"	GO:0006811_ion_transport) 186 4 1.597294 -0.619265 652 241.484905 326.85 412.215095 0.501304
=HYPERLINK("http://www.godatabase.org/cgi-bin/go.cgi?query=GO:0008406&auto_wild_cards=yes&view=query&action=query&search_constraint=terms"	GO:0008406_gonad_development) 70 2 2.122120 -0.614887 654 242.422918 327.92 413.417082 0.501407
=HYPERLINK("http://www.godatabase.org/cgi-bin/go.cgi?query=GO:0070838&auto_wild_cards=yes&view=query&action=query&search_constraint=terms"	GO:0070838_divalent_metal_ion_transport) 70 2 2.122120 -0.614887 654 242.422918 327.92 413.417082 0.501407
=HYPERLINK("http://www.godatabase.org/cgi-bin/go.cgi?query=GO:0008219&auto_wild_cards=yes&view=query&action=query&search_constraint=terms"	GO:0008219_cell_death) 444 8 1.338274 -0.611735 655 242.626879 328.21 413.793121 0.501084
=HYPERLINK("http://www.godatabase.org/cgi-bin/go.cgi?query=GO:0007389&auto_wild_cards=yes&view=query&action=query&search_constraint=terms"	GO:0007389_pattern_specification_process) 250 5 1.485484 -0.610391 656 242.817582 328.44 414.062418 0.500671
=HYPERLINK("http://www.godatabase.org/cgi-bin/go.cgi?query=GO:0060537&auto_wild_cards=yes&view=query&action=query&search_constraint=terms"	GO:0060537_muscle_tissue_development) 128 3 1.740801 -0.606721 657 243.423853 329.09 414.756147 0.500898
=HYPERLINK("http://www.godatabase.org/cgi-bin/go.cgi?query=GO:0006281&auto_wild_cards=yes&view=query&action=query&search_constraint=terms"	GO:0006281_DNA_repair) 71 2 2.092231 -0.606004 659 244.253634 330.03 415.806366 0.500804
=HYPERLINK("http://www.godatabase.org/cgi-bin/go.cgi?query=GO:0006913&auto_wild_cards=yes&view=query&action=query&search_constraint=terms"	GO:0006913_nucleocytoplasmic_transport) 71 2 2.092231 -0.606004 659 244.253634 330.03 415.806366 0.500804
=HYPERLINK("http://www.godatabase.org/cgi-bin/go.cgi?query=GO:0001755&auto_wild_cards=yes&view=query&action=query&search_constraint=terms"	GO:0001755_neural_crest_cell_migration) 21 1 3.536866 -0.605203 676 250.885442 338.54 426.194558 0.500799
=HYPERLINK("http://www.godatabase.org/cgi-bin/go.cgi?query=GO:0002263&auto_wild_cards=yes&view=query&action=query&search_constraint=terms"	GO:0002263_cell_activation_during_immune_response) 21 1 3.536866 -0.605203 676 250.885442 338.54 426.194558 0.500799
=HYPERLINK("http://www.godatabase.org/cgi-bin/go.cgi?query=GO:0002366&auto_wild_cards=yes&view=query&action=query&search_constraint=terms"	GO:0002366_leukocyte_activation_during_immune_response) 21 1 3.536866 -0.605203 676 250.885442 338.54 426.194558 0.500799
=HYPERLINK("http://www.godatabase.org/cgi-bin/go.cgi?query=GO:0002456&auto_wild_cards=yes&view=query&action=query&search_constraint=terms"	GO:0002456_T_cell_mediated_immunity) 21 1 3.536866 -0.605203 676 250.885442 338.54 426.194558 0.500799
=HYPERLINK("http://www.godatabase.org/cgi-bin/go.cgi?query=GO:0006814&auto_wild_cards=yes&view=query&action=query&search_constraint=terms"	GO:0006814_sodium_ion_transport) 21 1 3.536866 -0.605203 676 250.885442 338.54 426.194558 0.500799
=HYPERLINK("http://www.godatabase.org/cgi-bin/go.cgi?query=GO:0007189&auto_wild_cards=yes&view=query&action=query&search_constraint=terms"	GO:0007189_activation_of_adenylate_cyclase_activity_by_G-protein_signaling_pathway) 21 1 3.536866 -0.605203 676 250.885442 338.54 426.194558 0.500799
=HYPERLINK("http://www.godatabase.org/cgi-bin/go.cgi?query=GO:0008637&auto_wild_cards=yes&view=query&action=query&search_constraint=terms"	GO:0008637_apoptotic_mitochondrial_changes) 21 1 3.536866 -0.605203 676 250.885442 338.54 426.194558 0.500799
=HYPERLINK("http://www.godatabase.org/cgi-bin/go.cgi?query=GO:0010552&auto_wild_cards=yes&view=query&action=query&search_constraint=terms"	GO:0010552_positive_regulation_of_specific_transcription_from_RNA_polymerase_II_promoter) 21 1 3.536866 -0.605203 676 250.885442 338.54 426.194558 0.500799
=HYPERLINK("http://www.godatabase.org/cgi-bin/go.cgi?query=GO:0010578&auto_wild_cards=yes&view=query&action=query&search_constraint=terms"	GO:0010578_regulation_of_adenylate_cyclase_activity_involved_in_G-protein_signaling) 21 1 3.536866 -0.605203 676 250.885442 338.54 426.194558 0.500799
=HYPERLINK("http://www.godatabase.org/cgi-bin/go.cgi?query=GO:0010579&auto_wild_cards=yes&view=query&action=query&search_constraint=terms"	GO:0010579_positive_regulation_of_adenylate_cyclase_activity_by_G-protein_signaling_pathway) 21 1 3.536866 -0.605203 676 250.885442 338.54 426.194558 0.500799
=HYPERLINK("http://www.godatabase.org/cgi-bin/go.cgi?query=GO:0016202&auto_wild_cards=yes&view=query&action=query&search_constraint=terms"	GO:0016202_regulation_of_striated_muscle_tissue_development) 21 1 3.536866 -0.605203 676 250.885442 338.54 426.194558 0.500799
=HYPERLINK("http://www.godatabase.org/cgi-bin/go.cgi?query=GO:0032147&auto_wild_cards=yes&view=query&action=query&search_constraint=terms"	GO:0032147_activation_of_protein_kinase_activity) 21 1 3.536866 -0.605203 676 250.885442 338.54 426.194558 0.500799
=HYPERLINK("http://www.godatabase.org/cgi-bin/go.cgi?query=GO:0034330&auto_wild_cards=yes&view=query&action=query&search_constraint=terms"	GO:0034330_cell_junction_organization) 21 1 3.536866 -0.605203 676 250.885442 338.54 426.194558 0.500799
=HYPERLINK("http://www.godatabase.org/cgi-bin/go.cgi?query=GO:0048538&auto_wild_cards=yes&view=query&action=query&search_constraint=terms"	GO:0048538_thymus_development) 21 1 3.536866 -0.605203 676 250.885442 338.54 426.194558 0.500799
=HYPERLINK("http://www.godatabase.org/cgi-bin/go.cgi?query=GO:0048634&auto_wild_cards=yes&view=query&action=query&search_constraint=terms"	GO:0048634_regulation_of_muscle_development) 21 1 3.536866 -0.605203 676 250.885442 338.54 426.194558 0.500799
=HYPERLINK("http://www.godatabase.org/cgi-bin/go.cgi?query=GO:0048675&auto_wild_cards=yes&view=query&action=query&search_constraint=terms"	GO:0048675_axon_extension) 21 1 3.536866 -0.605203 676 250.885442 338.54 426.194558 0.500799
=HYPERLINK("http://www.godatabase.org/cgi-bin/go.cgi?query=GO:0051271&auto_wild_cards=yes&view=query&action=query&search_constraint=terms"	GO:0051271_negative_regulation_of_cell_motion) 21 1 3.536866 -0.605203 676 250.885442 338.54 426.194558 0.500799
=HYPERLINK("http://www.godatabase.org/cgi-bin/go.cgi?query=GO:0019226&auto_wild_cards=yes&view=query&action=query&search_constraint=terms"	GO:0019226_transmission_of_nerve_impulse) 189 4 1.571941 -0.603546 677 250.967348 338.63 426.292652 0.500192
=HYPERLINK("http://www.godatabase.org/cgi-bin/go.cgi?query=GO:0010926&auto_wild_cards=yes&view=query&action=query&search_constraint=terms"	GO:0010926_anatomical_structure_formation) 447 8 1.329292 -0.601599 678 251.128888 338.79 426.451112 0.499690
=HYPERLINK("http://www.godatabase.org/cgi-bin/go.cgi?query=GO:0007264&auto_wild_cards=yes&view=query&action=query&search_constraint=terms"	GO:0007264_small_GTPase_mediated_signal_transduction) 72 2 2.063172 -0.597292 681 252.807044 341.11 429.412956 0.500896
=HYPERLINK("http://www.godatabase.org/cgi-bin/go.cgi?query=GO:0030879&auto_wild_cards=yes&view=query&action=query&search_constraint=terms"	GO:0030879_mammary_gland_development) 72 2 2.063172 -0.597292 681 252.807044 341.11 429.412956 0.500896
=HYPERLINK("http://www.godatabase.org/cgi-bin/go.cgi?query=GO:0051169&auto_wild_cards=yes&view=query&action=query&search_constraint=terms"	GO:0051169_nuclear_transport) 72 2 2.063172 -0.597292 681 252.807044 341.11 429.412956 0.500896
=HYPERLINK("http://www.godatabase.org/cgi-bin/go.cgi?query=GO:0016265&auto_wild_cards=yes&view=query&action=query&search_constraint=terms"	GO:0016265_death) 450 8 1.320430 -0.591615 682 253.780708 342.25 430.719292 0.501833
=HYPERLINK("http://www.godatabase.org/cgi-bin/go.cgi?query=GO:0000041&auto_wild_cards=yes&view=query&action=query&search_constraint=terms"	GO:0000041_transition_metal_ion_transport) 22 1 3.376100 -0.587766 695 263.666402 353.67 443.673598 0.508878
=HYPERLINK("http://www.godatabase.org/cgi-bin/go.cgi?query=GO:0001558&auto_wild_cards=yes&view=query&action=query&search_constraint=terms"	GO:0001558_regulation_of_cell_growth) 22 1 3.376100 -0.587766 695 263.666402 353.67 443.673598 0.508878
=HYPERLINK("http://www.godatabase.org/cgi-bin/go.cgi?query=GO:0006112&auto_wild_cards=yes&view=query&action=query&search_constraint=terms"	GO:0006112_energy_reserve_metabolic_process) 22 1 3.376100 -0.587766 695 263.666402 353.67 443.673598 0.508878
=HYPERLINK("http://www.godatabase.org/cgi-bin/go.cgi?query=GO:0009896&auto_wild_cards=yes&view=query&action=query&search_constraint=terms"	GO:0009896_positive_regulation_of_catabolic_process) 22 1 3.376100 -0.587766 695 263.666402 353.67 443.673598 0.508878
=HYPERLINK("http://www.godatabase.org/cgi-bin/go.cgi?query=GO:0021575&auto_wild_cards=yes&view=query&action=query&search_constraint=terms"	GO:0021575_hindbrain_morphogenesis) 22 1 3.376100 -0.587766 695 263.666402 353.67 443.673598 0.508878
=HYPERLINK("http://www.godatabase.org/cgi-bin/go.cgi?query=GO:0021766&auto_wild_cards=yes&view=query&action=query&search_constraint=terms"	GO:0021766_hippocampus_development) 22 1 3.376100 -0.587766 695 263.666402 353.67 443.673598 0.508878
=HYPERLINK("http://www.godatabase.org/cgi-bin/go.cgi?query=GO:0032649&auto_wild_cards=yes&view=query&action=query&search_constraint=terms"	GO:0032649_regulation_of_interferon-gamma_production) 22 1 3.376100 -0.587766 695 263.666402 353.67 443.673598 0.508878
=HYPERLINK("http://www.godatabase.org/cgi-bin/go.cgi?query=GO:0040018&auto_wild_cards=yes&view=query&action=query&search_constraint=terms"	GO:0040018_positive_regulation_of_multicellular_organism_growth) 22 1 3.376100 -0.587766 695 263.666402 353.67 443.673598 0.508878
=HYPERLINK("http://www.godatabase.org/cgi-bin/go.cgi?query=GO:0042733&auto_wild_cards=yes&view=query&action=query&search_constraint=terms"	GO:0042733_embryonic_digit_morphogenesis) 22 1 3.376100 -0.587766 695 263.666402 353.67 443.673598 0.508878
=HYPERLINK("http://www.godatabase.org/cgi-bin/go.cgi?query=GO:0044264&auto_wild_cards=yes&view=query&action=query&search_constraint=terms"	GO:0044264_cellular_polysaccharide_metabolic_process) 22 1 3.376100 -0.587766 695 263.666402 353.67 443.673598 0.508878
=HYPERLINK("http://www.godatabase.org/cgi-bin/go.cgi?query=GO:0045787&auto_wild_cards=yes&view=query&action=query&search_constraint=terms"	GO:0045787_positive_regulation_of_cell_cycle) 22 1 3.376100 -0.587766 695 263.666402 353.67 443.673598 0.508878
=HYPERLINK("http://www.godatabase.org/cgi-bin/go.cgi?query=GO:0046883&auto_wild_cards=yes&view=query&action=query&search_constraint=terms"	GO:0046883_regulation_of_hormone_secretion) 22 1 3.376100 -0.587766 695 263.666402 353.67 443.673598 0.508878
=HYPERLINK("http://www.godatabase.org/cgi-bin/go.cgi?query=GO:0048489&auto_wild_cards=yes&view=query&action=query&search_constraint=terms"	GO:0048489_synaptic_vesicle_transport) 22 1 3.376100 -0.587766 695 263.666402 353.67 443.673598 0.508878
=HYPERLINK("http://www.godatabase.org/cgi-bin/go.cgi?query=GO:0048771&auto_wild_cards=yes&view=query&action=query&search_constraint=terms"	GO:0048771_tissue_remodeling) 74 2 2.007411 -0.580360 696 264.263259 354.56 444.856741 0.509425
=HYPERLINK("http://www.godatabase.org/cgi-bin/go.cgi?query=GO:0046907&auto_wild_cards=yes&view=query&action=query&search_constraint=terms"	GO:0046907_intracellular_transport) 194 4 1.531427 -0.578283 697 264.594227 354.88 445.165773 0.509154
=HYPERLINK("http://www.godatabase.org/cgi-bin/go.cgi?query=GO:0060255&auto_wild_cards=yes&view=query&action=query&search_constraint=terms"	GO:0060255_regulation_of_macromolecule_metabolic_process) 936 15 1.190292 -0.573673 698 265.250938 355.84 446.429062 0.509799
=HYPERLINK("http://www.godatabase.org/cgi-bin/go.cgi?query=GO:0007507&auto_wild_cards=yes&view=query&action=query&search_constraint=terms"	GO:0007507_heart_development) 195 4 1.523573 -0.573366 699 265.580899 356.26 446.939101 0.509671
=HYPERLINK("http://www.godatabase.org/cgi-bin/go.cgi?query=GO:0044265&auto_wild_cards=yes&view=query&action=query&search_constraint=terms"	GO:0044265_cellular_macromolecule_catabolic_process) 75 2 1.980645 -0.572132 701 266.126539 356.97 447.813461 0.509230
=HYPERLINK("http://www.godatabase.org/cgi-bin/go.cgi?query=GO:0051050&auto_wild_cards=yes&view=query&action=query&search_constraint=terms"	GO:0051050_positive_regulation_of_transport) 75 2 1.980645 -0.572132 701 266.126539 356.97 447.813461 0.509230
=HYPERLINK("http://www.godatabase.org/cgi-bin/go.cgi?query=GO:0002821&auto_wild_cards=yes&view=query&action=query&search_constraint=terms"	GO:0002821_positive_regulation_of_adaptive_immune_response) 23 1 3.229313 -0.571220 705 271.221711 362.71 454.198289 0.514482
=HYPERLINK("http://www.godatabase.org/cgi-bin/go.cgi?query=GO:0002824&auto_wild_cards=yes&view=query&action=query&search_constraint=terms"	GO:0002824_positive_regulation_of_adaptive_immune_response_based_on_somatic_recombination_of_immune_receptors_built_from_immunoglobulin_superfamily_domains) 23 1 3.229313 -0.571220 705 271.221711 362.71 454.198289 0.514482
=HYPERLINK("http://www.godatabase.org/cgi-bin/go.cgi?query=GO:0007163&auto_wild_cards=yes&view=query&action=query&search_constraint=terms"	GO:0007163_establishment_or_maintenance_of_cell_polarity) 23 1 3.229313 -0.571220 705 271.221711 362.71 454.198289 0.514482
=HYPERLINK("http://www.godatabase.org/cgi-bin/go.cgi?query=GO:0060349&auto_wild_cards=yes&view=query&action=query&search_constraint=terms"	GO:0060349_bone_morphogenesis) 23 1 3.229313 -0.571220 705 271.221711 362.71 454.198289 0.514482
=HYPERLINK("http://www.godatabase.org/cgi-bin/go.cgi?query=GO:0051241&auto_wild_cards=yes&view=query&action=query&search_constraint=terms"	GO:0051241_negative_regulation_of_multicellular_organismal_process) 77 2 1.929200 -0.556127 706 274.148908 366.59 459.031092 0.519249
=HYPERLINK("http://www.godatabase.org/cgi-bin/go.cgi?query=GO:0006650&auto_wild_cards=yes&view=query&action=query&search_constraint=terms"	GO:0006650_glycerophospholipid_metabolic_process) 24 1 3.094758 -0.555490 712 280.187741 373.4 466.612259 0.524438
=HYPERLINK("http://www.godatabase.org/cgi-bin/go.cgi?query=GO:0007204&auto_wild_cards=yes&view=query&action=query&search_constraint=terms"	GO:0007204_elevation_of_cytosolic_calcium_ion_concentration) 24 1 3.094758 -0.555490 712 280.187741 373.4 466.612259 0.524438
=HYPERLINK("http://www.godatabase.org/cgi-bin/go.cgi?query=GO:0048002&auto_wild_cards=yes&view=query&action=query&search_constraint=terms"	GO:0048002_antigen_processing_and_presentation_of_peptide_antigen) 24 1 3.094758 -0.555490 712 280.187741 373.4 466.612259 0.524438
=HYPERLINK("http://www.godatabase.org/cgi-bin/go.cgi?query=GO:0048546&auto_wild_cards=yes&view=query&action=query&search_constraint=terms"	GO:0048546_digestive_tract_morphogenesis) 24 1 3.094758 -0.555490 712 280.187741 373.4 466.612259 0.524438
=HYPERLINK("http://www.godatabase.org/cgi-bin/go.cgi?query=GO:0050679&auto_wild_cards=yes&view=query&action=query&search_constraint=terms"	GO:0050679_positive_regulation_of_epithelial_cell_proliferation) 24 1 3.094758 -0.555490 712 280.187741 373.4 466.612259 0.524438
=HYPERLINK("http://www.godatabase.org/cgi-bin/go.cgi?query=GO:0060078&auto_wild_cards=yes&view=query&action=query&search_constraint=terms"	GO:0060078_regulation_of_postsynaptic_membrane_potential) 24 1 3.094758 -0.555490 712 280.187741 373.4 466.612259 0.524438
=HYPERLINK("http://www.godatabase.org/cgi-bin/go.cgi?query=GO:0044255&auto_wild_cards=yes&view=query&action=query&search_constraint=terms"	GO:0044255_cellular_lipid_metabolic_process) 264 5 1.406708 -0.550376 713 280.793911 374.16 467.526089 0.524769
=HYPERLINK("http://www.godatabase.org/cgi-bin/go.cgi?query=GO:0010646&auto_wild_cards=yes&view=query&action=query&search_constraint=terms"	GO:0010646_regulation_of_cell_communication) 330 6 1.350440 -0.548293 714 282.730347 376.54 470.349653 0.527367
=HYPERLINK("http://www.godatabase.org/cgi-bin/go.cgi?query=GO:0051046&auto_wild_cards=yes&view=query&action=query&search_constraint=terms"	GO:0051046_regulation_of_secretion) 79 2 1.880359 -0.540700 715 283.632821 377.67 471.707179 0.528210
=HYPERLINK("http://www.godatabase.org/cgi-bin/go.cgi?query=GO:0021983&auto_wild_cards=yes&view=query&action=query&search_constraint=terms"	GO:0021983_pituitary_gland_development) 25 1 2.970968 -0.540509 717 288.673480 383.44 478.206520 0.534784
=HYPERLINK("http://www.godatabase.org/cgi-bin/go.cgi?query=GO:0032103&auto_wild_cards=yes&view=query&action=query&search_constraint=terms"	GO:0032103_positive_regulation_of_response_to_external_stimulus) 25 1 2.970968 -0.540509 717 288.673480 383.44 478.206520 0.534784
=HYPERLINK("http://www.godatabase.org/cgi-bin/go.cgi?query=GO:0022607&auto_wild_cards=yes&view=query&action=query&search_constraint=terms"	GO:0022607_cellular_component_assembly) 204 4 1.456357 -0.531042 718 290.123031 385.26 480.396969 0.536574
=HYPERLINK("http://www.godatabase.org/cgi-bin/go.cgi?query=GO:0003006&auto_wild_cards=yes&view=query&action=query&search_constraint=terms"	GO:0003006_reproductive_developmental_process) 141 3 1.580302 -0.529977 719 290.449994 385.67 480.890006 0.536398
=HYPERLINK("http://www.godatabase.org/cgi-bin/go.cgi?query=GO:0001658&auto_wild_cards=yes&view=query&action=query&search_constraint=terms"	GO:0001658_branching_involved_in_ureteric_bud_morphogenesis) 26 1 2.856700 -0.526217 731 296.571360 392.75 488.928640 0.537278
=HYPERLINK("http://www.godatabase.org/cgi-bin/go.cgi?query=GO:0006800&auto_wild_cards=yes&view=query&action=query&search_constraint=terms"	GO:0006800_oxygen_and_reactive_oxygen_species_metabolic_process) 26 1 2.856700 -0.526217 731 296.571360 392.75 488.928640 0.537278
=HYPERLINK("http://www.godatabase.org/cgi-bin/go.cgi?query=GO:0007623&auto_wild_cards=yes&view=query&action=query&search_constraint=terms"	GO:0007623_circadian_rhythm) 26 1 2.856700 -0.526217 731 296.571360 392.75 488.928640 0.537278
=HYPERLINK("http://www.godatabase.org/cgi-bin/go.cgi?query=GO:0009636&auto_wild_cards=yes&view=query&action=query&search_constraint=terms"	GO:0009636_response_to_toxin) 26 1 2.856700 -0.526217 731 296.571360 392.75 488.928640 0.537278
=HYPERLINK("http://www.godatabase.org/cgi-bin/go.cgi?query=GO:0010212&auto_wild_cards=yes&view=query&action=query&search_constraint=terms"	GO:0010212_response_to_ionizing_radiation) 26 1 2.856700 -0.526217 731 296.571360 392.75 488.928640 0.537278
=HYPERLINK("http://www.godatabase.org/cgi-bin/go.cgi?query=GO:0010959&auto_wild_cards=yes&view=query&action=query&search_constraint=terms"	GO:0010959_regulation_of_metal_ion_transport) 26 1 2.856700 -0.526217 731 296.571360 392.75 488.928640 0.537278
=HYPERLINK("http://www.godatabase.org/cgi-bin/go.cgi?query=GO:0032609&auto_wild_cards=yes&view=query&action=query&search_constraint=terms"	GO:0032609_interferon-gamma_production) 26 1 2.856700 -0.526217 731 296.571360 392.75 488.928640 0.537278
=HYPERLINK("http://www.godatabase.org/cgi-bin/go.cgi?query=GO:0045665&auto_wild_cards=yes&view=query&action=query&search_constraint=terms"	GO:0045665_negative_regulation_of_neuron_differentiation) 26 1 2.856700 -0.526217 731 296.571360 392.75 488.928640 0.537278
=HYPERLINK("http://www.godatabase.org/cgi-bin/go.cgi?query=GO:0048645&auto_wild_cards=yes&view=query&action=query&search_constraint=terms"	GO:0048645_organ_formation) 26 1 2.856700 -0.526217 731 296.571360 392.75 488.928640 0.537278
=HYPERLINK("http://www.godatabase.org/cgi-bin/go.cgi?query=GO:0050873&auto_wild_cards=yes&view=query&action=query&search_constraint=terms"	GO:0050873_brown_fat_cell_differentiation) 26 1 2.856700 -0.526217 731 296.571360 392.75 488.928640 0.537278
=HYPERLINK("http://www.godatabase.org/cgi-bin/go.cgi?query=GO:0051480&auto_wild_cards=yes&view=query&action=query&search_constraint=terms"	GO:0051480_cytosolic_calcium_ion_homeostasis) 26 1 2.856700 -0.526217 731 296.571360 392.75 488.928640 0.537278
=HYPERLINK("http://www.godatabase.org/cgi-bin/go.cgi?query=GO:0060675&auto_wild_cards=yes&view=query&action=query&search_constraint=terms"	GO:0060675_ureteric_bud_morphogenesis) 26 1 2.856700 -0.526217 731 296.571360 392.75 488.928640 0.537278
=HYPERLINK("http://www.godatabase.org/cgi-bin/go.cgi?query=GO:0002761&auto_wild_cards=yes&view=query&action=query&search_constraint=terms"	GO:0002761_regulation_of_myeloid_leukocyte_differentiation) 27 1 2.750896 -0.512562 740 303.375593 400.8 498.224407 0.541622
=HYPERLINK("http://www.godatabase.org/cgi-bin/go.cgi?query=GO:0006479&auto_wild_cards=yes&view=query&action=query&search_constraint=terms"	GO:0006479_protein_amino_acid_methylation) 27 1 2.750896 -0.512562 740 303.375593 400.8 498.224407 0.541622
=HYPERLINK("http://www.godatabase.org/cgi-bin/go.cgi?query=GO:0007422&auto_wild_cards=yes&view=query&action=query&search_constraint=terms"	GO:0007422_peripheral_nervous_system_development) 27 1 2.750896 -0.512562 740 303.375593 400.8 498.224407 0.541622
=HYPERLINK("http://www.godatabase.org/cgi-bin/go.cgi?query=GO:0008213&auto_wild_cards=yes&view=query&action=query&search_constraint=terms"	GO:0008213_protein_amino_acid_alkylation) 27 1 2.750896 -0.512562 740 303.375593 400.8 498.224407 0.541622
=HYPERLINK("http://www.godatabase.org/cgi-bin/go.cgi?query=GO:0008286&auto_wild_cards=yes&view=query&action=query&search_constraint=terms"	GO:0008286_insulin_receptor_signaling_pathway) 27 1 2.750896 -0.512562 740 303.375593 400.8 498.224407 0.541622
=HYPERLINK("http://www.godatabase.org/cgi-bin/go.cgi?query=GO:0009411&auto_wild_cards=yes&view=query&action=query&search_constraint=terms"	GO:0009411_response_to_UV) 27 1 2.750896 -0.512562 740 303.375593 400.8 498.224407 0.541622
=HYPERLINK("http://www.godatabase.org/cgi-bin/go.cgi?query=GO:0030100&auto_wild_cards=yes&view=query&action=query&search_constraint=terms"	GO:0030100_regulation_of_endocytosis) 27 1 2.750896 -0.512562 740 303.375593 400.8 498.224407 0.541622
=HYPERLINK("http://www.godatabase.org/cgi-bin/go.cgi?query=GO:0031016&auto_wild_cards=yes&view=query&action=query&search_constraint=terms"	GO:0031016_pancreas_development) 27 1 2.750896 -0.512562 740 303.375593 400.8 498.224407 0.541622
=HYPERLINK("http://www.godatabase.org/cgi-bin/go.cgi?query=GO:0032496&auto_wild_cards=yes&view=query&action=query&search_constraint=terms"	GO:0032496_response_to_lipopolysaccharide) 27 1 2.750896 -0.512562 740 303.375593 400.8 498.224407 0.541622
=HYPERLINK("http://www.godatabase.org/cgi-bin/go.cgi?query=GO:0006575&auto_wild_cards=yes&view=query&action=query&search_constraint=terms"	GO:0006575_cellular_amino_acid_derivative_metabolic_process) 83 2 1.789740 -0.511457 741 304.498288 402.19 499.881712 0.542767
=HYPERLINK("http://www.godatabase.org/cgi-bin/go.cgi?query=GO:0050896&auto_wild_cards=yes&view=query&action=query&search_constraint=terms"	GO:0050896_response_to_stimulus) 1107 17 1.140615 -0.508982 742 304.944549 402.67 500.395451 0.542682
=HYPERLINK("http://www.godatabase.org/cgi-bin/go.cgi?query=GO:0030005&auto_wild_cards=yes&view=query&action=query&search_constraint=terms"	GO:0030005_cellular_di-__tri-valent_inorganic_cation_homeostasis) 84 2 1.768433 -0.504463 744 305.758767 403.58 501.401233 0.542446
=HYPERLINK("http://www.godatabase.org/cgi-bin/go.cgi?query=GO:0045137&auto_wild_cards=yes&view=query&action=query&search_constraint=terms"	GO:0045137_development_of_primary_sexual_characteristics) 84 2 1.768433 -0.504463 744 305.758767 403.58 501.401233 0.542446
=HYPERLINK("http://www.godatabase.org/cgi-bin/go.cgi?query=GO:0021549&auto_wild_cards=yes&view=query&action=query&search_constraint=terms"	GO:0021549_cerebellum_development) 28 1 2.652650 -0.499496 748 311.106931 409.77 508.433069 0.547821
=HYPERLINK("http://www.godatabase.org/cgi-bin/go.cgi?query=GO:0030073&auto_wild_cards=yes&view=query&action=query&search_constraint=terms"	GO:0030073_insulin_secretion) 28 1 2.652650 -0.499496 748 311.106931 409.77 508.433069 0.547821
=HYPERLINK("http://www.godatabase.org/cgi-bin/go.cgi?query=GO:0045926&auto_wild_cards=yes&view=query&action=query&search_constraint=terms"	GO:0045926_negative_regulation_of_growth) 28 1 2.652650 -0.499496 748 311.106931 409.77 508.433069 0.547821
=HYPERLINK("http://www.godatabase.org/cgi-bin/go.cgi?query=GO:0051188&auto_wild_cards=yes&view=query&action=query&search_constraint=terms"	GO:0051188_cofactor_biosynthetic_process) 28 1 2.652650 -0.499496 748 311.106931 409.77 508.433069 0.547821
=HYPERLINK("http://www.godatabase.org/cgi-bin/go.cgi?query=GO:0006950&auto_wild_cards=yes&view=query&action=query&search_constraint=terms"	GO:0006950_response_to_stress) 549 9 1.217610 -0.499139 749 311.145044 409.88 508.614956 0.547236
=HYPERLINK("http://www.godatabase.org/cgi-bin/go.cgi?query=GO:0070887&auto_wild_cards=yes&view=query&action=query&search_constraint=terms"	GO:0070887_cellular_response_to_chemical_stimulus) 85 2 1.747628 -0.497590 750 311.947595 410.8 509.652405 0.547733
=HYPERLINK("http://www.godatabase.org/cgi-bin/go.cgi?query=GO:0006605&auto_wild_cards=yes&view=query&action=query&search_constraint=terms"	GO:0006605_protein_targeting) 86 2 1.727307 -0.490833 754 314.068044 413.48 512.891956 0.548382
=HYPERLINK("http://www.godatabase.org/cgi-bin/go.cgi?query=GO:0032504&auto_wild_cards=yes&view=query&action=query&search_constraint=terms"	GO:0032504_multicellular_organism_reproduction) 86 2 1.727307 -0.490833 754 314.068044 413.48 512.891956 0.548382
=HYPERLINK("http://www.godatabase.org/cgi-bin/go.cgi?query=GO:0034641&auto_wild_cards=yes&view=query&action=query&search_constraint=terms"	GO:0034641_cellular_nitrogen_compound_metabolic_process) 86 2 1.727307 -0.490833 754 314.068044 413.48 512.891956 0.548382
=HYPERLINK("http://www.godatabase.org/cgi-bin/go.cgi?query=GO:0048609&auto_wild_cards=yes&view=query&action=query&search_constraint=terms"	GO:0048609_reproductive_process_in_a_multicellular_organism) 86 2 1.727307 -0.490833 754 314.068044 413.48 512.891956 0.548382
=HYPERLINK("http://www.godatabase.org/cgi-bin/go.cgi?query=GO:0006909&auto_wild_cards=yes&view=query&action=query&search_constraint=terms"	GO:0006909_phagocytosis) 29 1 2.561179 -0.486980 759 319.504392 420.12 520.735608 0.553518
=HYPERLINK("http://www.godatabase.org/cgi-bin/go.cgi?query=GO:0007190&auto_wild_cards=yes&view=query&action=query&search_constraint=terms"	GO:0007190_activation_of_adenylate_cyclase_activity) 29 1 2.561179 -0.486980 759 319.504392 420.12 520.735608 0.553518
=HYPERLINK("http://www.godatabase.org/cgi-bin/go.cgi?query=GO:0021761&auto_wild_cards=yes&view=query&action=query&search_constraint=terms"	GO:0021761_limbic_system_development) 29 1 2.561179 -0.486980 759 319.504392 420.12 520.735608 0.553518
=HYPERLINK("http://www.godatabase.org/cgi-bin/go.cgi?query=GO:0044087&auto_wild_cards=yes&view=query&action=query&search_constraint=terms"	GO:0044087_regulation_of_cellular_component_biogenesis) 29 1 2.561179 -0.486980 759 319.504392 420.12 520.735608 0.553518
=HYPERLINK("http://www.godatabase.org/cgi-bin/go.cgi?query=GO:0050769&auto_wild_cards=yes&view=query&action=query&search_constraint=terms"	GO:0050769_positive_regulation_of_neurogenesis) 29 1 2.561179 -0.486980 759 319.504392 420.12 520.735608 0.553518
=HYPERLINK("http://www.godatabase.org/cgi-bin/go.cgi?query=GO:0043583&auto_wild_cards=yes&view=query&action=query&search_constraint=terms"	GO:0043583_ear_development) 87 2 1.707453 -0.484191 760 321.290497 422.0 522.709503 0.555263
=HYPERLINK("http://www.godatabase.org/cgi-bin/go.cgi?query=GO:0002260&auto_wild_cards=yes&view=query&action=query&search_constraint=terms"	GO:0002260_lymphocyte_homeostasis) 30 1 2.475806 -0.474973 768 327.679311 429.76 531.840689 0.559583
=HYPERLINK("http://www.godatabase.org/cgi-bin/go.cgi?query=GO:0014032&auto_wild_cards=yes&view=query&action=query&search_constraint=terms"	GO:0014032_neural_crest_cell_development) 30 1 2.475806 -0.474973 768 327.679311 429.76 531.840689 0.559583
=HYPERLINK("http://www.godatabase.org/cgi-bin/go.cgi?query=GO:0014033&auto_wild_cards=yes&view=query&action=query&search_constraint=terms"	GO:0014033_neural_crest_cell_differentiation) 30 1 2.475806 -0.474973 768 327.679311 429.76 531.840689 0.559583
=HYPERLINK("http://www.godatabase.org/cgi-bin/go.cgi?query=GO:0031281&auto_wild_cards=yes&view=query&action=query&search_constraint=terms"	GO:0031281_positive_regulation_of_cyclase_activity) 30 1 2.475806 -0.474973 768 327.679311 429.76 531.840689 0.559583
=HYPERLINK("http://www.godatabase.org/cgi-bin/go.cgi?query=GO:0032102&auto_wild_cards=yes&view=query&action=query&search_constraint=terms"	GO:0032102_negative_regulation_of_response_to_external_stimulus) 30 1 2.475806 -0.474973 768 327.679311 429.76 531.840689 0.559583
=HYPERLINK("http://www.godatabase.org/cgi-bin/go.cgi?query=GO:0035265&auto_wild_cards=yes&view=query&action=query&search_constraint=terms"	GO:0035265_organ_growth) 30 1 2.475806 -0.474973 768 327.679311 429.76 531.840689 0.559583
=HYPERLINK("http://www.godatabase.org/cgi-bin/go.cgi?query=GO:0045762&auto_wild_cards=yes&view=query&action=query&search_constraint=terms"	GO:0045762_positive_regulation_of_adenylate_cyclase_activity) 30 1 2.475806 -0.474973 768 327.679311 429.76 531.840689 0.559583
=HYPERLINK("http://www.godatabase.org/cgi-bin/go.cgi?query=GO:0051349&auto_wild_cards=yes&view=query&action=query&search_constraint=terms"	GO:0051349_positive_regulation_of_lyase_activity) 30 1 2.475806 -0.474973 768 327.679311 429.76 531.840689 0.559583
=HYPERLINK("http://www.godatabase.org/cgi-bin/go.cgi?query=GO:0032268&auto_wild_cards=yes&view=query&action=query&search_constraint=terms"	GO:0032268_regulation_of_cellular_protein_metabolic_process) 152 3 1.465938 -0.473520 769 328.059494 430.19 532.320506 0.559415
=HYPERLINK("http://www.godatabase.org/cgi-bin/go.cgi?query=GO:0006629&auto_wild_cards=yes&view=query&action=query&search_constraint=terms"	GO:0006629_lipid_metabolic_process) 285 5 1.303056 -0.471119 770 328.427195 430.62 532.812805 0.559247
=HYPERLINK("http://www.godatabase.org/cgi-bin/go.cgi?query=GO:0007517&auto_wild_cards=yes&view=query&action=query&search_constraint=terms"	GO:0007517_muscle_organ_development) 153 3 1.456357 -0.468727 771 328.680006 430.91 533.139994 0.558898
=HYPERLINK("http://www.godatabase.org/cgi-bin/go.cgi?query=GO:0030003&auto_wild_cards=yes&view=query&action=query&search_constraint=terms"	GO:0030003_cellular_cation_homeostasis) 90 2 1.650538 -0.464926 772 329.858517 432.39 534.921483 0.560091
=HYPERLINK("http://www.godatabase.org/cgi-bin/go.cgi?query=GO:0007268&auto_wild_cards=yes&view=query&action=query&search_constraint=terms"	GO:0007268_synaptic_transmission) 154 3 1.446900 -0.463988 773 330.262416 432.87 535.477584 0.559987
=HYPERLINK("http://www.godatabase.org/cgi-bin/go.cgi?query=GO:0050793&auto_wild_cards=yes&view=query&action=query&search_constraint=terms"	GO:0050793_regulation_of_developmental_process) 703 11 1.162185 -0.463782 774 330.381142 432.97 535.558858 0.559393
=HYPERLINK("http://www.godatabase.org/cgi-bin/go.cgi?query=GO:0006939&auto_wild_cards=yes&view=query&action=query&search_constraint=terms"	GO:0006939_smooth_muscle_contraction) 31 1 2.395942 -0.463444 782 338.526543 442.44 546.353457 0.565780
=HYPERLINK("http://www.godatabase.org/cgi-bin/go.cgi?query=GO:0008645&auto_wild_cards=yes&view=query&action=query&search_constraint=terms"	GO:0008645_hexose_transport) 31 1 2.395942 -0.463444 782 338.526543 442.44 546.353457 0.565780
=HYPERLINK("http://www.godatabase.org/cgi-bin/go.cgi?query=GO:0015749&auto_wild_cards=yes&view=query&action=query&search_constraint=terms"	GO:0015749_monosaccharide_transport) 31 1 2.395942 -0.463444 782 338.526543 442.44 546.353457 0.565780
=HYPERLINK("http://www.godatabase.org/cgi-bin/go.cgi?query=GO:0015758&auto_wild_cards=yes&view=query&action=query&search_constraint=terms"	GO:0015758_glucose_transport) 31 1 2.395942 -0.463444 782 338.526543 442.44 546.353457 0.565780
=HYPERLINK("http://www.godatabase.org/cgi-bin/go.cgi?query=GO:0016049&auto_wild_cards=yes&view=query&action=query&search_constraint=terms"	GO:0016049_cell_growth) 31 1 2.395942 -0.463444 782 338.526543 442.44 546.353457 0.565780
=HYPERLINK("http://www.godatabase.org/cgi-bin/go.cgi?query=GO:0043269&auto_wild_cards=yes&view=query&action=query&search_constraint=terms"	GO:0043269_regulation_of_ion_transport) 31 1 2.395942 -0.463444 782 338.526543 442.44 546.353457 0.565780
=HYPERLINK("http://www.godatabase.org/cgi-bin/go.cgi?query=GO:0046632&auto_wild_cards=yes&view=query&action=query&search_constraint=terms"	GO:0046632_alpha-beta_T_cell_differentiation) 31 1 2.395942 -0.463444 782 338.526543 442.44 546.353457 0.565780
=HYPERLINK("http://www.godatabase.org/cgi-bin/go.cgi?query=GO:0051899&auto_wild_cards=yes&view=query&action=query&search_constraint=terms"	GO:0051899_membrane_depolarization) 31 1 2.395942 -0.463444 782 338.526543 442.44 546.353457 0.565780
=HYPERLINK("http://www.godatabase.org/cgi-bin/go.cgi?query=GO:0006638&auto_wild_cards=yes&view=query&action=query&search_constraint=terms"	GO:0006638_neutral_lipid_metabolic_process) 32 1 2.321069 -0.452360 785 345.078277 449.49 553.901723 0.572599
=HYPERLINK("http://www.godatabase.org/cgi-bin/go.cgi?query=GO:0006937&auto_wild_cards=yes&view=query&action=query&search_constraint=terms"	GO:0006937_regulation_of_muscle_contraction) 32 1 2.321069 -0.452360 785 345.078277 449.49 553.901723 0.572599
=HYPERLINK("http://www.godatabase.org/cgi-bin/go.cgi?query=GO:0050885&auto_wild_cards=yes&view=query&action=query&search_constraint=terms"	GO:0050885_neuromuscular_process_controlling_balance) 32 1 2.321069 -0.452360 785 345.078277 449.49 553.901723 0.572599
=HYPERLINK("http://www.godatabase.org/cgi-bin/go.cgi?query=GO:0042981&auto_wild_cards=yes&view=query&action=query&search_constraint=terms"	GO:0042981_regulation_of_apoptosis) 360 6 1.237903 -0.448921 786 345.265757 449.75 554.234243 0.572201
=HYPERLINK("http://www.godatabase.org/cgi-bin/go.cgi?query=GO:0055066&auto_wild_cards=yes&view=query&action=query&search_constraint=terms"	GO:0055066_di-__tri-valent_inorganic_cation_homeostasis) 93 2 1.597294 -0.446598 787 346.131687 450.87 555.608313 0.572897
=HYPERLINK("http://www.godatabase.org/cgi-bin/go.cgi?query=GO:0006066&auto_wild_cards=yes&view=query&action=query&search_constraint=terms"	GO:0006066_alcohol_metabolic_process) 158 3 1.410269 -0.445547 788 346.812812 451.71 556.607188 0.573236
=HYPERLINK("http://www.godatabase.org/cgi-bin/go.cgi?query=GO:0007188&auto_wild_cards=yes&view=query&action=query&search_constraint=terms"	GO:0007188_G-protein_signaling__coupled_to_cAMP_nucleotide_second_messenger) 33 1 2.250733 -0.441695 794 350.689469 456.17 561.650531 0.574521
=HYPERLINK("http://www.godatabase.org/cgi-bin/go.cgi?query=GO:0007270&auto_wild_cards=yes&view=query&action=query&search_constraint=terms"	GO:0007270_nerve-nerve_synaptic_transmission) 33 1 2.250733 -0.441695 794 350.689469 456.17 561.650531 0.574521
=HYPERLINK("http://www.godatabase.org/cgi-bin/go.cgi?query=GO:0008584&auto_wild_cards=yes&view=query&action=query&search_constraint=terms"	GO:0008584_male_gonad_development) 33 1 2.250733 -0.441695 794 350.689469 456.17 561.650531 0.574521
=HYPERLINK("http://www.godatabase.org/cgi-bin/go.cgi?query=GO:0008643&auto_wild_cards=yes&view=query&action=query&search_constraint=terms"	GO:0008643_carbohydrate_transport) 33 1 2.250733 -0.441695 794 350.689469 456.17 561.650531 0.574521
=HYPERLINK("http://www.godatabase.org/cgi-bin/go.cgi?query=GO:0021536&auto_wild_cards=yes&view=query&action=query&search_constraint=terms"	GO:0021536_diencephalon_development) 33 1 2.250733 -0.441695 794 350.689469 456.17 561.650531 0.574521
=HYPERLINK("http://www.godatabase.org/cgi-bin/go.cgi?query=GO:0021987&auto_wild_cards=yes&view=query&action=query&search_constraint=terms"	GO:0021987_cerebral_cortex_development) 33 1 2.250733 -0.441695 794 350.689469 456.17 561.650531 0.574521
=HYPERLINK("http://www.godatabase.org/cgi-bin/go.cgi?query=GO:0010941&auto_wild_cards=yes&view=query&action=query&search_constraint=terms"	GO:0010941_regulation_of_cell_death) 365 6 1.220946 -0.434094 796 353.971315 459.51 565.048685 0.577274
=HYPERLINK("http://www.godatabase.org/cgi-bin/go.cgi?query=GO:0043067&auto_wild_cards=yes&view=query&action=query&search_constraint=terms"	GO:0043067_regulation_of_programmed_cell_death) 365 6 1.220946 -0.434094 796 353.971315 459.51 565.048685 0.577274
=HYPERLINK("http://www.godatabase.org/cgi-bin/go.cgi?query=GO:0002682&auto_wild_cards=yes&view=query&action=query&search_constraint=terms"	GO:0002682_regulation_of_immune_system_process) 228 4 1.303056 -0.433252 797 354.687427 460.26 565.832573 0.577491
=HYPERLINK("http://www.godatabase.org/cgi-bin/go.cgi?query=GO:0002237&auto_wild_cards=yes&view=query&action=query&search_constraint=terms"	GO:0002237_response_to_molecule_of_bacterial_origin) 34 1 2.184535 -0.431423 805 360.038739 466.18 572.321261 0.579106
=HYPERLINK("http://www.godatabase.org/cgi-bin/go.cgi?query=GO:0007269&auto_wild_cards=yes&view=query&action=query&search_constraint=terms"	GO:0007269_neurotransmitter_secretion) 34 1 2.184535 -0.431423 805 360.038739 466.18 572.321261 0.579106
=HYPERLINK("http://www.godatabase.org/cgi-bin/go.cgi?query=GO:0007568&auto_wild_cards=yes&view=query&action=query&search_constraint=terms"	GO:0007568_aging) 34 1 2.184535 -0.431423 805 360.038739 466.18 572.321261 0.579106
=HYPERLINK("http://www.godatabase.org/cgi-bin/go.cgi?query=GO:0019882&auto_wild_cards=yes&view=query&action=query&search_constraint=terms"	GO:0019882_antigen_processing_and_presentation) 34 1 2.184535 -0.431423 805 360.038739 466.18 572.321261 0.579106
=HYPERLINK("http://www.godatabase.org/cgi-bin/go.cgi?query=GO:0030509&auto_wild_cards=yes&view=query&action=query&search_constraint=terms"	GO:0030509_BMP_signaling_pathway) 34 1 2.184535 -0.431423 805 360.038739 466.18 572.321261 0.579106
=HYPERLINK("http://www.godatabase.org/cgi-bin/go.cgi?query=GO:0045927&auto_wild_cards=yes&view=query&action=query&search_constraint=terms"	GO:0045927_positive_regulation_of_growth) 34 1 2.184535 -0.431423 805 360.038739 466.18 572.321261 0.579106
=HYPERLINK("http://www.godatabase.org/cgi-bin/go.cgi?query=GO:0050730&auto_wild_cards=yes&view=query&action=query&search_constraint=terms"	GO:0050730_regulation_of_peptidyl-tyrosine_phosphorylation) 34 1 2.184535 -0.431423 805 360.038739 466.18 572.321261 0.579106
=HYPERLINK("http://www.godatabase.org/cgi-bin/go.cgi?query=GO:0051047&auto_wild_cards=yes&view=query&action=query&search_constraint=terms"	GO:0051047_positive_regulation_of_secretion) 34 1 2.184535 -0.431423 805 360.038739 466.18 572.321261 0.579106
=HYPERLINK("http://www.godatabase.org/cgi-bin/go.cgi?query=GO:0048736&auto_wild_cards=yes&view=query&action=query&search_constraint=terms"	GO:0048736_appendage_development) 96 2 1.547379 -0.429144 809 361.404636 467.9 574.395364 0.578368
=HYPERLINK("http://www.godatabase.org/cgi-bin/go.cgi?query=GO:0060173&auto_wild_cards=yes&view=query&action=query&search_constraint=terms"	GO:0060173_limb_development) 96 2 1.547379 -0.429144 809 361.404636 467.9 574.395364 0.578368
=HYPERLINK("http://www.godatabase.org/cgi-bin/go.cgi?query=GO:0060249&auto_wild_cards=yes&view=query&action=query&search_constraint=terms"	GO:0060249_anatomical_structure_homeostasis) 96 2 1.547379 -0.429144 809 361.404636 467.9 574.395364 0.578368
=HYPERLINK("http://www.godatabase.org/cgi-bin/go.cgi?query=GO:0070661&auto_wild_cards=yes&view=query&action=query&search_constraint=terms"	GO:0070661_leukocyte_proliferation) 96 2 1.547379 -0.429144 809 361.404636 467.9 574.395364 0.578368
=HYPERLINK("http://www.godatabase.org/cgi-bin/go.cgi?query=GO:0007626&auto_wild_cards=yes&view=query&action=query&search_constraint=terms"	GO:0007626_locomotory_behavior) 163 3 1.367010 -0.423607 810 362.308431 469.0 575.691569 0.579012
=HYPERLINK("http://www.godatabase.org/cgi-bin/go.cgi?query=GO:0018193&auto_wild_cards=yes&view=query&action=query&search_constraint=terms"	GO:0018193_peptidyl-amino_acid_modification) 97 2 1.531427 -0.423511 812 362.815088 469.57 576.324912 0.578288
=HYPERLINK("http://www.godatabase.org/cgi-bin/go.cgi?query=GO:0060341&auto_wild_cards=yes&view=query&action=query&search_constraint=terms"	GO:0060341_regulation_of_cellular_localization) 97 2 1.531427 -0.423511 812 362.815088 469.57 576.324912 0.578288
=HYPERLINK("http://www.godatabase.org/cgi-bin/go.cgi?query=GO:0016567&auto_wild_cards=yes&view=query&action=query&search_constraint=terms"	GO:0016567_protein_ubiquitination) 35 1 2.122120 -0.421520 814 367.111792 474.21 581.308208 0.582568
=HYPERLINK("http://www.godatabase.org/cgi-bin/go.cgi?query=GO:0043406&auto_wild_cards=yes&view=query&action=query&search_constraint=terms"	GO:0043406_positive_regulation_of_MAP_kinase_activity) 35 1 2.122120 -0.421520 814 367.111792 474.21 581.308208 0.582568
=HYPERLINK("http://www.godatabase.org/cgi-bin/go.cgi?query=GO:0007548&auto_wild_cards=yes&view=query&action=query&search_constraint=terms"	GO:0007548_sex_differentiation) 98 2 1.515800 -0.417967 815 368.209148 475.38 582.550852 0.583288
=HYPERLINK("http://www.godatabase.org/cgi-bin/go.cgi?query=GO:0006259&auto_wild_cards=yes&view=query&action=query&search_constraint=terms"	GO:0006259_DNA_metabolic_process) 165 3 1.350440 -0.415160 816 369.500085 476.76 584.019915 0.584265
=HYPERLINK("http://www.godatabase.org/cgi-bin/go.cgi?query=GO:0001819&auto_wild_cards=yes&view=query&action=query&search_constraint=terms"	GO:0001819_positive_regulation_of_cytokine_production) 36 1 2.063172 -0.411966 824 375.176340 483.2 591.223660 0.586408
=HYPERLINK("http://www.godatabase.org/cgi-bin/go.cgi?query=GO:0001889&auto_wild_cards=yes&view=query&action=query&search_constraint=terms"	GO:0001889_liver_development) 36 1 2.063172 -0.411966 824 375.176340 483.2 591.223660 0.586408
=HYPERLINK("http://www.godatabase.org/cgi-bin/go.cgi?query=GO:0006469&auto_wild_cards=yes&view=query&action=query&search_constraint=terms"	GO:0006469_negative_regulation_of_protein_kinase_activity) 36 1 2.063172 -0.411966 824 375.176340 483.2 591.223660 0.586408
=HYPERLINK("http://www.godatabase.org/cgi-bin/go.cgi?query=GO:0007187&auto_wild_cards=yes&view=query&action=query&search_constraint=terms"	GO:0007187_G-protein_signaling__coupled_to_cyclic_nucleotide_second_messenger) 36 1 2.063172 -0.411966 824 375.176340 483.2 591.223660 0.586408
=HYPERLINK("http://www.godatabase.org/cgi-bin/go.cgi?query=GO:0007368&auto_wild_cards=yes&view=query&action=query&search_constraint=terms"	GO:0007368_determination_of_left_right_symmetry) 36 1 2.063172 -0.411966 824 375.176340 483.2 591.223660 0.586408
=HYPERLINK("http://www.godatabase.org/cgi-bin/go.cgi?query=GO:0030072&auto_wild_cards=yes&view=query&action=query&search_constraint=terms"	GO:0030072_peptide_hormone_secretion) 36 1 2.063172 -0.411966 824 375.176340 483.2 591.223660 0.586408
=HYPERLINK("http://www.godatabase.org/cgi-bin/go.cgi?query=GO:0033673&auto_wild_cards=yes&view=query&action=query&search_constraint=terms"	GO:0033673_negative_regulation_of_kinase_activity) 36 1 2.063172 -0.411966 824 375.176340 483.2 591.223660 0.586408
=HYPERLINK("http://www.godatabase.org/cgi-bin/go.cgi?query=GO:0042742&auto_wild_cards=yes&view=query&action=query&search_constraint=terms"	GO:0042742_defense_response_to_bacterium) 36 1 2.063172 -0.411966 824 375.176340 483.2 591.223660 0.586408
=HYPERLINK("http://www.godatabase.org/cgi-bin/go.cgi?query=GO:0003008&auto_wild_cards=yes&view=query&action=query&search_constraint=terms"	GO:0003008_system_process) 516 8 1.151538 -0.406064 825 376.963876 485.42 593.876124 0.588388
=HYPERLINK("http://www.godatabase.org/cgi-bin/go.cgi?query=GO:0002790&auto_wild_cards=yes&view=query&action=query&search_constraint=terms"	GO:0002790_peptide_secretion) 37 1 2.007411 -0.402742 831 380.685450 489.52 598.354550 0.589073
=HYPERLINK("http://www.godatabase.org/cgi-bin/go.cgi?query=GO:0009799&auto_wild_cards=yes&view=query&action=query&search_constraint=terms"	GO:0009799_determination_of_symmetry) 37 1 2.007411 -0.402742 831 380.685450 489.52 598.354550 0.589073
=HYPERLINK("http://www.godatabase.org/cgi-bin/go.cgi?query=GO:0009855&auto_wild_cards=yes&view=query&action=query&search_constraint=terms"	GO:0009855_determination_of_bilateral_symmetry) 37 1 2.007411 -0.402742 831 380.685450 489.52 598.354550 0.589073
=HYPERLINK("http://www.godatabase.org/cgi-bin/go.cgi?query=GO:0019933&auto_wild_cards=yes&view=query&action=query&search_constraint=terms"	GO:0019933_cAMP-mediated_signaling) 37 1 2.007411 -0.402742 831 380.685450 489.52 598.354550 0.589073
=HYPERLINK("http://www.godatabase.org/cgi-bin/go.cgi?query=GO:0032869&auto_wild_cards=yes&view=query&action=query&search_constraint=terms"	GO:0032869_cellular_response_to_insulin_stimulus) 37 1 2.007411 -0.402742 831 380.685450 489.52 598.354550 0.589073
=HYPERLINK("http://www.godatabase.org/cgi-bin/go.cgi?query=GO:0045761&auto_wild_cards=yes&view=query&action=query&search_constraint=terms"	GO:0045761_regulation_of_adenylate_cyclase_activity) 37 1 2.007411 -0.402742 831 380.685450 489.52 598.354550 0.589073
=HYPERLINK("http://www.godatabase.org/cgi-bin/go.cgi?query=GO:0044085&auto_wild_cards=yes&view=query&action=query&search_constraint=terms"	GO:0044085_cellular_component_biogenesis) 237 4 1.253573 -0.401480 832 381.342575 490.29 599.237425 0.589291
=HYPERLINK("http://www.godatabase.org/cgi-bin/go.cgi?query=GO:0050794&auto_wild_cards=yes&view=query&action=query&search_constraint=terms"	GO:0050794_regulation_of_cellular_process) 2190 31 1.051370 -0.401314 833 381.435127 490.38 599.324873 0.588691
=HYPERLINK("http://www.godatabase.org/cgi-bin/go.cgi?query=GO:0051094&auto_wild_cards=yes&view=query&action=query&search_constraint=terms"	GO:0051094_positive_regulation_of_developmental_process) 308 5 1.205750 -0.397011 834 382.124361 491.2 600.275639 0.588969
=HYPERLINK("http://www.godatabase.org/cgi-bin/go.cgi?query=GO:0051246&auto_wild_cards=yes&view=query&action=query&search_constraint=terms"	GO:0051246_regulation_of_protein_metabolic_process) 170 3 1.310721 -0.394822 835 383.383402 492.45 601.516598 0.589760
=HYPERLINK("http://www.godatabase.org/cgi-bin/go.cgi?query=GO:0001570&auto_wild_cards=yes&view=query&action=query&search_constraint=terms"	GO:0001570_vasculogenesis) 38 1 1.954584 -0.393828 841 389.542803 499.37 609.197197 0.593781
=HYPERLINK("http://www.godatabase.org/cgi-bin/go.cgi?query=GO:0001649&auto_wild_cards=yes&view=query&action=query&search_constraint=terms"	GO:0001649_osteoblast_differentiation) 38 1 1.954584 -0.393828 841 389.542803 499.37 609.197197 0.593781
=HYPERLINK("http://www.godatabase.org/cgi-bin/go.cgi?query=GO:0008016&auto_wild_cards=yes&view=query&action=query&search_constraint=terms"	GO:0008016_regulation_of_heart_contraction) 38 1 1.954584 -0.393828 841 389.542803 499.37 609.197197 0.593781
=HYPERLINK("http://www.godatabase.org/cgi-bin/go.cgi?query=GO:0032259&auto_wild_cards=yes&view=query&action=query&search_constraint=terms"	GO:0032259_methylation) 38 1 1.954584 -0.393828 841 389.542803 499.37 609.197197 0.593781
=HYPERLINK("http://www.godatabase.org/cgi-bin/go.cgi?query=GO:0043414&auto_wild_cards=yes&view=query&action=query&search_constraint=terms"	GO:0043414_biopolymer_methylation) 38 1 1.954584 -0.393828 841 389.542803 499.37 609.197197 0.593781
=HYPERLINK("http://www.godatabase.org/cgi-bin/go.cgi?query=GO:0051348&auto_wild_cards=yes&view=query&action=query&search_constraint=terms"	GO:0051348_negative_regulation_of_transferase_activity) 38 1 1.954584 -0.393828 841 389.542803 499.37 609.197197 0.593781
=HYPERLINK("http://www.godatabase.org/cgi-bin/go.cgi?query=GO:0009968&auto_wild_cards=yes&view=query&action=query&search_constraint=terms"	GO:0009968_negative_regulation_of_signal_transduction) 103 2 1.442217 -0.391513 842 390.420206 500.33 610.239794 0.594216
=HYPERLINK("http://www.godatabase.org/cgi-bin/go.cgi?query=GO:0044238&auto_wild_cards=yes&view=query&action=query&search_constraint=terms"	GO:0044238_primary_metabolic_process) 1905 27 1.052705 -0.387331 843 390.810949 500.74 610.669051 0.593998
=HYPERLINK("http://www.godatabase.org/cgi-bin/go.cgi?query=GO:0009611&auto_wild_cards=yes&view=query&action=query&search_constraint=terms"	GO:0009611_response_to_wounding) 172 3 1.295480 -0.386987 844 391.120893 501.12 611.119107 0.593744
=HYPERLINK("http://www.godatabase.org/cgi-bin/go.cgi?query=GO:0005976&auto_wild_cards=yes&view=query&action=query&search_constraint=terms"	GO:0005976_polysaccharide_metabolic_process) 39 1 1.904467 -0.385209 850 396.079840 506.62 617.160160 0.596024
=HYPERLINK("http://www.godatabase.org/cgi-bin/go.cgi?query=GO:0006511&auto_wild_cards=yes&view=query&action=query&search_constraint=terms"	GO:0006511_ubiquitin-dependent_protein_catabolic_process) 39 1 1.904467 -0.385209 850 396.079840 506.62 617.160160 0.596024
=HYPERLINK("http://www.godatabase.org/cgi-bin/go.cgi?query=GO:0006730&auto_wild_cards=yes&view=query&action=query&search_constraint=terms"	GO:0006730_one-carbon_metabolic_process) 39 1 1.904467 -0.385209 850 396.079840 506.62 617.160160 0.596024
=HYPERLINK("http://www.godatabase.org/cgi-bin/go.cgi?query=GO:0008037&auto_wild_cards=yes&view=query&action=query&search_constraint=terms"	GO:0008037_cell_recognition) 39 1 1.904467 -0.385209 850 396.079840 506.62 617.160160 0.596024
=HYPERLINK("http://www.godatabase.org/cgi-bin/go.cgi?query=GO:0031279&auto_wild_cards=yes&view=query&action=query&search_constraint=terms"	GO:0031279_regulation_of_cyclase_activity) 39 1 1.904467 -0.385209 850 396.079840 506.62 617.160160 0.596024
=HYPERLINK("http://www.godatabase.org/cgi-bin/go.cgi?query=GO:0051339&auto_wild_cards=yes&view=query&action=query&search_constraint=terms"	GO:0051339_regulation_of_lyase_activity) 39 1 1.904467 -0.385209 850 396.079840 506.62 617.160160 0.596024
=HYPERLINK("http://www.godatabase.org/cgi-bin/go.cgi?query=GO:0016071&auto_wild_cards=yes&view=query&action=query&search_constraint=terms"	GO:0016071_mRNA_metabolic_process) 40 1 1.856855 -0.376870 854 402.290553 513.07 623.849447 0.600785
=HYPERLINK("http://www.godatabase.org/cgi-bin/go.cgi?query=GO:0016358&auto_wild_cards=yes&view=query&action=query&search_constraint=terms"	GO:0016358_dendrite_development) 40 1 1.856855 -0.376870 854 402.290553 513.07 623.849447 0.600785
=HYPERLINK("http://www.godatabase.org/cgi-bin/go.cgi?query=GO:0019935&auto_wild_cards=yes&view=query&action=query&search_constraint=terms"	GO:0019935_cyclic-nucleotide-mediated_signaling) 40 1 1.856855 -0.376870 854 402.290553 513.07 623.849447 0.600785
=HYPERLINK("http://www.godatabase.org/cgi-bin/go.cgi?query=GO:0051129&auto_wild_cards=yes&view=query&action=query&search_constraint=terms"	GO:0051129_negative_regulation_of_cellular_component_organization) 40 1 1.856855 -0.376870 854 402.290553 513.07 623.849447 0.600785
=HYPERLINK("http://www.godatabase.org/cgi-bin/go.cgi?query=GO:0000122&auto_wild_cards=yes&view=query&action=query&search_constraint=terms"	GO:0000122_negative_regulation_of_transcription_from_RNA_polymerase_II_promoter) 175 3 1.273272 -0.375542 855 403.260905 514.15 625.039095 0.601345
=HYPERLINK("http://www.godatabase.org/cgi-bin/go.cgi?query=GO:0006260&auto_wild_cards=yes&view=query&action=query&search_constraint=terms"	GO:0006260_DNA_replication) 41 1 1.811566 -0.368796 865 410.681310 522.58 634.478690 0.604139
=HYPERLINK("http://www.godatabase.org/cgi-bin/go.cgi?query=GO:0006836&auto_wild_cards=yes&view=query&action=query&search_constraint=terms"	GO:0006836_neurotransmitter_transport) 41 1 1.811566 -0.368796 865 410.681310 522.58 634.478690 0.604139
=HYPERLINK("http://www.godatabase.org/cgi-bin/go.cgi?query=GO:0006865&auto_wild_cards=yes&view=query&action=query&search_constraint=terms"	GO:0006865_amino_acid_transport) 41 1 1.811566 -0.368796 865 410.681310 522.58 634.478690 0.604139
=HYPERLINK("http://www.godatabase.org/cgi-bin/go.cgi?query=GO:0009894&auto_wild_cards=yes&view=query&action=query&search_constraint=terms"	GO:0009894_regulation_of_catabolic_process) 41 1 1.811566 -0.368796 865 410.681310 522.58 634.478690 0.604139
=HYPERLINK("http://www.godatabase.org/cgi-bin/go.cgi?query=GO:0010551&auto_wild_cards=yes&view=query&action=query&search_constraint=terms"	GO:0010551_regulation_of_specific_transcription_from_RNA_polymerase_II_promoter) 41 1 1.811566 -0.368796 865 410.681310 522.58 634.478690 0.604139
=HYPERLINK("http://www.godatabase.org/cgi-bin/go.cgi?query=GO:0015833&auto_wild_cards=yes&view=query&action=query&search_constraint=terms"	GO:0015833_peptide_transport) 41 1 1.811566 -0.368796 865 410.681310 522.58 634.478690 0.604139
=HYPERLINK("http://www.godatabase.org/cgi-bin/go.cgi?query=GO:0019748&auto_wild_cards=yes&view=query&action=query&search_constraint=terms"	GO:0019748_secondary_metabolic_process) 41 1 1.811566 -0.368796 865 410.681310 522.58 634.478690 0.604139
=HYPERLINK("http://www.godatabase.org/cgi-bin/go.cgi?query=GO:0030817&auto_wild_cards=yes&view=query&action=query&search_constraint=terms"	GO:0030817_regulation_of_cAMP_biosynthetic_process) 41 1 1.811566 -0.368796 865 410.681310 522.58 634.478690 0.604139
=HYPERLINK("http://www.godatabase.org/cgi-bin/go.cgi?query=GO:0032569&auto_wild_cards=yes&view=query&action=query&search_constraint=terms"	GO:0032569_specific_transcription_from_RNA_polymerase_II_promoter) 41 1 1.811566 -0.368796 865 410.681310 522.58 634.478690 0.604139
=HYPERLINK("http://www.godatabase.org/cgi-bin/go.cgi?query=GO:0033077&auto_wild_cards=yes&view=query&action=query&search_constraint=terms"	GO:0033077_T_cell_differentiation_in_the_thymus) 41 1 1.811566 -0.368796 865 410.681310 522.58 634.478690 0.604139
=HYPERLINK("http://www.godatabase.org/cgi-bin/go.cgi?query=GO:0050877&auto_wild_cards=yes&view=query&action=query&search_constraint=terms"	GO:0050877_neurological_system_process) 390 6 1.142680 -0.366498 866 411.485440 523.4 635.314560 0.604388
=HYPERLINK("http://www.godatabase.org/cgi-bin/go.cgi?query=GO:0006006&auto_wild_cards=yes&view=query&action=query&search_constraint=terms"	GO:0006006_glucose_metabolic_process) 42 1 1.768433 -0.360975 875 418.036952 530.26 642.483048 0.606011
=HYPERLINK("http://www.godatabase.org/cgi-bin/go.cgi?query=GO:0006171&auto_wild_cards=yes&view=query&action=query&search_constraint=terms"	GO:0006171_cAMP_biosynthetic_process) 42 1 1.768433 -0.360975 875 418.036952 530.26 642.483048 0.606011
=HYPERLINK("http://www.godatabase.org/cgi-bin/go.cgi?query=GO:0008361&auto_wild_cards=yes&view=query&action=query&search_constraint=terms"	GO:0008361_regulation_of_cell_size) 42 1 1.768433 -0.360975 875 418.036952 530.26 642.483048 0.606011
=HYPERLINK("http://www.godatabase.org/cgi-bin/go.cgi?query=GO:0015672&auto_wild_cards=yes&view=query&action=query&search_constraint=terms"	GO:0015672_monovalent_inorganic_cation_transport) 42 1 1.768433 -0.360975 875 418.036952 530.26 642.483048 0.606011
=HYPERLINK("http://www.godatabase.org/cgi-bin/go.cgi?query=GO:0019941&auto_wild_cards=yes&view=query&action=query&search_constraint=terms"	GO:0019941_modification-dependent_protein_catabolic_process) 42 1 1.768433 -0.360975 875 418.036952 530.26 642.483048 0.606011
=HYPERLINK("http://www.godatabase.org/cgi-bin/go.cgi?query=GO:0042476&auto_wild_cards=yes&view=query&action=query&search_constraint=terms"	GO:0042476_odontogenesis) 42 1 1.768433 -0.360975 875 418.036952 530.26 642.483048 0.606011
=HYPERLINK("http://www.godatabase.org/cgi-bin/go.cgi?query=GO:0043632&auto_wild_cards=yes&view=query&action=query&search_constraint=terms"	GO:0043632_modification-dependent_macromolecule_catabolic_process) 42 1 1.768433 -0.360975 875 418.036952 530.26 642.483048 0.606011
=HYPERLINK("http://www.godatabase.org/cgi-bin/go.cgi?query=GO:0051345&auto_wild_cards=yes&view=query&action=query&search_constraint=terms"	GO:0051345_positive_regulation_of_hydrolase_activity) 42 1 1.768433 -0.360975 875 418.036952 530.26 642.483048 0.606011
=HYPERLINK("http://www.godatabase.org/cgi-bin/go.cgi?query=GO:0051603&auto_wild_cards=yes&view=query&action=query&search_constraint=terms"	GO:0051603_proteolysis_involved_in_cellular_protein_catabolic_process) 42 1 1.768433 -0.360975 875 418.036952 530.26 642.483048 0.606011
=HYPERLINK("http://www.godatabase.org/cgi-bin/go.cgi?query=GO:0010647&auto_wild_cards=yes&view=query&action=query&search_constraint=terms"	GO:0010647_positive_regulation_of_cell_communication) 110 2 1.350440 -0.357725 877 419.764660 532.32 644.875340 0.606978
=HYPERLINK("http://www.godatabase.org/cgi-bin/go.cgi?query=GO:0010648&auto_wild_cards=yes&view=query&action=query&search_constraint=terms"	GO:0010648_negative_regulation_of_cell_communication) 110 2 1.350440 -0.357725 877 419.764660 532.32 644.875340 0.606978
=HYPERLINK("http://www.godatabase.org/cgi-bin/go.cgi?query=GO:0008104&auto_wild_cards=yes&view=query&action=query&search_constraint=terms"	GO:0008104_protein_localization) 251 4 1.183652 -0.356614 878 420.333721 532.92 645.506279 0.606970
=HYPERLINK("http://www.godatabase.org/cgi-bin/go.cgi?query=GO:0065007&auto_wild_cards=yes&view=query&action=query&search_constraint=terms"	GO:0065007_biological_regulation) 2593 36 1.031188 -0.354769 879 420.625998 533.21 645.794002 0.606610
=HYPERLINK("http://www.godatabase.org/cgi-bin/go.cgi?query=GO:0002819&auto_wild_cards=yes&view=query&action=query&search_constraint=terms"	GO:0002819_regulation_of_adaptive_immune_response) 43 1 1.727307 -0.353394 887 426.968570 540.02 653.071430 0.608816
=HYPERLINK("http://www.godatabase.org/cgi-bin/go.cgi?query=GO:0002822&auto_wild_cards=yes&view=query&action=query&search_constraint=terms"	GO:0002822_regulation_of_adaptive_immune_response_based_on_somatic_recombination_of_immune_receptors_built_from_immunoglobulin_superfamily_domains) 43 1 1.727307 -0.353394 887 426.968570 540.02 653.071430 0.608816
=HYPERLINK("http://www.godatabase.org/cgi-bin/go.cgi?query=GO:0010001&auto_wild_cards=yes&view=query&action=query&search_constraint=terms"	GO:0010001_glial_cell_differentiation) 43 1 1.727307 -0.353394 887 426.968570 540.02 653.071430 0.608816
=HYPERLINK("http://www.godatabase.org/cgi-bin/go.cgi?query=GO:0030814&auto_wild_cards=yes&view=query&action=query&search_constraint=terms"	GO:0030814_regulation_of_cAMP_metabolic_process) 43 1 1.727307 -0.353394 887 426.968570 540.02 653.071430 0.608816
=HYPERLINK("http://www.godatabase.org/cgi-bin/go.cgi?query=GO:0032446&auto_wild_cards=yes&view=query&action=query&search_constraint=terms"	GO:0032446_protein_modification_by_small_protein_conjugation) 43 1 1.727307 -0.353394 887 426.968570 540.02 653.071430 0.608816
=HYPERLINK("http://www.godatabase.org/cgi-bin/go.cgi?query=GO:0032868&auto_wild_cards=yes&view=query&action=query&search_constraint=terms"	GO:0032868_response_to_insulin_stimulus) 43 1 1.727307 -0.353394 887 426.968570 540.02 653.071430 0.608816
=HYPERLINK("http://www.godatabase.org/cgi-bin/go.cgi?query=GO:0046879&auto_wild_cards=yes&view=query&action=query&search_constraint=terms"	GO:0046879_hormone_secretion) 43 1 1.727307 -0.353394 887 426.968570 540.02 653.071430 0.608816
=HYPERLINK("http://www.godatabase.org/cgi-bin/go.cgi?query=GO:0051789&auto_wild_cards=yes&view=query&action=query&search_constraint=terms"	GO:0051789_response_to_protein_stimulus) 43 1 1.727307 -0.353394 887 426.968570 540.02 653.071430 0.608816
=HYPERLINK("http://www.godatabase.org/cgi-bin/go.cgi?query=GO:0030097&auto_wild_cards=yes&view=query&action=query&search_constraint=terms"	GO:0030097_hemopoiesis) 253 4 1.174296 -0.350623 888 427.742141 540.84 653.937859 0.609054
=HYPERLINK("http://www.godatabase.org/cgi-bin/go.cgi?query=GO:0001942&auto_wild_cards=yes&view=query&action=query&search_constraint=terms"	GO:0001942_hair_follicle_development) 44 1 1.688050 -0.346041 899 435.427883 549.28 663.132117 0.610990
=HYPERLINK("http://www.godatabase.org/cgi-bin/go.cgi?query=GO:0009914&auto_wild_cards=yes&view=query&action=query&search_constraint=terms"	GO:0009914_hormone_transport) 44 1 1.688050 -0.346041 899 435.427883 549.28 663.132117 0.610990
=HYPERLINK("http://www.godatabase.org/cgi-bin/go.cgi?query=GO:0022404&auto_wild_cards=yes&view=query&action=query&search_constraint=terms"	GO:0022404_molting_cycle_process) 44 1 1.688050 -0.346041 899 435.427883 549.28 663.132117 0.610990
=HYPERLINK("http://www.godatabase.org/cgi-bin/go.cgi?query=GO:0022405&auto_wild_cards=yes&view=query&action=query&search_constraint=terms"	GO:0022405_hair_cycle_process) 44 1 1.688050 -0.346041 899 435.427883 549.28 663.132117 0.610990
=HYPERLINK("http://www.godatabase.org/cgi-bin/go.cgi?query=GO:0030802&auto_wild_cards=yes&view=query&action=query&search_constraint=terms"	GO:0030802_regulation_of_cyclic_nucleotide_biosynthetic_process) 44 1 1.688050 -0.346041 899 435.427883 549.28 663.132117 0.610990
=HYPERLINK("http://www.godatabase.org/cgi-bin/go.cgi?query=GO:0030808&auto_wild_cards=yes&view=query&action=query&search_constraint=terms"	GO:0030808_regulation_of_nucleotide_biosynthetic_process) 44 1 1.688050 -0.346041 899 435.427883 549.28 663.132117 0.610990
=HYPERLINK("http://www.godatabase.org/cgi-bin/go.cgi?query=GO:0042303&auto_wild_cards=yes&view=query&action=query&search_constraint=terms"	GO:0042303_molting_cycle) 44 1 1.688050 -0.346041 899 435.427883 549.28 663.132117 0.610990
=HYPERLINK("http://www.godatabase.org/cgi-bin/go.cgi?query=GO:0042633&auto_wild_cards=yes&view=query&action=query&search_constraint=terms"	GO:0042633_hair_cycle) 44 1 1.688050 -0.346041 899 435.427883 549.28 663.132117 0.610990
=HYPERLINK("http://www.godatabase.org/cgi-bin/go.cgi?query=GO:0044257&auto_wild_cards=yes&view=query&action=query&search_constraint=terms"	GO:0044257_cellular_protein_catabolic_process) 44 1 1.688050 -0.346041 899 435.427883 549.28 663.132117 0.610990
=HYPERLINK("http://www.godatabase.org/cgi-bin/go.cgi?query=GO:0070665&auto_wild_cards=yes&view=query&action=query&search_constraint=terms"	GO:0070665_positive_regulation_of_leukocyte_proliferation) 44 1 1.688050 -0.346041 899 435.427883 549.28 663.132117 0.610990
=HYPERLINK("http://www.godatabase.org/cgi-bin/go.cgi?query=GO:0070668&auto_wild_cards=yes&view=query&action=query&search_constraint=terms"	GO:0070668_positive_regulation_of_mast_cell_proliferation) 44 1 1.688050 -0.346041 899 435.427883 549.28 663.132117 0.610990
=HYPERLINK("http://www.godatabase.org/cgi-bin/go.cgi?query=GO:0048729&auto_wild_cards=yes&view=query&action=query&search_constraint=terms"	GO:0048729_tissue_morphogenesis) 255 4 1.165085 -0.344731 900 435.666880 549.56 663.453120 0.610622
=HYPERLINK("http://www.godatabase.org/cgi-bin/go.cgi?query=GO:0032870&auto_wild_cards=yes&view=query&action=query&search_constraint=terms"	GO:0032870_cellular_response_to_hormone_stimulus) 45 1 1.650538 -0.338907 903 439.988392 554.22 668.451608 0.613754
=HYPERLINK("http://www.godatabase.org/cgi-bin/go.cgi?query=GO:0046058&auto_wild_cards=yes&view=query&action=query&search_constraint=terms"	GO:0046058_cAMP_metabolic_process) 45 1 1.650538 -0.338907 903 439.988392 554.22 668.451608 0.613754
=HYPERLINK("http://www.godatabase.org/cgi-bin/go.cgi?query=GO:0046546&auto_wild_cards=yes&view=query&action=query&search_constraint=terms"	GO:0046546_development_of_primary_male_sexual_characteristics) 45 1 1.650538 -0.338907 903 439.988392 554.22 668.451608 0.613754
=HYPERLINK("http://www.godatabase.org/cgi-bin/go.cgi?query=GO:0065008&auto_wild_cards=yes&view=query&action=query&search_constraint=terms"	GO:0065008_regulation_of_biological_quality) 693 10 1.071778 -0.337630 904 440.222747 554.46 668.697253 0.613341
=HYPERLINK("http://www.godatabase.org/cgi-bin/go.cgi?query=GO:0048584&auto_wild_cards=yes&view=query&action=query&search_constraint=terms"	GO:0048584_positive_regulation_of_response_to_stimulus) 115 2 1.291725 -0.335660 905 441.865289 556.3 670.734711 0.614696
=HYPERLINK("http://www.godatabase.org/cgi-bin/go.cgi?query=GO:0030218&auto_wild_cards=yes&view=query&action=query&search_constraint=terms"	GO:0030218_erythrocyte_differentiation) 46 1 1.614656 -0.331982 909 445.950517 560.79 675.629483 0.616931
=HYPERLINK("http://www.godatabase.org/cgi-bin/go.cgi?query=GO:0030850&auto_wild_cards=yes&view=query&action=query&search_constraint=terms"	GO:0030850_prostate_gland_development) 46 1 1.614656 -0.331982 909 445.950517 560.79 675.629483 0.616931
=HYPERLINK("http://www.godatabase.org/cgi-bin/go.cgi?query=GO:0042063&auto_wild_cards=yes&view=query&action=query&search_constraint=terms"	GO:0042063_gliogenesis) 46 1 1.614656 -0.331982 909 445.950517 560.79 675.629483 0.616931
=HYPERLINK("http://www.godatabase.org/cgi-bin/go.cgi?query=GO:0046631&auto_wild_cards=yes&view=query&action=query&search_constraint=terms"	GO:0046631_alpha-beta_T_cell_activation) 46 1 1.614656 -0.331982 909 445.950517 560.79 675.629483 0.616931
=HYPERLINK("http://www.godatabase.org/cgi-bin/go.cgi?query=GO:0007276&auto_wild_cards=yes&view=query&action=query&search_constraint=terms"	GO:0007276_gamete_generation) 188 3 1.185226 -0.329905 910 447.020527 561.93 676.839473 0.617505
=HYPERLINK("http://www.godatabase.org/cgi-bin/go.cgi?query=GO:0006140&auto_wild_cards=yes&view=query&action=query&search_constraint=terms"	GO:0006140_regulation_of_nucleotide_metabolic_process) 47 1 1.580302 -0.325255 916 451.075303 566.53 681.984697 0.618483
=HYPERLINK("http://www.godatabase.org/cgi-bin/go.cgi?query=GO:0016570&auto_wild_cards=yes&view=query&action=query&search_constraint=terms"	GO:0016570_histone_modification) 47 1 1.580302 -0.325255 916 451.075303 566.53 681.984697 0.618483
=HYPERLINK("http://www.godatabase.org/cgi-bin/go.cgi?query=GO:0030183&auto_wild_cards=yes&view=query&action=query&search_constraint=terms"	GO:0030183_B_cell_differentiation) 47 1 1.580302 -0.325255 916 451.075303 566.53 681.984697 0.618483
=HYPERLINK("http://www.godatabase.org/cgi-bin/go.cgi?query=GO:0030799&auto_wild_cards=yes&view=query&action=query&search_constraint=terms"	GO:0030799_regulation_of_cyclic_nucleotide_metabolic_process) 47 1 1.580302 -0.325255 916 451.075303 566.53 681.984697 0.618483
=HYPERLINK("http://www.godatabase.org/cgi-bin/go.cgi?query=GO:0045087&auto_wild_cards=yes&view=query&action=query&search_constraint=terms"	GO:0045087_innate_immune_response) 47 1 1.580302 -0.325255 916 451.075303 566.53 681.984697 0.618483
=HYPERLINK("http://www.godatabase.org/cgi-bin/go.cgi?query=GO:0060627&auto_wild_cards=yes&view=query&action=query&search_constraint=terms"	GO:0060627_regulation_of_vesicle-mediated_transport) 47 1 1.580302 -0.325255 916 451.075303 566.53 681.984697 0.618483
=HYPERLINK("http://www.godatabase.org/cgi-bin/go.cgi?query=GO:0001505&auto_wild_cards=yes&view=query&action=query&search_constraint=terms"	GO:0001505_regulation_of_neurotransmitter_levels) 48 1 1.547379 -0.318719 920 455.816605 571.42 687.023395 0.621109
=HYPERLINK("http://www.godatabase.org/cgi-bin/go.cgi?query=GO:0007498&auto_wild_cards=yes&view=query&action=query&search_constraint=terms"	GO:0007498_mesoderm_development) 48 1 1.547379 -0.318719 920 455.816605 571.42 687.023395 0.621109
=HYPERLINK("http://www.godatabase.org/cgi-bin/go.cgi?query=GO:0009101&auto_wild_cards=yes&view=query&action=query&search_constraint=terms"	GO:0009101_glycoprotein_biosynthetic_process) 48 1 1.547379 -0.318719 920 455.816605 571.42 687.023395 0.621109
=HYPERLINK("http://www.godatabase.org/cgi-bin/go.cgi?query=GO:0019318&auto_wild_cards=yes&view=query&action=query&search_constraint=terms"	GO:0019318_hexose_metabolic_process) 48 1 1.547379 -0.318719 920 455.816605 571.42 687.023395 0.621109
=HYPERLINK("http://www.godatabase.org/cgi-bin/go.cgi?query=GO:0009605&auto_wild_cards=yes&view=query&action=query&search_constraint=terms"	GO:0009605_response_to_external_stimulus) 339 5 1.095490 -0.314495 921 457.078420 572.87 688.661580 0.622009
=HYPERLINK("http://www.godatabase.org/cgi-bin/go.cgi?query=GO:0002440&auto_wild_cards=yes&view=query&action=query&search_constraint=terms"	GO:0002440_production_of_molecular_mediator_of_immune_response) 49 1 1.515800 -0.312366 928 461.036150 577.12 693.203850 0.621897
=HYPERLINK("http://www.godatabase.org/cgi-bin/go.cgi?query=GO:0003015&auto_wild_cards=yes&view=query&action=query&search_constraint=terms"	GO:0003015_heart_process) 49 1 1.515800 -0.312366 928 461.036150 577.12 693.203850 0.621897
=HYPERLINK("http://www.godatabase.org/cgi-bin/go.cgi?query=GO:0006725&auto_wild_cards=yes&view=query&action=query&search_constraint=terms"	GO:0006725_cellular_aromatic_compound_metabolic_process) 49 1 1.515800 -0.312366 928 461.036150 577.12 693.203850 0.621897
=HYPERLINK("http://www.godatabase.org/cgi-bin/go.cgi?query=GO:0034101&auto_wild_cards=yes&view=query&action=query&search_constraint=terms"	GO:0034101_erythrocyte_homeostasis) 49 1 1.515800 -0.312366 928 461.036150 577.12 693.203850 0.621897
=HYPERLINK("http://www.godatabase.org/cgi-bin/go.cgi?query=GO:0046661&auto_wild_cards=yes&view=query&action=query&search_constraint=terms"	GO:0046661_male_sex_differentiation) 49 1 1.515800 -0.312366 928 461.036150 577.12 693.203850 0.621897
=HYPERLINK("http://www.godatabase.org/cgi-bin/go.cgi?query=GO:0048741&auto_wild_cards=yes&view=query&action=query&search_constraint=terms"	GO:0048741_skeletal_muscle_fiber_development) 49 1 1.515800 -0.312366 928 461.036150 577.12 693.203850 0.621897
=HYPERLINK("http://www.godatabase.org/cgi-bin/go.cgi?query=GO:0060047&auto_wild_cards=yes&view=query&action=query&search_constraint=terms"	GO:0060047_heart_contraction) 49 1 1.515800 -0.312366 928 461.036150 577.12 693.203850 0.621897
=HYPERLINK("http://www.godatabase.org/cgi-bin/go.cgi?query=GO:0051726&auto_wild_cards=yes&view=query&action=query&search_constraint=terms"	GO:0051726_regulation_of_cell_cycle) 121 2 1.227673 -0.311208 929 462.639245 578.98 695.320755 0.623229
=HYPERLINK("http://www.godatabase.org/cgi-bin/go.cgi?query=GO:0001816&auto_wild_cards=yes&view=query&action=query&search_constraint=terms"	GO:0001816_cytokine_production) 122 2 1.217610 -0.307333 931 465.407063 581.97 698.532937 0.625102
=HYPERLINK("http://www.godatabase.org/cgi-bin/go.cgi?query=GO:0006886&auto_wild_cards=yes&view=query&action=query&search_constraint=terms"	GO:0006886_intracellular_protein_transport) 122 2 1.217610 -0.307333 931 465.407063 581.97 698.532937 0.625102
=HYPERLINK("http://www.godatabase.org/cgi-bin/go.cgi?query=GO:0002573&auto_wild_cards=yes&view=query&action=query&search_constraint=terms"	GO:0002573_myeloid_leukocyte_differentiation) 50 1 1.485484 -0.306188 935 468.227156 584.83 701.432844 0.625487
=HYPERLINK("http://www.godatabase.org/cgi-bin/go.cgi?query=GO:0007015&auto_wild_cards=yes&view=query&action=query&search_constraint=terms"	GO:0007015_actin_filament_organization) 50 1 1.485484 -0.306188 935 468.227156 584.83 701.432844 0.625487
=HYPERLINK("http://www.godatabase.org/cgi-bin/go.cgi?query=GO:0009190&auto_wild_cards=yes&view=query&action=query&search_constraint=terms"	GO:0009190_cyclic_nucleotide_biosynthetic_process) 50 1 1.485484 -0.306188 935 468.227156 584.83 701.432844 0.625487
=HYPERLINK("http://www.godatabase.org/cgi-bin/go.cgi?query=GO:0070647&auto_wild_cards=yes&view=query&action=query&search_constraint=terms"	GO:0070647_protein_modification_by_small_protein_conjugation_or_removal) 50 1 1.485484 -0.306188 935 468.227156 584.83 701.432844 0.625487
=HYPERLINK("http://www.godatabase.org/cgi-bin/go.cgi?query=GO:0006520&auto_wild_cards=yes&view=query&action=query&search_constraint=terms"	GO:0006520_cellular_amino_acid_metabolic_process) 51 1 1.456357 -0.300177 941 473.671728 590.51 707.348272 0.627535
=HYPERLINK("http://www.godatabase.org/cgi-bin/go.cgi?query=GO:0006887&auto_wild_cards=yes&view=query&action=query&search_constraint=terms"	GO:0006887_exocytosis) 51 1 1.456357 -0.300177 941 473.671728 590.51 707.348272 0.627535
=HYPERLINK("http://www.godatabase.org/cgi-bin/go.cgi?query=GO:0016569&auto_wild_cards=yes&view=query&action=query&search_constraint=terms"	GO:0016569_covalent_chromatin_modification) 51 1 1.456357 -0.300177 941 473.671728 590.51 707.348272 0.627535
=HYPERLINK("http://www.godatabase.org/cgi-bin/go.cgi?query=GO:0032880&auto_wild_cards=yes&view=query&action=query&search_constraint=terms"	GO:0032880_regulation_of_protein_localization) 51 1 1.456357 -0.300177 941 473.671728 590.51 707.348272 0.627535
=HYPERLINK("http://www.godatabase.org/cgi-bin/go.cgi?query=GO:0044106&auto_wild_cards=yes&view=query&action=query&search_constraint=terms"	GO:0044106_cellular_amine_metabolic_process) 51 1 1.456357 -0.300177 941 473.671728 590.51 707.348272 0.627535
=HYPERLINK("http://www.godatabase.org/cgi-bin/go.cgi?query=GO:0048747&auto_wild_cards=yes&view=query&action=query&search_constraint=terms"	GO:0048747_muscle_fiber_development) 51 1 1.456357 -0.300177 941 473.671728 590.51 707.348272 0.627535
=HYPERLINK("http://www.godatabase.org/cgi-bin/go.cgi?query=GO:0002009&auto_wild_cards=yes&view=query&action=query&search_constraint=terms"	GO:0002009_morphogenesis_of_an_epithelium) 198 3 1.125367 -0.298739 943 474.888908 591.68 708.471092 0.627444
=HYPERLINK("http://www.godatabase.org/cgi-bin/go.cgi?query=GO:0060429&auto_wild_cards=yes&view=query&action=query&search_constraint=terms"	GO:0060429_epithelium_development) 198 3 1.125367 -0.298739 943 474.888908 591.68 708.471092 0.627444
=HYPERLINK("http://www.godatabase.org/cgi-bin/go.cgi?query=GO:0009124&auto_wild_cards=yes&view=query&action=query&search_constraint=terms"	GO:0009124_nucleoside_monophosphate_biosynthetic_process) 52 1 1.428350 -0.294327 945 478.109981 594.91 711.710019 0.629534
=HYPERLINK("http://www.godatabase.org/cgi-bin/go.cgi?query=GO:0048585&auto_wild_cards=yes&view=query&action=query&search_constraint=terms"	GO:0048585_negative_regulation_of_response_to_stimulus) 52 1 1.428350 -0.294327 945 478.109981 594.91 711.710019 0.629534
=HYPERLINK("http://www.godatabase.org/cgi-bin/go.cgi?query=GO:0033036&auto_wild_cards=yes&view=query&action=query&search_constraint=terms"	GO:0033036_macromolecule_localization) 274 4 1.084295 -0.293368 946 478.880103 595.63 712.379897 0.629630
=HYPERLINK("http://www.godatabase.org/cgi-bin/go.cgi?query=GO:0006935&auto_wild_cards=yes&view=query&action=query&search_constraint=terms"	GO:0006935_chemotaxis) 53 1 1.401400 -0.288632 951 481.940186 598.86 715.779814 0.629716
=HYPERLINK("http://www.godatabase.org/cgi-bin/go.cgi?query=GO:0030031&auto_wild_cards=yes&view=query&action=query&search_constraint=terms"	GO:0030031_cell_projection_assembly) 53 1 1.401400 -0.288632 951 481.940186 598.86 715.779814 0.629716
=HYPERLINK("http://www.godatabase.org/cgi-bin/go.cgi?query=GO:0042330&auto_wild_cards=yes&view=query&action=query&search_constraint=terms"	GO:0042330_taxis) 53 1 1.401400 -0.288632 951 481.940186 598.86 715.779814 0.629716
=HYPERLINK("http://www.godatabase.org/cgi-bin/go.cgi?query=GO:0046942&auto_wild_cards=yes&view=query&action=query&search_constraint=terms"	GO:0046942_carboxylic_acid_transport) 53 1 1.401400 -0.288632 951 481.940186 598.86 715.779814 0.629716
=HYPERLINK("http://www.godatabase.org/cgi-bin/go.cgi?query=GO:0055085&auto_wild_cards=yes&view=query&action=query&search_constraint=terms"	GO:0055085_transmembrane_transport) 53 1 1.401400 -0.288632 951 481.940186 598.86 715.779814 0.629716
=HYPERLINK("http://www.godatabase.org/cgi-bin/go.cgi?query=GO:0048534&auto_wild_cards=yes&view=query&action=query&search_constraint=terms"	GO:0048534_hemopoietic_or_lymphoid_organ_development) 277 4 1.072552 -0.285968 953 482.368580 599.38 716.391420 0.628940
=HYPERLINK("http://www.godatabase.org/cgi-bin/go.cgi?query=GO:0048646&auto_wild_cards=yes&view=query&action=query&search_constraint=terms"	GO:0048646_anatomical_structure_formation_involved_in_morphogenesis) 277 4 1.072552 -0.285968 953 482.368580 599.38 716.391420 0.628940
=HYPERLINK("http://www.godatabase.org/cgi-bin/go.cgi?query=GO:0006164&auto_wild_cards=yes&view=query&action=query&search_constraint=terms"	GO:0006164_purine_nucleotide_biosynthetic_process) 54 1 1.375448 -0.283085 956 487.122975 604.68 722.237025 0.632510
=HYPERLINK("http://www.godatabase.org/cgi-bin/go.cgi?query=GO:0007265&auto_wild_cards=yes&view=query&action=query&search_constraint=terms"	GO:0007265_Ras_protein_signal_transduction) 54 1 1.375448 -0.283085 956 487.122975 604.68 722.237025 0.632510
=HYPERLINK("http://www.godatabase.org/cgi-bin/go.cgi?query=GO:0015849&auto_wild_cards=yes&view=query&action=query&search_constraint=terms"	GO:0015849_organic_acid_transport) 54 1 1.375448 -0.283085 956 487.122975 604.68 722.237025 0.632510
=HYPERLINK("http://www.godatabase.org/cgi-bin/go.cgi?query=GO:0043285&auto_wild_cards=yes&view=query&action=query&search_constraint=terms"	GO:0043285_biopolymer_catabolic_process) 129 2 1.151538 -0.281670 957 487.718560 605.32 722.921440 0.632518
=HYPERLINK("http://www.godatabase.org/cgi-bin/go.cgi?query=GO:0034960&auto_wild_cards=yes&view=query&action=query&search_constraint=terms"	GO:0034960_cellular_biopolymer_metabolic_process) 1395 19 1.011620 -0.280589 958 488.509073 606.08 723.650927 0.632651
=HYPERLINK("http://www.godatabase.org/cgi-bin/go.cgi?query=GO:0007126&auto_wild_cards=yes&view=query&action=query&search_constraint=terms"	GO:0007126_meiosis) 55 1 1.350440 -0.277681 961 492.509858 610.47 728.430142 0.635245
=HYPERLINK("http://www.godatabase.org/cgi-bin/go.cgi?query=GO:0043434&auto_wild_cards=yes&view=query&action=query&search_constraint=terms"	GO:0043434_response_to_peptide_hormone_stimulus) 55 1 1.350440 -0.277681 961 492.509858 610.47 728.430142 0.635245
=HYPERLINK("http://www.godatabase.org/cgi-bin/go.cgi?query=GO:0051327&auto_wild_cards=yes&view=query&action=query&search_constraint=terms"	GO:0051327_M_phase_of_meiotic_cell_cycle) 55 1 1.350440 -0.277681 961 492.509858 610.47 728.430142 0.635245
=HYPERLINK("http://www.godatabase.org/cgi-bin/go.cgi?query=GO:0009187&auto_wild_cards=yes&view=query&action=query&search_constraint=terms"	GO:0009187_cyclic_nucleotide_metabolic_process) 56 1 1.326325 -0.272415 965 497.176462 615.2 733.223538 0.637513
=HYPERLINK("http://www.godatabase.org/cgi-bin/go.cgi?query=GO:0046486&auto_wild_cards=yes&view=query&action=query&search_constraint=terms"	GO:0046486_glycerolipid_metabolic_process) 56 1 1.326325 -0.272415 965 497.176462 615.2 733.223538 0.637513
=HYPERLINK("http://www.godatabase.org/cgi-bin/go.cgi?query=GO:0050678&auto_wild_cards=yes&view=query&action=query&search_constraint=terms"	GO:0050678_regulation_of_epithelial_cell_proliferation) 56 1 1.326325 -0.272415 965 497.176462 615.2 733.223538 0.637513
=HYPERLINK("http://www.godatabase.org/cgi-bin/go.cgi?query=GO:0051321&auto_wild_cards=yes&view=query&action=query&search_constraint=terms"	GO:0051321_meiotic_cell_cycle) 56 1 1.326325 -0.272415 965 497.176462 615.2 733.223538 0.637513
=HYPERLINK("http://www.godatabase.org/cgi-bin/go.cgi?query=GO:0000226&auto_wild_cards=yes&view=query&action=query&search_constraint=terms"	GO:0000226_microtubule_cytoskeleton_organization) 57 1 1.303056 -0.267281 970 503.926538 622.17 740.413462 0.641412
=HYPERLINK("http://www.godatabase.org/cgi-bin/go.cgi?query=GO:0008344&auto_wild_cards=yes&view=query&action=query&search_constraint=terms"	GO:0008344_adult_locomotory_behavior) 57 1 1.303056 -0.267281 970 503.926538 622.17 740.413462 0.641412
=HYPERLINK("http://www.godatabase.org/cgi-bin/go.cgi?query=GO:0018108&auto_wild_cards=yes&view=query&action=query&search_constraint=terms"	GO:0018108_peptidyl-tyrosine_phosphorylation) 57 1 1.303056 -0.267281 970 503.926538 622.17 740.413462 0.641412
=HYPERLINK("http://www.godatabase.org/cgi-bin/go.cgi?query=GO:0018212&auto_wild_cards=yes&view=query&action=query&search_constraint=terms"	GO:0018212_peptidyl-tyrosine_modification) 57 1 1.303056 -0.267281 970 503.926538 622.17 740.413462 0.641412
=HYPERLINK("http://www.godatabase.org/cgi-bin/go.cgi?query=GO:0045444&auto_wild_cards=yes&view=query&action=query&search_constraint=terms"	GO:0045444_fat_cell_differentiation) 57 1 1.303056 -0.267281 970 503.926538 622.17 740.413462 0.641412
=HYPERLINK("http://www.godatabase.org/cgi-bin/go.cgi?query=GO:0034622&auto_wild_cards=yes&view=query&action=query&search_constraint=terms"	GO:0034622_cellular_macromolecular_complex_assembly) 58 1 1.280590 -0.262275 971 507.081591 624.93 742.778409 0.643594
=HYPERLINK("http://www.godatabase.org/cgi-bin/go.cgi?query=GO:0016055&auto_wild_cards=yes&view=query&action=query&search_constraint=terms"	GO:0016055_Wnt_receptor_signaling_pathway) 59 1 1.258885 -0.257392 972 510.408002 628.47 746.531998 0.646574
=HYPERLINK("http://www.godatabase.org/cgi-bin/go.cgi?query=GO:0009057&auto_wild_cards=yes&view=query&action=query&search_constraint=terms"	GO:0009057_macromolecule_catabolic_process) 137 2 1.084295 -0.255211 973 510.881323 629.02 747.158677 0.646475
=HYPERLINK("http://www.godatabase.org/cgi-bin/go.cgi?query=GO:0009123&auto_wild_cards=yes&view=query&action=query&search_constraint=terms"	GO:0009123_nucleoside_monophosphate_metabolic_process) 60 1 1.237903 -0.252627 974 511.679373 629.84 748.000627 0.646653
=HYPERLINK("http://www.godatabase.org/cgi-bin/go.cgi?query=GO:0007166&auto_wild_cards=yes&view=query&action=query&search_constraint=terms"	GO:0007166_cell_surface_receptor_linked_signal_transduction) 597 8 0.995299 -0.249242 975 512.833815 631.06 749.286185 0.647241
=HYPERLINK("http://www.godatabase.org/cgi-bin/go.cgi?query=GO:0007169&auto_wild_cards=yes&view=query&action=query&search_constraint=terms"	GO:0007169_transmembrane_receptor_protein_tyrosine_kinase_signaling_pathway) 139 2 1.068693 -0.249031 977 513.433098 631.66 749.886902 0.646530
=HYPERLINK("http://www.godatabase.org/cgi-bin/go.cgi?query=GO:0034613&auto_wild_cards=yes&view=query&action=query&search_constraint=terms"	GO:0034613_cellular_protein_localization) 139 2 1.068693 -0.249031 977 513.433098 631.66 749.886902 0.646530
=HYPERLINK("http://www.godatabase.org/cgi-bin/go.cgi?query=GO:0006874&auto_wild_cards=yes&view=query&action=query&search_constraint=terms"	GO:0006874_cellular_calcium_ion_homeostasis) 61 1 1.217610 -0.247977 978 515.170948 633.51 751.849052 0.647761
=HYPERLINK("http://www.godatabase.org/cgi-bin/go.cgi?query=GO:0048583&auto_wild_cards=yes&view=query&action=query&search_constraint=terms"	GO:0048583_regulation_of_response_to_stimulus) 217 3 1.026832 -0.247541 979 515.519120 633.93 752.340880 0.647528
=HYPERLINK("http://www.godatabase.org/cgi-bin/go.cgi?query=GO:0002520&auto_wild_cards=yes&view=query&action=query&search_constraint=terms"	GO:0002520_immune_system_development) 295 4 1.007108 -0.245198 980 516.799293 635.35 753.900707 0.648316
=HYPERLINK("http://www.godatabase.org/cgi-bin/go.cgi?query=GO:0045892&auto_wild_cards=yes&view=query&action=query&search_constraint=terms"	GO:0045892_negative_regulation_of_transcription__DNA-dependent) 218 3 1.022122 -0.245106 981 516.998733 635.56 754.121267 0.647870
=HYPERLINK("http://www.godatabase.org/cgi-bin/go.cgi?query=GO:0040014&auto_wild_cards=yes&view=query&action=query&search_constraint=terms"	GO:0040014_regulation_of_multicellular_organism_growth) 62 1 1.197971 -0.243438 982 520.389377 639.1 757.810623 0.650815
=HYPERLINK("http://www.godatabase.org/cgi-bin/go.cgi?query=GO:0070727&auto_wild_cards=yes&view=query&action=query&search_constraint=terms"	GO:0070727_cellular_macromolecule_localization) 141 2 1.053535 -0.243013 983 521.322787 640.11 758.897213 0.651180
=HYPERLINK("http://www.godatabase.org/cgi-bin/go.cgi?query=GO:0051253&auto_wild_cards=yes&view=query&action=query&search_constraint=terms"	GO:0051253_negative_regulation_of_RNA_metabolic_process) 220 3 1.012830 -0.240307 984 521.932716 640.77 759.607284 0.651189
=HYPERLINK("http://www.godatabase.org/cgi-bin/go.cgi?query=GO:0009165&auto_wild_cards=yes&view=query&action=query&search_constraint=terms"	GO:0009165_nucleotide_biosynthetic_process) 63 1 1.178955 -0.239006 987 524.179083 643.04 761.900917 0.651510
=HYPERLINK("http://www.godatabase.org/cgi-bin/go.cgi?query=GO:0070662&auto_wild_cards=yes&view=query&action=query&search_constraint=terms"	GO:0070662_mast_cell_proliferation) 63 1 1.178955 -0.239006 987 524.179083 643.04 761.900917 0.651510
=HYPERLINK("http://www.godatabase.org/cgi-bin/go.cgi?query=GO:0070666&auto_wild_cards=yes&view=query&action=query&search_constraint=terms"	GO:0070666_regulation_of_mast_cell_proliferation) 63 1 1.178955 -0.239006 987 524.179083 643.04 761.900917 0.651510
=HYPERLINK("http://www.godatabase.org/cgi-bin/go.cgi?query=GO:0022414&auto_wild_cards=yes&view=query&action=query&search_constraint=terms"	GO:0022414_reproductive_process) 376 5 0.987689 -0.236984 988 524.985519 643.91 762.834481 0.651731
=HYPERLINK("http://www.godatabase.org/cgi-bin/go.cgi?query=GO:0006875&auto_wild_cards=yes&view=query&action=query&search_constraint=terms"	GO:0006875_cellular_metal_ion_homeostasis) 64 1 1.160534 -0.234678 992 527.008349 645.81 764.611651 0.651018
=HYPERLINK("http://www.godatabase.org/cgi-bin/go.cgi?query=GO:0042060&auto_wild_cards=yes&view=query&action=query&search_constraint=terms"	GO:0042060_wound_healing) 64 1 1.160534 -0.234678 992 527.008349 645.81 764.611651 0.651018
=HYPERLINK("http://www.godatabase.org/cgi-bin/go.cgi?query=GO:0055074&auto_wild_cards=yes&view=query&action=query&search_constraint=terms"	GO:0055074_calcium_ion_homeostasis) 64 1 1.160534 -0.234678 992 527.008349 645.81 764.611651 0.651018
=HYPERLINK("http://www.godatabase.org/cgi-bin/go.cgi?query=GO:0070663&auto_wild_cards=yes&view=query&action=query&search_constraint=terms"	GO:0070663_regulation_of_leukocyte_proliferation) 64 1 1.160534 -0.234678 992 527.008349 645.81 764.611651 0.651018
=HYPERLINK("http://www.godatabase.org/cgi-bin/go.cgi?query=GO:0000003&auto_wild_cards=yes&view=query&action=query&search_constraint=terms"	GO:0000003_reproduction) 379 5 0.979871 -0.231545 993 527.986325 646.85 765.713675 0.651410
=HYPERLINK("http://www.godatabase.org/cgi-bin/go.cgi?query=GO:0043086&auto_wild_cards=yes&view=query&action=query&search_constraint=terms"	GO:0043086_negative_regulation_of_catalytic_activity) 65 1 1.142680 -0.230449 994 528.898998 647.85 766.801002 0.651761
=HYPERLINK("http://www.godatabase.org/cgi-bin/go.cgi?query=GO:0005975&auto_wild_cards=yes&view=query&action=query&search_constraint=terms"	GO:0005975_carbohydrate_metabolic_process) 146 2 1.017455 -0.228646 995 529.996597 648.98 767.963403 0.652241
=HYPERLINK("http://www.godatabase.org/cgi-bin/go.cgi?query=GO:0043687&auto_wild_cards=yes&view=query&action=query&search_constraint=terms"	GO:0043687_post-translational_protein_modification) 384 5 0.967112 -0.222732 996 533.822234 653.05 772.277766 0.655673
=HYPERLINK("http://www.godatabase.org/cgi-bin/go.cgi?query=GO:0003007&auto_wild_cards=yes&view=query&action=query&search_constraint=terms"	GO:0003007_heart_morphogenesis) 67 1 1.108570 -0.222279 997 535.458898 654.88 774.301102 0.656851
=HYPERLINK("http://www.godatabase.org/cgi-bin/go.cgi?query=GO:0019953&auto_wild_cards=yes&view=query&action=query&search_constraint=terms"	GO:0019953_sexual_reproduction) 228 3 0.977292 -0.222033 998 536.081552 655.48 774.878448 0.656794
=HYPERLINK("http://www.godatabase.org/cgi-bin/go.cgi?query=GO:0044260&auto_wild_cards=yes&view=query&action=query&search_constraint=terms"	GO:0044260_cellular_macromolecule_metabolic_process) 1447 19 0.975266 -0.221522 999 536.214308 655.61 775.005692 0.656266
=HYPERLINK("http://www.godatabase.org/cgi-bin/go.cgi?query=GO:0019932&auto_wild_cards=yes&view=query&action=query&search_constraint=terms"	GO:0019932_second-messenger-mediated_signaling) 68 1 1.092268 -0.218331 1000 539.152354 658.42 777.687646 0.658420
=HYPERLINK("http://www.godatabase.org/cgi-bin/go.cgi?query=GO:0005996&auto_wild_cards=yes&view=query&action=query&search_constraint=terms"	GO:0005996_monosaccharide_metabolic_process) 69 1 1.076438 -0.214472 1002 542.580620 661.69 780.799380 0.660369
=HYPERLINK("http://www.godatabase.org/cgi-bin/go.cgi?query=GO:0055065&auto_wild_cards=yes&view=query&action=query&search_constraint=terms"	GO:0055065_metal_ion_homeostasis) 69 1 1.076438 -0.214472 1002 542.580620 661.69 780.799380 0.660369
=HYPERLINK("http://www.godatabase.org/cgi-bin/go.cgi?query=GO:0007611&auto_wild_cards=yes&view=query&action=query&search_constraint=terms"	GO:0007611_learning_or_memory) 70 1 1.061060 -0.210697 1004 546.113012 665.13 784.146988 0.662480
=HYPERLINK("http://www.godatabase.org/cgi-bin/go.cgi?query=GO:0009617&auto_wild_cards=yes&view=query&action=query&search_constraint=terms"	GO:0009617_response_to_bacterium) 70 1 1.061060 -0.210697 1004 546.113012 665.13 784.146988 0.662480
=HYPERLINK("http://www.godatabase.org/cgi-bin/go.cgi?query=GO:0009100&auto_wild_cards=yes&view=query&action=query&search_constraint=terms"	GO:0009100_glycoprotein_metabolic_process) 71 1 1.046115 -0.207006 1005 549.856717 668.85 787.843283 0.665522
=HYPERLINK("http://www.godatabase.org/cgi-bin/go.cgi?query=GO:0008285&auto_wild_cards=yes&view=query&action=query&search_constraint=terms"	GO:0008285_negative_regulation_of_cell_proliferation) 155 2 0.958377 -0.205031 1006 550.927485 669.97 789.012515 0.665974
=HYPERLINK("http://www.godatabase.org/cgi-bin/go.cgi?query=GO:0016568&auto_wild_cards=yes&view=query&action=query&search_constraint=terms"	GO:0016568_chromatin_modification) 72 1 1.031586 -0.203394 1011 555.627389 674.59 793.552611 0.667250
=HYPERLINK("http://www.godatabase.org/cgi-bin/go.cgi?query=GO:0042098&auto_wild_cards=yes&view=query&action=query&search_constraint=terms"	GO:0042098_T_cell_proliferation) 72 1 1.031586 -0.203394 1011 555.627389 674.59 793.552611 0.667250
=HYPERLINK("http://www.godatabase.org/cgi-bin/go.cgi?query=GO:0044262&auto_wild_cards=yes&view=query&action=query&search_constraint=terms"	GO:0044262_cellular_carbohydrate_metabolic_process) 72 1 1.031586 -0.203394 1011 555.627389 674.59 793.552611 0.667250
=HYPERLINK("http://www.godatabase.org/cgi-bin/go.cgi?query=GO:0048839&auto_wild_cards=yes&view=query&action=query&search_constraint=terms"	GO:0048839_inner_ear_development) 72 1 1.031586 -0.203394 1011 555.627389 674.59 793.552611 0.667250
=HYPERLINK("http://www.godatabase.org/cgi-bin/go.cgi?query=GO:0050673&auto_wild_cards=yes&view=query&action=query&search_constraint=terms"	GO:0050673_epithelial_cell_proliferation) 72 1 1.031586 -0.203394 1011 555.627389 674.59 793.552611 0.667250
=HYPERLINK("http://www.godatabase.org/cgi-bin/go.cgi?query=GO:0006468&auto_wild_cards=yes&view=query&action=query&search_constraint=terms"	GO:0006468_protein_amino_acid_phosphorylation) 237 3 0.940180 -0.203119 1012 556.408677 675.25 794.091323 0.667243
=HYPERLINK("http://www.godatabase.org/cgi-bin/go.cgi?query=GO:0006163&auto_wild_cards=yes&view=query&action=query&search_constraint=terms"	GO:0006163_purine_nucleotide_metabolic_process) 73 1 1.017455 -0.199860 1015 558.931423 677.95 796.968577 0.667931
=HYPERLINK("http://www.godatabase.org/cgi-bin/go.cgi?query=GO:0006936&auto_wild_cards=yes&view=query&action=query&search_constraint=terms"	GO:0006936_muscle_contraction) 73 1 1.017455 -0.199860 1015 558.931423 677.95 796.968577 0.667931
=HYPERLINK("http://www.godatabase.org/cgi-bin/go.cgi?query=GO:0051336&auto_wild_cards=yes&view=query&action=query&search_constraint=terms"	GO:0051336_regulation_of_hydrolase_activity) 73 1 1.017455 -0.199860 1015 558.931423 677.95 796.968577 0.667931
=HYPERLINK("http://www.godatabase.org/cgi-bin/go.cgi?query=GO:0009416&auto_wild_cards=yes&view=query&action=query&search_constraint=terms"	GO:0009416_response_to_light_stimulus) 74 1 1.003705 -0.196402 1016 560.542831 679.48 798.417169 0.668780
=HYPERLINK("http://www.godatabase.org/cgi-bin/go.cgi?query=GO:0048589&auto_wild_cards=yes&view=query&action=query&search_constraint=terms"	GO:0048589_developmental_growth) 75 1 0.990323 -0.193017 1017 562.458454 681.56 800.661546 0.670167
=HYPERLINK("http://www.godatabase.org/cgi-bin/go.cgi?query=GO:0009056&auto_wild_cards=yes&view=query&action=query&search_constraint=terms"	GO:0009056_catabolic_process) 243 3 0.916965 -0.191401 1018 562.869654 681.95 801.030346 0.669892
=HYPERLINK("http://www.godatabase.org/cgi-bin/go.cgi?query=GO:0002521&auto_wild_cards=yes&view=query&action=query&search_constraint=terms"	GO:0002521_leukocyte_differentiation) 161 2 0.922661 -0.190737 1019 563.123237 682.18 801.236763 0.669460
=HYPERLINK("http://www.godatabase.org/cgi-bin/go.cgi?query=GO:0003012&auto_wild_cards=yes&view=query&action=query&search_constraint=terms"	GO:0003012_muscle_system_process) 76 1 0.977292 -0.189704 1022 564.579409 683.62 802.660591 0.668904
=HYPERLINK("http://www.godatabase.org/cgi-bin/go.cgi?query=GO:0006508&auto_wild_cards=yes&view=query&action=query&search_constraint=terms"	GO:0006508_proteolysis) 76 1 0.977292 -0.189704 1022 564.579409 683.62 802.660591 0.668904
=HYPERLINK("http://www.godatabase.org/cgi-bin/go.cgi?query=GO:0034621&auto_wild_cards=yes&view=query&action=query&search_constraint=terms"	GO:0034621_cellular_macromolecular_complex_subunit_organization) 76 1 0.977292 -0.189704 1022 564.579409 683.62 802.660591 0.668904
=HYPERLINK("http://www.godatabase.org/cgi-bin/go.cgi?query=GO:0042110&auto_wild_cards=yes&view=query&action=query&search_constraint=terms"	GO:0042110_T_cell_activation) 163 2 0.911340 -0.186209 1023 566.539533 685.37 804.200467 0.669961
=HYPERLINK("http://www.godatabase.org/cgi-bin/go.cgi?query=GO:0030326&auto_wild_cards=yes&view=query&action=query&search_constraint=terms"	GO:0030326_embryonic_limb_morphogenesis) 78 1 0.952233 -0.183282 1025 569.486221 688.17 806.853779 0.671385
=HYPERLINK("http://www.godatabase.org/cgi-bin/go.cgi?query=GO:0035113&auto_wild_cards=yes&view=query&action=query&search_constraint=terms"	GO:0035113_embryonic_appendage_morphogenesis) 78 1 0.952233 -0.183282 1025 569.486221 688.17 806.853779 0.671385
=HYPERLINK("http://www.godatabase.org/cgi-bin/go.cgi?query=GO:0045321&auto_wild_cards=yes&view=query&action=query&search_constraint=terms"	GO:0045321_leukocyte_activation) 248 3 0.898478 -0.182146 1026 570.349348 688.91 807.470652 0.671452
=HYPERLINK("http://www.godatabase.org/cgi-bin/go.cgi?query=GO:0043283&auto_wild_cards=yes&view=query&action=query&search_constraint=terms"	GO:0043283_biopolymer_metabolic_process) 1490 19 0.947121 -0.180301 1027 571.656979 690.31 808.963021 0.672162
=HYPERLINK("http://www.godatabase.org/cgi-bin/go.cgi?query=GO:0002250&auto_wild_cards=yes&view=query&action=query&search_constraint=terms"	GO:0002250_adaptive_immune_response) 80 1 0.928427 -0.177122 1030 576.900994 695.66 814.419006 0.675398
=HYPERLINK("http://www.godatabase.org/cgi-bin/go.cgi?query=GO:0002460&auto_wild_cards=yes&view=query&action=query&search_constraint=terms"	GO:0002460_adaptive_immune_response_based_on_somatic_recombination_of_immune_receptors_built_from_immunoglobulin_superfamily_domains) 80 1 0.928427 -0.177122 1030 576.900994 695.66 814.419006 0.675398
=HYPERLINK("http://www.godatabase.org/cgi-bin/go.cgi?query=GO:0044092&auto_wild_cards=yes&view=query&action=query&search_constraint=terms"	GO:0044092_negative_regulation_of_molecular_function) 80 1 0.928427 -0.177122 1030 576.900994 695.66 814.419006 0.675398
=HYPERLINK("http://www.godatabase.org/cgi-bin/go.cgi?query=GO:0016481&auto_wild_cards=yes&view=query&action=query&search_constraint=terms"	GO:0016481_negative_regulation_of_transcription) 253 3 0.880722 -0.173328 1031 578.723903 697.47 816.216097 0.676499
=HYPERLINK("http://www.godatabase.org/cgi-bin/go.cgi?query=GO:0006325&auto_wild_cards=yes&view=query&action=query&search_constraint=terms"	GO:0006325_chromatin_organization) 83 1 0.894870 -0.168343 1034 584.825510 703.33 821.834490 0.680203
=HYPERLINK("http://www.godatabase.org/cgi-bin/go.cgi?query=GO:0007017&auto_wild_cards=yes&view=query&action=query&search_constraint=terms"	GO:0007017_microtubule-based_process) 83 1 0.894870 -0.168343 1034 584.825510 703.33 821.834490 0.680203
=HYPERLINK("http://www.godatabase.org/cgi-bin/go.cgi?query=GO:0030198&auto_wild_cards=yes&view=query&action=query&search_constraint=terms"	GO:0030198_extracellular_matrix_organization) 83 1 0.894870 -0.168343 1034 584.825510 703.33 821.834490 0.680203
=HYPERLINK("http://www.godatabase.org/cgi-bin/go.cgi?query=GO:0009966&auto_wild_cards=yes&view=query&action=query&search_constraint=terms"	GO:0009966_regulation_of_signal_transduction) 256 3 0.870401 -0.168239 1035 585.028044 703.56 822.091956 0.679768
=HYPERLINK("http://www.godatabase.org/cgi-bin/go.cgi?query=GO:0044248&auto_wild_cards=yes&view=query&action=query&search_constraint=terms"	GO:0044248_cellular_catabolic_process) 173 2 0.858661 -0.165196 1036 588.421393 706.66 824.898607 0.682104
=HYPERLINK("http://www.godatabase.org/cgi-bin/go.cgi?query=GO:0000279&auto_wild_cards=yes&view=query&action=query&search_constraint=terms"	GO:0000279_M_phase) 85 1 0.873814 -0.162778 1038 590.255739 708.29 826.324261 0.682360
=HYPERLINK("http://www.godatabase.org/cgi-bin/go.cgi?query=GO:0002449&auto_wild_cards=yes&view=query&action=query&search_constraint=terms"	GO:0002449_lymphocyte_mediated_immunity) 85 1 0.873814 -0.162778 1038 590.255739 708.29 826.324261 0.682360
=HYPERLINK("http://www.godatabase.org/cgi-bin/go.cgi?query=GO:0002376&auto_wild_cards=yes&view=query&action=query&search_constraint=terms"	GO:0002376_immune_system_process) 505 6 0.882466 -0.161975 1039 590.361489 708.45 826.538511 0.681858
=HYPERLINK("http://www.godatabase.org/cgi-bin/go.cgi?query=GO:0015031&auto_wild_cards=yes&view=query&action=query&search_constraint=terms"	GO:0015031_protein_transport) 175 2 0.848848 -0.161298 1040 591.166303 709.31 827.453697 0.682029
=HYPERLINK("http://www.godatabase.org/cgi-bin/go.cgi?query=GO:0001775&auto_wild_cards=yes&view=query&action=query&search_constraint=terms"	GO:0001775_cell_activation) 262 3 0.850468 -0.158492 1042 596.527305 713.99 831.452695 0.685211
=HYPERLINK("http://www.godatabase.org/cgi-bin/go.cgi?query=GO:0010629&auto_wild_cards=yes&view=query&action=query&search_constraint=terms"	GO:0010629_negative_regulation_of_gene_expression) 262 3 0.850468 -0.158492 1042 596.527305 713.99 831.452695 0.685211
=HYPERLINK("http://www.godatabase.org/cgi-bin/go.cgi?query=GO:0022612&auto_wild_cards=yes&view=query&action=query&search_constraint=terms"	GO:0022612_gland_morphogenesis) 87 1 0.853726 -0.157430 1044 599.715361 717.14 834.564639 0.686916
=HYPERLINK("http://www.godatabase.org/cgi-bin/go.cgi?query=GO:0050778&auto_wild_cards=yes&view=query&action=query&search_constraint=terms"	GO:0050778_positive_regulation_of_immune_response) 87 1 0.853726 -0.157430 1044 599.715361 717.14 834.564639 0.686916
=HYPERLINK("http://www.godatabase.org/cgi-bin/go.cgi?query=GO:0045184&auto_wild_cards=yes&view=query&action=query&search_constraint=terms"	GO:0045184_establishment_of_protein_localization) 180 2 0.825269 -0.151962 1045 603.499083 720.44 837.380917 0.689416
=HYPERLINK("http://www.godatabase.org/cgi-bin/go.cgi?query=GO:0035264&auto_wild_cards=yes&view=query&action=query&search_constraint=terms"	GO:0035264_multicellular_organism_growth) 90 1 0.825269 -0.149791 1047 606.917948 723.8 840.682052 0.691309
=HYPERLINK("http://www.godatabase.org/cgi-bin/go.cgi?query=GO:0042113&auto_wild_cards=yes&view=query&action=query&search_constraint=terms"	GO:0042113_B_cell_activation) 90 1 0.825269 -0.149791 1047 606.917948 723.8 840.682052 0.691309
=HYPERLINK("http://www.godatabase.org/cgi-bin/go.cgi?query=GO:0002443&auto_wild_cards=yes&view=query&action=query&search_constraint=terms"	GO:0002443_leukocyte_mediated_immunity) 91 1 0.816200 -0.147342 1049 609.953597 726.69 843.426403 0.692745
=HYPERLINK("http://www.godatabase.org/cgi-bin/go.cgi?query=GO:0008544&auto_wild_cards=yes&view=query&action=query&search_constraint=terms"	GO:0008544_epidermis_development) 91 1 0.816200 -0.147342 1049 609.953597 726.69 843.426403 0.692745
=HYPERLINK("http://www.godatabase.org/cgi-bin/go.cgi?query=GO:0007165&auto_wild_cards=yes&view=query&action=query&search_constraint=terms"	GO:0007165_signal_transduction) 915 11 0.892914 -0.147110 1050 610.121742 726.89 843.658258 0.692276
=HYPERLINK("http://www.godatabase.org/cgi-bin/go.cgi?query=GO:0045934&auto_wild_cards=yes&view=query&action=query&search_constraint=terms"	GO:0045934_negative_regulation_of_nucleobase__nucleoside__nucleotide_and_nucleic_acid_metabolic_process) 270 3 0.825269 -0.146344 1051 610.700001 727.46 844.219999 0.692160
=HYPERLINK("http://www.godatabase.org/cgi-bin/go.cgi?query=GO:0030217&auto_wild_cards=yes&view=query&action=query&search_constraint=terms"	GO:0030217_T_cell_differentiation) 92 1 0.807328 -0.144939 1052 612.532575 729.28 846.027425 0.693232
=HYPERLINK("http://www.godatabase.org/cgi-bin/go.cgi?query=GO:0051172&auto_wild_cards=yes&view=query&action=query&search_constraint=terms"	GO:0051172_negative_regulation_of_nitrogen_compound_metabolic_process) 271 3 0.822224 -0.144891 1053 613.665616 730.13 846.594384 0.693381
=HYPERLINK("http://www.godatabase.org/cgi-bin/go.cgi?query=GO:0006464&auto_wild_cards=yes&view=query&action=query&search_constraint=terms"	GO:0006464_protein_modification_process) 439 5 0.845948 -0.144029 1054 614.078186 730.42 846.761814 0.692998
=HYPERLINK("http://www.godatabase.org/cgi-bin/go.cgi?query=GO:0007010&auto_wild_cards=yes&view=query&action=query&search_constraint=terms"	GO:0007010_cytoskeleton_organization) 185 2 0.802964 -0.143182 1055 614.439841 730.79 847.140159 0.692692
=HYPERLINK("http://www.godatabase.org/cgi-bin/go.cgi?query=GO:0035107&auto_wild_cards=yes&view=query&action=query&search_constraint=terms"	GO:0035107_appendage_morphogenesis) 93 1 0.798647 -0.142582 1058 616.069726 732.23 848.390274 0.692089
=HYPERLINK("http://www.godatabase.org/cgi-bin/go.cgi?query=GO:0035108&auto_wild_cards=yes&view=query&action=query&search_constraint=terms"	GO:0035108_limb_morphogenesis) 93 1 0.798647 -0.142582 1058 616.069726 732.23 848.390274 0.692089
=HYPERLINK("http://www.godatabase.org/cgi-bin/go.cgi?query=GO:0065003&auto_wild_cards=yes&view=query&action=query&search_constraint=terms"	GO:0065003_macromolecular_complex_assembly) 93 1 0.798647 -0.142582 1058 616.069726 732.23 848.390274 0.692089
=HYPERLINK("http://www.godatabase.org/cgi-bin/go.cgi?query=GO:0010558&auto_wild_cards=yes&view=query&action=query&search_constraint=terms"	GO:0010558_negative_regulation_of_macromolecule_biosynthetic_process) 274 3 0.813221 -0.140613 1059 617.654848 733.68 849.705152 0.692805
=HYPERLINK("http://www.godatabase.org/cgi-bin/go.cgi?query=GO:0006753&auto_wild_cards=yes&view=query&action=query&search_constraint=terms"	GO:0006753_nucleoside_phosphate_metabolic_process) 94 1 0.790151 -0.140269 1063 619.902216 735.99 852.077784 0.692371
=HYPERLINK("http://www.godatabase.org/cgi-bin/go.cgi?query=GO:0009117&auto_wild_cards=yes&view=query&action=query&search_constraint=terms"	GO:0009117_nucleotide_metabolic_process) 94 1 0.790151 -0.140269 1063 619.902216 735.99 852.077784 0.692371
=HYPERLINK("http://www.godatabase.org/cgi-bin/go.cgi?query=GO:0032943&auto_wild_cards=yes&view=query&action=query&search_constraint=terms"	GO:0032943_mononuclear_cell_proliferation) 94 1 0.790151 -0.140269 1063 619.902216 735.99 852.077784 0.692371
=HYPERLINK("http://www.godatabase.org/cgi-bin/go.cgi?query=GO:0046651&auto_wild_cards=yes&view=query&action=query&search_constraint=terms"	GO:0046651_lymphocyte_proliferation) 94 1 0.790151 -0.140269 1063 619.902216 735.99 852.077784 0.692371
=HYPERLINK("http://www.godatabase.org/cgi-bin/go.cgi?query=GO:0006952&auto_wild_cards=yes&view=query&action=query&search_constraint=terms"	GO:0006952_defense_response) 187 2 0.794376 -0.139816 1064 620.266670 736.31 852.353330 0.692021
=HYPERLINK("http://www.godatabase.org/cgi-bin/go.cgi?query=GO:0009888&auto_wild_cards=yes&view=query&action=query&search_constraint=terms"	GO:0009888_tissue_development) 525 6 0.848848 -0.139439 1065 620.517533 736.51 852.502467 0.691559
=HYPERLINK("http://www.godatabase.org/cgi-bin/go.cgi?query=GO:0051707&auto_wild_cards=yes&view=query&action=query&search_constraint=terms"	GO:0051707_response_to_other_organism) 95 1 0.781834 -0.137999 1066 622.108001 737.91 853.711999 0.692223
=HYPERLINK("http://www.godatabase.org/cgi-bin/go.cgi?query=GO:0006954&auto_wild_cards=yes&view=query&action=query&search_constraint=terms"	GO:0006954_inflammatory_response) 96 1 0.773690 -0.135772 1067 625.154625 740.5 855.845375 0.694002
=HYPERLINK("http://www.godatabase.org/cgi-bin/go.cgi?query=GO:0006996&auto_wild_cards=yes&view=query&action=query&search_constraint=terms"	GO:0006996_organelle_organization) 449 5 0.827107 -0.132792 1068 628.222979 743.22 858.217021 0.695899
=HYPERLINK("http://www.godatabase.org/cgi-bin/go.cgi?query=GO:0009314&auto_wild_cards=yes&view=query&action=query&search_constraint=terms"	GO:0009314_response_to_radiation) 98 1 0.757900 -0.131440 1070 630.030263 745.0 859.969737 0.696262
=HYPERLINK("http://www.godatabase.org/cgi-bin/go.cgi?query=GO:0009967&auto_wild_cards=yes&view=query&action=query&search_constraint=terms"	GO:0009967_positive_regulation_of_signal_transduction) 98 1 0.757900 -0.131440 1070 630.030263 745.0 859.969737 0.696262
=HYPERLINK("http://www.godatabase.org/cgi-bin/go.cgi?query=GO:0031327&auto_wild_cards=yes&view=query&action=query&search_constraint=terms"	GO:0031327_negative_regulation_of_cellular_biosynthetic_process) 282 3 0.790151 -0.129790 1071 630.280835 745.21 860.139165 0.695808
=HYPERLINK("http://www.godatabase.org/cgi-bin/go.cgi?query=GO:0001817&auto_wild_cards=yes&view=query&action=query&search_constraint=terms"	GO:0001817_regulation_of_cytokine_production) 99 1 0.750244 -0.129333 1074 632.041827 746.84 861.638173 0.695382
=HYPERLINK("http://www.godatabase.org/cgi-bin/go.cgi?query=GO:0007398&auto_wild_cards=yes&view=query&action=query&search_constraint=terms"	GO:0007398_ectoderm_development) 99 1 0.750244 -0.129333 1074 632.041827 746.84 861.638173 0.695382
=HYPERLINK("http://www.godatabase.org/cgi-bin/go.cgi?query=GO:0060562&auto_wild_cards=yes&view=query&action=query&search_constraint=terms"	GO:0060562_epithelial_tube_morphogenesis) 99 1 0.750244 -0.129333 1074 632.041827 746.84 861.638173 0.695382
=HYPERLINK("http://www.godatabase.org/cgi-bin/go.cgi?query=GO:0009890&auto_wild_cards=yes&view=query&action=query&search_constraint=terms"	GO:0009890_negative_regulation_of_biosynthetic_process) 284 3 0.784587 -0.127212 1075 633.961244 748.43 862.898756 0.696214
=HYPERLINK("http://www.godatabase.org/cgi-bin/go.cgi?query=GO:0003002&auto_wild_cards=yes&view=query&action=query&search_constraint=terms"	GO:0003002_regionalization) 195 2 0.761787 -0.127142 1076 634.697112 749.03 863.362888 0.696125
=HYPERLINK("http://www.godatabase.org/cgi-bin/go.cgi?query=GO:0030163&auto_wild_cards=yes&view=query&action=query&search_constraint=terms"	GO:0030163_protein_catabolic_process) 101 1 0.735388 -0.125235 1077 635.878283 750.32 864.761717 0.696676
=HYPERLINK("http://www.godatabase.org/cgi-bin/go.cgi?query=GO:0043412&auto_wild_cards=yes&view=query&action=query&search_constraint=terms"	GO:0043412_biopolymer_modification) 458 5 0.810854 -0.123361 1078 637.254496 751.55 865.845504 0.697171
=HYPERLINK("http://www.godatabase.org/cgi-bin/go.cgi?query=GO:0030036&auto_wild_cards=yes&view=query&action=query&search_constraint=terms"	GO:0030036_actin_cytoskeleton_organization) 102 1 0.728178 -0.123241 1079 637.520613 751.86 866.199387 0.696812
=HYPERLINK("http://www.godatabase.org/cgi-bin/go.cgi?query=GO:0003013&auto_wild_cards=yes&view=query&action=query&search_constraint=terms"	GO:0003013_circulatory_system_process) 103 1 0.721109 -0.121283 1081 639.262988 753.47 867.677012 0.697012
=HYPERLINK("http://www.godatabase.org/cgi-bin/go.cgi?query=GO:0008015&auto_wild_cards=yes&view=query&action=query&search_constraint=terms"	GO:0008015_blood_circulation) 103 1 0.721109 -0.121283 1081 639.262988 753.47 867.677012 0.697012
=HYPERLINK("http://www.godatabase.org/cgi-bin/go.cgi?query=GO:0055086&auto_wild_cards=yes&view=query&action=query&search_constraint=terms"	GO:0055086_nucleobase__nucleoside_and_nucleotide_metabolic_process) 104 1 0.714175 -0.119361 1082 640.664794 754.71 868.755206 0.697514
=HYPERLINK("http://www.godatabase.org/cgi-bin/go.cgi?query=GO:0043170&auto_wild_cards=yes&view=query&action=query&search_constraint=terms"	GO:0043170_macromolecule_metabolic_process) 1576 19 0.895438 -0.115772 1083 641.615452 755.56 869.504548 0.697655
=HYPERLINK("http://www.godatabase.org/cgi-bin/go.cgi?query=GO:0010817&auto_wild_cards=yes&view=query&action=query&search_constraint=terms"	GO:0010817_regulation_of_hormone_levels) 106 1 0.700700 -0.115618 1084 642.161021 756.1 870.038979 0.697509
=HYPERLINK("http://www.godatabase.org/cgi-bin/go.cgi?query=GO:0007243&auto_wild_cards=yes&view=query&action=query&search_constraint=terms"	GO:0007243_protein_kinase_cascade) 205 2 0.724626 -0.112921 1085 644.337917 758.19 872.042083 0.698793
=HYPERLINK("http://www.godatabase.org/cgi-bin/go.cgi?query=GO:0030029&auto_wild_cards=yes&view=query&action=query&search_constraint=terms"	GO:0030029_actin_filament-based_process) 109 1 0.681415 -0.110249 1086 645.711268 759.59 873.468732 0.699438
=HYPERLINK("http://www.godatabase.org/cgi-bin/go.cgi?query=GO:0044267&auto_wild_cards=yes&view=query&action=query&search_constraint=terms"	GO:0044267_cellular_protein_metabolic_process) 559 6 0.797219 -0.107424 1087 649.140564 762.76 876.379436 0.701711
=HYPERLINK("http://www.godatabase.org/cgi-bin/go.cgi?query=GO:0048705&auto_wild_cards=yes&view=query&action=query&search_constraint=terms"	GO:0048705_skeletal_system_morphogenesis) 111 1 0.669137 -0.106824 1088 649.379097 763.07 876.760903 0.701351
=HYPERLINK("http://www.godatabase.org/cgi-bin/go.cgi?query=GO:0040008&auto_wild_cards=yes&view=query&action=query&search_constraint=terms"	GO:0040008_regulation_of_growth) 113 1 0.657294 -0.103518 1089 651.781746 765.3 878.818254 0.702755
=HYPERLINK("http://www.godatabase.org/cgi-bin/go.cgi?query=GO:0000165&auto_wild_cards=yes&view=query&action=query&search_constraint=terms"	GO:0000165_MAPKKK_cascade) 114 1 0.651528 -0.101907 1091 652.733639 766.26 879.786361 0.702346
=HYPERLINK("http://www.godatabase.org/cgi-bin/go.cgi?query=GO:0009607&auto_wild_cards=yes&view=query&action=query&search_constraint=terms"	GO:0009607_response_to_biotic_stimulus) 114 1 0.651528 -0.101907 1091 652.733639 766.26 879.786361 0.702346
=HYPERLINK("http://www.godatabase.org/cgi-bin/go.cgi?query=GO:0046483&auto_wild_cards=yes&view=query&action=query&search_constraint=terms"	GO:0046483_heterocycle_metabolic_process) 116 1 0.640295 -0.098769 1092 657.338746 770.29 883.241254 0.705394
=HYPERLINK("http://www.godatabase.org/cgi-bin/go.cgi?query=GO:0043933&auto_wild_cards=yes&view=query&action=query&search_constraint=terms"	GO:0043933_macromolecular_complex_subunit_organization) 117 1 0.634822 -0.097240 1093 659.048547 771.81 884.571453 0.706139
=HYPERLINK("http://www.godatabase.org/cgi-bin/go.cgi?query=GO:0001701&auto_wild_cards=yes&view=query&action=query&search_constraint=terms"	GO:0001701_in_utero_embryonic_development) 221 2 0.672165 -0.093413 1094 661.939167 774.46 886.980833 0.707916
=HYPERLINK("http://www.godatabase.org/cgi-bin/go.cgi?query=GO:0002694&auto_wild_cards=yes&view=query&action=query&search_constraint=terms"	GO:0002694_regulation_of_leukocyte_activation) 121 1 0.613836 -0.091379 1095 663.847836 776.28 888.712164 0.708932
=HYPERLINK("http://www.godatabase.org/cgi-bin/go.cgi?query=GO:0002252&auto_wild_cards=yes&view=query&action=query&search_constraint=terms"	GO:0002252_immune_effector_process) 122 1 0.608805 -0.089975 1097 666.011088 778.22 890.428912 0.709407
=HYPERLINK("http://www.godatabase.org/cgi-bin/go.cgi?query=GO:0050865&auto_wild_cards=yes&view=query&action=query&search_constraint=terms"	GO:0050865_regulation_of_cell_activation) 122 1 0.608805 -0.089975 1097 666.011088 778.22 890.428912 0.709407
=HYPERLINK("http://www.godatabase.org/cgi-bin/go.cgi?query=GO:0007242&auto_wild_cards=yes&view=query&action=query&search_constraint=terms"	GO:0007242_intracellular_signaling_cascade) 411 4 0.722863 -0.087771 1098 666.665654 778.74 890.814346 0.709235
=HYPERLINK("http://www.godatabase.org/cgi-bin/go.cgi?query=GO:0030098&auto_wild_cards=yes&view=query&action=query&search_constraint=terms"	GO:0030098_lymphocyte_differentiation) 124 1 0.598985 -0.087237 1099 667.630547 779.54 891.449453 0.709318
=HYPERLINK("http://www.godatabase.org/cgi-bin/go.cgi?query=GO:0046649&auto_wild_cards=yes&view=query&action=query&search_constraint=terms"	GO:0046649_lymphocyte_activation) 228 2 0.651528 -0.085972 1100 668.697973 780.39 892.082027 0.709445
=HYPERLINK("http://www.godatabase.org/cgi-bin/go.cgi?query=GO:0043062&auto_wild_cards=yes&view=query&action=query&search_constraint=terms"	GO:0043062_extracellular_structure_organization) 125 1 0.594194 -0.085903 1101 669.472546 781.13 892.787454 0.709473
=HYPERLINK("http://www.godatabase.org/cgi-bin/go.cgi?query=GO:0051276&auto_wild_cards=yes&view=query&action=query&search_constraint=terms"	GO:0051276_chromosome_organization) 129 1 0.575769 -0.080781 1102 673.262286 784.32 895.377714 0.711724
=HYPERLINK("http://www.godatabase.org/cgi-bin/go.cgi?query=GO:0050776&auto_wild_cards=yes&view=query&action=query&search_constraint=terms"	GO:0050776_regulation_of_immune_response) 130 1 0.571340 -0.079553 1103 675.325788 786.2 897.074212 0.712783
=HYPERLINK("http://www.godatabase.org/cgi-bin/go.cgi?query=GO:0010605&auto_wild_cards=yes&view=query&action=query&search_constraint=terms"	GO:0010605_negative_regulation_of_macromolecule_metabolic_process) 331 3 0.673180 -0.078960 1104 675.795294 786.57 897.344706 0.712473
=HYPERLINK("http://www.godatabase.org/cgi-bin/go.cgi?query=GO:0031324&auto_wild_cards=yes&view=query&action=query&search_constraint=terms"	GO:0031324_negative_regulation_of_cellular_metabolic_process) 332 3 0.671152 -0.078153 1105 676.640999 787.25 897.859001 0.712443
=HYPERLINK("http://www.godatabase.org/cgi-bin/go.cgi?query=GO:0009952&auto_wild_cards=yes&view=query&action=query&search_constraint=terms"	GO:0009952_anterior_posterior_pattern_formation) 133 1 0.558453 -0.075988 1106 678.218812 788.64 899.061188 0.713056
=HYPERLINK("http://www.godatabase.org/cgi-bin/go.cgi?query=GO:0009892&auto_wild_cards=yes&view=query&action=query&search_constraint=terms"	GO:0009892_negative_regulation_of_metabolic_process) 348 3 0.640295 -0.066251 1107 686.628607 795.65 904.671393 0.718744
=HYPERLINK("http://www.godatabase.org/cgi-bin/go.cgi?query=GO:0007186&auto_wild_cards=yes&view=query&action=query&search_constraint=terms"	GO:0007186_G-protein_coupled_receptor_protein_signaling_pathway) 144 1 0.515793 -0.064312 1108 689.755753 798.05 906.344247 0.720262
=HYPERLINK("http://www.godatabase.org/cgi-bin/go.cgi?query=GO:0002684&auto_wild_cards=yes&view=query&action=query&search_constraint=terms"	GO:0002684_positive_regulation_of_immune_system_process) 148 1 0.501853 -0.060553 1109 694.752279 802.16 909.567721 0.723318
=HYPERLINK("http://www.godatabase.org/cgi-bin/go.cgi?query=GO:0051704&auto_wild_cards=yes&view=query&action=query&search_constraint=terms"	GO:0051704_multi-organism_process) 157 1 0.473084 -0.052918 1110 701.038092 807.22 913.401908 0.727225
=HYPERLINK("http://www.godatabase.org/cgi-bin/go.cgi?query=GO:0019538&auto_wild_cards=yes&view=query&action=query&search_constraint=terms"	GO:0019538_protein_metabolic_process) 655 6 0.680374 -0.049141 1111 704.765388 810.5 916.234612 0.729523
=HYPERLINK("http://www.godatabase.org/cgi-bin/go.cgi?query=GO:0009628&auto_wild_cards=yes&view=query&action=query&search_constraint=terms"	GO:0009628_response_to_abiotic_stimulus) 162 1 0.458483 -0.049118 1112 704.947154 810.69 916.432846 0.729038
=HYPERLINK("http://www.godatabase.org/cgi-bin/go.cgi?query=GO:0006955&auto_wild_cards=yes&view=query&action=query&search_constraint=terms"	GO:0006955_immune_response) 205 1 0.362313 -0.026073 1113 730.007877 830.79 931.572123 0.746442
=HYPERLINK("http://www.godatabase.org/cgi-bin/go.cgi?query=GO:0040007&auto_wild_cards=yes&view=query&action=query&search_constraint=terms"	GO:0040007_growth) 217 1 0.342277 -0.021881 1114 734.449491 834.29 934.130509 0.748914
=HYPERLINK("http://www.godatabase.org/cgi-bin/go.cgi?query=GO:0009790&auto_wild_cards=yes&view=query&action=query&search_constraint=terms"	GO:0009790_embryonic_development) 567 4 0.523980 -0.019070 1115 736.647775 835.94 935.232225 0.749722
=HYPERLINK("http://www.godatabase.org/cgi-bin/go.cgi?query=GO:0050890&auto_wild_cards=yes&view=query&action=query&search_constraint=terms"	GO:0050890_cognition) 233 1 0.318773 -0.017328 1116 738.257767 837.25 936.242233 0.750224
=HYPERLINK("http://www.godatabase.org/cgi-bin/go.cgi?query=GO:0043009&auto_wild_cards=yes&view=query&action=query&search_constraint=terms"	GO:0043009_chordate_embryonic_development) 365 2 0.406982 -0.016372 1117 739.374632 838.02 936.665368 0.750242
=HYPERLINK("http://www.godatabase.org/cgi-bin/go.cgi?query=GO:0009792&auto_wild_cards=yes&view=query&action=query&search_constraint=terms"	GO:0009792_embryonic_development_ending_in_birth_or_egg_hatching) 368 2 0.403664 -0.015772 1118 740.123150 838.53 936.936850 0.750027
=HYPERLINK("http://www.godatabase.org/cgi-bin/go.cgi?query=GO:0048598&auto_wild_cards=yes&view=query&action=query&search_constraint=terms"	GO:0048598_embryonic_morphogenesis) 299 1 0.248409 -0.006621 1119 749.291365 845.38 941.468635 0.755478
=HYPERLINK("http://www.godatabase.org/cgi-bin/go.cgi?query=GO:0002683&auto_wild_cards=yes&view=query&action=query&search_constraint=terms"	GO:0002683_negative_regulation_of_immune_system_process) 56 0 0.000000 -0.000000 1124 760.794655 853.78 946.765345 0.759591
=HYPERLINK("http://www.godatabase.org/cgi-bin/go.cgi?query=GO:0002703&auto_wild_cards=yes&view=query&action=query&search_constraint=terms"	GO:0002703_regulation_of_leukocyte_mediated_immunity) 56 0 0.000000 -0.000000 1124 760.794655 853.78 946.765345 0.759591
=HYPERLINK("http://www.godatabase.org/cgi-bin/go.cgi?query=GO:0006790&auto_wild_cards=yes&view=query&action=query&search_constraint=terms"	GO:0006790_sulfur_metabolic_process) 56 0 0.000000 -0.000000 1124 760.794655 853.78 946.765345 0.759591
=HYPERLINK("http://www.godatabase.org/cgi-bin/go.cgi?query=GO:0042089&auto_wild_cards=yes&view=query&action=query&search_constraint=terms"	GO:0042089_cytokine_biosynthetic_process) 56 0 0.000000 -0.000000 1124 760.794655 853.78 946.765345 0.759591
=HYPERLINK("http://www.godatabase.org/cgi-bin/go.cgi?query=GO:0042107&auto_wild_cards=yes&view=query&action=query&search_constraint=terms"	GO:0042107_cytokine_metabolic_process) 56 0 0.000000 -0.000000 1124 760.794655 853.78 946.765345 0.759591
=HYPERLINK("http://www.godatabase.org/cgi-bin/go.cgi?query=GO:0000077&auto_wild_cards=yes&view=query&action=query&search_constraint=terms"	GO:0000077_DNA_damage_checkpoint) 14 0 0.000000 -0.000000 1179 816.175779 907.33 998.484221 0.769576
=HYPERLINK("http://www.godatabase.org/cgi-bin/go.cgi?query=GO:0001502&auto_wild_cards=yes&view=query&action=query&search_constraint=terms"	GO:0001502_cartilage_condensation) 14 0 0.000000 -0.000000 1179 816.175779 907.33 998.484221 0.769576
=HYPERLINK("http://www.godatabase.org/cgi-bin/go.cgi?query=GO:0001829&auto_wild_cards=yes&view=query&action=query&search_constraint=terms"	GO:0001829_trophectodermal_cell_differentiation) 14 0 0.000000 -0.000000 1179 816.175779 907.33 998.484221 0.769576
=HYPERLINK("http://www.godatabase.org/cgi-bin/go.cgi?query=GO:0002027&auto_wild_cards=yes&view=query&action=query&search_constraint=terms"	GO:0002027_regulation_of_heart_rate) 14 0 0.000000 -0.000000 1179 816.175779 907.33 998.484221 0.769576
=HYPERLINK("http://www.godatabase.org/cgi-bin/go.cgi?query=GO:0002698&auto_wild_cards=yes&view=query&action=query&search_constraint=terms"	GO:0002698_negative_regulation_of_immune_effector_process) 14 0 0.000000 -0.000000 1179 816.175779 907.33 998.484221 0.769576
=HYPERLINK("http://www.godatabase.org/cgi-bin/go.cgi?query=GO:0006304&auto_wild_cards=yes&view=query&action=query&search_constraint=terms"	GO:0006304_DNA_modification) 14 0 0.000000 -0.000000 1179 816.175779 907.33 998.484221 0.769576
=HYPERLINK("http://www.godatabase.org/cgi-bin/go.cgi?query=GO:0006305&auto_wild_cards=yes&view=query&action=query&search_constraint=terms"	GO:0006305_DNA_alkylation) 14 0 0.000000 -0.000000 1179 816.175779 907.33 998.484221 0.769576
=HYPERLINK("http://www.godatabase.org/cgi-bin/go.cgi?query=GO:0006306&auto_wild_cards=yes&view=query&action=query&search_constraint=terms"	GO:0006306_DNA_methylation) 14 0 0.000000 -0.000000 1179 816.175779 907.33 998.484221 0.769576
=HYPERLINK("http://www.godatabase.org/cgi-bin/go.cgi?query=GO:0006695&auto_wild_cards=yes&view=query&action=query&search_constraint=terms"	GO:0006695_cholesterol_biosynthetic_process) 14 0 0.000000 -0.000000 1179 816.175779 907.33 998.484221 0.769576
=HYPERLINK("http://www.godatabase.org/cgi-bin/go.cgi?query=GO:0006809&auto_wild_cards=yes&view=query&action=query&search_constraint=terms"	GO:0006809_nitric_oxide_biosynthetic_process) 14 0 0.000000 -0.000000 1179 816.175779 907.33 998.484221 0.769576
=HYPERLINK("http://www.godatabase.org/cgi-bin/go.cgi?query=GO:0006914&auto_wild_cards=yes&view=query&action=query&search_constraint=terms"	GO:0006914_autophagy) 14 0 0.000000 -0.000000 1179 816.175779 907.33 998.484221 0.769576
=HYPERLINK("http://www.godatabase.org/cgi-bin/go.cgi?query=GO:0006970&auto_wild_cards=yes&view=query&action=query&search_constraint=terms"	GO:0006970_response_to_osmotic_stress) 14 0 0.000000 -0.000000 1179 816.175779 907.33 998.484221 0.769576
=HYPERLINK("http://www.godatabase.org/cgi-bin/go.cgi?query=GO:0007157&auto_wild_cards=yes&view=query&action=query&search_constraint=terms"	GO:0007157_heterophilic_cell_adhesion) 14 0 0.000000 -0.000000 1179 816.175779 907.33 998.484221 0.769576
=HYPERLINK("http://www.godatabase.org/cgi-bin/go.cgi?query=GO:0007530&auto_wild_cards=yes&view=query&action=query&search_constraint=terms"	GO:0007530_sex_determination) 14 0 0.000000 -0.000000 1179 816.175779 907.33 998.484221 0.769576
=HYPERLINK("http://www.godatabase.org/cgi-bin/go.cgi?query=GO:0007589&auto_wild_cards=yes&view=query&action=query&search_constraint=terms"	GO:0007589_body_fluid_secretion) 14 0 0.000000 -0.000000 1179 816.175779 907.33 998.484221 0.769576
=HYPERLINK("http://www.godatabase.org/cgi-bin/go.cgi?query=GO:0008064&auto_wild_cards=yes&view=query&action=query&search_constraint=terms"	GO:0008064_regulation_of_actin_polymerization_or_depolymerization) 14 0 0.000000 -0.000000 1179 816.175779 907.33 998.484221 0.769576
=HYPERLINK("http://www.godatabase.org/cgi-bin/go.cgi?query=GO:0008306&auto_wild_cards=yes&view=query&action=query&search_constraint=terms"	GO:0008306_associative_learning) 14 0 0.000000 -0.000000 1179 816.175779 907.33 998.484221 0.769576
=HYPERLINK("http://www.godatabase.org/cgi-bin/go.cgi?query=GO:0008630&auto_wild_cards=yes&view=query&action=query&search_constraint=terms"	GO:0008630_DNA_damage_response__signal_transduction_resulting_in_induction_of_apoptosis) 14 0 0.000000 -0.000000 1179 816.175779 907.33 998.484221 0.769576
=HYPERLINK("http://www.godatabase.org/cgi-bin/go.cgi?query=GO:0009267&auto_wild_cards=yes&view=query&action=query&search_constraint=terms"	GO:0009267_cellular_response_to_starvation) 14 0 0.000000 -0.000000 1179 816.175779 907.33 998.484221 0.769576
=HYPERLINK("http://www.godatabase.org/cgi-bin/go.cgi?query=GO:0009895&auto_wild_cards=yes&view=query&action=query&search_constraint=terms"	GO:0009895_negative_regulation_of_catabolic_process) 14 0 0.000000 -0.000000 1179 816.175779 907.33 998.484221 0.769576
=HYPERLINK("http://www.godatabase.org/cgi-bin/go.cgi?query=GO:0014855&auto_wild_cards=yes&view=query&action=query&search_constraint=terms"	GO:0014855_striated_muscle_cell_proliferation) 14 0 0.000000 -0.000000 1179 816.175779 907.33 998.484221 0.769576
=HYPERLINK("http://www.godatabase.org/cgi-bin/go.cgi?query=GO:0016573&auto_wild_cards=yes&view=query&action=query&search_constraint=terms"	GO:0016573_histone_acetylation) 14 0 0.000000 -0.000000 1179 816.175779 907.33 998.484221 0.769576
=HYPERLINK("http://www.godatabase.org/cgi-bin/go.cgi?query=GO:0018130&auto_wild_cards=yes&view=query&action=query&search_constraint=terms"	GO:0018130_heterocycle_biosynthetic_process) 14 0 0.000000 -0.000000 1179 816.175779 907.33 998.484221 0.769576
=HYPERLINK("http://www.godatabase.org/cgi-bin/go.cgi?query=GO:0021782&auto_wild_cards=yes&view=query&action=query&search_constraint=terms"	GO:0021782_glial_cell_development) 14 0 0.000000 -0.000000 1179 816.175779 907.33 998.484221 0.769576
=HYPERLINK("http://www.godatabase.org/cgi-bin/go.cgi?query=GO:0021904&auto_wild_cards=yes&view=query&action=query&search_constraint=terms"	GO:0021904_dorsal_ventral_neural_tube_patterning) 14 0 0.000000 -0.000000 1179 816.175779 907.33 998.484221 0.769576
=HYPERLINK("http://www.godatabase.org/cgi-bin/go.cgi?query=GO:0030032&auto_wild_cards=yes&view=query&action=query&search_constraint=terms"	GO:0030032_lamellipodium_assembly) 14 0 0.000000 -0.000000 1179 816.175779 907.33 998.484221 0.769576
=HYPERLINK("http://www.godatabase.org/cgi-bin/go.cgi?query=GO:0030148&auto_wild_cards=yes&view=query&action=query&search_constraint=terms"	GO:0030148_sphingolipid_biosynthetic_process) 14 0 0.000000 -0.000000 1179 816.175779 907.33 998.484221 0.769576
=HYPERLINK("http://www.godatabase.org/cgi-bin/go.cgi?query=GO:0030162&auto_wild_cards=yes&view=query&action=query&search_constraint=terms"	GO:0030162_regulation_of_proteolysis) 14 0 0.000000 -0.000000 1179 816.175779 907.33 998.484221 0.769576
=HYPERLINK("http://www.godatabase.org/cgi-bin/go.cgi?query=GO:0030832&auto_wild_cards=yes&view=query&action=query&search_constraint=terms"	GO:0030832_regulation_of_actin_filament_length) 14 0 0.000000 -0.000000 1179 816.175779 907.33 998.484221 0.769576
=HYPERLINK("http://www.godatabase.org/cgi-bin/go.cgi?query=GO:0031663&auto_wild_cards=yes&view=query&action=query&search_constraint=terms"	GO:0031663_lipopolysaccharide-mediated_signaling_pathway) 14 0 0.000000 -0.000000 1179 816.175779 907.33 998.484221 0.769576
=HYPERLINK("http://www.godatabase.org/cgi-bin/go.cgi?query=GO:0032271&auto_wild_cards=yes&view=query&action=query&search_constraint=terms"	GO:0032271_regulation_of_protein_polymerization) 14 0 0.000000 -0.000000 1179 816.175779 907.33 998.484221 0.769576
=HYPERLINK("http://www.godatabase.org/cgi-bin/go.cgi?query=GO:0033044&auto_wild_cards=yes&view=query&action=query&search_constraint=terms"	GO:0033044_regulation_of_chromosome_organization) 14 0 0.000000 -0.000000 1179 816.175779 907.33 998.484221 0.769576
=HYPERLINK("http://www.godatabase.org/cgi-bin/go.cgi?query=GO:0034623&auto_wild_cards=yes&view=query&action=query&search_constraint=terms"	GO:0034623_cellular_macromolecular_complex_disassembly) 14 0 0.000000 -0.000000 1179 816.175779 907.33 998.484221 0.769576
=HYPERLINK("http://www.godatabase.org/cgi-bin/go.cgi?query=GO:0035036&auto_wild_cards=yes&view=query&action=query&search_constraint=terms"	GO:0035036_sperm-egg_recognition) 14 0 0.000000 -0.000000 1179 816.175779 907.33 998.484221 0.769576
=HYPERLINK("http://www.godatabase.org/cgi-bin/go.cgi?query=GO:0042310&auto_wild_cards=yes&view=query&action=query&search_constraint=terms"	GO:0042310_vasoconstriction) 14 0 0.000000 -0.000000 1179 816.175779 907.33 998.484221 0.769576
=HYPERLINK("http://www.godatabase.org/cgi-bin/go.cgi?query=GO:0042573&auto_wild_cards=yes&view=query&action=query&search_constraint=terms"	GO:0042573_retinoic_acid_metabolic_process) 14 0 0.000000 -0.000000 1179 816.175779 907.33 998.484221 0.769576
=HYPERLINK("http://www.godatabase.org/cgi-bin/go.cgi?query=GO:0043123&auto_wild_cards=yes&view=query&action=query&search_constraint=terms"	GO:0043123_positive_regulation_of_I-kappaB_kinase_NF-kappaB_cascade) 14 0 0.000000 -0.000000 1179 816.175779 907.33 998.484221 0.769576
=HYPERLINK("http://www.godatabase.org/cgi-bin/go.cgi?query=GO:0043254&auto_wild_cards=yes&view=query&action=query&search_constraint=terms"	GO:0043254_regulation_of_protein_complex_assembly) 14 0 0.000000 -0.000000 1179 816.175779 907.33 998.484221 0.769576
=HYPERLINK("http://www.godatabase.org/cgi-bin/go.cgi?query=GO:0043491&auto_wild_cards=yes&view=query&action=query&search_constraint=terms"	GO:0043491_protein_kinase_B_signaling_cascade) 14 0 0.000000 -0.000000 1179 816.175779 907.33 998.484221 0.769576
=HYPERLINK("http://www.godatabase.org/cgi-bin/go.cgi?query=GO:0044236&auto_wild_cards=yes&view=query&action=query&search_constraint=terms"	GO:0044236_multicellular_organismal_metabolic_process) 14 0 0.000000 -0.000000 1179 816.175779 907.33 998.484221 0.769576
=HYPERLINK("http://www.godatabase.org/cgi-bin/go.cgi?query=GO:0045061&auto_wild_cards=yes&view=query&action=query&search_constraint=terms"	GO:0045061_thymic_T_cell_selection) 14 0 0.000000 -0.000000 1179 816.175779 907.33 998.484221 0.769576
=HYPERLINK("http://www.godatabase.org/cgi-bin/go.cgi?query=GO:0045453&auto_wild_cards=yes&view=query&action=query&search_constraint=terms"	GO:0045453_bone_resorption) 14 0 0.000000 -0.000000 1179 816.175779 907.33 998.484221 0.769576
=HYPERLINK("http://www.godatabase.org/cgi-bin/go.cgi?query=GO:0045598&auto_wild_cards=yes&view=query&action=query&search_constraint=terms"	GO:0045598_regulation_of_fat_cell_differentiation) 14 0 0.000000 -0.000000 1179 816.175779 907.33 998.484221 0.769576
=HYPERLINK("http://www.godatabase.org/cgi-bin/go.cgi?query=GO:0045732&auto_wild_cards=yes&view=query&action=query&search_constraint=terms"	GO:0045732_positive_regulation_of_protein_catabolic_process) 14 0 0.000000 -0.000000 1179 816.175779 907.33 998.484221 0.769576
=HYPERLINK("http://www.godatabase.org/cgi-bin/go.cgi?query=GO:0046209&auto_wild_cards=yes&view=query&action=query&search_constraint=terms"	GO:0046209_nitric_oxide_metabolic_process) 14 0 0.000000 -0.000000 1179 816.175779 907.33 998.484221 0.769576
=HYPERLINK("http://www.godatabase.org/cgi-bin/go.cgi?query=GO:0048048&auto_wild_cards=yes&view=query&action=query&search_constraint=terms"	GO:0048048_embryonic_eye_morphogenesis) 14 0 0.000000 -0.000000 1179 816.175779 907.33 998.484221 0.769576
=HYPERLINK("http://www.godatabase.org/cgi-bin/go.cgi?query=GO:0048665&auto_wild_cards=yes&view=query&action=query&search_constraint=terms"	GO:0048665_neuron_fate_specification) 14 0 0.000000 -0.000000 1179 816.175779 907.33 998.484221 0.769576
=HYPERLINK("http://www.godatabase.org/cgi-bin/go.cgi?query=GO:0048844&auto_wild_cards=yes&view=query&action=query&search_constraint=terms"	GO:0048844_artery_morphogenesis) 14 0 0.000000 -0.000000 1179 816.175779 907.33 998.484221 0.769576
=HYPERLINK("http://www.godatabase.org/cgi-bin/go.cgi?query=GO:0050810&auto_wild_cards=yes&view=query&action=query&search_constraint=terms"	GO:0050810_regulation_of_steroid_biosynthetic_process) 14 0 0.000000 -0.000000 1179 816.175779 907.33 998.484221 0.769576
=HYPERLINK("http://www.godatabase.org/cgi-bin/go.cgi?query=GO:0051017&auto_wild_cards=yes&view=query&action=query&search_constraint=terms"	GO:0051017_actin_filament_bundle_formation) 14 0 0.000000 -0.000000 1179 816.175779 907.33 998.484221 0.769576
=HYPERLINK("http://www.godatabase.org/cgi-bin/go.cgi?query=GO:0051053&auto_wild_cards=yes&view=query&action=query&search_constraint=terms"	GO:0051053_negative_regulation_of_DNA_metabolic_process) 14 0 0.000000 -0.000000 1179 816.175779 907.33 998.484221 0.769576
=HYPERLINK("http://www.godatabase.org/cgi-bin/go.cgi?query=GO:0051054&auto_wild_cards=yes&view=query&action=query&search_constraint=terms"	GO:0051054_positive_regulation_of_DNA_metabolic_process) 14 0 0.000000 -0.000000 1179 816.175779 907.33 998.484221 0.769576
=HYPERLINK("http://www.godatabase.org/cgi-bin/go.cgi?query=GO:0051100&auto_wild_cards=yes&view=query&action=query&search_constraint=terms"	GO:0051100_negative_regulation_of_binding) 14 0 0.000000 -0.000000 1179 816.175779 907.33 998.484221 0.769576
=HYPERLINK("http://www.godatabase.org/cgi-bin/go.cgi?query=GO:0060716&auto_wild_cards=yes&view=query&action=query&search_constraint=terms"	GO:0060716_labyrinthine_layer_blood_vessel_development) 14 0 0.000000 -0.000000 1179 816.175779 907.33 998.484221 0.769576
=HYPERLINK("http://www.godatabase.org/cgi-bin/go.cgi?query=GO:0060840&auto_wild_cards=yes&view=query&action=query&search_constraint=terms"	GO:0060840_artery_development) 14 0 0.000000 -0.000000 1179 816.175779 907.33 998.484221 0.769576
=HYPERLINK("http://www.godatabase.org/cgi-bin/go.cgi?query=GO:0000002&auto_wild_cards=yes&view=query&action=query&search_constraint=terms"	GO:0000002_mitochondrial_genome_maintenance) 9 0 0.000000 -0.000000 1281 925.600601 1014.4 1103.199399 0.791881
=HYPERLINK("http://www.godatabase.org/cgi-bin/go.cgi?query=GO:0000186&auto_wild_cards=yes&view=query&action=query&search_constraint=terms"	GO:0000186_activation_of_MAPKK_activity) 9 0 0.000000 -0.000000 1281 925.600601 1014.4 1103.199399 0.791881
=HYPERLINK("http://www.godatabase.org/cgi-bin/go.cgi?query=GO:0001539&auto_wild_cards=yes&view=query&action=query&search_constraint=terms"	GO:0001539_ciliary_or_flagellar_motility) 9 0 0.000000 -0.000000 1281 925.600601 1014.4 1103.199399 0.791881
=HYPERLINK("http://www.godatabase.org/cgi-bin/go.cgi?query=GO:0001542&auto_wild_cards=yes&view=query&action=query&search_constraint=terms"	GO:0001542_ovulation_from_ovarian_follicle) 9 0 0.000000 -0.000000 1281 925.600601 1014.4 1103.199399 0.791881
=HYPERLINK("http://www.godatabase.org/cgi-bin/go.cgi?query=GO:0001667&auto_wild_cards=yes&view=query&action=query&search_constraint=terms"	GO:0001667_ameboidal_cell_migration) 9 0 0.000000 -0.000000 1281 925.600601 1014.4 1103.199399 0.791881
=HYPERLINK("http://www.godatabase.org/cgi-bin/go.cgi?query=GO:0001676&auto_wild_cards=yes&view=query&action=query&search_constraint=terms"	GO:0001676_long-chain_fatty_acid_metabolic_process) 9 0 0.000000 -0.000000 1281 925.600601 1014.4 1103.199399 0.791881
=HYPERLINK("http://www.godatabase.org/cgi-bin/go.cgi?query=GO:0002021&auto_wild_cards=yes&view=query&action=query&search_constraint=terms"	GO:0002021_response_to_dietary_excess) 9 0 0.000000 -0.000000 1281 925.600601 1014.4 1103.199399 0.791881
=HYPERLINK("http://www.godatabase.org/cgi-bin/go.cgi?query=GO:0002028&auto_wild_cards=yes&view=query&action=query&search_constraint=terms"	GO:0002028_regulation_of_sodium_ion_transport) 9 0 0.000000 -0.000000 1281 925.600601 1014.4 1103.199399 0.791881
=HYPERLINK("http://www.godatabase.org/cgi-bin/go.cgi?query=GO:0002221&auto_wild_cards=yes&view=query&action=query&search_constraint=terms"	GO:0002221_pattern_recognition_receptor_signaling_pathway) 9 0 0.000000 -0.000000 1281 925.600601 1014.4 1103.199399 0.791881
=HYPERLINK("http://www.godatabase.org/cgi-bin/go.cgi?query=GO:0002292&auto_wild_cards=yes&view=query&action=query&search_constraint=terms"	GO:0002292_T_cell_differentiation_during_immune_response) 9 0 0.000000 -0.000000 1281 925.600601 1014.4 1103.199399 0.791881
=HYPERLINK("http://www.godatabase.org/cgi-bin/go.cgi?query=GO:0002293&auto_wild_cards=yes&view=query&action=query&search_constraint=terms"	GO:0002293_alpha-beta_T_cell_differentiation_during_immune_response) 9 0 0.000000 -0.000000 1281 925.600601 1014.4 1103.199399 0.791881
=HYPERLINK("http://www.godatabase.org/cgi-bin/go.cgi?query=GO:0002294&auto_wild_cards=yes&view=query&action=query&search_constraint=terms"	GO:0002294_CD4-positive__alpha-beta_T_cell_differentiation_during_immune_response) 9 0 0.000000 -0.000000 1281 925.600601 1014.4 1103.199399 0.791881
=HYPERLINK("http://www.godatabase.org/cgi-bin/go.cgi?query=GO:0002507&auto_wild_cards=yes&view=query&action=query&search_constraint=terms"	GO:0002507_tolerance_induction) 9 0 0.000000 -0.000000 1281 925.600601 1014.4 1103.199399 0.791881
=HYPERLINK("http://www.godatabase.org/cgi-bin/go.cgi?query=GO:0002886&auto_wild_cards=yes&view=query&action=query&search_constraint=terms"	GO:0002886_regulation_of_myeloid_leukocyte_mediated_immunity) 9 0 0.000000 -0.000000 1281 925.600601 1014.4 1103.199399 0.791881
=HYPERLINK("http://www.godatabase.org/cgi-bin/go.cgi?query=GO:0006182&auto_wild_cards=yes&view=query&action=query&search_constraint=terms"	GO:0006182_cGMP_biosynthetic_process) 9 0 0.000000 -0.000000 1281 925.600601 1014.4 1103.199399 0.791881
=HYPERLINK("http://www.godatabase.org/cgi-bin/go.cgi?query=GO:0006309&auto_wild_cards=yes&view=query&action=query&search_constraint=terms"	GO:0006309_DNA_fragmentation_involved_in_apoptosis) 9 0 0.000000 -0.000000 1281 925.600601 1014.4 1103.199399 0.791881
=HYPERLINK("http://www.godatabase.org/cgi-bin/go.cgi?query=GO:0006364&auto_wild_cards=yes&view=query&action=query&search_constraint=terms"	GO:0006364_rRNA_processing) 9 0 0.000000 -0.000000 1281 925.600601 1014.4 1103.199399 0.791881
=HYPERLINK("http://www.godatabase.org/cgi-bin/go.cgi?query=GO:0006476&auto_wild_cards=yes&view=query&action=query&search_constraint=terms"	GO:0006476_protein_amino_acid_deacetylation) 9 0 0.000000 -0.000000 1281 925.600601 1014.4 1103.199399 0.791881
=HYPERLINK("http://www.godatabase.org/cgi-bin/go.cgi?query=GO:0006595&auto_wild_cards=yes&view=query&action=query&search_constraint=terms"	GO:0006595_polyamine_metabolic_process) 9 0 0.000000 -0.000000 1281 925.600601 1014.4 1103.199399 0.791881
=HYPERLINK("http://www.godatabase.org/cgi-bin/go.cgi?query=GO:0006611&auto_wild_cards=yes&view=query&action=query&search_constraint=terms"	GO:0006611_protein_export_from_nucleus) 9 0 0.000000 -0.000000 1281 925.600601 1014.4 1103.199399 0.791881
=HYPERLINK("http://www.godatabase.org/cgi-bin/go.cgi?query=GO:0006910&auto_wild_cards=yes&view=query&action=query&search_constraint=terms"	GO:0006910_phagocytosis__recognition) 9 0 0.000000 -0.000000 1281 925.600601 1014.4 1103.199399 0.791881
=HYPERLINK("http://www.godatabase.org/cgi-bin/go.cgi?query=GO:0006911&auto_wild_cards=yes&view=query&action=query&search_constraint=terms"	GO:0006911_phagocytosis__engulfment) 9 0 0.000000 -0.000000 1281 925.600601 1014.4 1103.199399 0.791881
=HYPERLINK("http://www.godatabase.org/cgi-bin/go.cgi?query=GO:0007128&auto_wild_cards=yes&view=query&action=query&search_constraint=terms"	GO:0007128_meiotic_prophase_I) 9 0 0.000000 -0.000000 1281 925.600601 1014.4 1103.199399 0.791881
=HYPERLINK("http://www.godatabase.org/cgi-bin/go.cgi?query=GO:0007193&auto_wild_cards=yes&view=query&action=query&search_constraint=terms"	GO:0007193_inhibition_of_adenylate_cyclase_activity_by_G-protein_signaling) 9 0 0.000000 -0.000000 1281 925.600601 1014.4 1103.199399 0.791881
=HYPERLINK("http://www.godatabase.org/cgi-bin/go.cgi?query=GO:0007379&auto_wild_cards=yes&view=query&action=query&search_constraint=terms"	GO:0007379_segment_specification) 9 0 0.000000 -0.000000 1281 925.600601 1014.4 1103.199399 0.791881
=HYPERLINK("http://www.godatabase.org/cgi-bin/go.cgi?query=GO:0007617&auto_wild_cards=yes&view=query&action=query&search_constraint=terms"	GO:0007617_mating_behavior) 9 0 0.000000 -0.000000 1281 925.600601 1014.4 1103.199399 0.791881
=HYPERLINK("http://www.godatabase.org/cgi-bin/go.cgi?query=GO:0009451&auto_wild_cards=yes&view=query&action=query&search_constraint=terms"	GO:0009451_RNA_modification) 9 0 0.000000 -0.000000 1281 925.600601 1014.4 1103.199399 0.791881
=HYPERLINK("http://www.godatabase.org/cgi-bin/go.cgi?query=GO:0010165&auto_wild_cards=yes&view=query&action=query&search_constraint=terms"	GO:0010165_response_to_X-ray) 9 0 0.000000 -0.000000 1281 925.600601 1014.4 1103.199399 0.791881
=HYPERLINK("http://www.godatabase.org/cgi-bin/go.cgi?query=GO:0014037&auto_wild_cards=yes&view=query&action=query&search_constraint=terms"	GO:0014037_Schwann_cell_differentiation) 9 0 0.000000 -0.000000 1281 925.600601 1014.4 1103.199399 0.791881
=HYPERLINK("http://www.godatabase.org/cgi-bin/go.cgi?query=GO:0015695&auto_wild_cards=yes&view=query&action=query&search_constraint=terms"	GO:0015695_organic_cation_transport) 9 0 0.000000 -0.000000 1281 925.600601 1014.4 1103.199399 0.791881
=HYPERLINK("http://www.godatabase.org/cgi-bin/go.cgi?query=GO:0016072&auto_wild_cards=yes&view=query&action=query&search_constraint=terms"	GO:0016072_rRNA_metabolic_process) 9 0 0.000000 -0.000000 1281 925.600601 1014.4 1103.199399 0.791881
=HYPERLINK("http://www.godatabase.org/cgi-bin/go.cgi?query=GO:0016601&auto_wild_cards=yes&view=query&action=query&search_constraint=terms"	GO:0016601_Rac_protein_signal_transduction) 9 0 0.000000 -0.000000 1281 925.600601 1014.4 1103.199399 0.791881
=HYPERLINK("http://www.godatabase.org/cgi-bin/go.cgi?query=GO:0017145&auto_wild_cards=yes&view=query&action=query&search_constraint=terms"	GO:0017145_stem_cell_division) 9 0 0.000000 -0.000000 1281 925.600601 1014.4 1103.199399 0.791881
=HYPERLINK("http://www.godatabase.org/cgi-bin/go.cgi?query=GO:0021544&auto_wild_cards=yes&view=query&action=query&search_constraint=terms"	GO:0021544_subpallium_development) 9 0 0.000000 -0.000000 1281 925.600601 1014.4 1103.199399 0.791881
=HYPERLINK("http://www.godatabase.org/cgi-bin/go.cgi?query=GO:0021936&auto_wild_cards=yes&view=query&action=query&search_constraint=terms"	GO:0021936_regulation_of_granule_cell_precursor_proliferation) 9 0 0.000000 -0.000000 1281 925.600601 1014.4 1103.199399 0.791881
=HYPERLINK("http://www.godatabase.org/cgi-bin/go.cgi?query=GO:0021940&auto_wild_cards=yes&view=query&action=query&search_constraint=terms"	GO:0021940_positive_regulation_of_granule_cell_precursor_proliferation) 9 0 0.000000 -0.000000 1281 925.600601 1014.4 1103.199399 0.791881
=HYPERLINK("http://www.godatabase.org/cgi-bin/go.cgi?query=GO:0030048&auto_wild_cards=yes&view=query&action=query&search_constraint=terms"	GO:0030048_actin_filament-based_movement) 9 0 0.000000 -0.000000 1281 925.600601 1014.4 1103.199399 0.791881
=HYPERLINK("http://www.godatabase.org/cgi-bin/go.cgi?query=GO:0030325&auto_wild_cards=yes&view=query&action=query&search_constraint=terms"	GO:0030325_adrenal_gland_development) 9 0 0.000000 -0.000000 1281 925.600601 1014.4 1103.199399 0.791881
=HYPERLINK("http://www.godatabase.org/cgi-bin/go.cgi?query=GO:0030728&auto_wild_cards=yes&view=query&action=query&search_constraint=terms"	GO:0030728_ovulation) 9 0 0.000000 -0.000000 1281 925.600601 1014.4 1103.199399 0.791881
=HYPERLINK("http://www.godatabase.org/cgi-bin/go.cgi?query=GO:0031023&auto_wild_cards=yes&view=query&action=query&search_constraint=terms"	GO:0031023_microtubule_organizing_center_organization) 9 0 0.000000 -0.000000 1281 925.600601 1014.4 1103.199399 0.791881
=HYPERLINK("http://www.godatabase.org/cgi-bin/go.cgi?query=GO:0032388&auto_wild_cards=yes&view=query&action=query&search_constraint=terms"	GO:0032388_positive_regulation_of_intracellular_transport) 9 0 0.000000 -0.000000 1281 925.600601 1014.4 1103.199399 0.791881
=HYPERLINK("http://www.godatabase.org/cgi-bin/go.cgi?query=GO:0032606&auto_wild_cards=yes&view=query&action=query&search_constraint=terms"	GO:0032606_type_I_interferon_production) 9 0 0.000000 -0.000000 1281 925.600601 1014.4 1103.199399 0.791881
=HYPERLINK("http://www.godatabase.org/cgi-bin/go.cgi?query=GO:0032814&auto_wild_cards=yes&view=query&action=query&search_constraint=terms"	GO:0032814_regulation_of_natural_killer_cell_activation) 9 0 0.000000 -0.000000 1281 925.600601 1014.4 1103.199399 0.791881
=HYPERLINK("http://www.godatabase.org/cgi-bin/go.cgi?query=GO:0032816&auto_wild_cards=yes&view=query&action=query&search_constraint=terms"	GO:0032816_positive_regulation_of_natural_killer_cell_activation) 9 0 0.000000 -0.000000 1281 925.600601 1014.4 1103.199399 0.791881
=HYPERLINK("http://www.godatabase.org/cgi-bin/go.cgi?query=GO:0032963&auto_wild_cards=yes&view=query&action=query&search_constraint=terms"	GO:0032963_collagen_metabolic_process) 9 0 0.000000 -0.000000 1281 925.600601 1014.4 1103.199399 0.791881
=HYPERLINK("http://www.godatabase.org/cgi-bin/go.cgi?query=GO:0033143&auto_wild_cards=yes&view=query&action=query&search_constraint=terms"	GO:0033143_regulation_of_steroid_hormone_receptor_signaling_pathway) 9 0 0.000000 -0.000000 1281 925.600601 1014.4 1103.199399 0.791881
=HYPERLINK("http://www.godatabase.org/cgi-bin/go.cgi?query=GO:0033151&auto_wild_cards=yes&view=query&action=query&search_constraint=terms"	GO:0033151_V(D)J_recombination) 9 0 0.000000 -0.000000 1281 925.600601 1014.4 1103.199399 0.791881
=HYPERLINK("http://www.godatabase.org/cgi-bin/go.cgi?query=GO:0033344&auto_wild_cards=yes&view=query&action=query&search_constraint=terms"	GO:0033344_cholesterol_efflux) 9 0 0.000000 -0.000000 1281 925.600601 1014.4 1103.199399 0.791881
=HYPERLINK("http://www.godatabase.org/cgi-bin/go.cgi?query=GO:0034605&auto_wild_cards=yes&view=query&action=query&search_constraint=terms"	GO:0034605_cellular_response_to_heat) 9 0 0.000000 -0.000000 1281 925.600601 1014.4 1103.199399 0.791881
=HYPERLINK("http://www.godatabase.org/cgi-bin/go.cgi?query=GO:0035088&auto_wild_cards=yes&view=query&action=query&search_constraint=terms"	GO:0035088_establishment_or_maintenance_of_apical_basal_cell_polarity) 9 0 0.000000 -0.000000 1281 925.600601 1014.4 1103.199399 0.791881
=HYPERLINK("http://www.godatabase.org/cgi-bin/go.cgi?query=GO:0040020&auto_wild_cards=yes&view=query&action=query&search_constraint=terms"	GO:0040020_regulation_of_meiosis) 9 0 0.000000 -0.000000 1281 925.600601 1014.4 1103.199399 0.791881
=HYPERLINK("http://www.godatabase.org/cgi-bin/go.cgi?query=GO:0042058&auto_wild_cards=yes&view=query&action=query&search_constraint=terms"	GO:0042058_regulation_of_epidermal_growth_factor_receptor_signaling_pathway) 9 0 0.000000 -0.000000 1281 925.600601 1014.4 1103.199399 0.791881
=HYPERLINK("http://www.godatabase.org/cgi-bin/go.cgi?query=GO:0042093&auto_wild_cards=yes&view=query&action=query&search_constraint=terms"	GO:0042093_T-helper_cell_differentiation) 9 0 0.000000 -0.000000 1281 925.600601 1014.4 1103.199399 0.791881
=HYPERLINK("http://www.godatabase.org/cgi-bin/go.cgi?query=GO:0042402&auto_wild_cards=yes&view=query&action=query&search_constraint=terms"	GO:0042402_biogenic_amine_catabolic_process) 9 0 0.000000 -0.000000 1281 925.600601 1014.4 1103.199399 0.791881
=HYPERLINK("http://www.godatabase.org/cgi-bin/go.cgi?query=GO:0042509&auto_wild_cards=yes&view=query&action=query&search_constraint=terms"	GO:0042509_regulation_of_tyrosine_phosphorylation_of_STAT_protein) 9 0 0.000000 -0.000000 1281 925.600601 1014.4 1103.199399 0.791881
=HYPERLINK("http://www.godatabase.org/cgi-bin/go.cgi?query=GO:0042640&auto_wild_cards=yes&view=query&action=query&search_constraint=terms"	GO:0042640_anagen) 9 0 0.000000 -0.000000 1281 925.600601 1014.4 1103.199399 0.791881
=HYPERLINK("http://www.godatabase.org/cgi-bin/go.cgi?query=GO:0043242&auto_wild_cards=yes&view=query&action=query&search_constraint=terms"	GO:0043242_negative_regulation_of_protein_complex_disassembly) 9 0 0.000000 -0.000000 1281 925.600601 1014.4 1103.199399 0.791881
=HYPERLINK("http://www.godatabase.org/cgi-bin/go.cgi?query=GO:0043299&auto_wild_cards=yes&view=query&action=query&search_constraint=terms"	GO:0043299_leukocyte_degranulation) 9 0 0.000000 -0.000000 1281 925.600601 1014.4 1103.199399 0.791881
=HYPERLINK("http://www.godatabase.org/cgi-bin/go.cgi?query=GO:0043383&auto_wild_cards=yes&view=query&action=query&search_constraint=terms"	GO:0043383_negative_T_cell_selection) 9 0 0.000000 -0.000000 1281 925.600601 1014.4 1103.199399 0.791881
=HYPERLINK("http://www.godatabase.org/cgi-bin/go.cgi?query=GO:0043409&auto_wild_cards=yes&view=query&action=query&search_constraint=terms"	GO:0043409_negative_regulation_of_MAPKKK_cascade) 9 0 0.000000 -0.000000 1281 925.600601 1014.4 1103.199399 0.791881
=HYPERLINK("http://www.godatabase.org/cgi-bin/go.cgi?query=GO:0043433&auto_wild_cards=yes&view=query&action=query&search_constraint=terms"	GO:0043433_negative_regulation_of_transcription_factor_activity) 9 0 0.000000 -0.000000 1281 925.600601 1014.4 1103.199399 0.791881
=HYPERLINK("http://www.godatabase.org/cgi-bin/go.cgi?query=GO:0043603&auto_wild_cards=yes&view=query&action=query&search_constraint=terms"	GO:0043603_cellular_amide_metabolic_process) 9 0 0.000000 -0.000000 1281 925.600601 1014.4 1103.199399 0.791881
=HYPERLINK("http://www.godatabase.org/cgi-bin/go.cgi?query=GO:0045060&auto_wild_cards=yes&view=query&action=query&search_constraint=terms"	GO:0045060_negative_thymic_T_cell_selection) 9 0 0.000000 -0.000000 1281 925.600601 1014.4 1103.199399 0.791881
=HYPERLINK("http://www.godatabase.org/cgi-bin/go.cgi?query=GO:0045136&auto_wild_cards=yes&view=query&action=query&search_constraint=terms"	GO:0045136_development_of_secondary_sexual_characteristics) 9 0 0.000000 -0.000000 1281 925.600601 1014.4 1103.199399 0.791881
=HYPERLINK("http://www.godatabase.org/cgi-bin/go.cgi?query=GO:0045185&auto_wild_cards=yes&view=query&action=query&search_constraint=terms"	GO:0045185_maintenance_of_protein_location) 9 0 0.000000 -0.000000 1281 925.600601 1014.4 1103.199399 0.791881
=HYPERLINK("http://www.godatabase.org/cgi-bin/go.cgi?query=GO:0045214&auto_wild_cards=yes&view=query&action=query&search_constraint=terms"	GO:0045214_sarcomere_organization) 9 0 0.000000 -0.000000 1281 925.600601 1014.4 1103.199399 0.791881
=HYPERLINK("http://www.godatabase.org/cgi-bin/go.cgi?query=GO:0045428&auto_wild_cards=yes&view=query&action=query&search_constraint=terms"	GO:0045428_regulation_of_nitric_oxide_biosynthetic_process) 9 0 0.000000 -0.000000 1281 925.600601 1014.4 1103.199399 0.791881
=HYPERLINK("http://www.godatabase.org/cgi-bin/go.cgi?query=GO:0045620&auto_wild_cards=yes&view=query&action=query&search_constraint=terms"	GO:0045620_negative_regulation_of_lymphocyte_differentiation) 9 0 0.000000 -0.000000 1281 925.600601 1014.4 1103.199399 0.791881
=HYPERLINK("http://www.godatabase.org/cgi-bin/go.cgi?query=GO:0045646&auto_wild_cards=yes&view=query&action=query&search_constraint=terms"	GO:0045646_regulation_of_erythrocyte_differentiation) 9 0 0.000000 -0.000000 1281 925.600601 1014.4 1103.199399 0.791881
=HYPERLINK("http://www.godatabase.org/cgi-bin/go.cgi?query=GO:0045671&auto_wild_cards=yes&view=query&action=query&search_constraint=terms"	GO:0045671_negative_regulation_of_osteoclast_differentiation) 9 0 0.000000 -0.000000 1281 925.600601 1014.4 1103.199399 0.791881
=HYPERLINK("http://www.godatabase.org/cgi-bin/go.cgi?query=GO:0045766&auto_wild_cards=yes&view=query&action=query&search_constraint=terms"	GO:0045766_positive_regulation_of_angiogenesis) 9 0 0.000000 -0.000000 1281 925.600601 1014.4 1103.199399 0.791881
=HYPERLINK("http://www.godatabase.org/cgi-bin/go.cgi?query=GO:0045830&auto_wild_cards=yes&view=query&action=query&search_constraint=terms"	GO:0045830_positive_regulation_of_isotype_switching) 9 0 0.000000 -0.000000 1281 925.600601 1014.4 1103.199399 0.791881
=HYPERLINK("http://www.godatabase.org/cgi-bin/go.cgi?query=GO:0045884&auto_wild_cards=yes&view=query&action=query&search_constraint=terms"	GO:0045884_regulation_of_survival_gene_product_expression) 9 0 0.000000 -0.000000 1281 925.600601 1014.4 1103.199399 0.791881
=HYPERLINK("http://www.godatabase.org/cgi-bin/go.cgi?query=GO:0046006&auto_wild_cards=yes&view=query&action=query&search_constraint=terms"	GO:0046006_regulation_of_activated_T_cell_proliferation) 9 0 0.000000 -0.000000 1281 925.600601 1014.4 1103.199399 0.791881
=HYPERLINK("http://www.godatabase.org/cgi-bin/go.cgi?query=GO:0046324&auto_wild_cards=yes&view=query&action=query&search_constraint=terms"	GO:0046324_regulation_of_glucose_import) 9 0 0.000000 -0.000000 1281 925.600601 1014.4 1103.199399 0.791881
=HYPERLINK("http://www.godatabase.org/cgi-bin/go.cgi?query=GO:0046636&auto_wild_cards=yes&view=query&action=query&search_constraint=terms"	GO:0046636_negative_regulation_of_alpha-beta_T_cell_activation) 9 0 0.000000 -0.000000 1281 925.600601 1014.4 1103.199399 0.791881
=HYPERLINK("http://www.godatabase.org/cgi-bin/go.cgi?query=GO:0046641&auto_wild_cards=yes&view=query&action=query&search_constraint=terms"	GO:0046641_positive_regulation_of_alpha-beta_T_cell_proliferation) 9 0 0.000000 -0.000000 1281 925.600601 1014.4 1103.199399 0.791881
=HYPERLINK("http://www.godatabase.org/cgi-bin/go.cgi?query=GO:0048146&auto_wild_cards=yes&view=query&action=query&search_constraint=terms"	GO:0048146_positive_regulation_of_fibroblast_proliferation) 9 0 0.000000 -0.000000 1281 925.600601 1014.4 1103.199399 0.791881
=HYPERLINK("http://www.godatabase.org/cgi-bin/go.cgi?query=GO:0048284&auto_wild_cards=yes&view=query&action=query&search_constraint=terms"	GO:0048284_organelle_fusion) 9 0 0.000000 -0.000000 1281 925.600601 1014.4 1103.199399 0.791881
=HYPERLINK("http://www.godatabase.org/cgi-bin/go.cgi?query=GO:0048569&auto_wild_cards=yes&view=query&action=query&search_constraint=terms"	GO:0048569_post-embryonic_organ_development) 9 0 0.000000 -0.000000 1281 925.600601 1014.4 1103.199399 0.791881
=HYPERLINK("http://www.godatabase.org/cgi-bin/go.cgi?query=GO:0050856&auto_wild_cards=yes&view=query&action=query&search_constraint=terms"	GO:0050856_regulation_of_T_cell_receptor_signaling_pathway) 9 0 0.000000 -0.000000 1281 925.600601 1014.4 1103.199399 0.791881
=HYPERLINK("http://www.godatabase.org/cgi-bin/go.cgi?query=GO:0050884&auto_wild_cards=yes&view=query&action=query&search_constraint=terms"	GO:0050884_neuromuscular_process_controlling_posture) 9 0 0.000000 -0.000000 1281 925.600601 1014.4 1103.199399 0.791881
=HYPERLINK("http://www.godatabase.org/cgi-bin/go.cgi?query=GO:0050910&auto_wild_cards=yes&view=query&action=query&search_constraint=terms"	GO:0050910_detection_of_mechanical_stimulus_involved_in_sensory_perception_of_sound) 9 0 0.000000 -0.000000 1281 925.600601 1014.4 1103.199399 0.791881
=HYPERLINK("http://www.godatabase.org/cgi-bin/go.cgi?query=GO:0051023&auto_wild_cards=yes&view=query&action=query&search_constraint=terms"	GO:0051023_regulation_of_immunoglobulin_secretion) 9 0 0.000000 -0.000000 1281 925.600601 1014.4 1103.199399 0.791881
=HYPERLINK("http://www.godatabase.org/cgi-bin/go.cgi?query=GO:0051297&auto_wild_cards=yes&view=query&action=query&search_constraint=terms"	GO:0051297_centrosome_organization) 9 0 0.000000 -0.000000 1281 925.600601 1014.4 1103.199399 0.791881
=HYPERLINK("http://www.godatabase.org/cgi-bin/go.cgi?query=GO:0051324&auto_wild_cards=yes&view=query&action=query&search_constraint=terms"	GO:0051324_prophase) 9 0 0.000000 -0.000000 1281 925.600601 1014.4 1103.199399 0.791881
=HYPERLINK("http://www.godatabase.org/cgi-bin/go.cgi?query=GO:0051607&auto_wild_cards=yes&view=query&action=query&search_constraint=terms"	GO:0051607_defense_response_to_virus) 9 0 0.000000 -0.000000 1281 925.600601 1014.4 1103.199399 0.791881
=HYPERLINK("http://www.godatabase.org/cgi-bin/go.cgi?query=GO:0051647&auto_wild_cards=yes&view=query&action=query&search_constraint=terms"	GO:0051647_nucleus_localization) 9 0 0.000000 -0.000000 1281 925.600601 1014.4 1103.199399 0.791881
=HYPERLINK("http://www.godatabase.org/cgi-bin/go.cgi?query=GO:0051896&auto_wild_cards=yes&view=query&action=query&search_constraint=terms"	GO:0051896_regulation_of_protein_kinase_B_signaling_cascade) 9 0 0.000000 -0.000000 1281 925.600601 1014.4 1103.199399 0.791881
=HYPERLINK("http://www.godatabase.org/cgi-bin/go.cgi?query=GO:0051932&auto_wild_cards=yes&view=query&action=query&search_constraint=terms"	GO:0051932_synaptic_transmission__GABAergic) 9 0 0.000000 -0.000000 1281 925.600601 1014.4 1103.199399 0.791881
=HYPERLINK("http://www.godatabase.org/cgi-bin/go.cgi?query=GO:0051963&auto_wild_cards=yes&view=query&action=query&search_constraint=terms"	GO:0051963_regulation_of_synaptogenesis) 9 0 0.000000 -0.000000 1281 925.600601 1014.4 1103.199399 0.791881
=HYPERLINK("http://www.godatabase.org/cgi-bin/go.cgi?query=GO:0055012&auto_wild_cards=yes&view=query&action=query&search_constraint=terms"	GO:0055012_ventricular_cardiac_muscle_cell_differentiation) 9 0 0.000000 -0.000000 1281 925.600601 1014.4 1103.199399 0.791881
=HYPERLINK("http://www.godatabase.org/cgi-bin/go.cgi?query=GO:0055013&auto_wild_cards=yes&view=query&action=query&search_constraint=terms"	GO:0055013_cardiac_muscle_cell_development) 9 0 0.000000 -0.000000 1281 925.600601 1014.4 1103.199399 0.791881
=HYPERLINK("http://www.godatabase.org/cgi-bin/go.cgi?query=GO:0060081&auto_wild_cards=yes&view=query&action=query&search_constraint=terms"	GO:0060081_membrane_hyperpolarization) 9 0 0.000000 -0.000000 1281 925.600601 1014.4 1103.199399 0.791881
=HYPERLINK("http://www.godatabase.org/cgi-bin/go.cgi?query=GO:0060119&auto_wild_cards=yes&view=query&action=query&search_constraint=terms"	GO:0060119_inner_ear_receptor_cell_development) 9 0 0.000000 -0.000000 1281 925.600601 1014.4 1103.199399 0.791881
=HYPERLINK("http://www.godatabase.org/cgi-bin/go.cgi?query=GO:0060122&auto_wild_cards=yes&view=query&action=query&search_constraint=terms"	GO:0060122_inner_ear_receptor_stereocilium_organization) 9 0 0.000000 -0.000000 1281 925.600601 1014.4 1103.199399 0.791881
=HYPERLINK("http://www.godatabase.org/cgi-bin/go.cgi?query=GO:0060325&auto_wild_cards=yes&view=query&action=query&search_constraint=terms"	GO:0060325_face_morphogenesis) 9 0 0.000000 -0.000000 1281 925.600601 1014.4 1103.199399 0.791881
=HYPERLINK("http://www.godatabase.org/cgi-bin/go.cgi?query=GO:0060513&auto_wild_cards=yes&view=query&action=query&search_constraint=terms"	GO:0060513_prostatic_bud_formation) 9 0 0.000000 -0.000000 1281 925.600601 1014.4 1103.199399 0.791881
=HYPERLINK("http://www.godatabase.org/cgi-bin/go.cgi?query=GO:0060602&auto_wild_cards=yes&view=query&action=query&search_constraint=terms"	GO:0060602_branch_elongation_of_an_epithelium) 9 0 0.000000 -0.000000 1281 925.600601 1014.4 1103.199399 0.791881
=HYPERLINK("http://www.godatabase.org/cgi-bin/go.cgi?query=GO:0060693&auto_wild_cards=yes&view=query&action=query&search_constraint=terms"	GO:0060693_regulation_of_branching_involved_in_salivary_gland_morphogenesis) 9 0 0.000000 -0.000000 1281 925.600601 1014.4 1103.199399 0.791881
=HYPERLINK("http://www.godatabase.org/cgi-bin/go.cgi?query=GO:0070306&auto_wild_cards=yes&view=query&action=query&search_constraint=terms"	GO:0070306_lens_fiber_cell_differentiation) 9 0 0.000000 -0.000000 1281 925.600601 1014.4 1103.199399 0.791881
=HYPERLINK("http://www.godatabase.org/cgi-bin/go.cgi?query=GO:0090048&auto_wild_cards=yes&view=query&action=query&search_constraint=terms"	GO:0090048_negative_regulation_of_transcription_regulator_activity) 9 0 0.000000 -0.000000 1281 925.600601 1014.4 1103.199399 0.791881
=HYPERLINK("http://www.godatabase.org/cgi-bin/go.cgi?query=GO:0002429&auto_wild_cards=yes&view=query&action=query&search_constraint=terms"	GO:0002429_immune_response-activating_cell_surface_receptor_signaling_pathway) 41 0 0.000000 -0.000000 1284 938.919854 1026.14 1113.360146 0.799174
=HYPERLINK("http://www.godatabase.org/cgi-bin/go.cgi?query=GO:0007254&auto_wild_cards=yes&view=query&action=query&search_constraint=terms"	GO:0007254_JNK_cascade) 41 0 0.000000 -0.000000 1284 938.919854 1026.14 1113.360146 0.799174
=HYPERLINK("http://www.godatabase.org/cgi-bin/go.cgi?query=GO:0050864&auto_wild_cards=yes&view=query&action=query&search_constraint=terms"	GO:0050864_regulation_of_B_cell_activation) 41 0 0.000000 -0.000000 1284 938.919854 1026.14 1113.360146 0.799174
=HYPERLINK("http://www.godatabase.org/cgi-bin/go.cgi?query=GO:0001843&auto_wild_cards=yes&view=query&action=query&search_constraint=terms"	GO:0001843_neural_tube_closure) 33 0 0.000000 -0.000000 1292 949.483286 1035.78 1122.076714 0.801687
=HYPERLINK("http://www.godatabase.org/cgi-bin/go.cgi?query=GO:0002562&auto_wild_cards=yes&view=query&action=query&search_constraint=terms"	GO:0002562_somatic_diversification_of_immune_receptors_via_germline_recombination_within_a_single_locus) 33 0 0.000000 -0.000000 1292 949.483286 1035.78 1122.076714 0.801687
=HYPERLINK("http://www.godatabase.org/cgi-bin/go.cgi?query=GO:0006643&auto_wild_cards=yes&view=query&action=query&search_constraint=terms"	GO:0006643_membrane_lipid_metabolic_process) 33 0 0.000000 -0.000000 1292 949.483286 1035.78 1122.076714 0.801687
=HYPERLINK("http://www.godatabase.org/cgi-bin/go.cgi?query=GO:0007431&auto_wild_cards=yes&view=query&action=query&search_constraint=terms"	GO:0007431_salivary_gland_development) 33 0 0.000000 -0.000000 1292 949.483286 1035.78 1122.076714 0.801687
=HYPERLINK("http://www.godatabase.org/cgi-bin/go.cgi?query=GO:0007565&auto_wild_cards=yes&view=query&action=query&search_constraint=terms"	GO:0007565_female_pregnancy) 33 0 0.000000 -0.000000 1292 949.483286 1035.78 1122.076714 0.801687
=HYPERLINK("http://www.godatabase.org/cgi-bin/go.cgi?query=GO:0016444&auto_wild_cards=yes&view=query&action=query&search_constraint=terms"	GO:0016444_somatic_cell_DNA_recombination) 33 0 0.000000 -0.000000 1292 949.483286 1035.78 1122.076714 0.801687
=HYPERLINK("http://www.godatabase.org/cgi-bin/go.cgi?query=GO:0042108&auto_wild_cards=yes&view=query&action=query&search_constraint=terms"	GO:0042108_positive_regulation_of_cytokine_biosynthetic_process) 33 0 0.000000 -0.000000 1292 949.483286 1035.78 1122.076714 0.801687
=HYPERLINK("http://www.godatabase.org/cgi-bin/go.cgi?query=GO:0060606&auto_wild_cards=yes&view=query&action=query&search_constraint=terms"	GO:0060606_tube_closure) 33 0 0.000000 -0.000000 1292 949.483286 1035.78 1122.076714 0.801687
=HYPERLINK("http://www.godatabase.org/cgi-bin/go.cgi?query=GO:0000280&auto_wild_cards=yes&view=query&action=query&search_constraint=terms"	GO:0000280_nuclear_division) 24 0 0.000000 -0.000000 1313 972.178002 1056.83 1141.481998 0.804897
=HYPERLINK("http://www.godatabase.org/cgi-bin/go.cgi?query=GO:0002381&auto_wild_cards=yes&view=query&action=query&search_constraint=terms"	GO:0002381_immunoglobulin_production_during_immune_response) 24 0 0.000000 -0.000000 1313 972.178002 1056.83 1141.481998 0.804897
=HYPERLINK("http://www.godatabase.org/cgi-bin/go.cgi?query=GO:0006941&auto_wild_cards=yes&view=query&action=query&search_constraint=terms"	GO:0006941_striated_muscle_contraction) 24 0 0.000000 -0.000000 1313 972.178002 1056.83 1141.481998 0.804897
=HYPERLINK("http://www.godatabase.org/cgi-bin/go.cgi?query=GO:0006959&auto_wild_cards=yes&view=query&action=query&search_constraint=terms"	GO:0006959_humoral_immune_response) 24 0 0.000000 -0.000000 1313 972.178002 1056.83 1141.481998 0.804897
=HYPERLINK("http://www.godatabase.org/cgi-bin/go.cgi?query=GO:0007050&auto_wild_cards=yes&view=query&action=query&search_constraint=terms"	GO:0007050_cell_cycle_arrest) 24 0 0.000000 -0.000000 1313 972.178002 1056.83 1141.481998 0.804897
=HYPERLINK("http://www.godatabase.org/cgi-bin/go.cgi?query=GO:0007067&auto_wild_cards=yes&view=query&action=query&search_constraint=terms"	GO:0007067_mitosis) 24 0 0.000000 -0.000000 1313 972.178002 1056.83 1141.481998 0.804897
=HYPERLINK("http://www.godatabase.org/cgi-bin/go.cgi?query=GO:0007259&auto_wild_cards=yes&view=query&action=query&search_constraint=terms"	GO:0007259_JAK-STAT_cascade) 24 0 0.000000 -0.000000 1313 972.178002 1056.83 1141.481998 0.804897
=HYPERLINK("http://www.godatabase.org/cgi-bin/go.cgi?query=GO:0007266&auto_wild_cards=yes&view=query&action=query&search_constraint=terms"	GO:0007266_Rho_protein_signal_transduction) 24 0 0.000000 -0.000000 1313 972.178002 1056.83 1141.481998 0.804897
=HYPERLINK("http://www.godatabase.org/cgi-bin/go.cgi?query=GO:0007632&auto_wild_cards=yes&view=query&action=query&search_constraint=terms"	GO:0007632_visual_behavior) 24 0 0.000000 -0.000000 1313 972.178002 1056.83 1141.481998 0.804897
=HYPERLINK("http://www.godatabase.org/cgi-bin/go.cgi?query=GO:0008629&auto_wild_cards=yes&view=query&action=query&search_constraint=terms"	GO:0008629_induction_of_apoptosis_by_intracellular_signals) 24 0 0.000000 -0.000000 1313 972.178002 1056.83 1141.481998 0.804897
=HYPERLINK("http://www.godatabase.org/cgi-bin/go.cgi?query=GO:0009612&auto_wild_cards=yes&view=query&action=query&search_constraint=terms"	GO:0009612_response_to_mechanical_stimulus) 24 0 0.000000 -0.000000 1313 972.178002 1056.83 1141.481998 0.804897
=HYPERLINK("http://www.godatabase.org/cgi-bin/go.cgi?query=GO:0021515&auto_wild_cards=yes&view=query&action=query&search_constraint=terms"	GO:0021515_cell_differentiation_in_spinal_cord) 24 0 0.000000 -0.000000 1313 972.178002 1056.83 1141.481998 0.804897
=HYPERLINK("http://www.godatabase.org/cgi-bin/go.cgi?query=GO:0032386&auto_wild_cards=yes&view=query&action=query&search_constraint=terms"	GO:0032386_regulation_of_intracellular_transport) 24 0 0.000000 -0.000000 1313 972.178002 1056.83 1141.481998 0.804897
=HYPERLINK("http://www.godatabase.org/cgi-bin/go.cgi?query=GO:0042158&auto_wild_cards=yes&view=query&action=query&search_constraint=terms"	GO:0042158_lipoprotein_biosynthetic_process) 24 0 0.000000 -0.000000 1313 972.178002 1056.83 1141.481998 0.804897
=HYPERLINK("http://www.godatabase.org/cgi-bin/go.cgi?query=GO:0042632&auto_wild_cards=yes&view=query&action=query&search_constraint=terms"	GO:0042632_cholesterol_homeostasis) 24 0 0.000000 -0.000000 1313 972.178002 1056.83 1141.481998 0.804897
=HYPERLINK("http://www.godatabase.org/cgi-bin/go.cgi?query=GO:0043410&auto_wild_cards=yes&view=query&action=query&search_constraint=terms"	GO:0043410_positive_regulation_of_MAPKKK_cascade) 24 0 0.000000 -0.000000 1313 972.178002 1056.83 1141.481998 0.804897
=HYPERLINK("http://www.godatabase.org/cgi-bin/go.cgi?query=GO:0043588&auto_wild_cards=yes&view=query&action=query&search_constraint=terms"	GO:0043588_skin_development) 24 0 0.000000 -0.000000 1313 972.178002 1056.83 1141.481998 0.804897
=HYPERLINK("http://www.godatabase.org/cgi-bin/go.cgi?query=GO:0051099&auto_wild_cards=yes&view=query&action=query&search_constraint=terms"	GO:0051099_positive_regulation_of_binding) 24 0 0.000000 -0.000000 1313 972.178002 1056.83 1141.481998 0.804897
=HYPERLINK("http://www.godatabase.org/cgi-bin/go.cgi?query=GO:0055092&auto_wild_cards=yes&view=query&action=query&search_constraint=terms"	GO:0055092_sterol_homeostasis) 24 0 0.000000 -0.000000 1313 972.178002 1056.83 1141.481998 0.804897
=HYPERLINK("http://www.godatabase.org/cgi-bin/go.cgi?query=GO:0060113&auto_wild_cards=yes&view=query&action=query&search_constraint=terms"	GO:0060113_inner_ear_receptor_cell_differentiation) 24 0 0.000000 -0.000000 1313 972.178002 1056.83 1141.481998 0.804897
=HYPERLINK("http://www.godatabase.org/cgi-bin/go.cgi?query=GO:0070667&auto_wild_cards=yes&view=query&action=query&search_constraint=terms"	GO:0070667_negative_regulation_of_mast_cell_proliferation) 24 0 0.000000 -0.000000 1313 972.178002 1056.83 1141.481998 0.804897
=HYPERLINK("http://www.godatabase.org/cgi-bin/go.cgi?query=GO:0006417&auto_wild_cards=yes&view=query&action=query&search_constraint=terms"	GO:0006417_regulation_of_translation) 29 0 0.000000 -0.000000 1327 988.129519 1071.48 1154.830481 0.807445
=HYPERLINK("http://www.godatabase.org/cgi-bin/go.cgi?query=GO:0006641&auto_wild_cards=yes&view=query&action=query&search_constraint=terms"	GO:0006641_triglyceride_metabolic_process) 29 0 0.000000 -0.000000 1327 988.129519 1071.48 1154.830481 0.807445
=HYPERLINK("http://www.godatabase.org/cgi-bin/go.cgi?query=GO:0010564&auto_wild_cards=yes&view=query&action=query&search_constraint=terms"	GO:0010564_regulation_of_cell_cycle_process) 29 0 0.000000 -0.000000 1327 988.129519 1071.48 1154.830481 0.807445
=HYPERLINK("http://www.godatabase.org/cgi-bin/go.cgi?query=GO:0016447&auto_wild_cards=yes&view=query&action=query&search_constraint=terms"	GO:0016447_somatic_recombination_of_immunoglobulin_gene_segments) 29 0 0.000000 -0.000000 1327 988.129519 1071.48 1154.830481 0.807445
=HYPERLINK("http://www.godatabase.org/cgi-bin/go.cgi?query=GO:0042176&auto_wild_cards=yes&view=query&action=query&search_constraint=terms"	GO:0042176_regulation_of_protein_catabolic_process) 29 0 0.000000 -0.000000 1327 988.129519 1071.48 1154.830481 0.807445
=HYPERLINK("http://www.godatabase.org/cgi-bin/go.cgi?query=GO:0042770&auto_wild_cards=yes&view=query&action=query&search_constraint=terms"	GO:0042770_DNA_damage_response__signal_transduction) 29 0 0.000000 -0.000000 1327 988.129519 1071.48 1154.830481 0.807445
=HYPERLINK("http://www.godatabase.org/cgi-bin/go.cgi?query=GO:0043281&auto_wild_cards=yes&view=query&action=query&search_constraint=terms"	GO:0043281_regulation_of_caspase_activity) 29 0 0.000000 -0.000000 1327 988.129519 1071.48 1154.830481 0.807445
=HYPERLINK("http://www.godatabase.org/cgi-bin/go.cgi?query=GO:0044270&auto_wild_cards=yes&view=query&action=query&search_constraint=terms"	GO:0044270_nitrogen_compound_catabolic_process) 29 0 0.000000 -0.000000 1327 988.129519 1071.48 1154.830481 0.807445
=HYPERLINK("http://www.godatabase.org/cgi-bin/go.cgi?query=GO:0045621&auto_wild_cards=yes&view=query&action=query&search_constraint=terms"	GO:0045621_positive_regulation_of_lymphocyte_differentiation) 29 0 0.000000 -0.000000 1327 988.129519 1071.48 1154.830481 0.807445
=HYPERLINK("http://www.godatabase.org/cgi-bin/go.cgi?query=GO:0046634&auto_wild_cards=yes&view=query&action=query&search_constraint=terms"	GO:0046634_regulation_of_alpha-beta_T_cell_activation) 29 0 0.000000 -0.000000 1327 988.129519 1071.48 1154.830481 0.807445
=HYPERLINK("http://www.godatabase.org/cgi-bin/go.cgi?query=GO:0051301&auto_wild_cards=yes&view=query&action=query&search_constraint=terms"	GO:0051301_cell_division) 29 0 0.000000 -0.000000 1327 988.129519 1071.48 1154.830481 0.807445
=HYPERLINK("http://www.godatabase.org/cgi-bin/go.cgi?query=GO:0052548&auto_wild_cards=yes&view=query&action=query&search_constraint=terms"	GO:0052548_regulation_of_endopeptidase_activity) 29 0 0.000000 -0.000000 1327 988.129519 1071.48 1154.830481 0.807445
=HYPERLINK("http://www.godatabase.org/cgi-bin/go.cgi?query=GO:0060041&auto_wild_cards=yes&view=query&action=query&search_constraint=terms"	GO:0060041_retina_development_in_camera-type_eye) 29 0 0.000000 -0.000000 1327 988.129519 1071.48 1154.830481 0.807445
=HYPERLINK("http://www.godatabase.org/cgi-bin/go.cgi?query=GO:0070302&auto_wild_cards=yes&view=query&action=query&search_constraint=terms"	GO:0070302_regulation_of_stress-activated_protein_kinase_signaling_pathway) 29 0 0.000000 -0.000000 1327 988.129519 1071.48 1154.830481 0.807445
=HYPERLINK("http://www.godatabase.org/cgi-bin/go.cgi?query=GO:0042129&auto_wild_cards=yes&view=query&action=query&search_constraint=terms"	GO:0042129_regulation_of_T_cell_proliferation) 50 0 0.000000 -0.000000 1329 992.431922 1075.47 1158.508078 0.809233
=HYPERLINK("http://www.godatabase.org/cgi-bin/go.cgi?query=GO:0051606&auto_wild_cards=yes&view=query&action=query&search_constraint=terms"	GO:0051606_detection_of_stimulus) 50 0 0.000000 -0.000000 1329 992.431922 1075.47 1158.508078 0.809233
=HYPERLINK("http://www.godatabase.org/cgi-bin/go.cgi?query=GO:0002764&auto_wild_cards=yes&view=query&action=query&search_constraint=terms"	GO:0002764_immune_response-regulating_signal_transduction) 51 0 0.000000 -0.000000 1332 997.984608 1080.46 1162.935392 0.811156
=HYPERLINK("http://www.godatabase.org/cgi-bin/go.cgi?query=GO:0007601&auto_wild_cards=yes&view=query&action=query&search_constraint=terms"	GO:0007601_visual_perception) 51 0 0.000000 -0.000000 1332 997.984608 1080.46 1162.935392 0.811156
=HYPERLINK("http://www.godatabase.org/cgi-bin/go.cgi?query=GO:0043408&auto_wild_cards=yes&view=query&action=query&search_constraint=terms"	GO:0043408_regulation_of_MAPKKK_cascade) 51 0 0.000000 -0.000000 1332 997.984608 1080.46 1162.935392 0.811156
=HYPERLINK("http://www.godatabase.org/cgi-bin/go.cgi?query=GO:0000086&auto_wild_cards=yes&view=query&action=query&search_constraint=terms"	GO:0000086_G2_M_transition_of_mitotic_cell_cycle) 4 0
=HYPERLINK("http://www.godatabase.org/cgi-bin/go.cgi?query=GO:0000305&auto_wild_cards=yes&view=query&action=query&search_constraint=terms"	GO:0000305_response_to_oxygen_radical) 4 0
=HYPERLINK("http://www.godatabase.org/cgi-bin/go.cgi?query=GO:0001661&auto_wild_cards=yes&view=query&action=query&search_constraint=terms"	GO:0001661_conditioned_taste_aversion) 4 0
=HYPERLINK("http://www.godatabase.org/cgi-bin/go.cgi?query=GO:0001678&auto_wild_cards=yes&view=query&action=query&search_constraint=terms"	GO:0001678_cellular_glucose_homeostasis) 4 0
=HYPERLINK("http://www.godatabase.org/cgi-bin/go.cgi?query=GO:0001777&auto_wild_cards=yes&view=query&action=query&search_constraint=terms"	GO:0001777_T_cell_homeostatic_proliferation) 4 0
=HYPERLINK("http://www.godatabase.org/cgi-bin/go.cgi?query=GO:0001794&auto_wild_cards=yes&view=query&action=query&search_constraint=terms"	GO:0001794_type_IIa_hypersensitivity) 4 0
=HYPERLINK("http://www.godatabase.org/cgi-bin/go.cgi?query=GO:0001796&auto_wild_cards=yes&view=query&action=query&search_constraint=terms"	GO:0001796_regulation_of_type_IIa_hypersensitivity) 4 0
=HYPERLINK("http://www.godatabase.org/cgi-bin/go.cgi?query=GO:0001798&auto_wild_cards=yes&view=query&action=query&search_constraint=terms"	GO:0001798_positive_regulation_of_type_IIa_hypersensitivity) 4 0
=HYPERLINK("http://www.godatabase.org/cgi-bin/go.cgi?query=GO:0001810&auto_wild_cards=yes&view=query&action=query&search_constraint=terms"	GO:0001810_regulation_of_type_I_hypersensitivity) 4 0
=HYPERLINK("http://www.godatabase.org/cgi-bin/go.cgi?query=GO:0001820&auto_wild_cards=yes&view=query&action=query&search_constraint=terms"	GO:0001820_serotonin_secretion) 4 0
=HYPERLINK("http://www.godatabase.org/cgi-bin/go.cgi?query=GO:0001835&auto_wild_cards=yes&view=query&action=query&search_constraint=terms"	GO:0001835_blastocyst_hatching) 4 0
=HYPERLINK("http://www.godatabase.org/cgi-bin/go.cgi?query=GO:0001842&auto_wild_cards=yes&view=query&action=query&search_constraint=terms"	GO:0001842_neural_fold_formation) 4 0
=HYPERLINK("http://www.godatabase.org/cgi-bin/go.cgi?query=GO:0001881&auto_wild_cards=yes&view=query&action=query&search_constraint=terms"	GO:0001881_receptor_recycling) 4 0
=HYPERLINK("http://www.godatabase.org/cgi-bin/go.cgi?query=GO:0001978&auto_wild_cards=yes&view=query&action=query&search_constraint=terms"	GO:0001978_regulation_of_systemic_arterial_blood_pressure_by_carotid_sinus_baroreceptor_feedback) 4 0
=HYPERLINK("http://www.godatabase.org/cgi-bin/go.cgi?query=GO:0002035&auto_wild_cards=yes&view=query&action=query&search_constraint=terms"	GO:0002035_brain_renin-angiotensin_system) 4 0
=HYPERLINK("http://www.godatabase.org/cgi-bin/go.cgi?query=GO:0002051&auto_wild_cards=yes&view=query&action=query&search_constraint=terms"	GO:0002051_osteoblast_fate_commitment) 4 0
=HYPERLINK("http://www.godatabase.org/cgi-bin/go.cgi?query=GO:0002220&auto_wild_cards=yes&view=query&action=query&search_constraint=terms"	GO:0002220_innate_immune_response_activating_cell_surface_receptor_signaling_pathway) 4 0
=HYPERLINK("http://www.godatabase.org/cgi-bin/go.cgi?query=GO:0002249&auto_wild_cards=yes&view=query&action=query&search_constraint=terms"	GO:0002249_lymphocyte_anergy) 4 0
=HYPERLINK("http://www.godatabase.org/cgi-bin/go.cgi?query=GO:0002312&auto_wild_cards=yes&view=query&action=query&search_constraint=terms"	GO:0002312_B_cell_activation_during_immune_response) 4 0
=HYPERLINK("http://www.godatabase.org/cgi-bin/go.cgi?query=GO:0002313&auto_wild_cards=yes&view=query&action=query&search_constraint=terms"	GO:0002313_mature_B_cell_differentiation_during_immune_response) 4 0
=HYPERLINK("http://www.godatabase.org/cgi-bin/go.cgi?query=GO:0002318&auto_wild_cards=yes&view=query&action=query&search_constraint=terms"	GO:0002318_myeloid_progenitor_cell_differentiation) 4 0
=HYPERLINK("http://www.godatabase.org/cgi-bin/go.cgi?query=GO:0002347&auto_wild_cards=yes&view=query&action=query&search_constraint=terms"	GO:0002347_response_to_tumor_cell) 4 0
=HYPERLINK("http://www.godatabase.org/cgi-bin/go.cgi?query=GO:0002418&auto_wild_cards=yes&view=query&action=query&search_constraint=terms"	GO:0002418_immune_response_to_tumor_cell) 4 0
=HYPERLINK("http://www.godatabase.org/cgi-bin/go.cgi?query=GO:0002445&auto_wild_cards=yes&view=query&action=query&search_constraint=terms"	GO:0002445_type_II_hypersensitivity) 4 0
=HYPERLINK("http://www.godatabase.org/cgi-bin/go.cgi?query=GO:0002544&auto_wild_cards=yes&view=query&action=query&search_constraint=terms"	GO:0002544_chronic_inflammatory_response) 4 0
=HYPERLINK("http://www.godatabase.org/cgi-bin/go.cgi?query=GO:0002636&auto_wild_cards=yes&view=query&action=query&search_constraint=terms"	GO:0002636_positive_regulation_of_germinal_center_formation) 4 0
=HYPERLINK("http://www.godatabase.org/cgi-bin/go.cgi?query=GO:0002667&auto_wild_cards=yes&view=query&action=query&search_constraint=terms"	GO:0002667_regulation_of_T_cell_anergy) 4 0
=HYPERLINK("http://www.godatabase.org/cgi-bin/go.cgi?query=GO:0002669&auto_wild_cards=yes&view=query&action=query&search_constraint=terms"	GO:0002669_positive_regulation_of_T_cell_anergy) 4 0
=HYPERLINK("http://www.godatabase.org/cgi-bin/go.cgi?query=GO:0002687&auto_wild_cards=yes&view=query&action=query&search_constraint=terms"	GO:0002687_positive_regulation_of_leukocyte_migration) 4 0
=HYPERLINK("http://www.godatabase.org/cgi-bin/go.cgi?query=GO:0002702&auto_wild_cards=yes&view=query&action=query&search_constraint=terms"	GO:0002702_positive_regulation_of_production_of_molecular_mediator_of_immune_response) 4 0
=HYPERLINK("http://www.godatabase.org/cgi-bin/go.cgi?query=GO:0002718&auto_wild_cards=yes&view=query&action=query&search_constraint=terms"	GO:0002718_regulation_of_cytokine_production_during_immune_response) 4 0
=HYPERLINK("http://www.godatabase.org/cgi-bin/go.cgi?query=GO:0002829&auto_wild_cards=yes&view=query&action=query&search_constraint=terms"	GO:0002829_negative_regulation_of_T-helper_2_type_immune_response) 4 0
=HYPERLINK("http://www.godatabase.org/cgi-bin/go.cgi?query=GO:0002833&auto_wild_cards=yes&view=query&action=query&search_constraint=terms"	GO:0002833_positive_regulation_of_response_to_biotic_stimulus) 4 0
=HYPERLINK("http://www.godatabase.org/cgi-bin/go.cgi?query=GO:0002834&auto_wild_cards=yes&view=query&action=query&search_constraint=terms"	GO:0002834_regulation_of_response_to_tumor_cell) 4 0
=HYPERLINK("http://www.godatabase.org/cgi-bin/go.cgi?query=GO:0002836&auto_wild_cards=yes&view=query&action=query&search_constraint=terms"	GO:0002836_positive_regulation_of_response_to_tumor_cell) 4 0
=HYPERLINK("http://www.godatabase.org/cgi-bin/go.cgi?query=GO:0002837&auto_wild_cards=yes&view=query&action=query&search_constraint=terms"	GO:0002837_regulation_of_immune_response_to_tumor_cell) 4 0
=HYPERLINK("http://www.godatabase.org/cgi-bin/go.cgi?query=GO:0002839&auto_wild_cards=yes&view=query&action=query&search_constraint=terms"	GO:0002839_positive_regulation_of_immune_response_to_tumor_cell) 4 0
=HYPERLINK("http://www.godatabase.org/cgi-bin/go.cgi?query=GO:0002870&auto_wild_cards=yes&view=query&action=query&search_constraint=terms"	GO:0002870_T_cell_anergy) 4 0
=HYPERLINK("http://www.godatabase.org/cgi-bin/go.cgi?query=GO:0002888&auto_wild_cards=yes&view=query&action=query&search_constraint=terms"	GO:0002888_positive_regulation_of_myeloid_leukocyte_mediated_immunity) 4 0
=HYPERLINK("http://www.godatabase.org/cgi-bin/go.cgi?query=GO:0002892&auto_wild_cards=yes&view=query&action=query&search_constraint=terms"	GO:0002892_regulation_of_type_II_hypersensitivity) 4 0
=HYPERLINK("http://www.godatabase.org/cgi-bin/go.cgi?query=GO:0002894&auto_wild_cards=yes&view=query&action=query&search_constraint=terms"	GO:0002894_positive_regulation_of_type_II_hypersensitivity) 4 0
=HYPERLINK("http://www.godatabase.org/cgi-bin/go.cgi?query=GO:0002911&auto_wild_cards=yes&view=query&action=query&search_constraint=terms"	GO:0002911_regulation_of_lymphocyte_anergy) 4 0
=HYPERLINK("http://www.godatabase.org/cgi-bin/go.cgi?query=GO:0002913&auto_wild_cards=yes&view=query&action=query&search_constraint=terms"	GO:0002913_positive_regulation_of_lymphocyte_anergy) 4 0
=HYPERLINK("http://www.godatabase.org/cgi-bin/go.cgi?query=GO:0002923&auto_wild_cards=yes&view=query&action=query&search_constraint=terms"	GO:0002923_regulation_of_humoral_immune_response_mediated_by_circulating_immunoglobulin) 4 0
=HYPERLINK("http://www.godatabase.org/cgi-bin/go.cgi?query=GO:0003025&auto_wild_cards=yes&view=query&action=query&search_constraint=terms"	GO:0003025_regulation_of_systemic_arterial_blood_pressure_by_baroreceptor_feedback) 4 0
=HYPERLINK("http://www.godatabase.org/cgi-bin/go.cgi?query=GO:0003091&auto_wild_cards=yes&view=query&action=query&search_constraint=terms"	GO:0003091_renal_water_homeostasis) 4 0
=HYPERLINK("http://www.godatabase.org/cgi-bin/go.cgi?query=GO:0005978&auto_wild_cards=yes&view=query&action=query&search_constraint=terms"	GO:0005978_glycogen_biosynthetic_process) 4 0
=HYPERLINK("http://www.godatabase.org/cgi-bin/go.cgi?query=GO:0006012&auto_wild_cards=yes&view=query&action=query&search_constraint=terms"	GO:0006012_galactose_metabolic_process) 4 0
=HYPERLINK("http://www.godatabase.org/cgi-bin/go.cgi?query=GO:0006085&auto_wild_cards=yes&view=query&action=query&search_constraint=terms"	GO:0006085_acetyl-CoA_biosynthetic_process) 4 0
=HYPERLINK("http://www.godatabase.org/cgi-bin/go.cgi?query=GO:0006111&auto_wild_cards=yes&view=query&action=query&search_constraint=terms"	GO:0006111_regulation_of_gluconeogenesis) 4 0
=HYPERLINK("http://www.godatabase.org/cgi-bin/go.cgi?query=GO:0006144&auto_wild_cards=yes&view=query&action=query&search_constraint=terms"	GO:0006144_purine_base_metabolic_process) 4 0
=HYPERLINK("http://www.godatabase.org/cgi-bin/go.cgi?query=GO:0006290&auto_wild_cards=yes&view=query&action=query&search_constraint=terms"	GO:0006290_pyrimidine_dimer_repair) 4 0
=HYPERLINK("http://www.godatabase.org/cgi-bin/go.cgi?query=GO:0006334&auto_wild_cards=yes&view=query&action=query&search_constraint=terms"	GO:0006334_nucleosome_assembly) 4 0
=HYPERLINK("http://www.godatabase.org/cgi-bin/go.cgi?query=GO:0006534&auto_wild_cards=yes&view=query&action=query&search_constraint=terms"	GO:0006534_cysteine_metabolic_process) 4 0
=HYPERLINK("http://www.godatabase.org/cgi-bin/go.cgi?query=GO:0006547&auto_wild_cards=yes&view=query&action=query&search_constraint=terms"	GO:0006547_histidine_metabolic_process) 4 0
=HYPERLINK("http://www.godatabase.org/cgi-bin/go.cgi?query=GO:0006548&auto_wild_cards=yes&view=query&action=query&search_constraint=terms"	GO:0006548_histidine_catabolic_process) 4 0
=HYPERLINK("http://www.godatabase.org/cgi-bin/go.cgi?query=GO:0006555&auto_wild_cards=yes&view=query&action=query&search_constraint=terms"	GO:0006555_methionine_metabolic_process) 4 0
=HYPERLINK("http://www.godatabase.org/cgi-bin/go.cgi?query=GO:0006599&auto_wild_cards=yes&view=query&action=query&search_constraint=terms"	GO:0006599_phosphagen_metabolic_process) 4 0
=HYPERLINK("http://www.godatabase.org/cgi-bin/go.cgi?query=GO:0006623&auto_wild_cards=yes&view=query&action=query&search_constraint=terms"	GO:0006623_protein_targeting_to_vacuole) 4 0
=HYPERLINK("http://www.godatabase.org/cgi-bin/go.cgi?query=GO:0006626&auto_wild_cards=yes&view=query&action=query&search_constraint=terms"	GO:0006626_protein_targeting_to_mitochondrion) 4 0
=HYPERLINK("http://www.godatabase.org/cgi-bin/go.cgi?query=GO:0006684&auto_wild_cards=yes&view=query&action=query&search_constraint=terms"	GO:0006684_sphingomyelin_metabolic_process) 4 0
=HYPERLINK("http://www.godatabase.org/cgi-bin/go.cgi?query=GO:0006688&auto_wild_cards=yes&view=query&action=query&search_constraint=terms"	GO:0006688_glycosphingolipid_biosynthetic_process) 4 0
=HYPERLINK("http://www.godatabase.org/cgi-bin/go.cgi?query=GO:0006707&auto_wild_cards=yes&view=query&action=query&search_constraint=terms"	GO:0006707_cholesterol_catabolic_process) 4 0
=HYPERLINK("http://www.godatabase.org/cgi-bin/go.cgi?query=GO:0006739&auto_wild_cards=yes&view=query&action=query&search_constraint=terms"	GO:0006739_NADP_metabolic_process) 4 0
=HYPERLINK("http://www.godatabase.org/cgi-bin/go.cgi?query=GO:0006835&auto_wild_cards=yes&view=query&action=query&search_constraint=terms"	GO:0006835_dicarboxylic_acid_transport) 4 0
=HYPERLINK("http://www.godatabase.org/cgi-bin/go.cgi?query=GO:0006837&auto_wild_cards=yes&view=query&action=query&search_constraint=terms"	GO:0006837_serotonin_transport) 4 0
=HYPERLINK("http://www.godatabase.org/cgi-bin/go.cgi?query=GO:0006888&auto_wild_cards=yes&view=query&action=query&search_constraint=terms"	GO:0006888_ER_to_Golgi_vesicle-mediated_transport) 4 0
=HYPERLINK("http://www.godatabase.org/cgi-bin/go.cgi?query=GO:0006906&auto_wild_cards=yes&view=query&action=query&search_constraint=terms"	GO:0006906_vesicle_fusion) 4 0
=HYPERLINK("http://www.godatabase.org/cgi-bin/go.cgi?query=GO:0006927&auto_wild_cards=yes&view=query&action=query&search_constraint=terms"	GO:0006927_transformed_cell_apoptosis) 4 0
=HYPERLINK("http://www.godatabase.org/cgi-bin/go.cgi?query=GO:0006972&auto_wild_cards=yes&view=query&action=query&search_constraint=terms"	GO:0006972_hyperosmotic_response) 4 0
=HYPERLINK("http://www.godatabase.org/cgi-bin/go.cgi?query=GO:0007028&auto_wild_cards=yes&view=query&action=query&search_constraint=terms"	GO:0007028_cytoplasm_organization) 4 0
=HYPERLINK("http://www.godatabase.org/cgi-bin/go.cgi?query=GO:0007031&auto_wild_cards=yes&view=query&action=query&search_constraint=terms"	GO:0007031_peroxisome_organization) 4 0
=HYPERLINK("http://www.godatabase.org/cgi-bin/go.cgi?query=GO:0007066&auto_wild_cards=yes&view=query&action=query&search_constraint=terms"	GO:0007066_female_meiosis_sister_chromatid_cohesion) 4 0
=HYPERLINK("http://www.godatabase.org/cgi-bin/go.cgi?query=GO:0007216&auto_wild_cards=yes&view=query&action=query&search_constraint=terms"	GO:0007216_metabotropic_glutamate_receptor_signaling_pathway) 4 0
=HYPERLINK("http://www.godatabase.org/cgi-bin/go.cgi?query=GO:0007342&auto_wild_cards=yes&view=query&action=query&search_constraint=terms"	GO:0007342_fusion_of_sperm_to_egg_plasma_membrane) 4 0
=HYPERLINK("http://www.godatabase.org/cgi-bin/go.cgi?query=GO:0007386&auto_wild_cards=yes&view=query&action=query&search_constraint=terms"	GO:0007386_compartment_specification) 4 0
=HYPERLINK("http://www.godatabase.org/cgi-bin/go.cgi?query=GO:0008053&auto_wild_cards=yes&view=query&action=query&search_constraint=terms"	GO:0008053_mitochondrial_fusion) 4 0
=HYPERLINK("http://www.godatabase.org/cgi-bin/go.cgi?query=GO:0008207&auto_wild_cards=yes&view=query&action=query&search_constraint=terms"	GO:0008207_C21-steroid_hormone_metabolic_process) 4 0
=HYPERLINK("http://www.godatabase.org/cgi-bin/go.cgi?query=GO:0008215&auto_wild_cards=yes&view=query&action=query&search_constraint=terms"	GO:0008215_spermine_metabolic_process) 4 0
=HYPERLINK("http://www.godatabase.org/cgi-bin/go.cgi?query=GO:0009065&auto_wild_cards=yes&view=query&action=query&search_constraint=terms"	GO:0009065_glutamine_family_amino_acid_catabolic_process) 4 0
=HYPERLINK("http://www.godatabase.org/cgi-bin/go.cgi?query=GO:0009075&auto_wild_cards=yes&view=query&action=query&search_constraint=terms"	GO:0009075_histidine_family_amino_acid_metabolic_process) 4 0
=HYPERLINK("http://www.godatabase.org/cgi-bin/go.cgi?query=GO:0009077&auto_wild_cards=yes&view=query&action=query&search_constraint=terms"	GO:0009077_histidine_family_amino_acid_catabolic_process) 4 0
=HYPERLINK("http://www.godatabase.org/cgi-bin/go.cgi?query=GO:0009134&auto_wild_cards=yes&view=query&action=query&search_constraint=terms"	GO:0009134_nucleoside_diphosphate_catabolic_process) 4 0
=HYPERLINK("http://www.godatabase.org/cgi-bin/go.cgi?query=GO:0009163&auto_wild_cards=yes&view=query&action=query&search_constraint=terms"	GO:0009163_nucleoside_biosynthetic_process) 4 0
=HYPERLINK("http://www.godatabase.org/cgi-bin/go.cgi?query=GO:0009225&auto_wild_cards=yes&view=query&action=query&search_constraint=terms"	GO:0009225_nucleotide-sugar_metabolic_process) 4 0
=HYPERLINK("http://www.godatabase.org/cgi-bin/go.cgi?query=GO:0009250&auto_wild_cards=yes&view=query&action=query&search_constraint=terms"	GO:0009250_glucan_biosynthetic_process) 4 0
=HYPERLINK("http://www.godatabase.org/cgi-bin/go.cgi?query=GO:0009404&auto_wild_cards=yes&view=query&action=query&search_constraint=terms"	GO:0009404_toxin_metabolic_process) 4 0
=HYPERLINK("http://www.godatabase.org/cgi-bin/go.cgi?query=GO:0009593&auto_wild_cards=yes&view=query&action=query&search_constraint=terms"	GO:0009593_detection_of_chemical_stimulus) 4 0
=HYPERLINK("http://www.godatabase.org/cgi-bin/go.cgi?query=GO:0009595&auto_wild_cards=yes&view=query&action=query&search_constraint=terms"	GO:0009595_detection_of_biotic_stimulus) 4 0
=HYPERLINK("http://www.godatabase.org/cgi-bin/go.cgi?query=GO:0009755&auto_wild_cards=yes&view=query&action=query&search_constraint=terms"	GO:0009755_hormone-mediated_signaling) 4 0
=HYPERLINK("http://www.godatabase.org/cgi-bin/go.cgi?query=GO:0009912&auto_wild_cards=yes&view=query&action=query&search_constraint=terms"	GO:0009912_auditory_receptor_cell_fate_commitment) 4 0
=HYPERLINK("http://www.godatabase.org/cgi-bin/go.cgi?query=GO:0010453&auto_wild_cards=yes&view=query&action=query&search_constraint=terms"	GO:0010453_regulation_of_cell_fate_commitment) 4 0
=HYPERLINK("http://www.godatabase.org/cgi-bin/go.cgi?query=GO:0010506&auto_wild_cards=yes&view=query&action=query&search_constraint=terms"	GO:0010506_regulation_of_autophagy) 4 0
=HYPERLINK("http://www.godatabase.org/cgi-bin/go.cgi?query=GO:0010631&auto_wild_cards=yes&view=query&action=query&search_constraint=terms"	GO:0010631_epithelial_cell_migration) 4 0
=HYPERLINK("http://www.godatabase.org/cgi-bin/go.cgi?query=GO:0010812&auto_wild_cards=yes&view=query&action=query&search_constraint=terms"	GO:0010812_negative_regulation_of_cell-substrate_adhesion) 4 0
=HYPERLINK("http://www.godatabase.org/cgi-bin/go.cgi?query=GO:0010829&auto_wild_cards=yes&view=query&action=query&search_constraint=terms"	GO:0010829_negative_regulation_of_glucose_transport) 4 0
=HYPERLINK("http://www.godatabase.org/cgi-bin/go.cgi?query=GO:0014002&auto_wild_cards=yes&view=query&action=query&search_constraint=terms"	GO:0014002_astrocyte_development) 4 0
=HYPERLINK("http://www.godatabase.org/cgi-bin/go.cgi?query=GO:0014832&auto_wild_cards=yes&view=query&action=query&search_constraint=terms"	GO:0014832_urinary_bladder_smooth_muscle_contraction) 4 0
=HYPERLINK("http://www.godatabase.org/cgi-bin/go.cgi?query=GO:0014848&auto_wild_cards=yes&view=query&action=query&search_constraint=terms"	GO:0014848_urinary_tract_smooth_muscle_contraction) 4 0
=HYPERLINK("http://www.godatabase.org/cgi-bin/go.cgi?query=GO:0015850&auto_wild_cards=yes&view=query&action=query&search_constraint=terms"	GO:0015850_organic_alcohol_transport) 4 0
=HYPERLINK("http://www.godatabase.org/cgi-bin/go.cgi?query=GO:0015858&auto_wild_cards=yes&view=query&action=query&search_constraint=terms"	GO:0015858_nucleoside_transport) 4 0
=HYPERLINK("http://www.godatabase.org/cgi-bin/go.cgi?query=GO:0016068&auto_wild_cards=yes&view=query&action=query&search_constraint=terms"	GO:0016068_type_I_hypersensitivity) 4 0
=HYPERLINK("http://www.godatabase.org/cgi-bin/go.cgi?query=GO:0016127&auto_wild_cards=yes&view=query&action=query&search_constraint=terms"	GO:0016127_sterol_catabolic_process) 4 0
=HYPERLINK("http://www.godatabase.org/cgi-bin/go.cgi?query=GO:0016198&auto_wild_cards=yes&view=query&action=query&search_constraint=terms"	GO:0016198_axon_choice_point_recognition) 4 0
=HYPERLINK("http://www.godatabase.org/cgi-bin/go.cgi?query=GO:0016338&auto_wild_cards=yes&view=query&action=query&search_constraint=terms"	GO:0016338_calcium-independent_cell-cell_adhesion) 4 0
=HYPERLINK("http://www.godatabase.org/cgi-bin/go.cgi?query=GO:0018198&auto_wild_cards=yes&view=query&action=query&search_constraint=terms"	GO:0018198_peptidyl-cysteine_modification) 4 0
=HYPERLINK("http://www.godatabase.org/cgi-bin/go.cgi?query=GO:0018409&auto_wild_cards=yes&view=query&action=query&search_constraint=terms"	GO:0018409_peptide_or_protein_amino-terminal_blocking) 4 0
=HYPERLINK("http://www.godatabase.org/cgi-bin/go.cgi?query=GO:0019377&auto_wild_cards=yes&view=query&action=query&search_constraint=terms"	GO:0019377_glycolipid_catabolic_process) 4 0
=HYPERLINK("http://www.godatabase.org/cgi-bin/go.cgi?query=GO:0019432&auto_wild_cards=yes&view=query&action=query&search_constraint=terms"	GO:0019432_triglyceride_biosynthetic_process) 4 0
=HYPERLINK("http://www.godatabase.org/cgi-bin/go.cgi?query=GO:0019530&auto_wild_cards=yes&view=query&action=query&search_constraint=terms"	GO:0019530_taurine_metabolic_process) 4 0
=HYPERLINK("http://www.godatabase.org/cgi-bin/go.cgi?query=GO:0021523&auto_wild_cards=yes&view=query&action=query&search_constraint=terms"	GO:0021523_somatic_motor_neuron_differentiation) 4 0
=HYPERLINK("http://www.godatabase.org/cgi-bin/go.cgi?query=GO:0021542&auto_wild_cards=yes&view=query&action=query&search_constraint=terms"	GO:0021542_dentate_gyrus_development) 4 0
=HYPERLINK("http://www.godatabase.org/cgi-bin/go.cgi?query=GO:0021561&auto_wild_cards=yes&view=query&action=query&search_constraint=terms"	GO:0021561_facial_nerve_development) 4 0
=HYPERLINK("http://www.godatabase.org/cgi-bin/go.cgi?query=GO:0021569&auto_wild_cards=yes&view=query&action=query&search_constraint=terms"	GO:0021569_rhombomere_3_development) 4 0
=HYPERLINK("http://www.godatabase.org/cgi-bin/go.cgi?query=GO:0021571&auto_wild_cards=yes&view=query&action=query&search_constraint=terms"	GO:0021571_rhombomere_5_development) 4 0
=HYPERLINK("http://www.godatabase.org/cgi-bin/go.cgi?query=GO:0021604&auto_wild_cards=yes&view=query&action=query&search_constraint=terms"	GO:0021604_cranial_nerve_structural_organization) 4 0
=HYPERLINK("http://www.godatabase.org/cgi-bin/go.cgi?query=GO:0021610&auto_wild_cards=yes&view=query&action=query&search_constraint=terms"	GO:0021610_facial_nerve_morphogenesis) 4 0
=HYPERLINK("http://www.godatabase.org/cgi-bin/go.cgi?query=GO:0021612&auto_wild_cards=yes&view=query&action=query&search_constraint=terms"	GO:0021612_facial_nerve_structural_organization) 4 0
=HYPERLINK("http://www.godatabase.org/cgi-bin/go.cgi?query=GO:0021681&auto_wild_cards=yes&view=query&action=query&search_constraint=terms"	GO:0021681_cerebellar_granular_layer_development) 4 0
=HYPERLINK("http://www.godatabase.org/cgi-bin/go.cgi?query=GO:0021683&auto_wild_cards=yes&view=query&action=query&search_constraint=terms"	GO:0021683_cerebellar_granular_layer_morphogenesis) 4 0
=HYPERLINK("http://www.godatabase.org/cgi-bin/go.cgi?query=GO:0021684&auto_wild_cards=yes&view=query&action=query&search_constraint=terms"	GO:0021684_cerebellar_granular_layer_formation) 4 0
=HYPERLINK("http://www.godatabase.org/cgi-bin/go.cgi?query=GO:0021707&auto_wild_cards=yes&view=query&action=query&search_constraint=terms"	GO:0021707_cerebellar_granule_cell_differentiation) 4 0
=HYPERLINK("http://www.godatabase.org/cgi-bin/go.cgi?query=GO:0021778&auto_wild_cards=yes&view=query&action=query&search_constraint=terms"	GO:0021778_oligodendrocyte_cell_fate_specification) 4 0
=HYPERLINK("http://www.godatabase.org/cgi-bin/go.cgi?query=GO:0021779&auto_wild_cards=yes&view=query&action=query&search_constraint=terms"	GO:0021779_oligodendrocyte_cell_fate_commitment) 4 0
=HYPERLINK("http://www.godatabase.org/cgi-bin/go.cgi?query=GO:0021780&auto_wild_cards=yes&view=query&action=query&search_constraint=terms"	GO:0021780_glial_cell_fate_specification) 4 0
=HYPERLINK("http://www.godatabase.org/cgi-bin/go.cgi?query=GO:0021830&auto_wild_cards=yes&view=query&action=query&search_constraint=terms"	GO:0021830_interneuron_migration_from_the_subpallium_to_the_cortex) 4 0
=HYPERLINK("http://www.godatabase.org/cgi-bin/go.cgi?query=GO:0021853&auto_wild_cards=yes&view=query&action=query&search_constraint=terms"	GO:0021853_cerebral_cortex_GABAergic_interneuron_migration) 4 0
=HYPERLINK("http://www.godatabase.org/cgi-bin/go.cgi?query=GO:0021877&auto_wild_cards=yes&view=query&action=query&search_constraint=terms"	GO:0021877_forebrain_neuron_fate_commitment) 4 0
=HYPERLINK("http://www.godatabase.org/cgi-bin/go.cgi?query=GO:0021894&auto_wild_cards=yes&view=query&action=query&search_constraint=terms"	GO:0021894_cerebral_cortex_GABAergic_interneuron_development) 4 0
=HYPERLINK("http://www.godatabase.org/cgi-bin/go.cgi?query=GO:0021910&auto_wild_cards=yes&view=query&action=query&search_constraint=terms"	GO:0021910_smoothened_signaling_pathway_involved_in_ventral_spinal_cord_patterning) 4 0
=HYPERLINK("http://www.godatabase.org/cgi-bin/go.cgi?query=GO:0021913&auto_wild_cards=yes&view=query&action=query&search_constraint=terms"	GO:0021913_regulation_of_transcription_from_RNA_polymerase_II_promoter_involved_in_ventral_spinal_cord_interneuron_specification) 4 0
=HYPERLINK("http://www.godatabase.org/cgi-bin/go.cgi?query=GO:0021938&auto_wild_cards=yes&view=query&action=query&search_constraint=terms"	GO:0021938_smoothened_signaling_pathway_involved_in_regulation_of_granule_cell_precursor_cell_proliferation) 4 0
=HYPERLINK("http://www.godatabase.org/cgi-bin/go.cgi?query=GO:0021978&auto_wild_cards=yes&view=query&action=query&search_constraint=terms"	GO:0021978_telencephalon_regionalization) 4 0
=HYPERLINK("http://www.godatabase.org/cgi-bin/go.cgi?query=GO:0022011&auto_wild_cards=yes&view=query&action=query&search_constraint=terms"	GO:0022011_myelination_in_the_peripheral_nervous_system) 4 0
=HYPERLINK("http://www.godatabase.org/cgi-bin/go.cgi?query=GO:0030146&auto_wild_cards=yes&view=query&action=query&search_constraint=terms"	GO:0030146_diuresis) 4 0
=HYPERLINK("http://www.godatabase.org/cgi-bin/go.cgi?query=GO:0030300&auto_wild_cards=yes&view=query&action=query&search_constraint=terms"	GO:0030300_regulation_of_intestinal_cholesterol_absorption) 4 0
=HYPERLINK("http://www.godatabase.org/cgi-bin/go.cgi?query=GO:0030800&auto_wild_cards=yes&view=query&action=query&search_constraint=terms"	GO:0030800_negative_regulation_of_cyclic_nucleotide_metabolic_process) 4 0
=HYPERLINK("http://www.godatabase.org/cgi-bin/go.cgi?query=GO:0030803&auto_wild_cards=yes&view=query&action=query&search_constraint=terms"	GO:0030803_negative_regulation_of_cyclic_nucleotide_biosynthetic_process) 4 0
=HYPERLINK("http://www.godatabase.org/cgi-bin/go.cgi?query=GO:0030809&auto_wild_cards=yes&view=query&action=query&search_constraint=terms"	GO:0030809_negative_regulation_of_nucleotide_biosynthetic_process) 4 0
=HYPERLINK("http://www.godatabase.org/cgi-bin/go.cgi?query=GO:0030815&auto_wild_cards=yes&view=query&action=query&search_constraint=terms"	GO:0030815_negative_regulation_of_cAMP_metabolic_process) 4 0
=HYPERLINK("http://www.godatabase.org/cgi-bin/go.cgi?query=GO:0030816&auto_wild_cards=yes&view=query&action=query&search_constraint=terms"	GO:0030816_positive_regulation_of_cAMP_metabolic_process) 4 0
=HYPERLINK("http://www.godatabase.org/cgi-bin/go.cgi?query=GO:0030818&auto_wild_cards=yes&view=query&action=query&search_constraint=terms"	GO:0030818_negative_regulation_of_cAMP_biosynthetic_process) 4 0
=HYPERLINK("http://www.godatabase.org/cgi-bin/go.cgi?query=GO:0030819&auto_wild_cards=yes&view=query&action=query&search_constraint=terms"	GO:0030819_positive_regulation_of_cAMP_biosynthetic_process) 4 0
=HYPERLINK("http://www.godatabase.org/cgi-bin/go.cgi?query=GO:0030826&auto_wild_cards=yes&view=query&action=query&search_constraint=terms"	GO:0030826_regulation_of_cGMP_biosynthetic_process) 4 0
=HYPERLINK("http://www.godatabase.org/cgi-bin/go.cgi?query=GO:0030858&auto_wild_cards=yes&view=query&action=query&search_constraint=terms"	GO:0030858_positive_regulation_of_epithelial_cell_differentiation) 4 0
=HYPERLINK("http://www.godatabase.org/cgi-bin/go.cgi?query=GO:0030859&auto_wild_cards=yes&view=query&action=query&search_constraint=terms"	GO:0030859_polarized_epithelial_cell_differentiation) 4 0
=HYPERLINK("http://www.godatabase.org/cgi-bin/go.cgi?query=GO:0030949&auto_wild_cards=yes&view=query&action=query&search_constraint=terms"	GO:0030949_positive_regulation_of_vascular_endothelial_growth_factor_receptor_signaling_pathway) 4 0
=HYPERLINK("http://www.godatabase.org/cgi-bin/go.cgi?query=GO:0031113&auto_wild_cards=yes&view=query&action=query&search_constraint=terms"	GO:0031113_regulation_of_microtubule_polymerization) 4 0
=HYPERLINK("http://www.godatabase.org/cgi-bin/go.cgi?query=GO:0031365&auto_wild_cards=yes&view=query&action=query&search_constraint=terms"	GO:0031365_N-terminal_protein_amino_acid_modification) 4 0
=HYPERLINK("http://www.godatabase.org/cgi-bin/go.cgi?query=GO:0031424&auto_wild_cards=yes&view=query&action=query&search_constraint=terms"	GO:0031424_keratinization) 4 0
=HYPERLINK("http://www.godatabase.org/cgi-bin/go.cgi?query=GO:0031557&auto_wild_cards=yes&view=query&action=query&search_constraint=terms"	GO:0031557_induction_of_programmed_cell_death_in_response_to_chemical_stimulus) 4 0
=HYPERLINK("http://www.godatabase.org/cgi-bin/go.cgi?query=GO:0031558&auto_wild_cards=yes&view=query&action=query&search_constraint=terms"	GO:0031558_induction_of_apoptosis_in_response_to_chemical_stimulus) 4 0
=HYPERLINK("http://www.godatabase.org/cgi-bin/go.cgi?query=GO:0031623&auto_wild_cards=yes&view=query&action=query&search_constraint=terms"	GO:0031623_receptor_internalization) 4 0
=HYPERLINK("http://www.godatabase.org/cgi-bin/go.cgi?query=GO:0032088&auto_wild_cards=yes&view=query&action=query&search_constraint=terms"	GO:0032088_negative_regulation_of_NF-kappaB_transcription_factor_activity) 4 0
=HYPERLINK("http://www.godatabase.org/cgi-bin/go.cgi?query=GO:0032098&auto_wild_cards=yes&view=query&action=query&search_constraint=terms"	GO:0032098_regulation_of_appetite) 4 0
=HYPERLINK("http://www.godatabase.org/cgi-bin/go.cgi?query=GO:0032105&auto_wild_cards=yes&view=query&action=query&search_constraint=terms"	GO:0032105_negative_regulation_of_response_to_extracellular_stimulus) 4 0
=HYPERLINK("http://www.godatabase.org/cgi-bin/go.cgi?query=GO:0032108&auto_wild_cards=yes&view=query&action=query&search_constraint=terms"	GO:0032108_negative_regulation_of_response_to_nutrient_levels) 4 0
=HYPERLINK("http://www.godatabase.org/cgi-bin/go.cgi?query=GO:0032225&auto_wild_cards=yes&view=query&action=query&search_constraint=terms"	GO:0032225_regulation_of_synaptic_transmission__dopaminergic) 4 0
=HYPERLINK("http://www.godatabase.org/cgi-bin/go.cgi?query=GO:0032292&auto_wild_cards=yes&view=query&action=query&search_constraint=terms"	GO:0032292_ensheathment_of_axons_in_the_peripheral_nervous_system) 4 0
=HYPERLINK("http://www.godatabase.org/cgi-bin/go.cgi?query=GO:0032321&auto_wild_cards=yes&view=query&action=query&search_constraint=terms"	GO:0032321_positive_regulation_of_Rho_GTPase_activity) 4 0
=HYPERLINK("http://www.godatabase.org/cgi-bin/go.cgi?query=GO:0032371&auto_wild_cards=yes&view=query&action=query&search_constraint=terms"	GO:0032371_regulation_of_sterol_transport) 4 0
=HYPERLINK("http://www.godatabase.org/cgi-bin/go.cgi?query=GO:0032374&auto_wild_cards=yes&view=query&action=query&search_constraint=terms"	GO:0032374_regulation_of_cholesterol_transport) 4 0
=HYPERLINK("http://www.godatabase.org/cgi-bin/go.cgi?query=GO:0032401&auto_wild_cards=yes&view=query&action=query&search_constraint=terms"	GO:0032401_establishment_of_melanosome_localization) 4 0
=HYPERLINK("http://www.godatabase.org/cgi-bin/go.cgi?query=GO:0032608&auto_wild_cards=yes&view=query&action=query&search_constraint=terms"	GO:0032608_interferon-beta_production) 4 0
=HYPERLINK("http://www.godatabase.org/cgi-bin/go.cgi?query=GO:0032611&auto_wild_cards=yes&view=query&action=query&search_constraint=terms"	GO:0032611_interleukin-1_beta_production) 4 0
=HYPERLINK("http://www.godatabase.org/cgi-bin/go.cgi?query=GO:0032612&auto_wild_cards=yes&view=query&action=query&search_constraint=terms"	GO:0032612_interleukin-1_production) 4 0
=HYPERLINK("http://www.godatabase.org/cgi-bin/go.cgi?query=GO:0032648&auto_wild_cards=yes&view=query&action=query&search_constraint=terms"	GO:0032648_regulation_of_interferon-beta_production) 4 0
=HYPERLINK("http://www.godatabase.org/cgi-bin/go.cgi?query=GO:0032651&auto_wild_cards=yes&view=query&action=query&search_constraint=terms"	GO:0032651_regulation_of_interleukin-1_beta_production) 4 0
=HYPERLINK("http://www.godatabase.org/cgi-bin/go.cgi?query=GO:0032652&auto_wild_cards=yes&view=query&action=query&search_constraint=terms"	GO:0032652_regulation_of_interleukin-1_production) 4 0
=HYPERLINK("http://www.godatabase.org/cgi-bin/go.cgi?query=GO:0032689&auto_wild_cards=yes&view=query&action=query&search_constraint=terms"	GO:0032689_negative_regulation_of_interferon-gamma_production) 4 0
=HYPERLINK("http://www.godatabase.org/cgi-bin/go.cgi?query=GO:0032713&auto_wild_cards=yes&view=query&action=query&search_constraint=terms"	GO:0032713_negative_regulation_of_interleukin-4_production) 4 0
=HYPERLINK("http://www.godatabase.org/cgi-bin/go.cgi?query=GO:0032715&auto_wild_cards=yes&view=query&action=query&search_constraint=terms"	GO:0032715_negative_regulation_of_interleukin-6_production) 4 0
=HYPERLINK("http://www.godatabase.org/cgi-bin/go.cgi?query=GO:0032733&auto_wild_cards=yes&view=query&action=query&search_constraint=terms"	GO:0032733_positive_regulation_of_interleukin-10_production) 4 0
=HYPERLINK("http://www.godatabase.org/cgi-bin/go.cgi?query=GO:0032808&auto_wild_cards=yes&view=query&action=query&search_constraint=terms"	GO:0032808_lacrimal_gland_development) 4 0
=HYPERLINK("http://www.godatabase.org/cgi-bin/go.cgi?query=GO:0032872&auto_wild_cards=yes&view=query&action=query&search_constraint=terms"	GO:0032872_regulation_of_stress-activated_MAPK_cascade) 4 0
=HYPERLINK("http://www.godatabase.org/cgi-bin/go.cgi?query=GO:0032922&auto_wild_cards=yes&view=query&action=query&search_constraint=terms"	GO:0032922_circadian_regulation_of_gene_expression) 4 0
=HYPERLINK("http://www.godatabase.org/cgi-bin/go.cgi?query=GO:0033079&auto_wild_cards=yes&view=query&action=query&search_constraint=terms"	GO:0033079_immature_T_cell_proliferation) 4 0
=HYPERLINK("http://www.godatabase.org/cgi-bin/go.cgi?query=GO:0033083&auto_wild_cards=yes&view=query&action=query&search_constraint=terms"	GO:0033083_regulation_of_immature_T_cell_proliferation) 4 0
=HYPERLINK("http://www.godatabase.org/cgi-bin/go.cgi?query=GO:0033089&auto_wild_cards=yes&view=query&action=query&search_constraint=terms"	GO:0033089_positive_regulation_of_T_cell_differentiation_in_the_thymus) 4 0
=HYPERLINK("http://www.godatabase.org/cgi-bin/go.cgi?query=GO:0033299&auto_wild_cards=yes&view=query&action=query&search_constraint=terms"	GO:0033299_secretion_of_lysosomal_enzymes) 4 0
=HYPERLINK("http://www.godatabase.org/cgi-bin/go.cgi?query=GO:0033327&auto_wild_cards=yes&view=query&action=query&search_constraint=terms"	GO:0033327_Leydig_cell_differentiation) 4 0
=HYPERLINK("http://www.godatabase.org/cgi-bin/go.cgi?query=GO:0033363&auto_wild_cards=yes&view=query&action=query&search_constraint=terms"	GO:0033363_secretory_granule_organization) 4 0
=HYPERLINK("http://www.godatabase.org/cgi-bin/go.cgi?query=GO:0033599&auto_wild_cards=yes&view=query&action=query&search_constraint=terms"	GO:0033599_regulation_of_mammary_gland_epithelial_cell_proliferation) 4 0
=HYPERLINK("http://www.godatabase.org/cgi-bin/go.cgi?query=GO:0033865&auto_wild_cards=yes&view=query&action=query&search_constraint=terms"	GO:0033865_nucleoside_bisphosphate_metabolic_process) 4 0
=HYPERLINK("http://www.godatabase.org/cgi-bin/go.cgi?query=GO:0034204&auto_wild_cards=yes&view=query&action=query&search_constraint=terms"	GO:0034204_lipid_translocation) 4 0
=HYPERLINK("http://www.godatabase.org/cgi-bin/go.cgi?query=GO:0034404&auto_wild_cards=yes&view=query&action=query&search_constraint=terms"	GO:0034404_nucleobase__nucleoside_and_nucleotide_biosynthetic_process) 4 0
=HYPERLINK("http://www.godatabase.org/cgi-bin/go.cgi?query=GO:0034587&auto_wild_cards=yes&view=query&action=query&search_constraint=terms"	GO:0034587_piRNA_metabolic_process) 4 0
=HYPERLINK("http://www.godatabase.org/cgi-bin/go.cgi?query=GO:0034614&auto_wild_cards=yes&view=query&action=query&search_constraint=terms"	GO:0034614_cellular_response_to_reactive_oxygen_species) 4 0
=HYPERLINK("http://www.godatabase.org/cgi-bin/go.cgi?query=GO:0034654&auto_wild_cards=yes&view=query&action=query&search_constraint=terms"	GO:0034654_nucleobase__nucleoside__nucleotide_and_nucleic_acid_biosynthetic_process) 4 0
=HYPERLINK("http://www.godatabase.org/cgi-bin/go.cgi?query=GO:0035020&auto_wild_cards=yes&view=query&action=query&search_constraint=terms"	GO:0035020_regulation_of_Rac_protein_signal_transduction) 4 0
=HYPERLINK("http://www.godatabase.org/cgi-bin/go.cgi?query=GO:0035082&auto_wild_cards=yes&view=query&action=query&search_constraint=terms"	GO:0035082_axoneme_assembly) 4 0
=HYPERLINK("http://www.godatabase.org/cgi-bin/go.cgi?query=GO:0035188&auto_wild_cards=yes&view=query&action=query&search_constraint=terms"	GO:0035188_hatching) 4 0
=HYPERLINK("http://www.godatabase.org/cgi-bin/go.cgi?query=GO:0035235&auto_wild_cards=yes&view=query&action=query&search_constraint=terms"	GO:0035235_ionotropic_glutamate_receptor_signaling_pathway) 4 0
=HYPERLINK("http://www.godatabase.org/cgi-bin/go.cgi?query=GO:0042345&auto_wild_cards=yes&view=query&action=query&search_constraint=terms"	GO:0042345_regulation_of_NF-kappaB_import_into_nucleus) 4 0
=HYPERLINK("http://www.godatabase.org/cgi-bin/go.cgi?query=GO:0042348&auto_wild_cards=yes&view=query&action=query&search_constraint=terms"	GO:0042348_NF-kappaB_import_into_nucleus) 4 0
=HYPERLINK("http://www.godatabase.org/cgi-bin/go.cgi?query=GO:0042359&auto_wild_cards=yes&view=query&action=query&search_constraint=terms"	GO:0042359_vitamin_D_metabolic_process) 4 0
=HYPERLINK("http://www.godatabase.org/cgi-bin/go.cgi?query=GO:0042428&auto_wild_cards=yes&view=query&action=query&search_constraint=terms"	GO:0042428_serotonin_metabolic_process) 4 0
[truncated: 4,075 more rows]
