# Supplementary material for: RedundancyMiner: De-replication of redundant GO categories in microarray and proteomics analysis
Source: BMC Bioinformatics. 2011 Feb 10;12:52. doi: 10.1186/1471-2105-12-52 (PMC3223614; doi:10.1186/1471-2105-12-52)
Supplement: Additional file 8 — Retinal development HTGM download. compressed package of the results of running HTGM on the retinal development genes list. [file 1471-2105-12-52-S8.ZIP › SCENARIO_2_MODIFIED/total.txt.total.txt.dir/Exp1_BestClusterMap_LEIGS_KM_24.csv.join.23.txt.dir/Exp1_BestClusterMap_LEIGS_KM_24.csv.join.23.txt.change]

GO:0009950_dorsal_ventral_axis_specification	5	2	65.785714	-3.452757	1	-0.445247	0.26	0.965247	0.260000
GO:0048641_regulation_of_skeletal_muscle_tissue_development	10	2	32.892857	-2.807724	2	-0.703255	1.39	3.483255	0.695000
GO:0030856_regulation_of_epithelial_cell_differentiation	11	2	29.902597	-2.722208	3	-0.647048	1.63	3.907048	0.543333
GO:0006986_response_to_unfolded_protein	13	2	25.302198	-2.573744	4	-0.494633	2.28	5.054633	0.570000
GO:0009798_axis_specification	19	2	17.312030	-2.242631	5	0.169905	4.75	9.330095	0.950000
GO:0001880_Mullerian_duct_regression	1	1									
GO:0006175_dATP_biosynthetic_process	1	1									
GO:0009145_purine_nucleoside_triphosphate_biosynthetic_process	1	1									
GO:0009153_purine_deoxyribonucleotide_biosynthetic_process	1	1									
GO:0009216_purine_deoxyribonucleoside_triphosphate_biosynthetic_process	1	1									
GO:0021902_commitment_of_a_neuronal_cell_to_a_specific_type_of_neuron_in_the_forebrain	1	1									
GO:0021905_forebrain-midbrain_boundary_formation	1	1									
GO:0021917_somatic_motor_neuron_fate_commitment	1	1									
GO:0021918_regulation_of_transcription_from_RNA_polymerase_II_promoter_involved_in_somatic_motor_neuron_fate_commitment	1	1									
GO:0035303_regulation_of_dephosphorylation	1	1									
GO:0035304_regulation_of_protein_amino_acid_dephosphorylation	1	1									
GO:0035305_negative_regulation_of_dephosphorylation	1	1									
GO:0035308_negative_regulation_of_protein_amino_acid_dephosphorylation	1	1									
GO:0042026_protein_refolding	1	1									
GO:0042059_negative_regulation_of_epidermal_growth_factor_receptor_signaling_pathway	1	1									
GO:0045583_regulation_of_cytotoxic_T_cell_differentiation	1	1									
GO:0045585_positive_regulation_of_cytotoxic_T_cell_differentiation	1	1									
GO:0048642_negative_regulation_of_skeletal_muscle_tissue_development	1	1									
GO:0016202_regulation_of_striated_muscle_tissue_development	21	2	15.663265	-2.156667	7	0.400456	5.53	10.659544	0.790000
GO:0048634_regulation_of_muscle_development	21	2	15.663265	-2.156667	7	0.400456	5.53	10.659544	0.790000
GO:0009952_anterior_posterior_pattern_formation	133	4	4.946294	-2.099692	8	0.595474	5.99	11.384526	0.748750
GO:0050673_epithelial_cell_proliferation	72	3	6.852679	-2.042262	9	0.949776	6.78	12.610224	0.753333
GO:0021983_pituitary_gland_development	25	2	13.157143	-2.008277	10	1.060596	7.19	13.319404	0.719000
GO:0007519_skeletal_muscle_tissue_development	78	3	6.325549	-1.947103	12	1.185882	7.77	14.354118	0.647500
GO:0060538_skeletal_muscle_organ_development	78	3	6.325549	-1.947103	12	1.185882	7.77	14.354118	0.647500
GO:0008582_regulation_of_synaptic_growth_at_neuromuscular_junction	2	1									
GO:0009142_nucleoside_triphosphate_biosynthetic_process	2	1									
GO:0009202_deoxyribonucleoside_triphosphate_biosynthetic_process	2	1									
GO:0009265_2'-deoxyribonucleotide_biosynthetic_process	2	1									
GO:0045065_cytotoxic_T_cell_differentiation	2	1									
GO:0046060_dATP_metabolic_process	2	1									
GO:0048382_mesendoderm_development	2	1									
GO:0031668_cellular_response_to_extracellular_stimulus	30	2	10.964286	-1.855036	13	1.340712	9.51	17.679288	0.731538
GO:0021536_diencephalon_development	33	2	9.967532	-1.775761	14	1.757651	11.01	20.262349	0.786429
GO:0000320_re-entry_into_mitotic_cell_cycle	3	1									
GO:0006166_purine_ribonucleoside_salvage	3	1									
GO:0021797_forebrain_anterior_posterior_pattern_formation	3	1									
GO:0021798_forebrain_dorsal_ventral_pattern_formation	3	1									
GO:0021912_regulation_of_transcription_from_RNA_polymerase_II_promoter_involved_in_spinal_cord_motor_neuron_fate_specification	3	1									
GO:0030033_microvillus_assembly	3	1									
GO:0030857_negative_regulation_of_epithelial_cell_differentiation	3	1									
GO:0032528_microvillus_organization	3	1									
GO:0043094_cellular_metabolic_compound_salvage	3	1									
GO:0043101_purine_salvage	3	1									
GO:0043174_nucleoside_salvage	3	1									
GO:0060033_anatomical_structure_regression	3	1									
GO:0021523_somatic_motor_neuron_differentiation	4	1									
GO:0021778_oligodendrocyte_cell_fate_specification	4	1									
GO:0021779_oligodendrocyte_cell_fate_commitment	4	1									
GO:0021780_glial_cell_fate_specification	4	1									
GO:0021877_forebrain_neuron_fate_commitment	4	1									
GO:0021913_regulation_of_transcription_from_RNA_polymerase_II_promoter_involved_in_ventral_spinal_cord_interneuron_specification	4	1									
GO:0030858_positive_regulation_of_epithelial_cell_differentiation	4	1									
GO:0032808_lacrimal_gland_development	4	1									
GO:0051124_synaptic_growth_at_neuromuscular_junction	4	1									
GO:0051789_response_to_protein_stimulus	43	2	7.649502	-1.558905	15	3.183514	16.98	30.776486	1.132000
GO:0003002_regionalization	195	4	3.373626	-1.540950	16	3.282492	17.22	31.157508	1.076250
GO:0006270_DNA_replication_initiation	5	1	32.892857	-1.522196	22	9.097635	26.8	44.502365	1.218182
GO:0009151_purine_deoxyribonucleotide_metabolic_process	5	1	32.892857	-1.522196	22	9.097635	26.8	44.502365	1.218182
GO:0009215_purine_deoxyribonucleoside_triphosphate_metabolic_process	5	1	32.892857	-1.522196	22	9.097635	26.8	44.502365	1.218182
GO:0009263_deoxyribonucleotide_biosynthetic_process	5	1	32.892857	-1.522196	22	9.097635	26.8	44.502365	1.218182
GO:0030866_cortical_actin_cytoskeleton_organization	5	1	32.892857	-1.522196	22	9.097635	26.8	44.502365	1.218182
GO:0045213_neurotransmitter_receptor_metabolic_process	5	1	32.892857	-1.522196	22	9.097635	26.8	44.502365	1.218182
GO:0040008_regulation_of_growth	113	3	4.366308	-1.520257	23	9.106370	27.07	45.033630	1.176957
GO:0045595_regulation_of_cell_differentiation	295	5	2.787530	-1.518123	24	9.108031	27.14	45.171969	1.130833
GO:0051960_regulation_of_nervous_system_development	118	3	4.181295	-1.472093	25	9.464880	28.42	47.375120	1.136800
GO:0021543_pallium_development	49	2	6.712828	-1.453877	28	9.755668	29.22	48.684332	1.043571
GO:0046661_male_sex_differentiation	49	2	6.712828	-1.453877	28	9.755668	29.22	48.684332	1.043571
GO:0048741_skeletal_muscle_fiber_development	49	2	6.712828	-1.453877	28	9.755668	29.22	48.684332	1.043571
GO:0014706_striated_muscle_tissue_development	120	3	4.111607	-1.453504	29	9.779021	29.24	48.700979	1.008276
GO:0000768_syncytium_formation_by_plasma_membrane_fusion	6	1	27.410714	-1.444286	38	14.076448	36.01	57.943552	0.947632
GO:0007032_endosome_organization	6	1	27.410714	-1.444286	38	14.076448	36.01	57.943552	0.947632
GO:0007520_myoblast_fusion	6	1	27.410714	-1.444286	38	14.076448	36.01	57.943552	0.947632
GO:0030865_cortical_cytoskeleton_organization	6	1	27.410714	-1.444286	38	14.076448	36.01	57.943552	0.947632
GO:0045176_apical_protein_localization	6	1	27.410714	-1.444286	38	14.076448	36.01	57.943552	0.947632
GO:0045843_negative_regulation_of_striated_muscle_development	6	1	27.410714	-1.444286	38	14.076448	36.01	57.943552	0.947632
GO:0046580_negative_regulation_of_Ras_protein_signal_transduction	6	1	27.410714	-1.444286	38	14.076448	36.01	57.943552	0.947632
GO:0048635_negative_regulation_of_muscle_development	6	1	27.410714	-1.444286	38	14.076448	36.01	57.943552	0.947632
GO:0051058_negative_regulation_of_small_GTPase_mediated_signal_transduction	6	1	27.410714	-1.444286	38	14.076448	36.01	57.943552	0.947632
GO:0060284_regulation_of_cell_development	122	3	4.044204	-1.435282	39	14.090767	36.54	58.989233	0.936923
GO:0048747_muscle_fiber_development	51	2	6.449580	-1.422001	40	14.296934	36.96	59.623066	0.924000
GO:0040007_growth	217	4	3.031600	-1.393656	41	14.368291	37.48	60.591709	0.914146
GO:0060537_muscle_tissue_development	128	3	3.854632	-1.382699	42	14.654429	37.87	61.085571	0.901667
GO:0002052_positive_regulation_of_neuroblast_proliferation	7	1	23.494898	-1.378609	55	20.269070	45.42	70.570930	0.825818
GO:0006014_D-ribose_metabolic_process	7	1	23.494898	-1.378609	55	20.269070	45.42	70.570930	0.825818
GO:0006949_syncytium_formation	7	1	23.494898	-1.378609	55	20.269070	45.42	70.570930	0.825818
GO:0009200_deoxyribonucleoside_triphosphate_metabolic_process	7	1	23.494898	-1.378609	55	20.269070	45.42	70.570930	0.825818
GO:0009394_2'-deoxyribonucleotide_metabolic_process	7	1	23.494898	-1.378609	55	20.269070	45.42	70.570930	0.825818
GO:0019692_deoxyribose_phosphate_metabolic_process	7	1	23.494898	-1.378609	55	20.269070	45.42	70.570930	0.825818
GO:0021514_ventral_spinal_cord_interneuron_differentiation	7	1	23.494898	-1.378609	55	20.269070	45.42	70.570930	0.825818
GO:0021520_spinal_cord_motor_neuron_cell_fate_specification	7	1	23.494898	-1.378609	55	20.269070	45.42	70.570930	0.825818
GO:0021521_ventral_spinal_cord_interneuron_specification	7	1	23.494898	-1.378609	55	20.269070	45.42	70.570930	0.825818
GO:0021903_rostrocaudal_neural_tube_patterning	7	1	23.494898	-1.378609	55	20.269070	45.42	70.570930	0.825818
GO:0030521_androgen_receptor_signaling_pathway	7	1	23.494898	-1.378609	55	20.269070	45.42	70.570930	0.825818
GO:0046622_positive_regulation_of_organ_growth	7	1	23.494898	-1.378609	55	20.269070	45.42	70.570930	0.825818
GO:0060579_ventral_spinal_cord_interneuron_fate_commitment	7	1	23.494898	-1.378609	55	20.269070	45.42	70.570930	0.825818
GO:0050678_regulation_of_epithelial_cell_proliferation	56	2	5.873724	-1.348046	56	20.830207	46.96	73.089793	0.838571
GO:0001764_neuron_migration	57	2	5.770677	-1.334143	58	21.352660	47.77	74.187340	0.823621
GO:0009953_dorsal_ventral_pattern_formation	57	2	5.770677	-1.334143	58	21.352660	47.77	74.187340	0.823621
GO:0007283_spermatogenesis	134	3	3.682036	-1.333019	60	21.416821	47.81	74.203179	0.796833
GO:0048232_male_gamete_generation	134	3	3.682036	-1.333019	60	21.416821	47.81	74.203179	0.796833
GO:0009987_cellular_process	3868	27	1.148019	-1.323317	61	21.466988	48.06	74.653012	0.787869
GO:0006020_inositol_metabolic_process	8	1	20.558036	-1.321886	71	26.019214	54.25	82.480786	0.764085
GO:0007009_plasma_membrane_organization	8	1	20.558036	-1.321886	71	26.019214	54.25	82.480786	0.764085
GO:0008105_asymmetric_protein_localization	8	1	20.558036	-1.321886	71	26.019214	54.25	82.480786	0.764085
GO:0009144_purine_nucleoside_triphosphate_metabolic_process	8	1	20.558036	-1.321886	71	26.019214	54.25	82.480786	0.764085
GO:0021781_glial_cell_fate_commitment	8	1	20.558036	-1.321886	71	26.019214	54.25	82.480786	0.764085
GO:0040034_regulation_of_development__heterochronic	8	1	20.558036	-1.321886	71	26.019214	54.25	82.480786	0.764085
GO:0045429_positive_regulation_of_nitric_oxide_biosynthetic_process	8	1	20.558036	-1.321886	71	26.019214	54.25	82.480786	0.764085
GO:0048505_regulation_of_timing_of_cell_differentiation	8	1	20.558036	-1.321886	71	26.019214	54.25	82.480786	0.764085
GO:0048638_regulation_of_developmental_growth	8	1	20.558036	-1.321886	71	26.019214	54.25	82.480786	0.764085
GO:0048742_regulation_of_skeletal_muscle_fiber_development	8	1	20.558036	-1.321886	71	26.019214	54.25	82.480786	0.764085
GO:0030334_regulation_of_cell_migration	59	2	5.575061	-1.307143	73	26.407136	54.92	83.432864	0.752329
GO:0035270_endocrine_system_development	59	2	5.575061	-1.307143	73	26.407136	54.92	83.432864	0.752329
GO:0009991_response_to_extracellular_stimulus	61	2	5.392272	-1.281157	74	26.573184	55.86	85.146816	0.754865
GO:0050793_regulation_of_developmental_process	703	8	1.871571	-1.279392	75	26.568188	55.92	85.271812	0.745600
GO:0042058_regulation_of_epidermal_growth_factor_receptor_signaling_pathway	9	1	18.273810	-1.272002	78	30.668280	61.98	93.291720	0.794615
GO:0045428_regulation_of_nitric_oxide_biosynthetic_process	9	1	18.273810	-1.272002	78	30.668280	61.98	93.291720	0.794615
GO:0051963_regulation_of_synaptogenesis	9	1	18.273810	-1.272002	78	30.668280	61.98	93.291720	0.794615
GO:0007049_cell_cycle	238	4	2.764106	-1.270037	79	30.738152	62.05	93.361848	0.785443
GO:0021537_telencephalon_development	62	2	5.305300	-1.268523	81	31.042595	62.49	93.937405	0.771481
GO:0030855_epithelial_cell_differentiation	62	2	5.305300	-1.268523	81	31.042595	62.49	93.937405	0.771481
GO:0045596_negative_regulation_of_cell_differentiation	144	3	3.426339	-1.255982	82	31.216359	62.98	94.743641	0.768049
GO:0050794_regulation_of_cellular_process	2190	18	1.351761	-1.252876	83	31.239907	63.08	94.920093	0.760000
GO:0030900_forebrain_development	146	3	3.379403	-1.241366	84	31.594374	63.65	95.705626	0.757738
GO:0022603_regulation_of_anatomical_structure_morphogenesis	147	3	3.356414	-1.234151	85	31.654497	63.8	95.945503	0.750588
GO:0007172_signal_complex_assembly	10	1	16.446429	-1.227511	91	36.800890	70.84	104.879110	0.778462
GO:0019321_pentose_metabolic_process	10	1	16.446429	-1.227511	91	36.800890	70.84	104.879110	0.778462
GO:0021871_forebrain_regionalization	10	1	16.446429	-1.227511	91	36.800890	70.84	104.879110	0.778462
GO:0022900_electron_transport_chain	10	1	16.446429	-1.227511	91	36.800890	70.84	104.879110	0.778462
GO:0022904_respiratory_electron_transport_chain	10	1	16.446429	-1.227511	91	36.800890	70.84	104.879110	0.778462
GO:0043113_receptor_clustering	10	1	16.446429	-1.227511	91	36.800890	70.84	104.879110	0.778462
GO:0003007_heart_morphogenesis	67	2	4.909382	-1.208650	92	37.093178	71.87	106.646822	0.781196
GO:0007389_pattern_specification_process	250	4	2.631429	-1.205701	93	37.121649	71.93	106.738351	0.773441
GO:0008104_protein_localization	251	4	2.620945	-1.200527	94	37.179303	72.06	106.940697	0.766596
GO:0051173_positive_regulation_of_nitrogen_compound_metabolic_process	361	5	2.277899	-1.198089	95	37.224864	72.15	107.075136	0.759474
GO:0007517_muscle_organ_development	153	3	3.224790	-1.192110	96	37.373888	72.49	107.606112	0.755104
GO:0009141_nucleoside_triphosphate_metabolic_process	11	1	14.951299	-1.187384	103	41.004781	77.57	114.135219	0.753107
GO:0014902_myotube_differentiation	11	1	14.951299	-1.187384	103	41.004781	77.57	114.135219	0.753107
GO:0030308_negative_regulation_of_cell_growth	11	1	14.951299	-1.187384	103	41.004781	77.57	114.135219	0.753107
GO:0030968_endoplasmic_reticulum_unfolded_protein_response	11	1	14.951299	-1.187384	103	41.004781	77.57	114.135219	0.753107
GO:0034620_cellular_response_to_unfolded_protein	11	1	14.951299	-1.187384	103	41.004781	77.57	114.135219	0.753107
GO:0045026_plasma_membrane_fusion	11	1	14.951299	-1.187384	103	41.004781	77.57	114.135219	0.753107
GO:0050807_regulation_of_synapse_organization	11	1	14.951299	-1.187384	103	41.004781	77.57	114.135219	0.753107
GO:0005996_monosaccharide_metabolic_process	69	2	4.767081	-1.186117	104	41.101916	77.87	114.638084	0.748750
GO:0048870_cell_motility	257	4	2.559755	-1.170060	105	41.447118	78.79	116.132882	0.750381
GO:0006066_alcohol_metabolic_process	158	3	3.122740	-1.158627	106	41.608208	79.5	117.391792	0.750000
GO:0007264_small_GTPase_mediated_signal_transduction	72	2	4.568452	-1.153688	108	41.866798	80.2	118.533202	0.742593
GO:0040012_regulation_of_locomotion	72	2	4.568452	-1.153688	108	41.866798	80.2	118.533202	0.742593
GO:0006094_gluconeogenesis	12	1	13.705357	-1.150860	118	46.213524	85.7	125.186476	0.726271
GO:0009262_deoxyribonucleotide_metabolic_process	12	1	13.705357	-1.150860	118	46.213524	85.7	125.186476	0.726271
GO:0019319_hexose_biosynthetic_process	12	1	13.705357	-1.150860	118	46.213524	85.7	125.186476	0.726271
GO:0021513_spinal_cord_dorsal_ventral_patterning	12	1	13.705357	-1.150860	118	46.213524	85.7	125.186476	0.726271
GO:0033598_mammary_gland_epithelial_cell_proliferation	12	1	13.705357	-1.150860	118	46.213524	85.7	125.186476	0.726271
GO:0042278_purine_nucleoside_metabolic_process	12	1	13.705357	-1.150860	118	46.213524	85.7	125.186476	0.726271
GO:0045792_negative_regulation_of_cell_size	12	1	13.705357	-1.150860	118	46.213524	85.7	125.186476	0.726271
GO:0046128_purine_ribonucleoside_metabolic_process	12	1	13.705357	-1.150860	118	46.213524	85.7	125.186476	0.726271
GO:0050803_regulation_of_synapse_structure_and_activity	12	1	13.705357	-1.150860	118	46.213524	85.7	125.186476	0.726271
GO:0055114_oxidation_reduction	12	1	13.705357	-1.150860	118	46.213524	85.7	125.186476	0.726271
GO:0051270_regulation_of_cell_motion	73	2	4.505871	-1.143224	119	46.570380	86.25	125.929620	0.724790
GO:0022414_reproductive_process	376	5	2.187025	-1.136723	120	46.670358	86.4	126.129642	0.720000
GO:0000003_reproduction	379	5	2.169714	-1.124877	121	46.843120	86.83	126.816880	0.717603
GO:0048589_developmental_growth	75	2	4.385714	-1.122785	122	46.960219	87.1	127.239781	0.713934
GO:0006090_pyruvate_metabolic_process	13	1	12.651099	-1.117362	127	50.981187	92.85	134.718813	0.731102
GO:0009119_ribonucleoside_metabolic_process	13	1	12.651099	-1.117362	127	50.981187	92.85	134.718813	0.731102
GO:0021511_spinal_cord_patterning	13	1	12.651099	-1.117362	127	50.981187	92.85	134.718813	0.731102
GO:0021879_forebrain_neuron_differentiation	13	1	12.651099	-1.117362	127	50.981187	92.85	134.718813	0.731102
GO:0060070_Wnt_receptor_signaling_pathway_through_beta-catenin	13	1	12.651099	-1.117362	127	50.981187	92.85	134.718813	0.731102
GO:0045944_positive_regulation_of_transcription_from_RNA_polymerase_II_promoter	269	4	2.445566	-1.111944	128	51.269037	93.53	135.790963	0.730703
GO:0031328_positive_regulation_of_cellular_biosynthetic_process	387	5	2.124862	-1.093955	129	51.784386	94.27	136.755614	0.730775
GO:0051716_cellular_response_to_stimulus	273	4	2.409733	-1.093361	130	51.808691	94.33	136.851309	0.725615
GO:0009891_positive_regulation_of_biosynthetic_process	388	5	2.119385	-1.090156	131	52.225881	94.97	137.714119	0.724962
GO:0033036_macromolecule_localization	274	4	2.400938	-1.088774	132	52.321841	95.13	137.938159	0.720682
GO:0006809_nitric_oxide_biosynthetic_process	14	1	11.747449	-1.086439	135	55.406209	99.55	143.693791	0.737407
GO:0046209_nitric_oxide_metabolic_process	14	1	11.747449	-1.086439	135	55.406209	99.55	143.693791	0.737407
GO:0048665_neuron_fate_specification	14	1	11.747449	-1.086439	135	55.406209	99.55	143.693791	0.737407
GO:0048523_negative_regulation_of_cellular_process	774	8	1.699889	-1.074655	136	55.570140	100.24	144.909860	0.737059
GO:0007173_epidermal_growth_factor_receptor_signaling_pathway	15	1	10.964286	-1.057737	141	59.850617	106.18	152.509383	0.753050
GO:0009116_nucleoside_metabolic_process	15	1	10.964286	-1.057737	141	59.850617	106.18	152.509383	0.753050
GO:0021872_generation_of_neurons_in_the_forebrain	15	1	10.964286	-1.057737	141	59.850617	106.18	152.509383	0.753050
GO:0048709_oligodendrocyte_differentiation	15	1	10.964286	-1.057737	141	59.850617	106.18	152.509383	0.753050
GO:0060749_mammary_gland_alveolus_development	15	1	10.964286	-1.057737	141	59.850617	106.18	152.509383	0.753050
GO:0009888_tissue_development	525	6	1.879592	-1.039964	142	60.872521	107.96	155.047479	0.760282
GO:0048732_gland_development	179	3	2.756385	-1.031459	143	61.200342	108.59	155.979658	0.759371
GO:0019751_polyol_metabolic_process	16	1	10.279018	-1.030969	147	64.056201	112.69	161.323799	0.766599
GO:0021522_spinal_cord_motor_neuron_differentiation	16	1	10.279018	-1.030969	147	64.056201	112.69	161.323799	0.766599
GO:0034976_response_to_endoplasmic_reticulum_stress	16	1	10.279018	-1.030969	147	64.056201	112.69	161.323799	0.766599
GO:0046364_monosaccharide_biosynthetic_process	16	1	10.279018	-1.030969	147	64.056201	112.69	161.323799	0.766599
GO:0070887_cellular_response_to_chemical_stimulus	85	2	3.869748	-1.029338	148	64.171153	112.94	161.708847	0.763108
GO:0006261_DNA-dependent_DNA_replication	17	1	9.674370	-1.005899	153	69.157498	119.08	169.002502	0.778301
GO:0006984_ER-nuclear_signaling_pathway	17	1	9.674370	-1.005899	153	69.157498	119.08	169.002502	0.778301
GO:0030317_sperm_motility	17	1	9.674370	-1.005899	153	69.157498	119.08	169.002502	0.778301
GO:0043407_negative_regulation_of_MAP_kinase_activity	17	1	9.674370	-1.005899	153	69.157498	119.08	169.002502	0.778301
GO:0045333_cellular_respiration	17	1	9.674370	-1.005899	153	69.157498	119.08	169.002502	0.778301
GO:0040011_locomotion	295	4	2.230024	-0.997570	154	69.810058	120.0	170.189942	0.779221
GO:0007276_gamete_generation	188	3	2.624430	-0.982749	155	70.133396	120.88	171.626604	0.779871
GO:0006457_protein_folding	18	1	9.136905	-0.982334	162	73.882585	125.92	177.957415	0.777284
GO:0010498_proteasomal_protein_catabolic_process	18	1	9.136905	-0.982334	162	73.882585	125.92	177.957415	0.777284
GO:0021517_ventral_spinal_cord_development	18	1	9.136905	-0.982334	162	73.882585	125.92	177.957415	0.777284
GO:0030178_negative_regulation_of_Wnt_receptor_signaling_pathway	18	1	9.136905	-0.982334	162	73.882585	125.92	177.957415	0.777284
GO:0043161_proteasomal_ubiquitin-dependent_protein_catabolic_process	18	1	9.136905	-0.982334	162	73.882585	125.92	177.957415	0.777284
GO:0046578_regulation_of_Ras_protein_signal_transduction	18	1	9.136905	-0.982334	162	73.882585	125.92	177.957415	0.777284
GO:0046620_regulation_of_organ_growth	18	1	9.136905	-0.982334	162	73.882585	125.92	177.957415	0.777284
GO:0007569_cell_aging	19	1	8.656015	-0.960110	168	77.363938	131.23	185.096062	0.781131
GO:0007595_lactation	19	1	8.656015	-0.960110	168	77.363938	131.23	185.096062	0.781131
GO:0030518_steroid_hormone_receptor_signaling_pathway	19	1	8.656015	-0.960110	168	77.363938	131.23	185.096062	0.781131
GO:0042462_eye_photoreceptor_cell_development	19	1	8.656015	-0.960110	168	77.363938	131.23	185.096062	0.781131
GO:0046165_alcohol_biosynthetic_process	19	1	8.656015	-0.960110	168	77.363938	131.23	185.096062	0.781131
GO:0051056_regulation_of_small_GTPase_mediated_signal_transduction	19	1	8.656015	-0.960110	168	77.363938	131.23	185.096062	0.781131
GO:0045893_positive_regulation_of_transcription__DNA-dependent	306	4	2.149860	-0.953407	170	77.903082	132.13	186.356918	0.777235
GO:0051254_positive_regulation_of_RNA_metabolic_process	306	4	2.149860	-0.953407	170	77.903082	132.13	186.356918	0.777235
GO:0050789_regulation_of_biological_process	2357	18	1.255985	-0.941772	171	78.478406	133.09	187.701594	0.778304
GO:0007416_synaptogenesis	20	1	8.223214	-0.939089	174	81.578687	137.1	192.621313	0.787931
GO:0007528_neuromuscular_junction_development	20	1	8.223214	-0.939089	174	81.578687	137.1	192.621313	0.787931
GO:0008360_regulation_of_cell_shape	20	1	8.223214	-0.939089	174	81.578687	137.1	192.621313	0.787931
GO:0007548_sex_differentiation	98	2	3.356414	-0.925694	175	82.216035	138.6	194.983965	0.792000
GO:0001709_cell_fate_determination	21	1	7.831633	-0.919155	184	85.237775	143.15	201.062225	0.777989
GO:0001754_eye_photoreceptor_cell_differentiation	21	1	7.831633	-0.919155	184	85.237775	143.15	201.062225	0.777989
GO:0002053_positive_regulation_of_mesenchymal_cell_proliferation	21	1	7.831633	-0.919155	184	85.237775	143.15	201.062225	0.777989
GO:0006944_membrane_fusion	21	1	7.831633	-0.919155	184	85.237775	143.15	201.062225	0.777989
GO:0010563_negative_regulation_of_phosphorus_metabolic_process	21	1	7.831633	-0.919155	184	85.237775	143.15	201.062225	0.777989
GO:0019827_stem_cell_maintenance	21	1	7.831633	-0.919155	184	85.237775	143.15	201.062225	0.777989
GO:0021532_neural_tube_patterning	21	1	7.831633	-0.919155	184	85.237775	143.15	201.062225	0.777989
GO:0030216_keratinocyte_differentiation	21	1	7.831633	-0.919155	184	85.237775	143.15	201.062225	0.777989
GO:0045936_negative_regulation_of_phosphate_metabolic_process	21	1	7.831633	-0.919155	184	85.237775	143.15	201.062225	0.777989
GO:0007398_ectoderm_development	99	2	3.322511	-0.918416	185	85.453262	143.54	201.626738	0.775892
GO:0031325_positive_regulation_of_cellular_metabolic_process	442	5	1.860456	-0.904817	186	85.802119	144.05	202.297881	0.774462
GO:0001558_regulation_of_cell_growth	22	1	7.475649	-0.900206	194	90.185582	149.8	209.414418	0.772165
GO:0001947_heart_looping	22	1	7.475649	-0.900206	194	90.185582	149.8	209.414418	0.772165
GO:0010463_mesenchymal_cell_proliferation	22	1	7.475649	-0.900206	194	90.185582	149.8	209.414418	0.772165
GO:0010464_regulation_of_mesenchymal_cell_proliferation	22	1	7.475649	-0.900206	194	90.185582	149.8	209.414418	0.772165
GO:0021766_hippocampus_development	22	1	7.475649	-0.900206	194	90.185582	149.8	209.414418	0.772165
GO:0042461_photoreceptor_cell_development	22	1	7.475649	-0.900206	194	90.185582	149.8	209.414418	0.772165
GO:0043112_receptor_metabolic_process	22	1	7.475649	-0.900206	194	90.185582	149.8	209.414418	0.772165
GO:0048864_stem_cell_development	22	1	7.475649	-0.900206	194	90.185582	149.8	209.414418	0.772165
GO:0009968_negative_regulation_of_signal_transduction	103	2	3.193481	-0.890172	195	90.689311	150.7	210.710689	0.772821
GO:0050767_regulation_of_neurogenesis	104	2	3.162775	-0.883320	196	90.940968	151.25	211.559032	0.771684
GO:0043388_positive_regulation_of_DNA_binding	23	1	7.150621	-0.882153	197	93.127716	154.18	215.232284	0.782640
GO:0048519_negative_regulation_of_biological_process	859	8	1.531681	-0.869154	198	93.361704	154.55	215.738296	0.780556
GO:0021515_cell_differentiation_in_spinal_cord	24	1	6.852679	-0.864921	201	96.273884	158.71	221.146116	0.789602
GO:0050679_positive_regulation_of_epithelial_cell_proliferation	24	1	6.852679	-0.864921	201	96.273884	158.71	221.146116	0.789602
GO:0051099_positive_regulation_of_binding	24	1	6.852679	-0.864921	201	96.273884	158.71	221.146116	0.789602
GO:0006928_cell_motion	330	4	1.993506	-0.864642	203	96.379280	159.07	221.760720	0.783596
GO:0051674_localization_of_cell	330	4	1.993506	-0.864642	203	96.379280	159.07	221.760720	0.783596
GO:0051239_regulation_of_multicellular_organismal_process	587	6	1.681066	-0.862615	204	96.504131	159.28	222.055869	0.780784
GO:0051093_negative_regulation_of_developmental_process	331	4	1.987484	-0.861153	205	96.641377	159.49	222.338623	0.778000
GO:0009893_positive_regulation_of_metabolic_process	458	5	1.795462	-0.856557	206	96.939484	160.04	223.140516	0.776893
GO:0010033_response_to_organic_substance	216	3	2.284226	-0.849178	207	97.193670	160.34	223.486330	0.774589
GO:0007492_endoderm_development	25	1	6.578571	-0.848443	210	99.367180	163.4	227.432820	0.778095
GO:0031400_negative_regulation_of_protein_modification_process	25	1	6.578571	-0.848443	210	99.367180	163.4	227.432820	0.778095
GO:0035137_hindlimb_morphogenesis	25	1	6.578571	-0.848443	210	99.367180	163.4	227.432820	0.778095
GO:0010648_negative_regulation_of_cell_communication	110	2	2.990260	-0.843848	211	99.867723	164.38	228.892277	0.779052
GO:0031323_regulation_of_cellular_metabolic_process	1015	9	1.458304	-0.841765	212	99.945505	164.5	229.054495	0.775943
GO:0045941_positive_regulation_of_transcription	338	4	1.946323	-0.837164	213	100.199057	164.82	229.440943	0.773803
GO:0007405_neuroblast_proliferation	26	1	6.325549	-0.832659	217	102.408282	168.47	234.531718	0.776359
GO:0045665_negative_regulation_of_neuron_differentiation	26	1	6.325549	-0.832659	217	102.408282	168.47	234.531718	0.776359
GO:0046530_photoreceptor_cell_differentiation	26	1	6.325549	-0.832659	217	102.408282	168.47	234.531718	0.776359
GO:0050680_negative_regulation_of_epithelial_cell_proliferation	26	1	6.325549	-0.832659	217	102.408282	168.47	234.531718	0.776359
GO:0006793_phosphorus_metabolic_process	340	4	1.934874	-0.830447	219	102.749006	169.06	235.370994	0.771963
GO:0006796_phosphate_metabolic_process	340	4	1.934874	-0.830447	219	102.749006	169.06	235.370994	0.771963
GO:0065007_biological_regulation	2593	19	1.205099	-0.830148	220	102.752121	169.08	235.407879	0.768545
GO:0009607_response_to_biotic_stimulus	114	2	2.885338	-0.818989	221	103.345620	169.78	236.214380	0.768235
GO:0009913_epidermal_cell_differentiation	27	1	6.091270	-0.817517	223	105.227068	172.19	239.152932	0.772152
GO:0045582_positive_regulation_of_T_cell_differentiation	27	1	6.091270	-0.817517	223	105.227068	172.19	239.152932	0.772152
GO:0010628_positive_regulation_of_gene_expression	346	4	1.901321	-0.810655	224	105.510149	172.67	239.829851	0.770848
GO:0002088_lens_development_in_camera-type_eye	28	1	5.873724	-0.802970	229	107.623651	175.72	243.816349	0.767336
GO:0006470_protein_amino_acid_dephosphorylation	28	1	5.873724	-0.802970	229	107.623651	175.72	243.816349	0.767336
GO:0030111_regulation_of_Wnt_receptor_signaling_pathway	28	1	5.873724	-0.802970	229	107.623651	175.72	243.816349	0.767336
GO:0045926_negative_regulation_of_growth	28	1	5.873724	-0.802970	229	107.623651	175.72	243.816349	0.767336
GO:0048863_stem_cell_differentiation	28	1	5.873724	-0.802970	229	107.623651	175.72	243.816349	0.767336
GO:0019953_sexual_reproduction	228	3	2.164004	-0.798997	230	107.933695	176.19	244.446305	0.766043
GO:0007167_enzyme_linked_receptor_protein_signaling_pathway	229	3	2.154554	-0.794983	231	108.295018	176.63	244.964982	0.764632
GO:0045935_positive_regulation_of_nucleobase__nucleoside__nucleotide_and_nucleic_acid_metabolic_process	352	4	1.868912	-0.791382	232	108.490392	176.87	245.249608	0.762371
GO:0021761_limbic_system_development	29	1	5.671182	-0.788977	236	111.009887	180.12	249.230113	0.763220
GO:0044087_regulation_of_cellular_component_biogenesis	29	1	5.671182	-0.788977	236	111.009887	180.12	249.230113	0.763220
GO:0045621_positive_regulation_of_lymphocyte_differentiation	29	1	5.671182	-0.788977	236	111.009887	180.12	249.230113	0.763220
GO:0050769_positive_regulation_of_neurogenesis	29	1	5.671182	-0.788977	236	111.009887	180.12	249.230113	0.763220
GO:0007420_brain_development	231	3	2.135900	-0.787029	237	111.060781	180.23	249.399219	0.760464
GO:0051726_regulation_of_cell_cycle	121	2	2.718418	-0.778015	238	112.006526	181.58	251.153474	0.762941
GO:0007435_salivary_gland_morphogenesis	30	1	5.482143	-0.775499	242	114.741732	185.36	255.978268	0.765950
GO:0030522_intracellular_receptor-mediated_signaling_pathway	30	1	5.482143	-0.775499	242	114.741732	185.36	255.978268	0.765950
GO:0035265_organ_growth	30	1	5.482143	-0.775499	242	114.741732	185.36	255.978268	0.765950
GO:0060021_palate_development	30	1	5.482143	-0.775499	242	114.741732	185.36	255.978268	0.765950
GO:0016477_cell_migration	234	3	2.108516	-0.775279	243	114.823691	185.54	256.256309	0.763539
GO:0016049_cell_growth	31	1	5.305300	-0.762502	245	119.736642	192.27	264.803358	0.784776
GO:0016311_dephosphorylation	31	1	5.305300	-0.762502	245	119.736642	192.27	264.803358	0.784776
GO:0051171_regulation_of_nitrogen_compound_metabolic_process	771	7	1.493191	-0.755007	246	120.181332	193.08	265.978668	0.784878
GO:0043009_chordate_embryonic_development	365	4	1.802348	-0.751324	247	120.301697	193.45	266.598303	0.783198
GO:0001707_mesoderm_formation	32	1	5.139509	-0.749957	250	122.164473	195.86	269.555527	0.783440
GO:0048332_mesoderm_morphogenesis	32	1	5.139509	-0.749957	250	122.164473	195.86	269.555527	0.783440
GO:0050768_negative_regulation_of_neurogenesis	32	1	5.139509	-0.749957	250	122.164473	195.86	269.555527	0.783440
GO:0009792_embryonic_development_ending_in_birth_or_egg_hatching	368	4	1.787655	-0.742397	251	122.286173	196.11	269.933827	0.781315
GO:0045597_positive_regulation_of_cell_differentiation	128	2	2.569754	-0.739947	252	122.685250	196.78	270.874750	0.780873
GO:0007431_salivary_gland_development	33	1	4.983766	-0.737835	255	124.232792	199.21	274.187208	0.781216
GO:0008584_male_gonad_development	33	1	4.983766	-0.737835	255	124.232792	199.21	274.187208	0.781216
GO:0021987_cerebral_cortex_development	33	1	4.983766	-0.737835	255	124.232792	199.21	274.187208	0.781216
GO:0010557_positive_regulation_of_macromolecule_biosynthetic_process	371	4	1.773200	-0.733584	256	124.408124	199.56	274.711876	0.779531
GO:0007568_aging	34	1	4.837185	-0.726111	261	126.890628	203.18	279.469372	0.778467
GO:0010720_positive_regulation_of_cell_development	34	1	4.837185	-0.726111	261	126.890628	203.18	279.469372	0.778467
GO:0010721_negative_regulation_of_cell_development	34	1	4.837185	-0.726111	261	126.890628	203.18	279.469372	0.778467
GO:0030509_BMP_signaling_pathway	34	1	4.837185	-0.726111	261	126.890628	203.18	279.469372	0.778467
GO:0045927_positive_regulation_of_growth	34	1	4.837185	-0.726111	261	126.890628	203.18	279.469372	0.778467
GO:0032879_regulation_of_localization	248	3	1.989487	-0.723170	262	127.002487	203.44	279.877513	0.776489
GO:0001756_somitogenesis	35	1	4.698980	-0.714761	264	128.712376	205.75	282.787624	0.779356
GO:0016051_carbohydrate_biosynthetic_process	35	1	4.698980	-0.714761	264	128.712376	205.75	282.787624	0.779356
GO:0019222_regulation_of_metabolic_process	1088	9	1.360458	-0.705867	265	129.445201	206.76	284.074799	0.780226
GO:0001704_formation_of_primary_germ_layer	36	1	4.568452	-0.703766	270	131.770695	210.34	288.909305	0.779037
GO:0006469_negative_regulation_of_protein_kinase_activity	36	1	4.568452	-0.703766	270	131.770695	210.34	288.909305	0.779037
GO:0007368_determination_of_left_right_symmetry	36	1	4.568452	-0.703766	270	131.770695	210.34	288.909305	0.779037
GO:0021510_spinal_cord_development	36	1	4.568452	-0.703766	270	131.770695	210.34	288.909305	0.779037
GO:0033673_negative_regulation_of_kinase_activity	36	1	4.568452	-0.703766	270	131.770695	210.34	288.909305	0.779037
GO:0048729_tissue_morphogenesis	255	3	1.934874	-0.698689	271	132.373517	211.07	289.766483	0.778856
GO:0034960_cellular_biopolymer_metabolic_process	1395	11	1.296851	-0.698310	272	132.406376	211.11	289.813624	0.776140
GO:0009799_determination_of_symmetry	37	1	4.444981	-0.693104	276	133.900528	213.73	293.559472	0.774384
GO:0009855_determination_of_bilateral_symmetry	37	1	4.444981	-0.693104	276	133.900528	213.73	293.559472	0.774384
GO:0032869_cellular_response_to_insulin_stimulus	37	1	4.444981	-0.693104	276	133.900528	213.73	293.559472	0.774384
GO:0051101_regulation_of_DNA_binding	37	1	4.444981	-0.693104	276	133.900528	213.73	293.559472	0.774384
GO:0007154_cell_communication	1096	9	1.350528	-0.692150	277	133.975454	213.83	293.684546	0.771949
GO:0034961_cellular_biopolymer_biosynthetic_process	804	7	1.431903	-0.688760	278	134.310054	214.27	294.229946	0.770755
GO:0007169_transmembrane_receptor_protein_tyrosine_kinase_signaling_pathway	139	2	2.366393	-0.685254	280	134.817714	215.05	295.282286	0.768036
GO:0034613_cellular_protein_localization	139	2	2.366393	-0.685254	280	134.817714	215.05	295.282286	0.768036
GO:0043284_biopolymer_biosynthetic_process	807	7	1.426580	-0.683003	281	134.938384	215.17	295.401616	0.765730
GO:0042493_response_to_drug	38	1	4.328008	-0.682758	284	137.929609	218.77	299.610391	0.770317
GO:0045580_regulation_of_T_cell_differentiation	38	1	4.328008	-0.682758	284	137.929609	218.77	299.610391	0.770317
GO:0051348_negative_regulation_of_transferase_activity	38	1	4.328008	-0.682758	284	137.929609	218.77	299.610391	0.770317
GO:0016044_membrane_organization	140	2	2.349490	-0.680564	285	138.021848	219.01	299.998152	0.768456
GO:0003006_reproductive_developmental_process	141	2	2.332827	-0.675918	287	138.348626	219.5	300.651374	0.764808
GO:0070727_cellular_macromolecule_localization	141	2	2.332827	-0.675918	287	138.348626	219.5	300.651374	0.764808
GO:0031326_regulation_of_cellular_biosynthetic_process	812	7	1.417796	-0.673503	288	138.821225	220.2	301.578775	0.764583
GO:0006511_ubiquitin-dependent_protein_catabolic_process	39	1	4.217033	-0.672713	292	141.146666	223.06	304.973334	0.763904
GO:0042475_odontogenesis_of_dentine-containing_tooth	39	1	4.217033	-0.672713	292	141.146666	223.06	304.973334	0.763904
GO:0048663_neuron_fate_commitment	39	1	4.217033	-0.672713	292	141.146666	223.06	304.973334	0.763904
GO:0070201_regulation_of_establishment_of_protein_localization	39	1	4.217033	-0.672713	292	141.146666	223.06	304.973334	0.763904
GO:0009889_regulation_of_biosynthetic_process	815	7	1.412577	-0.667859	293	141.515779	223.53	305.544221	0.762901
GO:0035272_exocrine_system_development	40	1	4.111607	-0.662952	294	143.537245	226.16	308.782755	0.769252
GO:0045449_regulation_of_transcription	676	6	1.459742	-0.658228	295	144.056369	226.7	309.343631	0.768475
GO:0006260_DNA_replication	41	1	4.011324	-0.653461	299	147.055213	230.65	314.244787	0.771405
GO:0010551_regulation_of_specific_transcription_from_RNA_polymerase_II_promoter	41	1	4.011324	-0.653461	299	147.055213	230.65	314.244787	0.771405
GO:0015980_energy_derivation_by_oxidation_of_organic_compounds	41	1	4.011324	-0.653461	299	147.055213	230.65	314.244787	0.771405
GO:0032569_specific_transcription_from_RNA_polymerase_II_promoter	41	1	4.011324	-0.653461	299	147.055213	230.65	314.244787	0.771405
GO:0005975_carbohydrate_metabolic_process	146	2	2.252935	-0.653324	300	147.389461	231.13	314.870539	0.770433
GO:0006006_glucose_metabolic_process	42	1	3.915816	-0.644228	306	150.725761	235.6	320.474239	0.769935
GO:0008361_regulation_of_cell_size	42	1	3.915816	-0.644228	306	150.725761	235.6	320.474239	0.769935
GO:0019941_modification-dependent_protein_catabolic_process	42	1	3.915816	-0.644228	306	150.725761	235.6	320.474239	0.769935
GO:0042476_odontogenesis	42	1	3.915816	-0.644228	306	150.725761	235.6	320.474239	0.769935
GO:0043632_modification-dependent_macromolecule_catabolic_process	42	1	3.915816	-0.644228	306	150.725761	235.6	320.474239	0.769935
GO:0051603_proteolysis_involved_in_cellular_protein_catabolic_process	42	1	3.915816	-0.644228	306	150.725761	235.6	320.474239	0.769935
GO:0008283_cell_proliferation	544	5	1.511620	-0.638509	307	151.119460	236.11	321.100540	0.769088
GO:0007224_smoothened_signaling_pathway	43	1	3.824751	-0.635239	310	153.858353	239.86	325.861647	0.773742
GO:0010001_glial_cell_differentiation	43	1	3.824751	-0.635239	310	153.858353	239.86	325.861647	0.773742
GO:0032868_response_to_insulin_stimulus	43	1	3.824751	-0.635239	310	153.858353	239.86	325.861647	0.773742
GO:0042221_response_to_chemical_stimulus	409	4	1.608453	-0.631110	311	154.026671	240.06	326.093329	0.771897
GO:0035282_segmentation	44	1	3.737825	-0.626485	314	157.715476	244.94	332.164524	0.780064
GO:0044257_cellular_protein_catabolic_process	44	1	3.737825	-0.626485	314	157.715476	244.94	332.164524	0.780064
GO:0050808_synapse_organization	44	1	3.737825	-0.626485	314	157.715476	244.94	332.164524	0.780064
GO:0007242_intracellular_signaling_cascade	411	4	1.600626	-0.626152	315	157.834530	245.09	332.345470	0.778063
GO:0044260_cellular_macromolecule_metabolic_process	1447	11	1.250247	-0.620268	316	158.365885	245.95	333.534115	0.778323
GO:0032870_cellular_response_to_hormone_stimulus	45	1	3.654762	-0.617954	319	159.533814	247.41	335.286186	0.775580
GO:0043623_cellular_protein_complex_assembly	45	1	3.654762	-0.617954	319	159.533814	247.41	335.286186	0.775580
GO:0046546_development_of_primary_male_sexual_characteristics	45	1	3.654762	-0.617954	319	159.533814	247.41	335.286186	0.775580
GO:0008285_negative_regulation_of_cell_proliferation	155	2	2.122120	-0.615154	321	159.849509	247.83	335.810491	0.772056
GO:0022402_cell_cycle_process	155	2	2.122120	-0.615154	321	159.849509	247.83	335.810491	0.772056
GO:0048518_positive_regulation_of_biological_process	995	8	1.322326	-0.611481	322	160.076296	248.15	336.223704	0.770652
GO:0006807_nitrogen_compound_metabolic_process	1147	9	1.290478	-0.609745	323	160.307448	248.42	336.532552	0.769102
GO:0042063_gliogenesis	46	1	3.575311	-0.609636	325	161.845285	250.45	339.054715	0.770615
GO:0051098_regulation_of_binding	46	1	3.575311	-0.609636	325	161.845285	250.45	339.054715	0.770615
GO:0006350_transcription	701	6	1.407683	-0.609558	326	161.994462	250.58	339.165538	0.768650
GO:0044267_cellular_protein_metabolic_process	559	5	1.471058	-0.606553	327	162.413210	251.18	339.946790	0.768135
GO:0044249_cellular_biosynthetic_process	1150	9	1.287112	-0.605159	328	162.580174	251.45	340.319826	0.766616
GO:0045619_regulation_of_lymphocyte_differentiation	47	1	3.499240	-0.601523	329	164.758833	254.58	344.401167	0.773799
GO:0006139_nucleobase__nucleoside__nucleotide_and_nucleic_acid_metabolic_process	1002	8	1.313088	-0.600211	330	164.886320	254.69	344.493680	0.771788
GO:0007417_central_nervous_system_development	287	3	1.719139	-0.598378	331	164.942747	254.83	344.717253	0.769879
GO:0051128_regulation_of_cellular_component_organization	160	2	2.055804	-0.595222	332	165.227700	255.17	345.112300	0.768584
GO:0007498_mesoderm_development	48	1	3.426339	-0.593605	335	166.524030	256.79	347.055970	0.766537
GO:0019318_hexose_metabolic_process	48	1	3.426339	-0.593605	335	166.524030	256.79	347.055970	0.766537
GO:0032269_negative_regulation_of_cellular_protein_metabolic_process	48	1	3.426339	-0.593605	335	166.524030	256.79	347.055970	0.766537
GO:0019220_regulation_of_phosphate_metabolic_process	165	2	1.993506	-0.576128	337	171.492678	263.46	355.427322	0.781780
GO:0051174_regulation_of_phosphorus_metabolic_process	165	2	1.993506	-0.576128	337	171.492678	263.46	355.427322	0.781780
GO:0010604_positive_regulation_of_macromolecule_metabolic_process	433	4	1.519301	-0.574200	338	171.782427	264.08	356.377573	0.781302
GO:0032583_regulation_of_gene-specific_transcription	51	1	3.224790	-0.570946	340	173.935338	266.66	359.384662	0.784294
GO:0032880_regulation_of_protein_localization	51	1	3.224790	-0.570946	340	173.935338	266.66	359.384662	0.784294
GO:0006357_regulation_of_transcription_from_RNA_polymerase_II_promoter	435	4	1.512315	-0.569702	341	174.063469	266.78	359.496531	0.782346
GO:0009058_biosynthetic_process	1175	9	1.259726	-0.568015	342	174.513532	267.39	360.266468	0.781842
GO:0043283_biopolymer_metabolic_process	1490	11	1.214166	-0.560920	343	175.512096	268.81	362.107904	0.783703
GO:0030031_cell_projection_assembly	53	1	3.103100	-0.556682	345	177.721314	271.35	364.978686	0.786522
GO:0051248_negative_regulation_of_protein_metabolic_process	53	1	3.103100	-0.556682	345	177.721314	271.35	364.978686	0.786522
GO:0006366_transcription_from_RNA_polymerase_II_promoter	444	4	1.481660	-0.549901	346	178.434608	272.4	366.365392	0.787283
GO:0006091_generation_of_precursor_metabolites_and_energy	54	1	3.045635	-0.549783	352	180.371325	274.74	369.108675	0.780511
GO:0006164_purine_nucleotide_biosynthetic_process	54	1	3.045635	-0.549783	352	180.371325	274.74	369.108675	0.780511
GO:0007265_Ras_protein_signal_transduction	54	1	3.045635	-0.549783	352	180.371325	274.74	369.108675	0.780511
GO:0009566_fertilization	54	1	3.045635	-0.549783	352	180.371325	274.74	369.108675	0.780511
GO:0043405_regulation_of_MAP_kinase_activity	54	1	3.045635	-0.549783	352	180.371325	274.74	369.108675	0.780511
GO:0044271_nitrogen_compound_biosynthetic_process	54	1	3.045635	-0.549783	352	180.371325	274.74	369.108675	0.780511
GO:0010926_anatomical_structure_formation	447	4	1.471716	-0.543457	353	181.325019	276.04	370.754981	0.781983
GO:0007126_meiosis	55	1	2.990260	-0.543032	357	182.840961	277.67	372.499039	0.777787
GO:0043434_response_to_peptide_hormone_stimulus	55	1	2.990260	-0.543032	357	182.840961	277.67	372.499039	0.777787
GO:0048568_embryonic_organ_development	55	1	2.990260	-0.543032	357	182.840961	277.67	372.499039	0.777787
GO:0051327_M_phase_of_meiotic_cell_cycle	55	1	2.990260	-0.543032	357	182.840961	277.67	372.499039	0.777787
GO:0051094_positive_regulation_of_developmental_process	308	3	1.601925	-0.541455	358	183.063011	277.85	372.636989	0.776117
GO:0016310_phosphorylation	309	3	1.596741	-0.538898	359	183.801334	278.73	373.658666	0.776407
GO:0001708_cell_fate_specification	56	1	2.936862	-0.536423	361	186.469749	282.18	377.890251	0.781662
GO:0051321_meiotic_cell_cycle	56	1	2.936862	-0.536423	361	186.469749	282.18	377.890251	0.781662
GO:0007166_cell_surface_receptor_linked_signal_transduction	597	5	1.377423	-0.532323	362	186.652501	282.54	378.427499	0.780497
GO:0048522_positive_regulation_of_cellular_process	895	7	1.286313	-0.531863	363	186.672839	282.6	378.527161	0.778512
GO:0010556_regulation_of_macromolecule_biosynthetic_process	745	6	1.324545	-0.531800	364	186.867371	282.76	378.652629	0.776813
GO:0033365_protein_localization_in_organelle	57	1	2.885338	-0.529952	366	189.523128	285.78	382.036872	0.780820
GO:0045444_fat_cell_differentiation	57	1	2.885338	-0.529952	366	189.523128	285.78	382.036872	0.780820
GO:0034622_cellular_macromolecular_complex_assembly	58	1	2.835591	-0.523613	367	190.617441	287.07	383.522559	0.782207
GO:0045184_establishment_of_protein_localization	180	2	1.827381	-0.523375	368	190.760228	287.19	383.619772	0.780408
GO:0034645_cellular_macromolecule_biosynthetic_process	901	7	1.277747	-0.522711	369	190.888283	287.34	383.791717	0.778699
GO:0016055_Wnt_receptor_signaling_pathway	59	1	2.787530	-0.517403	371	192.552698	289.71	386.867302	0.780889
GO:0050870_positive_regulation_of_T_cell_activation	59	1	2.787530	-0.517403	371	192.552698	289.71	386.867302	0.780889
GO:0019219_regulation_of_nucleobase__nucleoside__nucleotide_and_nucleic_acid_metabolic_process	757	6	1.303548	-0.512208	372	193.286905	290.66	388.033095	0.781344
GO:0009059_macromolecule_biosynthetic_process	910	7	1.265110	-0.509238	373	194.040721	291.54	389.039279	0.781609
GO:0007165_signal_transduction	915	7	1.258197	-0.501882	374	195.801076	293.84	391.878924	0.785668
GO:0022604_regulation_of_cell_morphogenesis	62	1	2.652650	-0.499496	375	197.595151	296.36	395.124849	0.790293
GO:0007369_gastrulation	63	1	2.610544	-0.493757	378	199.261994	298.39	397.518006	0.789392
GO:0009165_nucleotide_biosynthetic_process	63	1	2.610544	-0.493757	378	199.261994	298.39	397.518006	0.789392
GO:0051216_cartilage_development	63	1	2.610544	-0.493757	378	199.261994	298.39	397.518006	0.789392
GO:0080090_regulation_of_primary_metabolic_process	926	7	1.243251	-0.486019	379	201.215781	301.08	400.944219	0.794406
GO:0043086_negative_regulation_of_catalytic_activity	65	1	2.530220	-0.482598	380	202.442400	302.58	402.717600	0.796263
GO:0046907_intracellular_transport	194	2	1.695508	-0.479509	381	202.770625	302.98	403.189375	0.795223
GO:0010468_regulation_of_gene_expression	778	6	1.268362	-0.479468	382	202.948704	303.12	403.291296	0.793508
GO:0007507_heart_development	195	2	1.686813	-0.476552	383	204.706351	305.27	405.833649	0.797050
GO:0060255_regulation_of_macromolecule_metabolic_process	936	7	1.229968	-0.471972	384	205.142329	305.74	406.337671	0.796198
GO:0002009_morphogenesis_of_an_epithelium	198	2	1.661255	-0.467816	386	207.083261	308.11	409.136739	0.798212
GO:0060429_epithelium_development	198	2	1.661255	-0.467816	386	207.083261	308.11	409.136739	0.798212
GO:0034962_cellular_biopolymer_catabolic_process	68	1	2.418592	-0.466617	388	207.965684	309.25	410.534316	0.797036
GO:0042692_muscle_cell_differentiation	68	1	2.418592	-0.466617	388	207.965684	309.25	410.534316	0.797036
GO:0008406_gonad_development	70	1	2.349490	-0.456431	390	210.999696	313.13	415.260304	0.802897
GO:0048592_eye_morphogenesis	70	1	2.349490	-0.456431	390	210.999696	313.13	415.260304	0.802897
GO:0043170_macromolecule_metabolic_process	1576	11	1.147911	-0.455211	391	211.173546	313.34	415.506454	0.801381
GO:0006913_nucleocytoplasmic_transport	71	1	2.316398	-0.451471	392	212.942069	315.28	417.617931	0.804286
GO:0022607_cellular_component_assembly	204	2	1.612395	-0.450918	393	213.170191	315.49	417.809809	0.802774
GO:0021915_neural_tube_development	72	1	2.284226	-0.446596	396	216.197899	319.17	422.142101	0.805985
GO:0030879_mammary_gland_development	72	1	2.284226	-0.446596	396	216.197899	319.17	422.142101	0.805985
GO:0051169_nuclear_transport	72	1	2.284226	-0.446596	396	216.197899	319.17	422.142101	0.805985
GO:0048869_cellular_developmental_process	1113	8	1.182133	-0.443306	397	216.482282	319.45	422.417718	0.804660
GO:0006163_purine_nucleotide_metabolic_process	73	1	2.252935	-0.441803	398	217.707457	321.04	424.372543	0.806633
GO:0008284_positive_regulation_of_cell_proliferation	208	2	1.581387	-0.440061	399	218.300505	321.77	425.239495	0.806441
GO:0048468_cell_development	654	5	1.257372	-0.436845	400	219.026401	322.71	426.393599	0.806775
GO:0019538_protein_metabolic_process	655	5	1.255453	-0.435322	401	219.075142	322.84	426.604858	0.805087
GO:0016043_cellular_component_organization	964	7	1.194243	-0.434462	402	219.117012	322.93	426.742988	0.803308
GO:0044265_cellular_macromolecule_catabolic_process	75	1	2.192857	-0.432458	403	220.045375	324.13	428.214625	0.804293
GO:0006508_proteolysis	76	1	2.164004	-0.427900	406	221.848721	326.09	430.331279	0.803177
GO:0009725_response_to_hormone_stimulus	76	1	2.164004	-0.427900	406	221.848721	326.09	430.331279	0.803177
GO:0034621_cellular_macromolecular_complex_subunit_organization	76	1	2.164004	-0.427900	406	221.848721	326.09	430.331279	0.803177
GO:0006461_protein_complex_assembly	78	1	2.108516	-0.419005	409	224.768132	329.39	434.011868	0.805355
GO:0051251_positive_regulation_of_lymphocyte_activation	78	1	2.108516	-0.419005	409	224.768132	329.39	434.011868	0.805355
GO:0070271_protein_complex_biogenesis	78	1	2.108516	-0.419005	409	224.768132	329.39	434.011868	0.805355
GO:0044092_negative_regulation_of_molecular_function	80	1	2.055804	-0.410391	410	227.799087	333.21	438.620913	0.812707
GO:0001701_in_utero_embryonic_development	221	2	1.488365	-0.406864	411	228.340629	333.92	439.499371	0.812457
GO:0051641_cellular_localization	370	3	1.333494	-0.405122	412	228.848815	334.6	440.351185	0.812136
GO:0002696_positive_regulation_of_leukocyte_activation	82	1	2.005662	-0.402044	415	230.620588	336.61	442.599412	0.811108
GO:0007411_axon_guidance	82	1	2.005662	-0.402044	415	230.620588	336.61	442.599412	0.811108
GO:0045664_regulation_of_neuron_differentiation	82	1	2.005662	-0.402044	415	230.620588	336.61	442.599412	0.811108
GO:0006325_chromatin_organization	83	1	1.981497	-0.397966	417	232.548145	338.65	444.751855	0.812110
GO:0050867_positive_regulation_of_cell_activation	83	1	1.981497	-0.397966	417	232.548145	338.65	444.751855	0.812110
GO:0045137_development_of_primary_sexual_characteristics	84	1	1.957908	-0.393951	418	233.181093	339.53	445.878907	0.812273
GO:0000279_M_phase	85	1	1.934874	-0.389996	419	234.546850	341.19	447.833150	0.814296
GO:0006605_protein_targeting	86	1	1.912375	-0.386100	423	237.164291	343.92	450.675709	0.813050
GO:0032504_multicellular_organism_reproduction	86	1	1.912375	-0.386100	423	237.164291	343.92	450.675709	0.813050
GO:0034641_cellular_nitrogen_compound_metabolic_process	86	1	1.912375	-0.386100	423	237.164291	343.92	450.675709	0.813050
GO:0048609_reproductive_process_in_a_multicellular_organism	86	1	1.912375	-0.386100	423	237.164291	343.92	450.675709	0.813050
GO:0007178_transmembrane_receptor_protein_serine_threonine_kinase_signaling_pathway	87	1	1.890394	-0.382261	425	239.019837	346.45	453.880163	0.815176
GO:0022612_gland_morphogenesis	87	1	1.890394	-0.382261	425	239.019837	346.45	453.880163	0.815176
GO:0043687_post-translational_protein_modification	384	3	1.284877	-0.379680	426	239.343872	346.76	454.176128	0.813991
GO:0050863_regulation_of_T_cell_activation	88	1	1.868912	-0.378479	427	240.407484	348.07	455.732516	0.815152
GO:0008152_metabolic_process	2133	14	1.079466	-0.378253	428	240.547429	348.19	455.832571	0.813528
GO:0044237_cellular_metabolic_process	1974	13	1.083098	-0.375483	429	241.092572	348.81	456.527428	0.813077
GO:0030324_lung_development	90	1	1.827381	-0.371079	430	242.769956	351.04	459.310044	0.816372
GO:0006468_protein_amino_acid_phosphorylation	237	2	1.387884	-0.369949	432	243.345818	351.81	460.274182	0.814375
GO:0044085_cellular_component_biogenesis	237	2	1.387884	-0.369949	432	243.345818	351.81	460.274182	0.814375
GO:0008544_epidermis_development	91	1	1.807300	-0.367458	434	244.806958	353.44	462.073042	0.814378
GO:0031399_regulation_of_protein_modification_process	91	1	1.807300	-0.367458	434	244.806958	353.44	462.073042	0.814378
GO:0042127_regulation_of_cell_proliferation	393	3	1.255453	-0.364200	435	244.972824	353.68	462.387176	0.813057
GO:0009719_response_to_endogenous_stimulus	92	1	1.787655	-0.363888	438	245.785608	354.62	463.454392	0.809635
GO:0030217_T_cell_differentiation	92	1	1.787655	-0.363888	438	245.785608	354.62	463.454392	0.809635
GO:0030323_respiratory_tube_development	92	1	1.787655	-0.363888	438	245.785608	354.62	463.454392	0.809635
GO:0035107_appendage_morphogenesis	93	1	1.768433	-0.360369	441	247.229624	356.07	464.910376	0.807415
GO:0035108_limb_morphogenesis	93	1	1.768433	-0.360369	441	247.229624	356.07	464.910376	0.807415
GO:0065003_macromolecular_complex_assembly	93	1	1.768433	-0.360369	441	247.229624	356.07	464.910376	0.807415
GO:0048699_generation_of_neurons	396	3	1.245942	-0.359185	442	247.494338	356.34	465.185662	0.806199
GO:0006753_nucleoside_phosphate_metabolic_process	94	1	1.749620	-0.356898	444	249.203400	358.37	467.536600	0.807140
GO:0009117_nucleotide_metabolic_process	94	1	1.749620	-0.356898	444	249.203400	358.37	467.536600	0.807140
GO:0048736_appendage_development	96	1	1.713170	-0.350101	447	251.268145	360.6	469.931855	0.806711
GO:0060173_limb_development	96	1	1.713170	-0.350101	447	251.268145	360.6	469.931855	0.806711
GO:0060249_anatomical_structure_homeostasis	96	1	1.713170	-0.350101	447	251.268145	360.6	469.931855	0.806711
GO:0060541_respiratory_system_development	98	1	1.678207	-0.343487	448	253.528227	363.16	472.791773	0.810625
GO:0048513_organ_development	1365	9	1.084380	-0.341212	449	253.863323	363.51	473.156677	0.809599
GO:0009790_embryonic_development	567	4	1.160242	-0.338611	450	255.646441	365.54	475.433559	0.812311
GO:0030163_protein_catabolic_process	101	1	1.628359	-0.333895	451	257.472032	367.55	477.627968	0.814967
GO:0009966_regulation_of_signal_transduction	256	2	1.284877	-0.330997	452	257.938243	368.11	478.281757	0.814403
GO:0030036_actin_cytoskeleton_organization	102	1	1.612395	-0.330782	453	258.269872	368.48	478.690128	0.813422
GO:0006355_regulation_of_transcription__DNA-dependent	575	4	1.144099	-0.327998	454	258.943182	369.06	479.176818	0.812907
GO:0051179_localization	1058	7	1.088138	-0.326333	455	260.359820	370.48	480.600180	0.814242
GO:0055086_nucleobase__nucleoside_and_nucleotide_metabolic_process	104	1	1.581387	-0.324677	456	260.972305	371.21	481.447695	0.814057
GO:0030154_cell_differentiation	1060	7	1.086085	-0.324304	457	261.123844	371.35	481.576156	0.812582
GO:0010467_gene_expression	905	6	1.090371	-0.317830	458	263.118507	373.64	484.161493	0.815808
GO:0030030_cell_projection_organization	263	2	1.250679	-0.317827	459	263.410319	373.9	484.389681	0.814597
GO:0022008_neurogenesis	423	3	1.166413	-0.317086	460	263.643140	374.14	484.636860	0.813348
GO:0045859_regulation_of_protein_kinase_activity	107	1	1.537049	-0.315810	461	264.310453	374.89	485.469547	0.813210
GO:0030029_actin_filament-based_process	109	1	1.508847	-0.310084	462	266.063160	376.81	487.556840	0.815606
GO:0051252_regulation_of_RNA_metabolic_process	590	4	1.115012	-0.308938	463	266.334161	377.01	487.685839	0.814276
GO:0043010_camera-type_eye_development	110	1	1.495130	-0.307274	464	267.760089	378.48	489.199911	0.815690
GO:0006351_transcription__DNA-dependent	594	4	1.107504	-0.304034	465	268.822741	379.54	490.257259	0.816215
GO:0032774_RNA_biosynthetic_process	595	4	1.105642	-0.302819	466	269.463657	380.14	490.816343	0.815751
GO:0043549_regulation_of_kinase_activity	112	1	1.468431	-0.301759	468	270.534662	381.22	491.905338	0.814573
GO:0051249_regulation_of_lymphocyte_activation	112	1	1.468431	-0.301759	468	270.534662	381.22	491.905338	0.814573
GO:0032502_developmental_process	2060	13	1.037881	-0.299998	469	271.456125	382.16	492.863875	0.814840
GO:0006464_protein_modification_process	439	3	1.123902	-0.294516	470	273.753807	384.64	495.526193	0.818383
GO:0044238_primary_metabolic_process	1905	12	1.035996	-0.293896	471	273.912397	384.8	495.687603	0.816985
GO:0051338_regulation_of_transferase_activity	115	1	1.430124	-0.293736	472	274.526364	385.53	496.533636	0.816801
GO:0048646_anatomical_structure_formation_involved_in_morphogenesis	277	2	1.187468	-0.293196	473	275.017910	386.11	497.202090	0.816300
GO:0046483_heterocycle_metabolic_process	116	1	1.417796	-0.291125	475	276.042830	387.24	498.437170	0.815242
GO:0048608_reproductive_structure_development	116	1	1.417796	-0.291125	475	276.042830	387.24	498.437170	0.815242
GO:0065009_regulation_of_molecular_function	279	2	1.178955	-0.289852	476	276.777773	388.0	499.222227	0.815126
GO:0043933_macromolecular_complex_subunit_organization	117	1	1.405678	-0.288546	477	277.241362	388.45	499.658638	0.814361
GO:0022403_cell_cycle_phase	119	1	1.382053	-0.283479	478	279.829707	391.06	502.290293	0.818117
GO:0000902_cell_morphogenesis	283	2	1.162292	-0.283288	479	280.103863	391.33	502.556137	0.816973
GO:0006996_organelle_organization	449	3	1.098871	-0.281229	480	280.640631	391.89	503.139369	0.816437
GO:0002694_regulation_of_leukocyte_activation	121	1	1.359209	-0.278531	483	283.143077	394.55	505.956923	0.816874
GO:0006917_induction_of_apoptosis	121	1	1.359209	-0.278531	483	283.143077	394.55	505.956923	0.816874
GO:0012502_induction_of_programmed_cell_death	121	1	1.359209	-0.278531	483	283.143077	394.55	505.956923	0.816874
GO:0006886_intracellular_protein_transport	122	1	1.348068	-0.276100	485	285.724986	397.24	508.755014	0.819052
GO:0050865_regulation_of_cell_activation	122	1	1.348068	-0.276100	485	285.724986	397.24	508.755014	0.819052
GO:0007399_nervous_system_development	621	4	1.059351	-0.272780	486	285.982892	397.55	509.117108	0.818004
GO:0030098_lymphocyte_differentiation	124	1	1.326325	-0.271321	487	286.643241	398.34	510.036759	0.817947
GO:0043412_biopolymer_modification	458	3	1.077277	-0.269777	488	287.279459	398.97	510.660541	0.817561
GO:0043062_extracellular_structure_organization	125	1	1.315714	-0.268972	489	287.875953	399.6	511.324047	0.817178
GO:0009653_anatomical_structure_morphogenesis	958	6	1.030048	-0.265839	490	288.366674	400.01	511.653326	0.816347
GO:0043285_biopolymer_catabolic_process	129	1	1.274917	-0.259841	492	291.042998	402.99	514.937002	0.819085
GO:0051276_chromosome_organization	129	1	1.274917	-0.259841	492	291.042998	402.99	514.937002	0.819085
GO:0032787_monocarboxylic_acid_metabolic_process	130	1	1.265110	-0.257621	494	292.225606	404.33	516.434394	0.818482
GO:0045165_cell_fate_commitment	130	1	1.265110	-0.257621	494	292.225606	404.33	516.434394	0.818482
GO:0009887_organ_morphogenesis	642	4	1.024700	-0.250558	495	293.624493	405.7	517.775507	0.819596
GO:0032989_cellular_component_morphogenesis	307	2	1.071429	-0.247131	496	295.138392	407.52	519.901608	0.821613
GO:0001654_eye_development	136	1	1.209296	-0.244807	497	296.166218	408.68	521.193782	0.822294
GO:0009057_macromolecule_catabolic_process	137	1	1.200469	-0.242752	498	296.959816	409.46	521.960184	0.822209
GO:0016070_RNA_metabolic_process	658	4	0.999783	-0.234759	499	299.356024	411.46	523.563976	0.824569
GO:0002684_positive_regulation_of_immune_system_process	148	1	1.111245	-0.221526	500	303.829227	416.12	528.410773	0.832240
GO:0010646_regulation_of_cell_communication	330	2	0.996753	-0.217063	501	305.501501	417.72	529.938499	0.833772
GO:0010605_negative_regulation_of_macromolecule_metabolic_process	331	2	0.993742	-0.215847	502	306.175523	418.47	530.764477	0.833606
GO:0031324_negative_regulation_of_cellular_metabolic_process	332	2	0.990749	-0.214637	503	306.347947	418.67	530.992053	0.832346
GO:0032268_regulation_of_cellular_protein_metabolic_process	152	1	1.082002	-0.214389	504	306.607146	419.03	531.452854	0.831409
GO:0048856_anatomical_structure_development	1688	10	0.974314	-0.213549	505	306.754644	419.16	531.565356	0.830020
GO:0007268_synaptic_transmission	154	1	1.067950	-0.210927	506	307.540295	420.07	532.599705	0.830178
GO:0009605_response_to_external_stimulus	339	2	0.970291	-0.206365	507	309.147264	421.71	534.272736	0.831775
GO:0007409_axonogenesis	158	1	1.040913	-0.204208	508	311.544073	424.19	536.835927	0.835020
GO:0065008_regulation_of_biological_quality	693	4	0.949289	-0.203322	509	311.763515	424.39	537.016485	0.833772
GO:0051649_establishment_of_localization_in_cell	342	2	0.961779	-0.202923	510	312.043204	424.65	537.256796	0.832647
GO:0002521_leukocyte_differentiation	161	1	1.021517	-0.199341	511	312.730189	425.42	538.109811	0.832524
GO:0009892_negative_regulation_of_metabolic_process	348	2	0.945197	-0.196214	512	314.093803	426.8	539.506197	0.833594
GO:0042110_T_cell_activation	163	1	1.008983	-0.196174	513	314.876117	427.58	540.283883	0.833489
GO:0042325_regulation_of_phosphorylation	164	1	1.002831	-0.194614	514	315.482314	428.15	540.817686	0.832977
GO:0006259_DNA_metabolic_process	165	1	0.996753	-0.193068	515	316.544906	429.24	541.935094	0.833476
GO:0043065_positive_regulation_of_apoptosis	166	1	0.990749	-0.191538	516	317.174773	429.94	542.705227	0.833217
GO:0010942_positive_regulation_of_cell_death	167	1	0.984816	-0.190022	518	318.251925	431.04	543.828075	0.832124
GO:0043068_positive_regulation_of_programmed_cell_death	167	1	0.984816	-0.190022	518	318.251925	431.04	543.828075	0.832124
GO:0048812_neuron_projection_morphogenesis	170	1	0.967437	-0.185561	520	320.063506	432.7	545.336494	0.832115
GO:0051246_regulation_of_protein_metabolic_process	170	1	0.967437	-0.185561	520	320.063506	432.7	545.336494	0.832115
GO:0042981_regulation_of_apoptosis	360	2	0.913690	-0.183474	521	320.381415	432.96	545.538585	0.831017
GO:0044093_positive_regulation_of_molecular_function	173	1	0.950661	-0.181224	524	322.964830	435.42	547.875170	0.830954
GO:0044248_cellular_catabolic_process	173	1	0.950661	-0.181224	524	322.964830	435.42	547.875170	0.830954
GO:0048667_cell_morphogenesis_involved_in_neuron_differentiation	173	1	0.950661	-0.181224	524	322.964830	435.42	547.875170	0.830954
GO:0010941_regulation_of_cell_death	365	2	0.901174	-0.178419	526	324.589700	436.8	549.010300	0.830418
GO:0043067_regulation_of_programmed_cell_death	365	2	0.901174	-0.178419	526	324.589700	436.8	549.010300	0.830418
GO:0015031_protein_transport	175	1	0.939796	-0.178400	527	325.779777	437.94	550.100223	0.831006
GO:0043066_negative_regulation_of_apoptosis	176	1	0.934456	-0.177008	529	327.140352	439.25	551.359648	0.830340
GO:0048858_cell_projection_morphogenesis	176	1	0.934456	-0.177008	529	327.140352	439.25	551.359648	0.830340
GO:0043069_negative_regulation_of_programmed_cell_death	179	1	0.918795	-0.172908	531	329.524111	441.63	553.735889	0.831695
GO:0060548_negative_regulation_of_cell_death	179	1	0.918795	-0.172908	531	329.524111	441.63	553.735889	0.831695
GO:0007275_multicellular_organismal_development	1760	10	0.934456	-0.170325	532	330.515082	442.61	554.704918	0.831974
GO:0019752_carboxylic_acid_metabolic_process	181	1	0.908642	-0.170238	534	331.604374	443.8	555.995626	0.831086
GO:0043436_oxoacid_metabolic_process	181	1	0.908642	-0.170238	534	331.604374	443.8	555.995626	0.831086
GO:0006082_organic_acid_metabolic_process	182	1	0.903650	-0.168920	535	331.974816	444.22	556.465184	0.830318
GO:0042180_cellular_ketone_metabolic_process	183	1	0.898712	-0.167615	536	333.321653	445.63	557.938347	0.831399
GO:0032990_cell_part_morphogenesis	184	1	0.893828	-0.166322	537	334.097961	446.44	558.782039	0.831359
GO:0007010_cytoskeleton_organization	185	1	0.888996	-0.165040	538	334.483579	446.83	559.176421	0.830539
GO:0048731_system_development	1609	9	0.919937	-0.161574	539	337.334402	449.58	561.825598	0.834100
GO:0019226_transmission_of_nerve_impulse	189	1	0.870181	-0.160028	540	338.318447	450.83	563.341553	0.834870
GO:0050896_response_to_stimulus	1107	6	0.891405	-0.156522	541	339.096876	451.67	564.243124	0.834880
GO:0033554_cellular_response_to_stress	196	1	0.839103	-0.151677	542	342.294169	454.78	567.265831	0.839077
GO:0031175_neuron_projection_development	197	1	0.834844	-0.150526	543	342.969935	455.48	567.990065	0.838821
GO:0000904_cell_morphogenesis_involved_in_differentiation	199	1	0.826454	-0.148253	544	344.541758	457.14	569.738242	0.840331
GO:0035295_tube_development	212	1	0.775775	-0.134404	545	351.085461	463.27	575.454539	0.850037
GO:0007423_sensory_organ_development	219	1	0.750978	-0.127558	546	353.738213	465.57	577.401787	0.852692
GO:0006915_apoptosis	427	2	0.770325	-0.126263	547	354.844865	466.49	578.135135	0.852815
GO:0012501_programmed_cell_death	433	2	0.759650	-0.122107	548	357.100604	468.4	579.699396	0.854745
GO:0002682_regulation_of_immune_system_process	228	1	0.721335	-0.119325	550	359.132552	470.35	581.567448	0.855182
GO:0046649_lymphocyte_activation	228	1	0.721335	-0.119325	550	359.132552	470.35	581.567448	0.855182
GO:0050790_regulation_of_catalytic_activity	233	1	0.705855	-0.115008	551	360.892598	472.15	583.407402	0.856897
GO:0008219_cell_death	444	2	0.740830	-0.114834	552	361.440286	472.69	583.939714	0.856322
GO:0001501_skeletal_system_development	236	1	0.696883	-0.112501	553	362.746170	473.86	584.973830	0.856890
GO:0016265_death	450	2	0.730952	-0.111048	554	364.246462	475.25	586.253538	0.857852
GO:0009056_catabolic_process	243	1	0.676808	-0.106882	555	365.447939	476.36	587.272061	0.858306
GO:0045321_leukocyte_activation	248	1	0.663162	-0.103057	556	367.442370	478.2	588.957630	0.860072
GO:0007267_cell-cell_signaling	252	1	0.652636	-0.100105	557	368.618520	479.44	590.261480	0.860754
GO:0016481_negative_regulation_of_transcription	253	1	0.650056	-0.099382	559	369.727674	480.4	591.072326	0.859392
GO:0030097_hemopoiesis	253	1	0.650056	-0.099382	559	369.727674	480.4	591.072326	0.859392
GO:0001775_cell_activation	262	1	0.627726	-0.093119	562	373.102648	483.27	593.437352	0.859911
GO:0010629_negative_regulation_of_gene_expression	262	1	0.627726	-0.093119	562	373.102648	483.27	593.437352	0.859911
GO:0048666_neuron_development	262	1	0.627726	-0.093119	562	373.102648	483.27	593.437352	0.859911
GO:0045934_negative_regulation_of_nucleobase__nucleoside__nucleotide_and_nucleic_acid_metabolic_process	270	1	0.609127	-0.087909	563	374.738378	484.79	594.841622	0.861083
GO:0051172_negative_regulation_of_nitrogen_compound_metabolic_process	271	1	0.606879	-0.087280	564	375.364097	485.32	595.275903	0.860496
GO:0010558_negative_regulation_of_macromolecule_biosynthetic_process	274	1	0.600235	-0.085422	565	376.501379	486.29	596.078621	0.860690
GO:0048534_hemopoietic_or_lymphoid_organ_development	277	1	0.593734	-0.083606	566	377.873064	487.54	597.206936	0.861378
GO:0031327_negative_regulation_of_cellular_biosynthetic_process	282	1	0.583207	-0.080671	567	379.977733	489.34	598.702267	0.863034
GO:0009890_negative_regulation_of_biosynthetic_process	284	1	0.579100	-0.079528	568	381.003603	490.25	599.496397	0.863116
GO:0051234_establishment_of_localization	729	3	0.676808	-0.074031	569	383.156337	491.97	600.783663	0.864622
GO:0002520_immune_system_development	295	1	0.557506	-0.073539	570	384.479855	493.09	601.700145	0.865070
GO:0048598_embryonic_morphogenesis	299	1	0.550048	-0.071481	571	385.039951	493.59	602.140049	0.864431
GO:0006950_response_to_stress	549	2	0.599141	-0.063574	572	388.978584	497.0	605.021416	0.868881
GO:0030182_neuron_differentiation	356	1	0.461978	-0.047874	573	398.742168	505.27	611.797832	0.881798
GO:0050877_neurological_system_process	390	1	0.421703	-0.037768	574	404.713206	509.91	615.106794	0.888345
GO:0032501_multicellular_organismal_process	2183	10	0.753387	-0.033796	575	405.773060	510.87	615.966940	0.888470
GO:0042592_homeostatic_process	419	1	0.392516	-0.030867	576	407.203851	511.86	616.516149	0.888646
GO:0006810_transport	718	2	0.458118	-0.023698	577	412.167927	515.72	619.272073	0.893795
GO:0002376_immune_system_process	505	1	0.325672	-0.016957	578	414.701519	517.57	620.438481	0.895450
GO:0003008_system_process	516	1	0.318729	-0.015702	579	415.256719	518.0	620.743281	0.894646
GO:0006954_inflammatory_response	96	0	0.000000	-0.000000	581	425.919706	525.56	625.200294	0.904578
GO:0070661_leukocyte_proliferation	96	0	0.000000	-0.000000	581	425.919706	525.56	625.200294	0.904578
GO:0002683_negative_regulation_of_immune_system_process	56	0	0.000000	-0.000000	588	434.356786	533.16	631.963214	0.906735
GO:0002703_regulation_of_leukocyte_mediated_immunity	56	0	0.000000	-0.000000	588	434.356786	533.16	631.963214	0.906735
GO:0006790_sulfur_metabolic_process	56	0	0.000000	-0.000000	588	434.356786	533.16	631.963214	0.906735
GO:0009187_cyclic_nucleotide_metabolic_process	56	0	0.000000	-0.000000	588	434.356786	533.16	631.963214	0.906735
GO:0042089_cytokine_biosynthetic_process	56	0	0.000000	-0.000000	588	434.356786	533.16	631.963214	0.906735
GO:0042107_cytokine_metabolic_process	56	0	0.000000	-0.000000	588	434.356786	533.16	631.963214	0.906735
GO:0046486_glycerolipid_metabolic_process	56	0	0.000000	-0.000000	588	434.356786	533.16	631.963214	0.906735
GO:0001934_positive_regulation_of_protein_amino_acid_phosphorylation	29	0	0.000000	-0.000000	606	453.739923	551.77	649.800077	0.910512
GO:0006417_regulation_of_translation	29	0	0.000000	-0.000000	606	453.739923	551.77	649.800077	0.910512
GO:0006641_triglyceride_metabolic_process	29	0	0.000000	-0.000000	606	453.739923	551.77	649.800077	0.910512
GO:0006909_phagocytosis	29	0	0.000000	-0.000000	606	453.739923	551.77	649.800077	0.910512
GO:0007190_activation_of_adenylate_cyclase_activity	29	0	0.000000	-0.000000	606	453.739923	551.77	649.800077	0.910512
GO:0010564_regulation_of_cell_cycle_process	29	0	0.000000	-0.000000	606	453.739923	551.77	649.800077	0.910512
GO:0016447_somatic_recombination_of_immunoglobulin_gene_segments	29	0	0.000000	-0.000000	606	453.739923	551.77	649.800077	0.910512
GO:0042176_regulation_of_protein_catabolic_process	29	0	0.000000	-0.000000	606	453.739923	551.77	649.800077	0.910512
GO:0042490_mechanoreceptor_differentiation	29	0	0.000000	-0.000000	606	453.739923	551.77	649.800077	0.910512
GO:0042770_DNA_damage_response__signal_transduction	29	0	0.000000	-0.000000	606	453.739923	551.77	649.800077	0.910512
GO:0043281_regulation_of_caspase_activity	29	0	0.000000	-0.000000	606	453.739923	551.77	649.800077	0.910512
GO:0044270_nitrogen_compound_catabolic_process	29	0	0.000000	-0.000000	606	453.739923	551.77	649.800077	0.910512
GO:0046634_regulation_of_alpha-beta_T_cell_activation	29	0	0.000000	-0.000000	606	453.739923	551.77	649.800077	0.910512
GO:0048066_pigmentation_during_development	29	0	0.000000	-0.000000	606	453.739923	551.77	649.800077	0.910512
GO:0051301_cell_division	29	0	0.000000	-0.000000	606	453.739923	551.77	649.800077	0.910512
GO:0052548_regulation_of_endopeptidase_activity	29	0	0.000000	-0.000000	606	453.739923	551.77	649.800077	0.910512
GO:0060041_retina_development_in_camera-type_eye	29	0	0.000000	-0.000000	606	453.739923	551.77	649.800077	0.910512
GO:0070302_regulation_of_stress-activated_protein_kinase_signaling_pathway	29	0	0.000000	-0.000000	606	453.739923	551.77	649.800077	0.910512
GO:0032940_secretion_by_cell	149	0	0.000000	-0.000000	607	454.224844	552.17	650.115156	0.909671
GO:0000002_mitochondrial_genome_maintenance	9	0	0.000000	-0.000000	724	570.130341	666.08	762.029659	0.920000
GO:0000186_activation_of_MAPKK_activity	9	0	0.000000	-0.000000	724	570.130341	666.08	762.029659	0.920000
GO:0001539_ciliary_or_flagellar_motility	9	0	0.000000	-0.000000	724	570.130341	666.08	762.029659	0.920000
GO:0001542_ovulation_from_ovarian_follicle	9	0	0.000000	-0.000000	724	570.130341	666.08	762.029659	0.920000
GO:0001667_ameboidal_cell_migration	9	0	0.000000	-0.000000	724	570.130341	666.08	762.029659	0.920000
GO:0001676_long-chain_fatty_acid_metabolic_process	9	0	0.000000	-0.000000	724	570.130341	666.08	762.029659	0.920000
GO:0001935_endothelial_cell_proliferation	9	0	0.000000	-0.000000	724	570.130341	666.08	762.029659	0.920000
GO:0002021_response_to_dietary_excess	9	0	0.000000	-0.000000	724	570.130341	666.08	762.029659	0.920000
GO:0002028_regulation_of_sodium_ion_transport	9	0	0.000000	-0.000000	724	570.130341	666.08	762.029659	0.920000
GO:0002221_pattern_recognition_receptor_signaling_pathway	9	0	0.000000	-0.000000	724	570.130341	666.08	762.029659	0.920000
GO:0002292_T_cell_differentiation_during_immune_response	9	0	0.000000	-0.000000	724	570.130341	666.08	762.029659	0.920000
GO:0002293_alpha-beta_T_cell_differentiation_during_immune_response	9	0	0.000000	-0.000000	724	570.130341	666.08	762.029659	0.920000
GO:0002294_CD4-positive__alpha-beta_T_cell_differentiation_during_immune_response	9	0	0.000000	-0.000000	724	570.130341	666.08	762.029659	0.920000
GO:0002507_tolerance_induction	9	0	0.000000	-0.000000	724	570.130341	666.08	762.029659	0.920000
GO:0002886_regulation_of_myeloid_leukocyte_mediated_immunity	9	0	0.000000	-0.000000	724	570.130341	666.08	762.029659	0.920000
GO:0006007_glucose_catabolic_process	9	0	0.000000	-0.000000	724	570.130341	666.08	762.029659	0.920000
GO:0006182_cGMP_biosynthetic_process	9	0	0.000000	-0.000000	724	570.130341	666.08	762.029659	0.920000
GO:0006309_DNA_fragmentation_involved_in_apoptosis	9	0	0.000000	-0.000000	724	570.130341	666.08	762.029659	0.920000
GO:0006364_rRNA_processing	9	0	0.000000	-0.000000	724	570.130341	666.08	762.029659	0.920000
GO:0006476_protein_amino_acid_deacetylation	9	0	0.000000	-0.000000	724	570.130341	666.08	762.029659	0.920000
GO:0006595_polyamine_metabolic_process	9	0	0.000000	-0.000000	724	570.130341	666.08	762.029659	0.920000
GO:0006611_protein_export_from_nucleus	9	0	0.000000	-0.000000	724	570.130341	666.08	762.029659	0.920000
GO:0006910_phagocytosis__recognition	9	0	0.000000	-0.000000	724	570.130341	666.08	762.029659	0.920000
GO:0006911_phagocytosis__engulfment	9	0	0.000000	-0.000000	724	570.130341	666.08	762.029659	0.920000
GO:0007128_meiotic_prophase_I	9	0	0.000000	-0.000000	724	570.130341	666.08	762.029659	0.920000
GO:0007193_inhibition_of_adenylate_cyclase_activity_by_G-protein_signaling	9	0	0.000000	-0.000000	724	570.130341	666.08	762.029659	0.920000
GO:0007379_segment_specification	9	0	0.000000	-0.000000	724	570.130341	666.08	762.029659	0.920000
GO:0007617_mating_behavior	9	0	0.000000	-0.000000	724	570.130341	666.08	762.029659	0.920000
GO:0009451_RNA_modification	9	0	0.000000	-0.000000	724	570.130341	666.08	762.029659	0.920000
GO:0010165_response_to_X-ray	9	0	0.000000	-0.000000	724	570.130341	666.08	762.029659	0.920000
GO:0010675_regulation_of_cellular_carbohydrate_metabolic_process	9	0	0.000000	-0.000000	724	570.130341	666.08	762.029659	0.920000
GO:0014037_Schwann_cell_differentiation	9	0	0.000000	-0.000000	724	570.130341	666.08	762.029659	0.920000
GO:0014073_response_to_tropane	9	0	0.000000	-0.000000	724	570.130341	666.08	762.029659	0.920000
GO:0015695_organic_cation_transport	9	0	0.000000	-0.000000	724	570.130341	666.08	762.029659	0.920000
GO:0016072_rRNA_metabolic_process	9	0	0.000000	-0.000000	724	570.130341	666.08	762.029659	0.920000
GO:0016601_Rac_protein_signal_transduction	9	0	0.000000	-0.000000	724	570.130341	666.08	762.029659	0.920000
GO:0017145_stem_cell_division	9	0	0.000000	-0.000000	724	570.130341	666.08	762.029659	0.920000
GO:0019320_hexose_catabolic_process	9	0	0.000000	-0.000000	724	570.130341	666.08	762.029659	0.920000
GO:0021544_subpallium_development	9	0	0.000000	-0.000000	724	570.130341	666.08	762.029659	0.920000
GO:0021936_regulation_of_granule_cell_precursor_proliferation	9	0	0.000000	-0.000000	724	570.130341	666.08	762.029659	0.920000
GO:0021940_positive_regulation_of_granule_cell_precursor_proliferation	9	0	0.000000	-0.000000	724	570.130341	666.08	762.029659	0.920000
GO:0030048_actin_filament-based_movement	9	0	0.000000	-0.000000	724	570.130341	666.08	762.029659	0.920000
GO:0030279_negative_regulation_of_ossification	9	0	0.000000	-0.000000	724	570.130341	666.08	762.029659	0.920000
GO:0030325_adrenal_gland_development	9	0	0.000000	-0.000000	724	570.130341	666.08	762.029659	0.920000
GO:0030728_ovulation	9	0	0.000000	-0.000000	724	570.130341	666.08	762.029659	0.920000
GO:0031023_microtubule_organizing_center_organization	9	0	0.000000	-0.000000	724	570.130341	666.08	762.029659	0.920000
GO:0032388_positive_regulation_of_intracellular_transport	9	0	0.000000	-0.000000	724	570.130341	666.08	762.029659	0.920000
GO:0032606_type_I_interferon_production	9	0	0.000000	-0.000000	724	570.130341	666.08	762.029659	0.920000
GO:0032814_regulation_of_natural_killer_cell_activation	9	0	0.000000	-0.000000	724	570.130341	666.08	762.029659	0.920000
GO:0032816_positive_regulation_of_natural_killer_cell_activation	9	0	0.000000	-0.000000	724	570.130341	666.08	762.029659	0.920000
GO:0032963_collagen_metabolic_process	9	0	0.000000	-0.000000	724	570.130341	666.08	762.029659	0.920000
GO:0033028_myeloid_cell_apoptosis	9	0	0.000000	-0.000000	724	570.130341	666.08	762.029659	0.920000
GO:0033143_regulation_of_steroid_hormone_receptor_signaling_pathway	9	0	0.000000	-0.000000	724	570.130341	666.08	762.029659	0.920000
GO:0033151_V(D)J_recombination	9	0	0.000000	-0.000000	724	570.130341	666.08	762.029659	0.920000
GO:0033344_cholesterol_efflux	9	0	0.000000	-0.000000	724	570.130341	666.08	762.029659	0.920000
GO:0034605_cellular_response_to_heat	9	0	0.000000	-0.000000	724	570.130341	666.08	762.029659	0.920000
GO:0035088_establishment_or_maintenance_of_apical_basal_cell_polarity	9	0	0.000000	-0.000000	724	570.130341	666.08	762.029659	0.920000
GO:0035162_embryonic_hemopoiesis	9	0	0.000000	-0.000000	724	570.130341	666.08	762.029659	0.920000
GO:0040020_regulation_of_meiosis	9	0	0.000000	-0.000000	724	570.130341	666.08	762.029659	0.920000
GO:0042093_T-helper_cell_differentiation	9	0	0.000000	-0.000000	724	570.130341	666.08	762.029659	0.920000
GO:0042220_response_to_cocaine	9	0	0.000000	-0.000000	724	570.130341	666.08	762.029659	0.920000
GO:0042402_biogenic_amine_catabolic_process	9	0	0.000000	-0.000000	724	570.130341	666.08	762.029659	0.920000
GO:0042509_regulation_of_tyrosine_phosphorylation_of_STAT_protein	9	0	0.000000	-0.000000	724	570.130341	666.08	762.029659	0.920000
GO:0042640_anagen	9	0	0.000000	-0.000000	724	570.130341	666.08	762.029659	0.920000
GO:0043242_negative_regulation_of_protein_complex_disassembly	9	0	0.000000	-0.000000	724	570.130341	666.08	762.029659	0.920000
GO:0043299_leukocyte_degranulation	9	0	0.000000	-0.000000	724	570.130341	666.08	762.029659	0.920000
GO:0043383_negative_T_cell_selection	9	0	0.000000	-0.000000	724	570.130341	666.08	762.029659	0.920000
GO:0043409_negative_regulation_of_MAPKKK_cascade	9	0	0.000000	-0.000000	724	570.130341	666.08	762.029659	0.920000
GO:0043433_negative_regulation_of_transcription_factor_activity	9	0	0.000000	-0.000000	724	570.130341	666.08	762.029659	0.920000
GO:0043603_cellular_amide_metabolic_process	9	0	0.000000	-0.000000	724	570.130341	666.08	762.029659	0.920000
GO:0045060_negative_thymic_T_cell_selection	9	0	0.000000	-0.000000	724	570.130341	666.08	762.029659	0.920000
GO:0045109_intermediate_filament_organization	9	0	0.000000	-0.000000	724	570.130341	666.08	762.029659	0.920000
GO:0045136_development_of_secondary_sexual_characteristics	9	0	0.000000	-0.000000	724	570.130341	666.08	762.029659	0.920000
GO:0045185_maintenance_of_protein_location	9	0	0.000000	-0.000000	724	570.130341	666.08	762.029659	0.920000
GO:0045214_sarcomere_organization	9	0	0.000000	-0.000000	724	570.130341	666.08	762.029659	0.920000
GO:0045620_negative_regulation_of_lymphocyte_differentiation	9	0	0.000000	-0.000000	724	570.130341	666.08	762.029659	0.920000
GO:0045646_regulation_of_erythrocyte_differentiation	9	0	0.000000	-0.000000	724	570.130341	666.08	762.029659	0.920000
GO:0045671_negative_regulation_of_osteoclast_differentiation	9	0	0.000000	-0.000000	724	570.130341	666.08	762.029659	0.920000
GO:0045766_positive_regulation_of_angiogenesis	9	0	0.000000	-0.000000	724	570.130341	666.08	762.029659	0.920000
GO:0045830_positive_regulation_of_isotype_switching	9	0	0.000000	-0.000000	724	570.130341	666.08	762.029659	0.920000
GO:0045884_regulation_of_survival_gene_product_expression	9	0	0.000000	-0.000000	724	570.130341	666.08	762.029659	0.920000
GO:0046006_regulation_of_activated_T_cell_proliferation	9	0	0.000000	-0.000000	724	570.130341	666.08	762.029659	0.920000
GO:0046324_regulation_of_glucose_import	9	0	0.000000	-0.000000	724	570.130341	666.08	762.029659	0.920000
GO:0046365_monosaccharide_catabolic_process	9	0	0.000000	-0.000000	724	570.130341	666.08	762.029659	0.920000
GO:0046636_negative_regulation_of_alpha-beta_T_cell_activation	9	0	0.000000	-0.000000	724	570.130341	666.08	762.029659	0.920000
GO:0046641_positive_regulation_of_alpha-beta_T_cell_proliferation	9	0	0.000000	-0.000000	724	570.130341	666.08	762.029659	0.920000
GO:0046888_negative_regulation_of_hormone_secretion	9	0	0.000000	-0.000000	724	570.130341	666.08	762.029659	0.920000
GO:0048070_regulation_of_pigmentation_during_development	9	0	0.000000	-0.000000	724	570.130341	666.08	762.029659	0.920000
GO:0048146_positive_regulation_of_fibroblast_proliferation	9	0	0.000000	-0.000000	724	570.130341	666.08	762.029659	0.920000
GO:0048284_organelle_fusion	9	0	0.000000	-0.000000	724	570.130341	666.08	762.029659	0.920000
GO:0048488_synaptic_vesicle_endocytosis	9	0	0.000000	-0.000000	724	570.130341	666.08	762.029659	0.920000
GO:0048569_post-embryonic_organ_development	9	0	0.000000	-0.000000	724	570.130341	666.08	762.029659	0.920000
GO:0048708_astrocyte_differentiation	9	0	0.000000	-0.000000	724	570.130341	666.08	762.029659	0.920000
GO:0050433_regulation_of_catecholamine_secretion	9	0	0.000000	-0.000000	724	570.130341	666.08	762.029659	0.920000
GO:0050856_regulation_of_T_cell_receptor_signaling_pathway	9	0	0.000000	-0.000000	724	570.130341	666.08	762.029659	0.920000
GO:0050884_neuromuscular_process_controlling_posture	9	0	0.000000	-0.000000	724	570.130341	666.08	762.029659	0.920000
GO:0050910_detection_of_mechanical_stimulus_involved_in_sensory_perception_of_sound	9	0	0.000000	-0.000000	724	570.130341	666.08	762.029659	0.920000
GO:0050918_positive_chemotaxis	9	0	0.000000	-0.000000	724	570.130341	666.08	762.029659	0.920000
GO:0051023_regulation_of_immunoglobulin_secretion	9	0	0.000000	-0.000000	724	570.130341	666.08	762.029659	0.920000
GO:0051297_centrosome_organization	9	0	0.000000	-0.000000	724	570.130341	666.08	762.029659	0.920000
GO:0051324_prophase	9	0	0.000000	-0.000000	724	570.130341	666.08	762.029659	0.920000
GO:0051607_defense_response_to_virus	9	0	0.000000	-0.000000	724	570.130341	666.08	762.029659	0.920000
GO:0051647_nucleus_localization	9	0	0.000000	-0.000000	724	570.130341	666.08	762.029659	0.920000
GO:0051896_regulation_of_protein_kinase_B_signaling_cascade	9	0	0.000000	-0.000000	724	570.130341	666.08	762.029659	0.920000
GO:0051932_synaptic_transmission__GABAergic	9	0	0.000000	-0.000000	724	570.130341	666.08	762.029659	0.920000
GO:0055012_ventricular_cardiac_muscle_cell_differentiation	9	0	0.000000	-0.000000	724	570.130341	666.08	762.029659	0.920000
GO:0055013_cardiac_muscle_cell_development	9	0	0.000000	-0.000000	724	570.130341	666.08	762.029659	0.920000
GO:0060052_neurofilament_cytoskeleton_organization	9	0	0.000000	-0.000000	724	570.130341	666.08	762.029659	0.920000
GO:0060081_membrane_hyperpolarization	9	0	0.000000	-0.000000	724	570.130341	666.08	762.029659	0.920000
GO:0060119_inner_ear_receptor_cell_development	9	0	0.000000	-0.000000	724	570.130341	666.08	762.029659	0.920000
GO:0060122_inner_ear_receptor_stereocilium_organization	9	0	0.000000	-0.000000	724	570.130341	666.08	762.029659	0.920000
GO:0060325_face_morphogenesis	9	0	0.000000	-0.000000	724	570.130341	666.08	762.029659	0.920000
GO:0060513_prostatic_bud_formation	9	0	0.000000	-0.000000	724	570.130341	666.08	762.029659	0.920000
GO:0060602_branch_elongation_of_an_epithelium	9	0	0.000000	-0.000000	724	570.130341	666.08	762.029659	0.920000
GO:0060693_regulation_of_branching_involved_in_salivary_gland_morphogenesis	9	0	0.000000	-0.000000	724	570.130341	666.08	762.029659	0.920000
GO:0070306_lens_fiber_cell_differentiation	9	0	0.000000	-0.000000	724	570.130341	666.08	762.029659	0.920000
GO:0090048_negative_regulation_of_transcription_regulator_activity	9	0	0.000000	-0.000000	724	570.130341	666.08	762.029659	0.920000
GO:0035239_tube_morphogenesis	143	0	0.000000	-0.000000	725	570.673731	666.49	762.306269	0.919297
GO:0001508_regulation_of_action_potential	43	0	0.000000	-0.000000	739	586.013130	680.55	775.086870	0.920907
GO:0001841_neural_tube_formation	43	0	0.000000	-0.000000	739	586.013130	680.55	775.086870	0.920907
GO:0001894_tissue_homeostasis	43	0	0.000000	-0.000000	739	586.013130	680.55	775.086870	0.920907
GO:0002819_regulation_of_adaptive_immune_response	43	0	0.000000	-0.000000	739	586.013130	680.55	775.086870	0.920907
GO:0002822_regulation_of_adaptive_immune_response_based_on_somatic_recombination_of_immune_receptors_built_from_immunoglobulin_superfamily_domains	43	0	0.000000	-0.000000	739	586.013130	680.55	775.086870	0.920907
GO:0006766_vitamin_metabolic_process	43	0	0.000000	-0.000000	739	586.013130	680.55	775.086870	0.920907
GO:0009582_detection_of_abiotic_stimulus	43	0	0.000000	-0.000000	739	586.013130	680.55	775.086870	0.920907
GO:0019637_organophosphate_metabolic_process	43	0	0.000000	-0.000000	739	586.013130	680.55	775.086870	0.920907
GO:0030814_regulation_of_cAMP_metabolic_process	43	0	0.000000	-0.000000	739	586.013130	680.55	775.086870	0.920907
GO:0031098_stress-activated_protein_kinase_signaling_pathway	43	0	0.000000	-0.000000	739	586.013130	680.55	775.086870	0.920907
GO:0032446_protein_modification_by_small_protein_conjugation	43	0	0.000000	-0.000000	739	586.013130	680.55	775.086870	0.920907
GO:0046879_hormone_secretion	43	0	0.000000	-0.000000	739	586.013130	680.55	775.086870	0.920907
GO:0048762_mesenchymal_cell_differentiation	43	0	0.000000	-0.000000	739	586.013130	680.55	775.086870	0.920907
GO:0051604_protein_maturation	43	0	0.000000	-0.000000	739	586.013130	680.55	775.086870	0.920907
GO:0006812_cation_transport	146	0	0.000000	-0.000000	740	587.614296	681.82	776.025704	0.921378
GO:0000086_G2_M_transition_of_mitotic_cell_cycle	4	0									
GO:0000305_response_to_oxygen_radical	4	0									
GO:0001661_conditioned_taste_aversion	4	0									
GO:0001678_cellular_glucose_homeostasis	4	0									
GO:0001777_T_cell_homeostatic_proliferation	4	0									
GO:0001794_type_IIa_hypersensitivity	4	0									
GO:0001796_regulation_of_type_IIa_hypersensitivity	4	0									
GO:0001798_positive_regulation_of_type_IIa_hypersensitivity	4	0									
GO:0001810_regulation_of_type_I_hypersensitivity	4	0									
GO:0001820_serotonin_secretion	4	0									
GO:0001835_blastocyst_hatching	4	0									
GO:0001842_neural_fold_formation	4	0									
GO:0001881_receptor_recycling	4	0									
GO:0001938_positive_regulation_of_endothelial_cell_proliferation	4	0									
GO:0001978_regulation_of_systemic_arterial_blood_pressure_by_carotid_sinus_baroreceptor_feedback	4	0									
GO:0002035_brain_renin-angiotensin_system	4	0									
GO:0002051_osteoblast_fate_commitment	4	0									
GO:0002220_innate_immune_response_activating_cell_surface_receptor_signaling_pathway	4	0									
GO:0002249_lymphocyte_anergy	4	0									
GO:0002312_B_cell_activation_during_immune_response	4	0									
GO:0002313_mature_B_cell_differentiation_during_immune_response	4	0									
GO:0002318_myeloid_progenitor_cell_differentiation	4	0									
GO:0002326_B_cell_lineage_commitment	4	0									
GO:0002347_response_to_tumor_cell	4	0									
GO:0002418_immune_response_to_tumor_cell	4	0									
GO:0002445_type_II_hypersensitivity	4	0									
GO:0002544_chronic_inflammatory_response	4	0									
GO:0002636_positive_regulation_of_germinal_center_formation	4	0									
GO:0002667_regulation_of_T_cell_anergy	4	0									
GO:0002669_positive_regulation_of_T_cell_anergy	4	0									
GO:0002687_positive_regulation_of_leukocyte_migration	4	0									
GO:0002702_positive_regulation_of_production_of_molecular_mediator_of_immune_response	4	0									
GO:0002718_regulation_of_cytokine_production_during_immune_response	4	0									
GO:0002829_negative_regulation_of_T-helper_2_type_immune_response	4	0									
GO:0002833_positive_regulation_of_response_to_biotic_stimulus	4	0									
GO:0002834_regulation_of_response_to_tumor_cell	4	0									
GO:0002836_positive_regulation_of_response_to_tumor_cell	4	0									
GO:0002837_regulation_of_immune_response_to_tumor_cell	4	0									
GO:0002839_positive_regulation_of_immune_response_to_tumor_cell	4	0									
GO:0002870_T_cell_anergy	4	0									
GO:0002888_positive_regulation_of_myeloid_leukocyte_mediated_immunity	4	0									
GO:0002892_regulation_of_type_II_hypersensitivity	4	0									
GO:0002894_positive_regulation_of_type_II_hypersensitivity	4	0									
GO:0002911_regulation_of_lymphocyte_anergy	4	0									
GO:0002913_positive_regulation_of_lymphocyte_anergy	4	0									
GO:0002923_regulation_of_humoral_immune_response_mediated_by_circulating_immunoglobulin	4	0									
GO:0003025_regulation_of_systemic_arterial_blood_pressure_by_baroreceptor_feedback	4	0									
GO:0003091_renal_water_homeostasis	4	0									
GO:0005978_glycogen_biosynthetic_process	4	0									
GO:0006012_galactose_metabolic_process	4	0									
GO:0006085_acetyl-CoA_biosynthetic_process	4	0									
GO:0006111_regulation_of_gluconeogenesis	4	0									
GO:0006144_purine_base_metabolic_process	4	0									
GO:0006290_pyrimidine_dimer_repair	4	0									
GO:0006334_nucleosome_assembly	4	0									
GO:0006534_cysteine_metabolic_process	4	0									
GO:0006547_histidine_metabolic_process	4	0									
GO:0006548_histidine_catabolic_process	4	0									
GO:0006555_methionine_metabolic_process	4	0									
GO:0006599_phosphagen_metabolic_process	4	0									
GO:0006623_protein_targeting_to_vacuole	4	0									
GO:0006626_protein_targeting_to_mitochondrion	4	0									
GO:0006684_sphingomyelin_metabolic_process	4	0									
GO:0006688_glycosphingolipid_biosynthetic_process	4	0									
GO:0006707_cholesterol_catabolic_process	4	0									
GO:0006739_NADP_metabolic_process	4	0									
GO:0006835_dicarboxylic_acid_transport	4	0									
GO:0006837_serotonin_transport	4	0									
GO:0006888_ER_to_Golgi_vesicle-mediated_transport	4	0									
GO:0006906_vesicle_fusion	4	0									
GO:0006927_transformed_cell_apoptosis	4	0									
GO:0006972_hyperosmotic_response	4	0									
GO:0007028_cytoplasm_organization	4	0									
GO:0007031_peroxisome_organization	4	0									
GO:0007066_female_meiosis_sister_chromatid_cohesion	4	0									
GO:0007144_female_meiosis_I	4	0									
GO:0007184_SMAD_protein_nuclear_translocation	4	0									
GO:0007216_metabotropic_glutamate_receptor_signaling_pathway	4	0									
GO:0007342_fusion_of_sperm_to_egg_plasma_membrane	4	0									
GO:0007386_compartment_specification	4	0									
GO:0008053_mitochondrial_fusion	4	0									
GO:0008207_C21-steroid_hormone_metabolic_process	4	0									
GO:0008215_spermine_metabolic_process	4	0									
GO:0009065_glutamine_family_amino_acid_catabolic_process	4	0									
GO:0009075_histidine_family_amino_acid_metabolic_process	4	0									
GO:0009077_histidine_family_amino_acid_catabolic_process	4	0									
GO:0009134_nucleoside_diphosphate_catabolic_process	4	0									
GO:0009163_nucleoside_biosynthetic_process	4	0									
GO:0009225_nucleotide-sugar_metabolic_process	4	0									
GO:0009250_glucan_biosynthetic_process	4	0									
GO:0009404_toxin_metabolic_process	4	0									
GO:0009593_detection_of_chemical_stimulus	4	0									
GO:0009595_detection_of_biotic_stimulus	4	0									
GO:0009755_hormone-mediated_signaling	4	0									
GO:0009912_auditory_receptor_cell_fate_commitment	4	0									
GO:0010224_response_to_UV-B	4	0									
GO:0010453_regulation_of_cell_fate_commitment	4	0									
GO:0010506_regulation_of_autophagy	4	0									
GO:0010631_epithelial_cell_migration	4	0									
GO:0010812_negative_regulation_of_cell-substrate_adhesion	4	0									
GO:0010829_negative_regulation_of_glucose_transport	4	0									
GO:0014002_astrocyte_development	4	0									
GO:0014832_urinary_bladder_smooth_muscle_contraction	4	0									
GO:0014848_urinary_tract_smooth_muscle_contraction	4	0									
GO:0015701_bicarbonate_transport	4	0									
GO:0015809_arginine_transport	4	0									
GO:0015850_organic_alcohol_transport	4	0									
GO:0015858_nucleoside_transport	4	0									
GO:0016068_type_I_hypersensitivity	4	0									
GO:0016127_sterol_catabolic_process	4	0									
GO:0016198_axon_choice_point_recognition	4	0									
GO:0016338_calcium-independent_cell-cell_adhesion	4	0									
GO:0018198_peptidyl-cysteine_modification	4	0									
GO:0018409_peptide_or_protein_amino-terminal_blocking	4	0									
GO:0019377_glycolipid_catabolic_process	4	0									
GO:0019432_triglyceride_biosynthetic_process	4	0									
GO:0019530_taurine_metabolic_process	4	0									
GO:0021535_cell_migration_in_hindbrain	4	0									
GO:0021542_dentate_gyrus_development	4	0									
GO:0021561_facial_nerve_development	4	0									
GO:0021569_rhombomere_3_development	4	0									
GO:0021571_rhombomere_5_development	4	0									
GO:0021604_cranial_nerve_structural_organization	4	0									
GO:0021610_facial_nerve_morphogenesis	4	0									
GO:0021612_facial_nerve_structural_organization	4	0									
GO:0021631_optic_nerve_morphogenesis	4	0									
GO:0021681_cerebellar_granular_layer_development	4	0									
GO:0021683_cerebellar_granular_layer_morphogenesis	4	0									
GO:0021684_cerebellar_granular_layer_formation	4	0									
GO:0021707_cerebellar_granule_cell_differentiation	4	0									
GO:0021801_cerebral_cortex_radial_glia_guided_migration	4	0									
GO:0021830_interneuron_migration_from_the_subpallium_to_the_cortex	4	0									
GO:0021853_cerebral_cortex_GABAergic_interneuron_migration	4	0									
GO:0021894_cerebral_cortex_GABAergic_interneuron_development	4	0									
GO:0021910_smoothened_signaling_pathway_involved_in_ventral_spinal_cord_patterning	4	0									
GO:0021938_smoothened_signaling_pathway_involved_in_regulation_of_granule_cell_precursor_cell_proliferation	4	0									
GO:0021978_telencephalon_regionalization	4	0									
GO:0022011_myelination_in_the_peripheral_nervous_system	4	0									
GO:0030146_diuresis	4	0									
GO:0030300_regulation_of_intestinal_cholesterol_absorption	4	0									
GO:0030800_negative_regulation_of_cyclic_nucleotide_metabolic_process	4	0									
GO:0030803_negative_regulation_of_cyclic_nucleotide_biosynthetic_process	4	0									
GO:0030809_negative_regulation_of_nucleotide_biosynthetic_process	4	0									
GO:0030815_negative_regulation_of_cAMP_metabolic_process	4	0									
GO:0030816_positive_regulation_of_cAMP_metabolic_process	4	0									
GO:0030818_negative_regulation_of_cAMP_biosynthetic_process	4	0									
GO:0030819_positive_regulation_of_cAMP_biosynthetic_process	4	0									
GO:0030826_regulation_of_cGMP_biosynthetic_process	4	0									
GO:0030859_polarized_epithelial_cell_differentiation	4	0									
GO:0030949_positive_regulation_of_vascular_endothelial_growth_factor_receptor_signaling_pathway	4	0									
GO:0031113_regulation_of_microtubule_polymerization	4	0									
GO:0031365_N-terminal_protein_amino_acid_modification	4	0									
GO:0031424_keratinization	4	0									
GO:0031557_induction_of_programmed_cell_death_in_response_to_chemical_stimulus	4	0									
GO:0031558_induction_of_apoptosis_in_response_to_chemical_stimulus	4	0									
GO:0031623_receptor_internalization	4	0									
GO:0032088_negative_regulation_of_NF-kappaB_transcription_factor_activity	4	0									
GO:0032098_regulation_of_appetite	4	0									
GO:0032105_negative_regulation_of_response_to_extracellular_stimulus	4	0									
GO:0032108_negative_regulation_of_response_to_nutrient_levels	4	0									
GO:0032225_regulation_of_synaptic_transmission__dopaminergic	4	0									
GO:0032292_ensheathment_of_axons_in_the_peripheral_nervous_system	4	0									
GO:0032321_positive_regulation_of_Rho_GTPase_activity	4	0									
GO:0032371_regulation_of_sterol_transport	4	0									
GO:0032374_regulation_of_cholesterol_transport	4	0									
GO:0032401_establishment_of_melanosome_localization	4	0									
GO:0032608_interferon-beta_production	4	0									
GO:0032611_interleukin-1_beta_production	4	0									
GO:0032612_interleukin-1_production	4	0									
GO:0032648_regulation_of_interferon-beta_production	4	0									
GO:0032651_regulation_of_interleukin-1_beta_production	4	0									
GO:0032652_regulation_of_interleukin-1_production	4	0									
GO:0032689_negative_regulation_of_interferon-gamma_production	4	0									
GO:0032713_negative_regulation_of_interleukin-4_production	4	0									
GO:0032715_negative_regulation_of_interleukin-6_production	4	0									
GO:0032733_positive_regulation_of_interleukin-10_production	4	0									
GO:0032835_glomerulus_development	4	0									
GO:0032872_regulation_of_stress-activated_MAPK_cascade	4	0									
GO:0032922_circadian_regulation_of_gene_expression	4	0									
GO:0033026_negative_regulation_of_mast_cell_apoptosis	4	0									
GO:0033079_immature_T_cell_proliferation	4	0									
GO:0033083_regulation_of_immature_T_cell_proliferation	4	0									
GO:0033089_positive_regulation_of_T_cell_differentiation_in_the_thymus	4	0									
GO:0033135_regulation_of_peptidyl-serine_phosphorylation	4	0									
GO:0033299_secretion_of_lysosomal_enzymes	4	0									
GO:0033327_Leydig_cell_differentiation	4	0									
GO:0033363_secretory_granule_organization	4	0									
GO:0033599_regulation_of_mammary_gland_epithelial_cell_proliferation	4	0									
GO:0033865_nucleoside_bisphosphate_metabolic_process	4	0									
GO:0034204_lipid_translocation	4	0									
GO:0034404_nucleobase__nucleoside_and_nucleotide_biosynthetic_process	4	0									
GO:0034587_piRNA_metabolic_process	4	0									
GO:0034614_cellular_response_to_reactive_oxygen_species	4	0									
GO:0034654_nucleobase__nucleoside__nucleotide_and_nucleic_acid_biosynthetic_process	4	0									
GO:0035020_regulation_of_Rac_protein_signal_transduction	4	0									
GO:0035082_axoneme_assembly	4	0									
GO:0035188_hatching	4	0									
GO:0035235_ionotropic_glutamate_receptor_signaling_pathway	4	0									
GO:0042345_regulation_of_NF-kappaB_import_into_nucleus	4	0									
GO:0042348_NF-kappaB_import_into_nucleus	4	0									
GO:0042359_vitamin_D_metabolic_process	4	0									
GO:0042428_serotonin_metabolic_process	4	0									
GO:0042451_purine_nucleoside_biosynthetic_process	4	0									
GO:0042455_ribonucleoside_biosynthetic_process	4	0									
GO:0042473_outer_ear_morphogenesis	4	0									
GO:0042522_regulation_of_tyrosine_phosphorylation_of_Stat5_protein	4	0									
GO:0042535_positive_regulation_of_tumor_necrosis_factor_biosynthetic_process	4	0									
GO:0042541_hemoglobin_biosynthetic_process	4	0									
GO:0042558_pteridine_and_derivative_metabolic_process	4	0									
GO:0042634_regulation_of_hair_cycle	4	0									
GO:0042744_hydrogen_peroxide_catabolic_process	4	0									
GO:0042773_ATP_synthesis_coupled_electron_transport	4	0									
GO:0042775_mitochondrial_ATP_synthesis_coupled_electron_transport	4	0									
GO:0042832_defense_response_to_protozoan	4	0									
GO:0042982_amyloid_precursor_protein_metabolic_process	4	0									
GO:0042992_negative_regulation_of_transcription_factor_import_into_nucleus	4	0									
GO:0043043_peptide_biosynthetic_process	4	0									
GO:0043129_surfactant_homeostasis	4	0									
GO:0043374_CD8-positive__alpha-beta_T_cell_differentiation	4	0									
GO:0043470_regulation_of_carbohydrate_catabolic_process	4	0									
GO:0043471_regulation_of_cellular_carbohydrate_catabolic_process	4	0									
GO:0043484_regulation_of_RNA_splicing	4	0									
GO:0043500_muscle_adaptation	4	0									
GO:0043534_blood_vessel_endothelial_cell_migration	4	0									
GO:0043691_reverse_cholesterol_transport	4	0									
GO:0044243_multicellular_organismal_catabolic_process	4	0									
GO:0044403_symbiosis__encompassing_mutualism_through_parasitism	4	0									
GO:0044419_interspecies_interaction_between_organisms	4	0									
GO:0045066_regulatory_T_cell_differentiation	4	0									
GO:0045078_positive_regulation_of_interferon-gamma_biosynthetic_process	4	0									
GO:0045332_phospholipid_translocation	4	0									
GO:0045346_regulation_of_MHC_class_II_biosynthetic_process	4	0									
GO:0045350_interferon-beta_biosynthetic_process	4	0									
GO:0045357_regulation_of_interferon-beta_biosynthetic_process	4	0									
GO:0045359_positive_regulation_of_interferon-beta_biosynthetic_process	4	0									
GO:0045600_positive_regulation_of_fat_cell_differentiation	4	0									
GO:0045616_regulation_of_keratinocyte_differentiation	4	0									
GO:0045624_positive_regulation_of_T-helper_cell_differentiation	4	0									
GO:0045628_regulation_of_T-helper_2_cell_differentiation	4	0									
GO:0045634_regulation_of_melanocyte_differentiation	4	0									
GO:0045647_negative_regulation_of_erythrocyte_differentiation	4	0									
GO:0045672_positive_regulation_of_osteoclast_differentiation	4	0									
GO:0045684_positive_regulation_of_epidermis_development	4	0									
GO:0045736_negative_regulation_of_cyclin-dependent_protein_kinase_activity	4	0									
GO:0045742_positive_regulation_of_epidermal_growth_factor_receptor_signaling_pathway	4	0									
GO:0045747_positive_regulation_of_Notch_signaling_pathway	4	0									
GO:0045767_regulation_of_anti-apoptosis	4	0									
GO:0045779_negative_regulation_of_bone_resorption	4	0									
GO:0045923_positive_regulation_of_fatty_acid_metabolic_process	4	0									
GO:0045930_negative_regulation_of_mitotic_cell_cycle	4	0									
GO:0045940_positive_regulation_of_steroid_metabolic_process	4	0									
GO:0045980_negative_regulation_of_nucleotide_metabolic_process	4	0									
GO:0046129_purine_ribonucleoside_biosynthetic_process	4	0									
GO:0046173_polyol_biosynthetic_process	4	0									
GO:0046541_saliva_secretion	4	0									
GO:0046548_retinal_rod_cell_development	4	0									
GO:0046579_positive_regulation_of_Ras_protein_signal_transduction	4	0									
GO:0046639_negative_regulation_of_alpha-beta_T_cell_differentiation	4	0									
GO:0046642_negative_regulation_of_alpha-beta_T_cell_proliferation	4	0									
GO:0046668_regulation_of_retinal_cell_programmed_cell_death	4	0									
GO:0046686_response_to_cadmium_ion	4	0									
GO:0046835_carbohydrate_phosphorylation	4	0									
GO:0046902_regulation_of_mitochondrial_membrane_permeability	4	0									
GO:0047496_vesicle_transport_along_microtubule	4	0									
GO:0048011_nerve_growth_factor_receptor_signaling_pathway	4	0									
GO:0048024_regulation_of_nuclear_mRNA_splicing__via_spliceosome	4	0									
GO:0048240_sperm_capacitation	4	0									
GO:0048341_paraxial_mesoderm_formation	4	0									
GO:0048484_enteric_nervous_system_development	4	0									
GO:0048512_circadian_behavior	4	0									
GO:0048558_embryonic_gut_morphogenesis	4	0									
GO:0048639_positive_regulation_of_developmental_growth	4	0									
GO:0048710_regulation_of_astrocyte_differentiation	4	0									
GO:0048841_regulation_of_axon_extension_involved_in_axon_guidance	4	0									
GO:0048843_negative_regulation_of_axon_extension_involved_in_axon_guidance	4	0									
GO:0048846_axon_extension_involved_in_axon_guidance	4	0									
GO:0048875_chemical_homeostasis_within_a_tissue	4	0									
GO:0048935_peripheral_nervous_system_neuron_development	4	0									
GO:0050702_interleukin-1_beta_secretion	4	0									
GO:0050704_regulation_of_interleukin-1_secretion	4	0									
GO:0050706_regulation_of_interleukin-1_beta_secretion	4	0									
GO:0050716_positive_regulation_of_interleukin-1_secretion	4	0									
GO:0050718_positive_regulation_of_interleukin-1_beta_secretion	4	0									
GO:0050820_positive_regulation_of_coagulation	4	0									
GO:0050891_multicellular_organismal_water_homeostasis	4	0									
GO:0050919_negative_chemotaxis	4	0									
GO:0050932_regulation_of_pigment_cell_differentiation	4	0									
GO:0050961_detection_of_temperature_stimulus_involved_in_sensory_perception	4	0									
GO:0050965_detection_of_temperature_stimulus_involved_in_sensory_perception_of_pain	4	0									
GO:0050994_regulation_of_lipid_catabolic_process	4	0									
GO:0051024_positive_regulation_of_immunoglobulin_secretion	4	0									
GO:0051055_negative_regulation_of_lipid_biosynthetic_process	4	0									
GO:0051148_negative_regulation_of_muscle_cell_differentiation	4	0									
GO:0051205_protein_insertion_into_membrane	4	0									
GO:0051225_spindle_assembly	4	0									
GO:0051341_regulation_of_oxidoreductase_activity	4	0									
GO:0051452_intracellular_pH_reduction	4	0									
GO:0051567_histone_H3-K9_methylation	4	0									
GO:0051642_centrosome_localization	4	0									
GO:0051797_regulation_of_hair_follicle_development	4	0									
GO:0051897_positive_regulation_of_protein_kinase_B_signaling_cascade	4	0									
GO:0051904_pigment_granule_transport	4	0									
GO:0055009_atrial_cardiac_muscle_morphogenesis	4	0									
GO:0060008_Sertoli_cell_differentiation	4	0									
GO:0060011_Sertoli_cell_proliferation	4	0									
GO:0060057_apoptosis_involved_in_mammary_gland_involution	4	0									
GO:0060058_positive_regulation_of_apoptosis_involved_in_mammary_gland_involution	4	0									
GO:0060065_uterus_development	4	0									
GO:0060087_relaxation_of_vascular_smooth_muscle	4	0									
GO:0060120_inner_ear_receptor_cell_fate_commitment	4	0									
GO:0060157_urinary_bladder_development	4	0									
GO:0060158_activation_of_phospholipase_C_activity_by_dopamine_receptor_signaling_pathway	4	0									
GO:0060164_regulation_of_timing_of_neuron_differentiation	4	0									
GO:0060235_lens_induction_in_camera-type_eye	4	0									
GO:0060291_long-term_synaptic_potentiation	4	0									
GO:0060412_ventricular_septum_morphogenesis	4	0									
GO:0060459_left_lung_development	4	0									
GO:0060528_secretory_columnal_luminar_epithelial_cell_differentiation_involved_in_prostate_glandular_acinus_development	4	0									
GO:0060561_apoptosis_involved_in_morphogenesis	4	0									
GO:0060592_mammary_gland_formation	4	0									
GO:0060644_mammary_gland_epithelial_cell_differentiation	4	0									
GO:0060666_dichotomous_subdivision_of_terminal_units_involved_in_salivary_gland_branching	4	0									
GO:0060737_prostate_gland_morphogenetic_growth	4	0									
GO:0060743_epithelial_cell_maturation_involved_in_prostate_gland_development	4	0									
GO:0060751_mammary_gland_duct_branch_elongation	4	0									
GO:0060900_embryonic_camera-type_eye_formation	4	0									
GO:0070059_apoptosis_in_response_to_endoplasmic_reticulum_stress	4	0									
GO:0070254_mucus_secretion	4	0									
GO:0070255_regulation_of_mucus_secretion	4	0									
GO:0070301_cellular_response_to_hydrogen_peroxide	4	0									
GO:0070585_protein_localization_in_mitochondrion	4	0									
GO:0000060_protein_import_into_nucleus__translocation	14	0	0.000000	-0.000000	802	649.963876	742.72	835.476124	0.926085
GO:0000077_DNA_damage_checkpoint	14	0	0.000000	-0.000000	802	649.963876	742.72	835.476124	0.926085
GO:0001502_cartilage_condensation	14	0	0.000000	-0.000000	802	649.963876	742.72	835.476124	0.926085
GO:0001829_trophectodermal_cell_differentiation	14	0	0.000000	-0.000000	802	649.963876	742.72	835.476124	0.926085
GO:0002027_regulation_of_heart_rate	14	0	0.000000	-0.000000	802	649.963876	742.72	835.476124	0.926085
GO:0002262_myeloid_cell_homeostasis	14	0	0.000000	-0.000000	802	649.963876	742.72	835.476124	0.926085
GO:0002698_negative_regulation_of_immune_effector_process	14	0	0.000000	-0.000000	802	649.963876	742.72	835.476124	0.926085
GO:0006304_DNA_modification	14	0	0.000000	-0.000000	802	649.963876	742.72	835.476124	0.926085
GO:0006305_DNA_alkylation	14	0	0.000000	-0.000000	802	649.963876	742.72	835.476124	0.926085
GO:0006306_DNA_methylation	14	0	0.000000	-0.000000	802	649.963876	742.72	835.476124	0.926085
GO:0006695_cholesterol_biosynthetic_process	14	0	0.000000	-0.000000	802	649.963876	742.72	835.476124	0.926085
GO:0006914_autophagy	14	0	0.000000	-0.000000	802	649.963876	742.72	835.476124	0.926085
GO:0006970_response_to_osmotic_stress	14	0	0.000000	-0.000000	802	649.963876	742.72	835.476124	0.926085
GO:0007157_heterophilic_cell_adhesion	14	0	0.000000	-0.000000	802	649.963876	742.72	835.476124	0.926085
GO:0007530_sex_determination	14	0	0.000000	-0.000000	802	649.963876	742.72	835.476124	0.926085
GO:0007589_body_fluid_secretion	14	0	0.000000	-0.000000	802	649.963876	742.72	835.476124	0.926085
GO:0008064_regulation_of_actin_polymerization_or_depolymerization	14	0	0.000000	-0.000000	802	649.963876	742.72	835.476124	0.926085
GO:0008306_associative_learning	14	0	0.000000	-0.000000	802	649.963876	742.72	835.476124	0.926085
GO:0008630_DNA_damage_response__signal_transduction_resulting_in_induction_of_apoptosis	14	0	0.000000	-0.000000	802	649.963876	742.72	835.476124	0.926085
GO:0009108_coenzyme_biosynthetic_process	14	0	0.000000	-0.000000	802	649.963876	742.72	835.476124	0.926085
GO:0009267_cellular_response_to_starvation	14	0	0.000000	-0.000000	802	649.963876	742.72	835.476124	0.926085
GO:0009895_negative_regulation_of_catabolic_process	14	0	0.000000	-0.000000	802	649.963876	742.72	835.476124	0.926085
GO:0010332_response_to_gamma_radiation	14	0	0.000000	-0.000000	802	649.963876	742.72	835.476124	0.926085
GO:0014855_striated_muscle_cell_proliferation	14	0	0.000000	-0.000000	802	649.963876	742.72	835.476124	0.926085
GO:0016573_histone_acetylation	14	0	0.000000	-0.000000	802	649.963876	742.72	835.476124	0.926085
GO:0018130_heterocycle_biosynthetic_process	14	0	0.000000	-0.000000	802	649.963876	742.72	835.476124	0.926085
GO:0019217_regulation_of_fatty_acid_metabolic_process	14	0	0.000000	-0.000000	802	649.963876	742.72	835.476124	0.926085
GO:0021782_glial_cell_development	14	0	0.000000	-0.000000	802	649.963876	742.72	835.476124	0.926085
GO:0021904_dorsal_ventral_neural_tube_patterning	14	0	0.000000	-0.000000	802	649.963876	742.72	835.476124	0.926085
GO:0030032_lamellipodium_assembly	14	0	0.000000	-0.000000	802	649.963876	742.72	835.476124	0.926085
GO:0030148_sphingolipid_biosynthetic_process	14	0	0.000000	-0.000000	802	649.963876	742.72	835.476124	0.926085
GO:0030162_regulation_of_proteolysis	14	0	0.000000	-0.000000	802	649.963876	742.72	835.476124	0.926085
GO:0030832_regulation_of_actin_filament_length	14	0	0.000000	-0.000000	802	649.963876	742.72	835.476124	0.926085
GO:0031099_regeneration	14	0	0.000000	-0.000000	802	649.963876	742.72	835.476124	0.926085
GO:0031346_positive_regulation_of_cell_projection_organization	14	0	0.000000	-0.000000	802	649.963876	742.72	835.476124	0.926085
GO:0031663_lipopolysaccharide-mediated_signaling_pathway	14	0	0.000000	-0.000000	802	649.963876	742.72	835.476124	0.926085
GO:0032271_regulation_of_protein_polymerization	14	0	0.000000	-0.000000	802	649.963876	742.72	835.476124	0.926085
GO:0033044_regulation_of_chromosome_organization	14	0	0.000000	-0.000000	802	649.963876	742.72	835.476124	0.926085
GO:0034104_negative_regulation_of_tissue_remodeling	14	0	0.000000	-0.000000	802	649.963876	742.72	835.476124	0.926085
GO:0034623_cellular_macromolecular_complex_disassembly	14	0	0.000000	-0.000000	802	649.963876	742.72	835.476124	0.926085
GO:0035036_sperm-egg_recognition	14	0	0.000000	-0.000000	802	649.963876	742.72	835.476124	0.926085
GO:0042310_vasoconstriction	14	0	0.000000	-0.000000	802	649.963876	742.72	835.476124	0.926085
GO:0042573_retinoic_acid_metabolic_process	14	0	0.000000	-0.000000	802	649.963876	742.72	835.476124	0.926085
GO:0043123_positive_regulation_of_I-kappaB_kinase_NF-kappaB_cascade	14	0	0.000000	-0.000000	802	649.963876	742.72	835.476124	0.926085
GO:0043254_regulation_of_protein_complex_assembly	14	0	0.000000	-0.000000	802	649.963876	742.72	835.476124	0.926085
GO:0043491_protein_kinase_B_signaling_cascade	14	0	0.000000	-0.000000	802	649.963876	742.72	835.476124	0.926085
GO:0044236_multicellular_organismal_metabolic_process	14	0	0.000000	-0.000000	802	649.963876	742.72	835.476124	0.926085
GO:0045061_thymic_T_cell_selection	14	0	0.000000	-0.000000	802	649.963876	742.72	835.476124	0.926085
GO:0045453_bone_resorption	14	0	0.000000	-0.000000	802	649.963876	742.72	835.476124	0.926085
GO:0045598_regulation_of_fat_cell_differentiation	14	0	0.000000	-0.000000	802	649.963876	742.72	835.476124	0.926085
GO:0045732_positive_regulation_of_protein_catabolic_process	14	0	0.000000	-0.000000	802	649.963876	742.72	835.476124	0.926085
GO:0048048_embryonic_eye_morphogenesis	14	0	0.000000	-0.000000	802	649.963876	742.72	835.476124	0.926085
GO:0048545_response_to_steroid_hormone_stimulus	14	0	0.000000	-0.000000	802	649.963876	742.72	835.476124	0.926085
GO:0048844_artery_morphogenesis	14	0	0.000000	-0.000000	802	649.963876	742.72	835.476124	0.926085
GO:0050810_regulation_of_steroid_biosynthetic_process	14	0	0.000000	-0.000000	802	649.963876	742.72	835.476124	0.926085
GO:0051017_actin_filament_bundle_formation	14	0	0.000000	-0.000000	802	649.963876	742.72	835.476124	0.926085
GO:0051053_negative_regulation_of_DNA_metabolic_process	14	0	0.000000	-0.000000	802	649.963876	742.72	835.476124	0.926085
GO:0051054_positive_regulation_of_DNA_metabolic_process	14	0	0.000000	-0.000000	802	649.963876	742.72	835.476124	0.926085
GO:0051100_negative_regulation_of_binding	14	0	0.000000	-0.000000	802	649.963876	742.72	835.476124	0.926085
GO:0051952_regulation_of_amine_transport	14	0	0.000000	-0.000000	802	649.963876	742.72	835.476124	0.926085
GO:0060716_labyrinthine_layer_blood_vessel_development	14	0	0.000000	-0.000000	802	649.963876	742.72	835.476124	0.926085
GO:0060840_artery_development	14	0	0.000000	-0.000000	802	649.963876	742.72	835.476124	0.926085
GO:0000079_regulation_of_cyclin-dependent_protein_kinase_activity	7	0	0.000000	-0.000000	971	826.838855	917.06	1007.281145	0.944449
GO:0000188_inactivation_of_MAPK_activity	7	0	0.000000	-0.000000	971	826.838855	917.06	1007.281145	0.944449
GO:0001504_neurotransmitter_uptake	7	0	0.000000	-0.000000	971	826.838855	917.06	1007.281145	0.944449
GO:0001556_oocyte_maturation	7	0	0.000000	-0.000000	971	826.838855	917.06	1007.281145	0.944449
GO:0001573_ganglioside_metabolic_process	7	0	0.000000	-0.000000	971	826.838855	917.06	1007.281145	0.944449
GO:0001736_establishment_of_planar_polarity	7	0	0.000000	-0.000000	971	826.838855	917.06	1007.281145	0.944449
GO:0001839_neural_plate_morphogenesis	7	0	0.000000	-0.000000	971	826.838855	917.06	1007.281145	0.944449
GO:0001936_regulation_of_endothelial_cell_proliferation	7	0	0.000000	-0.000000	971	826.838855	917.06	1007.281145	0.944449
GO:0001967_suckling_behavior	7	0	0.000000	-0.000000	971	826.838855	917.06	1007.281145	0.944449
GO:0002011_morphogenesis_of_an_epithelial_sheet	7	0	0.000000	-0.000000	971	826.838855	917.06	1007.281145	0.944449
GO:0002063_chondrocyte_development	7	0	0.000000	-0.000000	971	826.838855	917.06	1007.281145	0.944449
GO:0002067_glandular_epithelial_cell_differentiation	7	0	0.000000	-0.000000	971	826.838855	917.06	1007.281145	0.944449
GO:0002076_osteoblast_development	7	0	0.000000	-0.000000	971	826.838855	917.06	1007.281145	0.944449
GO:0002087_regulation_of_respiratory_gaseous_exchange_by_neurological_system_process	7	0	0.000000	-0.000000	971	826.838855	917.06	1007.281145	0.944449
GO:0002093_auditory_receptor_cell_morphogenesis	7	0	0.000000	-0.000000	971	826.838855	917.06	1007.281145	0.944449
GO:0002224_toll-like_receptor_signaling_pathway	7	0	0.000000	-0.000000	971	826.838855	917.06	1007.281145	0.944449
GO:0002455_humoral_immune_response_mediated_by_circulating_immunoglobulin	7	0	0.000000	-0.000000	971	826.838855	917.06	1007.281145	0.944449
GO:0002643_regulation_of_tolerance_induction	7	0	0.000000	-0.000000	971	826.838855	917.06	1007.281145	0.944449
GO:0002645_positive_regulation_of_tolerance_induction	7	0	0.000000	-0.000000	971	826.838855	917.06	1007.281145	0.944449
GO:0002714_positive_regulation_of_B_cell_mediated_immunity	7	0	0.000000	-0.000000	971	826.838855	917.06	1007.281145	0.944449
GO:0002792_negative_regulation_of_peptide_secretion	7	0	0.000000	-0.000000	971	826.838855	917.06	1007.281145	0.944449
GO:0002793_positive_regulation_of_peptide_secretion	7	0	0.000000	-0.000000	971	826.838855	917.06	1007.281145	0.944449
GO:0002828_regulation_of_T-helper_2_type_immune_response	7	0	0.000000	-0.000000	971	826.838855	917.06	1007.281145	0.944449
GO:0002863_positive_regulation_of_inflammatory_response_to_antigenic_stimulus	7	0	0.000000	-0.000000	971	826.838855	917.06	1007.281145	0.944449
GO:0002891_positive_regulation_of_immunoglobulin_mediated_immune_response	7	0	0.000000	-0.000000	971	826.838855	917.06	1007.281145	0.944449
GO:0003084_positive_regulation_of_systemic_arterial_blood_pressure	7	0	0.000000	-0.000000	971	826.838855	917.06	1007.281145	0.944449
GO:0003085_negative_regulation_of_systemic_arterial_blood_pressure	7	0	0.000000	-0.000000	971	826.838855	917.06	1007.281145	0.944449
GO:0006041_glucosamine_metabolic_process	7	0	0.000000	-0.000000	971	826.838855	917.06	1007.281145	0.944449
GO:0006044_N-acetylglucosamine_metabolic_process	7	0	0.000000	-0.000000	971	826.838855	917.06	1007.281145	0.944449
GO:0006096_glycolysis	7	0	0.000000	-0.000000	971	826.838855	917.06	1007.281145	0.944449
GO:0006119_oxidative_phosphorylation	7	0	0.000000	-0.000000	971	826.838855	917.06	1007.281145	0.944449
GO:0006275_regulation_of_DNA_replication	7	0	0.000000	-0.000000	971	826.838855	917.06	1007.281145	0.944449
GO:0006298_mismatch_repair	7	0	0.000000	-0.000000	971	826.838855	917.06	1007.281145	0.944449
GO:0006352_transcription_initiation	7	0	0.000000	-0.000000	971	826.838855	917.06	1007.281145	0.944449
GO:0006401_RNA_catabolic_process	7	0	0.000000	-0.000000	971	826.838855	917.06	1007.281145	0.944449
GO:0006406_mRNA_export_from_nucleus	7	0	0.000000	-0.000000	971	826.838855	917.06	1007.281145	0.944449
GO:0006505_GPI_anchor_metabolic_process	7	0	0.000000	-0.000000	971	826.838855	917.06	1007.281145	0.944449
GO:0006516_glycoprotein_catabolic_process	7	0	0.000000	-0.000000	971	826.838855	917.06	1007.281145	0.944449
GO:0006612_protein_targeting_to_membrane	7	0	0.000000	-0.000000	971	826.838855	917.06	1007.281145	0.944449
GO:0006769_nicotinamide_metabolic_process	7	0	0.000000	-0.000000	971	826.838855	917.06	1007.281145	0.944449
GO:0006783_heme_biosynthetic_process	7	0	0.000000	-0.000000	971	826.838855	917.06	1007.281145	0.944449
GO:0006818_hydrogen_transport	7	0	0.000000	-0.000000	971	826.838855	917.06	1007.281145	0.944449
GO:0006878_cellular_copper_ion_homeostasis	7	0	0.000000	-0.000000	971	826.838855	917.06	1007.281145	0.944449
GO:0006884_cell_volume_homeostasis	7	0	0.000000	-0.000000	971	826.838855	917.06	1007.281145	0.944449
GO:0007019_microtubule_depolymerization	7	0	0.000000	-0.000000	971	826.838855	917.06	1007.281145	0.944449
GO:0007026_negative_regulation_of_microtubule_depolymerization	7	0	0.000000	-0.000000	971	826.838855	917.06	1007.281145	0.944449
GO:0007034_vacuolar_transport	7	0	0.000000	-0.000000	971	826.838855	917.06	1007.281145	0.944449
GO:0007062_sister_chromatid_cohesion	7	0	0.000000	-0.000000	971	826.838855	917.06	1007.281145	0.944449
GO:0007130_synaptonemal_complex_assembly	7	0	0.000000	-0.000000	971	826.838855	917.06	1007.281145	0.944449
GO:0007164_establishment_of_tissue_polarity	7	0	0.000000	-0.000000	971	826.838855	917.06	1007.281145	0.944449
GO:0007191_activation_of_adenylate_cyclase_activity_by_dopamine_receptor_signaling_pathway	7	0	0.000000	-0.000000	971	826.838855	917.06	1007.281145	0.944449
GO:0007271_synaptic_transmission__cholinergic	7	0	0.000000	-0.000000	971	826.838855	917.06	1007.281145	0.944449
GO:0007413_axonal_fasciculation	7	0	0.000000	-0.000000	971	826.838855	917.06	1007.281145	0.944449
GO:0007440_foregut_morphogenesis	7	0	0.000000	-0.000000	971	826.838855	917.06	1007.281145	0.944449
GO:0007616_long-term_memory	7	0	0.000000	-0.000000	971	826.838855	917.06	1007.281145	0.944449
GO:0008033_tRNA_processing	7	0	0.000000	-0.000000	971	826.838855	917.06	1007.281145	0.944449
GO:0008299_isoprenoid_biosynthetic_process	7	0	0.000000	-0.000000	971	826.838855	917.06	1007.281145	0.944449
GO:0008340_determination_of_adult_lifespan	7	0	0.000000	-0.000000	971	826.838855	917.06	1007.281145	0.944449
GO:0009150_purine_ribonucleotide_metabolic_process	7	0	0.000000	-0.000000	971	826.838855	917.06	1007.281145	0.944449
GO:0009259_ribonucleotide_metabolic_process	7	0	0.000000	-0.000000	971	826.838855	917.06	1007.281145	0.944449
GO:0009311_oligosaccharide_metabolic_process	7	0	0.000000	-0.000000	971	826.838855	917.06	1007.281145	0.944449
GO:0009820_alkaloid_metabolic_process	7	0	0.000000	-0.000000	971	826.838855	917.06	1007.281145	0.944449
GO:0010469_regulation_of_receptor_activity	7	0	0.000000	-0.000000	971	826.838855	917.06	1007.281145	0.944449
GO:0010948_negative_regulation_of_cell_cycle_process	7	0	0.000000	-0.000000	971	826.838855	917.06	1007.281145	0.944449
GO:0014047_glutamate_secretion	7	0	0.000000	-0.000000	971	826.838855	917.06	1007.281145	0.944449
GO:0014066_regulation_of_phosphoinositide_3-kinase_cascade	7	0	0.000000	-0.000000	971	826.838855	917.06	1007.281145	0.944449
GO:0014821_phasic_smooth_muscle_contraction	7	0	0.000000	-0.000000	971	826.838855	917.06	1007.281145	0.944449
GO:0015697_quaternary_ammonium_group_transport	7	0	0.000000	-0.000000	971	826.838855	917.06	1007.281145	0.944449
GO:0015813_L-glutamate_transport	7	0	0.000000	-0.000000	971	826.838855	917.06	1007.281145	0.944449
GO:0015908_fatty_acid_transport	7	0	0.000000	-0.000000	971	826.838855	917.06	1007.281145	0.944449
GO:0015914_phospholipid_transport	7	0	0.000000	-0.000000	971	826.838855	917.06	1007.281145	0.944449
GO:0015992_proton_transport	7	0	0.000000	-0.000000	971	826.838855	917.06	1007.281145	0.944449
GO:0016339_calcium-dependent_cell-cell_adhesion	7	0	0.000000	-0.000000	971	826.838855	917.06	1007.281145	0.944449
GO:0016575_histone_deacetylation	7	0	0.000000	-0.000000	971	826.838855	917.06	1007.281145	0.944449
GO:0019362_pyridine_nucleotide_metabolic_process	7	0	0.000000	-0.000000	971	826.838855	917.06	1007.281145	0.944449
GO:0019800_peptide_cross-linking_via_chondroitin_4-sulfate_glycosaminoglycan	7	0	0.000000	-0.000000	971	826.838855	917.06	1007.281145	0.944449
GO:0020027_hemoglobin_metabolic_process	7	0	0.000000	-0.000000	971	826.838855	917.06	1007.281145	0.944449
GO:0021516_dorsal_spinal_cord_development	7	0	0.000000	-0.000000	971	826.838855	917.06	1007.281145	0.944449
GO:0021546_rhombomere_development	7	0	0.000000	-0.000000	971	826.838855	917.06	1007.281145	0.944449
GO:0021756_striatum_development	7	0	0.000000	-0.000000	971	826.838855	917.06	1007.281145	0.944449
GO:0021884_forebrain_neuron_development	7	0	0.000000	-0.000000	971	826.838855	917.06	1007.281145	0.944449
GO:0021984_adenohypophysis_development	7	0	0.000000	-0.000000	971	826.838855	917.06	1007.281145	0.944449
GO:0022407_regulation_of_cell-cell_adhesion	7	0	0.000000	-0.000000	971	826.838855	917.06	1007.281145	0.944449
GO:0022618_ribonucleoprotein_complex_assembly	7	0	0.000000	-0.000000	971	826.838855	917.06	1007.281145	0.944449
GO:0030104_water_homeostasis	7	0	0.000000	-0.000000	971	826.838855	917.06	1007.281145	0.944449
GO:0030201_heparan_sulfate_proteoglycan_metabolic_process	7	0	0.000000	-0.000000	971	826.838855	917.06	1007.281145	0.944449
GO:0030432_peristalsis	7	0	0.000000	-0.000000	971	826.838855	917.06	1007.281145	0.944449
GO:0030517_negative_regulation_of_axon_extension	7	0	0.000000	-0.000000	971	826.838855	917.06	1007.281145	0.944449
GO:0030520_estrogen_receptor_signaling_pathway	7	0	0.000000	-0.000000	971	826.838855	917.06	1007.281145	0.944449
GO:0030903_notochord_development	7	0	0.000000	-0.000000	971	826.838855	917.06	1007.281145	0.944449
GO:0031017_exocrine_pancreas_development	7	0	0.000000	-0.000000	971	826.838855	917.06	1007.281145	0.944449
GO:0031114_regulation_of_microtubule_depolymerization	7	0	0.000000	-0.000000	971	826.838855	917.06	1007.281145	0.944449
GO:0031124_mRNA_3'-end_processing	7	0	0.000000	-0.000000	971	826.838855	917.06	1007.281145	0.944449
GO:0031497_chromatin_assembly	7	0	0.000000	-0.000000	971	826.838855	917.06	1007.281145	0.944449
GO:0032104_regulation_of_response_to_extracellular_stimulus	7	0	0.000000	-0.000000	971	826.838855	917.06	1007.281145	0.944449
GO:0032107_regulation_of_response_to_nutrient_levels	7	0	0.000000	-0.000000	971	826.838855	917.06	1007.281145	0.944449
GO:0032228_regulation_of_synaptic_transmission__GABAergic	7	0	0.000000	-0.000000	971	826.838855	917.06	1007.281145	0.944449
GO:0032319_regulation_of_Rho_GTPase_activity	7	0	0.000000	-0.000000	971	826.838855	917.06	1007.281145	0.944449
GO:0032387_negative_regulation_of_intracellular_transport	7	0	0.000000	-0.000000	971	826.838855	917.06	1007.281145	0.944449
GO:0032507_maintenance_of_protein_location_in_cell	7	0	0.000000	-0.000000	971	826.838855	917.06	1007.281145	0.944449
GO:0033032_regulation_of_myeloid_cell_apoptosis	7	0	0.000000	-0.000000	971	826.838855	917.06	1007.281145	0.944449
GO:0033057_reproductive_behavior_in_a_multicellular_organism	7	0	0.000000	-0.000000	971	826.838855	917.06	1007.281145	0.944449
GO:0034599_cellular_response_to_oxidative_stress	7	0	0.000000	-0.000000	971	826.838855	917.06	1007.281145	0.944449
GO:0042033_chemokine_biosynthetic_process	7	0	0.000000	-0.000000	971	826.838855	917.06	1007.281145	0.944449
GO:0042133_neurotransmitter_metabolic_process	7	0	0.000000	-0.000000	971	826.838855	917.06	1007.281145	0.944449
GO:0042168_heme_metabolic_process	7	0	0.000000	-0.000000	971	826.838855	917.06	1007.281145	0.944449
GO:0042415_norepinephrine_metabolic_process	7	0	0.000000	-0.000000	971	826.838855	917.06	1007.281145	0.944449
GO:0042438_melanin_biosynthetic_process	7	0	0.000000	-0.000000	971	826.838855	917.06	1007.281145	0.944449
GO:0042503_tyrosine_phosphorylation_of_Stat3_protein	7	0	0.000000	-0.000000	971	826.838855	917.06	1007.281145	0.944449
GO:0042572_retinol_metabolic_process	7	0	0.000000	-0.000000	971	826.838855	917.06	1007.281145	0.944449
GO:0043353_enucleate_erythrocyte_differentiation	7	0	0.000000	-0.000000	971	826.838855	917.06	1007.281145	0.944449
GO:0043372_positive_regulation_of_CD4-positive__alpha_beta_T_cell_differentiation	7	0	0.000000	-0.000000	971	826.838855	917.06	1007.281145	0.944449
GO:0043449_cellular_alkene_metabolic_process	7	0	0.000000	-0.000000	971	826.838855	917.06	1007.281145	0.944449
GO:0043507_positive_regulation_of_JUN_kinase_activity	7	0	0.000000	-0.000000	971	826.838855	917.06	1007.281145	0.944449
GO:0043567_regulation_of_insulin-like_growth_factor_receptor_signaling_pathway	7	0	0.000000	-0.000000	971	826.838855	917.06	1007.281145	0.944449
GO:0043584_nose_development	7	0	0.000000	-0.000000	971	826.838855	917.06	1007.281145	0.944449
GO:0044065_regulation_of_respiratory_system_process	7	0	0.000000	-0.000000	971	826.838855	917.06	1007.281145	0.944449
GO:0044275_cellular_carbohydrate_catabolic_process	7	0	0.000000	-0.000000	971	826.838855	917.06	1007.281145	0.944449
GO:0045059_positive_thymic_T_cell_selection	7	0	0.000000	-0.000000	971	826.838855	917.06	1007.281145	0.944449
GO:0045073_regulation_of_chemokine_biosynthetic_process	7	0	0.000000	-0.000000	971	826.838855	917.06	1007.281145	0.944449
GO:0045581_negative_regulation_of_T_cell_differentiation	7	0	0.000000	-0.000000	971	826.838855	917.06	1007.281145	0.944449
GO:0045599_negative_regulation_of_fat_cell_differentiation	7	0	0.000000	-0.000000	971	826.838855	917.06	1007.281145	0.944449
GO:0045604_regulation_of_epidermal_cell_differentiation	7	0	0.000000	-0.000000	971	826.838855	917.06	1007.281145	0.944449
GO:0045668_negative_regulation_of_osteoblast_differentiation	7	0	0.000000	-0.000000	971	826.838855	917.06	1007.281145	0.944449
GO:0045823_positive_regulation_of_heart_contraction	7	0	0.000000	-0.000000	971	826.838855	917.06	1007.281145	0.944449
GO:0045840_positive_regulation_of_mitosis	7	0	0.000000	-0.000000	971	826.838855	917.06	1007.281145	0.944449
GO:0045862_positive_regulation_of_proteolysis	7	0	0.000000	-0.000000	971	826.838855	917.06	1007.281145	0.944449
GO:0045879_negative_regulation_of_smoothened_signaling_pathway	7	0	0.000000	-0.000000	971	826.838855	917.06	1007.281145	0.944449
GO:0045880_positive_regulation_of_smoothened_signaling_pathway	7	0	0.000000	-0.000000	971	826.838855	917.06	1007.281145	0.944449
GO:0045986_negative_regulation_of_smooth_muscle_contraction	7	0	0.000000	-0.000000	971	826.838855	917.06	1007.281145	0.944449
GO:0046496_nicotinamide_nucleotide_metabolic_process	7	0	0.000000	-0.000000	971	826.838855	917.06	1007.281145	0.944449
GO:0046504_glycerol_ether_biosynthetic_process	7	0	0.000000	-0.000000	971	826.838855	917.06	1007.281145	0.944449
GO:0046513_ceramide_biosynthetic_process	7	0	0.000000	-0.000000	971	826.838855	917.06	1007.281145	0.944449
GO:0046520_sphingoid_biosynthetic_process	7	0	0.000000	-0.000000	971	826.838855	917.06	1007.281145	0.944449
GO:0046543_development_of_secondary_female_sexual_characteristics	7	0	0.000000	-0.000000	971	826.838855	917.06	1007.281145	0.944449
GO:0046626_regulation_of_insulin_receptor_signaling_pathway	7	0	0.000000	-0.000000	971	826.838855	917.06	1007.281145	0.944449
GO:0046676_negative_regulation_of_insulin_secretion	7	0	0.000000	-0.000000	971	826.838855	917.06	1007.281145	0.944449
GO:0046677_response_to_antibiotic	7	0	0.000000	-0.000000	971	826.838855	917.06	1007.281145	0.944449
GO:0046823_negative_regulation_of_nucleocytoplasmic_transport	7	0	0.000000	-0.000000	971	826.838855	917.06	1007.281145	0.944449
GO:0046824_positive_regulation_of_nucleocytoplasmic_transport	7	0	0.000000	-0.000000	971	826.838855	917.06	1007.281145	0.944449
GO:0046847_filopodium_assembly	7	0	0.000000	-0.000000	971	826.838855	917.06	1007.281145	0.944449
GO:0048148_behavioral_response_to_cocaine	7	0	0.000000	-0.000000	971	826.838855	917.06	1007.281145	0.944449
GO:0048304_positive_regulation_of_isotype_switching_to_IgG_isotypes	7	0	0.000000	-0.000000	971	826.838855	917.06	1007.281145	0.944449
GO:0048486_parasympathetic_nervous_system_development	7	0	0.000000	-0.000000	971	826.838855	917.06	1007.281145	0.944449
GO:0048537_mucosal-associated_lymphoid_tissue_development	7	0	0.000000	-0.000000	971	826.838855	917.06	1007.281145	0.944449
GO:0048753_pigment_granule_organization	7	0	0.000000	-0.000000	971	826.838855	917.06	1007.281145	0.944449
GO:0048814_regulation_of_dendrite_morphogenesis	7	0	0.000000	-0.000000	971	826.838855	917.06	1007.281145	0.944449
GO:0048857_neural_nucleus_development	7	0	0.000000	-0.000000	971	826.838855	917.06	1007.281145	0.944449
GO:0050755_chemokine_metabolic_process	7	0	0.000000	-0.000000	971	826.838855	917.06	1007.281145	0.944449
GO:0050773_regulation_of_dendrite_development	7	0	0.000000	-0.000000	971	826.838855	917.06	1007.281145	0.944449
GO:0051028_mRNA_transport	7	0	0.000000	-0.000000	971	826.838855	917.06	1007.281145	0.944449
GO:0051785_positive_regulation_of_nuclear_division	7	0	0.000000	-0.000000	971	826.838855	917.06	1007.281145	0.944449
GO:0051928_positive_regulation_of_calcium_ion_transport	7	0	0.000000	-0.000000	971	826.838855	917.06	1007.281145	0.944449
GO:0055069_zinc_ion_homeostasis	7	0	0.000000	-0.000000	971	826.838855	917.06	1007.281145	0.944449
GO:0055070_copper_ion_homeostasis	7	0	0.000000	-0.000000	971	826.838855	917.06	1007.281145	0.944449
GO:0060037_pharyngeal_system_development	7	0	0.000000	-0.000000	971	826.838855	917.06	1007.281145	0.944449
GO:0060080_regulation_of_inhibitory_postsynaptic_membrane_potential	7	0	0.000000	-0.000000	971	826.838855	917.06	1007.281145	0.944449
GO:0060088_auditory_receptor_cell_stereocilium_organization	7	0	0.000000	-0.000000	971	826.838855	917.06	1007.281145	0.944449
GO:0060117_auditory_receptor_cell_development	7	0	0.000000	-0.000000	971	826.838855	917.06	1007.281145	0.944449
GO:0060441_branching_involved_in_lung_morphogenesis	7	0	0.000000	-0.000000	971	826.838855	917.06	1007.281145	0.944449
GO:0060526_prostate_glandular_acinus_morphogenesis	7	0	0.000000	-0.000000	971	826.838855	917.06	1007.281145	0.944449
GO:0060527_prostate_epithelial_cord_arborization_involved_in_prostate_glandular_acinus_morphogenesis	7	0	0.000000	-0.000000	971	826.838855	917.06	1007.281145	0.944449
GO:0060664_epithelial_cell_proliferation_involved_in_salivary_gland_morphogenesis	7	0	0.000000	-0.000000	971	826.838855	917.06	1007.281145	0.944449
GO:0060687_regulation_of_branching_involved_in_prostate_gland_morphogenesis	7	0	0.000000	-0.000000	971	826.838855	917.06	1007.281145	0.944449
GO:0060770_negative_regulation_of_epithelial_cell_proliferation_involved_in_prostate_gland_development	7	0	0.000000	-0.000000	971	826.838855	917.06	1007.281145	0.944449
GO:0060788_ectodermal_placode_formation	7	0	0.000000	-0.000000	971	826.838855	917.06	1007.281145	0.944449
GO:0060795_cell_fate_commitment_involved_in_the_formation_of_primary_germ_layers	7	0	0.000000	-0.000000	971	826.838855	917.06	1007.281145	0.944449
GO:0070228_regulation_of_lymphocyte_apoptosis	7	0	0.000000	-0.000000	971	826.838855	917.06	1007.281145	0.944449
GO:0070646_protein_modification_by_small_protein_removal	7	0	0.000000	-0.000000	971	826.838855	917.06	1007.281145	0.944449
GO:0002200_somatic_diversification_of_immune_receptors	34	0	0.000000	-0.000000	984	842.725508	931.87	1021.014492	0.947022
GO:0002237_response_to_molecule_of_bacterial_origin	34	0	0.000000	-0.000000	984	842.725508	931.87	1021.014492	0.947022
GO:0002699_positive_regulation_of_immune_effector_process	34	0	0.000000	-0.000000	984	842.725508	931.87	1021.014492	0.947022
GO:0007269_neurotransmitter_secretion	34	0	0.000000	-0.000000	984	842.725508	931.87	1021.014492	0.947022
GO:0007338_single_fertilization	34	0	0.000000	-0.000000	984	842.725508	931.87	1021.014492	0.947022
GO:0016054_organic_acid_catabolic_process	34	0	0.000000	-0.000000	984	842.725508	931.87	1021.014492	0.947022
GO:0019882_antigen_processing_and_presentation	34	0	0.000000	-0.000000	984	842.725508	931.87	1021.014492	0.947022
GO:0046395_carboxylic_acid_catabolic_process	34	0	0.000000	-0.000000	984	842.725508	931.87	1021.014492	0.947022
GO:0050730_regulation_of_peptidyl-tyrosine_phosphorylation	34	0	0.000000	-0.000000	984	842.725508	931.87	1021.014492	0.947022
GO:0051047_positive_regulation_of_secretion	34	0	0.000000	-0.000000	984	842.725508	931.87	1021.014492	0.947022
GO:0051052_regulation_of_DNA_metabolic_process	34	0	0.000000	-0.000000	984	842.725508	931.87	1021.014492	0.947022
GO:0060443_mammary_gland_morphogenesis	34	0	0.000000	-0.000000	984	842.725508	931.87	1021.014492	0.947022
GO:0060711_labyrinthine_layer_development	34	0	0.000000	-0.000000	984	842.725508	931.87	1021.014492	0.947022
GO:0008610_lipid_biosynthetic_process	94	0	0.000000	-0.000000	988	846.750114	935.22	1023.689886	0.946579
GO:0032943_mononuclear_cell_proliferation	94	0	0.000000	-0.000000	988	846.750114	935.22	1023.689886	0.946579
GO:0034984_cellular_response_to_DNA_damage_stimulus	94	0	0.000000	-0.000000	988	846.750114	935.22	1023.689886	0.946579
GO:0046651_lymphocyte_proliferation	94	0	0.000000	-0.000000	988	846.750114	935.22	1023.689886	0.946579
GO:0000278_mitotic_cell_cycle	80	0	0.000000	-0.000000	992	851.596776	939.26	1026.923224	0.946835
GO:0002250_adaptive_immune_response	80	0	0.000000	-0.000000	992	851.596776	939.26	1026.923224	0.946835
GO:0002460_adaptive_immune_response_based_on_somatic_recombination_of_immune_receptors_built_from_immunoglobulin_superfamily_domains	80	0	0.000000	-0.000000	992	851.596776	939.26	1026.923224	0.946835
GO:0006631_fatty_acid_metabolic_process	80	0	0.000000	-0.000000	992	851.596776	939.26	1026.923224	0.946835
GO:0015674_di-__tri-valent_inorganic_cation_transport	79	0	0.000000	-0.000000	994	853.006681	940.5	1027.993319	0.946177
GO:0051046_regulation_of_secretion	79	0	0.000000	-0.000000	994	853.006681	940.5	1027.993319	0.946177
GO:0009416_response_to_light_stimulus	74	0	0.000000	-0.000000	996	854.406382	941.68	1028.953618	0.945462
GO:0048771_tissue_remodeling	74	0	0.000000	-0.000000	996	854.406382	941.68	1028.953618	0.945462
GO:0000280_nuclear_division	24	0	0.000000	-0.000000	1022	880.519465	966.6	1052.680535	0.945793
GO:0001541_ovarian_follicle_development	24	0	0.000000	-0.000000	1022	880.519465	966.6	1052.680535	0.945793
GO:0002381_immunoglobulin_production_during_immune_response	24	0	0.000000	-0.000000	1022	880.519465	966.6	1052.680535	0.945793
GO:0006650_glycerophospholipid_metabolic_process	24	0	0.000000	-0.000000	1022	880.519465	966.6	1052.680535	0.945793
GO:0006941_striated_muscle_contraction	24	0	0.000000	-0.000000	1022	880.519465	966.6	1052.680535	0.945793
GO:0006959_humoral_immune_response	24	0	0.000000	-0.000000	1022	880.519465	966.6	1052.680535	0.945793
GO:0007050_cell_cycle_arrest	24	0	0.000000	-0.000000	1022	880.519465	966.6	1052.680535	0.945793
GO:0007067_mitosis	24	0	0.000000	-0.000000	1022	880.519465	966.6	1052.680535	0.945793
GO:0007204_elevation_of_cytosolic_calcium_ion_concentration	24	0	0.000000	-0.000000	1022	880.519465	966.6	1052.680535	0.945793
GO:0007259_JAK-STAT_cascade	24	0	0.000000	-0.000000	1022	880.519465	966.6	1052.680535	0.945793
GO:0007266_Rho_protein_signal_transduction	24	0	0.000000	-0.000000	1022	880.519465	966.6	1052.680535	0.945793
GO:0007632_visual_behavior	24	0	0.000000	-0.000000	1022	880.519465	966.6	1052.680535	0.945793
GO:0008629_induction_of_apoptosis_by_intracellular_signals	24	0	0.000000	-0.000000	1022	880.519465	966.6	1052.680535	0.945793
GO:0009612_response_to_mechanical_stimulus	24	0	0.000000	-0.000000	1022	880.519465	966.6	1052.680535	0.945793
GO:0014070_response_to_organic_cyclic_substance	24	0	0.000000	-0.000000	1022	880.519465	966.6	1052.680535	0.945793
GO:0032386_regulation_of_intracellular_transport	24	0	0.000000	-0.000000	1022	880.519465	966.6	1052.680535	0.945793
GO:0042158_lipoprotein_biosynthetic_process	24	0	0.000000	-0.000000	1022	880.519465	966.6	1052.680535	0.945793
GO:0042632_cholesterol_homeostasis	24	0	0.000000	-0.000000	1022	880.519465	966.6	1052.680535	0.945793
GO:0043410_positive_regulation_of_MAPKKK_cascade	24	0	0.000000	-0.000000	1022	880.519465	966.6	1052.680535	0.945793
GO:0043588_skin_development	24	0	0.000000	-0.000000	1022	880.519465	966.6	1052.680535	0.945793
GO:0048002_antigen_processing_and_presentation_of_peptide_antigen	24	0	0.000000	-0.000000	1022	880.519465	966.6	1052.680535	0.945793
GO:0048546_digestive_tract_morphogenesis	24	0	0.000000	-0.000000	1022	880.519465	966.6	1052.680535	0.945793
GO:0055092_sterol_homeostasis	24	0	0.000000	-0.000000	1022	880.519465	966.6	1052.680535	0.945793
GO:0060078_regulation_of_postsynaptic_membrane_potential	24	0	0.000000	-0.000000	1022	880.519465	966.6	1052.680535	0.945793
GO:0060113_inner_ear_receptor_cell_differentiation	24	0	0.000000	-0.000000	1022	880.519465	966.6	1052.680535	0.945793
GO:0070667_negative_regulation_of_mast_cell_proliferation	24	0	0.000000	-0.000000	1022	880.519465	966.6	1052.680535	0.945793
GO:0000302_response_to_reactive_oxygen_species	16	0	0.000000	-0.000000	1066	925.453027	1010.24	1095.026973	0.947692
GO:0001933_negative_regulation_of_protein_amino_acid_phosphorylation	16	0	0.000000	-0.000000	1066	925.453027	1010.24	1095.026973	0.947692
GO:0003044_regulation_of_systemic_arterial_blood_pressure_mediated_by_a_chemical_signal	16	0	0.000000	-0.000000	1066	925.453027	1010.24	1095.026973	0.947692
GO:0006664_glycolipid_metabolic_process	16	0	0.000000	-0.000000	1066	925.453027	1010.24	1095.026973	0.947692
GO:0006821_chloride_transport	16	0	0.000000	-0.000000	1066	925.453027	1010.24	1095.026973	0.947692
GO:0007033_vacuole_organization	16	0	0.000000	-0.000000	1066	925.453027	1010.24	1095.026973	0.947692
GO:0007156_homophilic_cell_adhesion	16	0	0.000000	-0.000000	1066	925.453027	1010.24	1095.026973	0.947692
GO:0007602_phototransduction	16	0	0.000000	-0.000000	1066	925.453027	1010.24	1095.026973	0.947692
GO:0008654_phospholipid_biosynthetic_process	16	0	0.000000	-0.000000	1066	925.453027	1010.24	1095.026973	0.947692
GO:0009988_cell-cell_recognition	16	0	0.000000	-0.000000	1066	925.453027	1010.24	1095.026973	0.947692
GO:0010038_response_to_metal_ion	16	0	0.000000	-0.000000	1066	925.453027	1010.24	1095.026973	0.947692
GO:0010243_response_to_organic_nitrogen	16	0	0.000000	-0.000000	1066	925.453027	1010.24	1095.026973	0.947692
GO:0010876_lipid_localization	16	0	0.000000	-0.000000	1066	925.453027	1010.24	1095.026973	0.947692
GO:0014075_response_to_amine_stimulus	16	0	0.000000	-0.000000	1066	925.453027	1010.24	1095.026973	0.947692
GO:0016126_sterol_biosynthetic_process	16	0	0.000000	-0.000000	1066	925.453027	1010.24	1095.026973	0.947692
GO:0019722_calcium-mediated_signaling	16	0	0.000000	-0.000000	1066	925.453027	1010.24	1095.026973	0.947692
GO:0019915_lipid_storage	16	0	0.000000	-0.000000	1066	925.453027	1010.24	1095.026973	0.947692
GO:0021696_cerebellar_cortex_morphogenesis	16	0	0.000000	-0.000000	1066	925.453027	1010.24	1095.026973	0.947692
GO:0030890_positive_regulation_of_B_cell_proliferation	16	0	0.000000	-0.000000	1066	925.453027	1010.24	1095.026973	0.947692
GO:0031345_negative_regulation_of_cell_projection_organization	16	0	0.000000	-0.000000	1066	925.453027	1010.24	1095.026973	0.947692
GO:0031570_DNA_integrity_checkpoint	16	0	0.000000	-0.000000	1066	925.453027	1010.24	1095.026973	0.947692
GO:0031669_cellular_response_to_nutrient_levels	16	0	0.000000	-0.000000	1066	925.453027	1010.24	1095.026973	0.947692
GO:0032663_regulation_of_interleukin-2_production	16	0	0.000000	-0.000000	1066	925.453027	1010.24	1095.026973	0.947692
GO:0032956_regulation_of_actin_cytoskeleton_organization	16	0	0.000000	-0.000000	1066	925.453027	1010.24	1095.026973	0.947692
GO:0042311_vasodilation	16	0	0.000000	-0.000000	1066	925.453027	1010.24	1095.026973	0.947692
GO:0042594_response_to_starvation	16	0	0.000000	-0.000000	1066	925.453027	1010.24	1095.026973	0.947692
GO:0042596_fear_response	16	0	0.000000	-0.000000	1066	925.453027	1010.24	1095.026973	0.947692
GO:0043087_regulation_of_GTPase_activity	16	0	0.000000	-0.000000	1066	925.453027	1010.24	1095.026973	0.947692
GO:0043122_regulation_of_I-kappaB_kinase_NF-kappaB_cascade	16	0	0.000000	-0.000000	1066	925.453027	1010.24	1095.026973	0.947692
GO:0043367_CD4-positive__alpha_beta_T_cell_differentiation	16	0	0.000000	-0.000000	1066	925.453027	1010.24	1095.026973	0.947692
GO:0045104_intermediate_filament_cytoskeleton_organization	16	0	0.000000	-0.000000	1066	925.453027	1010.24	1095.026973	0.947692
GO:0046148_pigment_biosynthetic_process	16	0	0.000000	-0.000000	1066	925.453027	1010.24	1095.026973	0.947692
GO:0046467_membrane_lipid_biosynthetic_process	16	0	0.000000	-0.000000	1066	925.453027	1010.24	1095.026973	0.947692
GO:0046633_alpha-beta_T_cell_proliferation	16	0	0.000000	-0.000000	1066	925.453027	1010.24	1095.026973	0.947692
GO:0046700_heterocycle_catabolic_process	16	0	0.000000	-0.000000	1066	925.453027	1010.24	1095.026973	0.947692
GO:0048015_phosphoinositide-mediated_signaling	16	0	0.000000	-0.000000	1066	925.453027	1010.24	1095.026973	0.947692
GO:0048286_lung_alveolus_development	16	0	0.000000	-0.000000	1066	925.453027	1010.24	1095.026973	0.947692
GO:0048483_autonomic_nervous_system_development	16	0	0.000000	-0.000000	1066	925.453027	1010.24	1095.026973	0.947692
GO:0050974_detection_of_mechanical_stimulus_involved_in_sensory_perception	16	0	0.000000	-0.000000	1066	925.453027	1010.24	1095.026973	0.947692
GO:0051048_negative_regulation_of_secretion	16	0	0.000000	-0.000000	1066	925.453027	1010.24	1095.026973	0.947692
GO:0051937_catecholamine_transport	16	0	0.000000	-0.000000	1066	925.453027	1010.24	1095.026973	0.947692
GO:0055007_cardiac_muscle_cell_differentiation	16	0	0.000000	-0.000000	1066	925.453027	1010.24	1095.026973	0.947692
GO:0060193_positive_regulation_of_lipase_activity	16	0	0.000000	-0.000000	1066	925.453027	1010.24	1095.026973	0.947692
GO:0060713_labyrinthine_layer_morphogenesis	16	0	0.000000	-0.000000	1066	925.453027	1010.24	1095.026973	0.947692
GO:0001843_neural_tube_closure	33	0	0.000000	-0.000000	1077	938.883427	1022.62	1106.356573	0.949508
GO:0002562_somatic_diversification_of_immune_receptors_via_germline_recombination_within_a_single_locus	33	0	0.000000	-0.000000	1077	938.883427	1022.62	1106.356573	0.949508
GO:0006643_membrane_lipid_metabolic_process	33	0	0.000000	-0.000000	1077	938.883427	1022.62	1106.356573	0.949508
GO:0007188_G-protein_signaling__coupled_to_cAMP_nucleotide_second_messenger	33	0	0.000000	-0.000000	1077	938.883427	1022.62	1106.356573	0.949508
GO:0007270_nerve-nerve_synaptic_transmission	33	0	0.000000	-0.000000	1077	938.883427	1022.62	1106.356573	0.949508
GO:0007565_female_pregnancy	33	0	0.000000	-0.000000	1077	938.883427	1022.62	1106.356573	0.949508
GO:0008643_carbohydrate_transport	33	0	0.000000	-0.000000	1077	938.883427	1022.62	1106.356573	0.949508
GO:0016444_somatic_cell_DNA_recombination	33	0	0.000000	-0.000000	1077	938.883427	1022.62	1106.356573	0.949508
GO:0022037_metencephalon_development	33	0	0.000000	-0.000000	1077	938.883427	1022.62	1106.356573	0.949508
GO:0042108_positive_regulation_of_cytokine_biosynthetic_process	33	0	0.000000	-0.000000	1077	938.883427	1022.62	1106.356573	0.949508
GO:0060606_tube_closure	33	0	0.000000	-0.000000	1077	938.883427	1022.62	1106.356573	0.949508
GO:0006974_response_to_DNA_damage_stimulus	113	0	0.000000	-0.000000	1078	939.973693	1023.64	1107.306307	0.949573
GO:0001910_regulation_of_leukocyte_mediated_cytotoxicity	27	0	0.000000	-0.000000	1094	956.168054	1039.14	1122.111946	0.949854
GO:0002761_regulation_of_myeloid_leukocyte_differentiation	27	0	0.000000	-0.000000	1094	956.168054	1039.14	1122.111946	0.949854
GO:0006479_protein_amino_acid_methylation	27	0	0.000000	-0.000000	1094	956.168054	1039.14	1122.111946	0.949854
GO:0007422_peripheral_nervous_system_development	27	0	0.000000	-0.000000	1094	956.168054	1039.14	1122.111946	0.949854
GO:0008213_protein_amino_acid_alkylation	27	0	0.000000	-0.000000	1094	956.168054	1039.14	1122.111946	0.949854
GO:0008286_insulin_receptor_signaling_pathway	27	0	0.000000	-0.000000	1094	956.168054	1039.14	1122.111946	0.949854
GO:0009411_response_to_UV	27	0	0.000000	-0.000000	1094	956.168054	1039.14	1122.111946	0.949854
GO:0010638_positive_regulation_of_organelle_organization	27	0	0.000000	-0.000000	1094	956.168054	1039.14	1122.111946	0.949854
GO:0016050_vesicle_organization	27	0	0.000000	-0.000000	1094	956.168054	1039.14	1122.111946	0.949854
GO:0019884_antigen_processing_and_presentation_of_exogenous_antigen	27	0	0.000000	-0.000000	1094	956.168054	1039.14	1122.111946	0.949854
GO:0030100_regulation_of_endocytosis	27	0	0.000000	-0.000000	1094	956.168054	1039.14	1122.111946	0.949854
GO:0031016_pancreas_development	27	0	0.000000	-0.000000	1094	956.168054	1039.14	1122.111946	0.949854
GO:0031341_regulation_of_cell_killing	27	0	0.000000	-0.000000	1094	956.168054	1039.14	1122.111946	0.949854
GO:0032496_response_to_lipopolysaccharide	27	0	0.000000	-0.000000	1094	956.168054	1039.14	1122.111946	0.949854
GO:0051272_positive_regulation_of_cell_motion	27	0	0.000000	-0.000000	1094	956.168054	1039.14	1122.111946	0.949854
GO:0070482_response_to_oxygen_levels	27	0	0.000000	-0.000000	1094	956.168054	1039.14	1122.111946	0.949854
GO:0010647_positive_regulation_of_cell_communication	110	0	0.000000	-0.000000	1096	958.643720	1041.17	1123.696280	0.949973
GO:0055080_cation_homeostasis	110	0	0.000000	-0.000000	1096	958.643720	1041.17	1123.696280	0.949973
GO:0050776_regulation_of_immune_response	130	0	0.000000	-0.000000	1097	960.364969	1042.54	1124.715031	0.950356
GO:0006936_muscle_contraction	73	0	0.000000	-0.000000	1100	964.088309	1045.76	1127.431691	0.950691
GO:0048706_embryonic_skeletal_system_development	73	0	0.000000	-0.000000	1100	964.088309	1045.76	1127.431691	0.950691
GO:0051336_regulation_of_hydrolase_activity	73	0	0.000000	-0.000000	1100	964.088309	1045.76	1127.431691	0.950691
GO:0000012_single_strand_break_repair	2	0									
GO:0000019_regulation_of_mitotic_recombination	2	0									
GO:0000076_DNA_replication_checkpoint	2	0									
GO:0000080_G1_phase_of_mitotic_cell_cycle	2	0									
GO:0000083_regulation_of_transcription_of_G1_S-phase_of_mitotic_cell_cycle	2	0									
GO:0000085_G2_phase_of_mitotic_cell_cycle	2	0									
GO:0000289_nuclear-transcribed_mRNA_poly(A)_tail_shortening	2	0									
GO:0000381_regulation_of_alternative_nuclear_mRNA_splicing__via_spliceosome	2	0									
GO:0000712_resolution_of_meiotic_joint_molecules_as_recombinants	2	0									
GO:0000720_pyrimidine_dimer_repair_by_nucleotide-excision_repair	2	0									
GO:0001302_replicative_cell_aging	2	0									
GO:0001306_age-dependent_response_to_oxidative_stress	2	0									
GO:0001514_selenocysteine_incorporation	2	0									
GO:0001522_pseudouridine_synthesis	2	0									
GO:0001543_ovarian_follicle_rupture	2	0									
GO:0001561_fatty_acid_alpha-oxidation	2	0									
GO:0001675_acrosome_assembly	2	0									
GO:0001743_optic_placode_formation	2	0									
GO:0001767_establishment_of_lymphocyte_polarity	2	0									
GO:0001768_establishment_of_T_cell_polarity	2	0									
GO:0001771_formation_of_immunological_synapse	2	0									
GO:0001774_microglial_cell_activation	2	0									
GO:0001781_neutrophil_apoptosis	2	0									
GO:0001787_natural_killer_cell_proliferation	2	0									
GO:0001788_antibody-dependent_cellular_cytotoxicity	2	0									
GO:0001806_type_IV_hypersensitivity	2	0									
GO:0001807_regulation_of_type_IV_hypersensitivity	2	0									
GO:0001808_negative_regulation_of_type_IV_hypersensitivity	2	0									
GO:0001823_mesonephros_development	2	0									
GO:0001845_phagolysosome_formation	2	0									
GO:0001866_NK_T_cell_proliferation	2	0									
GO:0001879_detection_of_yeast	2	0									
GO:0001886_endothelial_cell_morphogenesis	2	0									
GO:0001919_regulation_of_receptor_recycling	2	0									
GO:0001954_positive_regulation_of_cell-matrix_adhesion	2	0									
GO:0001977_renal_system_process_involved_in_regulation_of_blood_volume	2	0									
GO:0001982_baroreceptor_response_to_decreased_systemic_arterial_blood_pressure	2	0									
GO:0001983_baroreceptor_response_to_increased_systemic_arterial_blood_pressure	2	0									
GO:0001992_regulation_of_systemic_arterial_blood_pressure_by_vasopressin	2	0									
GO:0001997_positive_regulation_of_the_force_of_heart_contraction_by_epinephrine-norepinephrine	2	0									
GO:0001998_angiotensin_mediated_vasoconstriction_involved_in_regulation_of_systemic_arterial_blood_pressure	2	0									
GO:0001999_renal_response_to_blood_flow_during_renin-angiotensin_regulation_of_systemic_arterial_blood_pressure	2	0									
GO:0002018_renin-angiotensin_regulation_of_aldosterone_production	2	0									
GO:0002019_regulation_of_renal_output_by_angiotensin	2	0									
GO:0002024_diet_induced_thermogenesis	2	0									
GO:0002025_vasodilation_by_norepinephrine-epinephrine_involved_in_regulation_of_systemic_arterial_blood_pressure	2	0									
GO:0002029_desensitization_of_G-protein_coupled_receptor_protein_signaling_pathway	2	0									
GO:0002033_vasodilation_by_angiotensin_involved_in_regulation_of_systemic_arterial_blood_pressure	2	0									
GO:0002066_columnar_cuboidal_epithelial_cell_development	2	0									
GO:0002072_optic_cup_morphogenesis_involved_in_camera-type_eye_development	2	0									
GO:0002074_extraocular_skeletal_muscle_development	2	0									
GO:0002138_retinoic_acid_biosynthetic_process	2	0									
GO:0002223_stimulatory_C-type_lectin_receptor_signaling_pathway	2	0									
GO:0002246_healing_during_inflammatory_response	2	0									
GO:0002251_organ_or_tissue_specific_immune_response	2	0									
GO:0002266_follicular_dendritic_cell_activation	2	0									
GO:0002268_follicular_dendritic_cell_differentiation	2	0									
GO:0002327_immature_B_cell_differentiation	2	0									
GO:0002329_pre-B_cell_differentiation	2	0									
GO:0002339_B_cell_selection	2	0									
GO:0002352_B_cell_negative_selection	2	0									
GO:0002358_B_cell_homeostatic_proliferation	2	0									
GO:0002385_mucosal_immune_response	2	0									
GO:0002514_B_cell_tolerance_induction	2	0									
GO:0002523_leukocyte_migration_during_inflammatory_response	2	0									
GO:0002536_respiratory_burst_during_acute_inflammatory_response	2	0									
GO:0002537_production_of_nitric_oxide_during_acute_inflammatory_response	2	0									
GO:0002576_platelet_degranulation	2	0									
GO:0002639_positive_regulation_of_immunoglobulin_production	2	0									
GO:0002661_regulation_of_B_cell_tolerance_induction	2	0									
GO:0002663_positive_regulation_of_B_cell_tolerance_induction	2	0									
GO:0002676_regulation_of_chronic_inflammatory_response	2	0									
GO:0002679_respiratory_burst_during_defense_response	2	0									
GO:0002686_negative_regulation_of_leukocyte_migration	2	0									
GO:0002720_positive_regulation_of_cytokine_production_during_immune_response	2	0									
GO:0002752_cell_surface_pattern_recognition_receptor_signaling_pathway	2	0									
GO:0002755_MyD88-dependent_toll-like_receptor_signaling_pathway	2	0									
GO:0002765_immune_response-inhibiting_signal_transduction	2	0									
GO:0002921_negative_regulation_of_humoral_immune_response	2	0									
GO:0002922_positive_regulation_of_humoral_immune_response	2	0									
GO:0002924_negative_regulation_of_humoral_immune_response_mediated_by_circulating_immunoglobulin	2	0									
GO:0002925_positive_regulation_of_humoral_immune_response_mediated_by_circulating_immunoglobulin	2	0									
GO:0003057_regulation_of_the_force_of_heart_contraction_by_chemical_signal	2	0									
GO:0003099_positive_regulation_of_the_force_of_heart_contraction_by_chemical_signal	2	0									
GO:0005981_regulation_of_glycogen_catabolic_process	2	0									
GO:0006021_inositol_biosynthetic_process	2	0									
GO:0006042_glucosamine_biosynthetic_process	2	0									
GO:0006045_N-acetylglucosamine_biosynthetic_process	2	0									
GO:0006048_UDP-N-acetylglucosamine_biosynthetic_process	2	0									
GO:0006054_N-acetylneuraminate_metabolic_process	2	0									
GO:0006059_hexitol_metabolic_process	2	0									
GO:0006063_uronic_acid_metabolic_process	2	0									
GO:0006068_ethanol_catabolic_process	2	0									
GO:0006083_acetate_metabolic_process	2	0									
GO:0006089_lactate_metabolic_process	2	0									
GO:0006105_succinate_metabolic_process	2	0									
GO:0006106_fumarate_metabolic_process	2	0									
GO:0006110_regulation_of_glycolysis	2	0									
GO:0006113_fermentation	2	0									
GO:0006114_glycerol_biosynthetic_process	2	0									
GO:0006122_mitochondrial_electron_transport__ubiquinol_to_cytochrome_c	2	0									
GO:0006152_purine_nucleoside_catabolic_process	2	0									
GO:0006168_adenine_salvage	2	0									
GO:0006200_ATP_catabolic_process	2	0									
GO:0006206_pyrimidine_base_metabolic_process	2	0									
GO:0006213_pyrimidine_nucleoside_metabolic_process	2	0									
GO:0006265_DNA_topological_change	2	0									
GO:0006278_RNA-dependent_DNA_replication	2	0									
GO:0006312_mitotic_recombination	2	0									
GO:0006398_histone_mRNA_3'-end_processing	2	0									
GO:0006418_tRNA_aminoacylation_for_protein_translation	2	0									
GO:0006451_translational_readthrough	2	0									
GO:0006477_protein_amino_acid_sulfation	2	0									
GO:0006482_protein_amino_acid_demethylation	2	0									
GO:0006499_N-terminal_protein_myristoylation	2	0									
GO:0006525_arginine_metabolic_process	2	0									
GO:0006527_arginine_catabolic_process	2	0									
GO:0006532_aspartate_biosynthetic_process	2	0									
GO:0006538_glutamate_catabolic_process	2	0									
GO:0006558_L-phenylalanine_metabolic_process	2	0									
GO:0006563_L-serine_metabolic_process	2	0									
GO:0006566_threonine_metabolic_process	2	0									
GO:0006568_tryptophan_metabolic_process	2	0									
GO:0006583_melanin_biosynthetic_process_from_tyrosine	2	0									
GO:0006600_creatine_metabolic_process	2	0									
GO:0006603_phosphocreatine_metabolic_process	2	0									
GO:0006610_ribosomal_protein_import_into_nucleus	2	0									
GO:0006642_triglyceride_mobilization	2	0									
GO:0006649_phospholipid_transfer_to_membrane	2	0									
GO:0006681_galactosylceramide_metabolic_process	2	0									
GO:0006686_sphingomyelin_biosynthetic_process	2	0									
GO:0006702_androgen_biosynthetic_process	2	0									
GO:0006750_glutathione_biosynthetic_process	2	0									
GO:0006760_folic_acid_and_derivative_metabolic_process	2	0									
GO:0006808_regulation_of_nitrogen_utilization	2	0									
GO:0006868_glutamine_transport	2	0									
GO:0006907_pinocytosis	2	0									
GO:0006925_inflammatory_cell_apoptosis	2	0									
GO:0006977_DNA_damage_response__signal_transduction_by_p53_class_mediator_resulting_in_cell_cycle_arrest	2	0									
GO:0006991_response_to_sterol_depletion	2	0									
GO:0007004_telomere_maintenance_via_telomerase	2	0									
GO:0007020_microtubule_nucleation	2	0									
GO:0007030_Golgi_organization	2	0									
GO:0007035_vacuolar_acidification	2	0									
GO:0007042_lysosomal_lumen_acidification	2	0									
GO:0007060_male_meiosis_chromosome_segregation	2	0									
GO:0007089_traversing_start_control_point_of_mitotic_cell_cycle	2	0									
GO:0007094_mitotic_cell_cycle_spindle_assembly_checkpoint	2	0									
GO:0007097_nuclear_migration	2	0									
GO:0007100_mitotic_centrosome_separation	2	0									
GO:0007132_meiotic_metaphase_I	2	0									
GO:0007171_activation_of_transmembrane_receptor_protein_tyrosine_kinase_activity	2	0									
GO:0007182_common-partner_SMAD_protein_phosphorylation	2	0									
GO:0007185_transmembrane_receptor_protein_tyrosine_phosphatase_signaling_pathway	2	0									
GO:0007205_activation_of_protein_kinase_C_activity_by_G-protein_coupled_receptor_protein_signaling_pathway	2	0									
GO:0007210_serotonin_receptor_signaling_pathway	2	0									
GO:0007220_Notch_receptor_processing	2	0									
GO:0007256_activation_of_JNKK_activity	2	0									
GO:0007258_JUN_phosphorylation	2	0									
GO:0007263_nitric_oxide_mediated_signal_transduction	2	0									
GO:0007289_spermatid_nucleus_differentiation	2	0									
GO:0007343_egg_activation	2	0									
GO:0007351_tripartite_regional_subdivision	2	0									
GO:0007418_ventral_midline_development	2	0									
GO:0007494_midgut_development	2	0									
GO:0007527_adult_somatic_muscle_development	2	0									
GO:0007549_dosage_compensation	2	0									
GO:0007571_age-dependent_general_metabolic_decline	2	0									
GO:0007603_phototransduction__visible_light	2	0									
GO:0007619_courtship_behavior	2	0									
GO:0008065_establishment_of_blood-nerve_barrier	2	0									
GO:0008089_anterograde_axon_cargo_transport	2	0									
GO:0008210_estrogen_metabolic_process	2	0									
GO:0008212_mineralocorticoid_metabolic_process	2	0									
GO:0008214_protein_amino_acid_dealkylation	2	0									
GO:0008228_opsonization	2	0									
GO:0008272_sulfate_transport	2	0									
GO:0008291_acetylcholine_metabolic_process	2	0									
GO:0008298_intracellular_mRNA_localization	2	0									
GO:0008334_histone_mRNA_metabolic_process	2	0									
GO:0008356_asymmetric_cell_division	2	0									
GO:0008594_photoreceptor_cell_morphogenesis	2	0									
GO:0008595_determination_of_anterior_posterior_axis__embryo	2	0									
GO:0008608_attachment_of_spindle_microtubules_to_kinetochore	2	0									
GO:0008616_queuosine_biosynthetic_process	2	0									
GO:0008617_guanosine_metabolic_process	2	0									
GO:0008618_7-methylguanosine_metabolic_process	2	0									
GO:0008634_negative_regulation_of_survival_gene_product_expression	2	0									
GO:0009048_dosage_compensation__by_inactivation_of_X_chromosome	2	0									
GO:0009070_serine_family_amino_acid_biosynthetic_process	2	0									
GO:0009071_serine_family_amino_acid_catabolic_process	2	0									
GO:0009074_aromatic_amino_acid_family_catabolic_process	2	0									
GO:0009083_branched_chain_family_amino_acid_catabolic_process	2	0									
GO:0009093_cysteine_catabolic_process	2	0									
GO:0009120_deoxyribonucleoside_metabolic_process	2	0									
GO:0009125_nucleoside_monophosphate_catabolic_process	2	0									
GO:0009126_purine_nucleoside_monophosphate_metabolic_process	2	0									
GO:0009161_ribonucleoside_monophosphate_metabolic_process	2	0									
GO:0009164_nucleoside_catabolic_process	2	0									
GO:0009167_purine_ribonucleoside_monophosphate_metabolic_process	2	0									
GO:0009203_ribonucleoside_triphosphate_catabolic_process	2	0									
GO:0009207_purine_ribonucleoside_triphosphate_catabolic_process	2	0									
GO:0009219_pyrimidine_deoxyribonucleotide_metabolic_process	2	0									
GO:0009268_response_to_pH	2	0									
GO:0009313_oligosaccharide_catabolic_process	2	0									
GO:0009395_phospholipid_catabolic_process	2	0									
GO:0009435_NAD_biosynthetic_process	2	0									
GO:0009608_response_to_symbiont	2	0									
GO:0009609_response_to_symbiotic_bacterium	2	0									
GO:0009649_entrainment_of_circadian_clock	2	0									
GO:0009996_negative_regulation_of_cell_fate_specification	2	0									
GO:0010002_cardioblast_differentiation	2	0									
GO:0010149_senescence	2	0									
GO:0010225_response_to_UV-C	2	0									
GO:0010389_regulation_of_G2_M_transition_of_mitotic_cell_cycle	2	0									
GO:0010458_exit_from_mitosis	2	0									
GO:0010459_negative_regulation_of_heart_rate	2	0									
GO:0010559_regulation_of_glycoprotein_biosynthetic_process	2	0									
GO:0010633_negative_regulation_of_epithelial_cell_migration	2	0									
GO:0010677_negative_regulation_of_cellular_carbohydrate_metabolic_process	2	0									
GO:0010718_positive_regulation_of_epithelial_to_mesenchymal_transition	2	0									
GO:0010742_foam_cell_differentiation	2	0									
GO:0010743_regulation_of_foam_cell_differentiation	2	0									
GO:0010744_positive_regulation_of_foam_cell_differentiation	2	0									
GO:0010765_positive_regulation_of_sodium_ion_transport	2	0									
GO:0010766_negative_regulation_of_sodium_ion_transport	2	0									
GO:0010770_positive_regulation_of_cell_morphogenesis_involved_in_differentiation	2	0									
GO:0010771_negative_regulation_of_cell_morphogenesis_involved_in_differentiation	2	0									
GO:0010824_regulation_of_centrosome_duplication	2	0									
GO:0010833_telomere_maintenance_via_telomere_lengthening	2	0									
GO:0010862_positive_regulation_of_pathway-restricted_SMAD_protein_phosphorylation	2	0									
GO:0010872_regulation_of_cholesterol_esterification	2	0									
GO:0010878_cholesterol_storage	2	0									
GO:0010885_regulation_of_cholesterol_storage	2	0									
GO:0010886_positive_regulation_of_cholesterol_storage	2	0									
GO:0010891_negative_regulation_of_sequestering_of_triglyceride	2	0									
GO:0010896_regulation_of_triglyceride_catabolic_process	2	0									
GO:0010898_positive_regulation_of_triglyceride_catabolic_process	2	0									
GO:0010907_positive_regulation_of_glucose_metabolic_process	2	0									
GO:0014028_notochord_formation	2	0									
GO:0014048_regulation_of_glutamate_secretion	2	0									
GO:0014052_regulation_of_gamma-aminobutyric_acid_secretion	2	0									
GO:0014054_positive_regulation_of_gamma-aminobutyric_acid_secretion	2	0									
GO:0014055_acetylcholine_secretion	2	0									
GO:0014056_regulation_of_acetylcholine_secretion	2	0									
GO:0014067_negative_regulation_of_phosphoinositide_3-kinase_cascade	2	0									
GO:0014745_negative_regulation_of_muscle_adaptation	2	0									
GO:0014829_vascular_smooth_muscle_contraction	2	0									
GO:0014850_response_to_muscle_activity	2	0									
GO:0014866_skeletal_myofibril_assembly	2	0									
GO:0014888_striated_muscle_adaptation	2	0									
GO:0014916_regulation_of_lung_blood_pressure	2	0									
GO:0015671_oxygen_transport	2	0									
GO:0015696_ammonium_transport	2	0									
GO:0015732_prostaglandin_transport	2	0									
GO:0015819_lysine_transport	2	0									
GO:0015840_urea_transport	2	0									
GO:0015860_purine_nucleoside_transport	2	0									
GO:0015870_acetylcholine_transport	2	0									
GO:0015937_coenzyme_A_biosynthetic_process	2	0									
GO:0016045_detection_of_bacterium	2	0									
GO:0016046_detection_of_fungus	2	0									
GO:0016080_synaptic_vesicle_targeting	2	0									
GO:0016199_axon_midline_choice_point_recognition	2	0									
GO:0016226_iron-sulfur_cluster_assembly	2	0									
GO:0016233_telomere_capping	2	0									
GO:0016242_negative_regulation_of_macroautophagy	2	0									
GO:0016441_posttranscriptional_gene_silencing	2	0									
GO:0016540_protein_autoprocessing	2	0									
GO:0016558_protein_import_into_peroxisome_matrix	2	0									
GO:0016572_histone_phosphorylation	2	0									
GO:0016577_histone_demethylation	2	0									
GO:0016584_nucleosome_positioning	2	0									
GO:0016926_protein_desumoylation	2	0									
GO:0017014_protein_amino_acid_nitrosylation	2	0									
GO:0017144_drug_metabolic_process	2	0									
GO:0018094_protein_polyglycylation	2	0									
GO:0018119_peptidyl-cysteine_S-nitrosylation	2	0									
GO:0018125_peptidyl-cysteine_methylation	2	0									
GO:0018205_peptidyl-lysine_modification	2	0									
GO:0018319_protein_amino_acid_myristoylation	2	0									
GO:0018377_protein_myristoylation	2	0									
GO:0018401_peptidyl-proline_hydroxylation_to_4-hydroxy-L-proline	2	0									
GO:0018993_somatic_sex_determination	2	0									
GO:0019067_viral_assembly__maturation__egress__and_release	2	0									
GO:0019322_pentose_biosynthetic_process	2	0									
GO:0019370_leukotriene_biosynthetic_process	2	0									
GO:0019374_galactolipid_metabolic_process	2	0									
GO:0019401_alditol_biosynthetic_process	2	0									
GO:0019448_L-cysteine_catabolic_process	2	0									
GO:0019452_L-cysteine_catabolic_process_to_taurine	2	0									
GO:0019471_4-hydroxyproline_metabolic_process	2	0									
GO:0019511_peptidyl-proline_hydroxylation	2	0									
GO:0019550_glutamate_catabolic_process_to_aspartate	2	0									
GO:0019551_glutamate_catabolic_process_to_2-oxoglutarate	2	0									
GO:0019585_glucuronate_metabolic_process	2	0									
GO:0019730_antimicrobial_humoral_response	2	0									
GO:0019740_nitrogen_utilization	2	0									
GO:0019853_L-ascorbic_acid_biosynthetic_process	2	0									
GO:0021506_anterior_neuropore_closure	2	0									
GO:0021524_visceral_motor_neuron_differentiation	2	0									
GO:0021526_medial_motor_column_neuron_differentiation	2	0									
GO:0021557_oculomotor_nerve_development	2	0									
GO:0021558_trochlear_nerve_development	2	0									
GO:0021562_vestibulocochlear_nerve_development	2	0									
GO:0021568_rhombomere_2_development	2	0									
GO:0021578_hindbrain_maturation	2	0									
GO:0021593_rhombomere_morphogenesis	2	0									
GO:0021626_central_nervous_system_maturation	2	0									
GO:0021658_rhombomere_3_morphogenesis	2	0									
GO:0021754_facial_nucleus_development	2	0									
GO:0021775_smoothened_signaling_pathway_involved_in_ventral_spinal_cord_interneuron_specification	2	0									
GO:0021776_smoothened_signaling_pathway_involved_in_spinal_cord_motor_neuron_cell_fate_specification	2	0									
GO:0021796_cerebral_cortex_regionalization	2	0									
GO:0021831_embryonic_olfactory_bulb_interneuron_precursor_migration	2	0									
GO:0021869_forebrain_ventricular_zone_progenitor_cell_division	2	0									
GO:0021873_forebrain_neuroblast_division	2	0									
GO:0021882_regulation_of_transcription_from_RNA_polymerase_II_promoter_involved_in_forebrain_neuron_fate_commitment	2	0									
GO:0021893_cerebral_cortex_GABAergic_interneuron_fate_commitment	2	0									
GO:0021898_commitment_of_multipotent_stem_cells_to_the_neuronal_lineage_in_the_forebrain	2	0									
GO:0021932_hindbrain_radial_glia_guided_cell_migration	2	0									
GO:0021965_spinal_cord_ventral_commissure_morphogenesis	2	0									
GO:0021985_neurohypophysis_development	2	0									
GO:0021990_neural_plate_formation	2	0									
GO:0021995_neuropore_closure	2	0									
GO:0022028_tangential_migration_from_the_subventricular_zone_to_the_olfactory_bulb	2	0									
GO:0022401_adaptation_of_signaling_pathway	2	0									
GO:0022408_negative_regulation_of_cell-cell_adhesion	2	0									
GO:0022410_circadian_sleep_wake_cycle_process	2	0									
GO:0030046_parallel_actin_filament_bundle_formation	2	0									
GO:0030049_muscle_filament_sliding	2	0									
GO:0030050_vesicle_transport_along_actin_filament	2	0									
GO:0030071_regulation_of_mitotic_metaphase_anaphase_transition	2	0									
GO:0030147_natriuresis	2	0									
GO:0030174_regulation_of_DNA_replication_initiation	2	0									
GO:0030202_heparin_metabolic_process	2	0									
GO:0030219_megakaryocyte_differentiation	2	0									
GO:0030223_neutrophil_differentiation	2	0									
GO:0030240_muscle_thin_filament_assembly	2	0									
GO:0030259_lipid_glycosylation	2	0									
GO:0030397_membrane_disassembly	2	0									
GO:0030502_negative_regulation_of_bone_mineralization	2	0									
GO:0030644_cellular_chloride_ion_homeostasis	2	0									
GO:0030825_positive_regulation_of_cGMP_metabolic_process	2	0									
GO:0030828_positive_regulation_of_cGMP_biosynthetic_process	2	0									
GO:0030835_negative_regulation_of_actin_filament_depolymerization	2	0									
GO:0030837_negative_regulation_of_actin_filament_polymerization	2	0									
GO:0030852_regulation_of_granulocyte_differentiation	2	0									
GO:0030885_regulation_of_myeloid_dendritic_cell_activation	2	0									
GO:0030910_olfactory_placode_formation	2	0									
GO:0030948_negative_regulation_of_vascular_endothelial_growth_factor_receptor_signaling_pathway	2	0									
GO:0030953_spindle_astral_microtubule_organization	2	0									
GO:0031050_dsRNA_fragmentation	2	0									
GO:0031061_negative_regulation_of_histone_methylation	2	0									
GO:0031119_tRNA_pseudouridine_synthesis	2	0									
GO:0031163_metallo-sulfur_cluster_assembly	2	0									
GO:0031223_auditory_behavior	2	0									
GO:0031296_B_cell_costimulation	2	0									
GO:0031338_regulation_of_vesicle_fusion	2	0									
GO:0031573_intra-S_DNA_damage_checkpoint	2	0									
GO:0031577_spindle_checkpoint	2	0									
GO:0031629_synaptic_vesicle_fusion_to_presynaptic_membrane	2	0									
GO:0031630_regulation_of_synaptic_vesicle_fusion_to_presynaptic_membrane	2	0									
GO:0031664_regulation_of_lipopolysaccharide-mediated_signaling_pathway	2	0									
GO:0031670_cellular_response_to_nutrient	2	0									
GO:0031848_protection_from_non-homologous_end_joining_at_telomere	2	0									
GO:0031946_regulation_of_glucocorticoid_biosynthetic_process	2	0									
GO:0031952_regulation_of_protein_amino_acid_autophosphorylation	2	0									
GO:0031953_negative_regulation_of_protein_amino_acid_autophosphorylation	2	0									
GO:0031958_corticosteroid_receptor_signaling_pathway	2	0									
GO:0031987_locomotion_involved_in_locomotory_behavior	2	0									
GO:0032096_negative_regulation_of_response_to_food	2	0									
GO:0032099_negative_regulation_of_appetite	2	0									
GO:0032106_positive_regulation_of_response_to_extracellular_stimulus	2	0									
GO:0032109_positive_regulation_of_response_to_nutrient_levels	2	0									
GO:0032226_positive_regulation_of_synaptic_transmission__dopaminergic	2	0									
GO:0032230_positive_regulation_of_synaptic_transmission__GABAergic	2	0									
GO:0032234_regulation_of_calcium_ion_transport_via_store-operated_calcium_channel_activity	2	0									
GO:0032236_positive_regulation_of_calcium_ion_transport_via_store-operated_calcium_channel_activity	2	0									
GO:0032297_negative_regulation_of_DNA_replication_initiation	2	0									
GO:0032309_icosanoid_secretion	2	0									
GO:0032328_alanine_transport	2	0									
GO:0032341_aldosterone_metabolic_process	2	0									
GO:0032351_negative_regulation_of_hormone_metabolic_process	2	0									
GO:0032353_negative_regulation_of_hormone_biosynthetic_process	2	0									
GO:0032435_negative_regulation_of_proteasomal_ubiquitin-dependent_protein_catabolic_process	2	0									
GO:0032471_reduction_of_endoplasmic_reticulum_calcium_ion_concentration	2	0									
GO:0032481_positive_regulation_of_type_I_interferon_production	2	0									
GO:0032488_Cdc42_protein_signal_transduction	2	0									
GO:0032489_regulation_of_Cdc42_protein_signal_transduction	2	0									
GO:0032495_response_to_muramyl_dipeptide	2	0									
GO:0032604_granulocyte_macrophage_colony-stimulating_factor_production	2	0									
GO:0032616_interleukin-13_production	2	0									
GO:0032645_regulation_of_granulocyte_macrophage_colony-stimulating_factor_production	2	0									
GO:0032672_regulation_of_interleukin-3_production	2	0									
GO:0032695_negative_regulation_of_interleukin-12_production	2	0									
GO:0032714_negative_regulation_of_interleukin-5_production	2	0									
GO:0032722_positive_regulation_of_chemokine_production	2	0									
GO:0032743_positive_regulation_of_interleukin-2_production	2	0									
GO:0032762_mast_cell_cytokine_production	2	0									
GO:0032763_regulation_of_mast_cell_cytokine_production	2	0									
GO:0032768_regulation_of_monooxygenase_activity	2	0									
GO:0032788_saturated_monocarboxylic_acid_metabolic_process	2	0									
GO:0032789_unsaturated_monocarboxylic_acid_metabolic_process	2	0									
GO:0032796_uropod_organization	2	0									
GO:0032800_receptor_biosynthetic_process	2	0									
GO:0032801_receptor_catabolic_process	2	0									
GO:0032829_regulation_of_CD4-positive__CD25-positive__alpha-beta_regulatory_T_cell_differentiation	2	0									
GO:0032831_positive_regulation_of_CD4-positive__CD25-positive__alpha-beta_regulatory_T_cell_differentiation	2	0									
GO:0032892_positive_regulation_of_organic_acid_transport	2	0									
GO:0032905_transforming_growth_factor-beta1_production	2	0									
GO:0032908_regulation_of_transforming_growth_factor-beta1_production	2	0									
GO:0032914_positive_regulation_of_transforming_growth_factor-beta1_production	2	0									
GO:0032933_SREBP-mediated_signaling_pathway	2	0									
GO:0032957_inositol_trisphosphate_metabolic_process	2	0									
GO:0032958_inositol_phosphate_biosynthetic_process	2	0									
GO:0032959_inositol_trisphosphate_biosynthetic_process	2	0									
GO:0033092_positive_regulation_of_immature_T_cell_proliferation_in_the_thymus	2	0									
GO:0033119_negative_regulation_of_RNA_splicing	2	0									
GO:0033136_serine_phosphorylation_of_STAT3_protein	2	0									
GO:0033145_positive_regulation_of_steroid_hormone_receptor_signaling_pathway	2	0									
GO:0033147_negative_regulation_of_estrogen_receptor_signaling_pathway	2	0									
GO:0033148_positive_regulation_of_estrogen_receptor_signaling_pathway	2	0									
GO:0033194_response_to_hydroperoxide	2	0									
GO:0033275_actin-myosin_filament_sliding	2	0									
GO:0033280_response_to_vitamin_D	2	0									
GO:0033364_mast_cell_secretory_granule_organization	2	0									
GO:0033504_floor_plate_development	2	0									
GO:0033603_positive_regulation_of_dopamine_secretion	2	0									
GO:0033605_positive_regulation_of_catecholamine_secretion	2	0									
GO:0033622_integrin_activation	2	0									
GO:0033623_regulation_of_integrin_activation	2	0									
GO:0033625_positive_regulation_of_integrin_activation	2	0									
GO:0033700_phospholipid_efflux	2	0									
GO:0034142_toll-like_receptor_4_signaling_pathway	2	0									
GO:0034310_monohydric_alcohol_catabolic_process	2	0									
GO:0034341_response_to_interferon-gamma	2	0									
GO:0034370_triglyceride-rich_lipoprotein_particle_remodeling	2	0									
GO:0034374_low-density_lipoprotein_particle_remodeling	2	0									
GO:0034377_plasma_lipoprotein_particle_assembly	2	0									
GO:0034384_high-density_lipoprotein_particle_clearance	2	0									
GO:0034433_steroid_esterification	2	0									
GO:0034434_sterol_esterification	2	0									
GO:0034435_cholesterol_esterification	2	0									
GO:0034453_microtubule_anchoring	2	0									
GO:0034644_cellular_response_to_UV	2	0									
GO:0034755_iron_ion_transmembrane_transport	2	0									
GO:0034764_positive_regulation_of_transmembrane_transport	2	0									
GO:0035021_negative_regulation_of_Rac_protein_signal_transduction	2	0									
GO:0035054_embryonic_heart_tube_anterior_posterior_pattern_formation	2	0									
GO:0035092_sperm_chromatin_condensation	2	0									
GO:0035110_leg_morphogenesis	2	0									
GO:0035117_embryonic_arm_morphogenesis	2	0									
GO:0035120_post-embryonic_appendage_morphogenesis	2	0									
GO:0035127_post-embryonic_limb_morphogenesis	2	0									
GO:0035129_post-embryonic_hindlimb_morphogenesis	2	0									
GO:0035140_arm_morphogenesis	2	0									
GO:0035194_posttranscriptional_gene_silencing_by_RNA	2	0									
GO:0035195_gene_silencing_by_miRNA	2	0									
GO:0035196_gene_silencing_by_miRNA__production_of_miRNAs	2	0									
GO:0035315_hair_cell_differentiation	2	0									
GO:0040009_regulation_of_growth_rate	2	0									
GO:0040037_negative_regulation_of_fibroblast_growth_factor_receptor_signaling_pathway	2	0									
GO:0042119_neutrophil_activation	2	0									
GO:0042147_retrograde_transport__endosome_to_Golgi	2	0									
GO:0042223_interleukin-3_biosynthetic_process	2	0									
GO:0042249_establishment_of_polarity_of_embryonic_epithelium	2	0									
GO:0042253_granulocyte_macrophage_colony-stimulating_factor_biosynthetic_process	2	0									
GO:0042270_protection_from_natural_killer_cell_mediated_cytotoxicity	2	0									
GO:0042274_ribosomal_small_subunit_biogenesis	2	0									
GO:0042312_regulation_of_vasodilation	2	0									
GO:0042346_positive_regulation_of_NF-kappaB_import_into_nucleus	2	0									
GO:0042396_phosphagen_biosynthetic_process	2	0									
GO:0042454_ribonucleoside_catabolic_process	2	0									
GO:0042482_positive_regulation_of_odontogenesis	2	0									
GO:0042483_negative_regulation_of_odontogenesis	2	0									
GO:0042488_positive_regulation_of_odontogenesis_of_dentine-containing_tooth	2	0									
GO:0042501_serine_phosphorylation_of_STAT_protein	2	0									
GO:0042517_positive_regulation_of_tyrosine_phosphorylation_of_Stat3_protein	2	0									
GO:0042532_negative_regulation_of_tyrosine_phosphorylation_of_STAT_protein	2	0									
GO:0042559_pteridine_and_derivative_biosynthetic_process	2	0									
GO:0042730_fibrinolysis	2	0									
GO:0042749_regulation_of_circadian_sleep_wake_cycle	2	0									
GO:0042886_amide_transport	2	0									
GO:0042921_glucocorticoid_receptor_signaling_pathway	2	0									
GO:0042987_amyloid_precursor_protein_catabolic_process	2	0									
GO:0042993_positive_regulation_of_transcription_factor_import_into_nucleus	2	0									
GO:0042994_cytoplasmic_sequestering_of_transcription_factor	2	0									
GO:0043032_positive_regulation_of_macrophage_activation	2	0									
GO:0043038_amino_acid_activation	2	0									
GO:0043039_tRNA_aminoacylation	2	0									
GO:0043084_penile_erection	2	0									
GO:0043088_regulation_of_Cdc42_GTPase_activity	2	0									
GO:0043089_positive_regulation_of_Cdc42_GTPase_activity	2	0									
GO:0043096_purine_base_salvage	2	0									
GO:0043247_telomere_maintenance_in_response_to_DNA_damage	2	0									
GO:0043297_apical_junction_assembly	2	0									
GO:0043312_neutrophil_degranulation	2	0									
GO:0043320_natural_killer_cell_degranulation	2	0									
GO:0043366_beta_selection	2	0									
GO:0043450_alkene_biosynthetic_process	2	0									
GO:0043476_pigment_accumulation	2	0									
GO:0043490_malate-aspartate_shuttle	2	0									
GO:0043502_regulation_of_muscle_adaptation	2	0									
GO:0043516_regulation_of_DNA_damage_response__signal_transduction_by_p53_class_mediator	2	0									
GO:0043568_positive_regulation_of_insulin-like_growth_factor_receptor_signaling_pathway	2	0									
GO:0043589_skin_morphogenesis	2	0									
GO:0043618_regulation_of_transcription_from_RNA_polymerase_II_promoter_in_response_to_stress	2	0									
GO:0043619_regulation_of_transcription_from_RNA_polymerase_II_promoter_in_response_to_oxidative_stress	2	0									
GO:0043620_regulation_of_transcription_in_response_to_stress	2	0									
GO:0043647_inositol_phosphate_metabolic_process	2	0									
GO:0043654_recognition_of_apoptotic_cell	2	0									
GO:0043966_histone_H3_acetylation	2	0									
GO:0043967_histone_H4_acetylation	2	0									
GO:0044070_regulation_of_anion_transport	2	0									
GO:0044246_regulation_of_multicellular_organismal_metabolic_process	2	0									
GO:0044253_positive_regulation_of_multicellular_organismal_metabolic_process	2	0									
GO:0044268_multicellular_organismal_protein_metabolic_process	2	0									
GO:0045005_maintenance_of_fidelity_during_DNA-dependent_DNA_replication	2	0									
GO:0045010_actin_nucleation	2	0									
GO:0045077_negative_regulation_of_interferon-gamma_biosynthetic_process	2	0									
GO:0045079_negative_regulation_of_chemokine_biosynthetic_process	2	0									
GO:0045116_protein_neddylation	2	0									
GO:0045187_regulation_of_circadian_sleep_wake_cycle__sleep	2	0									
GO:0045212_neurotransmitter_receptor_biosynthetic_process	2	0									
GO:0045399_regulation_of_interleukin-3_biosynthetic_process	2	0									
GO:0045401_positive_regulation_of_interleukin-3_biosynthetic_process	2	0									
GO:0045409_negative_regulation_of_interleukin-6_biosynthetic_process	2	0									
GO:0045423_regulation_of_granulocyte_macrophage_colony-stimulating_factor_biosynthetic_process	2	0									
GO:0045425_positive_regulation_of_granulocyte_macrophage_colony-stimulating_factor_biosynthetic_process	2	0									
GO:0045475_locomotor_rhythm	2	0									
GO:0045578_negative_regulation_of_B_cell_differentiation	2	0									
GO:0045589_regulation_of_regulatory_T_cell_differentiation	2	0									
GO:0045591_positive_regulation_of_regulatory_T_cell_differentiation	2	0									
GO:0045608_negative_regulation_of_auditory_receptor_cell_differentiation	2	0									
GO:0045627_positive_regulation_of_T-helper_1_cell_differentiation	2	0									
GO:0045629_negative_regulation_of_T-helper_2_cell_differentiation	2	0									
GO:0045630_positive_regulation_of_T-helper_2_cell_differentiation	2	0									
GO:0045632_negative_regulation_of_mechanoreceptor_differentiation	2	0									
GO:0045636_positive_regulation_of_melanocyte_differentiation	2	0									
GO:0045655_regulation_of_monocyte_differentiation	2	0									
GO:0045658_regulation_of_neutrophil_differentiation	2	0									
GO:0045662_negative_regulation_of_myoblast_differentiation	2	0									
GO:0045663_positive_regulation_of_myoblast_differentiation	2	0									
GO:0045683_negative_regulation_of_epidermis_development	2	0									
GO:0045737_positive_regulation_of_cyclin-dependent_protein_kinase_activity	2	0									
GO:0045739_positive_regulation_of_DNA_repair	2	0									
GO:0045741_positive_regulation_of_epidermal_growth_factor_receptor_activity	2	0									
GO:0045743_positive_regulation_of_fibroblast_growth_factor_receptor_signaling_pathway	2	0									
GO:0045749_negative_regulation_of_S_phase_of_mitotic_cell_cycle	2	0									
GO:0045819_positive_regulation_of_glycogen_catabolic_process	2	0									
GO:0045821_positive_regulation_of_glycolysis	2	0									
GO:0045835_negative_regulation_of_meiosis	2	0									
GO:0045836_positive_regulation_of_meiosis	2	0									
GO:0045839_negative_regulation_of_mitosis	2	0									
GO:0045841_negative_regulation_of_mitotic_metaphase_anaphase_transition	2	0									
GO:0045872_positive_regulation_of_rhodopsin_gene_expression	2	0									
GO:0045912_negative_regulation_of_carbohydrate_metabolic_process	2	0									
GO:0045948_positive_regulation_of_translational_initiation	2	0									
GO:0045950_negative_regulation_of_mitotic_recombination	2	0									
GO:0046033_AMP_metabolic_process	2	0									
GO:0046070_dGTP_metabolic_process	2	0									
GO:0046083_adenine_metabolic_process	2	0									
GO:0046085_adenosine_metabolic_process	2	0									
GO:0046100_hypoxanthine_metabolic_process	2	0									
GO:0046114_guanosine_biosynthetic_process	2	0									
GO:0046116_queuosine_metabolic_process	2	0									
GO:0046118_7-methylguanosine_biosynthetic_process	2	0									
GO:0046130_purine_ribonucleoside_catabolic_process	2	0									
GO:0046146_tetrahydrobiopterin_metabolic_process	2	0									
GO:0046185_aldehyde_catabolic_process	2	0									
GO:0046208_spermine_catabolic_process	2	0									
GO:0046349_amino_sugar_biosynthetic_process	2	0									
GO:0046439_L-cysteine_metabolic_process	2	0									
GO:0046500_S-adenosylmethionine_metabolic_process	2	0									
GO:0046501_protoporphyrinogen_IX_metabolic_process	2	0									
GO:0046514_ceramide_catabolic_process	2	0									
GO:0046521_sphingoid_catabolic_process	2	0									
GO:0046532_regulation_of_photoreceptor_cell_differentiation	2	0									
GO:0046533_negative_regulation_of_photoreceptor_cell_differentiation	2	0									
GO:0046544_development_of_secondary_male_sexual_characteristics	2	0									
GO:0046619_optic_placode_formation_involved_in_camera-type_eye	2	0									
GO:0046950_cellular_ketone_body_metabolic_process	2	0									
GO:0046984_regulation_of_hemoglobin_biosynthetic_process	2	0									
GO:0047484_regulation_of_response_to_osmotic_stress	2	0									
GO:0048025_negative_regulation_of_nuclear_mRNA_splicing__via_spliceosome	2	0									
GO:0048134_germ-line_cyst_formation	2	0									
GO:0048136_male_germ-line_cyst_formation	2	0									
GO:0048172_regulation_of_short-term_neuronal_synaptic_plasticity	2	0									
GO:0048295_positive_regulation_of_isotype_switching_to_IgE_isotypes	2	0									
GO:0048342_paraxial_mesodermal_cell_differentiation	2	0									
GO:0048343_paraxial_mesodermal_cell_fate_commitment	2	0									
GO:0048552_regulation_of_metalloenzyme_activity	2	0									
GO:0048554_positive_regulation_of_metalloenzyme_activity	2	0									
GO:0048619_embryonic_hindgut_morphogenesis	2	0									
GO:0048625_myoblast_cell_fate_commitment	2	0									
GO:0048627_myoblast_development	2	0									
GO:0048643_positive_regulation_of_skeletal_muscle_tissue_development	2	0									
GO:0048661_positive_regulation_of_smooth_muscle_cell_proliferation	2	0									
GO:0048670_regulation_of_collateral_sprouting	2	0									
GO:0048671_negative_regulation_of_collateral_sprouting	2	0									
GO:0048677_axon_extension_involved_in_regeneration	2	0									
GO:0048679_regulation_of_axon_regeneration	2	0									
GO:0048682_sprouting_of_injured_axon	2	0									
GO:0048702_embryonic_neurocranium_morphogenesis	2	0									
GO:0048711_positive_regulation_of_astrocyte_differentiation	2	0									
GO:0048712_negative_regulation_of_astrocyte_differentiation	2	0									
GO:0048739_cardiac_muscle_fiber_development	2	0									
GO:0048807_female_genitalia_morphogenesis	2	0									
GO:0048808_male_genitalia_morphogenesis	2	0									
GO:0048840_otolith_development	2	0									
GO:0048850_hypophysis_morphogenesis	2	0									
GO:0048867_stem_cell_fate_determination	2	0									
GO:0050000_chromosome_localization	2	0									
GO:0050686_negative_regulation_of_mRNA_processing	2	0									
GO:0050688_regulation_of_defense_response_to_virus	2	0									
GO:0050746_regulation_of_lipoprotein_metabolic_process	2	0									
GO:0050779_RNA_destabilization	2	0									
GO:0050792_regulation_of_viral_reproduction	2	0									
GO:0050802_circadian_sleep_wake_cycle__sleep	2	0									
GO:0050847_progesterone_receptor_signaling_pathway	2	0									
GO:0050855_regulation_of_B_cell_receptor_signaling_pathway	2	0									
GO:0050883_musculoskeletal_movement__spinal_reflex_action	2	0									
GO:0050901_leukocyte_tethering_or_rolling	2	0									
GO:0050907_detection_of_chemical_stimulus_involved_in_sensory_perception	2	0									
GO:0050917_sensory_perception_of_umami_taste	2	0									
GO:0050942_positive_regulation_of_pigment_cell_differentiation	2	0									
GO:0050955_thermoception	2	0									
GO:0050968_detection_of_chemical_stimulus_involved_in_sensory_perception_of_pain	2	0									
GO:0050973_detection_of_mechanical_stimulus_involved_in_equilibrioception	2	0									
GO:0050999_regulation_of_nitric-oxide_synthase_activity	2	0									
GO:0051004_regulation_of_lipoprotein_lipase_activity	2	0									
GO:0051014_actin_filament_severing	2	0									
GO:0051026_chiasma_formation	2	0									
GO:0051081_nuclear_envelope_disassembly	2	0									
GO:0051132_NK_T_cell_activation	2	0									
GO:0051133_regulation_of_NK_T_cell_activation	2	0									
GO:0051135_positive_regulation_of_NK_T_cell_activation	2	0									
GO:0051150_regulation_of_smooth_muscle_cell_differentiation	2	0									
GO:0051220_cytoplasmic_sequestering_of_protein	2	0									
GO:0051279_regulation_of_release_of_sequestered_calcium_ion_into_cytosol	2	0									
GO:0051293_establishment_of_spindle_localization	2	0									
GO:0051295_establishment_of_meiotic_spindle_localization	2	0									
GO:0051299_centrosome_separation	2	0									
GO:0051303_establishment_of_chromosome_localization	2	0									
GO:0051304_chromosome_separation	2	0									
GO:0051307_meiotic_chromosome_separation	2	0									
GO:0051313_attachment_of_spindle_microtubules_to_chromosome	2	0									
GO:0051318_G1_phase	2	0									
GO:0051319_G2_phase	2	0									
GO:0051353_positive_regulation_of_oxidoreductase_activity	2	0									
GO:0051451_myoblast_migration	2	0									
GO:0051489_regulation_of_filopodium_assembly	2	0									
GO:0051491_positive_regulation_of_filopodium_assembly	2	0									
GO:0051541_elastin_metabolic_process	2	0									
GO:0051546_keratinocyte_migration	2	0									
GO:0051563_smooth_endoplasmic_reticulum_calcium_ion_homeostasis	2	0									
GO:0051590_positive_regulation_of_neurotransmitter_transport	2	0									
GO:0051602_response_to_electrical_stimulus	2	0									
GO:0051608_histamine_transport	2	0									
GO:0051643_ER_localization	2	0									
GO:0051653_spindle_localization	2	0									
GO:0051657_maintenance_of_organelle_location	2	0									
GO:0051702_interaction_with_symbiont	2	0									
GO:0051781_positive_regulation_of_cell_division	2	0									
GO:0051784_negative_regulation_of_nuclear_division	2	0									
GO:0051890_regulation_of_cardioblast_differentiation	2	0									
GO:0051891_positive_regulation_of_cardioblast_differentiation	2	0									
GO:0051923_sulfation	2	0									
GO:0051938_L-glutamate_import	2	0									
GO:0051957_positive_regulation_of_amino_acid_transport	2	0									
GO:0051988_regulation_of_attachment_of_spindle_microtubules_to_kinetochore	2	0									
GO:0055057_neuroblast_division	2	0									
GO:0055064_chloride_ion_homeostasis	2	0									
GO:0055075_potassium_ion_homeostasis	2	0									
GO:0055090_acylglycerol_homeostasis	2	0									
GO:0055091_phospholipid_homeostasis	2	0									
GO:0060012_synaptic_transmission__glycinergic	2	0									
GO:0060023_soft_palate_development	2	0									
GO:0060032_notochord_regression	2	0									
GO:0060039_pericardium_development	2	0									
GO:0060044_negative_regulation_of_cardiac_muscle_cell_proliferation	2	0									
GO:0060060_post-embryonic_retina_morphogenesis_in_camera-type_eye	2	0									
GO:0060083_smooth_muscle_contraction_involved_in_micturition	2	0									
GO:0060124_positive_regulation_of_growth_hormone_secretion	2	0									
GO:0060133_somatotropin_secreting_cell_development	2	0									
GO:0060155_platelet_dense_granule_organization	2	0									
GO:0060159_regulation_of_dopamine_receptor_signaling_pathway	2	0									
GO:0060160_negative_regulation_of_dopamine_receptor_signaling_pathway	2	0									
GO:0060166_olfactory_pit_development	2	0									
GO:0060179_male_mating_behavior	2	0									
GO:0060180_female_mating_behavior	2	0									
GO:0060214_endocardium_formation	2	0									
GO:0060218_hemopoietic_stem_cell_differentiation	2	0									
GO:0060259_regulation_of_feeding_behavior	2	0									
GO:0060260_regulation_of_transcription_initiation_from_RNA_polymerase_II_promoter	2	0									
GO:0060292_long_term_synaptic_depression	2	0									
GO:0060318_definitive_erythrocyte_differentiation	2	0									
GO:0060346_bone_trabecula_formation	2	0									
GO:0060363_cranial_suture_morphogenesis	2	0									
GO:0060393_regulation_of_pathway-restricted_SMAD_protein_phosphorylation	2	0									
GO:0060397_JAK-STAT_cascade_involved_in_growth_hormone_signaling_pathway	2	0									
GO:0060426_lung_vasculature_development	2	0									
GO:0060430_lung_saccule_development	2	0									
GO:0060434_bronchus_morphogenesis	2	0									
GO:0060439_trachea_morphogenesis	2	0									
GO:0060458_right_lung_development	2	0									
GO:0060462_lung_lobe_development	2	0									
GO:0060463_lung_lobe_morphogenesis	2	0									
GO:0060479_lung_cell_differentiation	2	0									
GO:0060487_lung_epithelial_cell_differentiation	2	0									
GO:0060516_primary_prostatic_bud_elongation	2	0									
GO:0060529_squamous_basal_epithelial_stem_cell_differentiation_involved_in_prostate_gland_acinus_development	2	0									
GO:0060534_trachea_cartilage_development	2	0									
GO:0060599_lateral_sprouting_involved_in_mammary_gland_duct_morphogenesis	2	0									
GO:0060612_adipose_tissue_development	2	0									
GO:0060615_mammary_gland_bud_formation	2	0									
GO:0060667_branch_elongation_involved_in_salivary_gland_morphogenesis	2	0									
GO:0060690_epithelial_cell_differentiation_involved_in_salivary_gland_development	2	0									
GO:0060738_epithelial-mesenchymal_signaling_involved_in_prostate_gland_development	2	0									
GO:0060741_prostate_gland_stromal_morphogenesis	2	0									
GO:0060763_mammary_duct_terminal_end_bud_growth	2	0									
GO:0060765_regulation_of_androgen_receptor_signaling_pathway	2	0									
GO:0060766_negative_regulation_of_androgen_receptor_signaling_pathway	2	0									
GO:0060769_positive_regulation_of_epithelial_cell_proliferation_involved_in_prostate_gland_development	2	0									
GO:0065005_protein-lipid_complex_assembly	2	0									
GO:0070076_histone_lysine_demethylation	2	0									
GO:0070168_negative_regulation_of_biomineral_formation	2	0									
GO:0070252_actin-mediated_cell_contraction	2	0									
GO:0070256_negative_regulation_of_mucus_secretion	2	0									
GO:0070257_positive_regulation_of_mucus_secretion	2	0									
GO:0070570_regulation_of_neuron_projection_regeneration	2	0									
GO:0070723_response_to_cholesterol	2	0									
GO:0090030_regulation_of_steroid_hormone_biosynthetic_process	2	0									
GO:0018193_peptidyl-amino_acid_modification	97	0	0.000000	-0.000000	1102	967.818445	1048.91	1130.001555	0.951824
GO:0060341_regulation_of_cellular_localization	97	0	0.000000	-0.000000	1102	967.818445	1048.91	1130.001555	0.951824
GO:0048705_skeletal_system_morphogenesis	111	0	0.000000	-0.000000	1103	968.371340	1049.44	1130.508660	0.951442
GO:0006576_biogenic_amine_metabolic_process	53	0	0.000000	-0.000000	1109	974.418573	1055.29	1136.161427	0.951569
GO:0006935_chemotaxis	53	0	0.000000	-0.000000	1109	974.418573	1055.29	1136.161427	0.951569
GO:0042330_taxis	53	0	0.000000	-0.000000	1109	974.418573	1055.29	1136.161427	0.951569
GO:0046942_carboxylic_acid_transport	53	0	0.000000	-0.000000	1109	974.418573	1055.29	1136.161427	0.951569
GO:0050905_neuromuscular_process	53	0	0.000000	-0.000000	1109	974.418573	1055.29	1136.161427	0.951569
GO:0055085_transmembrane_transport	53	0	0.000000	-0.000000	1109	974.418573	1055.29	1136.161427	0.951569
GO:0007186_G-protein_coupled_receptor_protein_signaling_pathway	144	0	0.000000	-0.000000	1110	975.255756	1055.98	1136.704244	0.951333
GO:0000910_cytokinesis	8	0	0.000000	-0.000000	1232	1103.274183	1181.98	1260.685817	0.959399
GO:0001783_B_cell_apoptosis	8	0	0.000000	-0.000000	1232	1103.274183	1181.98	1260.685817	0.959399
GO:0001833_inner_cell_mass_cell_proliferation	8	0	0.000000	-0.000000	1232	1103.274183	1181.98	1260.685817	0.959399
GO:0001840_neural_plate_development	8	0	0.000000	-0.000000	1232	1103.274183	1181.98	1260.685817	0.959399
GO:0001893_maternal_placenta_development	8	0	0.000000	-0.000000	1232	1103.274183	1181.98	1260.685817	0.959399
GO:0001911_negative_regulation_of_leukocyte_mediated_cytotoxicity	8	0	0.000000	-0.000000	1232	1103.274183	1181.98	1260.685817	0.959399
GO:0001916_positive_regulation_of_T_cell_mediated_cytotoxicity	8	0	0.000000	-0.000000	1232	1103.274183	1181.98	1260.685817	0.959399
GO:0002065_columnar_cuboidal_epithelial_cell_differentiation	8	0	0.000000	-0.000000	1232	1103.274183	1181.98	1260.685817	0.959399
GO:0002320_lymphoid_progenitor_cell_differentiation	8	0	0.000000	-0.000000	1232	1103.274183	1181.98	1260.685817	0.959399
GO:0002438_acute_inflammatory_response_to_antigenic_stimulus	8	0	0.000000	-0.000000	1232	1103.274183	1181.98	1260.685817	0.959399
GO:0002524_hypersensitivity	8	0	0.000000	-0.000000	1232	1103.274183	1181.98	1260.685817	0.959399
GO:0002566_somatic_diversification_of_immune_receptors_via_somatic_mutation	8	0	0.000000	-0.000000	1232	1103.274183	1181.98	1260.685817	0.959399
GO:0002864_regulation_of_acute_inflammatory_response_to_antigenic_stimulus	8	0	0.000000	-0.000000	1232	1103.274183	1181.98	1260.685817	0.959399
GO:0002883_regulation_of_hypersensitivity	8	0	0.000000	-0.000000	1232	1103.274183	1181.98	1260.685817	0.959399
GO:0003081_regulation_of_systemic_arterial_blood_pressure_by_renin-angiotensin	8	0	0.000000	-0.000000	1232	1103.274183	1181.98	1260.685817	0.959399
GO:0006195_purine_nucleotide_catabolic_process	8	0	0.000000	-0.000000	1232	1103.274183	1181.98	1260.685817	0.959399
GO:0006284_base-excision_repair	8	0	0.000000	-0.000000	1232	1103.274183	1181.98	1260.685817	0.959399
GO:0006349_genetic_imprinting	8	0	0.000000	-0.000000	1232	1103.274183	1181.98	1260.685817	0.959399
GO:0006360_transcription_from_RNA_polymerase_I_promoter	8	0	0.000000	-0.000000	1232	1103.274183	1181.98	1260.685817	0.959399
GO:0006399_tRNA_metabolic_process	8	0	0.000000	-0.000000	1232	1103.274183	1181.98	1260.685817	0.959399
GO:0006458_'de_novo'_protein_folding	8	0	0.000000	-0.000000	1232	1103.274183	1181.98	1260.685817	0.959399
GO:0006493_protein_amino_acid_O-linked_glycosylation	8	0	0.000000	-0.000000	1232	1103.274183	1181.98	1260.685817	0.959399
GO:0006582_melanin_metabolic_process	8	0	0.000000	-0.000000	1232	1103.274183	1181.98	1260.685817	0.959399
GO:0006733_oxidoreduction_coenzyme_metabolic_process	8	0	0.000000	-0.000000	1232	1103.274183	1181.98	1260.685817	0.959399
GO:0006829_zinc_ion_transport	8	0	0.000000	-0.000000	1232	1103.274183	1181.98	1260.685817	0.959399
GO:0007098_centrosome_cycle	8	0	0.000000	-0.000000	1232	1103.274183	1181.98	1260.685817	0.959399
GO:0007131_reciprocal_meiotic_recombination	8	0	0.000000	-0.000000	1232	1103.274183	1181.98	1260.685817	0.959399
GO:0007141_male_meiosis_I	8	0	0.000000	-0.000000	1232	1103.274183	1181.98	1260.685817	0.959399
GO:0007625_grooming_behavior	8	0	0.000000	-0.000000	1232	1103.274183	1181.98	1260.685817	0.959399
GO:0008593_regulation_of_Notch_signaling_pathway	8	0	0.000000	-0.000000	1232	1103.274183	1181.98	1260.685817	0.959399
GO:0009072_aromatic_amino_acid_family_metabolic_process	8	0	0.000000	-0.000000	1232	1103.274183	1181.98	1260.685817	0.959399
GO:0009746_response_to_hexose_stimulus	8	0	0.000000	-0.000000	1232	1103.274183	1181.98	1260.685817	0.959399
GO:0009749_response_to_glucose_stimulus	8	0	0.000000	-0.000000	1232	1103.274183	1181.98	1260.685817	0.959399
GO:0014014_negative_regulation_of_gliogenesis	8	0	0.000000	-0.000000	1232	1103.274183	1181.98	1260.685817	0.959399
GO:0014046_dopamine_secretion	8	0	0.000000	-0.000000	1232	1103.274183	1181.98	1260.685817	0.959399
GO:0014059_regulation_of_dopamine_secretion	8	0	0.000000	-0.000000	1232	1103.274183	1181.98	1260.685817	0.959399
GO:0014065_phosphoinositide_3-kinase_cascade	8	0	0.000000	-0.000000	1232	1103.274183	1181.98	1260.685817	0.959399
GO:0015800_acidic_amino_acid_transport	8	0	0.000000	-0.000000	1232	1103.274183	1181.98	1260.685817	0.959399
GO:0015804_neutral_amino_acid_transport	8	0	0.000000	-0.000000	1232	1103.274183	1181.98	1260.685817	0.959399
GO:0016236_macroautophagy	8	0	0.000000	-0.000000	1232	1103.274183	1181.98	1260.685817	0.959399
GO:0016446_somatic_hypermutation_of_immunoglobulin_genes	8	0	0.000000	-0.000000	1232	1103.274183	1181.98	1260.685817	0.959399
GO:0018107_peptidyl-threonine_phosphorylation	8	0	0.000000	-0.000000	1232	1103.274183	1181.98	1260.685817	0.959399
GO:0018210_peptidyl-threonine_modification	8	0	0.000000	-0.000000	1232	1103.274183	1181.98	1260.685817	0.959399
GO:0018345_protein_palmitoylation	8	0	0.000000	-0.000000	1232	1103.274183	1181.98	1260.685817	0.959399
GO:0019229_regulation_of_vasoconstriction	8	0	0.000000	-0.000000	1232	1103.274183	1181.98	1260.685817	0.959399
GO:0019400_alditol_metabolic_process	8	0	0.000000	-0.000000	1232	1103.274183	1181.98	1260.685817	0.959399
GO:0021692_cerebellar_Purkinje_cell_layer_morphogenesis	8	0	0.000000	-0.000000	1232	1103.274183	1181.98	1260.685817	0.959399
GO:0021694_cerebellar_Purkinje_cell_layer_formation	8	0	0.000000	-0.000000	1232	1103.274183	1181.98	1260.685817	0.959399
GO:0021702_cerebellar_Purkinje_cell_differentiation	8	0	0.000000	-0.000000	1232	1103.274183	1181.98	1260.685817	0.959399
GO:0021799_cerebral_cortex_radially_oriented_cell_migration	8	0	0.000000	-0.000000	1232	1103.274183	1181.98	1260.685817	0.959399
GO:0022898_regulation_of_transmembrane_transporter_activity	8	0	0.000000	-0.000000	1232	1103.274183	1181.98	1260.685817	0.959399
GO:0030035_microspike_assembly	8	0	0.000000	-0.000000	1232	1103.274183	1181.98	1260.685817	0.959399
GO:0030193_regulation_of_blood_coagulation	8	0	0.000000	-0.000000	1232	1103.274183	1181.98	1260.685817	0.959399
GO:0030204_chondroitin_sulfate_metabolic_process	8	0	0.000000	-0.000000	1232	1103.274183	1181.98	1260.685817	0.959399
GO:0030500_regulation_of_bone_mineralization	8	0	0.000000	-0.000000	1232	1103.274183	1181.98	1260.685817	0.959399
GO:0030511_positive_regulation_of_transforming_growth_factor_beta_receptor_signaling_pathway	8	0	0.000000	-0.000000	1232	1103.274183	1181.98	1260.685817	0.959399
GO:0031102_neuron_projection_regeneration	8	0	0.000000	-0.000000	1232	1103.274183	1181.98	1260.685817	0.959399
GO:0031103_axon_regeneration	8	0	0.000000	-0.000000	1232	1103.274183	1181.98	1260.685817	0.959399
GO:0031111_negative_regulation_of_microtubule_polymerization_or_depolymerization	8	0	0.000000	-0.000000	1232	1103.274183	1181.98	1260.685817	0.959399
GO:0031123_RNA_3'-end_processing	8	0	0.000000	-0.000000	1232	1103.274183	1181.98	1260.685817	0.959399
GO:0031294_lymphocyte_costimulation	8	0	0.000000	-0.000000	1232	1103.274183	1181.98	1260.685817	0.959399
GO:0031295_T_cell_costimulation	8	0	0.000000	-0.000000	1232	1103.274183	1181.98	1260.685817	0.959399
GO:0031334_positive_regulation_of_protein_complex_assembly	8	0	0.000000	-0.000000	1232	1103.274183	1181.98	1260.685817	0.959399
GO:0031342_negative_regulation_of_cell_killing	8	0	0.000000	-0.000000	1232	1103.274183	1181.98	1260.685817	0.959399
GO:0031396_regulation_of_protein_ubiquitination	8	0	0.000000	-0.000000	1232	1103.274183	1181.98	1260.685817	0.959399
GO:0032094_response_to_food	8	0	0.000000	-0.000000	1232	1103.274183	1181.98	1260.685817	0.959399
GO:0032273_positive_regulation_of_protein_polymerization	8	0	0.000000	-0.000000	1232	1103.274183	1181.98	1260.685817	0.959399
GO:0032409_regulation_of_transporter_activity	8	0	0.000000	-0.000000	1232	1103.274183	1181.98	1260.685817	0.959399
GO:0032412_regulation_of_ion_transmembrane_transporter_activity	8	0	0.000000	-0.000000	1232	1103.274183	1181.98	1260.685817	0.959399
GO:0032613_interleukin-10_production	8	0	0.000000	-0.000000	1232	1103.274183	1181.98	1260.685817	0.959399
GO:0033198_response_to_ATP	8	0	0.000000	-0.000000	1232	1103.274183	1181.98	1260.685817	0.959399
GO:0034284_response_to_monosaccharide_stimulus	8	0	0.000000	-0.000000	1232	1103.274183	1181.98	1260.685817	0.959399
GO:0034728_nucleosome_organization	8	0	0.000000	-0.000000	1232	1103.274183	1181.98	1260.685817	0.959399
GO:0035023_regulation_of_Rho_protein_signal_transduction	8	0	0.000000	-0.000000	1232	1103.274183	1181.98	1260.685817	0.959399
GO:0035112_genitalia_morphogenesis	8	0	0.000000	-0.000000	1232	1103.274183	1181.98	1260.685817	0.959399
GO:0040017_positive_regulation_of_locomotion	8	0	0.000000	-0.000000	1232	1103.274183	1181.98	1260.685817	0.959399
GO:0042074_cell_migration_involved_in_gastrulation	8	0	0.000000	-0.000000	1232	1103.274183	1181.98	1260.685817	0.959399
GO:0042090_interleukin-12_biosynthetic_process	8	0	0.000000	-0.000000	1232	1103.274183	1181.98	1260.685817	0.959399
GO:0042092_T-helper_2_type_immune_response	8	0	0.000000	-0.000000	1232	1103.274183	1181.98	1260.685817	0.959399
GO:0042095_interferon-gamma_biosynthetic_process	8	0	0.000000	-0.000000	1232	1103.274183	1181.98	1260.685817	0.959399
GO:0042104_positive_regulation_of_activated_T_cell_proliferation	8	0	0.000000	-0.000000	1232	1103.274183	1181.98	1260.685817	0.959399
GO:0042226_interleukin-6_biosynthetic_process	8	0	0.000000	-0.000000	1232	1103.274183	1181.98	1260.685817	0.959399
GO:0042304_regulation_of_fatty_acid_biosynthetic_process	8	0	0.000000	-0.000000	1232	1103.274183	1181.98	1260.685817	0.959399
GO:0042423_catecholamine_biosynthetic_process	8	0	0.000000	-0.000000	1232	1103.274183	1181.98	1260.685817	0.959399
GO:0042771_DNA_damage_response__signal_transduction_by_p53_class_mediator_resulting_in_induction_of_apoptosis	8	0	0.000000	-0.000000	1232	1103.274183	1181.98	1260.685817	0.959399
GO:0042990_regulation_of_transcription_factor_import_into_nucleus	8	0	0.000000	-0.000000	1232	1103.274183	1181.98	1260.685817	0.959399
GO:0042991_transcription_factor_import_into_nucleus	8	0	0.000000	-0.000000	1232	1103.274183	1181.98	1260.685817	0.959399
GO:0043011_myeloid_dendritic_cell_differentiation	8	0	0.000000	-0.000000	1232	1103.274183	1181.98	1260.685817	0.959399
GO:0043368_positive_T_cell_selection	8	0	0.000000	-0.000000	1232	1103.274183	1181.98	1260.685817	0.959399
GO:0043370_regulation_of_CD4-positive__alpha_beta_T_cell_differentiation	8	0	0.000000	-0.000000	1232	1103.274183	1181.98	1260.685817	0.959399
GO:0043542_endothelial_cell_migration	8	0	0.000000	-0.000000	1232	1103.274183	1181.98	1260.685817	0.959399
GO:0043616_keratinocyte_proliferation	8	0	0.000000	-0.000000	1232	1103.274183	1181.98	1260.685817	0.959399
GO:0045075_regulation_of_interleukin-12_biosynthetic_process	8	0	0.000000	-0.000000	1232	1103.274183	1181.98	1260.685817	0.959399
GO:0045086_positive_regulation_of_interleukin-2_biosynthetic_process	8	0	0.000000	-0.000000	1232	1103.274183	1181.98	1260.685817	0.959399
GO:0045351_type_I_interferon_biosynthetic_process	8	0	0.000000	-0.000000	1232	1103.274183	1181.98	1260.685817	0.959399
GO:0045408_regulation_of_interleukin-6_biosynthetic_process	8	0	0.000000	-0.000000	1232	1103.274183	1181.98	1260.685817	0.959399
GO:0045494_photoreceptor_cell_maintenance	8	0	0.000000	-0.000000	1232	1103.274183	1181.98	1260.685817	0.959399
GO:0045686_negative_regulation_of_glial_cell_differentiation	8	0	0.000000	-0.000000	1232	1103.274183	1181.98	1260.685817	0.959399
GO:0045910_negative_regulation_of_DNA_recombination	8	0	0.000000	-0.000000	1232	1103.274183	1181.98	1260.685817	0.959399
GO:0045921_positive_regulation_of_exocytosis	8	0	0.000000	-0.000000	1232	1103.274183	1181.98	1260.685817	0.959399
GO:0045932_negative_regulation_of_muscle_contraction	8	0	0.000000	-0.000000	1232	1103.274183	1181.98	1260.685817	0.959399
GO:0046470_phosphatidylcholine_metabolic_process	8	0	0.000000	-0.000000	1232	1103.274183	1181.98	1260.685817	0.959399
GO:0048266_behavioral_response_to_pain	8	0	0.000000	-0.000000	1232	1103.274183	1181.98	1260.685817	0.959399
GO:0048520_positive_regulation_of_behavior	8	0	0.000000	-0.000000	1232	1103.274183	1181.98	1260.685817	0.959399
GO:0048557_embryonic_digestive_tract_morphogenesis	8	0	0.000000	-0.000000	1232	1103.274183	1181.98	1260.685817	0.959399
GO:0050707_regulation_of_cytokine_secretion	8	0	0.000000	-0.000000	1232	1103.274183	1181.98	1260.685817	0.959399
GO:0050909_sensory_perception_of_taste	8	0	0.000000	-0.000000	1232	1103.274183	1181.98	1260.685817	0.959399
GO:0050920_regulation_of_chemotaxis	8	0	0.000000	-0.000000	1232	1103.274183	1181.98	1260.685817	0.959399
GO:0050921_positive_regulation_of_chemotaxis	8	0	0.000000	-0.000000	1232	1103.274183	1181.98	1260.685817	0.959399
GO:0050926_regulation_of_positive_chemotaxis	8	0	0.000000	-0.000000	1232	1103.274183	1181.98	1260.685817	0.959399
GO:0050927_positive_regulation_of_positive_chemotaxis	8	0	0.000000	-0.000000	1232	1103.274183	1181.98	1260.685817	0.959399
GO:0050930_induction_of_positive_chemotaxis	8	0	0.000000	-0.000000	1232	1103.274183	1181.98	1260.685817	0.959399
GO:0051084_'de_novo'_posttranslational_protein_folding	8	0	0.000000	-0.000000	1232	1103.274183	1181.98	1260.685817	0.959399
GO:0051181_cofactor_transport	8	0	0.000000	-0.000000	1232	1103.274183	1181.98	1260.685817	0.959399
GO:0060043_regulation_of_cardiac_muscle_cell_proliferation	8	0	0.000000	-0.000000	1232	1103.274183	1181.98	1260.685817	0.959399
GO:0060347_heart_trabecula_formation	8	0	0.000000	-0.000000	1232	1103.274183	1181.98	1260.685817	0.959399
GO:0060670_branching_involved_in_embryonic_placenta_morphogenesis	8	0	0.000000	-0.000000	1232	1103.274183	1181.98	1260.685817	0.959399
GO:0060712_spongiotrophoblast_layer_development	8	0	0.000000	-0.000000	1232	1103.274183	1181.98	1260.685817	0.959399
GO:0070167_regulation_of_biomineral_formation	8	0	0.000000	-0.000000	1232	1103.274183	1181.98	1260.685817	0.959399
GO:0070193_synaptonemal_complex_organization	8	0	0.000000	-0.000000	1232	1103.274183	1181.98	1260.685817	0.959399
GO:0070231_T_cell_apoptosis	8	0	0.000000	-0.000000	1232	1103.274183	1181.98	1260.685817	0.959399
GO:0070584_mitochondrion_morphogenesis	8	0	0.000000	-0.000000	1232	1103.274183	1181.98	1260.685817	0.959399
GO:0007281_germ_cell_development	75	0	0.000000	-0.000000	1234	1106.311875	1184.66	1263.008125	0.960016
GO:0051050_positive_regulation_of_transport	75	0	0.000000	-0.000000	1234	1106.311875	1184.66	1263.008125	0.960016
GO:0003013_circulatory_system_process	103	0	0.000000	-0.000000	1236	1108.658326	1186.8	1264.941674	0.960194
GO:0008015_blood_circulation	103	0	0.000000	-0.000000	1236	1108.658326	1186.8	1264.941674	0.960194
GO:0001819_positive_regulation_of_cytokine_production	36	0	0.000000	-0.000000	1249	1124.307345	1201.29	1278.272655	0.961801
GO:0001889_liver_development	36	0	0.000000	-0.000000	1249	1124.307345	1201.29	1278.272655	0.961801
GO:0007187_G-protein_signaling__coupled_to_cyclic_nucleotide_second_messenger	36	0	0.000000	-0.000000	1249	1124.307345	1201.29	1278.272655	0.961801
GO:0007631_feeding_behavior	36	0	0.000000	-0.000000	1249	1124.307345	1201.29	1278.272655	0.961801
GO:0014020_primary_neural_tube_formation	36	0	0.000000	-0.000000	1249	1124.307345	1201.29	1278.272655	0.961801
GO:0019228_regulation_of_action_potential_in_neuron	36	0	0.000000	-0.000000	1249	1124.307345	1201.29	1278.272655	0.961801
GO:0022602_ovulation_cycle_process	36	0	0.000000	-0.000000	1249	1124.307345	1201.29	1278.272655	0.961801
GO:0030072_peptide_hormone_secretion	36	0	0.000000	-0.000000	1249	1124.307345	1201.29	1278.272655	0.961801
GO:0030278_regulation_of_ossification	36	0	0.000000	-0.000000	1249	1124.307345	1201.29	1278.272655	0.961801
GO:0042742_defense_response_to_bacterium	36	0	0.000000	-0.000000	1249	1124.307345	1201.29	1278.272655	0.961801
GO:0050851_antigen_receptor-mediated_signaling_pathway	36	0	0.000000	-0.000000	1249	1124.307345	1201.29	1278.272655	0.961801
GO:0050900_leukocyte_migration	36	0	0.000000	-0.000000	1249	1124.307345	1201.29	1278.272655	0.961801
GO:0051223_regulation_of_protein_transport	36	0	0.000000	-0.000000	1249	1124.307345	1201.29	1278.272655	0.961801
GO:0000165_MAPKKK_cascade	114	0	0.000000	-0.000000	1250	1125.564141	1202.35	1279.135859	0.961880
GO:0051186_cofactor_metabolic_process	63	0	0.000000	-0.000000	1253	1130.279090	1206.52	1282.760910	0.962905
GO:0070662_mast_cell_proliferation	63	0	0.000000	-0.000000	1253	1130.279090	1206.52	1282.760910	0.962905
GO:0070666_regulation_of_mast_cell_proliferation	63	0	0.000000	-0.000000	1253	1130.279090	1206.52	1282.760910	0.962905
GO:0001932_regulation_of_protein_amino_acid_phosphorylation	69	0	0.000000	-0.000000	1257	1134.740240	1210.35	1285.959760	0.962888
GO:0006816_calcium_ion_transport	69	0	0.000000	-0.000000	1257	1134.740240	1210.35	1285.959760	0.962888
GO:0032101_regulation_of_response_to_external_stimulus	69	0	0.000000	-0.000000	1257	1134.740240	1210.35	1285.959760	0.962888
GO:0055065_metal_ion_homeostasis	69	0	0.000000	-0.000000	1257	1134.740240	1210.35	1285.959760	0.962888
GO:0001776_leukocyte_homeostasis	41	0	0.000000	-0.000000	1273	1151.536917	1225.91	1300.283083	0.963009
GO:0002429_immune_response-activating_cell_surface_receptor_signaling_pathway	41	0	0.000000	-0.000000	1273	1151.536917	1225.91	1300.283083	0.963009
GO:0006836_neurotransmitter_transport	41	0	0.000000	-0.000000	1273	1151.536917	1225.91	1300.283083	0.963009
GO:0006865_amino_acid_transport	41	0	0.000000	-0.000000	1273	1151.536917	1225.91	1300.283083	0.963009
GO:0006979_response_to_oxidative_stress	41	0	0.000000	-0.000000	1273	1151.536917	1225.91	1300.283083	0.963009
GO:0007254_JNK_cascade	41	0	0.000000	-0.000000	1273	1151.536917	1225.91	1300.283083	0.963009
GO:0008585_female_gonad_development	41	0	0.000000	-0.000000	1273	1151.536917	1225.91	1300.283083	0.963009
GO:0009894_regulation_of_catabolic_process	41	0	0.000000	-0.000000	1273	1151.536917	1225.91	1300.283083	0.963009
GO:0015833_peptide_transport	41	0	0.000000	-0.000000	1273	1151.536917	1225.91	1300.283083	0.963009
GO:0019216_regulation_of_lipid_metabolic_process	41	0	0.000000	-0.000000	1273	1151.536917	1225.91	1300.283083	0.963009
GO:0019748_secondary_metabolic_process	41	0	0.000000	-0.000000	1273	1151.536917	1225.91	1300.283083	0.963009
GO:0030817_regulation_of_cAMP_biosynthetic_process	41	0	0.000000	-0.000000	1273	1151.536917	1225.91	1300.283083	0.963009
GO:0031344_regulation_of_cell_projection_organization	41	0	0.000000	-0.000000	1273	1151.536917	1225.91	1300.283083	0.963009
GO:0032844_regulation_of_homeostatic_process	41	0	0.000000	-0.000000	1273	1151.536917	1225.91	1300.283083	0.963009
GO:0033077_T_cell_differentiation_in_the_thymus	41	0	0.000000	-0.000000	1273	1151.536917	1225.91	1300.283083	0.963009
GO:0050864_regulation_of_B_cell_activation	41	0	0.000000	-0.000000	1273	1151.536917	1225.91	1300.283083	0.963009
GO:0044057_regulation_of_system_process	133	0	0.000000	-0.000000	1274	1152.606288	1226.85	1301.093712	0.962991
GO:0016568_chromatin_modification	72	0	0.000000	-0.000000	1279	1160.806361	1234.2	1307.593639	0.964973
GO:0042098_T_cell_proliferation	72	0	0.000000	-0.000000	1279	1160.806361	1234.2	1307.593639	0.964973
GO:0044262_cellular_carbohydrate_metabolic_process	72	0	0.000000	-0.000000	1279	1160.806361	1234.2	1307.593639	0.964973
GO:0048839_inner_ear_development	72	0	0.000000	-0.000000	1279	1160.806361	1234.2	1307.593639	0.964973
GO:0051347_positive_regulation_of_transferase_activity	72	0	0.000000	-0.000000	1279	1160.806361	1234.2	1307.593639	0.964973
GO:0001505_regulation_of_neurotransmitter_levels	48	0	0.000000	-0.000000	1283	1166.255295	1239.35	1312.444705	0.965978
GO:0009101_glycoprotein_biosynthetic_process	48	0	0.000000	-0.000000	1283	1166.255295	1239.35	1312.444705	0.965978
GO:0034504_protein_localization_in_nucleus	48	0	0.000000	-0.000000	1283	1166.255295	1239.35	1312.444705	0.965978
GO:0046849_bone_remodeling	48	0	0.000000	-0.000000	1283	1166.255295	1239.35	1312.444705	0.965978
GO:0002253_activation_of_immune_response	54	0	0.000000	-0.000000	1286	1173.045328	1245.68	1318.314672	0.968647
GO:0006412_translation	54	0	0.000000	-0.000000	1286	1173.045328	1245.68	1318.314672	0.968647
GO:0015849_organic_acid_transport	54	0	0.000000	-0.000000	1286	1173.045328	1245.68	1318.314672	0.968647
GO:0002440_production_of_molecular_mediator_of_immune_response	49	0	0.000000	-0.000000	1295	1182.691950	1254.6	1326.508050	0.968803
GO:0003015_heart_process	49	0	0.000000	-0.000000	1295	1182.691950	1254.6	1326.508050	0.968803
GO:0006725_cellular_aromatic_compound_metabolic_process	49	0	0.000000	-0.000000	1295	1182.691950	1254.6	1326.508050	0.968803
GO:0007606_sensory_perception_of_chemical_stimulus	49	0	0.000000	-0.000000	1295	1182.691950	1254.6	1326.508050	0.968803
GO:0034101_erythrocyte_homeostasis	49	0	0.000000	-0.000000	1295	1182.691950	1254.6	1326.508050	0.968803
GO:0042035_regulation_of_cytokine_biosynthetic_process	49	0	0.000000	-0.000000	1295	1182.691950	1254.6	1326.508050	0.968803
GO:0043473_pigmentation	49	0	0.000000	-0.000000	1295	1182.691950	1254.6	1326.508050	0.968803
GO:0046660_female_sex_differentiation	49	0	0.000000	-0.000000	1295	1182.691950	1254.6	1326.508050	0.968803
GO:0060047_heart_contraction	49	0	0.000000	-0.000000	1295	1182.691950	1254.6	1326.508050	0.968803
GO:0001525_angiogenesis	100	0	0.000000	-0.000000	1296	1183.274382	1255.14	1327.005618	0.968472
GO:0007611_learning_or_memory	70	0	0.000000	-0.000000	1299	1187.064193	1258.41	1329.755807	0.968753
GO:0009617_response_to_bacterium	70	0	0.000000	-0.000000	1299	1187.064193	1258.41	1329.755807	0.968753
GO:0070838_divalent_metal_ion_transport	70	0	0.000000	-0.000000	1299	1187.064193	1258.41	1329.755807	0.968753
GO:0003018_vascular_process_in_circulatory_system	31	0	0.000000	-0.000000	1329	1215.221295	1285.05	1354.878705	0.966930
GO:0006486_protein_amino_acid_glycosylation	31	0	0.000000	-0.000000	1329	1215.221295	1285.05	1354.878705	0.966930
GO:0006639_acylglycerol_metabolic_process	31	0	0.000000	-0.000000	1329	1215.221295	1285.05	1354.878705	0.966930
GO:0006665_sphingolipid_metabolic_process	31	0	0.000000	-0.000000	1329	1215.221295	1285.05	1354.878705	0.966930
GO:0006694_steroid_biosynthetic_process	31	0	0.000000	-0.000000	1329	1215.221295	1285.05	1354.878705	0.966930
GO:0006939_smooth_muscle_contraction	31	0	0.000000	-0.000000	1329	1215.221295	1285.05	1354.878705	0.966930
GO:0008645_hexose_transport	31	0	0.000000	-0.000000	1329	1215.221295	1285.05	1354.878705	0.966930
GO:0009306_protein_secretion	31	0	0.000000	-0.000000	1329	1215.221295	1285.05	1354.878705	0.966930
GO:0010562_positive_regulation_of_phosphorus_metabolic_process	31	0	0.000000	-0.000000	1329	1215.221295	1285.05	1354.878705	0.966930
GO:0015749_monosaccharide_transport	31	0	0.000000	-0.000000	1329	1215.221295	1285.05	1354.878705	0.966930
GO:0015758_glucose_transport	31	0	0.000000	-0.000000	1329	1215.221295	1285.05	1354.878705	0.966930
GO:0021954_central_nervous_system_neuron_development	31	0	0.000000	-0.000000	1329	1215.221295	1285.05	1354.878705	0.966930
GO:0033555_multicellular_organismal_response_to_stress	31	0	0.000000	-0.000000	1329	1215.221295	1285.05	1354.878705	0.966930
GO:0035150_regulation_of_tube_size	31	0	0.000000	-0.000000	1329	1215.221295	1285.05	1354.878705	0.966930
GO:0042157_lipoprotein_metabolic_process	31	0	0.000000	-0.000000	1329	1215.221295	1285.05	1354.878705	0.966930
GO:0042327_positive_regulation_of_phosphorylation	31	0	0.000000	-0.000000	1329	1215.221295	1285.05	1354.878705	0.966930
GO:0043269_regulation_of_ion_transport	31	0	0.000000	-0.000000	1329	1215.221295	1285.05	1354.878705	0.966930
GO:0043413_biopolymer_glycosylation	31	0	0.000000	-0.000000	1329	1215.221295	1285.05	1354.878705	0.966930
GO:0045088_regulation_of_innate_immune_response	31	0	0.000000	-0.000000	1329	1215.221295	1285.05	1354.878705	0.966930
GO:0045937_positive_regulation_of_phosphate_metabolic_process	31	0	0.000000	-0.000000	1329	1215.221295	1285.05	1354.878705	0.966930
GO:0046632_alpha-beta_T_cell_differentiation	31	0	0.000000	-0.000000	1329	1215.221295	1285.05	1354.878705	0.966930
GO:0048167_regulation_of_synaptic_plasticity	31	0	0.000000	-0.000000	1329	1215.221295	1285.05	1354.878705	0.966930
GO:0048562_embryonic_organ_morphogenesis	31	0	0.000000	-0.000000	1329	1215.221295	1285.05	1354.878705	0.966930
GO:0050868_negative_regulation_of_T_cell_activation	31	0	0.000000	-0.000000	1329	1215.221295	1285.05	1354.878705	0.966930
GO:0050880_regulation_of_blood_vessel_size	31	0	0.000000	-0.000000	1329	1215.221295	1285.05	1354.878705	0.966930
GO:0051640_organelle_localization	31	0	0.000000	-0.000000	1329	1215.221295	1285.05	1354.878705	0.966930
GO:0051899_membrane_depolarization	31	0	0.000000	-0.000000	1329	1215.221295	1285.05	1354.878705	0.966930
GO:0055088_lipid_homeostasis	31	0	0.000000	-0.000000	1329	1215.221295	1285.05	1354.878705	0.966930
GO:0060512_prostate_gland_morphogenesis	31	0	0.000000	-0.000000	1329	1215.221295	1285.05	1354.878705	0.966930
GO:0070085_glycosylation	31	0	0.000000	-0.000000	1329	1215.221295	1285.05	1354.878705	0.966930
GO:0002764_immune_response-regulating_signal_transduction	51	0	0.000000	-0.000000	1336	1223.552601	1292.86	1362.167399	0.967710
GO:0006520_cellular_amino_acid_metabolic_process	51	0	0.000000	-0.000000	1336	1223.552601	1292.86	1362.167399	0.967710
GO:0006887_exocytosis	51	0	0.000000	-0.000000	1336	1223.552601	1292.86	1362.167399	0.967710
GO:0007601_visual_perception	51	0	0.000000	-0.000000	1336	1223.552601	1292.86	1362.167399	0.967710
GO:0016569_covalent_chromatin_modification	51	0	0.000000	-0.000000	1336	1223.552601	1292.86	1362.167399	0.967710
GO:0043408_regulation_of_MAPKKK_cascade	51	0	0.000000	-0.000000	1336	1223.552601	1292.86	1362.167399	0.967710
GO:0044106_cellular_amine_metabolic_process	51	0	0.000000	-0.000000	1336	1223.552601	1292.86	1362.167399	0.967710
GO:0000084_S_phase_of_mitotic_cell_cycle	3	0									
GO:0000089_mitotic_metaphase	3	0									
GO:0000098_sulfur_amino_acid_catabolic_process	3	0									
GO:0000103_sulfate_assimilation	3	0									
GO:0000212_meiotic_spindle_organization	3	0									
GO:0000281_cytokinesis_after_mitosis	3	0									
GO:0000303_response_to_superoxide	3	0									
GO:0000380_alternative_nuclear_mRNA_splicing__via_spliceosome	3	0									
GO:0001516_prostaglandin_biosynthetic_process	3	0									
GO:0001553_luteinization	3	0									
GO:0001574_ganglioside_biosynthetic_process	3	0									
GO:0001705_ectoderm_formation	3	0									
GO:0001711_endodermal_cell_fate_commitment	3	0									
GO:0001757_somite_specification	3	0									
GO:0001778_plasma_membrane_repair	3	0									
GO:0001780_neutrophil_homeostasis	3	0									
GO:0001802_type_III_hypersensitivity	3	0									
GO:0001803_regulation_of_type_III_hypersensitivity	3	0									
GO:0001805_positive_regulation_of_type_III_hypersensitivity	3	0									
GO:0001812_positive_regulation_of_type_I_hypersensitivity	3	0									
GO:0001831_trophectodermal_cellular_morphogenesis	3	0									
GO:0001844_protein_insertion_into_mitochondrial_membrane_during_induction_of_apoptosis	3	0									
GO:0001878_response_to_yeast	3	0									
GO:0001895_retina_homeostasis	3	0									
GO:0001915_negative_regulation_of_T_cell_mediated_cytotoxicity	3	0									
GO:0001937_negative_regulation_of_endothelial_cell_proliferation	3	0									
GO:0001953_negative_regulation_of_cell-matrix_adhesion	3	0									
GO:0001955_blood_vessel_maturation	3	0									
GO:0001960_negative_regulation_of_cytokine-mediated_signaling_pathway	3	0									
GO:0001973_adenosine_receptor_signaling_pathway	3	0									
GO:0001996_positive_regulation_of_heart_rate_by_epinephrine-norepinephrine	3	0									
GO:0002034_regulation_of_blood_vessel_size_by_renin-angiotensin	3	0									
GO:0002238_response_to_molecule_of_fungal_origin	3	0									
GO:0002275_myeloid_cell_activation_during_immune_response	3	0									
GO:0002281_macrophage_activation_during_immune_response	3	0									
GO:0002309_T_cell_proliferation_during_immune_response	3	0									
GO:0002361_CD4-positive__CD25-positive__alpha-beta_regulatory_T_cell_differentiation	3	0									
GO:0002369_T_cell_cytokine_production	3	0									
GO:0002428_antigen_processing_and_presentation_of_peptide_antigen_via_MHC_class_Ib	3	0									
GO:0002446_neutrophil_mediated_immunity	3	0									
GO:0002477_antigen_processing_and_presentation_of_exogenous_peptide_antigen_via_MHC_class_Ib	3	0									
GO:0002481_antigen_processing_and_presentation_of_exogenous_protein_antigen_via_MHC_class_Ib__TAP-dependent	3	0									
GO:0002513_tolerance_induction_to_self_antigen	3	0									
GO:0002568_somatic_diversification_of_T_cell_receptor_genes	3	0									
GO:0002674_negative_regulation_of_acute_inflammatory_response	3	0									
GO:0002681_somatic_recombination_of_T_cell_receptor_gene_segments	3	0									
GO:0002713_negative_regulation_of_B_cell_mediated_immunity	3	0									
GO:0002827_positive_regulation_of_T-helper_1_type_immune_response	3	0									
GO:0002865_negative_regulation_of_acute_inflammatory_response_to_antigenic_stimulus	3	0									
GO:0002884_negative_regulation_of_hypersensitivity	3	0									
GO:0002890_negative_regulation_of_immunoglobulin_mediated_immune_response	3	0									
GO:0002904_positive_regulation_of_B_cell_apoptosis	3	0									
GO:0003009_skeletal_muscle_contraction	3	0									
GO:0003072_renal_control_of_peripheral_vascular_resistance_involved_in_regulation_of_systemic_arterial_blood_pressure	3	0									
GO:0006047_UDP-N-acetylglucosamine_metabolic_process	3	0									
GO:0006067_ethanol_metabolic_process	3	0									
GO:0006072_glycerol-3-phosphate_metabolic_process	3	0									
GO:0006103_2-oxoglutarate_metabolic_process	3	0									
GO:0006107_oxaloacetate_metabolic_process	3	0									
GO:0006220_pyrimidine_nucleotide_metabolic_process	3	0									
GO:0006266_DNA_ligation	3	0									
GO:0006282_regulation_of_DNA_repair	3	0									
GO:0006287_base-excision_repair__gap-filling	3	0									
GO:0006301_postreplication_repair	3	0									
GO:0006361_transcription_initiation_from_RNA_polymerase_I_promoter	3	0									
GO:0006367_transcription_initiation_from_RNA_polymerase_II_promoter	3	0									
GO:0006414_translational_elongation	3	0									
GO:0006491_N-glycan_processing	3	0									
GO:0006498_N-terminal_protein_lipidation	3	0									
GO:0006531_aspartate_metabolic_process	3	0									
GO:0006598_polyamine_catabolic_process	3	0									
GO:0006620_posttranslational_protein_targeting_to_membrane	3	0									
GO:0006625_protein_targeting_to_peroxisome	3	0									
GO:0006651_diacylglycerol_biosynthetic_process	3	0									
GO:0006670_sphingosine_metabolic_process	3	0									
GO:0006677_glycosylceramide_metabolic_process	3	0									
GO:0006689_ganglioside_catabolic_process	3	0									
GO:0006699_bile_acid_biosynthetic_process	3	0									
GO:0006791_sulfur_utilization	3	0									
GO:0006817_phosphate_transport	3	0									
GO:0006825_copper_ion_transport	3	0									
GO:0006828_manganese_ion_transport	3	0									
GO:0006857_oligopeptide_transport	3	0									
GO:0006892_post-Golgi_vesicle-mediated_transport	3	0									
GO:0006904_vesicle_docking_during_exocytosis	3	0									
GO:0006926_virus-infected_cell_apoptosis	3	0									
GO:0006953_acute-phase_response	3	0									
GO:0007000_nucleolus_organization	3	0									
GO:0007041_lysosomal_transport	3	0									
GO:0007043_cell-cell_junction_assembly	3	0									
GO:0007090_regulation_of_S_phase_of_mitotic_cell_cycle	3	0									
GO:0007195_inhibition_of_adenylate_cyclase_activity_by_dopamine_receptor_signaling_pathway	3	0									
GO:0007199_G-protein_signaling__coupled_to_cGMP_nucleotide_second_messenger	3	0									
GO:0007213_muscarinic_acetylcholine_receptor_signaling_pathway	3	0									
GO:0007250_activation_of_NF-kappaB-inducing_kinase_activity	3	0									
GO:0007252_I-kappaB_phosphorylation	3	0									
GO:0007262_STAT_protein_nuclear_translocation	3	0									
GO:0007288_sperm_axoneme_assembly	3	0									
GO:0007350_blastoderm_segmentation	3	0									
GO:0007403_glial_cell_fate_determination	3	0									
GO:0007412_axon_target_recognition	3	0									
GO:0007468_regulation_of_rhodopsin_gene_expression	3	0									
GO:0007525_somatic_muscle_development	3	0									
GO:0007635_chemosensory_behavior	3	0									
GO:0008090_retrograde_axon_cargo_transport	3	0									
GO:0008347_glial_cell_migration	3	0									
GO:0008635_activation_of_caspase_activity_by_cytochrome_c	3	0									
GO:0009060_aerobic_respiration	3	0									
GO:0009081_branched_chain_family_amino_acid_metabolic_process	3	0									
GO:0009086_methionine_biosynthetic_process	3	0									
GO:0009135_purine_nucleoside_diphosphate_metabolic_process	3	0									
GO:0009137_purine_nucleoside_diphosphate_catabolic_process	3	0									
GO:0009155_purine_deoxyribonucleotide_catabolic_process	3	0									
GO:0009179_purine_ribonucleoside_diphosphate_metabolic_process	3	0									
GO:0009181_purine_ribonucleoside_diphosphate_catabolic_process	3	0									
GO:0009185_ribonucleoside_diphosphate_metabolic_process	3	0									
GO:0009191_ribonucleoside_diphosphate_catabolic_process	3	0									
GO:0009199_ribonucleoside_triphosphate_metabolic_process	3	0									
GO:0009204_deoxyribonucleoside_triphosphate_catabolic_process	3	0									
GO:0009205_purine_ribonucleoside_triphosphate_metabolic_process	3	0									
GO:0009217_purine_deoxyribonucleoside_triphosphate_catabolic_process	3	0									
GO:0009448_gamma-aminobutyric_acid_metabolic_process	3	0									
GO:0010043_response_to_zinc_ion	3	0									
GO:0010159_specification_of_organ_position	3	0									
GO:0010172_embryonic_body_morphogenesis	3	0									
GO:0010216_maintenance_of_DNA_methylation	3	0									
GO:0010273_detoxification_of_copper_ion	3	0									
GO:0010454_negative_regulation_of_cell_fate_commitment	3	0									
GO:0010507_negative_regulation_of_autophagy	3	0									
GO:0010524_positive_regulation_of_calcium_ion_transport_into_cytosol	3	0									
GO:0010573_vascular_endothelial_growth_factor_production	3	0									
GO:0010574_regulation_of_vascular_endothelial_growth_factor_production	3	0									
GO:0010575_positive_regulation_vascular_endothelial_growth_factor_production	3	0									
GO:0010632_regulation_of_epithelial_cell_migration	3	0									
GO:0010717_regulation_of_epithelial_to_mesenchymal_transition	3	0									
GO:0010884_positive_regulation_of_lipid_storage	3	0									
GO:0010888_negative_regulation_of_lipid_storage	3	0									
GO:0010889_regulation_of_sequestering_of_triglyceride	3	0									
GO:0010893_positive_regulation_of_steroid_biosynthetic_process	3	0									
GO:0010894_negative_regulation_of_steroid_biosynthetic_process	3	0									
GO:0010998_regulation_of_translational_initiation_by_eIF2_alpha_phosphorylation	3	0									
GO:0010999_regulation_of_eIF2_alpha_phosphorylation_by_heme	3	0									
GO:0014074_response_to_purine	3	0									
GO:0014909_smooth_muscle_cell_migration	3	0									
GO:0015669_gas_transport	3	0									
GO:0015760_glucose-6-phosphate_transport	3	0									
GO:0015816_glycine_transport	3	0									
GO:0015838_betaine_transport	3	0									
GO:0015871_choline_transport	3	0									
GO:0015879_carnitine_transport	3	0									
GO:0015893_drug_transport	3	0									
GO:0015909_long-chain_fatty_acid_transport	3	0									
GO:0015936_coenzyme_A_metabolic_process	3	0									
GO:0015988_energy_coupled_proton_transport__against_electrochemical_gradient	3	0									
GO:0015991_ATP_hydrolysis_coupled_proton_transport	3	0									
GO:0016241_regulation_of_macroautophagy	3	0									
GO:0016322_neuron_remodeling	3	0									
GO:0016556_mRNA_modification	3	0									
GO:0016973_poly(A)+_mRNA_export_from_nucleus	3	0									
GO:0018196_peptidyl-asparagine_modification	3	0									
GO:0018208_peptidyl-proline_modification	3	0									
GO:0018279_protein_amino_acid_N-linked_glycosylation_via_asparagine	3	0									
GO:0018894_dibenzo-p-dioxin_metabolic_process	3	0									
GO:0019058_viral_infectious_cycle	3	0									
GO:0019230_proprioception	3	0									
GO:0019236_response_to_pheromone	3	0									
GO:0019359_nicotinamide_nucleotide_biosynthetic_process	3	0									
GO:0019363_pyridine_nucleotide_biosynthetic_process	3	0									
GO:0019438_aromatic_compound_biosynthetic_process	3	0									
GO:0019439_aromatic_compound_catabolic_process	3	0									
GO:0019605_butyrate_metabolic_process	3	0									
GO:0019614_catechol_catabolic_process	3	0									
GO:0019674_NAD_metabolic_process	3	0									
GO:0019852_L-ascorbic_acid_metabolic_process	3	0									
GO:0019934_cGMP-mediated_signaling	3	0									
GO:0019987_negative_regulation_of_anti-apoptosis	3	0									
GO:0021527_spinal_cord_association_neuron_differentiation	3	0									
GO:0021529_spinal_cord_oligodendrocyte_cell_differentiation	3	0									
GO:0021530_spinal_cord_oligodendrocyte_cell_fate_specification	3	0									
GO:0021555_midbrain-hindbrain_boundary_morphogenesis	3	0									
GO:0021563_glossopharyngeal_nerve_development	3	0									
GO:0021570_rhombomere_4_development	3	0									
GO:0021591_ventricular_system_development	3	0									
GO:0021615_glossopharyngeal_nerve_morphogenesis	3	0									
GO:0021794_thalamus_development	3	0									
GO:0021800_cerebral_cortex_tangential_migration	3	0									
GO:0021819_layer_formation_in_the_cerebral_cortex	3	0									
GO:0021859_pyramidal_neuron_differentiation	3	0									
GO:0021860_pyramidal_neuron_development	3	0									
GO:0021889_olfactory_bulb_interneuron_differentiation	3	0									
GO:0021891_olfactory_bulb_interneuron_development	3	0									
GO:0021979_hypothalamus_cell_differentiation	3	0									
GO:0022010_myelination_in_the_central_nervous_system	3	0									
GO:0022027_interkinetic_nuclear_migration	3	0									
GO:0022406_membrane_docking	3	0									
GO:0030091_protein_repair	3	0									
GO:0030195_negative_regulation_of_blood_coagulation	3	0									
GO:0030224_monocyte_differentiation	3	0									
GO:0030307_positive_regulation_of_cell_growth	3	0									
GO:0030319_cellular_di-__tri-valent_inorganic_anion_homeostasis	3	0									
GO:0030320_cellular_monovalent_inorganic_anion_homeostasis	3	0									
GO:0030321_transepithelial_chloride_transport	3	0									
GO:0030501_positive_regulation_of_bone_mineralization	3	0									
GO:0030513_positive_regulation_of_BMP_signaling_pathway	3	0									
GO:0030538_embryonic_genitalia_morphogenesis	3	0									
GO:0030540_female_genitalia_development	3	0									
GO:0030574_collagen_catabolic_process	3	0									
GO:0030643_cellular_phosphate_ion_homeostasis	3	0									
GO:0030718_germ-line_stem_cell_maintenance	3	0									
GO:0030730_sequestering_of_triglyceride	3	0									
GO:0030836_positive_regulation_of_actin_filament_depolymerization	3	0									
GO:0030916_otic_vesicle_formation	3	0									
GO:0031000_response_to_caffeine	3	0									
GO:0031063_regulation_of_histone_deacetylation	3	0									
GO:0031065_positive_regulation_of_histone_deacetylation	3	0									
GO:0031112_positive_regulation_of_microtubule_polymerization_or_depolymerization	3	0									
GO:0031116_positive_regulation_of_microtubule_polymerization	3	0									
GO:0031133_regulation_of_axon_diameter	3	0									
GO:0031282_regulation_of_guanylate_cyclase_activity	3	0									
GO:0031333_negative_regulation_of_protein_complex_assembly	3	0									
GO:0031397_negative_regulation_of_protein_ubiquitination	3	0									
GO:0031398_positive_regulation_of_protein_ubiquitination	3	0									
GO:0031503_protein_complex_localization	3	0									
GO:0031571_G1_DNA_damage_checkpoint	3	0									
GO:0031579_membrane_raft_organization	3	0									
GO:0031638_zymogen_activation	3	0									
GO:0031641_regulation_of_myelination	3	0									
GO:0031642_negative_regulation_of_myelination	3	0									
GO:0031649_heat_generation	3	0									
GO:0031943_regulation_of_glucocorticoid_metabolic_process	3	0									
GO:0032020_ISG15-protein_conjugation	3	0									
GO:0032060_bleb_formation	3	0									
GO:0032095_regulation_of_response_to_food	3	0									
GO:0032272_negative_regulation_of_protein_polymerization	3	0									
GO:0032288_myelin_assembly	3	0									
GO:0032291_ensheathment_of_axons_in_the_central_nervous_system	3	0									
GO:0032355_response_to_estradiol_stimulus	3	0									
GO:0032402_melanosome_transport	3	0									
GO:0032411_positive_regulation_of_transporter_activity	3	0									
GO:0032414_positive_regulation_of_ion_transmembrane_transporter_activity	3	0									
GO:0032436_positive_regulation_of_proteasomal_ubiquitin-dependent_protein_catabolic_process	3	0									
GO:0032536_regulation_of_cell_projection_size	3	0									
GO:0032632_interleukin-3_production	3	0									
GO:0032634_interleukin-5_production	3	0									
GO:0032674_regulation_of_interleukin-5_production	3	0									
GO:0032703_negative_regulation_of_interleukin-2_production	3	0									
GO:0032753_positive_regulation_of_interleukin-4_production	3	0									
GO:0032823_regulation_of_natural_killer_cell_differentiation	3	0									
GO:0032825_positive_regulation_of_natural_killer_cell_differentiation	3	0									
GO:0032856_activation_of_Ras_GTPase_activity	3	0									
GO:0032862_activation_of_Rho_GTPase_activity	3	0									
GO:0032874_positive_regulation_of_stress-activated_MAPK_cascade	3	0									
GO:0032881_regulation_of_polysaccharide_metabolic_process	3	0									
GO:0032890_regulation_of_organic_acid_transport	3	0									
GO:0033058_directional_locomotion	3	0									
GO:0033080_immature_T_cell_proliferation_in_the_thymus	3	0									
GO:0033084_regulation_of_immature_T_cell_proliferation_in_the_thymus	3	0									
GO:0033091_positive_regulation_of_immature_T_cell_proliferation	3	0									
GO:0033137_negative_regulation_of_peptidyl-serine_phosphorylation	3	0									
GO:0033153_T_cell_receptor_V(D)J_recombination	3	0									
GO:0033209_tumor_necrosis_factor-mediated_signaling_pathway	3	0									
GO:0033261_regulation_of_S_phase	3	0									
GO:0033600_negative_regulation_of_mammary_gland_epithelial_cell_proliferation	3	0									
GO:0033631_cell-cell_adhesion_mediated_by_integrin	3	0									
GO:0033993_response_to_lipid	3	0									
GO:0034220_ion_transmembrane_transport	3	0									
GO:0034308_monohydric_alcohol_metabolic_process	3	0									
GO:0034313_diol_catabolic_process	3	0									
GO:0034331_cell_junction_maintenance	3	0									
GO:0034332_adherens_junction_organization	3	0									
GO:0034375_high-density_lipoprotein_particle_remodeling	3	0									
GO:0034381_lipoprotein_particle_clearance	3	0									
GO:0034612_response_to_tumor_necrosis_factor	3	0									
GO:0034655_nucleobase__nucleoside__nucleotide_and_nucleic_acid_catabolic_process	3	0									
GO:0034656_nucleobase__nucleoside_and_nucleotide_catabolic_process	3	0									
GO:0035067_negative_regulation_of_histone_acetylation	3	0									
GO:0035084_flagellar_axoneme_assembly	3	0									
GO:0035166_post-embryonic_hemopoiesis	3	0									
GO:0035283_central_nervous_system_segmentation	3	0									
GO:0035284_brain_segmentation	3	0									
GO:0042097_interleukin-4_biosynthetic_process	3	0									
GO:0042135_neurotransmitter_catabolic_process	3	0									
GO:0042271_susceptibility_to_natural_killer_cell_mediated_cytotoxicity	3	0									
GO:0042273_ribosomal_large_subunit_biogenesis	3	0									
GO:0042375_quinone_cofactor_metabolic_process	3	0									
GO:0042420_dopamine_catabolic_process	3	0									
GO:0042421_norepinephrine_biosynthetic_process	3	0									
GO:0042424_catecholamine_catabolic_process	3	0									
GO:0042447_hormone_catabolic_process	3	0									
GO:0042448_progesterone_metabolic_process	3	0									
GO:0042523_positive_regulation_of_tyrosine_phosphorylation_of_Stat5_protein	3	0									
GO:0042659_regulation_of_cell_fate_specification	3	0									
GO:0042668_auditory_receptor_cell_fate_determination	3	0									
GO:0042670_retinal_cone_cell_differentiation	3	0									
GO:0042693_muscle_cell_fate_commitment	3	0									
GO:0042711_maternal_behavior	3	0									
GO:0042745_circadian_sleep_wake_cycle	3	0									
GO:0042759_long-chain_fatty_acid_biosynthetic_process	3	0									
GO:0042787_protein_ubiquitination_during_ubiquitin-dependent_protein_catabolic_process	3	0									
GO:0043045_DNA_methylation_during_embryonic_development	3	0									
GO:0043090_amino_acid_import	3	0									
GO:0043092_L-amino_acid_import	3	0									
GO:0043149_stress_fiber_formation	3	0									
GO:0043200_response_to_amino_acid_stimulus	3	0									
GO:0043243_positive_regulation_of_protein_complex_disassembly	3	0									
GO:0043249_erythrocyte_maturation	3	0									
GO:0043267_negative_regulation_of_potassium_ion_transport	3	0									
GO:0043371_negative_regulation_of_CD4-positive__alpha_beta_T_cell_differentiation	3	0									
GO:0043462_regulation_of_ATPase_activity	3	0									
GO:0043569_negative_regulation_of_insulin-like_growth_factor_receptor_signaling_pathway	3	0									
GO:0043574_peroxisomal_transport	3	0									
GO:0043586_tongue_development	3	0									
GO:0043900_regulation_of_multi-organism_process	3	0									
GO:0043954_cellular_component_maintenance	3	0									
GO:0044030_regulation_of_DNA_methylation	3	0									
GO:0044089_positive_regulation_of_cellular_component_biogenesis	3	0									
GO:0044273_sulfur_compound_catabolic_process	3	0									
GO:0045047_protein_targeting_to_ER	3	0									
GO:0045085_negative_regulation_of_interleukin-2_biosynthetic_process	3	0									
GO:0045110_intermediate_filament_bundle_assembly	3	0									
GO:0045143_homologous_chromosome_segregation	3	0									
GO:0045198_establishment_of_epithelial_cell_apical_basal_polarity	3	0									
GO:0045217_cell-cell_junction_maintenance	3	0									
GO:0045348_positive_regulation_of_MHC_class_II_biosynthetic_process	3	0									
GO:0045402_regulation_of_interleukin-4_biosynthetic_process	3	0									
GO:0045404_positive_regulation_of_interleukin-4_biosynthetic_process	3	0									
GO:0045542_positive_regulation_of_cholesterol_biosynthetic_process	3	0									
GO:0045607_regulation_of_auditory_receptor_cell_differentiation	3	0									
GO:0045623_negative_regulation_of_T-helper_cell_differentiation	3	0									
GO:0045625_regulation_of_T-helper_1_cell_differentiation	3	0									
GO:0045631_regulation_of_mechanoreceptor_differentiation	3	0									
GO:0045717_negative_regulation_of_fatty_acid_biosynthetic_process	3	0									
GO:0045723_positive_regulation_of_fatty_acid_biosynthetic_process	3	0									
GO:0045746_negative_regulation_of_Notch_signaling_pathway	3	0									
GO:0045806_negative_regulation_of_endocytosis	3	0									
GO:0045829_negative_regulation_of_isotype_switching	3	0									
GO:0045844_positive_regulation_of_striated_muscle_development	3	0									
GO:0045907_positive_regulation_of_vasoconstriction	3	0									
GO:0045922_negative_regulation_of_fatty_acid_metabolic_process	3	0									
GO:0045939_negative_regulation_of_steroid_metabolic_process	3	0									
GO:0046013_regulation_of_T_cell_homeostatic_proliferation	3	0									
GO:0046034_ATP_metabolic_process	3	0									
GO:0046325_negative_regulation_of_glucose_import	3	0									
GO:0046426_negative_regulation_of_JAK-STAT_cascade	3	0									
GO:0046457_prostanoid_biosynthetic_process	3	0									
GO:0046479_glycosphingolipid_catabolic_process	3	0									
GO:0046488_phosphatidylinositol_metabolic_process	3	0									
GO:0046549_retinal_cone_cell_development	3	0									
GO:0046605_regulation_of_centrosome_cycle	3	0									
GO:0046688_response_to_copper_ion	3	0									
GO:0046717_acid_secretion	3	0									
GO:0046825_regulation_of_protein_export_from_nucleus	3	0									
GO:0046885_regulation_of_hormone_biosynthetic_process	3	0									
GO:0048003_antigen_processing_and_presentation_of_lipid_antigen_via_MHC_class_Ib	3	0									
GO:0048007_antigen_processing_and_presentation__exogenous_lipid_antigen_via_MHC_class_Ib	3	0									
GO:0048012_hepatocyte_growth_factor_receptor_signaling_pathway	3	0									
GO:0048050_post-embryonic_eye_morphogenesis	3	0									
GO:0048087_positive_regulation_of_pigmentation_during_development	3	0									
GO:0048246_macrophage_chemotaxis	3	0									
GO:0048251_elastic_fiber_assembly	3	0									
GO:0048278_vesicle_docking	3	0									
GO:0048294_negative_regulation_of_isotype_switching_to_IgE_isotypes	3	0									
GO:0048318_axial_mesoderm_development	3	0									
GO:0048597_post-embryonic_camera-type_eye_morphogenesis	3	0									
GO:0048636_positive_regulation_of_muscle_development	3	0									
GO:0048660_regulation_of_smooth_muscle_cell_proliferation	3	0									
GO:0048668_collateral_sprouting	3	0									
GO:0048676_axon_extension_involved_in_development	3	0									
GO:0048755_branching_morphogenesis_of_a_nerve	3	0									
GO:0048845_venous_blood_vessel_morphogenesis	3	0									
GO:0048852_diencephalon_morphogenesis	3	0									
GO:0048859_formation_of_anatomical_boundary	3	0									
GO:0048865_stem_cell_fate_commitment	3	0									
GO:0050435_beta-amyloid_metabolic_process	3	0									
GO:0050650_chondroitin_sulfate_proteoglycan_biosynthetic_process	3	0									
GO:0050703_interleukin-1_alpha_secretion	3	0									
GO:0050705_regulation_of_interleukin-1_alpha_secretion	3	0									
GO:0050709_negative_regulation_of_protein_secretion	3	0									
GO:0050710_negative_regulation_of_cytokine_secretion	3	0									
GO:0050717_positive_regulation_of_interleukin-1_alpha_secretion	3	0									
GO:0050774_negative_regulation_of_dendrite_morphogenesis	3	0									
GO:0050857_positive_regulation_of_antigen_receptor-mediated_signaling_pathway	3	0									
GO:0050882_voluntary_musculoskeletal_movement	3	0									
GO:0050913_sensory_perception_of_bitter_taste	3	0									
GO:0050957_equilibrioception	3	0									
GO:0050996_positive_regulation_of_lipid_catabolic_process	3	0									
GO:0051149_positive_regulation_of_muscle_cell_differentiation	3	0									
GO:0051153_regulation_of_striated_muscle_cell_differentiation	3	0									
GO:0051204_protein_insertion_into_mitochondrial_membrane	3	0									
GO:0051291_protein_heterooligomerization	3	0									
GO:0051302_regulation_of_cell_division	3	0									
GO:0051320_S_phase	3	0									
GO:0051450_myoblast_proliferation	3	0									
GO:0051583_dopamine_uptake	3	0									
GO:0051798_positive_regulation_of_hair_follicle_development	3	0									
GO:0051882_mitochondrial_depolarization	3	0									
GO:0051900_regulation_of_mitochondrial_depolarization	3	0									
GO:0051925_regulation_of_calcium_ion_transport_via_voltage-gated_calcium_channel_activity	3	0									
GO:0051926_negative_regulation_of_calcium_ion_transport	3	0									
GO:0051930_regulation_of_sensory_perception_of_pain	3	0									
GO:0051931_regulation_of_sensory_perception	3	0									
GO:0051934_catecholamine_uptake_during_transmission_of_nerve_impulse	3	0									
GO:0051955_regulation_of_amino_acid_transport	3	0									
GO:0051962_positive_regulation_of_nervous_system_development	3	0									
GO:0051965_positive_regulation_of_synaptogenesis	3	0									
GO:0051967_negative_regulation_of_synaptic_transmission__glutamatergic	3	0									
GO:0051983_regulation_of_chromosome_segregation	3	0									
GO:0055061_di-__tri-valent_inorganic_anion_homeostasis	3	0									
GO:0055062_phosphate_ion_homeostasis	3	0									
GO:0055083_monovalent_inorganic_anion_homeostasis	3	0									
GO:0055117_regulation_of_cardiac_muscle_contraction	3	0									
GO:0060009_Sertoli_cell_development	3	0									
GO:0060024_rhythmic_synaptic_transmission	3	0									
GO:0060040_retinal_bipolar_neuron_differentiation	3	0									
GO:0060055_angiogenesis_involved_in_wound_healing	3	0									
GO:0060084_synaptic_transmission_involved_in_micturition	3	0									
GO:0060123_regulation_of_growth_hormone_secretion	3	0									
GO:0060126_somatotropin_secreting_cell_differentiation	3	0									
GO:0060192_negative_regulation_of_lipase_activity	3	0									
GO:0060219_camera-type_eye_photoreceptor_cell_differentiation	3	0									
GO:0060285_ciliary_cell_motility	3	0									
GO:0060294_cilium_movement_involved_in_ciliary_motility	3	0									
GO:0060295_regulation_of_cilium_movement_involved_in_ciliary_motility	3	0									
GO:0060296_regulation_of_cilium_beat_frequency_involved_in_ciliary_motility	3	0									
GO:0060314_regulation_of_ryanodine-sensitive_calcium-release_channel_activity	3	0									
GO:0060396_growth_hormone_receptor_signaling_pathway	3	0									
GO:0060416_response_to_growth_hormone_stimulus	3	0									
GO:0060428_lung_epithelium_development	3	0									
GO:0060433_bronchus_development	3	0									
GO:0060435_bronchiole_development	3	0									
GO:0060460_left_lung_morphogenesis	3	0									
GO:0060491_regulation_of_cell_projection_assembly	3	0									
GO:0060523_prostate_epithelial_cord_elongation	3	0									
GO:0060586_multicellular_organismal_iron_ion_homeostasis	3	0									
GO:0060596_mammary_placode_formation	3	0									
GO:0060632_regulation_of_microtubule-based_movement	3	0									
GO:0060648_mammary_gland_bud_morphogenesis	3	0									
GO:0060684_epithelial-mesenchymal_cell_signaling	3	0									
GO:0060686_negative_regulation_of_prostatic_bud_formation	3	0									
GO:0060689_cell_differentiation_involved_in_salivary_gland_development	3	0									
GO:0060708_spongiotrophoblast_differentiation	3	0									
GO:0060746_parental_behavior	3	0									
GO:0060748_tertiary_branching_involved_in_mammary_gland_duct_morphogenesis	3	0									
GO:0060750_epithelial_cell_proliferation_involved_in_mammary_gland_duct_elongation	3	0									
GO:0060841_venous_blood_vessel_development	3	0									
GO:0070102_interleukin-6-mediated_signaling_pathway	3	0									
GO:0070169_positive_regulation_of_biomineral_formation	3	0									
GO:0070206_protein_trimerization	3	0									
GO:0070207_protein_homotrimerization	3	0									
GO:0070229_negative_regulation_of_lymphocyte_apoptosis	3	0									
GO:0070230_positive_regulation_of_lymphocyte_apoptosis	3	0									
GO:0070232_regulation_of_T_cell_apoptosis	3	0									
GO:0070233_negative_regulation_of_T_cell_apoptosis	3	0									
GO:0070242_thymocyte_apoptosis	3	0									
GO:0070243_regulation_of_thymocyte_apoptosis	3	0									
GO:0070244_negative_regulation_of_thymocyte_apoptosis	3	0									
GO:0070307_lens_fiber_cell_development	3	0									
GO:0070309_lens_fiber_cell_morphogenesis	3	0									
GO:0070423_nucleotide-binding_oligomerization_domain_containing_signaling_pathway	3	0									
GO:0070427_nucleotide-binding_oligomerization_domain_containing_1_signaling_pathway	3	0									
GO:0070431_nucleotide-binding_oligomerization_domain_containing_2_signaling_pathway	3	0									
GO:0070633_transepithelial_transport	3	0									
GO:0070846_Hsp90_deacetylation	3	0									
GO:0070873_regulation_of_glycogen_metabolic_process	3	0									
GO:0070875_positive_regulation_of_glycogen_metabolic_process	3	0									
GO:0001503_ossification	88	0	0.000000	-0.000000	1338	1225.684868	1294.65	1363.615132	0.967601
GO:0048754_branching_morphogenesis_of_a_tube	88	0	0.000000	-0.000000	1338	1225.684868	1294.65	1363.615132	0.967601
GO:0001759_induction_of_an_organ	15	0	0.000000	-0.000000	1389	1278.161668	1345.81	1413.458332	0.968906
GO:0001782_B_cell_homeostasis	15	0	0.000000	-0.000000	1389	1278.161668	1345.81	1413.458332	0.968906
GO:0001964_startle_response	15	0	0.000000	-0.000000	1389	1278.161668	1345.81	1413.458332	0.968906
GO:0002286_T_cell_activation_during_immune_response	15	0	0.000000	-0.000000	1389	1278.161668	1345.81	1413.458332	0.968906
GO:0002495_antigen_processing_and_presentation_of_peptide_antigen_via_MHC_class_II	15	0	0.000000	-0.000000	1389	1278.161668	1345.81	1413.458332	0.968906
GO:0002504_antigen_processing_and_presentation_of_peptide_or_polysaccharide_antigen_via_MHC_class_II	15	0	0.000000	-0.000000	1389	1278.161668	1345.81	1413.458332	0.968906
GO:0002709_regulation_of_T_cell_mediated_immunity	15	0	0.000000	-0.000000	1389	1278.161668	1345.81	1413.458332	0.968906
GO:0006473_protein_amino_acid_acetylation	15	0	0.000000	-0.000000	1389	1278.161668	1345.81	1413.458332	0.968906
GO:0006487_protein_amino_acid_N-linked_glycosylation	15	0	0.000000	-0.000000	1389	1278.161668	1345.81	1413.458332	0.968906
GO:0006749_glutathione_metabolic_process	15	0	0.000000	-0.000000	1389	1278.161668	1345.81	1413.458332	0.968906
GO:0006885_regulation_of_pH	15	0	0.000000	-0.000000	1389	1278.161668	1345.81	1413.458332	0.968906
GO:0007040_lysosome_organization	15	0	0.000000	-0.000000	1389	1278.161668	1345.81	1413.458332	0.968906
GO:0007200_activation_of_phospholipase_C_activity_by_G-protein_coupled_receptor_protein_signaling_pathway_coupled_to_IP3_second_messenger	15	0	0.000000	-0.000000	1389	1278.161668	1345.81	1413.458332	0.968906
GO:0007202_activation_of_phospholipase_C_activity	15	0	0.000000	-0.000000	1389	1278.161668	1345.81	1413.458332	0.968906
GO:0007218_neuropeptide_signaling_pathway	15	0	0.000000	-0.000000	1389	1278.161668	1345.81	1413.458332	0.968906
GO:0007588_excretion	15	0	0.000000	-0.000000	1389	1278.161668	1345.81	1413.458332	0.968906
GO:0007618_mating	15	0	0.000000	-0.000000	1389	1278.161668	1345.81	1413.458332	0.968906
GO:0008543_fibroblast_growth_factor_receptor_signaling_pathway	15	0	0.000000	-0.000000	1389	1278.161668	1345.81	1413.458332	0.968906
GO:0009062_fatty_acid_catabolic_process	15	0	0.000000	-0.000000	1389	1278.161668	1345.81	1413.458332	0.968906
GO:0010092_specification_of_organ_identity	15	0	0.000000	-0.000000	1389	1278.161668	1345.81	1413.458332	0.968906
GO:0010171_body_morphogenesis	15	0	0.000000	-0.000000	1389	1278.161668	1345.81	1413.458332	0.968906
GO:0010518_positive_regulation_of_phospholipase_activity	15	0	0.000000	-0.000000	1389	1278.161668	1345.81	1413.458332	0.968906
GO:0010863_positive_regulation_of_phospholipase_C_activity	15	0	0.000000	-0.000000	1389	1278.161668	1345.81	1413.458332	0.968906
GO:0015931_nucleobase__nucleoside__nucleotide_and_nucleic_acid_transport	15	0	0.000000	-0.000000	1389	1278.161668	1345.81	1413.458332	0.968906
GO:0019886_antigen_processing_and_presentation_of_exogenous_peptide_antigen_via_MHC_class_II	15	0	0.000000	-0.000000	1389	1278.161668	1345.81	1413.458332	0.968906
GO:0021795_cerebral_cortex_cell_migration	15	0	0.000000	-0.000000	1389	1278.161668	1345.81	1413.458332	0.968906
GO:0022600_digestive_system_process	15	0	0.000000	-0.000000	1389	1278.161668	1345.81	1413.458332	0.968906
GO:0030041_actin_filament_polymerization	15	0	0.000000	-0.000000	1389	1278.161668	1345.81	1413.458332	0.968906
GO:0031069_hair_follicle_morphogenesis	15	0	0.000000	-0.000000	1389	1278.161668	1345.81	1413.458332	0.968906
GO:0031076_embryonic_camera-type_eye_development	15	0	0.000000	-0.000000	1389	1278.161668	1345.81	1413.458332	0.968906
GO:0031329_regulation_of_cellular_catabolic_process	15	0	0.000000	-0.000000	1389	1278.161668	1345.81	1413.458332	0.968906
GO:0035116_embryonic_hindlimb_morphogenesis	15	0	0.000000	-0.000000	1389	1278.161668	1345.81	1413.458332	0.968906
GO:0035249_synaptic_transmission__glutamatergic	15	0	0.000000	-0.000000	1389	1278.161668	1345.81	1413.458332	0.968906
GO:0042306_regulation_of_protein_import_into_nucleus	15	0	0.000000	-0.000000	1389	1278.161668	1345.81	1413.458332	0.968906
GO:0045666_positive_regulation_of_neuron_differentiation	15	0	0.000000	-0.000000	1389	1278.161668	1345.81	1413.458332	0.968906
GO:0046164_alcohol_catabolic_process	15	0	0.000000	-0.000000	1389	1278.161668	1345.81	1413.458332	0.968906
GO:0046638_positive_regulation_of_alpha-beta_T_cell_differentiation	15	0	0.000000	-0.000000	1389	1278.161668	1345.81	1413.458332	0.968906
GO:0048008_platelet-derived_growth_factor_receptor_signaling_pathway	15	0	0.000000	-0.000000	1389	1278.161668	1345.81	1413.458332	0.968906
GO:0048010_vascular_endothelial_growth_factor_receptor_signaling_pathway	15	0	0.000000	-0.000000	1389	1278.161668	1345.81	1413.458332	0.968906
GO:0048144_fibroblast_proliferation	15	0	0.000000	-0.000000	1389	1278.161668	1345.81	1413.458332	0.968906
GO:0048145_regulation_of_fibroblast_proliferation	15	0	0.000000	-0.000000	1389	1278.161668	1345.81	1413.458332	0.968906
GO:0048610_reproductive_cellular_process	15	0	0.000000	-0.000000	1389	1278.161668	1345.81	1413.458332	0.968906
GO:0050729_positive_regulation_of_inflammatory_response	15	0	0.000000	-0.000000	1389	1278.161668	1345.81	1413.458332	0.968906
GO:0050796_regulation_of_insulin_secretion	15	0	0.000000	-0.000000	1389	1278.161668	1345.81	1413.458332	0.968906
GO:0050798_activated_T_cell_proliferation	15	0	0.000000	-0.000000	1389	1278.161668	1345.81	1413.458332	0.968906
GO:0055010_ventricular_cardiac_muscle_morphogenesis	15	0	0.000000	-0.000000	1389	1278.161668	1345.81	1413.458332	0.968906
GO:0060322_head_development	15	0	0.000000	-0.000000	1389	1278.161668	1345.81	1413.458332	0.968906
GO:0060425_lung_morphogenesis	15	0	0.000000	-0.000000	1389	1278.161668	1345.81	1413.458332	0.968906
GO:0060442_branching_involved_in_prostate_gland_morphogenesis	15	0	0.000000	-0.000000	1389	1278.161668	1345.81	1413.458332	0.968906
GO:0070227_lymphocyte_apoptosis	15	0	0.000000	-0.000000	1389	1278.161668	1345.81	1413.458332	0.968906
GO:0070507_regulation_of_microtubule_cytoskeleton_organization	15	0	0.000000	-0.000000	1389	1278.161668	1345.81	1413.458332	0.968906
GO:0048872_homeostasis_of_number_of_cells	105	0	0.000000	-0.000000	1390	1278.939337	1346.36	1413.780663	0.968604
GO:0001656_metanephros_development	50	0	0.000000	-0.000000	1398	1285.501787	1352.26	1419.018213	0.967282
GO:0002573_myeloid_leukocyte_differentiation	50	0	0.000000	-0.000000	1398	1285.501787	1352.26	1419.018213	0.967282
GO:0007015_actin_filament_organization	50	0	0.000000	-0.000000	1398	1285.501787	1352.26	1419.018213	0.967282
GO:0009190_cyclic_nucleotide_biosynthetic_process	50	0	0.000000	-0.000000	1398	1285.501787	1352.26	1419.018213	0.967282
GO:0017038_protein_import	50	0	0.000000	-0.000000	1398	1285.501787	1352.26	1419.018213	0.967282
GO:0042129_regulation_of_T_cell_proliferation	50	0	0.000000	-0.000000	1398	1285.501787	1352.26	1419.018213	0.967282
GO:0051606_detection_of_stimulus	50	0	0.000000	-0.000000	1398	1285.501787	1352.26	1419.018213	0.967282
GO:0070647_protein_modification_by_small_protein_conjugation_or_removal	50	0	0.000000	-0.000000	1398	1285.501787	1352.26	1419.018213	0.967282
GO:0001818_negative_regulation_of_cytokine_production	18	0	0.000000	-0.000000	1444	1334.779768	1399.95	1465.120232	0.969494
GO:0001825_blastocyst_formation	18	0	0.000000	-0.000000	1444	1334.779768	1399.95	1465.120232	0.969494
GO:0001974_blood_vessel_remodeling	18	0	0.000000	-0.000000	1444	1334.779768	1399.95	1465.120232	0.969494
GO:0002064_epithelial_cell_development	18	0	0.000000	-0.000000	1444	1334.779768	1399.95	1465.120232	0.969494
GO:0002285_lymphocyte_activation_during_immune_response	18	0	0.000000	-0.000000	1444	1334.779768	1399.95	1465.120232	0.969494
GO:0002715_regulation_of_natural_killer_cell_mediated_immunity	18	0	0.000000	-0.000000	1444	1334.779768	1399.95	1465.120232	0.969494
GO:0003014_renal_system_process	18	0	0.000000	-0.000000	1444	1334.779768	1399.95	1465.120232	0.969494
GO:0006022_aminoglycan_metabolic_process	18	0	0.000000	-0.000000	1444	1334.779768	1399.95	1465.120232	0.969494
GO:0006940_regulation_of_smooth_muscle_contraction	18	0	0.000000	-0.000000	1444	1334.779768	1399.95	1465.120232	0.969494
GO:0007140_male_meiosis	18	0	0.000000	-0.000000	1444	1334.779768	1399.95	1465.120232	0.969494
GO:0007608_sensory_perception_of_smell	18	0	0.000000	-0.000000	1444	1334.779768	1399.95	1465.120232	0.969494
GO:0008589_regulation_of_smoothened_signaling_pathway	18	0	0.000000	-0.000000	1444	1334.779768	1399.95	1465.120232	0.969494
GO:0009063_cellular_amino_acid_catabolic_process	18	0	0.000000	-0.000000	1444	1334.779768	1399.95	1465.120232	0.969494
GO:0010553_negative_regulation_of_specific_transcription_from_RNA_polymerase_II_promoter	18	0	0.000000	-0.000000	1444	1334.779768	1399.95	1465.120232	0.969494
GO:0015711_organic_anion_transport	18	0	0.000000	-0.000000	1444	1334.779768	1399.95	1465.120232	0.969494
GO:0016458_gene_silencing	18	0	0.000000	-0.000000	1444	1334.779768	1399.95	1465.120232	0.969494
GO:0021885_forebrain_cell_migration	18	0	0.000000	-0.000000	1444	1334.779768	1399.95	1465.120232	0.969494
GO:0030203_glycosaminoglycan_metabolic_process	18	0	0.000000	-0.000000	1444	1334.779768	1399.95	1465.120232	0.969494
GO:0030282_bone_mineralization	18	0	0.000000	-0.000000	1444	1334.779768	1399.95	1465.120232	0.969494
GO:0030318_melanocyte_differentiation	18	0	0.000000	-0.000000	1444	1334.779768	1399.95	1465.120232	0.969494
GO:0030336_negative_regulation_of_cell_migration	18	0	0.000000	-0.000000	1444	1334.779768	1399.95	1465.120232	0.969494
GO:0030510_regulation_of_BMP_signaling_pathway	18	0	0.000000	-0.000000	1444	1334.779768	1399.95	1465.120232	0.969494
GO:0030901_midbrain_development	18	0	0.000000	-0.000000	1444	1334.779768	1399.95	1465.120232	0.969494
GO:0032623_interleukin-2_production	18	0	0.000000	-0.000000	1444	1334.779768	1399.95	1465.120232	0.969494
GO:0032984_macromolecular_complex_disassembly	18	0	0.000000	-0.000000	1444	1334.779768	1399.95	1465.120232	0.969494
GO:0033157_regulation_of_intracellular_protein_transport	18	0	0.000000	-0.000000	1444	1334.779768	1399.95	1465.120232	0.969494
GO:0035051_cardiac_cell_differentiation	18	0	0.000000	-0.000000	1444	1334.779768	1399.95	1465.120232	0.969494
GO:0042269_regulation_of_natural_killer_cell_mediated_cytotoxicity	18	0	0.000000	-0.000000	1444	1334.779768	1399.95	1465.120232	0.969494
GO:0043029_T_cell_homeostasis	18	0	0.000000	-0.000000	1444	1334.779768	1399.95	1465.120232	0.969494
GO:0044272_sulfur_compound_biosynthetic_process	18	0	0.000000	-0.000000	1444	1334.779768	1399.95	1465.120232	0.969494
GO:0045058_T_cell_selection	18	0	0.000000	-0.000000	1444	1334.779768	1399.95	1465.120232	0.969494
GO:0045103_intermediate_filament-based_process	18	0	0.000000	-0.000000	1444	1334.779768	1399.95	1465.120232	0.969494
GO:0045638_negative_regulation_of_myeloid_cell_differentiation	18	0	0.000000	-0.000000	1444	1334.779768	1399.95	1465.120232	0.969494
GO:0045807_positive_regulation_of_endocytosis	18	0	0.000000	-0.000000	1444	1334.779768	1399.95	1465.120232	0.969494
GO:0048535_lymph_node_development	18	0	0.000000	-0.000000	1444	1334.779768	1399.95	1465.120232	0.969494
GO:0048730_epidermis_morphogenesis	18	0	0.000000	-0.000000	1444	1334.779768	1399.95	1465.120232	0.969494
GO:0048813_dendrite_morphogenesis	18	0	0.000000	-0.000000	1444	1334.779768	1399.95	1465.120232	0.969494
GO:0050731_positive_regulation_of_peptidyl-tyrosine_phosphorylation	18	0	0.000000	-0.000000	1444	1334.779768	1399.95	1465.120232	0.969494
GO:0050982_detection_of_mechanical_stimulus	18	0	0.000000	-0.000000	1444	1334.779768	1399.95	1465.120232	0.969494
GO:0051168_nuclear_export	18	0	0.000000	-0.000000	1444	1334.779768	1399.95	1465.120232	0.969494
GO:0051222_positive_regulation_of_protein_transport	18	0	0.000000	-0.000000	1444	1334.779768	1399.95	1465.120232	0.969494
GO:0051924_regulation_of_calcium_ion_transport	18	0	0.000000	-0.000000	1444	1334.779768	1399.95	1465.120232	0.969494
GO:0055008_cardiac_muscle_tissue_morphogenesis	18	0	0.000000	-0.000000	1444	1334.779768	1399.95	1465.120232	0.969494
GO:0060415_muscle_tissue_morphogenesis	18	0	0.000000	-0.000000	1444	1334.779768	1399.95	1465.120232	0.969494
GO:0060571_morphogenesis_of_an_epithelial_fold	18	0	0.000000	-0.000000	1444	1334.779768	1399.95	1465.120232	0.969494
GO:0060674_placenta_blood_vessel_development	18	0	0.000000	-0.000000	1444	1334.779768	1399.95	1465.120232	0.969494
GO:0002757_immune_response-activating_signal_transduction	47	0	0.000000	-0.000000	1455	1345.481274	1409.43	1473.378726	0.968680
GO:0006140_regulation_of_nucleotide_metabolic_process	47	0	0.000000	-0.000000	1455	1345.481274	1409.43	1473.378726	0.968680
GO:0006396_RNA_processing	47	0	0.000000	-0.000000	1455	1345.481274	1409.43	1473.378726	0.968680
GO:0016570_histone_modification	47	0	0.000000	-0.000000	1455	1345.481274	1409.43	1473.378726	0.968680
GO:0030183_B_cell_differentiation	47	0	0.000000	-0.000000	1455	1345.481274	1409.43	1473.378726	0.968680
GO:0030799_regulation_of_cyclic_nucleotide_metabolic_process	47	0	0.000000	-0.000000	1455	1345.481274	1409.43	1473.378726	0.968680
GO:0031667_response_to_nutrient_levels	47	0	0.000000	-0.000000	1455	1345.481274	1409.43	1473.378726	0.968680
GO:0034754_cellular_hormone_metabolic_process	47	0	0.000000	-0.000000	1455	1345.481274	1409.43	1473.378726	0.968680
GO:0045087_innate_immune_response	47	0	0.000000	-0.000000	1455	1345.481274	1409.43	1473.378726	0.968680
GO:0048871_multicellular_organismal_homeostasis	47	0	0.000000	-0.000000	1455	1345.481274	1409.43	1473.378726	0.968680
GO:0060627_regulation_of_vesicle-mediated_transport	47	0	0.000000	-0.000000	1455	1345.481274	1409.43	1473.378726	0.968680
GO:0030902_hindbrain_development	58	0	0.000000	-0.000000	1458	1348.697879	1412.42	1476.142121	0.968738
GO:0033043_regulation_of_organelle_organization	58	0	0.000000	-0.000000	1458	1348.697879	1412.42	1476.142121	0.968738
GO:0050804_regulation_of_synaptic_transmission	58	0	0.000000	-0.000000	1458	1348.697879	1412.42	1476.142121	0.968738
GO:0001817_regulation_of_cytokine_production	99	0	0.000000	-0.000000	1461	1351.235651	1414.64	1478.044349	0.968268
GO:0060348_bone_development	99	0	0.000000	-0.000000	1461	1351.235651	1414.64	1478.044349	0.968268
GO:0060562_epithelial_tube_morphogenesis	99	0	0.000000	-0.000000	1461	1351.235651	1414.64	1478.044349	0.968268
GO:0000209_protein_polyubiquitination	10	0	0.000000	-0.000000	1578	1469.792536	1531.68	1593.567464	0.970646
GO:0000724_double-strand_break_repair_via_homologous_recombination	10	0	0.000000	-0.000000	1578	1469.792536	1531.68	1593.567464	0.970646
GO:0000725_recombinational_repair	10	0	0.000000	-0.000000	1578	1469.792536	1531.68	1593.567464	0.970646
GO:0001578_microtubule_bundle_formation	10	0	0.000000	-0.000000	1578	1469.792536	1531.68	1593.567464	0.970646
GO:0001659_temperature_homeostasis	10	0	0.000000	-0.000000	1578	1469.792536	1531.68	1593.567464	0.970646
GO:0001773_myeloid_dendritic_cell_activation	10	0	0.000000	-0.000000	1578	1469.792536	1531.68	1593.567464	0.970646
GO:0001832_blastocyst_growth	10	0	0.000000	-0.000000	1578	1469.792536	1531.68	1593.567464	0.970646
GO:0001914_regulation_of_T_cell_mediated_cytotoxicity	10	0	0.000000	-0.000000	1578	1469.792536	1531.68	1593.567464	0.970646
GO:0001990_regulation_of_systemic_arterial_blood_pressure_by_hormone	10	0	0.000000	-0.000000	1578	1469.792536	1531.68	1593.567464	0.970646
GO:0002070_epithelial_cell_maturation	10	0	0.000000	-0.000000	1578	1469.792536	1531.68	1593.567464	0.970646
GO:0002673_regulation_of_acute_inflammatory_response	10	0	0.000000	-0.000000	1578	1469.792536	1531.68	1593.567464	0.970646
GO:0002711_positive_regulation_of_T_cell_mediated_immunity	10	0	0.000000	-0.000000	1578	1469.792536	1531.68	1593.567464	0.970646
GO:0002762_negative_regulation_of_myeloid_leukocyte_differentiation	10	0	0.000000	-0.000000	1578	1469.792536	1531.68	1593.567464	0.970646
GO:0006040_amino_sugar_metabolic_process	10	0	0.000000	-0.000000	1578	1469.792536	1531.68	1593.567464	0.970646
GO:0006081_cellular_aldehyde_metabolic_process	10	0	0.000000	-0.000000	1578	1469.792536	1531.68	1593.567464	0.970646
GO:0006109_regulation_of_carbohydrate_metabolic_process	10	0	0.000000	-0.000000	1578	1469.792536	1531.68	1593.567464	0.970646
GO:0006289_nucleotide-excision_repair	10	0	0.000000	-0.000000	1578	1469.792536	1531.68	1593.567464	0.970646
GO:0006342_chromatin_silencing	10	0	0.000000	-0.000000	1578	1469.792536	1531.68	1593.567464	0.970646
GO:0006405_RNA_export_from_nucleus	10	0	0.000000	-0.000000	1578	1469.792536	1531.68	1593.567464	0.970646
GO:0006801_superoxide_metabolic_process	10	0	0.000000	-0.000000	1578	1469.792536	1531.68	1593.567464	0.970646
GO:0006805_xenobiotic_metabolic_process	10	0	0.000000	-0.000000	1578	1469.792536	1531.68	1593.567464	0.970646
GO:0006826_iron_ion_transport	10	0	0.000000	-0.000000	1578	1469.792536	1531.68	1593.567464	0.970646
GO:0006921_cell_structure_disassembly_during_apoptosis	10	0	0.000000	-0.000000	1578	1469.792536	1531.68	1593.567464	0.970646
GO:0006968_cellular_defense_response	10	0	0.000000	-0.000000	1578	1469.792536	1531.68	1593.567464	0.970646
GO:0007006_mitochondrial_membrane_organization	10	0	0.000000	-0.000000	1578	1469.792536	1531.68	1593.567464	0.970646
GO:0007044_cell-substrate_junction_assembly	10	0	0.000000	-0.000000	1578	1469.792536	1531.68	1593.567464	0.970646
GO:0007093_mitotic_cell_cycle_checkpoint	10	0	0.000000	-0.000000	1578	1469.792536	1531.68	1593.567464	0.970646
GO:0007194_negative_regulation_of_adenylate_cyclase_activity	10	0	0.000000	-0.000000	1578	1469.792536	1531.68	1593.567464	0.970646
GO:0008088_axon_cargo_transport	10	0	0.000000	-0.000000	1578	1469.792536	1531.68	1593.567464	0.970646
GO:0008206_bile_acid_metabolic_process	10	0	0.000000	-0.000000	1578	1469.792536	1531.68	1593.567464	0.970646
GO:0008211_glucocorticoid_metabolic_process	10	0	0.000000	-0.000000	1578	1469.792536	1531.68	1593.567464	0.970646
GO:0009066_aspartate_family_amino_acid_metabolic_process	10	0	0.000000	-0.000000	1578	1469.792536	1531.68	1593.567464	0.970646
GO:0009110_vitamin_biosynthetic_process	10	0	0.000000	-0.000000	1578	1469.792536	1531.68	1593.567464	0.970646
GO:0009620_response_to_fungus	10	0	0.000000	-0.000000	1578	1469.792536	1531.68	1593.567464	0.970646
GO:0009743_response_to_carbohydrate_stimulus	10	0	0.000000	-0.000000	1578	1469.792536	1531.68	1593.567464	0.970646
GO:0009948_anterior_posterior_axis_specification	10	0	0.000000	-0.000000	1578	1469.792536	1531.68	1593.567464	0.970646
GO:0010827_regulation_of_glucose_transport	10	0	0.000000	-0.000000	1578	1469.792536	1531.68	1593.567464	0.970646
GO:0015718_monocarboxylic_acid_transport	10	0	0.000000	-0.000000	1578	1469.792536	1531.68	1593.567464	0.970646
GO:0016197_endosome_transport	10	0	0.000000	-0.000000	1578	1469.792536	1531.68	1593.567464	0.970646
GO:0016486_peptide_hormone_processing	10	0	0.000000	-0.000000	1578	1469.792536	1531.68	1593.567464	0.970646
GO:0017156_calcium_ion-dependent_exocytosis	10	0	0.000000	-0.000000	1578	1469.792536	1531.68	1593.567464	0.970646
GO:0018149_peptide_cross-linking	10	0	0.000000	-0.000000	1578	1469.792536	1531.68	1593.567464	0.970646
GO:0021534_cell_proliferation_in_hindbrain	10	0	0.000000	-0.000000	1578	1469.792536	1531.68	1593.567464	0.970646
GO:0021895_cerebral_cortex_neuron_differentiation	10	0	0.000000	-0.000000	1578	1469.792536	1531.68	1593.567464	0.970646
GO:0021924_cell_proliferation_in_the_external_granule_layer	10	0	0.000000	-0.000000	1578	1469.792536	1531.68	1593.567464	0.970646
GO:0021930_granule_cell_precursor_proliferation	10	0	0.000000	-0.000000	1578	1469.792536	1531.68	1593.567464	0.970646
GO:0021952_central_nervous_system_projection_neuron_axonogenesis	10	0	0.000000	-0.000000	1578	1469.792536	1531.68	1593.567464	0.970646
GO:0030168_platelet_activation	10	0	0.000000	-0.000000	1578	1469.792536	1531.68	1593.567464	0.970646
GO:0030833_regulation_of_actin_filament_polymerization	10	0	0.000000	-0.000000	1578	1469.792536	1531.68	1593.567464	0.970646
GO:0031018_endocrine_pancreas_development	10	0	0.000000	-0.000000	1578	1469.792536	1531.68	1593.567464	0.970646
GO:0031280_negative_regulation_of_cyclase_activity	10	0	0.000000	-0.000000	1578	1469.792536	1531.68	1593.567464	0.970646
GO:0031331_positive_regulation_of_cellular_catabolic_process	10	0	0.000000	-0.000000	1578	1469.792536	1531.68	1593.567464	0.970646
GO:0031645_negative_regulation_of_neurological_system_process	10	0	0.000000	-0.000000	1578	1469.792536	1531.68	1593.567464	0.970646
GO:0032318_regulation_of_Ras_GTPase_activity	10	0	0.000000	-0.000000	1578	1469.792536	1531.68	1593.567464	0.970646
GO:0032602_chemokine_production	10	0	0.000000	-0.000000	1578	1469.792536	1531.68	1593.567464	0.970646
GO:0032633_interleukin-4_production	10	0	0.000000	-0.000000	1578	1469.792536	1531.68	1593.567464	0.970646
GO:0032642_regulation_of_chemokine_production	10	0	0.000000	-0.000000	1578	1469.792536	1531.68	1593.567464	0.970646
GO:0032673_regulation_of_interleukin-4_production	10	0	0.000000	-0.000000	1578	1469.792536	1531.68	1593.567464	0.970646
GO:0032760_positive_regulation_of_tumor_necrosis_factor_production	10	0	0.000000	-0.000000	1578	1469.792536	1531.68	1593.567464	0.970646
GO:0033081_regulation_of_T_cell_differentiation_in_the_thymus	10	0	0.000000	-0.000000	1578	1469.792536	1531.68	1593.567464	0.970646
GO:0034105_positive_regulation_of_tissue_remodeling	10	0	0.000000	-0.000000	1578	1469.792536	1531.68	1593.567464	0.970646
GO:0034637_cellular_carbohydrate_biosynthetic_process	10	0	0.000000	-0.000000	1578	1469.792536	1531.68	1593.567464	0.970646
GO:0040015_negative_regulation_of_multicellular_organism_growth	10	0	0.000000	-0.000000	1578	1469.792536	1531.68	1593.567464	0.970646
GO:0042088_T-helper_1_type_immune_response	10	0	0.000000	-0.000000	1578	1469.792536	1531.68	1593.567464	0.970646
GO:0042116_macrophage_activation	10	0	0.000000	-0.000000	1578	1469.792536	1531.68	1593.567464	0.970646
GO:0042177_negative_regulation_of_protein_catabolic_process	10	0	0.000000	-0.000000	1578	1469.792536	1531.68	1593.567464	0.970646
GO:0042755_eating_behavior	10	0	0.000000	-0.000000	1578	1469.792536	1531.68	1593.567464	0.970646
GO:0043330_response_to_exogenous_dsRNA	10	0	0.000000	-0.000000	1578	1469.792536	1531.68	1593.567464	0.970646
GO:0043488_regulation_of_mRNA_stability	10	0	0.000000	-0.000000	1578	1469.792536	1531.68	1593.567464	0.970646
GO:0043506_regulation_of_JUN_kinase_activity	10	0	0.000000	-0.000000	1578	1469.792536	1531.68	1593.567464	0.970646
GO:0043525_positive_regulation_of_neuron_apoptosis	10	0	0.000000	-0.000000	1578	1469.792536	1531.68	1593.567464	0.970646
GO:0044259_multicellular_organismal_macromolecule_metabolic_process	10	0	0.000000	-0.000000	1578	1469.792536	1531.68	1593.567464	0.970646
GO:0045132_meiotic_chromosome_segregation	10	0	0.000000	-0.000000	1578	1469.792536	1531.68	1593.567464	0.970646
GO:0045446_endothelial_cell_differentiation	10	0	0.000000	-0.000000	1578	1469.792536	1531.68	1593.567464	0.970646
GO:0045576_mast_cell_activation	10	0	0.000000	-0.000000	1578	1469.792536	1531.68	1593.567464	0.970646
GO:0045669_positive_regulation_of_osteoblast_differentiation	10	0	0.000000	-0.000000	1578	1469.792536	1531.68	1593.567464	0.970646
GO:0045776_negative_regulation_of_blood_pressure	10	0	0.000000	-0.000000	1578	1469.792536	1531.68	1593.567464	0.970646
GO:0045777_positive_regulation_of_blood_pressure	10	0	0.000000	-0.000000	1578	1469.792536	1531.68	1593.567464	0.970646
GO:0045814_negative_regulation_of_gene_expression__epigenetic	10	0	0.000000	-0.000000	1578	1469.792536	1531.68	1593.567464	0.970646
GO:0045911_positive_regulation_of_DNA_recombination	10	0	0.000000	-0.000000	1578	1469.792536	1531.68	1593.567464	0.970646
GO:0046887_positive_regulation_of_hormone_secretion	10	0	0.000000	-0.000000	1578	1469.792536	1531.68	1593.567464	0.970646
GO:0048291_isotype_switching_to_IgG_isotypes	10	0	0.000000	-0.000000	1578	1469.792536	1531.68	1593.567464	0.970646
GO:0048302_regulation_of_isotype_switching_to_IgG_isotypes	10	0	0.000000	-0.000000	1578	1469.792536	1531.68	1593.567464	0.970646
GO:0048339_paraxial_mesoderm_development	10	0	0.000000	-0.000000	1578	1469.792536	1531.68	1593.567464	0.970646
GO:0048384_retinoic_acid_receptor_signaling_pathway	10	0	0.000000	-0.000000	1578	1469.792536	1531.68	1593.567464	0.970646
GO:0048596_embryonic_camera-type_eye_morphogenesis	10	0	0.000000	-0.000000	1578	1469.792536	1531.68	1593.567464	0.970646
GO:0048738_cardiac_muscle_tissue_development	10	0	0.000000	-0.000000	1578	1469.792536	1531.68	1593.567464	0.970646
GO:0050654_chondroitin_sulfate_proteoglycan_metabolic_process	10	0	0.000000	-0.000000	1578	1469.792536	1531.68	1593.567464	0.970646
GO:0050657_nucleic_acid_transport	10	0	0.000000	-0.000000	1578	1469.792536	1531.68	1593.567464	0.970646
GO:0050658_RNA_transport	10	0	0.000000	-0.000000	1578	1469.792536	1531.68	1593.567464	0.970646
GO:0050663_cytokine_secretion	10	0	0.000000	-0.000000	1578	1469.792536	1531.68	1593.567464	0.970646
GO:0050714_positive_regulation_of_protein_secretion	10	0	0.000000	-0.000000	1578	1469.792536	1531.68	1593.567464	0.970646
GO:0050879_multicellular_organismal_movement	10	0	0.000000	-0.000000	1578	1469.792536	1531.68	1593.567464	0.970646
GO:0050881_musculoskeletal_movement	10	0	0.000000	-0.000000	1578	1469.792536	1531.68	1593.567464	0.970646
GO:0050886_endocrine_process	10	0	0.000000	-0.000000	1578	1469.792536	1531.68	1593.567464	0.970646
GO:0050892_intestinal_absorption	10	0	0.000000	-0.000000	1578	1469.792536	1531.68	1593.567464	0.970646
GO:0051147_regulation_of_muscle_cell_differentiation	10	0	0.000000	-0.000000	1578	1469.792536	1531.68	1593.567464	0.970646
GO:0051208_sequestering_of_calcium_ion	10	0	0.000000	-0.000000	1578	1469.792536	1531.68	1593.567464	0.970646
GO:0051209_release_of_sequestered_calcium_ion_into_cytosol	10	0	0.000000	-0.000000	1578	1469.792536	1531.68	1593.567464	0.970646
GO:0051224_negative_regulation_of_protein_transport	10	0	0.000000	-0.000000	1578	1469.792536	1531.68	1593.567464	0.970646
GO:0051236_establishment_of_RNA_localization	10	0	0.000000	-0.000000	1578	1469.792536	1531.68	1593.567464	0.970646
GO:0051238_sequestering_of_metal_ion	10	0	0.000000	-0.000000	1578	1469.792536	1531.68	1593.567464	0.970646
GO:0051262_protein_tetramerization	10	0	0.000000	-0.000000	1578	1469.792536	1531.68	1593.567464	0.970646
GO:0051282_regulation_of_sequestering_of_calcium_ion	10	0	0.000000	-0.000000	1578	1469.792536	1531.68	1593.567464	0.970646
GO:0051283_negative_regulation_of_sequestering_of_calcium_ion	10	0	0.000000	-0.000000	1578	1469.792536	1531.68	1593.567464	0.970646
GO:0051350_negative_regulation_of_lyase_activity	10	0	0.000000	-0.000000	1578	1469.792536	1531.68	1593.567464	0.970646
GO:0051445_regulation_of_meiotic_cell_cycle	10	0	0.000000	-0.000000	1578	1469.792536	1531.68	1593.567464	0.970646
GO:0051650_establishment_of_vesicle_localization	10	0	0.000000	-0.000000	1578	1469.792536	1531.68	1593.567464	0.970646
GO:0051651_maintenance_of_location_in_cell	10	0	0.000000	-0.000000	1578	1469.792536	1531.68	1593.567464	0.970646
GO:0060135_maternal_process_involved_in_female_pregnancy	10	0	0.000000	-0.000000	1578	1469.792536	1531.68	1593.567464	0.970646
GO:0060216_definitive_hemopoiesis	10	0	0.000000	-0.000000	1578	1469.792536	1531.68	1593.567464	0.970646
GO:0060323_head_morphogenesis	10	0	0.000000	-0.000000	1578	1469.792536	1531.68	1593.567464	0.970646
GO:0060343_trabecula_formation	10	0	0.000000	-0.000000	1578	1469.792536	1531.68	1593.567464	0.970646
GO:0060601_lateral_sprouting_from_an_epithelium	10	0	0.000000	-0.000000	1578	1469.792536	1531.68	1593.567464	0.970646
GO:0060669_embryonic_placenta_morphogenesis	10	0	0.000000	-0.000000	1578	1469.792536	1531.68	1593.567464	0.970646
GO:0060706_cell_differentiation_involved_in_embryonic_placenta_development	10	0	0.000000	-0.000000	1578	1469.792536	1531.68	1593.567464	0.970646
GO:0060768_regulation_of_epithelial_cell_proliferation_involved_in_prostate_gland_development	10	0	0.000000	-0.000000	1578	1469.792536	1531.68	1593.567464	0.970646
GO:0001824_blastocyst_development	40	0	0.000000	-0.000000	1590	1480.738842	1542.05	1603.361158	0.969843
GO:0007346_regulation_of_mitotic_cell_cycle	40	0	0.000000	-0.000000	1590	1480.738842	1542.05	1603.361158	0.969843
GO:0007599_hemostasis	40	0	0.000000	-0.000000	1590	1480.738842	1542.05	1603.361158	0.969843
GO:0008203_cholesterol_metabolic_process	40	0	0.000000	-0.000000	1590	1480.738842	1542.05	1603.361158	0.969843
GO:0014031_mesenchymal_cell_development	40	0	0.000000	-0.000000	1590	1480.738842	1542.05	1603.361158	0.969843
GO:0016071_mRNA_metabolic_process	40	0	0.000000	-0.000000	1590	1480.738842	1542.05	1603.361158	0.969843
GO:0016358_dendrite_development	40	0	0.000000	-0.000000	1590	1480.738842	1542.05	1603.361158	0.969843
GO:0016485_protein_processing	40	0	0.000000	-0.000000	1590	1480.738842	1542.05	1603.361158	0.969843
GO:0017015_regulation_of_transforming_growth_factor_beta_receptor_signaling_pathway	40	0	0.000000	-0.000000	1590	1480.738842	1542.05	1603.361158	0.969843
GO:0019935_cyclic-nucleotide-mediated_signaling	40	0	0.000000	-0.000000	1590	1480.738842	1542.05	1603.361158	0.969843
GO:0046850_regulation_of_bone_remodeling	40	0	0.000000	-0.000000	1590	1480.738842	1542.05	1603.361158	0.969843
GO:0051129_negative_regulation_of_cellular_component_organization	40	0	0.000000	-0.000000	1590	1480.738842	1542.05	1603.361158	0.969843
GO:0021700_developmental_maturation	81	0	0.000000	-0.000000	1591	1481.509112	1542.73	1603.950888	0.969661
GO:0009791_post-embryonic_development	67	0	0.000000	-0.000000	1595	1485.451075	1546.33	1607.208925	0.969486
GO:0031347_regulation_of_defense_response	67	0	0.000000	-0.000000	1595	1485.451075	1546.33	1607.208925	0.969486
GO:0042445_hormone_metabolic_process	67	0	0.000000	-0.000000	1595	1485.451075	1546.33	1607.208925	0.969486
GO:0051247_positive_regulation_of_protein_metabolic_process	67	0	0.000000	-0.000000	1595	1485.451075	1546.33	1607.208925	0.969486
GO:0048584_positive_regulation_of_response_to_stimulus	115	0	0.000000	-0.000000	1596	1486.755463	1547.29	1607.824537	0.969480
GO:0001890_placenta_development	77	0	0.000000	-0.000000	1598	1488.008566	1548.47	1608.931434	0.969005
GO:0051241_negative_regulation_of_multicellular_organismal_process	77	0	0.000000	-0.000000	1598	1488.008566	1548.47	1608.931434	0.969005
GO:0006519_cellular_amino_acid_and_derivative_metabolic_process	118	0	0.000000	-0.000000	1599	1489.665186	1549.88	1610.094814	0.969281
GO:0030326_embryonic_limb_morphogenesis	78	0	0.000000	-0.000000	1601	1494.593365	1554.52	1614.446635	0.970968
GO:0035113_embryonic_appendage_morphogenesis	78	0	0.000000	-0.000000	1601	1494.593365	1554.52	1614.446635	0.970968
GO:0042471_ear_morphogenesis	65	0	0.000000	-0.000000	1603	1496.788026	1556.52	1616.251974	0.971004
GO:0048511_rhythmic_process	65	0	0.000000	-0.000000	1603	1496.788026	1556.52	1616.251974	0.971004
GO:0001912_positive_regulation_of_leukocyte_mediated_cytotoxicity	20	0	0.000000	-0.000000	1631	1524.877355	1583.92	1642.962645	0.971134
GO:0005977_glycogen_metabolic_process	20	0	0.000000	-0.000000	1631	1524.877355	1583.92	1642.962645	0.971134
GO:0006073_cellular_glucan_metabolic_process	20	0	0.000000	-0.000000	1631	1524.877355	1583.92	1642.962645	0.971134
GO:0006518_peptide_metabolic_process	20	0	0.000000	-0.000000	1631	1524.877355	1583.92	1642.962645	0.971134
GO:0006584_catecholamine_metabolic_process	20	0	0.000000	-0.000000	1631	1524.877355	1583.92	1642.962645	0.971134
GO:0007586_digestion	20	0	0.000000	-0.000000	1631	1524.877355	1583.92	1642.962645	0.971134
GO:0009615_response_to_virus	20	0	0.000000	-0.000000	1631	1524.877355	1583.92	1642.962645	0.971134
GO:0009712_catechol_metabolic_process	20	0	0.000000	-0.000000	1631	1524.877355	1583.92	1642.962645	0.971134
GO:0010927_cellular_component_assembly_involved_in_morphogenesis	20	0	0.000000	-0.000000	1631	1524.877355	1583.92	1642.962645	0.971134
GO:0016571_histone_methylation	20	0	0.000000	-0.000000	1631	1524.877355	1583.92	1642.962645	0.971134
GO:0018209_peptidyl-serine_modification	20	0	0.000000	-0.000000	1631	1524.877355	1583.92	1642.962645	0.971134
GO:0018958_phenol_metabolic_process	20	0	0.000000	-0.000000	1631	1524.877355	1583.92	1642.962645	0.971134
GO:0021695_cerebellar_cortex_development	20	0	0.000000	-0.000000	1631	1524.877355	1583.92	1642.962645	0.971134
GO:0031128_developmental_induction	20	0	0.000000	-0.000000	1631	1524.877355	1583.92	1642.962645	0.971134
GO:0031214_biomineral_formation	20	0	0.000000	-0.000000	1631	1524.877355	1583.92	1642.962645	0.971134
GO:0031343_positive_regulation_of_cell_killing	20	0	0.000000	-0.000000	1631	1524.877355	1583.92	1642.962645	0.971134
GO:0032582_negative_regulation_of_gene-specific_transcription	20	0	0.000000	-0.000000	1631	1524.877355	1583.92	1642.962645	0.971134
GO:0032640_tumor_necrosis_factor_production	20	0	0.000000	-0.000000	1631	1524.877355	1583.92	1642.962645	0.971134
GO:0032680_regulation_of_tumor_necrosis_factor_production	20	0	0.000000	-0.000000	1631	1524.877355	1583.92	1642.962645	0.971134
GO:0034311_diol_metabolic_process	20	0	0.000000	-0.000000	1631	1524.877355	1583.92	1642.962645	0.971134
GO:0042326_negative_regulation_of_phosphorylation	20	0	0.000000	-0.000000	1631	1524.877355	1583.92	1642.962645	0.971134
GO:0044042_glucan_metabolic_process	20	0	0.000000	-0.000000	1631	1524.877355	1583.92	1642.962645	0.971134
GO:0045017_glycerolipid_biosynthetic_process	20	0	0.000000	-0.000000	1631	1524.877355	1583.92	1642.962645	0.971134
GO:0045168_cell-cell_signaling_involved_in_cell_fate_specification	20	0	0.000000	-0.000000	1631	1524.877355	1583.92	1642.962645	0.971134
GO:0045639_positive_regulation_of_myeloid_cell_differentiation	20	0	0.000000	-0.000000	1631	1524.877355	1583.92	1642.962645	0.971134
GO:0046822_regulation_of_nucleocytoplasmic_transport	20	0	0.000000	-0.000000	1631	1524.877355	1583.92	1642.962645	0.971134
GO:0048806_genitalia_development	20	0	0.000000	-0.000000	1631	1524.877355	1583.92	1642.962645	0.971134
GO:0060191_regulation_of_lipase_activity	20	0	0.000000	-0.000000	1631	1524.877355	1583.92	1642.962645	0.971134
GO:0006897_endocytosis	86	0	0.000000	-0.000000	1633	1528.803813	1587.39	1645.976187	0.972070
GO:0010324_membrane_invagination	86	0	0.000000	-0.000000	1633	1528.803813	1587.39	1645.976187	0.972070
GO:0000027_ribosomal_large_subunit_assembly	1	0									
GO:0000042_protein_targeting_to_Golgi	1	0									
GO:0000046_autophagic_vacuole_fusion	1	0									
GO:0000050_urea_cycle	1	0									
GO:0000054_ribosome_export_from_nucleus	1	0									
GO:0000055_ribosomal_large_subunit_export_from_nucleus	1	0									
GO:0000056_ribosomal_small_subunit_export_from_nucleus	1	0									
GO:0000072_M_phase_specific_microtubule_process	1	0									
GO:0000101_sulfur_amino_acid_transport	1	0									
GO:0000147_actin_cortical_patch_assembly	1	0									
GO:0000154_rRNA_modification	1	0									
GO:0000183_chromatin_silencing_at_rDNA	1	0									
GO:0000185_activation_of_MAPKKK_activity	1	0									
GO:0000238_zygotene	1	0									
GO:0000255_allantoin_metabolic_process	1	0									
GO:0000266_mitochondrial_fission	1	0									
GO:0000273_lipoic_acid_metabolic_process	1	0									
GO:0000301_retrograde_transport__vesicle_recycling_within_Golgi	1	0									
GO:0000394_RNA_splicing__via_endonucleolytic_cleavage_and_ligation	1	0									
GO:0000429_regulation_of_transcription_from_RNA_polymerase_II_promoter_by_carbon_catabolites	1	0									
GO:0000430_regulation_of_transcription_from_RNA_polymerase_II_promoter_by_glucose	1	0									
GO:0000432_positive_regulation_of_transcription_from_RNA_polymerase_II_promoter_by_glucose	1	0									
GO:0000436_positive_regulation_of_transcription_from_RNA_polymerase_II_promoter_by_carbon_catabolites	1	0									
GO:0000448_cleavage_in_ITS2_between_5.8S_rRNA_and_LSU-rRNA_of_tricistronic_rRNA_transcript_(SSU-rRNA__5.8S_rRNA__LSU-rRNA)	1	0									
GO:0000460_maturation_of_5.8S_rRNA	1	0									
GO:0000463_maturation_of_LSU-rRNA_from_tricistronic_rRNA_transcript_(SSU-rRNA__5.8S_rRNA__LSU-rRNA)	1	0									
GO:0000466_maturation_of_5.8S_rRNA_from_tricistronic_rRNA_transcript_(SSU-rRNA__5.8S_rRNA__LSU-rRNA)	1	0									
GO:0000469_cleavages_during_rRNA_processing	1	0									
GO:0000470_maturation_of_LSU-rRNA	1	0									
GO:0000478_endonucleolytic_cleavages_during_rRNA_processing	1	0									
GO:0000479_endonucleolytic_cleavage_of_tricistronic_rRNA_transcript_(SSU-rRNA__5.8S_rRNA__LSU-rRNA)	1	0									
GO:0000705_achiasmate_meiosis_I	1	0									
GO:0000966_RNA_5'-end_processing	1	0									
GO:0001300_chronological_cell_aging	1	0									
GO:0001547_antral_ovarian_follicle_growth	1	0									
GO:0001555_oocyte_growth	1	0									
GO:0001560_regulation_of_cell_growth_by_extracellular_stimulus	1	0									
GO:0001660_fever	1	0									
GO:0001696_gastric_acid_secretion	1	0									
GO:0001712_ectodermal_cell_fate_commitment	1	0									
GO:0001714_endodermal_cell_fate_specification	1	0									
GO:0001762_beta-alanine_transport	1	0									
GO:0001766_membrane_raft_polarization	1	0									
GO:0001811_negative_regulation_of_type_I_hypersensitivity	1	0									
GO:0001821_histamine_secretion	1	0									
GO:0001826_inner_cell_mass_cell_differentiation	1	0									
GO:0001830_trophectodermal_cell_fate_commitment	1	0									
GO:0001834_trophectodermal_cell_proliferation	1	0									
GO:0001867_complement_activation__lectin_pathway	1	0									
GO:0001887_selenium_metabolic_process	1	0									
GO:0001922_B-1_B_cell_homeostasis	1	0									
GO:0001923_B-1_B_cell_differentiation	1	0									
GO:0001941_postsynaptic_membrane_organization	1	0									
GO:0001946_lymphangiogenesis	1	0									
GO:0001956_positive_regulation_of_neurotransmitter_secretion	1	0									
GO:0001961_positive_regulation_of_cytokine-mediated_signaling_pathway	1	0									
GO:0001979_regulation_of_systemic_arterial_blood_pressure_by_chemoreceptor_signaling	1	0									
GO:0001980_regulation_of_systemic_arterial_blood_pressure_by_ischemic_conditions	1	0									
GO:0001984_vasodilation_of_artery_during_baroreceptor_response_to_increased_systemic_arterial_blood_pressure	1	0									
GO:0001985_negative_regulation_of_heart_rate_in_baroreceptor_response_to_increased_systemic_arterial_blood_pressure	1	0									
GO:0001987_vasoconstriction_of_artery_involved_in_baroreceptor_response_to_lowering_of_systemic_arterial_blood_pressure	1	0									
GO:0001988_positive_regulation_of_heart_rate_in_baroreceptor_response_to_decreased_systemic_arterial_blood_pressure	1	0									
GO:0001994_norepinephrine-epinephrine_vasoconstriction_involved_in_regulation_of_systemic_arterial_blood_pressure	1	0									
GO:0002001_renin_secretion_into_blood_stream	1	0									
GO:0002002_regulation_of_angiotensin_levels_in_blood	1	0									
GO:0002003_angiotensin_maturation	1	0									
GO:0002007_detection_of_hypoxic_conditions_in_blood_by_chemoreceptor_signaling	1	0									
GO:0002017_regulation_of_blood_volume_by_renal_aldosterone	1	0									
GO:0002023_reduction_of_food_intake_in_response_to_dietary_excess	1	0									
GO:0002031_G-protein_coupled_receptor_internalization	1	0									
GO:0002036_regulation_of_L-glutamate_transport	1	0									
GO:0002040_sprouting_angiogenesis	1	0									
GO:0002041_intussusceptive_angiogenesis	1	0									
GO:0002068_glandular_epithelial_cell_development	1	0									
GO:0002069_columnar_cuboidal_epithelial_cell_maturation	1	0									
GO:0002071_glandular_epithelial_cell_maturation	1	0									
GO:0002082_regulation_of_oxidative_phosphorylation	1	0									
GO:0002084_protein_depalmitoylation	1	0									
GO:0002085_inhibition_of_neuroepithelial_cell_differentiation	1	0									
GO:0002086_diaphragm_contraction	1	0									
GO:0002118_aggressive_behavior	1	0									
GO:0002121_inter-male_aggressive_behavior	1	0									
GO:0002124_territorial_aggressive_behavior	1	0									
GO:0002227_innate_immune_response_in_mucosa	1	0									
GO:0002232_leukocyte_chemotaxis_during_inflammatory_response	1	0									
GO:0002248_connective_tissue_replacement_during_inflammatory_response	1	0									
GO:0002282_microglial_cell_activation_during_immune_response	1	0									
GO:0002287_alpha-beta_T_cell_activation_during_immune_response	1	0									
GO:0002314_germinal_center_B_cell_differentiation	1	0									
GO:0002315_marginal_zone_B_cell_differentiation	1	0									
GO:0002316_follicular_B_cell_differentiation	1	0									
GO:0002317_plasma_cell_differentiation	1	0									
GO:0002349_histamine_production_during_acute_inflammatory_response	1	0									
GO:0002351_serotonin_production_during_acute_inflammatory_response	1	0									
GO:0002355_detection_of_tumor_cell	1	0									
GO:0002370_natural_killer_cell_cytokine_production	1	0									
GO:0002371_dendritic_cell_cytokine_production	1	0									
GO:0002380_immunoglobulin_secretion_during_immune_response	1	0									
GO:0002396_MHC_protein_complex_assembly	1	0									
GO:0002397_MHC_class_I_protein_complex_assembly	1	0									
GO:0002420_natural_killer_cell_mediated_cytotoxicity_directed_against_tumor_cell_target	1	0									
GO:0002423_natural_killer_cell_mediated_immune_response_to_tumor_cell	1	0									
GO:0002424_T_cell_mediated_immune_response_to_tumor_cell	1	0									
GO:0002426_immunoglobulin_production_in_mucosal_tissue	1	0									
GO:0002431_Fc_receptor_mediated_stimulatory_signaling_pathway	1	0									
GO:0002432_granuloma_formation	1	0									
GO:0002441_histamine_secretion_during_acute_inflammatory_response	1	0									
GO:0002442_serotonin_secretion_during_acute_inflammatory_response	1	0									
GO:0002457_T_cell_antigen_processing_and_presentation	1	0									
GO:0002458_peripheral_T_cell_tolerance_induction	1	0									
GO:0002461_tolerance_induction_dependent_upon_immune_response	1	0									
GO:0002465_peripheral_tolerance_induction	1	0									
GO:0002468_dendritic_cell_antigen_processing_and_presentation	1	0									
GO:0002476_antigen_processing_and_presentation_of_endogenous_peptide_antigen_via_MHC_class_Ib	1	0									
GO:0002479_antigen_processing_and_presentation_of_exogenous_peptide_antigen_via_MHC_class_I__TAP-dependent	1	0									
GO:0002483_antigen_processing_and_presentation_of_endogenous_peptide_antigen	1	0									
GO:0002501_peptide_antigen_assembly_with_MHC_protein_complex	1	0									
GO:0002502_peptide_antigen_assembly_with_MHC_class_I_protein_complex	1	0									
GO:0002508_central_tolerance_induction	1	0									
GO:0002510_central_B_cell_tolerance_induction	1	0									
GO:0002545_chronic_inflammatory_response_to_non-antigenic_stimulus	1	0									
GO:0002553_histamine_secretion_by_mast_cell	1	0									
GO:0002554_serotonin_secretion_by_platelet	1	0									
GO:0002572_pro-T_cell_differentiation	1	0									
GO:0002577_regulation_of_antigen_processing_and_presentation	1	0									
GO:0002579_positive_regulation_of_antigen_processing_and_presentation	1	0									
GO:0002604_regulation_of_dendritic_cell_antigen_processing_and_presentation	1	0									
GO:0002606_positive_regulation_of_dendritic_cell_antigen_processing_and_presentation	1	0									
GO:0002635_negative_regulation_of_germinal_center_formation	1	0									
GO:0002646_regulation_of_central_tolerance_induction	1	0									
GO:0002648_positive_regulation_of_central_tolerance_induction	1	0									
GO:0002649_regulation_of_tolerance_induction_to_self_antigen	1	0									
GO:0002651_positive_regulation_of_tolerance_induction_to_self_antigen	1	0									
GO:0002652_regulation_of_tolerance_induction_dependent_upon_immune_response	1	0									
GO:0002654_positive_regulation_of_tolerance_induction_dependent_upon_immune_response	1	0									
GO:0002658_regulation_of_peripheral_tolerance_induction	1	0									
GO:0002660_positive_regulation_of_peripheral_tolerance_induction	1	0									
GO:0002677_negative_regulation_of_chronic_inflammatory_response	1	0									
GO:0002678_positive_regulation_of_chronic_inflammatory_response	1	0									
GO:0002701_negative_regulation_of_production_of_molecular_mediator_of_immune_response	1	0									
GO:0002719_negative_regulation_of_cytokine_production_during_immune_response	1	0									
GO:0002724_regulation_of_T_cell_cytokine_production	1	0									
GO:0002727_regulation_of_natural_killer_cell_cytokine_production	1	0									
GO:0002729_positive_regulation_of_natural_killer_cell_cytokine_production	1	0									
GO:0002730_regulation_of_dendritic_cell_cytokine_production	1	0									
GO:0002756_MyD88-independent_toll-like_receptor_signaling_pathway	1	0									
GO:0002767_immune_response-inhibiting_cell_surface_receptor_signaling_pathway	1	0									
GO:0002769_natural_killer_cell_inhibitory_signaling_pathway	1	0									
GO:0002840_regulation_of_T_cell_mediated_immune_response_to_tumor_cell	1	0									
GO:0002842_positive_regulation_of_T_cell_mediated_immune_response_to_tumor_cell	1	0									
GO:0002849_regulation_of_peripheral_T_cell_tolerance_induction	1	0									
GO:0002851_positive_regulation_of_peripheral_T_cell_tolerance_induction	1	0									
GO:0002855_regulation_of_natural_killer_cell_mediated_immune_response_to_tumor_cell	1	0									
GO:0002857_positive_regulation_of_natural_killer_cell_mediated_immune_response_to_tumor_cell	1	0									
GO:0002858_regulation_of_natural_killer_cell_mediated_cytotoxicity_directed_against_tumor_cell_target	1	0									
GO:0002860_positive_regulation_of_natural_killer_cell_mediated_cytotoxicity_directed_against_tumor_cell_target	1	0									
GO:0002880_regulation_of_chronic_inflammatory_response_to_non-antigenic_stimulus	1	0									
GO:0002882_positive_regulation_of_chronic_inflammatory_response_to_non-antigenic_stimulus	1	0									
GO:0002895_regulation_of_central_B_cell_tolerance_induction	1	0									
GO:0002897_positive_regulation_of_central_B_cell_tolerance_induction	1	0									
GO:0002901_mature_B_cell_apoptosis	1	0									
GO:0002903_negative_regulation_of_B_cell_apoptosis	1	0									
GO:0002905_regulation_of_mature_B_cell_apoptosis	1	0									
GO:0002906_negative_regulation_of_mature_B_cell_apoptosis	1	0									
GO:0003011_involuntary_skeletal_muscle_contraction	1	0									
GO:0003027_regulation_of_systemic_arterial_blood_pressure_by_carotid_body_chemoreceptor_signaling	1	0									
GO:0003029_detection_of_hypoxic_conditions_in_blood_by_carotid_body_chemoreceptor_signaling	1	0									
GO:0003032_detection_of_oxygen	1	0									
GO:0003056_regulation_of_vascular_smooth_muscle_contraction	1	0									
GO:0003062_regulation_of_heart_rate_by_chemical_signal	1	0									
GO:0003065_positive_regulation_of_heart_rate_by_epinephrine	1	0									
GO:0003068_regulation_of_systemic_arterial_blood_pressure_by_acetylcholine	1	0									
GO:0003069_vasodilation_by_acetylcholine_involved_in_regulation_of_systemic_arterial_blood_pressure	1	0									
GO:0003070_regulation_of_systemic_arterial_blood_pressure_by_neurotransmitter	1	0									
GO:0003097_renal_water_transport	1	0									
GO:0005979_regulation_of_glycogen_biosynthetic_process	1	0									
GO:0005984_disaccharide_metabolic_process	1	0									
GO:0005988_lactose_metabolic_process	1	0									
GO:0005989_lactose_biosynthetic_process	1	0									
GO:0005997_xylulose_metabolic_process	1	0									
GO:0006000_fructose_metabolic_process	1	0									
GO:0006002_fructose_6-phosphate_metabolic_process	1	0									
GO:0006004_fucose_metabolic_process	1	0									
GO:0006013_mannose_metabolic_process	1	0									
GO:0006060_sorbitol_metabolic_process	1	0									
GO:0006064_glucuronate_catabolic_process	1	0									
GO:0006086_acetyl-CoA_biosynthetic_process_from_pyruvate	1	0									
GO:0006098_pentose-phosphate_shunt	1	0									
GO:0006101_citrate_metabolic_process	1	0									
GO:0006104_succinyl-CoA_metabolic_process	1	0									
GO:0006116_NADH_oxidation	1	0									
GO:0006120_mitochondrial_electron_transport__NADH_to_ubiquinone	1	0									
GO:0006154_adenosine_catabolic_process	1	0									
GO:0006157_deoxyadenosine_catabolic_process	1	0									
GO:0006167_AMP_biosynthetic_process	1	0									
GO:0006178_guanine_salvage	1	0									
GO:0006196_AMP_catabolic_process	1	0									
GO:0006203_dGTP_catabolic_process	1	0									
GO:0006208_pyrimidine_base_catabolic_process	1	0									
GO:0006221_pyrimidine_nucleotide_biosynthetic_process	1	0									
GO:0006235_dTTP_biosynthetic_process	1	0									
GO:0006244_pyrimidine_nucleotide_catabolic_process	1	0									
GO:0006269_DNA_replication__synthesis_of_RNA_primer	1	0									
GO:0006283_transcription-coupled_nucleotide-excision_repair	1	0									
GO:0006296_nucleotide-excision_repair__DNA_incision__5'-to_lesion	1	0									
GO:0006307_DNA_dealkylation	1	0									
GO:0006337_nucleosome_disassembly	1	0									
GO:0006344_maintenance_of_chromatin_silencing	1	0									
GO:0006356_regulation_of_transcription_from_RNA_polymerase_I_promoter	1	0									
GO:0006388_tRNA_splicing__via_endonucleolytic_cleavage_and_ligation	1	0									
GO:0006407_rRNA_export_from_nucleus	1	0									
GO:0006419_alanyl-tRNA_aminoacylation	1	0									
GO:0006434_seryl-tRNA_aminoacylation	1	0									
GO:0006447_regulation_of_translational_initiation_by_iron	1	0									
GO:0006463_steroid_hormone_receptor_complex_assembly	1	0									
GO:0006467_protein_thiol-disulfide_exchange	1	0									
GO:0006474_N-terminal_protein_amino_acid_acetylation	1	0									
GO:0006481_C-terminal_protein_amino_acid_methylation	1	0									
GO:0006488_dolichol-linked_oligosaccharide_biosynthetic_process	1	0									
GO:0006494_protein_amino_acid_terminal_glycosylation	1	0									
GO:0006496_protein_amino_acid_terminal_N-glycosylation	1	0									
GO:0006500_N-terminal_protein_palmitoylation	1	0									
GO:0006507_GPI_anchor_release	1	0									
GO:0006537_glutamate_biosynthetic_process	1	0									
GO:0006544_glycine_metabolic_process	1	0									
GO:0006549_isoleucine_metabolic_process	1	0									
GO:0006553_lysine_metabolic_process	1	0									
GO:0006554_lysine_catabolic_process	1	0									
GO:0006556_S-adenosylmethionine_biosynthetic_process	1	0									
GO:0006559_L-phenylalanine_catabolic_process	1	0									
GO:0006569_tryptophan_catabolic_process	1	0									
GO:0006572_tyrosine_catabolic_process	1	0									
GO:0006573_valine_metabolic_process	1	0									
GO:0006581_acetylcholine_catabolic_process	1	0									
GO:0006585_dopamine_biosynthetic_process_from_tyrosine	1	0									
GO:0006590_thyroid_hormone_generation	1	0									
GO:0006591_ornithine_metabolic_process	1	0									
GO:0006596_polyamine_biosynthetic_process	1	0									
GO:0006597_spermine_biosynthetic_process	1	0									
GO:0006601_creatine_biosynthetic_process	1	0									
GO:0006613_cotranslational_protein_targeting_to_membrane	1	0									
GO:0006622_protein_targeting_to_lysosome	1	0									
GO:0006627_mitochondrial_protein_processing_during_import	1	0									
GO:0006653_lecithin_metabolic_process	1	0									
GO:0006654_phosphatidic_acid_biosynthetic_process	1	0									
GO:0006658_phosphatidylserine_metabolic_process	1	0									
GO:0006659_phosphatidylserine_biosynthetic_process	1	0									
GO:0006667_sphinganine_metabolic_process	1	0									
GO:0006668_sphinganine-1-phosphate_metabolic_process	1	0									
GO:0006678_glucosylceramide_metabolic_process	1	0									
GO:0006682_galactosylceramide_biosynthetic_process	1	0									
GO:0006685_sphingomyelin_catabolic_process	1	0									
GO:0006700_C21-steroid_hormone_biosynthetic_process	1	0									
GO:0006705_mineralocorticoid_biosynthetic_process	1	0									
GO:0006709_progesterone_catabolic_process	1	0									
GO:0006729_tetrahydrobiopterin_biosynthetic_process	1	0									
GO:0006734_NADH_metabolic_process	1	0									
GO:0006740_NADPH_regeneration	1	0									
GO:0006741_NADP_biosynthetic_process	1	0									
GO:0006743_ubiquinone_metabolic_process	1	0									
GO:0006744_ubiquinone_biosynthetic_process	1	0									
GO:0006772_thiamin_metabolic_process	1	0									
GO:0006784_heme_a_biosynthetic_process	1	0									
GO:0006797_polyphosphate_metabolic_process	1	0									
GO:0006798_polyphosphate_catabolic_process	1	0									
GO:0006824_cobalt_ion_transport	1	0									
GO:0006842_tricarboxylic_acid_transport	1	0									
GO:0006844_acyl_carnitine_transport	1	0									
GO:0006855_multidrug_transport	1	0									
GO:0006863_purine_transport	1	0									
GO:0006890_retrograde_vesicle-mediated_transport__Golgi_to_ER	1	0									
GO:0006891_intra-Golgi_vesicle-mediated_transport	1	0									
GO:0006893_Golgi_to_plasma_membrane_transport	1	0									
GO:0006895_Golgi_to_endosome_transport	1	0									
GO:0006896_Golgi_to_vacuole_transport	1	0									
GO:0006900_membrane_budding	1	0									
GO:0006930_substrate-bound_cell_migration__cell_extension	1	0									
GO:0006931_substrate-bound_cell_migration__cell_attachment_to_substrate	1	0									
GO:0006933_negative_regulation_of_cell_adhesion_involved_in_substrate-bound_cell_migration	1	0									
GO:0006957_complement_activation__alternative_pathway	1	0									
GO:0006958_complement_activation__classical_pathway	1	0									
GO:0006978_DNA_damage_response__signal_transduction_by_p53_class_mediator_resulting_in_transcription_of_p21_class_mediator	1	0									
GO:0007016_cytoskeletal_anchoring_at_plasma_membrane	1	0									
GO:0007021_tubulin_complex_assembly	1	0									
GO:0007052_mitotic_spindle_organization	1	0									
GO:0007056_spindle_assembly_involved_in_female_meiosis	1	0									
GO:0007057_spindle_assembly_involved_in_female_meiosis_I	1	0									
GO:0007063_regulation_of_sister_chromatid_cohesion	1	0									
GO:0007065_male_meiosis_sister_chromatid_cohesion	1	0									
GO:0007076_mitotic_chromosome_condensation	1	0									
GO:0007095_mitotic_cell_cycle_G2_M_transition_DNA_damage_checkpoint	1	0									
GO:0007096_regulation_of_exit_from_mitosis	1	0									
GO:0007158_neuron_adhesion	1	0									
GO:0007168_receptor_guanylyl_cyclase_signaling_pathway	1	0									
GO:0007197_inhibition_of_adenylate_cyclase_activity_by_muscarinic_acetylcholine_receptor_signaling_pathway	1	0									
GO:0007207_activation_of_phospholipase_C_activity_by_muscarinic_acetylcholine_receptor_signaling_pathway	1	0									
GO:0007208_activation_of_phospholipase_C_activity_by_serotonin_receptor_signaling_pathway	1	0									
GO:0007217_tachykinin_receptor_signaling_pathway	1	0									
GO:0007221_positive_regulation_of_transcription_of_Notch_receptor_target	1	0									
GO:0007223_Wnt_receptor_signaling_pathway__calcium_modulating_pathway	1	0									
GO:0007225_patched_ligand_processing	1	0									
GO:0007227_signal_transduction_downstream_of_smoothened	1	0									
GO:0007228_positive_regulation_of_hh_target_transcription_factor_activity	1	0									
GO:0007231_osmosensory_signaling_pathway	1	0									
GO:0007284_spermatogonial_cell_division	1	0									
GO:0007290_spermatid_nucleus_elongation	1	0									
GO:0007296_vitellogenesis	1	0									
GO:0007321_sperm_displacement	1	0									
GO:0007380_specification_of_segmental_identity__head	1	0									
GO:0007382_specification_of_segmental_identity__maxillary_segment	1	0									
GO:0007400_neuroblast_fate_determination	1	0									
GO:0007402_ganglion_mother_cell_fate_determination	1	0									
GO:0007495_visceral_mesoderm-endoderm_interaction_involved_in_midgut_development	1	0									
GO:0007497_posterior_midgut_development	1	0									
GO:0007499_ectoderm_and_mesoderm_interaction	1	0									
GO:0007500_mesodermal_cell_fate_determination	1	0									
GO:0007509_mesoderm_migration	1	0									
GO:0007518_myoblast_cell_fate_determination	1	0									
GO:0007521_muscle_cell_fate_determination	1	0									
GO:0007522_visceral_muscle_development	1	0									
GO:0007529_establishment_of_synaptic_specificity_at_neuromuscular_junction	1	0									
GO:0007538_primary_sex_determination	1	0									
GO:0007542_primary_sex_determination__germ-line	1	0									
GO:0007567_parturition	1	0									
GO:0007614_short-term_memory	1	0									
GO:0007621_negative_regulation_of_female_receptivity	1	0									
GO:0008049_male_courtship_behavior	1	0									
GO:0008050_female_courtship_behavior	1	0									
GO:0008052_sensory_organ_boundary_specification	1	0									
GO:0008054_cyclin_catabolic_process	1	0									
GO:0008057_eye_pigment_granule_organization	1	0									
GO:0008078_mesodermal_cell_migration	1	0									
GO:0008208_C21-steroid_hormone_catabolic_process	1	0									
GO:0008216_spermidine_metabolic_process	1	0									
GO:0008292_acetylcholine_biosynthetic_process	1	0									
GO:0008295_spermidine_biosynthetic_process	1	0									
GO:0008300_isoprenoid_catabolic_process	1	0									
GO:0008333_endosome_to_lysosome_transport	1	0									
GO:0008355_olfactory_learning	1	0									
GO:0008611_ether_lipid_biosynthetic_process	1	0									
GO:0008626_induction_of_apoptosis_by_granzyme	1	0									
GO:0008633_activation_of_pro-apoptotic_gene_products	1	0									
GO:0008653_lipopolysaccharide_metabolic_process	1	0									
GO:0009068_aspartate_family_amino_acid_catabolic_process	1	0									
GO:0009084_glutamine_family_amino_acid_biosynthetic_process	1	0									
GO:0009088_threonine_biosynthetic_process	1	0									
GO:0009105_lipoic_acid_biosynthetic_process	1	0									
GO:0009109_coenzyme_catabolic_process	1	0									
GO:0009111_vitamin_catabolic_process	1	0									
GO:0009113_purine_base_biosynthetic_process	1	0									
GO:0009127_purine_nucleoside_monophosphate_biosynthetic_process	1	0									
GO:0009128_purine_nucleoside_monophosphate_catabolic_process	1	0									
GO:0009129_pyrimidine_nucleoside_monophosphate_metabolic_process	1	0									
GO:0009131_pyrimidine_nucleoside_monophosphate_catabolic_process	1	0									
GO:0009133_nucleoside_diphosphate_biosynthetic_process	1	0									
GO:0009147_pyrimidine_nucleoside_triphosphate_metabolic_process	1	0									
GO:0009148_pyrimidine_nucleoside_triphosphate_biosynthetic_process	1	0									
GO:0009152_purine_ribonucleotide_biosynthetic_process	1	0									
GO:0009156_ribonucleoside_monophosphate_biosynthetic_process	1	0									
GO:0009158_ribonucleoside_monophosphate_catabolic_process	1	0									
GO:0009159_deoxyribonucleoside_monophosphate_catabolic_process	1	0									
GO:0009162_deoxyribonucleoside_monophosphate_metabolic_process	1	0									
GO:0009168_purine_ribonucleoside_monophosphate_biosynthetic_process	1	0									
GO:0009169_purine_ribonucleoside_monophosphate_catabolic_process	1	0									
GO:0009176_pyrimidine_deoxyribonucleoside_monophosphate_metabolic_process	1	0									
GO:0009178_pyrimidine_deoxyribonucleoside_monophosphate_catabolic_process	1	0									
GO:0009211_pyrimidine_deoxyribonucleoside_triphosphate_metabolic_process	1	0									
GO:0009212_pyrimidine_deoxyribonucleoside_triphosphate_biosynthetic_process	1	0									
GO:0009221_pyrimidine_deoxyribonucleotide_biosynthetic_process	1	0									
GO:0009223_pyrimidine_deoxyribonucleotide_catabolic_process	1	0									
GO:0009260_ribonucleotide_biosynthetic_process	1	0									
GO:0009405_pathogenesis	1	0									
GO:0009414_response_to_water_deprivation	1	0									
GO:0009415_response_to_water	1	0									
GO:0009449_gamma-aminobutyric_acid_biosynthetic_process	1	0									
GO:0009450_gamma-aminobutyric_acid_catabolic_process	1	0									
GO:0009589_detection_of_UV	1	0									
GO:0009590_detection_of_gravity	1	0									
GO:0009624_response_to_nematode	1	0									
GO:0009629_response_to_gravity	1	0									
GO:0009648_photoperiodism	1	0									
GO:0009690_cytokinin_metabolic_process	1	0									
GO:0009691_cytokinin_biosynthetic_process	1	0									
GO:0009786_regulation_of_asymmetric_cell_division	1	0									
GO:0009794_regulation_of_mitotic_cell_cycle__embryonic	1	0									
GO:0009956_radial_pattern_formation	1	0									
GO:0009957_epidermal_cell_fate_specification	1	0									
GO:0009992_cellular_water_homeostasis	1	0									
GO:0010032_meiotic_chromosome_condensation	1	0									
GO:0010039_response_to_iron_ion	1	0									
GO:0010042_response_to_manganese_ion	1	0									
GO:0010045_response_to_nickel_ion	1	0									
GO:0010046_response_to_mycotoxin	1	0									
GO:0010107_potassium_ion_import	1	0									
GO:0010155_regulation_of_proton_transport	1	0									
GO:0010160_formation_of_organ_boundary	1	0									
GO:0010260_organ_senescence	1	0									
GO:0010310_regulation_of_hydrogen_peroxide_metabolic_process	1	0									
GO:0010447_response_to_acidity	1	0									
GO:0010452_histone_H3-K36_methylation	1	0									
GO:0010455_positive_regulation_of_cell_fate_commitment	1	0									
GO:0010470_regulation_of_gastrulation	1	0									
GO:0010508_positive_regulation_of_autophagy	1	0									
GO:0010519_negative_regulation_of_phospholipase_activity	1	0									
GO:0010520_regulation_of_reciprocal_meiotic_recombination	1	0									
GO:0010523_negative_regulation_of_calcium_ion_transport_into_cytosol	1	0									
GO:0010543_regulation_of_platelet_activation	1	0									
GO:0010561_negative_regulation_of_glycoprotein_biosynthetic_process	1	0									
GO:0010569_regulation_of_double-strand_break_repair_via_homologous_recombination	1	0									
GO:0010572_positive_regulation_of_platelet_activation	1	0									
GO:0010594_regulation_of_endothelial_cell_migration	1	0									
GO:0010596_negative_regulation_of_endothelial_cell_migration	1	0									
GO:0010611_regulation_of_cardiac_muscle_hypertrophy	1	0									
GO:0010612_regulation_of_cardiac_muscle_adaptation	1	0									
GO:0010614_negative_regulation_of_cardiac_muscle_hypertrophy	1	0									
GO:0010616_negative_regulation_of_cardiac_muscle_adaptation	1	0									
GO:0010634_positive_regulation_of_epithelial_cell_migration	1	0									
GO:0010656_negative_regulation_of_muscle_cell_apoptosis	1	0									
GO:0010657_muscle_cell_apoptosis	1	0									
GO:0010658_striated_muscle_cell_apoptosis	1	0									
GO:0010659_cardiac_muscle_cell_apoptosis	1	0									
GO:0010660_regulation_of_muscle_cell_apoptosis	1	0									
GO:0010662_regulation_of_striated_muscle_cell_apoptosis	1	0									
GO:0010664_negative_regulation_of_striated_muscle_cell_apoptosis	1	0									
GO:0010665_regulation_of_cardiac_muscle_cell_apoptosis	1	0									
GO:0010667_negative_regulation_of_cardiac_muscle_cell_apoptosis	1	0									
GO:0010668_ectodermal_cell_differentiation	1	0									
GO:0010671_negative_regulation_of_oxygen_and_reactive_oxygen_species_metabolic_process	1	0									
GO:0010719_negative_regulation_of_epithelial_to_mesenchymal_transition	1	0									
GO:0010735_positive_regulation_of_transcription_via_serum_response_element_binding	1	0									
GO:0010825_positive_regulation_of_centrosome_duplication	1	0									
GO:0010845_positive_regulation_of_reciprocal_meiotic_recombination	1	0									
GO:0010850_chemoreceptor_signaling_pathway_involved_in_regulation_of_blood_pressure	1	0									
GO:0010873_positive_regulation_of_cholesterol_esterification	1	0									
GO:0010880_regulation_of_release_of_sequestered_calcium_ion_into_cytosol_by_sarcoplasmic_reticulum	1	0									
GO:0010881_regulation_of_cardiac_muscle_contraction_by_regulation_of_the_release_of_sequestered_calcium_ion	1	0									
GO:0010882_regulation_of_cardiac_muscle_contraction_by_calcium_ion_signaling	1	0									
GO:0010890_positive_regulation_of_sequestering_of_triglyceride	1	0									
GO:0010919_regulation_of_inositol_phosphate_biosynthetic_process	1	0									
GO:0010931_macrophage_tolerance_induction	1	0									
GO:0010932_regulation_of_macrophage_tolerance_induction	1	0									
GO:0010933_positive_regulation_of_macrophage_tolerance_induction	1	0									
GO:0010934_macrophage_cytokine_production	1	0									
GO:0010935_regulation_of_macrophage_cytokine_production	1	0									
GO:0010936_negative_regulation_of_macrophage_cytokine_production	1	0									
GO:0010953_regulation_of_protein_maturation_by_peptide_bond_cleavage	1	0									
GO:0010962_regulation_of_glucan_biosynthetic_process	1	0									
GO:0010966_regulation_of_phosphate_transport	1	0									
GO:0014012_axon_regeneration_in_the_peripheral_nervous_system	1	0									
GO:0014016_neuroblast_differentiation	1	0									
GO:0014017_neuroblast_fate_commitment	1	0									
GO:0014041_regulation_of_neuron_maturation	1	0									
GO:0014042_positive_regulation_of_neuron_maturation	1	0									
GO:0014049_positive_regulation_of_glutamate_secretion	1	0									
GO:0014061_regulation_of_norepinephrine_secretion	1	0									
GO:0014071_response_to_cycloalkane	1	0									
GO:0014707_branchiomeric_skeletal_muscle_development	1	0									
GO:0014738_regulation_of_muscle_hyperplasia	1	0									
GO:0014740_negative_regulation_of_muscle_hyperplasia	1	0									
GO:0014741_negative_regulation_of_muscle_hypertrophy	1	0									
GO:0014743_regulation_of_muscle_hypertrophy	1	0									
GO:0014805_smooth_muscle_adaptation	1	0									
GO:0014806_smooth_muscle_hyperplasia	1	0									
GO:0014807_regulation_of_somitogenesis	1	0									
GO:0014808_release_of_sequestered_calcium_ion_into_cytosol_by_sarcoplasmic_reticulum	1	0									
GO:0014813_satellite_cell_commitment	1	0									
GO:0014816_satellite_cell_differentiation	1	0									
GO:0014819_regulation_of_skeletal_muscle_contraction	1	0									
GO:0014852_regulation_of_skeletal_muscle_contraction_by_neural_stimulation_via_neuromuscular_junction	1	0									
GO:0014853_regulation_of_excitatory_postsynaptic_membrane_potential_involved_in_skeletal_muscle_contraction	1	0									
GO:0014856_skeletal_muscle_cell_proliferation	1	0									
GO:0014857_regulation_of_skeletal_muscle_cell_proliferation	1	0									
GO:0014858_positive_regulation_of_skeletal_muscle_cell_proliferation	1	0									
GO:0014887_cardiac_muscle_adaptation	1	0									
GO:0014889_muscle_atrophy	1	0									
GO:0014896_muscle_hypertrophy	1	0									
GO:0014897_striated_muscle_hypertrophy	1	0									
GO:0014898_cardiac_muscle_hypertrophy	1	0									
GO:0014900_muscle_hyperplasia	1	0									
GO:0014910_regulation_of_smooth_muscle_cell_migration	1	0									
GO:0014911_positive_regulation_of_smooth_muscle_cell_migration	1	0									
GO:0015014_heparan_sulfate_proteoglycan_biosynthetic_process__polysaccharide_chain_biosynthetic_process	1	0									
GO:0015074_DNA_integration	1	0									
GO:0015670_carbon_dioxide_transport	1	0									
GO:0015677_copper_ion_import	1	0									
GO:0015680_intracellular_copper_ion_transport	1	0									
GO:0015684_ferrous_iron_transport	1	0									
GO:0015707_nitrite_transport	1	0									
GO:0015724_formate_transport	1	0									
GO:0015734_taurine_transport	1	0									
GO:0015740_C4-dicarboxylate_transport	1	0									
GO:0015744_succinate_transport	1	0									
GO:0015746_citrate_transport	1	0									
GO:0015747_urate_transport	1	0									
GO:0015791_polyol_transport	1	0									
GO:0015798_myo-inositol_transport	1	0									
GO:0015808_L-alanine_transport	1	0									
GO:0015810_aspartate_transport	1	0									
GO:0015811_L-cystine_transport	1	0									
GO:0015817_histidine_transport	1	0									
GO:0015822_ornithine_transport	1	0									
GO:0015824_proline_transport	1	0									
GO:0015851_nucleobase_transport	1	0									
GO:0015864_pyrimidine_nucleoside_transport	1	0									
GO:0015874_norepinephrine_transport	1	0									
GO:0015881_creatine_transport	1	0									
GO:0015884_folic_acid_transport	1	0									
GO:0015886_heme_transport	1	0									
GO:0015888_thiamin_transport	1	0									
GO:0015938_coenzyme_A_catabolic_process	1	0									
GO:0015939_pantothenate_metabolic_process	1	0									
GO:0016073_snRNA_metabolic_process	1	0									
GO:0016074_snoRNA_metabolic_process	1	0									
GO:0016082_synaptic_vesicle_priming	1	0									
GO:0016090_prenol_metabolic_process	1	0									
GO:0016093_polyprenol_metabolic_process	1	0									
GO:0016180_snRNA_processing	1	0									
GO:0016239_positive_regulation_of_macroautophagy	1	0									
GO:0016246_RNA_interference	1	0									
GO:0016255_attachment_of_GPI_anchor_to_protein	1	0									
GO:0016333_morphogenesis_of_follicular_epithelium	1	0									
GO:0016340_calcium-dependent_cell-matrix_adhesion	1	0									
GO:0016344_meiotic_chromosome_movement_towards_spindle_pole	1	0									
GO:0016482_cytoplasmic_transport	1	0									
GO:0016553_base_conversion_or_substitution_editing	1	0									
GO:0016554_cytidine_to_uridine_editing	1	0									
GO:0016560_protein_import_into_peroxisome_matrix__docking	1	0									
GO:0016578_histone_deubiquitination	1	0									
GO:0016598_protein_arginylation	1	0									
GO:0017004_cytochrome_complex_assembly	1	0									
GO:0018022_peptidyl-lysine_methylation	1	0									
GO:0018023_peptidyl-lysine_trimethylation	1	0									
GO:0018120_peptidyl-arginine_ADP-ribosylation	1	0									
GO:0018126_protein_amino_acid_hydroxylation	1	0									
GO:0018146_keratan_sulfate_biosynthetic_process	1	0									
GO:0018158_protein_amino_acid_oxidation	1	0									
GO:0018195_peptidyl-arginine_modification	1	0									
GO:0018197_peptidyl-aspartic_acid_modification	1	0									
GO:0018282_metal_incorporation_into_metallo-sulfur_cluster	1	0									
GO:0018283_iron_incorporation_into_metallo-sulfur_cluster	1	0									
GO:0018318_protein_amino_acid_palmitoylation	1	0									
GO:0018342_protein_prenylation	1	0									
GO:0018344_protein_geranylgeranylation	1	0									
GO:0018410_peptide_or_protein_carboxyl-terminal_blocking	1	0									
GO:0018916_nitrobenzene_metabolic_process	1	0									
GO:0018931_naphthalene_metabolic_process	1	0									
GO:0018992_germ-line_sex_determination	1	0									
GO:0019042_latent_virus_infection	1	0									
GO:0019046_reactivation_of_latent_virus	1	0									
GO:0019047_provirus_integration	1	0									
GO:0019076_release_of_virus_from_host	1	0									
GO:0019079_viral_genome_replication	1	0									
GO:0019100_male_germ-line_sex_determination	1	0									
GO:0019101_female_somatic_sex_determination	1	0									
GO:0019102_male_somatic_sex_determination	1	0									
GO:0019255_glucose_1-phosphate_metabolic_process	1	0									
GO:0019276_UDP-N-acetylgalactosamine_metabolic_process	1	0									
GO:0019344_cysteine_biosynthetic_process	1	0									
GO:0019348_dolichol_metabolic_process	1	0									
GO:0019375_galactolipid_biosynthetic_process	1	0									
GO:0019402_galactitol_metabolic_process	1	0									
GO:0019441_tryptophan_catabolic_process_to_kynurenine	1	0									
GO:0019477_L-lysine_catabolic_process	1	0									
GO:0019510_S-adenosylhomocysteine_catabolic_process	1	0									
GO:0019532_oxalate_transport	1	0									
GO:0019626_short-chain_fatty_acid_catabolic_process	1	0									
GO:0019627_urea_metabolic_process	1	0									
GO:0019676_ammonia_assimilation_cycle	1	0									
GO:0019682_glyceraldehyde-3-phosphate_metabolic_process	1	0									
GO:0019695_choline_metabolic_process	1	0									
GO:0019731_antibacterial_humoral_response	1	0									
GO:0019794_nonprotein_amino_acid_metabolic_process	1	0									
GO:0019858_cytosine_metabolic_process	1	0									
GO:0019883_antigen_processing_and_presentation_of_endogenous_antigen	1	0									
GO:0019889_pteridine_metabolic_process	1	0									
GO:0019896_axon_transport_of_mitochondrion	1	0									
GO:0021508_floor_plate_formation	1	0									
GO:0021528_commissural_neuron_differentiation_in_the_spinal_cord	1	0									
GO:0021572_rhombomere_6_development	1	0									
GO:0021577_hindbrain_structural_organization	1	0									
GO:0021586_pons_maturation	1	0									
GO:0021589_cerebellum_structural_organization	1	0									
GO:0021590_cerebellum_maturation	1	0									
GO:0021592_fourth_ventricle_development	1	0									
GO:0021594_rhombomere_formation	1	0									
GO:0021660_rhombomere_3_formation	1	0									
GO:0021664_rhombomere_5_morphogenesis	1	0									
GO:0021666_rhombomere_5_formation	1	0									
GO:0021670_lateral_ventricle_development	1	0									
GO:0021678_third_ventricle_development	1	0									
GO:0021679_cerebellar_molecular_layer_development	1	0									
GO:0021703_locus_ceruleus_development	1	0									
GO:0021732_midbrain-hindbrain_boundary_maturation	1	0									
GO:0021747_cochlear_nucleus_development	1	0									
GO:0021750_vestibular_nucleus_development	1	0									
GO:0021759_globus_pallidus_development	1	0									
GO:0021768_nucleus_accumbens_development	1	0									
GO:0021771_lateral_geniculate_nucleus_development	1	0									
GO:0021812_neuronal-glial_interaction_involved_in_cerebral_cortex_radial_glia_guided_migration	1	0									
GO:0021813_cell-cell_adhesion_involved_in_neuronal-glial_interactions_involved_in_cerebral_cortex_radial_glia_guided_migration	1	0									
GO:0021870_Cajal-Retzius_cell_differentiation	1	0									
GO:0021874_Wnt_receptor_signaling_pathway_in_forebrain_neuroblast_division	1	0									
GO:0021896_forebrain_astrocyte_differentiation	1	0									
GO:0021897_forebrain_astrocyte_development	1	0									
GO:0021914_negative_regulation_of_smoothened_signaling_pathway_involved_in_ventral_spinal_cord_patterning	1	0									
GO:0021933_radial_glia_guided_migration_of_granule_cell	1	0									
GO:0021934_hindbrain_tangential_cell_migration	1	0									
GO:0021935_granule_cell_precursor_tangential_migration	1	0									
GO:0021942_radial_glia_guided_migration_of_Purkinje_cell	1	0									
GO:0021960_anterior_commissure_morphogenesis	1	0									
GO:0021997_neural_plate_axis_specification	1	0									
GO:0021999_neural_plate_anterior_posterior_pattern_formation	1	0									
GO:0022004_midbrain-hindbrain_boundary_maturation_during_brain_development	1	0									
GO:0022038_corpus_callosum_development	1	0									
GO:0022605_oogenesis_stage	1	0									
GO:0030011_maintenance_of_cell_polarity	1	0									
GO:0030069_lysogeny	1	0									
GO:0030070_insulin_processing	1	0									
GO:0030092_regulation_of_flagellum_assembly	1	0									
GO:0030103_vasopressin_secretion	1	0									
GO:0030194_positive_regulation_of_blood_coagulation	1	0									
GO:0030206_chondroitin_sulfate_biosynthetic_process	1	0									
GO:0030210_heparin_biosynthetic_process	1	0									
GO:0030220_platelet_formation	1	0									
GO:0030222_eosinophil_differentiation	1	0									
GO:0030237_female_sex_determination	1	0									
GO:0030264_nuclear_fragmentation_during_apoptosis	1	0									
GO:0030322_stabilization_of_membrane_potential	1	0									
GO:0030327_prenylated_protein_catabolic_process	1	0									
GO:0030328_prenylcysteine_catabolic_process	1	0									
GO:0030329_prenylcysteine_metabolic_process	1	0									
GO:0030382_sperm_mitochondrion_organization	1	0									
GO:0030389_fructosamine_metabolic_process	1	0									
GO:0030422_RNA_interference__production_of_siRNA	1	0									
GO:0030449_regulation_of_complement_activation	1	0									
GO:0030497_fatty_acid_elongation	1	0									
GO:0030575_nuclear_body_organization	1	0									
GO:0030578_PML_body_organization	1	0									
GO:0030853_negative_regulation_of_granulocyte_differentiation	1	0									
GO:0030854_positive_regulation_of_granulocyte_differentiation	1	0									
GO:0030886_negative_regulation_of_myeloid_dendritic_cell_activation	1	0									
GO:0030913_paranodal_junction_assembly	1	0									
GO:0031033_myosin_filament_assembly_or_disassembly	1	0									
GO:0031034_myosin_filament_assembly	1	0									
GO:0031055_chromatin_remodeling_at_centromere	1	0									
GO:0031062_positive_regulation_of_histone_methylation	1	0									
GO:0031115_negative_regulation_of_microtubule_polymerization	1	0									
GO:0031129_inductive_cell-cell_signaling	1	0									
GO:0031284_positive_regulation_of_guanylate_cyclase_activity	1	0									
GO:0031498_chromatin_disassembly	1	0									
GO:0031507_heterochromatin_formation	1	0									
GO:0031508_centromeric_heterochromatin_formation	1	0									
GO:0031529_ruffle_organization	1	0									
GO:0031536_positive_regulation_of_exit_from_mitosis	1	0									
GO:0031572_G2_M_transition_DNA_damage_checkpoint	1	0									
GO:0031576_G2_M_transition_checkpoint	1	0									
GO:0031580_membrane_raft_distribution	1	0									
GO:0031583_activation_of_phospholipase_D_activity_by_G-protein_coupled_receptor_protein_signaling_pathway	1	0									
GO:0031584_activation_of_phospholipase_D_activity	1	0									
GO:0031585_regulation_of_inositol-1_4_5-triphosphate_receptor_activity	1	0									
GO:0031639_plasminogen_activation	1	0									
GO:0031648_protein_destabilization	1	0									
GO:0031665_negative_regulation_of_lipopolysaccharide-mediated_signaling_pathway	1	0									
GO:0031914_negative_regulation_of_synaptic_plasticity	1	0									
GO:0031944_negative_regulation_of_glucocorticoid_metabolic_process	1	0									
GO:0031947_negative_regulation_of_glucocorticoid_biosynthetic_process	1	0									
GO:0032025_response_to_cobalt_ion	1	0									
GO:0032026_response_to_magnesium_ion	1	0									
GO:0032048_cardiolipin_metabolic_process	1	0									
GO:0032066_nucleolus_to_nucleoplasm_transport	1	0									
GO:0032091_negative_regulation_of_protein_binding	1	0									
GO:0032092_positive_regulation_of_protein_binding	1	0									
GO:0032097_positive_regulation_of_response_to_food	1	0									
GO:0032100_positive_regulation_of_appetite	1	0									
GO:0032204_regulation_of_telomere_maintenance	1	0									
GO:0032206_positive_regulation_of_telomere_maintenance	1	0									
GO:0032222_regulation_of_synaptic_transmission__cholinergic	1	0									
GO:0032224_positive_regulation_of_synaptic_transmission__cholinergic	1	0									
GO:0032229_negative_regulation_of_synaptic_transmission__GABAergic	1	0									
GO:0032237_activation_of_store-operated_calcium_channel_activity	1	0									
GO:0032239_regulation_of_nucleobase__nucleoside__nucleotide_and_nucleic_acid_transport	1	0									
GO:0032252_secretory_granule_localization	1	0									
GO:0032274_gonadotropin_secretion	1	0									
GO:0032275_luteinizing_hormone_secretion	1	0									
GO:0032287_myelin_maintenance_in_the_peripheral_nervous_system	1	0									
GO:0032289_myelin_formation_in_the_central_nervous_system	1	0									
GO:0032303_regulation_of_icosanoid_secretion	1	0									
GO:0032305_positive_regulation_of_icosanoid_secretion	1	0									
GO:0032306_regulation_of_prostaglandin_secretion	1	0									
GO:0032308_positive_regulation_of_prostaglandin_secretion	1	0									
GO:0032310_prostaglandin_secretion	1	0									
GO:0032313_regulation_of_Rab_GTPase_activity	1	0									
GO:0032314_regulation_of_Rac_GTPase_activity	1	0									
GO:0032317_regulation_of_Rap_GTPase_activity	1	0									
GO:0032324_molybdopterin_cofactor_biosynthetic_process	1	0									
GO:0032329_serine_transport	1	0									
GO:0032342_aldosterone_biosynthetic_process	1	0									
GO:0032344_regulation_of_aldosterone_metabolic_process	1	0									
GO:0032365_intracellular_lipid_transport	1	0									
GO:0032366_intracellular_sterol_transport	1	0									
GO:0032367_intracellular_cholesterol_transport	1	0									
GO:0032370_positive_regulation_of_lipid_transport	1	0									
GO:0032410_negative_regulation_of_transporter_activity	1	0									
GO:0032413_negative_regulation_of_ion_transmembrane_transporter_activity	1	0									
GO:0032429_regulation_of_phospholipase_A2_activity	1	0									
GO:0032474_otolith_morphogenesis	1	0									
GO:0032482_Rab_protein_signal_transduction	1	0									
GO:0032483_regulation_of_Rab_protein_signal_transduction	1	0									
GO:0032486_Rap_protein_signal_transduction	1	0									
GO:0032487_regulation_of_Rap_protein_signal_transduction	1	0									
GO:0032594_protein_transport_within_lipid_bilayer	1	0									
GO:0032599_protein_transport_out_of_membrane_raft	1	0									
GO:0032600_chemokine_receptor_transport_out_of_membrane_raft	1	0									
GO:0032607_interferon-alpha_production	1	0									
GO:0032621_interleukin-18_production	1	0									
GO:0032647_regulation_of_interferon-alpha_production	1	0									
GO:0032656_regulation_of_interleukin-13_production	1	0									
GO:0032682_negative_regulation_of_chemokine_production	1	0									
GO:0032691_negative_regulation_of_interleukin-1_beta_production	1	0									
GO:0032692_negative_regulation_of_interleukin-1_production	1	0									
GO:0032693_negative_regulation_of_interleukin-10_production	1	0									
GO:0032696_negative_regulation_of_interleukin-13_production	1	0									
GO:0032727_positive_regulation_of_interferon-alpha_production	1	0									
GO:0032731_positive_regulation_of_interleukin-1_beta_production	1	0									
GO:0032732_positive_regulation_of_interleukin-1_production	1	0									
GO:0032735_positive_regulation_of_interleukin-12_production	1	0									
GO:0032764_negative_regulation_of_mast_cell_cytokine_production	1	0									
GO:0032765_positive_regulation_of_mast_cell_cytokine_production	1	0									
GO:0032769_negative_regulation_of_monooxygenase_activity	1	0									
GO:0032781_positive_regulation_of_ATPase_activity	1	0									
GO:0032790_ribosome_disassembly	1	0									
GO:0032799_low-density_lipoprotein_receptor_metabolic_process	1	0									
GO:0032802_low-density_lipoprotein_receptor_catabolic_process	1	0									
GO:0032803_regulation_of_low-density_lipoprotein_receptor_catabolic_process	1	0									
GO:0032817_regulation_of_natural_killer_cell_proliferation	1	0									
GO:0032819_positive_regulation_of_natural_killer_cell_proliferation	1	0									
GO:0032836_glomerular_basement_membrane_development	1	0									
GO:0032855_positive_regulation_of_Rac_GTPase_activity	1	0									
GO:0032863_activation_of_Rac_GTPase_activity	1	0									
GO:0032864_activation_of_Cdc42_GTPase_activity	1	0									
GO:0032885_regulation_of_polysaccharide_biosynthetic_process	1	0									
GO:0032907_transforming_growth_factor-beta3_production	1	0									
GO:0032910_regulation_of_transforming_growth_factor-beta3_production	1	0									
GO:0032913_negative_regulation_of_transforming_growth_factor-beta3_production	1	0									
GO:0032924_activin_receptor_signaling_pathway	1	0									
GO:0032925_regulation_of_activin_receptor_signaling_pathway	1	0									
GO:0032960_regulation_of_inositol_trisphosphate_biosynthetic_process	1	0									
GO:0032962_positive_regulation_of_inositol_trisphosphate_biosynthetic_process	1	0									
GO:0032964_collagen_biosynthetic_process	1	0									
GO:0032971_regulation_of_muscle_filament_sliding	1	0									
GO:0032972_regulation_of_muscle_filament_sliding_speed	1	0									
GO:0032986_protein-DNA_complex_disassembly	1	0									
GO:0032988_ribonucleoprotein_complex_disassembly	1	0									
GO:0033037_polysaccharide_localization	1	0									
GO:0033078_extrathymic_T_cell_differentiation	1	0									
GO:0033085_negative_regulation_of_T_cell_differentiation_in_the_thymus	1	0									
GO:0033087_negative_regulation_of_immature_T_cell_proliferation	1	0									
GO:0033088_negative_regulation_of_immature_T_cell_proliferation_in_the_thymus	1	0									
GO:0033108_mitochondrial_respiratory_chain_complex_assembly	1	0									
GO:0033127_regulation_of_histone_phosphorylation	1	0									
GO:0033128_negative_regulation_of_histone_phosphorylation	1	0									
GO:0033138_positive_regulation_of_peptidyl-serine_phosphorylation	1	0									
GO:0033158_regulation_of_protein_import_into_nucleus__translocation	1	0									
GO:0033160_positive_regulation_of_protein_import_into_nucleus__translocation	1	0									
GO:0033169_histone_H3-K9_demethylation	1	0									
GO:0033206_cytokinesis_after_meiosis	1	0									
GO:0033240_positive_regulation_of_cellular_amine_metabolic_process	1	0									
GO:0033313_meiotic_cell_cycle_checkpoint	1	0									
GO:0033315_meiotic_cell_cycle_DNA_replication_checkpoint	1	0									
GO:0033326_cerebrospinal_fluid_secretion	1	0									
GO:0033366_protein_localization_in_secretory_granule	1	0									
GO:0033367_protein_localization_in_mast_cell_secretory_granule	1	0									
GO:0033368_protease_localization_in_mast_cell_secretory_granule	1	0									
GO:0033370_maintenance_of_protein_location_in_mast_cell_secretory_granule	1	0									
GO:0033371_T_cell_secretory_granule_organization	1	0									
GO:0033373_maintenance_of_protease_location_in_mast_cell_secretory_granule	1	0									
GO:0033374_protein_localization_in_T_cell_secretory_granule	1	0									
GO:0033375_protease_localization_in_T_cell_secretory_granule	1	0									
GO:0033377_maintenance_of_protein_location_in_T_cell_secretory_granule	1	0									
GO:0033379_maintenance_of_protease_location_in_T_cell_secretory_granule	1	0									
GO:0033380_granzyme_B_localization_in_T_cell_secretory_granule	1	0									
GO:0033382_maintenance_of_granzyme_B_location_in_T_cell_secretory_granule	1	0									
GO:0033483_gas_homeostasis	1	0									
GO:0033484_nitric_oxide_homeostasis	1	0									
GO:0033505_floor_plate_morphogenesis	1	0									
GO:0033522_histone_H2A_ubiquitination	1	0									
GO:0033523_histone_H2B_ubiquitination	1	0									
GO:0033574_response_to_testosterone_stimulus	1	0									
GO:0033606_chemokine_receptor_transport_within_lipid_bilayer	1	0									
GO:0033628_regulation_of_cell_adhesion_mediated_by_integrin	1	0									
GO:0033630_positive_regulation_of_cell_adhesion_mediated_by_integrin	1	0									
GO:0033632_regulation_of_cell-cell_adhesion_mediated_by_integrin	1	0									
GO:0033634_positive_regulation_of_cell-cell_adhesion_mediated_by_integrin	1	0									
GO:0033683_nucleotide-excision_repair__DNA_incision	1	0									
GO:0033687_osteoblast_proliferation	1	0									
GO:0033688_regulation_of_osteoblast_proliferation	1	0									
GO:0033689_negative_regulation_of_osteoblast_proliferation	1	0									
GO:0033750_ribosome_localization	1	0									
GO:0033753_establishment_of_ribosome_localization	1	0									
GO:0033866_nucleoside_bisphosphate_biosynthetic_process	1	0									
GO:0033875_ribonucleoside_bisphosphate_metabolic_process	1	0									
GO:0034030_ribonucleoside_bisphosphate_biosynthetic_process	1	0									
GO:0034032_purine_nucleoside_bisphosphate_metabolic_process	1	0									
GO:0034033_purine_nucleoside_bisphosphate_biosynthetic_process	1	0									
GO:0034035_purine_ribonucleoside_bisphosphate_metabolic_process	1	0									
GO:0034036_purine_ribonucleoside_bisphosphate_biosynthetic_process	1	0									
GO:0034067_protein_localization_in_Golgi_apparatus	1	0									
GO:0034102_erythrocyte_clearance	1	0									
GO:0034106_regulation_of_erythrocyte_clearance	1	0									
GO:0034107_negative_regulation_of_erythrocyte_clearance	1	0									
GO:0034110_regulation_of_homotypic_cell-cell_adhesion	1	0									
GO:0034111_negative_regulation_of_homotypic_cell-cell_adhesion	1	0									
GO:0034113_heterotypic_cell-cell_adhesion	1	0									
GO:0034117_erythrocyte_aggregation	1	0									
GO:0034118_regulation_of_erythrocyte_aggregation	1	0									
GO:0034119_negative_regulation_of_erythrocyte_aggregation	1	0									
GO:0034121_regulation_of_toll-like_receptor_signaling_pathway	1	0									
GO:0034122_negative_regulation_of_toll-like_receptor_signaling_pathway	1	0									
GO:0034230_enkephalin_processing	1	0									
GO:0034372_very-low-density_lipoprotein_particle_remodeling	1	0									
GO:0034379_very-low-density_lipoprotein_particle_assembly	1	0									
GO:0034380_high-density_lipoprotein_particle_assembly	1	0									
GO:0034394_protein_localization_at_cell_surface	1	0									
GO:0034405_response_to_fluid_shear_stress	1	0									
GO:0034472_snRNA_3'-end_processing	1	0									
GO:0034474_U2_snRNA_3'-end_processing	1	0									
GO:0034502_protein_localization_to_chromosome	1	0									
GO:0034505_tooth_mineralization	1	0									
GO:0034508_centromere_complex_assembly	1	0									
GO:0034633_retinol_transport	1	0									
GO:0034643_mitochondrion_localization__microtubule-mediated	1	0									
GO:0034969_histone_arginine_methylation	1	0									
GO:0034982_mitochondrial_protein_processing	1	0									
GO:0035022_positive_regulation_of_Rac_protein_signal_transduction	1	0									
GO:0035024_negative_regulation_of_Rho_protein_signal_transduction	1	0									
GO:0035026_leading_edge_cell_differentiation	1	0									
GO:0035037_sperm_entry	1	0									
GO:0035039_male_pronucleus_formation	1	0									
GO:0035066_positive_regulation_of_histone_acetylation	1	0									
GO:0035083_cilium_axoneme_assembly	1	0									
GO:0035090_maintenance_of_apical_basal_cell_polarity	1	0									
GO:0035106_operant_conditioning	1	0									
GO:0035172_hemocyte_proliferation	1	0									
GO:0035227_regulation_of_glutamate-cysteine_ligase_activity	1	0									
GO:0035229_positive_regulation_of_glutamate-cysteine_ligase_activity	1	0									
GO:0035260_internal_genitalia_morphogenesis	1	0									
GO:0035262_gonad_morphogenesis	1	0									
GO:0035287_head_segmentation	1	0									
GO:0035289_posterior_head_segmentation	1	0									
GO:0035313_wound_healing__spreading_of_epidermal_cells	1	0									
GO:0040013_negative_regulation_of_locomotion	1	0									
GO:0040019_positive_regulation_of_embryonic_development	1	0									
GO:0040032_post-embryonic_body_morphogenesis	1	0									
GO:0040038_polar_body_extrusion_after_meiotic_divisions	1	0									
GO:0042048_olfactory_behavior	1	0									
GO:0042073_intraflagellar_transport	1	0									
GO:0042078_germ-line_stem_cell_division	1	0									
GO:0042091_interleukin-10_biosynthetic_process	1	0									
GO:0042103_positive_regulation_of_T_cell_homeostatic_proliferation	1	0									
GO:0042136_neurotransmitter_biosynthetic_process	1	0									
GO:0042137_sequestering_of_neurotransmitter	1	0									
GO:0042138_meiotic_DNA_double-strand_break_formation	1	0									
GO:0042178_xenobiotic_catabolic_process	1	0									
GO:0042225_interleukin-5_biosynthetic_process	1	0									
GO:0042231_interleukin-13_biosynthetic_process	1	0									
GO:0042255_ribosome_assembly	1	0									
GO:0042257_ribosomal_subunit_assembly	1	0									
GO:0042264_peptidyl-aspartic_acid_hydroxylation	1	0									
GO:0042276_error-prone_postreplication_DNA_repair	1	0									
GO:0042297_vocal_learning	1	0									
GO:0042309_homoiothermy	1	0									
GO:0042320_regulation_of_circadian_sleep_wake_cycle__REM_sleep	1	0									
GO:0042339_keratan_sulfate_metabolic_process	1	0									
GO:0042347_negative_regulation_of_NF-kappaB_import_into_nucleus	1	0									
GO:0042360_vitamin_E_metabolic_process	1	0									
GO:0042363_fat-soluble_vitamin_catabolic_process	1	0									
GO:0042369_vitamin_D_catabolic_process	1	0									
GO:0042373_vitamin_K_metabolic_process	1	0									
GO:0042404_thyroid_hormone_catabolic_process	1	0									
GO:0042414_epinephrine_metabolic_process	1	0									
GO:0042436_indole_derivative_catabolic_process	1	0									
GO:0042489_negative_regulation_of_odontogenesis_of_dentine-containing_tooth	1	0									
GO:0042508_tyrosine_phosphorylation_of_Stat1_protein	1	0									
GO:0042518_negative_regulation_of_tyrosine_phosphorylation_of_Stat3_protein	1	0									
GO:0042524_negative_regulation_of_tyrosine_phosphorylation_of_Stat5_protein	1	0									
GO:0042536_negative_regulation_of_tumor_necrosis_factor_biosynthetic_process	1	0									
GO:0042538_hyperosmotic_salinity_response	1	0									
GO:0042628_mating_plug_formation	1	0									
GO:0042631_cellular_response_to_water_deprivation	1	0									
GO:0042637_catagen	1	0									
GO:0042660_positive_regulation_of_cell_fate_specification	1	0									
GO:0042663_regulation_of_endodermal_cell_fate_specification	1	0									
GO:0042664_negative_regulation_of_endodermal_cell_fate_specification	1	0									
GO:0042667_auditory_receptor_cell_fate_specification	1	0									
GO:0042694_muscle_cell_fate_specification	1	0									
GO:0042706_eye_photoreceptor_cell_fate_commitment	1	0									
GO:0042713_sperm_ejaculation	1	0									
GO:0042723_thiamin_and_derivative_metabolic_process	1	0									
GO:0042737_drug_catabolic_process	1	0									
GO:0042738_exogenous_drug_catabolic_process	1	0									
GO:0042747_circadian_sleep_wake_cycle__REM_sleep	1	0									
GO:0042748_circadian_sleep_wake_cycle__non-REM_sleep	1	0									
GO:0042772_DNA_damage_response__signal_transduction_resulting_in_transcription	1	0									
GO:0042790_transcription_of_nuclear_rRNA_large_RNA_polymerase_I_transcript	1	0									
GO:0042839_D-glucuronate_metabolic_process	1	0									
GO:0042840_D-glucuronate_catabolic_process	1	0									
GO:0042891_antibiotic_transport	1	0									
GO:0042892_chloramphenicol_transport	1	0									
GO:0042940_D-amino_acid_transport	1	0									
GO:0042941_D-alanine_transport	1	0									
GO:0042942_D-serine_transport	1	0									
GO:0042983_amyloid_precursor_protein_biosynthetic_process	1	0									
GO:0042984_regulation_of_amyloid_precursor_protein_biosynthetic_process	1	0									
GO:0042985_negative_regulation_of_amyloid_precursor_protein_biosynthetic_process	1	0									
GO:0042989_sequestering_of_actin_monomers	1	0									
GO:0043044_ATP-dependent_chromatin_remodeling	1	0									
GO:0043056_forward_locomotion	1	0									
GO:0043060_meiotic_metaphase_I_plate_congression	1	0									
GO:0043091_L-arginine_import	1	0									
GO:0043124_negative_regulation_of_I-kappaB_kinase_NF-kappaB_cascade	1	0									
GO:0043132_NAD_transport	1	0									
GO:0043153_entrainment_of_circadian_clock_by_photoperiod	1	0									
GO:0043171_peptide_catabolic_process	1	0									
GO:0043179_rhythmic_excitation	1	0									
GO:0043206_fibril_organization	1	0									
GO:0043217_myelin_maintenance	1	0									
GO:0043313_regulation_of_neutrophil_degranulation	1	0									
GO:0043316_cytotoxic_T_cell_degranulation	1	0									
GO:0043369_CD4-positive_or_CD8-positive__alpha-beta_T_cell_lineage_commitment	1	0									
GO:0043375_CD8-positive__alpha-beta_T_cell_lineage_commitment	1	0									
GO:0043379_memory_T_cell_differentiation	1	0									
GO:0043380_regulation_of_memory_T_cell_differentiation	1	0									
GO:0043400_cortisol_secretion	1	0									
GO:0043415_positive_regulation_of_skeletal_muscle_regeneration	1	0									
GO:0043416_regulation_of_skeletal_muscle_regeneration	1	0									
GO:0043437_butanoic_acid_metabolic_process	1	0									
GO:0043438_acetoacetic_acid_metabolic_process	1	0									
GO:0043480_pigment_accumulation_in_tissues	1	0									
GO:0043482_cellular_pigment_accumulation	1	0									
GO:0043486_histone_exchange	1	0									
GO:0043496_regulation_of_protein_homodimerization_activity	1	0									
GO:0043501_skeletal_muscle_adaptation	1	0									
GO:0043508_negative_regulation_of_JUN_kinase_activity	1	0									
GO:0043517_positive_regulation_of_DNA_damage_response__signal_transduction_by_p53_class_mediator	1	0									
GO:0043535_regulation_of_blood_vessel_endothelial_cell_migration	1	0									
GO:0043537_negative_regulation_of_blood_vessel_endothelial_cell_migration	1	0									
GO:0043545_molybdopterin_cofactor_metabolic_process	1	0									
GO:0043587_tongue_morphogenesis	1	0									
GO:0043604_amide_biosynthetic_process	1	0									
GO:0043628_ncRNA_3'-end_processing	1	0									
GO:0044254_multicellular_organismal_protein_catabolic_process	1	0									
GO:0044256_protein_digestion	1	0									
GO:0044266_multicellular_organismal_macromolecule_catabolic_process	1	0									
GO:0045004_DNA_replication_proofreading	1	0									
GO:0045019_negative_regulation_of_nitric_oxide_biosynthetic_process	1	0									
GO:0045020_error-prone_DNA_repair	1	0									
GO:0045022_early_endosome_to_late_endosome_transport	1	0									
GO:0045062_extrathymic_T_cell_selection	1	0									
GO:0045069_regulation_of_viral_genome_replication	1	0									
GO:0045074_regulation_of_interleukin-10_biosynthetic_process	1	0									
GO:0045082_positive_regulation_of_interleukin-10_biosynthetic_process	1	0									
GO:0045083_negative_regulation_of_interleukin-12_biosynthetic_process	1	0									
GO:0045112_integrin_biosynthetic_process	1	0									
GO:0045113_regulation_of_integrin_biosynthetic_process	1	0									
GO:0045188_regulation_of_circadian_sleep_wake_cycle__non-REM_sleep	1	0									
GO:0045210_FasL_biosynthetic_process	1	0									
GO:0045297_post-mating_behavior	1	0									
GO:0045299_otolith_mineralization	1	0									
GO:0045329_carnitine_biosynthetic_process	1	0									
GO:0045341_MHC_class_I_biosynthetic_process	1	0									
GO:0045343_regulation_of_MHC_class_I_biosynthetic_process	1	0									
GO:0045347_negative_regulation_of_MHC_class_II_biosynthetic_process	1	0									
GO:0045405_regulation_of_interleukin-5_biosynthetic_process	1	0									
GO:0045407_positive_regulation_of_interleukin-5_biosynthetic_process	1	0									
GO:0045426_quinone_cofactor_biosynthetic_process	1	0									
GO:0045448_mitotic_cell_cycle__embryonic	1	0									
GO:0045454_cell_redox_homeostasis	1	0									
GO:0045601_regulation_of_endothelial_cell_differentiation	1	0									
GO:0045602_negative_regulation_of_endothelial_cell_differentiation	1	0									
GO:0045605_negative_regulation_of_epidermal_cell_differentiation	1	0									
GO:0045606_positive_regulation_of_epidermal_cell_differentiation	1	0									
GO:0045609_positive_regulation_of_auditory_receptor_cell_differentiation	1	0									
GO:0045617_negative_regulation_of_keratinocyte_differentiation	1	0									
GO:0045618_positive_regulation_of_keratinocyte_differentiation	1	0									
GO:0045626_negative_regulation_of_T-helper_1_cell_differentiation	1	0									
GO:0045633_positive_regulation_of_mechanoreceptor_differentiation	1	0									
GO:0045650_negative_regulation_of_macrophage_differentiation	1	0									
GO:0045656_negative_regulation_of_monocyte_differentiation	1	0									
GO:0045657_positive_regulation_of_monocyte_differentiation	1	0									
GO:0045659_negative_regulation_of_neutrophil_differentiation	1	0									
GO:0045660_positive_regulation_of_neutrophil_differentiation	1	0									
GO:0045721_negative_regulation_of_gluconeogenesis	1	0									
GO:0045724_positive_regulation_of_flagellum_assembly	1	0									
GO:0045725_positive_regulation_of_glycogen_biosynthetic_process	1	0									
GO:0045740_positive_regulation_of_DNA_replication	1	0									
GO:0045759_negative_regulation_of_action_potential	1	0									
GO:0045768_positive_regulation_of_anti-apoptosis	1	0									
GO:0045769_negative_regulation_of_asymmetric_cell_division	1	0									
GO:0045794_negative_regulation_of_cell_volume	1	0									
GO:0045815_positive_regulation_of_gene_expression__epigenetic	1	0									
GO:0045818_negative_regulation_of_glycogen_catabolic_process	1	0									
GO:0045842_positive_regulation_of_mitotic_metaphase_anaphase_transition	1	0									
GO:0045875_negative_regulation_of_sister_chromatid_cohesion	1	0									
GO:0045898_regulation_of_transcriptional_preinitiation_complex_assembly	1	0									
GO:0045899_positive_regulation_of_transcriptional_preinitiation_complex_assembly	1	0									
GO:0045906_negative_regulation_of_vasoconstriction	1	0									
GO:0045908_negative_regulation_of_vasodilation	1	0									
GO:0045909_positive_regulation_of_vasodilation	1	0									
GO:0045915_positive_regulation_of_catecholamine_metabolic_process	1	0									
GO:0045920_negative_regulation_of_exocytosis	1	0									
GO:0045924_regulation_of_female_receptivity	1	0									
GO:0045947_negative_regulation_of_translational_initiation	1	0									
GO:0045955_negative_regulation_of_calcium_ion-dependent_exocytosis	1	0									
GO:0045956_positive_regulation_of_calcium_ion-dependent_exocytosis	1	0									
GO:0045964_positive_regulation_of_dopamine_metabolic_process	1	0									
GO:0045988_negative_regulation_of_striated_muscle_contraction	1	0									
GO:0045989_positive_regulation_of_striated_muscle_contraction	1	0									
GO:0045990_regulation_of_transcription_by_carbon_catabolites	1	0									
GO:0045991_positive_regulation_of_transcription_by_carbon_catabolites	1	0									
GO:0045994_positive_regulation_of_translational_initiation_by_iron	1	0									
GO:0046007_negative_regulation_of_activated_T_cell_proliferation	1	0									
GO:0046014_negative_regulation_of_T_cell_homeostatic_proliferation	1	0									
GO:0046015_regulation_of_transcription_by_glucose	1	0									
GO:0046016_positive_regulation_of_transcription_by_glucose	1	0									
GO:0046031_ADP_metabolic_process	1	0									
GO:0046032_ADP_catabolic_process	1	0									
GO:0046061_dATP_catabolic_process	1	0									
GO:0046075_dTTP_metabolic_process	1	0									
GO:0046078_dUMP_metabolic_process	1	0									
GO:0046079_dUMP_catabolic_process	1	0									
GO:0046086_adenosine_biosynthetic_process	1	0									
GO:0046090_deoxyadenosine_metabolic_process	1	0									
GO:0046098_guanine_metabolic_process	1	0									
GO:0046101_hypoxanthine_biosynthetic_process	1	0									
GO:0046102_inosine_metabolic_process	1	0									
GO:0046103_inosine_biosynthetic_process	1	0									
GO:0046108_uridine_metabolic_process	1	0									
GO:0046110_xanthine_metabolic_process	1	0									
GO:0046111_xanthine_biosynthetic_process	1	0									
GO:0046112_nucleobase_biosynthetic_process	1	0									
GO:0046113_nucleobase_catabolic_process	1	0									
GO:0046121_deoxyribonucleoside_catabolic_process	1	0									
GO:0046122_purine_deoxyribonucleoside_metabolic_process	1	0									
GO:0046124_purine_deoxyribonucleoside_catabolic_process	1	0									
GO:0046125_pyrimidine_deoxyribonucleoside_metabolic_process	1	0									
GO:0046131_pyrimidine_ribonucleoside_metabolic_process	1	0									
GO:0046160_heme_a_metabolic_process	1	0									
GO:0046218_indolalkylamine_catabolic_process	1	0									
GO:0046292_formaldehyde_metabolic_process	1	0									
GO:0046294_formaldehyde_catabolic_process	1	0									
GO:0046314_phosphocreatine_biosynthetic_process	1	0									
GO:0046327_glycerol_biosynthetic_process_from_pyruvate	1	0									
GO:0046329_negative_regulation_of_JNK_cascade	1	0									
GO:0046340_diacylglycerol_catabolic_process	1	0									
GO:0046351_disaccharide_biosynthetic_process	1	0									
GO:0046356_acetyl-CoA_catabolic_process	1	0									
GO:0046358_butyrate_biosynthetic_process	1	0									
GO:0046359_butyrate_catabolic_process	1	0									
GO:0046381_CMP-N-acetylneuraminate_metabolic_process	1	0									
GO:0046415_urate_metabolic_process	1	0									
GO:0046416_D-amino_acid_metabolic_process	1	0									
GO:0046434_organophosphate_catabolic_process	1	0									
GO:0046437_D-amino_acid_biosynthetic_process	1	0									
GO:0046440_L-lysine_metabolic_process	1	0									
GO:0046449_creatinine_metabolic_process	1	0									
GO:0046471_phosphatidylglycerol_metabolic_process	1	0									
GO:0046473_phosphatidic_acid_metabolic_process	1	0									
GO:0046476_glycosylceramide_biosynthetic_process	1	0									
GO:0046477_glycosylceramide_catabolic_process	1	0									
GO:0046485_ether_lipid_metabolic_process	1	0									
GO:0046487_glyoxylate_metabolic_process	1	0									
GO:0046498_S-adenosylhomocysteine_metabolic_process	1	0									
GO:0046552_photoreceptor_cell_fate_commitment	1	0									
GO:0046586_regulation_of_calcium-dependent_cell-cell_adhesion	1	0									
GO:0046587_positive_regulation_of_calcium-dependent_cell-cell_adhesion	1	0									
GO:0046602_regulation_of_mitotic_centrosome_separation	1	0									
GO:0046604_positive_regulation_of_mitotic_centrosome_separation	1	0									
GO:0046607_positive_regulation_of_centrosome_cycle	1	0									
GO:0046655_folic_acid_metabolic_process	1	0									
GO:0046671_negative_regulation_of_retinal_cell_programmed_cell_death	1	0									
GO:0046685_response_to_arsenic	1	0									
GO:0046692_sperm_competition	1	0									
GO:0046707_IDP_metabolic_process	1	0									
GO:0046709_IDP_catabolic_process	1	0									
GO:0046724_oxalic_acid_secretion	1	0									
GO:0046753_non-lytic_viral_release	1	0									
GO:0046755_non-lytic_virus_budding	1	0									
GO:0046826_negative_regulation_of_protein_export_from_nucleus	1	0									
GO:0046827_positive_regulation_of_protein_export_from_nucleus	1	0									
GO:0046831_regulation_of_RNA_export_from_nucleus	1	0									
GO:0046834_lipid_phosphorylation	1	0									
GO:0046853_inositol_and_derivative_phosphorylation	1	0									
GO:0046864_isoprenoid_transport	1	0									
GO:0046865_terpenoid_transport	1	0									
GO:0046877_regulation_of_saliva_secretion	1	0									
GO:0046878_positive_regulation_of_saliva_secretion	1	0									
GO:0046884_follicle-stimulating_hormone_secretion	1	0									
GO:0046898_response_to_cycloheximide	1	0									
GO:0046929_negative_regulation_of_neurotransmitter_secretion	1	0									
GO:0046931_pore_complex_biogenesis	1	0									
GO:0046949_acyl-CoA_biosynthetic_process	1	0									
GO:0046958_nonassociative_learning	1	0									
GO:0046960_sensitization	1	0									
GO:0046986_negative_regulation_of_hemoglobin_biosynthetic_process	1	0									
GO:0047497_mitochondrion_transport_along_microtubule	1	0									
GO:0048047_mating_behavior__sex_discrimination	1	0									
GO:0048133_male_germ-line_stem_cell_division	1	0									
GO:0048137_spermatocyte_division	1	0									
GO:0048143_astrocyte_activation	1	0									
GO:0048170_positive_regulation_of_long-term_neuronal_synaptic_plasticity	1	0									
GO:0048199_vesicle_targeting__to__from_or_within_Golgi	1	0									
GO:0048241_epinephrine_transport	1	0									
GO:0048242_epinephrine_secretion	1	0									
GO:0048243_norepinephrine_secretion	1	0									
GO:0048247_lymphocyte_chemotaxis	1	0									
GO:0048250_mitochondrial_iron_ion_transport	1	0									
GO:0048259_regulation_of_receptor-mediated_endocytosis	1	0									
GO:0048260_positive_regulation_of_receptor-mediated_endocytosis	1	0									
GO:0048290_isotype_switching_to_IgA_isotypes	1	0									
GO:0048296_regulation_of_isotype_switching_to_IgA_isotypes	1	0									
GO:0048298_positive_regulation_of_isotype_switching_to_IgA_isotypes	1	0									
GO:0048319_axial_mesoderm_morphogenesis	1	0									
GO:0048320_axial_mesoderm_formation	1	0									
GO:0048385_regulation_of_retinoic_acid_receptor_signaling_pathway	1	0									
GO:0048387_negative_regulation_of_retinoic_acid_receptor_signaling_pathway	1	0									
GO:0048388_endosomal_lumen_acidification	1	0									
GO:0048389_intermediate_mesoderm_development	1	0									
GO:0048478_replication_fork_protection	1	0									
GO:0048496_maintenance_of_organ_identity	1	0									
GO:0048525_negative_regulation_of_viral_reproduction	1	0									
GO:0048539_bone_marrow_development	1	0									
GO:0048548_regulation_of_pinocytosis	1	0									
GO:0048549_positive_regulation_of_pinocytosis	1	0									
GO:0048553_negative_regulation_of_metalloenzyme_activity	1	0									
GO:0048588_developmental_cell_growth	1	0									
GO:0048601_oocyte_morphogenesis	1	0									
GO:0048621_post-embryonic_gut_morphogenesis	1	0									
GO:0048640_negative_regulation_of_developmental_growth	1	0									
GO:0048669_collateral_sprouting_in_the_absence_of_injury	1	0									
GO:0048680_positive_regulation_of_axon_regeneration	1	0									
GO:0048681_negative_regulation_of_axon_regeneration	1	0									
GO:0048686_regulation_of_sprouting_of_injured_axon	1	0									
GO:0048687_positive_regulation_of_sprouting_of_injured_axon	1	0									
GO:0048690_regulation_of_axon_extension_involved_in_regeneration	1	0									
GO:0048691_positive_regulation_of_axon_extension_involved_in_regeneration	1	0									
GO:0048714_positive_regulation_of_oligodendrocyte_differentiation	1	0									
GO:0048733_sebaceous_gland_development	1	0									
GO:0048743_positive_regulation_of_skeletal_muscle_fiber_development	1	0									
GO:0048752_semicircular_canal_morphogenesis	1	0									
GO:0048773_erythrophore_differentiation	1	0									
GO:0048790_maintenance_of_presynaptic_active_zone_structure	1	0									
GO:0048791_calcium_ion-dependent_exocytosis_of_neurotransmitter	1	0									
GO:0048822_enucleate_erythrocyte_development	1	0									
GO:0048866_stem_cell_fate_specification	1	0									
GO:0048936_peripheral_nervous_system_neuron_axonogenesis	1	0									
GO:0050427_3'-phosphoadenosine_5'-phosphosulfate_metabolic_process	1	0									
GO:0050428_3'-phosphoadenosine_5'-phosphosulfate_biosynthetic_process	1	0									
GO:0050482_arachidonic_acid_secretion	1	0									
GO:0050667_homocysteine_metabolic_process	1	0									
GO:0050674_urothelial_cell_proliferation	1	0									
GO:0050675_regulation_of_urothelial_cell_proliferation	1	0									
GO:0050677_positive_regulation_of_urothelial_cell_proliferation	1	0									
GO:0050691_regulation_of_defense_response_to_virus_by_host	1	0									
GO:0050748_negative_regulation_of_lipoprotein_metabolic_process	1	0									
GO:0050757_thymidylate_synthase_biosynthetic_process	1	0									
GO:0050758_regulation_of_thymidylate_synthase_biosynthetic_process	1	0									
GO:0050760_negative_regulation_of_thymidylate_synthase_biosynthetic_process	1	0									
GO:0050812_regulation_of_acyl-CoA_biosynthetic_process	1	0									
GO:0050832_defense_response_to_fungus	1	0									
GO:0050861_positive_regulation_of_B_cell_receptor_signaling_pathway	1	0									
GO:0050862_positive_regulation_of_T_cell_receptor_signaling_pathway	1	0									
GO:0050916_sensory_perception_of_sweet_taste	1	0									
GO:0050975_sensory_perception_of_touch	1	0									
GO:0050995_negative_regulation_of_lipid_catabolic_process	1	0									
GO:0051001_negative_regulation_of_nitric-oxide_synthase_activity	1	0									
GO:0051005_negative_regulation_of_lipoprotein_lipase_activity	1	0									
GO:0051006_positive_regulation_of_lipoprotein_lipase_activity	1	0									
GO:0051016_barbed-end_actin_filament_capping	1	0									
GO:0051029_rRNA_transport	1	0									
GO:0051043_regulation_of_membrane_protein_ectodomain_proteolysis	1	0									
GO:0051044_positive_regulation_of_membrane_protein_ectodomain_proteolysis	1	0									
GO:0051088_PMA-inducible_membrane_protein_ectodomain_proteolysis	1	0									
GO:0051102_DNA_ligation_during_DNA_recombination	1	0									
GO:0051103_DNA_ligation_during_DNA_repair	1	0									
GO:0051123_transcriptional_preinitiation_complex_assembly	1	0									
GO:0051125_regulation_of_actin_nucleation	1	0									
GO:0051127_positive_regulation_of_actin_nucleation	1	0									
GO:0051151_negative_regulation_of_smooth_muscle_cell_differentiation	1	0									
GO:0051154_negative_regulation_of_striated_muscle_cell_differentiation	1	0									
GO:0051155_positive_regulation_of_striated_muscle_cell_differentiation	1	0									
GO:0051156_glucose_6-phosphate_metabolic_process	1	0									
GO:0051187_cofactor_catabolic_process	1	0									
GO:0051189_prosthetic_group_metabolic_process	1	0									
GO:0051193_regulation_of_cofactor_metabolic_process	1	0									
GO:0051196_regulation_of_coenzyme_metabolic_process	1	0									
GO:0051255_spindle_midzone_assembly	1	0									
GO:0051257_spindle_midzone_assembly_involved_in_meiosis	1	0									
GO:0051281_positive_regulation_of_release_of_sequestered_calcium_ion_into_cytosol	1	0									
GO:0051290_protein_heterotetramerization	1	0									
GO:0051305_chromosome_movement_towards_spindle_pole	1	0									
GO:0051310_metaphase_plate_congression	1	0									
GO:0051311_meiotic_metaphase_plate_congression	1	0									
GO:0051340_regulation_of_ligase_activity	1	0									
GO:0051351_positive_regulation_of_ligase_activity	1	0									
GO:0051354_negative_regulation_of_oxidoreductase_activity	1	0									
GO:0051355_proprioception_during_equilibrioception	1	0									
GO:0051383_kinetochore_organization	1	0									
GO:0051386_regulation_of_nerve_growth_factor_receptor_signaling_pathway	1	0									
GO:0051409_response_to_nitrosative_stress	1	0									
GO:0051457_maintenance_of_protein_location_in_nucleus	1	0									
GO:0051462_regulation_of_cortisol_secretion	1	0									
GO:0051463_negative_regulation_of_cortisol_secretion	1	0									
GO:0051481_reduction_of_cytosolic_calcium_ion_concentration	1	0									
GO:0051482_elevation_of_cytosolic_calcium_ion_concentration_during_G-protein_signaling__coupled_to_IP3_second_messenger_(phospholipase_C_activating)	1	0									
GO:0051542_elastin_biosynthetic_process	1	0									
GO:0051568_histone_H3-K4_methylation	1	0									
GO:0051569_regulation_of_histone_H3-K4_methylation	1	0									
GO:0051570_regulation_of_histone_H3-K9_methylation	1	0									
GO:0051573_negative_regulation_of_histone_H3-K9_methylation	1	0									
GO:0051580_regulation_of_neurotransmitter_uptake	1	0									
GO:0051582_positive_regulation_of_neurotransmitter_uptake	1	0									
GO:0051584_regulation_of_dopamine_uptake	1	0									
GO:0051586_positive_regulation_of_dopamine_uptake	1	0									
GO:0051589_negative_regulation_of_neurotransmitter_transport	1	0									
GO:0051593_response_to_folic_acid	1	0									
GO:0051615_histamine_uptake	1	0									
GO:0051646_mitochondrion_localization	1	0									
GO:0051654_establishment_of_mitochondrion_localization	1	0									
GO:0051661_maintenance_of_centrosome_location	1	0									
GO:0051665_membrane_raft_localization	1	0									
GO:0051685_maintenance_of_ER_location	1	0									
GO:0051693_actin_filament_capping	1	0									
GO:0051701_interaction_with_host	1	0									
GO:0051754_meiotic_sister_chromatid_cohesion__centromeric	1	0									
GO:0051782_negative_regulation_of_cell_division	1	0									
GO:0051790_short-chain_fatty_acid_biosynthetic_process	1	0									
GO:0051799_negative_regulation_of_hair_follicle_development	1	0									
GO:0051823_regulation_of_synapse_structural_plasticity	1	0									
GO:0051865_protein_autoubiquitination	1	0									
GO:0051901_positive_regulation_of_mitochondrial_depolarization	1	0									
GO:0051917_regulation_of_fibrinolysis	1	0									
GO:0051918_negative_regulation_of_fibrinolysis	1	0									
GO:0051929_positive_regulation_of_calcium_ion_transport_via_voltage-gated_calcium_channel_activity	1	0									
GO:0051933_amino_acid_uptake_during_transmission_of_nerve_impulse	1	0									
GO:0051935_glutamate_uptake_during_transmission_of_nerve_impulse	1	0									
GO:0051940_regulation_of_catecholamine_uptake_during_transmission_of_nerve_impulse	1	0									
GO:0051944_positive_regulation_of_catecholamine_uptake_during_transmission_of_nerve_impulse	1	0									
GO:0051961_negative_regulation_of_nervous_system_development	1	0									
GO:0051964_negative_regulation_of_synaptogenesis	1	0									
GO:0051968_positive_regulation_of_synaptic_transmission__glutamatergic	1	0									
GO:0051984_positive_regulation_of_chromosome_segregation	1	0									
GO:0051987_positive_regulation_of_attachment_of_spindle_microtubules_to_kinetochore	1	0									
GO:0052173_response_to_defenses_of_other_organism_during_symbiotic_interaction	1	0									
GO:0052200_response_to_host_defenses	1	0									
GO:0052551_response_to_defense-related_nitric_oxide_production_by_other_organism_during_symbiotic_interaction	1	0									
GO:0052564_response_to_immune_response_of_other_organism_during_symbiotic_interaction	1	0									
GO:0052565_response_to_defense-related_host_nitric_oxide_production	1	0									
GO:0052572_response_to_host_immune_response	1	0									
GO:0055005_ventricular_cardiac_myofibril_development	1	0									
GO:0055011_atrial_cardiac_muscle_cell_differentiation	1	0									
GO:0055014_atrial_cardiac_muscle_cell_development	1	0									
GO:0055078_sodium_ion_homeostasis	1	0									
GO:0055089_fatty_acid_homeostasis	1	0									
GO:0055093_response_to_hyperoxia	1	0									
GO:0060003_copper_ion_export	1	0									
GO:0060005_vestibular_reflex	1	0									
GO:0060014_granulosa_cell_differentiation	1	0									
GO:0060018_astrocyte_fate_commitment	1	0									
GO:0060020_Bergmann_glial_cell_differentiation	1	0									
GO:0060022_hard_palate_development	1	0									
GO:0060034_notochord_cell_differentiation	1	0									
GO:0060035_notochord_cell_development	1	0									
GO:0060046_regulation_of_acrosome_reaction	1	0									
GO:0060054_positive_regulation_of_epithelial_cell_proliferation_involved_in_wound_healing	1	0									
GO:0060059_embryonic_retina_morphogenesis_in_camera-type_eye	1	0									
GO:0060061_Spemann_organizer_formation	1	0									
GO:0060064_Spemann_organizer_formation_at_the_anterior_end_of_the_primitive_streak	1	0									
GO:0060071_Wnt_receptor_signaling_pathway__planar_cell_polarity_pathway	1	0									
GO:0060075_regulation_of_resting_membrane_potential	1	0									
GO:0060082_eye_blink_reflex	1	0									
GO:0060112_generation_of_ovulation_cycle_rhythm	1	0									
GO:0060125_negative_regulation_of_growth_hormone_secretion	1	0									
GO:0060151_peroxisome_localization	1	0									
GO:0060152_microtubule-based_peroxisome_localization	1	0									
GO:0060161_positive_regulation_of_dopamine_receptor_signaling_pathway	1	0									
GO:0060163_subpallium_neuron_fate_commitment	1	0									
GO:0060165_regulation_of_timing_of_subpallium_neuron_differentiation	1	0									
GO:0060174_limb_bud_formation	1	0									
GO:0060177_regulation_of_angiotensin_metabolic_process	1	0									
GO:0060197_cloacal_septation	1	0									
GO:0060215_primitive_hemopoiesis	1	0									
GO:0060231_mesenchymal_to_epithelial_transition	1	0									
GO:0060254_regulation_of_N-terminal_protein_palmitoylation	1	0									
GO:0060261_positive_regulation_of_transcription_initiation_from_RNA_polymerase_II_promoter	1	0									
GO:0060262_negative_regulation_of_N-terminal_protein_palmitoylation	1	0									
GO:0060263_regulation_of_respiratory_burst	1	0									
GO:0060264_regulation_of_respiratory_burst_during_acute_inflammatory_response	1	0									
GO:0060265_positive_regulation_of_respiratory_burst_during_acute_inflammatory_response	1	0									
GO:0060267_positive_regulation_of_respiratory_burst	1	0									
GO:0060272_embryonic_skeletal_joint_morphogenesis	1	0									
GO:0060297_regulation_of_sarcomere_organization	1	0									
GO:0060298_positive_regulation_of_sarcomere_organization	1	0									
GO:0060315_negative_regulation_of_ryanodine-sensitive_calcium-release_channel_activity	1	0									
GO:0060319_primitive_erythrocyte_differentiation	1	0									
GO:0060371_regulation_of_atrial_cardiomyocyte_membrane_depolarization	1	0									
GO:0060374_mast_cell_differentiation	1	0									
GO:0060375_regulation_of_mast_cell_differentiation	1	0									
GO:0060376_positive_regulation_of_mast_cell_differentiation	1	0									
GO:0060390_regulation_of_SMAD_protein_nuclear_translocation	1	0									
GO:0060391_positive_regulation_of_SMAD_protein_nuclear_translocation	1	0									
GO:0060398_regulation_of_growth_hormone_receptor_signaling_pathway	1	0									
GO:0060399_positive_regulation_of_growth_hormone_receptor_signaling_pathway	1	0									
GO:0060405_regulation_of_penile_erection	1	0									
GO:0060407_negative_regulation_of_penile_erection	1	0									
GO:0060413_atrial_septum_morphogenesis	1	0									
GO:0060414_aorta_smooth_muscle_tissue_morphogenesis	1	0									
GO:0060419_heart_growth	1	0									
GO:0060420_regulation_of_heart_growth	1	0									
GO:0060421_positive_regulation_of_heart_growth	1	0									
GO:0060431_primary_lung_bud_formation	1	0									
GO:0060436_bronchiole_morphogenesis	1	0									
GO:0060440_trachea_formation	1	0									
GO:0060449_bud_elongation_involved_in_lung_branching	1	0									
GO:0060456_positive_regulation_of_digestive_system_process	1	0									
GO:0060461_right_lung_morphogenesis	1	0									
GO:0060481_lobar_bronchus_epithelium_development	1	0									
GO:0060482_lobar_bronchus_development	1	0									
GO:0060484_lung-associated_mesenchyme_development	1	0									
GO:0060486_Clara_cell_differentiation	1	0									
GO:0060510_Type_II_pneumocyte_differentiation	1	0									
GO:0060514_prostate_induction	1	0									
GO:0060515_prostate_field_specification	1	0									
GO:0060517_epithelial_cell_proliferation_involved_in_prostatic_bud_elongation	1	0									
GO:0060520_activation_of_prostate_induction_by_androgen_receptor_signaling_pathway	1	0									
GO:0060535_trachea_cartilage_morphogenesis	1	0									
GO:0060536_cartilage_morphogenesis	1	0									
GO:0060563_neuroepithelial_cell_differentiation	1	0									
GO:0060577_pulmonary_vein_morphogenesis	1	0									
GO:0060578_superior_vena_cava_morphogenesis	1	0									
GO:0060584_regulation_of_prostaglandin-endoperoxide_synthase_activity	1	0									
GO:0060585_positive_regulation_of_prostaglandin-endoperoxidase_synthase_activity	1	0									
GO:0060598_dichotomous_subdivision_of_terminal_units_involved_in_mammary_gland_duct_morphogenesis	1	0									
GO:0060611_mammary_gland_fat_development	1	0									
GO:0060618_nipple_development	1	0									
GO:0060631_regulation_of_meiosis_I	1	0									
GO:0060649_mammary_gland_bud_elongation	1	0									
GO:0060658_nipple_morphogenesis	1	0									
GO:0060659_nipple_sheath_formation	1	0									
GO:0060668_regulation_of_branching_involved_in_salivary_gland_morphogenesis_by_extracellular_matrix-epithelial_cell_signaling	1	0									
GO:0060683_regulation_of_branching_involved_in_salivary_gland_morphogenesis_by_epithelial-mesenchymal_signaling	1	0									
GO:0060691_epithelial_cell_maturation_involved_in_salivary_gland_development	1	0									
GO:0060709_glycogen_cell_development_involved_in_embryonic_placenta_development	1	0									
GO:0060732_positive_regulation_of_inositol_phosphate_biosynthetic_process	1	0									
GO:0060739_mesenchymal-epithelial_cell_signaling_involved_in_prostate_gland_development	1	0									
GO:0060781_mesenchymal_cell_proliferation_involved_in_prostate_gland_development	1	0									
GO:0060782_regulation_of_mesenchymal_cell_proliferation_involved_in_prostate_gland_development	1	0									
GO:0060783_mesenchymal_smoothened_signaling_pathway_involved_in_prostate_gland_development	1	0									
GO:0060872_semicircular_canal_development	1	0									
GO:0060896_neural_plate_pattern_specification	1	0									
GO:0070091_glucagon_secretion	1	0									
GO:0070162_adiponectin_secretion	1	0									
GO:0070163_regulation_of_adiponectin_secretion	1	0									
GO:0070164_negative_regulation_of_adiponectin_secretion	1	0									
GO:0070178_D-serine_metabolic_process	1	0									
GO:0070179_D-serine_biosynthetic_process	1	0									
GO:0070296_sarcoplasmic_reticulum_calcium_ion_transport	1	0									
GO:0070303_negative_regulation_of_stress-activated_protein_kinase_signaling_pathway	1	0									
GO:0070328_triglyceride_homeostasis	1	0									
GO:0070365_hepatocyte_differentiation	1	0									
GO:0070384_Harderian_gland_development	1	0									
GO:0070391_response_to_lipoteichoic_acid	1	0									
GO:0070424_regulation_of_nucleotide-binding_oligomerization_domain_containing_signaling_pathway	1	0									
GO:0070426_positive_regulation_of_nucleotide-binding_oligomerization_domain_containing_signaling_pathway	1	0									
GO:0070428_regulation_of_nucleotide-binding_oligomerization_domain_containing_1_signaling_pathway	1	0									
GO:0070430_positive_regulation_of_nucleotide-binding_oligomerization_domain_containing_1_signaling_pathway	1	0									
GO:0070432_regulation_of_nucleotide-binding_oligomerization_domain_containing_2_signaling_pathway	1	0									
GO:0070434_positive_regulation_of_nucleotide-binding_oligomerization_domain_containing_2_signaling_pathway	1	0									
GO:0070493_thrombin_receptor_signaling_pathway	1	0									
GO:0070508_cholesterol_import	1	0									
GO:0070527_platelet_aggregation	1	0									
GO:0070528_protein_kinase_C_signaling_cascade	1	0									
GO:0070555_response_to_interleukin-1	1	0									
GO:0070560_protein_secretion_by_platelet	1	0									
GO:0070561_vitamin_D_receptor_signaling_pathway	1	0									
GO:0070562_regulation_of_vitamin_D_receptor_signaling_pathway	1	0									
GO:0070571_negative_regulation_of_neuron_projection_regeneration	1	0									
GO:0070572_positive_regulation_of_neuron_projection_regeneration	1	0									
GO:0070613_regulation_of_protein_processing	1	0									
GO:0070627_ferrous_iron_import	1	0									
GO:0070669_response_to_interleukin-2	1	0									
GO:0070670_response_to_interleukin-4	1	0									
GO:0070671_response_to_interleukin-12	1	0									
GO:0070672_response_to_interleukin-15	1	0									
GO:0070673_response_to_interleukin-18	1	0									
GO:0070828_heterochromatin_organization	1	0									
GO:0070874_negative_regulation_of_glycogen_metabolic_process	1	0									
GO:0075136_response_to_host	1	0									
GO:0080010_regulation_of_oxygen_and_reactive_oxygen_species_metabolic_process	1	0									
GO:0090032_negative_regulation_of_steroid_hormone_biosynthetic_process	1	0									
GO:0005976_polysaccharide_metabolic_process	39	0	0.000000	-0.000000	1644	1541.447618	1599.22	1656.992382	0.972762
GO:0006644_phospholipid_metabolic_process	39	0	0.000000	-0.000000	1644	1541.447618	1599.22	1656.992382	0.972762
GO:0006730_one-carbon_metabolic_process	39	0	0.000000	-0.000000	1644	1541.447618	1599.22	1656.992382	0.972762
GO:0007160_cell-matrix_adhesion	39	0	0.000000	-0.000000	1644	1541.447618	1599.22	1656.992382	0.972762
GO:0007286_spermatid_development	39	0	0.000000	-0.000000	1644	1541.447618	1599.22	1656.992382	0.972762
GO:0008037_cell_recognition	39	0	0.000000	-0.000000	1644	1541.447618	1599.22	1656.992382	0.972762
GO:0021953_central_nervous_system_neuron_differentiation	39	0	0.000000	-0.000000	1644	1541.447618	1599.22	1656.992382	0.972762
GO:0031279_regulation_of_cyclase_activity	39	0	0.000000	-0.000000	1644	1541.447618	1599.22	1656.992382	0.972762
GO:0035148_tube_lumen_formation	39	0	0.000000	-0.000000	1644	1541.447618	1599.22	1656.992382	0.972762
GO:0043524_negative_regulation_of_neuron_apoptosis	39	0	0.000000	-0.000000	1644	1541.447618	1599.22	1656.992382	0.972762
GO:0051339_regulation_of_lyase_activity	39	0	0.000000	-0.000000	1644	1541.447618	1599.22	1656.992382	0.972762
GO:0001570_vasculogenesis	38	0	0.000000	-0.000000	1661	1558.112096	1615.04	1671.967904	0.972330
GO:0001649_osteoblast_differentiation	38	0	0.000000	-0.000000	1661	1558.112096	1615.04	1671.967904	0.972330
GO:0001657_ureteric_bud_development	38	0	0.000000	-0.000000	1661	1558.112096	1615.04	1671.967904	0.972330
GO:0002695_negative_regulation_of_leukocyte_activation	38	0	0.000000	-0.000000	1661	1558.112096	1615.04	1671.967904	0.972330
GO:0006820_anion_transport	38	0	0.000000	-0.000000	1661	1558.112096	1615.04	1671.967904	0.972330
GO:0007596_blood_coagulation	38	0	0.000000	-0.000000	1661	1558.112096	1615.04	1671.967904	0.972330
GO:0008016_regulation_of_heart_contraction	38	0	0.000000	-0.000000	1661	1558.112096	1615.04	1671.967904	0.972330
GO:0010975_regulation_of_neuron_projection_development	38	0	0.000000	-0.000000	1661	1558.112096	1615.04	1671.967904	0.972330
GO:0016042_lipid_catabolic_process	38	0	0.000000	-0.000000	1661	1558.112096	1615.04	1671.967904	0.972330
GO:0016053_organic_acid_biosynthetic_process	38	0	0.000000	-0.000000	1661	1558.112096	1615.04	1671.967904	0.972330
GO:0031401_positive_regulation_of_protein_modification_process	38	0	0.000000	-0.000000	1661	1558.112096	1615.04	1671.967904	0.972330
GO:0032259_methylation	38	0	0.000000	-0.000000	1661	1558.112096	1615.04	1671.967904	0.972330
GO:0043414_biopolymer_methylation	38	0	0.000000	-0.000000	1661	1558.112096	1615.04	1671.967904	0.972330
GO:0046394_carboxylic_acid_biosynthetic_process	38	0	0.000000	-0.000000	1661	1558.112096	1615.04	1671.967904	0.972330
GO:0046777_protein_amino_acid_autophosphorylation	38	0	0.000000	-0.000000	1661	1558.112096	1615.04	1671.967904	0.972330
GO:0050727_regulation_of_inflammatory_response	38	0	0.000000	-0.000000	1661	1558.112096	1615.04	1671.967904	0.972330
GO:0050866_negative_regulation_of_cell_activation	38	0	0.000000	-0.000000	1661	1558.112096	1615.04	1671.967904	0.972330
GO:0009123_nucleoside_monophosphate_metabolic_process	60	0	0.000000	-0.000000	1662	1558.859003	1615.7	1672.540997	0.972142
GO:0002791_regulation_of_peptide_secretion	17	0	0.000000	-0.000000	1704	1602.130051	1658.07	1714.009949	0.973046
GO:0006323_DNA_packaging	17	0	0.000000	-0.000000	1704	1602.130051	1658.07	1714.009949	0.973046
GO:0006767_water-soluble_vitamin_metabolic_process	17	0	0.000000	-0.000000	1704	1602.130051	1658.07	1714.009949	0.973046
GO:0006813_potassium_ion_transport	17	0	0.000000	-0.000000	1704	1602.130051	1658.07	1714.009949	0.973046
GO:0006919_activation_of_caspase_activity	17	0	0.000000	-0.000000	1704	1602.130051	1658.07	1714.009949	0.973046
GO:0008380_RNA_splicing	17	0	0.000000	-0.000000	1704	1602.130051	1658.07	1714.009949	0.973046
GO:0009408_response_to_heat	17	0	0.000000	-0.000000	1704	1602.130051	1658.07	1714.009949	0.973046
GO:0010035_response_to_inorganic_substance	17	0	0.000000	-0.000000	1704	1602.130051	1658.07	1714.009949	0.973046
GO:0010517_regulation_of_phospholipase_activity	17	0	0.000000	-0.000000	1704	1602.130051	1658.07	1714.009949	0.973046
GO:0010565_regulation_of_cellular_ketone_metabolic_process	17	0	0.000000	-0.000000	1704	1602.130051	1658.07	1714.009949	0.973046
GO:0010741_negative_regulation_of_protein_kinase_cascade	17	0	0.000000	-0.000000	1704	1602.130051	1658.07	1714.009949	0.973046
GO:0015807_L-amino_acid_transport	17	0	0.000000	-0.000000	1704	1602.130051	1658.07	1714.009949	0.973046
GO:0016052_carbohydrate_catabolic_process	17	0	0.000000	-0.000000	1704	1602.130051	1658.07	1714.009949	0.973046
GO:0019395_fatty_acid_oxidation	17	0	0.000000	-0.000000	1704	1602.130051	1658.07	1714.009949	0.973046
GO:0021545_cranial_nerve_development	17	0	0.000000	-0.000000	1704	1602.130051	1658.07	1714.009949	0.973046
GO:0022029_telencephalon_cell_migration	17	0	0.000000	-0.000000	1704	1602.130051	1658.07	1714.009949	0.973046
GO:0030101_natural_killer_cell_activation	17	0	0.000000	-0.000000	1704	1602.130051	1658.07	1714.009949	0.973046
GO:0032535_regulation_of_cellular_component_size	17	0	0.000000	-0.000000	1704	1602.130051	1658.07	1714.009949	0.973046
GO:0032970_regulation_of_actin_filament-based_process	17	0	0.000000	-0.000000	1704	1602.130051	1658.07	1714.009949	0.973046
GO:0034440_lipid_oxidation	17	0	0.000000	-0.000000	1704	1602.130051	1658.07	1714.009949	0.973046
GO:0034470_ncRNA_processing	17	0	0.000000	-0.000000	1704	1602.130051	1658.07	1714.009949	0.973046
GO:0035115_embryonic_forelimb_morphogenesis	17	0	0.000000	-0.000000	1704	1602.130051	1658.07	1714.009949	0.973046
GO:0042254_ribosome_biogenesis	17	0	0.000000	-0.000000	1704	1602.130051	1658.07	1714.009949	0.973046
GO:0042384_cilium_assembly	17	0	0.000000	-0.000000	1704	1602.130051	1658.07	1714.009949	0.973046
GO:0042398_cellular_amino_acid_derivative_biosynthetic_process	17	0	0.000000	-0.000000	1704	1602.130051	1658.07	1714.009949	0.973046
GO:0042417_dopamine_metabolic_process	17	0	0.000000	-0.000000	1704	1602.130051	1658.07	1714.009949	0.973046
GO:0042440_pigment_metabolic_process	17	0	0.000000	-0.000000	1704	1602.130051	1658.07	1714.009949	0.973046
GO:0045667_regulation_of_osteoblast_differentiation	17	0	0.000000	-0.000000	1704	1602.130051	1658.07	1714.009949	0.973046
GO:0045670_regulation_of_osteoclast_differentiation	17	0	0.000000	-0.000000	1704	1602.130051	1658.07	1714.009949	0.973046
GO:0045786_negative_regulation_of_cell_cycle	17	0	0.000000	-0.000000	1704	1602.130051	1658.07	1714.009949	0.973046
GO:0046637_regulation_of_alpha-beta_T_cell_differentiation	17	0	0.000000	-0.000000	1704	1602.130051	1658.07	1714.009949	0.973046
GO:0048168_regulation_of_neuronal_synaptic_plasticity	17	0	0.000000	-0.000000	1704	1602.130051	1658.07	1714.009949	0.973046
GO:0048265_response_to_pain	17	0	0.000000	-0.000000	1704	1602.130051	1658.07	1714.009949	0.973046
GO:0048873_homeostasis_of_number_of_cells_within_a_tissue	17	0	0.000000	-0.000000	1704	1602.130051	1658.07	1714.009949	0.973046
GO:0050708_regulation_of_protein_secretion	17	0	0.000000	-0.000000	1704	1602.130051	1658.07	1714.009949	0.973046
GO:0051091_positive_regulation_of_transcription_factor_activity	17	0	0.000000	-0.000000	1704	1602.130051	1658.07	1714.009949	0.973046
GO:0051605_protein_maturation_by_peptide_bond_cleavage	17	0	0.000000	-0.000000	1704	1602.130051	1658.07	1714.009949	0.973046
GO:0055001_muscle_cell_development	17	0	0.000000	-0.000000	1704	1602.130051	1658.07	1714.009949	0.973046
GO:0055067_monovalent_inorganic_cation_homeostasis	17	0	0.000000	-0.000000	1704	1602.130051	1658.07	1714.009949	0.973046
GO:0055072_iron_ion_homeostasis	17	0	0.000000	-0.000000	1704	1602.130051	1658.07	1714.009949	0.973046
GO:0060350_endochondral_bone_morphogenesis	17	0	0.000000	-0.000000	1704	1602.130051	1658.07	1714.009949	0.973046
GO:0090047_positive_regulation_of_transcription_regulator_activity	17	0	0.000000	-0.000000	1704	1602.130051	1658.07	1714.009949	0.973046
GO:0042391_regulation_of_membrane_potential	95	0	0.000000	-0.000000	1706	1603.469731	1659.22	1714.970269	0.972579
GO:0051707_response_to_other_organism	95	0	0.000000	-0.000000	1706	1603.469731	1659.22	1714.970269	0.972579
GO:0002697_regulation_of_immune_effector_process	68	0	0.000000	-0.000000	1708	1606.472774	1661.84	1717.207226	0.972974
GO:0019932_second-messenger-mediated_signaling	68	0	0.000000	-0.000000	1708	1606.472774	1661.84	1717.207226	0.972974
GO:0009308_amine_metabolic_process	124	0	0.000000	-0.000000	1709	1607.559979	1662.72	1717.880021	0.972920
GO:0030003_cellular_cation_homeostasis	90	0	0.000000	-0.000000	1712	1610.538882	1665.03	1719.521118	0.972564
GO:0035264_multicellular_organism_growth	90	0	0.000000	-0.000000	1712	1610.538882	1665.03	1719.521118	0.972564
GO:0042113_B_cell_activation	90	0	0.000000	-0.000000	1712	1610.538882	1665.03	1719.521118	0.972564
GO:0001816_cytokine_production	122	0	0.000000	-0.000000	1715	1613.993309	1667.81	1721.626691	0.972484
GO:0002252_immune_effector_process	122	0	0.000000	-0.000000	1715	1613.993309	1667.81	1721.626691	0.972484
GO:0030001_metal_ion_transport	122	0	0.000000	-0.000000	1715	1613.993309	1667.81	1721.626691	0.972484
GO:0006916_anti-apoptosis	62	0	0.000000	-0.000000	1721	1621.157206	1674.09	1727.022794	0.972743
GO:0030155_regulation_of_cell_adhesion	62	0	0.000000	-0.000000	1721	1621.157206	1674.09	1727.022794	0.972743
GO:0032944_regulation_of_mononuclear_cell_proliferation	62	0	0.000000	-0.000000	1721	1621.157206	1674.09	1727.022794	0.972743
GO:0040014_regulation_of_multicellular_organism_growth	62	0	0.000000	-0.000000	1721	1621.157206	1674.09	1727.022794	0.972743
GO:0050670_regulation_of_lymphocyte_proliferation	62	0	0.000000	-0.000000	1721	1621.157206	1674.09	1727.022794	0.972743
GO:0050954_sensory_perception_of_mechanical_stimulus	62	0	0.000000	-0.000000	1721	1621.157206	1674.09	1727.022794	0.972743
GO:0006575_cellular_amino_acid_derivative_metabolic_process	83	0	0.000000	-0.000000	1725	1625.236034	1677.96	1730.683966	0.972730
GO:0007017_microtubule-based_process	83	0	0.000000	-0.000000	1725	1625.236034	1677.96	1730.683966	0.972730
GO:0030198_extracellular_matrix_organization	83	0	0.000000	-0.000000	1725	1625.236034	1677.96	1730.683966	0.972730
GO:0030534_adult_behavior	83	0	0.000000	-0.000000	1725	1625.236034	1677.96	1730.683966	0.972730
GO:0006171_cAMP_biosynthetic_process	42	0	0.000000	-0.000000	1738	1641.276399	1692.94	1744.603601	0.974074
GO:0010740_positive_regulation_of_protein_kinase_cascade	42	0	0.000000	-0.000000	1738	1641.276399	1692.94	1744.603601	0.974074
GO:0010769_regulation_of_cell_morphogenesis_involved_in_differentiation	42	0	0.000000	-0.000000	1738	1641.276399	1692.94	1744.603601	0.974074
GO:0015672_monovalent_inorganic_cation_transport	42	0	0.000000	-0.000000	1738	1641.276399	1692.94	1744.603601	0.974074
GO:0016125_sterol_metabolic_process	42	0	0.000000	-0.000000	1738	1641.276399	1692.94	1744.603601	0.974074
GO:0019221_cytokine-mediated_signaling_pathway	42	0	0.000000	-0.000000	1738	1641.276399	1692.94	1744.603601	0.974074
GO:0032946_positive_regulation_of_mononuclear_cell_proliferation	42	0	0.000000	-0.000000	1738	1641.276399	1692.94	1744.603601	0.974074
GO:0045637_regulation_of_myeloid_cell_differentiation	42	0	0.000000	-0.000000	1738	1641.276399	1692.94	1744.603601	0.974074
GO:0048515_spermatid_differentiation	42	0	0.000000	-0.000000	1738	1641.276399	1692.94	1744.603601	0.974074
GO:0050671_positive_regulation_of_lymphocyte_proliferation	42	0	0.000000	-0.000000	1738	1641.276399	1692.94	1744.603601	0.974074
GO:0050817_coagulation	42	0	0.000000	-0.000000	1738	1641.276399	1692.94	1744.603601	0.974074
GO:0051345_positive_regulation_of_hydrolase_activity	42	0	0.000000	-0.000000	1738	1641.276399	1692.94	1744.603601	0.974074
GO:0080135_regulation_of_cellular_response_to_stress	42	0	0.000000	-0.000000	1738	1641.276399	1692.94	1744.603601	0.974074
GO:0001822_kidney_development	87	0	0.000000	-0.000000	1743	1646.838941	1697.47	1748.101059	0.973878
GO:0003001_generation_of_a_signal_involved_in_cell-cell_signaling	87	0	0.000000	-0.000000	1743	1646.838941	1697.47	1748.101059	0.973878
GO:0016337_cell-cell_adhesion	87	0	0.000000	-0.000000	1743	1646.838941	1697.47	1748.101059	0.973878
GO:0043583_ear_development	87	0	0.000000	-0.000000	1743	1646.838941	1697.47	1748.101059	0.973878
GO:0050778_positive_regulation_of_immune_response	87	0	0.000000	-0.000000	1743	1646.838941	1697.47	1748.101059	0.973878
GO:0006875_cellular_metal_ion_homeostasis	64	0	0.000000	-0.000000	1748	1650.728492	1700.82	1750.911508	0.973009
GO:0031644_regulation_of_neurological_system_process	64	0	0.000000	-0.000000	1748	1650.728492	1700.82	1750.911508	0.973009
GO:0042060_wound_healing	64	0	0.000000	-0.000000	1748	1650.728492	1700.82	1750.911508	0.973009
GO:0055074_calcium_ion_homeostasis	64	0	0.000000	-0.000000	1748	1650.728492	1700.82	1750.911508	0.973009
GO:0070663_regulation_of_leukocyte_proliferation	64	0	0.000000	-0.000000	1748	1650.728492	1700.82	1750.911508	0.973009
GO:0000122_negative_regulation_of_transcription_from_RNA_polymerase_II_promoter	175	0	0.000000	0.000000	1778	1704.925301	1741.41	1777.894699	0.979421
GO:0001568_blood_vessel_development	203	0	0.000000	0.000000	1778	1704.925301	1741.41	1777.894699	0.979421
GO:0001944_vasculature_development	208	0	0.000000	0.000000	1778	1704.925301	1741.41	1777.894699	0.979421
GO:0006629_lipid_metabolic_process	285	0	0.000000	0.000000	1778	1704.925301	1741.41	1777.894699	0.979421
GO:0006811_ion_transport	186	0	0.000000	0.000000	1778	1704.925301	1741.41	1777.894699	0.979421
GO:0006873_cellular_ion_homeostasis	176	0	0.000000	0.000000	1778	1704.925301	1741.41	1777.894699	0.979421
GO:0006952_defense_response	187	0	0.000000	0.000000	1778	1704.925301	1741.41	1777.894699	0.979421
GO:0006955_immune_response	205	0	0.000000	0.000000	1778	1704.925301	1741.41	1777.894699	0.979421
GO:0007155_cell_adhesion	186	0	0.000000	0.000000	1778	1704.925301	1741.41	1777.894699	0.979421
GO:0007243_protein_kinase_cascade	205	0	0.000000	0.000000	1778	1704.925301	1741.41	1777.894699	0.979421
GO:0007600_sensory_perception	172	0	0.000000	0.000000	1778	1704.925301	1741.41	1777.894699	0.979421
GO:0007610_behavior	279	0	0.000000	0.000000	1778	1704.925301	1741.41	1777.894699	0.979421
GO:0007626_locomotory_behavior	163	0	0.000000	0.000000	1778	1704.925301	1741.41	1777.894699	0.979421
GO:0008150_biological_process	4605	28	1.000000	0.000000	1778	1704.925301	1741.41	1777.894699	0.979421
GO:0009611_response_to_wounding	172	0	0.000000	0.000000	1778	1704.925301	1741.41	1777.894699	0.979421
GO:0009628_response_to_abiotic_stimulus	162	0	0.000000	0.000000	1778	1704.925301	1741.41	1777.894699	0.979421
GO:0016192_vesicle-mediated_transport	184	0	0.000000	0.000000	1778	1704.925301	1741.41	1777.894699	0.979421
GO:0019725_cellular_homeostasis	195	0	0.000000	0.000000	1778	1704.925301	1741.41	1777.894699	0.979421
GO:0022610_biological_adhesion	186	0	0.000000	0.000000	1778	1704.925301	1741.41	1777.894699	0.979421
GO:0044255_cellular_lipid_metabolic_process	264	0	0.000000	0.000000	1778	1704.925301	1741.41	1777.894699	0.979421
GO:0045892_negative_regulation_of_transcription__DNA-dependent	218	0	0.000000	0.000000	1778	1704.925301	1741.41	1777.894699	0.979421
GO:0046903_secretion	175	0	0.000000	0.000000	1778	1704.925301	1741.41	1777.894699	0.979421
GO:0048514_blood_vessel_morphogenesis	158	0	0.000000	0.000000	1778	1704.925301	1741.41	1777.894699	0.979421
GO:0048583_regulation_of_response_to_stimulus	217	0	0.000000	0.000000	1778	1704.925301	1741.41	1777.894699	0.979421
GO:0048878_chemical_homeostasis	254	0	0.000000	0.000000	1778	1704.925301	1741.41	1777.894699	0.979421
GO:0050801_ion_homeostasis	197	0	0.000000	0.000000	1778	1704.925301	1741.41	1777.894699	0.979421
GO:0050890_cognition	233	0	0.000000	0.000000	1778	1704.925301	1741.41	1777.894699	0.979421
GO:0051049_regulation_of_transport	167	0	0.000000	0.000000	1778	1704.925301	1741.41	1777.894699	0.979421
GO:0051253_negative_regulation_of_RNA_metabolic_process	220	0	0.000000	0.000000	1778	1704.925301	1741.41	1777.894699	0.979421
GO:0055082_cellular_chemical_homeostasis	181	0	0.000000	0.000000	1778	1704.925301	1741.41	1777.894699	0.979421
GO:0002706_regulation_of_lymphocyte_mediated_immunity	52	0	0.000000	0.000000	1783	1709.139862	1745.07	1781.000138	0.978727
GO:0009124_nucleoside_monophosphate_biosynthetic_process	52	0	0.000000	0.000000	1783	1709.139862	1745.07	1781.000138	0.978727
GO:0010608_posttranscriptional_regulation_of_gene_expression	52	0	0.000000	0.000000	1783	1709.139862	1745.07	1781.000138	0.978727
GO:0048585_negative_regulation_of_response_to_stimulus	52	0	0.000000	0.000000	1783	1709.139862	1745.07	1781.000138	0.978727
GO:0050953_sensory_perception_of_light_stimulus	52	0	0.000000	0.000000	1783	1709.139862	1745.07	1781.000138	0.978727
GO:0051704_multi-organism_process	157	0	0.000000	0.000000	1784	1709.620171	1745.46	1781.299829	0.978397
GO:0002790_peptide_secretion	37	0	0.000000	0.000000	1792	1720.321857	1755.2	1790.078143	0.979464
GO:0019933_cAMP-mediated_signaling	37	0	0.000000	0.000000	1792	1720.321857	1755.2	1790.078143	0.979464
GO:0031349_positive_regulation_of_defense_response	37	0	0.000000	0.000000	1792	1720.321857	1755.2	1790.078143	0.979464
GO:0042698_ovulation_cycle	37	0	0.000000	0.000000	1792	1720.321857	1755.2	1790.078143	0.979464
GO:0045761_regulation_of_adenylate_cyclase_activity	37	0	0.000000	0.000000	1792	1720.321857	1755.2	1790.078143	0.979464
GO:0045785_positive_regulation_of_cell_adhesion	37	0	0.000000	0.000000	1792	1720.321857	1755.2	1790.078143	0.979464
GO:0050906_detection_of_stimulus_involved_in_sensory_perception	37	0	0.000000	0.000000	1792	1720.321857	1755.2	1790.078143	0.979464
GO:0051250_negative_regulation_of_lymphocyte_activation	37	0	0.000000	0.000000	1792	1720.321857	1755.2	1790.078143	0.979464
GO:0000187_activation_of_MAPK_activity	30	0	0.000000	0.000000	1811	1742.218373	1775.5	1808.781627	0.980398
GO:0002260_lymphocyte_homeostasis	30	0	0.000000	0.000000	1811	1742.218373	1775.5	1808.781627	0.980398
GO:0007219_Notch_signaling_pathway	30	0	0.000000	0.000000	1811	1742.218373	1775.5	1808.781627	0.980398
GO:0009266_response_to_temperature_stimulus	30	0	0.000000	0.000000	1811	1742.218373	1775.5	1808.781627	0.980398
GO:0014032_neural_crest_cell_development	30	0	0.000000	0.000000	1811	1742.218373	1775.5	1808.781627	0.980398
GO:0014033_neural_crest_cell_differentiation	30	0	0.000000	0.000000	1811	1742.218373	1775.5	1808.781627	0.980398
GO:0016445_somatic_diversification_of_immunoglobulins	30	0	0.000000	0.000000	1811	1742.218373	1775.5	1808.781627	0.980398
GO:0022411_cellular_component_disassembly	30	0	0.000000	0.000000	1811	1742.218373	1775.5	1808.781627	0.980398
GO:0031281_positive_regulation_of_cyclase_activity	30	0	0.000000	0.000000	1811	1742.218373	1775.5	1808.781627	0.980398
GO:0032102_negative_regulation_of_response_to_external_stimulus	30	0	0.000000	0.000000	1811	1742.218373	1775.5	1808.781627	0.980398
GO:0033500_carbohydrate_homeostasis	30	0	0.000000	0.000000	1811	1742.218373	1775.5	1808.781627	0.980398
GO:0042552_myelination	30	0	0.000000	0.000000	1811	1742.218373	1775.5	1808.781627	0.980398
GO:0042593_glucose_homeostasis	30	0	0.000000	0.000000	1811	1742.218373	1775.5	1808.781627	0.980398
GO:0045762_positive_regulation_of_adenylate_cyclase_activity	30	0	0.000000	0.000000	1811	1742.218373	1775.5	1808.781627	0.980398
GO:0048565_gut_development	30	0	0.000000	0.000000	1811	1742.218373	1775.5	1808.781627	0.980398
GO:0051146_striated_muscle_cell_differentiation	30	0	0.000000	0.000000	1811	1742.218373	1775.5	1808.781627	0.980398
GO:0051349_positive_regulation_of_lyase_activity	30	0	0.000000	0.000000	1811	1742.218373	1775.5	1808.781627	0.980398
GO:0052547_regulation_of_peptidase_activity	30	0	0.000000	0.000000	1811	1742.218373	1775.5	1808.781627	0.980398
GO:0060740_prostate_gland_epithelium_morphogenesis	30	0	0.000000	0.000000	1811	1742.218373	1775.5	1808.781627	0.980398
GO:0030005_cellular_di-__tri-valent_inorganic_cation_homeostasis	84	0	0.000000	0.000000	1812	1743.704568	1776.65	1809.595432	0.980491
GO:0000082_G1_S_transition_of_mitotic_cell_cycle	23	0	0.000000	0.000000	1835	1766.185035	1798.16	1830.134965	0.979924
GO:0002204_somatic_recombination_of_immunoglobulin_genes_during_immune_response	23	0	0.000000	0.000000	1835	1766.185035	1798.16	1830.134965	0.979924
GO:0002208_somatic_diversification_of_immunoglobulins_during_immune_response	23	0	0.000000	0.000000	1835	1766.185035	1798.16	1830.134965	0.979924
GO:0002228_natural_killer_cell_mediated_immunity	23	0	0.000000	0.000000	1835	1766.185035	1798.16	1830.134965	0.979924
GO:0002821_positive_regulation_of_adaptive_immune_response	23	0	0.000000	0.000000	1835	1766.185035	1798.16	1830.134965	0.979924
GO:0002824_positive_regulation_of_adaptive_immune_response_based_on_somatic_recombination_of_immune_receptors_built_from_immunoglobulin_superfamily_domains	23	0	0.000000	0.000000	1835	1766.185035	1798.16	1830.134965	0.979924
GO:0003073_regulation_of_systemic_arterial_blood_pressure	23	0	0.000000	0.000000	1835	1766.185035	1798.16	1830.134965	0.979924
GO:0006397_mRNA_processing	23	0	0.000000	0.000000	1835	1766.185035	1798.16	1830.134965	0.979924
GO:0007018_microtubule-based_movement	23	0	0.000000	0.000000	1835	1766.185035	1798.16	1830.134965	0.979924
GO:0007163_establishment_or_maintenance_of_cell_polarity	23	0	0.000000	0.000000	1835	1766.185035	1798.16	1830.134965	0.979924
GO:0007584_response_to_nutrient	23	0	0.000000	0.000000	1835	1766.185035	1798.16	1830.134965	0.979924
GO:0008542_visual_learning	23	0	0.000000	0.000000	1835	1766.185035	1798.16	1830.134965	0.979924
GO:0009954_proximal_distal_pattern_formation	23	0	0.000000	0.000000	1835	1766.185035	1798.16	1830.134965	0.979924
GO:0015698_inorganic_anion_transport	23	0	0.000000	0.000000	1835	1766.185035	1798.16	1830.134965	0.979924
GO:0022613_ribonucleoprotein_complex_biogenesis	23	0	0.000000	0.000000	1835	1766.185035	1798.16	1830.134965	0.979924
GO:0030512_negative_regulation_of_transforming_growth_factor_beta_receptor_signaling_pathway	23	0	0.000000	0.000000	1835	1766.185035	1798.16	1830.134965	0.979924
GO:0032635_interleukin-6_production	23	0	0.000000	0.000000	1835	1766.185035	1798.16	1830.134965	0.979924
GO:0032675_regulation_of_interleukin-6_production	23	0	0.000000	0.000000	1835	1766.185035	1798.16	1830.134965	0.979924
GO:0042267_natural_killer_cell_mediated_cytotoxicity	23	0	0.000000	0.000000	1835	1766.185035	1798.16	1830.134965	0.979924
GO:0045190_isotype_switching	23	0	0.000000	0.000000	1835	1766.185035	1798.16	1830.134965	0.979924
GO:0051705_behavioral_interaction_between_organisms	23	0	0.000000	0.000000	1835	1766.185035	1798.16	1830.134965	0.979924
GO:0060349_bone_morphogenesis	23	0	0.000000	0.000000	1835	1766.185035	1798.16	1830.134965	0.979924
GO:0060445_branching_involved_in_salivary_gland_morphogenesis	23	0	0.000000	0.000000	1835	1766.185035	1798.16	1830.134965	0.979924
GO:0000723_telomere_maintenance	13	0	0.000000	0.000000	1904	1838.210364	1868.4	1898.589636	0.981303
GO:0001836_release_of_cytochrome_c_from_mitochondria	13	0	0.000000	0.000000	1904	1838.210364	1868.4	1898.589636	0.981303
GO:0001958_endochondral_ossification	13	0	0.000000	0.000000	1904	1838.210364	1868.4	1898.589636	0.981303
GO:0001975_response_to_amphetamine	13	0	0.000000	0.000000	1904	1838.210364	1868.4	1898.589636	0.981303
GO:0001976_neurological_system_process_involved_in_regulation_of_systemic_arterial_blood_pressure	13	0	0.000000	0.000000	1904	1838.210364	1868.4	1898.589636	0.981303
GO:0002704_negative_regulation_of_leukocyte_mediated_immunity	13	0	0.000000	0.000000	1904	1838.210364	1868.4	1898.589636	0.981303
GO:0002707_negative_regulation_of_lymphocyte_mediated_immunity	13	0	0.000000	0.000000	1904	1838.210364	1868.4	1898.589636	0.981303
GO:0002717_positive_regulation_of_natural_killer_cell_mediated_immunity	13	0	0.000000	0.000000	1904	1838.210364	1868.4	1898.589636	0.981303
GO:0003016_respiratory_system_process	13	0	0.000000	0.000000	1904	1838.210364	1868.4	1898.589636	0.981303
GO:0006687_glycosphingolipid_metabolic_process	13	0	0.000000	0.000000	1904	1838.210364	1868.4	1898.589636	0.981303
GO:0006778_porphyrin_metabolic_process	13	0	0.000000	0.000000	1904	1838.210364	1868.4	1898.589636	0.981303
GO:0006833_water_transport	13	0	0.000000	0.000000	1904	1838.210364	1868.4	1898.589636	0.981303
GO:0006898_receptor-mediated_endocytosis	13	0	0.000000	0.000000	1904	1838.210364	1868.4	1898.589636	0.981303
GO:0007129_synapsis	13	0	0.000000	0.000000	1904	1838.210364	1868.4	1898.589636	0.981303
GO:0007212_dopamine_receptor_signaling_pathway	13	0	0.000000	0.000000	1904	1838.210364	1868.4	1898.589636	0.981303
GO:0007274_neuromuscular_synaptic_transmission	13	0	0.000000	0.000000	1904	1838.210364	1868.4	1898.589636	0.981303
GO:0007339_binding_of_sperm_to_zona_pellucida	13	0	0.000000	0.000000	1904	1838.210364	1868.4	1898.589636	0.981303
GO:0007439_ectodermal_gut_development	13	0	0.000000	0.000000	1904	1838.210364	1868.4	1898.589636	0.981303
GO:0007512_adult_heart_development	13	0	0.000000	0.000000	1904	1838.210364	1868.4	1898.589636	0.981303
GO:0007566_embryo_implantation	13	0	0.000000	0.000000	1904	1838.210364	1868.4	1898.589636	0.981303
GO:0009410_response_to_xenobiotic_stimulus	13	0	0.000000	0.000000	1904	1838.210364	1868.4	1898.589636	0.981303
GO:0009994_oocyte_differentiation	13	0	0.000000	0.000000	1904	1838.210364	1868.4	1898.589636	0.981303
GO:0010623_developmental_programmed_cell_death	13	0	0.000000	0.000000	1904	1838.210364	1868.4	1898.589636	0.981303
GO:0010970_microtubule-based_transport	13	0	0.000000	0.000000	1904	1838.210364	1868.4	1898.589636	0.981303
GO:0016525_negative_regulation_of_angiogenesis	13	0	0.000000	0.000000	1904	1838.210364	1868.4	1898.589636	0.981303
GO:0018105_peptidyl-serine_phosphorylation	13	0	0.000000	0.000000	1904	1838.210364	1868.4	1898.589636	0.981303
GO:0019098_reproductive_behavior	13	0	0.000000	0.000000	1904	1838.210364	1868.4	1898.589636	0.981303
GO:0021533_cell_differentiation_in_hindbrain	13	0	0.000000	0.000000	1904	1838.210364	1868.4	1898.589636	0.981303
GO:0021955_central_nervous_system_neuron_axonogenesis	13	0	0.000000	0.000000	1904	1838.210364	1868.4	1898.589636	0.981303
GO:0030384_phosphoinositide_metabolic_process	13	0	0.000000	0.000000	1904	1838.210364	1868.4	1898.589636	0.981303
GO:0030516_regulation_of_axon_extension	13	0	0.000000	0.000000	1904	1838.210364	1868.4	1898.589636	0.981303
GO:0030539_male_genitalia_development	13	0	0.000000	0.000000	1904	1838.210364	1868.4	1898.589636	0.981303
GO:0031032_actomyosin_structure_organization	13	0	0.000000	0.000000	1904	1838.210364	1868.4	1898.589636	0.981303
GO:0031290_retinal_ganglion_cell_axon_guidance	13	0	0.000000	0.000000	1904	1838.210364	1868.4	1898.589636	0.981303
GO:0032200_telomere_organization	13	0	0.000000	0.000000	1904	1838.210364	1868.4	1898.589636	0.981303
GO:0032330_regulation_of_chondrocyte_differentiation	13	0	0.000000	0.000000	1904	1838.210364	1868.4	1898.589636	0.981303
GO:0032615_interleukin-12_production	13	0	0.000000	0.000000	1904	1838.210364	1868.4	1898.589636	0.981303
GO:0032729_positive_regulation_of_interferon-gamma_production	13	0	0.000000	0.000000	1904	1838.210364	1868.4	1898.589636	0.981303
GO:0033013_tetrapyrrole_metabolic_process	13	0	0.000000	0.000000	1904	1838.210364	1868.4	1898.589636	0.981303
GO:0034329_cell_junction_assembly	13	0	0.000000	0.000000	1904	1838.210364	1868.4	1898.589636	0.981303
GO:0042044_fluid_transport	13	0	0.000000	0.000000	1904	1838.210364	1868.4	1898.589636	0.981303
[truncated: 101,209 more chars]
