# Supplementary material for: RedundancyMiner: De-replication of redundant GO categories in microarray and proteomics analysis
Source: BMC Bioinformatics. 2011 Feb 10;12:52. doi: 10.1186/1471-2105-12-52 (PMC3223614; doi:10.1186/1471-2105-12-52)
Supplement: Additional file 8 — Retinal development HTGM download. compressed package of the results of running HTGM on the retinal development genes list. [file 1471-2105-12-52-S8.ZIP › SCENARIO_2_MODIFIED/total.txt.total.txt.dir/Exp1_BestClusterMap_LEIGS_KM_24.csv.join.23.txt.dir/Exp1_BestClusterMap_LEIGS_KM_24.csv.join.23.txt.change.gce]

GO:0009950_dorsal_ventral_axis_specification	PAX6	5	2	65.785714	-3.452757	1	0.26	0.260000
GO:0009950_dorsal_ventral_axis_specification	BMPR1A	5	2	65.785714	-3.452757	1	0.26	0.260000
GO:0048641_regulation_of_skeletal_muscle_tissue_development	AGRN	10	2	32.892857	-2.807724	2	1.39	0.695000
GO:0048641_regulation_of_skeletal_muscle_tissue_development	CSDA	10	2	32.892857	-2.807724	2	1.39	0.695000
GO:0030856_regulation_of_epithelial_cell_differentiation	CCND1	11	2	29.902597	-2.722208	3	1.63	0.543333
GO:0030856_regulation_of_epithelial_cell_differentiation	PAX6	11	2	29.902597	-2.722208	3	1.63	0.543333
GO:0006986_response_to_unfolded_protein	CCND1	13	2	25.302198	-2.573744	4	2.28	0.570000
GO:0006986_response_to_unfolded_protein	HSP90AA1	13	2	25.302198	-2.573744	4	2.28	0.570000
GO:0009798_axis_specification	PAX6	19	2	17.312030	-2.242631	5	4.75	0.950000
GO:0009798_axis_specification	BMPR1A	19	2	17.312030	-2.242631	5	4.75	0.950000
GO:0001880_Mullerian_duct_regression	BMPR1A	1	1							
GO:0006175_dATP_biosynthetic_process	ADK	1	1							
GO:0009145_purine_nucleoside_triphosphate_biosynthetic_process	ADK	1	1							
GO:0009153_purine_deoxyribonucleotide_biosynthetic_process	ADK	1	1							
GO:0009216_purine_deoxyribonucleoside_triphosphate_biosynthetic_process	ADK	1	1							
GO:0021902_commitment_of_a_neuronal_cell_to_a_specific_type_of_neuron_in_the_forebrain	PAX6	1	1							
GO:0021905_forebrain-midbrain_boundary_formation	PAX6	1	1							
GO:0021917_somatic_motor_neuron_fate_commitment	PAX6	1	1							
GO:0021918_regulation_of_transcription_from_RNA_polymerase_II_promoter_involved_in_somatic_motor_neuron_fate_commitment	PAX6	1	1							
GO:0035303_regulation_of_dephosphorylation	YWHAE	1	1							
GO:0035304_regulation_of_protein_amino_acid_dephosphorylation	YWHAE	1	1							
GO:0035305_negative_regulation_of_dephosphorylation	YWHAE	1	1							
GO:0035308_negative_regulation_of_protein_amino_acid_dephosphorylation	YWHAE	1	1							
GO:0042026_protein_refolding	HSP90AA1	1	1							
GO:0042059_negative_regulation_of_epidermal_growth_factor_receptor_signaling_pathway	NUP62	1	1							
GO:0045583_regulation_of_cytotoxic_T_cell_differentiation	HSP90AA1	1	1							
GO:0045585_positive_regulation_of_cytotoxic_T_cell_differentiation	HSP90AA1	1	1							
GO:0048642_negative_regulation_of_skeletal_muscle_tissue_development	CSDA	1	1							
GO:0016202_regulation_of_striated_muscle_tissue_development	AGRN	21	2	15.663265	-2.156667	7	5.53	0.790000
GO:0016202_regulation_of_striated_muscle_tissue_development	CSDA	21	2	15.663265	-2.156667	7	5.53	0.790000
GO:0048634_regulation_of_muscle_development	AGRN	21	2	15.663265	-2.156667	7	5.53	0.790000
GO:0048634_regulation_of_muscle_development	CSDA	21	2	15.663265	-2.156667	7	5.53	0.790000
GO:0009952_anterior_posterior_pattern_formation	SFRP2	133	4	4.946294	-2.099692	8	5.99	0.748750
GO:0009952_anterior_posterior_pattern_formation	PAX6	133	4	4.946294	-2.099692	8	5.99	0.748750
GO:0009952_anterior_posterior_pattern_formation	ZIC3	133	4	4.946294	-2.099692	8	5.99	0.748750
GO:0009952_anterior_posterior_pattern_formation	BMPR1A	133	4	4.946294	-2.099692	8	5.99	0.748750
GO:0050673_epithelial_cell_proliferation	CCND1	72	3	6.852679	-2.042262	9	6.78	0.753333
GO:0050673_epithelial_cell_proliferation	PAX6	72	3	6.852679	-2.042262	9	6.78	0.753333
GO:0050673_epithelial_cell_proliferation	BMPR1A	72	3	6.852679	-2.042262	9	6.78	0.753333
GO:0021983_pituitary_gland_development	PAX6	25	2	13.157143	-2.008277	10	7.19	0.719000
GO:0021983_pituitary_gland_development	BMPR1A	25	2	13.157143	-2.008277	10	7.19	0.719000
GO:0007519_skeletal_muscle_tissue_development	NEO1	78	3	6.325549	-1.947103	12	7.77	0.647500
GO:0007519_skeletal_muscle_tissue_development	AGRN	78	3	6.325549	-1.947103	12	7.77	0.647500
GO:0007519_skeletal_muscle_tissue_development	CSDA	78	3	6.325549	-1.947103	12	7.77	0.647500
GO:0060538_skeletal_muscle_organ_development	NEO1	78	3	6.325549	-1.947103	12	7.77	0.647500
GO:0060538_skeletal_muscle_organ_development	AGRN	78	3	6.325549	-1.947103	12	7.77	0.647500
GO:0060538_skeletal_muscle_organ_development	CSDA	78	3	6.325549	-1.947103	12	7.77	0.647500
GO:0008582_regulation_of_synaptic_growth_at_neuromuscular_junction	AGRN	2	1							
GO:0009142_nucleoside_triphosphate_biosynthetic_process	ADK	2	1							
GO:0009202_deoxyribonucleoside_triphosphate_biosynthetic_process	ADK	2	1							
GO:0009265_2'-deoxyribonucleotide_biosynthetic_process	ADK	2	1							
GO:0045065_cytotoxic_T_cell_differentiation	HSP90AA1	2	1							
GO:0046060_dATP_metabolic_process	ADK	2	1							
GO:0048382_mesendoderm_development	BMPR1A	2	1							
GO:0031668_cellular_response_to_extracellular_stimulus	LDHA	30	2	10.964286	-1.855036	13	9.51	0.731538
GO:0031668_cellular_response_to_extracellular_stimulus	SFRP2	30	2	10.964286	-1.855036	13	9.51	0.731538
GO:0021536_diencephalon_development	PAX6	33	2	9.967532	-1.775761	14	11.01	0.786429
GO:0021536_diencephalon_development	BMPR1A	33	2	9.967532	-1.775761	14	11.01	0.786429
GO:0000320_re-entry_into_mitotic_cell_cycle	CCND1	3	1							
GO:0006166_purine_ribonucleoside_salvage	ADK	3	1							
GO:0021797_forebrain_anterior_posterior_pattern_formation	PAX6	3	1							
GO:0021798_forebrain_dorsal_ventral_pattern_formation	PAX6	3	1							
GO:0021912_regulation_of_transcription_from_RNA_polymerase_II_promoter_involved_in_spinal_cord_motor_neuron_fate_specification	PAX6	3	1							
GO:0030033_microvillus_assembly	RDX	3	1							
GO:0030857_negative_regulation_of_epithelial_cell_differentiation	CCND1	3	1							
GO:0032528_microvillus_organization	RDX	3	1							
GO:0043094_cellular_metabolic_compound_salvage	ADK	3	1							
GO:0043101_purine_salvage	ADK	3	1							
GO:0043174_nucleoside_salvage	ADK	3	1							
GO:0060033_anatomical_structure_regression	BMPR1A	3	1							
GO:0021523_somatic_motor_neuron_differentiation	PAX6	4	1							
GO:0021778_oligodendrocyte_cell_fate_specification	PAX6	4	1							
GO:0021779_oligodendrocyte_cell_fate_commitment	PAX6	4	1							
GO:0021780_glial_cell_fate_specification	PAX6	4	1							
GO:0021877_forebrain_neuron_fate_commitment	PAX6	4	1							
GO:0021913_regulation_of_transcription_from_RNA_polymerase_II_promoter_involved_in_ventral_spinal_cord_interneuron_specification	PAX6	4	1							
GO:0030858_positive_regulation_of_epithelial_cell_differentiation	PAX6	4	1							
GO:0032808_lacrimal_gland_development	PAX6	4	1							
GO:0051124_synaptic_growth_at_neuromuscular_junction	AGRN	4	1							
GO:0051789_response_to_protein_stimulus	CCND1	43	2	7.649502	-1.558905	15	16.98	1.132000
GO:0051789_response_to_protein_stimulus	HSP90AA1	43	2	7.649502	-1.558905	15	16.98	1.132000
GO:0003002_regionalization	SFRP2	195	4	3.373626	-1.540950	16	17.22	1.076250
GO:0003002_regionalization	PAX6	195	4	3.373626	-1.540950	16	17.22	1.076250
GO:0003002_regionalization	ZIC3	195	4	3.373626	-1.540950	16	17.22	1.076250
GO:0003002_regionalization	BMPR1A	195	4	3.373626	-1.540950	16	17.22	1.076250
GO:0006270_DNA_replication_initiation	CCNE1	5	1	32.892857	-1.522196	22	26.8	1.218182
GO:0009151_purine_deoxyribonucleotide_metabolic_process	ADK	5	1	32.892857	-1.522196	22	26.8	1.218182
GO:0009215_purine_deoxyribonucleoside_triphosphate_metabolic_process	ADK	5	1	32.892857	-1.522196	22	26.8	1.218182
GO:0009263_deoxyribonucleotide_biosynthetic_process	ADK	5	1	32.892857	-1.522196	22	26.8	1.218182
GO:0030866_cortical_actin_cytoskeleton_organization	RHOQ	5	1	32.892857	-1.522196	22	26.8	1.218182
GO:0045213_neurotransmitter_receptor_metabolic_process	AGRN	5	1	32.892857	-1.522196	22	26.8	1.218182
GO:0040008_regulation_of_growth	EI24	113	3	4.366308	-1.520257	23	27.07	1.176957
GO:0040008_regulation_of_growth	AGRN	113	3	4.366308	-1.520257	23	27.07	1.176957
GO:0040008_regulation_of_growth	CSDA	113	3	4.366308	-1.520257	23	27.07	1.176957
GO:0045595_regulation_of_cell_differentiation	CCND1	295	5	2.787530	-1.518123	24	27.14	1.130833
GO:0045595_regulation_of_cell_differentiation	HSP90AA1	295	5	2.787530	-1.518123	24	27.14	1.130833
GO:0045595_regulation_of_cell_differentiation	PAX6	295	5	2.787530	-1.518123	24	27.14	1.130833
GO:0045595_regulation_of_cell_differentiation	AGRN	295	5	2.787530	-1.518123	24	27.14	1.130833
GO:0045595_regulation_of_cell_differentiation	BMPR1A	295	5	2.787530	-1.518123	24	27.14	1.130833
GO:0051960_regulation_of_nervous_system_development	PAX6	118	3	4.181295	-1.472093	25	28.42	1.136800
GO:0051960_regulation_of_nervous_system_development	AGRN	118	3	4.181295	-1.472093	25	28.42	1.136800
GO:0051960_regulation_of_nervous_system_development	BMPR1A	118	3	4.181295	-1.472093	25	28.42	1.136800
GO:0021543_pallium_development	PAX6	49	2	6.712828	-1.453877	28	29.22	1.043571
GO:0021543_pallium_development	YWHAE	49	2	6.712828	-1.453877	28	29.22	1.043571
GO:0046661_male_sex_differentiation	CSDA	49	2	6.712828	-1.453877	28	29.22	1.043571
GO:0046661_male_sex_differentiation	BMPR1A	49	2	6.712828	-1.453877	28	29.22	1.043571
GO:0048741_skeletal_muscle_fiber_development	NEO1	49	2	6.712828	-1.453877	28	29.22	1.043571
GO:0048741_skeletal_muscle_fiber_development	AGRN	49	2	6.712828	-1.453877	28	29.22	1.043571
GO:0014706_striated_muscle_tissue_development	NEO1	120	3	4.111607	-1.453504	29	29.24	1.008276
GO:0014706_striated_muscle_tissue_development	AGRN	120	3	4.111607	-1.453504	29	29.24	1.008276
GO:0014706_striated_muscle_tissue_development	CSDA	120	3	4.111607	-1.453504	29	29.24	1.008276
GO:0000768_syncytium_formation_by_plasma_membrane_fusion	NEO1	6	1	27.410714	-1.444286	38	36.01	0.947632
GO:0007032_endosome_organization	STX6	6	1	27.410714	-1.444286	38	36.01	0.947632
GO:0007520_myoblast_fusion	NEO1	6	1	27.410714	-1.444286	38	36.01	0.947632
GO:0030865_cortical_cytoskeleton_organization	RHOQ	6	1	27.410714	-1.444286	38	36.01	0.947632
GO:0045176_apical_protein_localization	RDX	6	1	27.410714	-1.444286	38	36.01	0.947632
GO:0045843_negative_regulation_of_striated_muscle_development	CSDA	6	1	27.410714	-1.444286	38	36.01	0.947632
GO:0046580_negative_regulation_of_Ras_protein_signal_transduction	NUP62	6	1	27.410714	-1.444286	38	36.01	0.947632
GO:0048635_negative_regulation_of_muscle_development	CSDA	6	1	27.410714	-1.444286	38	36.01	0.947632
GO:0051058_negative_regulation_of_small_GTPase_mediated_signal_transduction	NUP62	6	1	27.410714	-1.444286	38	36.01	0.947632
GO:0060284_regulation_of_cell_development	PAX6	122	3	4.044204	-1.435282	39	36.54	0.936923
GO:0060284_regulation_of_cell_development	AGRN	122	3	4.044204	-1.435282	39	36.54	0.936923
GO:0060284_regulation_of_cell_development	BMPR1A	122	3	4.044204	-1.435282	39	36.54	0.936923
GO:0048747_muscle_fiber_development	NEO1	51	2	6.449580	-1.422001	40	36.96	0.924000
GO:0048747_muscle_fiber_development	AGRN	51	2	6.449580	-1.422001	40	36.96	0.924000
GO:0040007_growth	EI24	217	4	3.031600	-1.393656	41	37.48	0.914146
GO:0040007_growth	AGRN	217	4	3.031600	-1.393656	41	37.48	0.914146
GO:0040007_growth	CSDA	217	4	3.031600	-1.393656	41	37.48	0.914146
GO:0040007_growth	BMPR1A	217	4	3.031600	-1.393656	41	37.48	0.914146
GO:0060537_muscle_tissue_development	NEO1	128	3	3.854632	-1.382699	42	37.87	0.901667
GO:0060537_muscle_tissue_development	AGRN	128	3	3.854632	-1.382699	42	37.87	0.901667
GO:0060537_muscle_tissue_development	CSDA	128	3	3.854632	-1.382699	42	37.87	0.901667
GO:0002052_positive_regulation_of_neuroblast_proliferation	PAX6	7	1	23.494898	-1.378609	55	45.42	0.825818
GO:0006014_D-ribose_metabolic_process	ADK	7	1	23.494898	-1.378609	55	45.42	0.825818
GO:0006949_syncytium_formation	NEO1	7	1	23.494898	-1.378609	55	45.42	0.825818
GO:0009200_deoxyribonucleoside_triphosphate_metabolic_process	ADK	7	1	23.494898	-1.378609	55	45.42	0.825818
GO:0009394_2'-deoxyribonucleotide_metabolic_process	ADK	7	1	23.494898	-1.378609	55	45.42	0.825818
GO:0019692_deoxyribose_phosphate_metabolic_process	ADK	7	1	23.494898	-1.378609	55	45.42	0.825818
GO:0021514_ventral_spinal_cord_interneuron_differentiation	PAX6	7	1	23.494898	-1.378609	55	45.42	0.825818
GO:0021520_spinal_cord_motor_neuron_cell_fate_specification	PAX6	7	1	23.494898	-1.378609	55	45.42	0.825818
GO:0021521_ventral_spinal_cord_interneuron_specification	PAX6	7	1	23.494898	-1.378609	55	45.42	0.825818
GO:0021903_rostrocaudal_neural_tube_patterning	PAX6	7	1	23.494898	-1.378609	55	45.42	0.825818
GO:0030521_androgen_receptor_signaling_pathway	DNAJA1	7	1	23.494898	-1.378609	55	45.42	0.825818
GO:0046622_positive_regulation_of_organ_growth	CSDA	7	1	23.494898	-1.378609	55	45.42	0.825818
GO:0060579_ventral_spinal_cord_interneuron_fate_commitment	PAX6	7	1	23.494898	-1.378609	55	45.42	0.825818
GO:0050678_regulation_of_epithelial_cell_proliferation	PAX6	56	2	5.873724	-1.348046	56	46.96	0.838571
GO:0050678_regulation_of_epithelial_cell_proliferation	BMPR1A	56	2	5.873724	-1.348046	56	46.96	0.838571
GO:0001764_neuron_migration	PAX6	57	2	5.770677	-1.334143	58	47.77	0.823621
GO:0001764_neuron_migration	YWHAE	57	2	5.770677	-1.334143	58	47.77	0.823621
GO:0009953_dorsal_ventral_pattern_formation	PAX6	57	2	5.770677	-1.334143	58	47.77	0.823621
GO:0009953_dorsal_ventral_pattern_formation	BMPR1A	57	2	5.770677	-1.334143	58	47.77	0.823621
GO:0007283_spermatogenesis	GPX4	134	3	3.682036	-1.333019	60	47.81	0.796833
GO:0007283_spermatogenesis	DNAJA1	134	3	3.682036	-1.333019	60	47.81	0.796833
GO:0007283_spermatogenesis	CSDA	134	3	3.682036	-1.333019	60	47.81	0.796833
GO:0048232_male_gamete_generation	GPX4	134	3	3.682036	-1.333019	60	47.81	0.796833
GO:0048232_male_gamete_generation	DNAJA1	134	3	3.682036	-1.333019	60	47.81	0.796833
GO:0048232_male_gamete_generation	CSDA	134	3	3.682036	-1.333019	60	47.81	0.796833
GO:0009987_cellular_process	LDHA	3868	27	1.148019	-1.323317	61	48.06	0.787869
GO:0009987_cellular_process	PAX6	3868	27	1.148019	-1.323317	61	48.06	0.787869
GO:0009987_cellular_process	RHOQ	3868	27	1.148019	-1.323317	61	48.06	0.787869
GO:0009987_cellular_process	RDX	3868	27	1.148019	-1.323317	61	48.06	0.787869
GO:0009987_cellular_process	NEO1	3868	27	1.148019	-1.323317	61	48.06	0.787869
GO:0009987_cellular_process	ZIC3	3868	27	1.148019	-1.323317	61	48.06	0.787869
GO:0009987_cellular_process	CCNE1	3868	27	1.148019	-1.323317	61	48.06	0.787869
GO:0009987_cellular_process	UBE2D3	3868	27	1.148019	-1.323317	61	48.06	0.787869
GO:0009987_cellular_process	GPX4	3868	27	1.148019	-1.323317	61	48.06	0.787869
GO:0009987_cellular_process	DNAJA1	3868	27	1.148019	-1.323317	61	48.06	0.787869
GO:0009987_cellular_process	AGRN	3868	27	1.148019	-1.323317	61	48.06	0.787869
GO:0009987_cellular_process	STX6	3868	27	1.148019	-1.323317	61	48.06	0.787869
GO:0009987_cellular_process	HSP90AA1	3868	27	1.148019	-1.323317	61	48.06	0.787869
GO:0009987_cellular_process	CSDA	3868	27	1.148019	-1.323317	61	48.06	0.787869
GO:0009987_cellular_process	YWHAE	3868	27	1.148019	-1.323317	61	48.06	0.787869
GO:0009987_cellular_process	CCND1	3868	27	1.148019	-1.323317	61	48.06	0.787869
GO:0009987_cellular_process	EI24	3868	27	1.148019	-1.323317	61	48.06	0.787869
GO:0009987_cellular_process	ATF4	3868	27	1.148019	-1.323317	61	48.06	0.787869
GO:0009987_cellular_process	NUP62	3868	27	1.148019	-1.323317	61	48.06	0.787869
GO:0009987_cellular_process	SFRP2	3868	27	1.148019	-1.323317	61	48.06	0.787869
GO:0009987_cellular_process	ADK	3868	27	1.148019	-1.323317	61	48.06	0.787869
GO:0009987_cellular_process	TMSB4X	3868	27	1.148019	-1.323317	61	48.06	0.787869
GO:0009987_cellular_process	RAP1B	3868	27	1.148019	-1.323317	61	48.06	0.787869
GO:0009987_cellular_process	SMC1A	3868	27	1.148019	-1.323317	61	48.06	0.787869
GO:0009987_cellular_process	MYBBP1A	3868	27	1.148019	-1.323317	61	48.06	0.787869
GO:0009987_cellular_process	CALM1	3868	27	1.148019	-1.323317	61	48.06	0.787869
GO:0009987_cellular_process	BMPR1A	3868	27	1.148019	-1.323317	61	48.06	0.787869
GO:0006020_inositol_metabolic_process	IMPA1	8	1	20.558036	-1.321886	71	54.25	0.764085
GO:0007009_plasma_membrane_organization	AGRN	8	1	20.558036	-1.321886	71	54.25	0.764085
GO:0008105_asymmetric_protein_localization	RDX	8	1	20.558036	-1.321886	71	54.25	0.764085
GO:0009144_purine_nucleoside_triphosphate_metabolic_process	ADK	8	1	20.558036	-1.321886	71	54.25	0.764085
GO:0021781_glial_cell_fate_commitment	PAX6	8	1	20.558036	-1.321886	71	54.25	0.764085
GO:0040034_regulation_of_development__heterochronic	PAX6	8	1	20.558036	-1.321886	71	54.25	0.764085
GO:0045429_positive_regulation_of_nitric_oxide_biosynthetic_process	HSP90AA1	8	1	20.558036	-1.321886	71	54.25	0.764085
GO:0048505_regulation_of_timing_of_cell_differentiation	PAX6	8	1	20.558036	-1.321886	71	54.25	0.764085
GO:0048638_regulation_of_developmental_growth	AGRN	8	1	20.558036	-1.321886	71	54.25	0.764085
GO:0048742_regulation_of_skeletal_muscle_fiber_development	AGRN	8	1	20.558036	-1.321886	71	54.25	0.764085
GO:0030334_regulation_of_cell_migration	PAX6	59	2	5.575061	-1.307143	73	54.92	0.752329
GO:0030334_regulation_of_cell_migration	TMSB4X	59	2	5.575061	-1.307143	73	54.92	0.752329
GO:0035270_endocrine_system_development	PAX6	59	2	5.575061	-1.307143	73	54.92	0.752329
GO:0035270_endocrine_system_development	BMPR1A	59	2	5.575061	-1.307143	73	54.92	0.752329
GO:0009991_response_to_extracellular_stimulus	LDHA	61	2	5.392272	-1.281157	74	55.86	0.754865
GO:0009991_response_to_extracellular_stimulus	SFRP2	61	2	5.392272	-1.281157	74	55.86	0.754865
GO:0050793_regulation_of_developmental_process	CCND1	703	8	1.871571	-1.279392	75	55.92	0.745600
GO:0050793_regulation_of_developmental_process	EI24	703	8	1.871571	-1.279392	75	55.92	0.745600
GO:0050793_regulation_of_developmental_process	HSP90AA1	703	8	1.871571	-1.279392	75	55.92	0.745600
GO:0050793_regulation_of_developmental_process	PAX6	703	8	1.871571	-1.279392	75	55.92	0.745600
GO:0050793_regulation_of_developmental_process	RHOQ	703	8	1.871571	-1.279392	75	55.92	0.745600
GO:0050793_regulation_of_developmental_process	AGRN	703	8	1.871571	-1.279392	75	55.92	0.745600
GO:0050793_regulation_of_developmental_process	CSDA	703	8	1.871571	-1.279392	75	55.92	0.745600
GO:0050793_regulation_of_developmental_process	BMPR1A	703	8	1.871571	-1.279392	75	55.92	0.745600
GO:0042058_regulation_of_epidermal_growth_factor_receptor_signaling_pathway	NUP62	9	1	18.273810	-1.272002	78	61.98	0.794615
GO:0045428_regulation_of_nitric_oxide_biosynthetic_process	HSP90AA1	9	1	18.273810	-1.272002	78	61.98	0.794615
GO:0051963_regulation_of_synaptogenesis	AGRN	9	1	18.273810	-1.272002	78	61.98	0.794615
GO:0007049_cell_cycle	CCNE1	238	4	2.764106	-1.270037	79	62.05	0.785443
GO:0007049_cell_cycle	CCND1	238	4	2.764106	-1.270037	79	62.05	0.785443
GO:0007049_cell_cycle	SMC1A	238	4	2.764106	-1.270037	79	62.05	0.785443
GO:0007049_cell_cycle	CALM1	238	4	2.764106	-1.270037	79	62.05	0.785443
GO:0021537_telencephalon_development	PAX6	62	2	5.305300	-1.268523	81	62.49	0.771481
GO:0021537_telencephalon_development	YWHAE	62	2	5.305300	-1.268523	81	62.49	0.771481
GO:0030855_epithelial_cell_differentiation	CCND1	62	2	5.305300	-1.268523	81	62.49	0.771481
GO:0030855_epithelial_cell_differentiation	PAX6	62	2	5.305300	-1.268523	81	62.49	0.771481
GO:0045596_negative_regulation_of_cell_differentiation	CCND1	144	3	3.426339	-1.255982	82	62.98	0.768049
GO:0045596_negative_regulation_of_cell_differentiation	PAX6	144	3	3.426339	-1.255982	82	62.98	0.768049
GO:0045596_negative_regulation_of_cell_differentiation	BMPR1A	144	3	3.426339	-1.255982	82	62.98	0.768049
GO:0050794_regulation_of_cellular_process	HSP90AA1	2190	18	1.351761	-1.252876	83	63.08	0.760000
GO:0050794_regulation_of_cellular_process	PAX6	2190	18	1.351761	-1.252876	83	63.08	0.760000
GO:0050794_regulation_of_cellular_process	RHOQ	2190	18	1.351761	-1.252876	83	63.08	0.760000
GO:0050794_regulation_of_cellular_process	NEO1	2190	18	1.351761	-1.252876	83	63.08	0.760000
GO:0050794_regulation_of_cellular_process	CSDA	2190	18	1.351761	-1.252876	83	63.08	0.760000
GO:0050794_regulation_of_cellular_process	YWHAE	2190	18	1.351761	-1.252876	83	63.08	0.760000
GO:0050794_regulation_of_cellular_process	ZIC3	2190	18	1.351761	-1.252876	83	63.08	0.760000
GO:0050794_regulation_of_cellular_process	CCNE1	2190	18	1.351761	-1.252876	83	63.08	0.760000
GO:0050794_regulation_of_cellular_process	EI24	2190	18	1.351761	-1.252876	83	63.08	0.760000
GO:0050794_regulation_of_cellular_process	CCND1	2190	18	1.351761	-1.252876	83	63.08	0.760000
GO:0050794_regulation_of_cellular_process	ATF4	2190	18	1.351761	-1.252876	83	63.08	0.760000
GO:0050794_regulation_of_cellular_process	NUP62	2190	18	1.351761	-1.252876	83	63.08	0.760000
GO:0050794_regulation_of_cellular_process	DNAJA1	2190	18	1.351761	-1.252876	83	63.08	0.760000
GO:0050794_regulation_of_cellular_process	TMSB4X	2190	18	1.351761	-1.252876	83	63.08	0.760000
GO:0050794_regulation_of_cellular_process	RAP1B	2190	18	1.351761	-1.252876	83	63.08	0.760000
GO:0050794_regulation_of_cellular_process	AGRN	2190	18	1.351761	-1.252876	83	63.08	0.760000
GO:0050794_regulation_of_cellular_process	MYBBP1A	2190	18	1.351761	-1.252876	83	63.08	0.760000
GO:0050794_regulation_of_cellular_process	BMPR1A	2190	18	1.351761	-1.252876	83	63.08	0.760000
GO:0030900_forebrain_development	PAX6	146	3	3.379403	-1.241366	84	63.65	0.757738
GO:0030900_forebrain_development	YWHAE	146	3	3.379403	-1.241366	84	63.65	0.757738
GO:0030900_forebrain_development	BMPR1A	146	3	3.379403	-1.241366	84	63.65	0.757738
GO:0022603_regulation_of_anatomical_structure_morphogenesis	CCND1	147	3	3.356414	-1.234151	85	63.8	0.750588
GO:0022603_regulation_of_anatomical_structure_morphogenesis	PAX6	147	3	3.356414	-1.234151	85	63.8	0.750588
GO:0022603_regulation_of_anatomical_structure_morphogenesis	RHOQ	147	3	3.356414	-1.234151	85	63.8	0.750588
GO:0007172_signal_complex_assembly	AGRN	10	1	16.446429	-1.227511	91	70.84	0.778462
GO:0019321_pentose_metabolic_process	ADK	10	1	16.446429	-1.227511	91	70.84	0.778462
GO:0021871_forebrain_regionalization	PAX6	10	1	16.446429	-1.227511	91	70.84	0.778462
GO:0022900_electron_transport_chain	MYBBP1A	10	1	16.446429	-1.227511	91	70.84	0.778462
GO:0022904_respiratory_electron_transport_chain	MYBBP1A	10	1	16.446429	-1.227511	91	70.84	0.778462
GO:0043113_receptor_clustering	AGRN	10	1	16.446429	-1.227511	91	70.84	0.778462
GO:0003007_heart_morphogenesis	ZIC3	67	2	4.909382	-1.208650	92	71.87	0.781196
GO:0003007_heart_morphogenesis	BMPR1A	67	2	4.909382	-1.208650	92	71.87	0.781196
GO:0007389_pattern_specification_process	SFRP2	250	4	2.631429	-1.205701	93	71.93	0.773441
GO:0007389_pattern_specification_process	PAX6	250	4	2.631429	-1.205701	93	71.93	0.773441
GO:0007389_pattern_specification_process	ZIC3	250	4	2.631429	-1.205701	93	71.93	0.773441
GO:0007389_pattern_specification_process	BMPR1A	250	4	2.631429	-1.205701	93	71.93	0.773441
GO:0008104_protein_localization	PAX6	251	4	2.620945	-1.200527	94	72.06	0.766596
GO:0008104_protein_localization	RHOQ	251	4	2.620945	-1.200527	94	72.06	0.766596
GO:0008104_protein_localization	RDX	251	4	2.620945	-1.200527	94	72.06	0.766596
GO:0008104_protein_localization	YWHAE	251	4	2.620945	-1.200527	94	72.06	0.766596
GO:0051173_positive_regulation_of_nitrogen_compound_metabolic_process	ATF4	361	5	2.277899	-1.198089	95	72.15	0.759474
GO:0051173_positive_regulation_of_nitrogen_compound_metabolic_process	HSP90AA1	361	5	2.277899	-1.198089	95	72.15	0.759474
GO:0051173_positive_regulation_of_nitrogen_compound_metabolic_process	PAX6	361	5	2.277899	-1.198089	95	72.15	0.759474
GO:0051173_positive_regulation_of_nitrogen_compound_metabolic_process	AGRN	361	5	2.277899	-1.198089	95	72.15	0.759474
GO:0051173_positive_regulation_of_nitrogen_compound_metabolic_process	ZIC3	361	5	2.277899	-1.198089	95	72.15	0.759474
GO:0007517_muscle_organ_development	NEO1	153	3	3.224790	-1.192110	96	72.49	0.755104
GO:0007517_muscle_organ_development	AGRN	153	3	3.224790	-1.192110	96	72.49	0.755104
GO:0007517_muscle_organ_development	CSDA	153	3	3.224790	-1.192110	96	72.49	0.755104
GO:0009141_nucleoside_triphosphate_metabolic_process	ADK	11	1	14.951299	-1.187384	103	77.57	0.753107
GO:0014902_myotube_differentiation	NEO1	11	1	14.951299	-1.187384	103	77.57	0.753107
GO:0030308_negative_regulation_of_cell_growth	EI24	11	1	14.951299	-1.187384	103	77.57	0.753107
GO:0030968_endoplasmic_reticulum_unfolded_protein_response	CCND1	11	1	14.951299	-1.187384	103	77.57	0.753107
GO:0034620_cellular_response_to_unfolded_protein	CCND1	11	1	14.951299	-1.187384	103	77.57	0.753107
GO:0045026_plasma_membrane_fusion	NEO1	11	1	14.951299	-1.187384	103	77.57	0.753107
GO:0050807_regulation_of_synapse_organization	AGRN	11	1	14.951299	-1.187384	103	77.57	0.753107
GO:0005996_monosaccharide_metabolic_process	ATF4	69	2	4.767081	-1.186117	104	77.87	0.748750
GO:0005996_monosaccharide_metabolic_process	ADK	69	2	4.767081	-1.186117	104	77.87	0.748750
GO:0048870_cell_motility	DNAJA1	257	4	2.559755	-1.170060	105	78.79	0.750381
GO:0048870_cell_motility	PAX6	257	4	2.559755	-1.170060	105	78.79	0.750381
GO:0048870_cell_motility	TMSB4X	257	4	2.559755	-1.170060	105	78.79	0.750381
GO:0048870_cell_motility	YWHAE	257	4	2.559755	-1.170060	105	78.79	0.750381
GO:0006066_alcohol_metabolic_process	ATF4	158	3	3.122740	-1.158627	106	79.5	0.750000
GO:0006066_alcohol_metabolic_process	IMPA1	158	3	3.122740	-1.158627	106	79.5	0.750000
GO:0006066_alcohol_metabolic_process	ADK	158	3	3.122740	-1.158627	106	79.5	0.750000
GO:0007264_small_GTPase_mediated_signal_transduction	NUP62	72	2	4.568452	-1.153688	108	80.2	0.742593
GO:0007264_small_GTPase_mediated_signal_transduction	RAP1B	72	2	4.568452	-1.153688	108	80.2	0.742593
GO:0040012_regulation_of_locomotion	PAX6	72	2	4.568452	-1.153688	108	80.2	0.742593
GO:0040012_regulation_of_locomotion	TMSB4X	72	2	4.568452	-1.153688	108	80.2	0.742593
GO:0006094_gluconeogenesis	ATF4	12	1	13.705357	-1.150860	118	85.7	0.726271
GO:0009262_deoxyribonucleotide_metabolic_process	ADK	12	1	13.705357	-1.150860	118	85.7	0.726271
GO:0019319_hexose_biosynthetic_process	ATF4	12	1	13.705357	-1.150860	118	85.7	0.726271
GO:0021513_spinal_cord_dorsal_ventral_patterning	PAX6	12	1	13.705357	-1.150860	118	85.7	0.726271
GO:0033598_mammary_gland_epithelial_cell_proliferation	CCND1	12	1	13.705357	-1.150860	118	85.7	0.726271
GO:0042278_purine_nucleoside_metabolic_process	ADK	12	1	13.705357	-1.150860	118	85.7	0.726271
GO:0045792_negative_regulation_of_cell_size	EI24	12	1	13.705357	-1.150860	118	85.7	0.726271
GO:0046128_purine_ribonucleoside_metabolic_process	ADK	12	1	13.705357	-1.150860	118	85.7	0.726271
GO:0050803_regulation_of_synapse_structure_and_activity	AGRN	12	1	13.705357	-1.150860	118	85.7	0.726271
GO:0055114_oxidation_reduction	MYBBP1A	12	1	13.705357	-1.150860	118	85.7	0.726271
GO:0051270_regulation_of_cell_motion	PAX6	73	2	4.505871	-1.143224	119	86.25	0.724790
GO:0051270_regulation_of_cell_motion	TMSB4X	73	2	4.505871	-1.143224	119	86.25	0.724790
GO:0022414_reproductive_process	CCND1	376	5	2.187025	-1.136723	120	86.4	0.720000
GO:0022414_reproductive_process	GPX4	376	5	2.187025	-1.136723	120	86.4	0.720000
GO:0022414_reproductive_process	DNAJA1	376	5	2.187025	-1.136723	120	86.4	0.720000
GO:0022414_reproductive_process	CSDA	376	5	2.187025	-1.136723	120	86.4	0.720000
GO:0022414_reproductive_process	BMPR1A	376	5	2.187025	-1.136723	120	86.4	0.720000
GO:0000003_reproduction	CCND1	379	5	2.169714	-1.124877	121	86.83	0.717603
GO:0000003_reproduction	GPX4	379	5	2.169714	-1.124877	121	86.83	0.717603
GO:0000003_reproduction	DNAJA1	379	5	2.169714	-1.124877	121	86.83	0.717603
GO:0000003_reproduction	CSDA	379	5	2.169714	-1.124877	121	86.83	0.717603
GO:0000003_reproduction	BMPR1A	379	5	2.169714	-1.124877	121	86.83	0.717603
GO:0048589_developmental_growth	AGRN	75	2	4.385714	-1.122785	122	87.1	0.713934
GO:0048589_developmental_growth	BMPR1A	75	2	4.385714	-1.122785	122	87.1	0.713934
GO:0006090_pyruvate_metabolic_process	ATF4	13	1	12.651099	-1.117362	127	92.85	0.731102
GO:0009119_ribonucleoside_metabolic_process	ADK	13	1	12.651099	-1.117362	127	92.85	0.731102
GO:0021511_spinal_cord_patterning	PAX6	13	1	12.651099	-1.117362	127	92.85	0.731102
GO:0021879_forebrain_neuron_differentiation	PAX6	13	1	12.651099	-1.117362	127	92.85	0.731102
GO:0060070_Wnt_receptor_signaling_pathway_through_beta-catenin	CCND1	13	1	12.651099	-1.117362	127	92.85	0.731102
GO:0045944_positive_regulation_of_transcription_from_RNA_polymerase_II_promoter	ATF4	269	4	2.445566	-1.111944	128	93.53	0.730703
GO:0045944_positive_regulation_of_transcription_from_RNA_polymerase_II_promoter	PAX6	269	4	2.445566	-1.111944	128	93.53	0.730703
GO:0045944_positive_regulation_of_transcription_from_RNA_polymerase_II_promoter	AGRN	269	4	2.445566	-1.111944	128	93.53	0.730703
GO:0045944_positive_regulation_of_transcription_from_RNA_polymerase_II_promoter	ZIC3	269	4	2.445566	-1.111944	128	93.53	0.730703
GO:0031328_positive_regulation_of_cellular_biosynthetic_process	ATF4	387	5	2.124862	-1.093955	129	94.27	0.730775
GO:0031328_positive_regulation_of_cellular_biosynthetic_process	HSP90AA1	387	5	2.124862	-1.093955	129	94.27	0.730775
GO:0031328_positive_regulation_of_cellular_biosynthetic_process	PAX6	387	5	2.124862	-1.093955	129	94.27	0.730775
GO:0031328_positive_regulation_of_cellular_biosynthetic_process	AGRN	387	5	2.124862	-1.093955	129	94.27	0.730775
GO:0031328_positive_regulation_of_cellular_biosynthetic_process	ZIC3	387	5	2.124862	-1.093955	129	94.27	0.730775
GO:0051716_cellular_response_to_stimulus	CCND1	273	4	2.409733	-1.093361	130	94.33	0.725615
GO:0051716_cellular_response_to_stimulus	LDHA	273	4	2.409733	-1.093361	130	94.33	0.725615
GO:0051716_cellular_response_to_stimulus	SFRP2	273	4	2.409733	-1.093361	130	94.33	0.725615
GO:0051716_cellular_response_to_stimulus	RHOQ	273	4	2.409733	-1.093361	130	94.33	0.725615
GO:0009891_positive_regulation_of_biosynthetic_process	ATF4	388	5	2.119385	-1.090156	131	94.97	0.724962
GO:0009891_positive_regulation_of_biosynthetic_process	HSP90AA1	388	5	2.119385	-1.090156	131	94.97	0.724962
GO:0009891_positive_regulation_of_biosynthetic_process	PAX6	388	5	2.119385	-1.090156	131	94.97	0.724962
GO:0009891_positive_regulation_of_biosynthetic_process	AGRN	388	5	2.119385	-1.090156	131	94.97	0.724962
GO:0009891_positive_regulation_of_biosynthetic_process	ZIC3	388	5	2.119385	-1.090156	131	94.97	0.724962
GO:0033036_macromolecule_localization	PAX6	274	4	2.400938	-1.088774	132	95.13	0.720682
GO:0033036_macromolecule_localization	RHOQ	274	4	2.400938	-1.088774	132	95.13	0.720682
GO:0033036_macromolecule_localization	RDX	274	4	2.400938	-1.088774	132	95.13	0.720682
GO:0033036_macromolecule_localization	YWHAE	274	4	2.400938	-1.088774	132	95.13	0.720682
GO:0006809_nitric_oxide_biosynthetic_process	HSP90AA1	14	1	11.747449	-1.086439	135	99.55	0.737407
GO:0046209_nitric_oxide_metabolic_process	HSP90AA1	14	1	11.747449	-1.086439	135	99.55	0.737407
GO:0048665_neuron_fate_specification	PAX6	14	1	11.747449	-1.086439	135	99.55	0.737407
GO:0048523_negative_regulation_of_cellular_process	EI24	774	8	1.699889	-1.074655	136	100.24	0.737059
GO:0048523_negative_regulation_of_cellular_process	CCND1	774	8	1.699889	-1.074655	136	100.24	0.737059
GO:0048523_negative_regulation_of_cellular_process	NUP62	774	8	1.699889	-1.074655	136	100.24	0.737059
GO:0048523_negative_regulation_of_cellular_process	PAX6	774	8	1.699889	-1.074655	136	100.24	0.737059
GO:0048523_negative_regulation_of_cellular_process	CSDA	774	8	1.699889	-1.074655	136	100.24	0.737059
GO:0048523_negative_regulation_of_cellular_process	MYBBP1A	774	8	1.699889	-1.074655	136	100.24	0.737059
GO:0048523_negative_regulation_of_cellular_process	YWHAE	774	8	1.699889	-1.074655	136	100.24	0.737059
GO:0048523_negative_regulation_of_cellular_process	BMPR1A	774	8	1.699889	-1.074655	136	100.24	0.737059
GO:0007173_epidermal_growth_factor_receptor_signaling_pathway	NUP62	15	1	10.964286	-1.057737	141	106.18	0.753050
GO:0009116_nucleoside_metabolic_process	ADK	15	1	10.964286	-1.057737	141	106.18	0.753050
GO:0021872_generation_of_neurons_in_the_forebrain	PAX6	15	1	10.964286	-1.057737	141	106.18	0.753050
GO:0048709_oligodendrocyte_differentiation	PAX6	15	1	10.964286	-1.057737	141	106.18	0.753050
GO:0060749_mammary_gland_alveolus_development	CCND1	15	1	10.964286	-1.057737	141	106.18	0.753050
GO:0009888_tissue_development	CCND1	525	6	1.879592	-1.039964	142	107.96	0.760282
GO:0009888_tissue_development	PAX6	525	6	1.879592	-1.039964	142	107.96	0.760282
GO:0009888_tissue_development	NEO1	525	6	1.879592	-1.039964	142	107.96	0.760282
GO:0009888_tissue_development	AGRN	525	6	1.879592	-1.039964	142	107.96	0.760282
GO:0009888_tissue_development	CSDA	525	6	1.879592	-1.039964	142	107.96	0.760282
GO:0009888_tissue_development	BMPR1A	525	6	1.879592	-1.039964	142	107.96	0.760282
GO:0048732_gland_development	CCND1	179	3	2.756385	-1.031459	143	108.59	0.759371
GO:0048732_gland_development	PAX6	179	3	2.756385	-1.031459	143	108.59	0.759371
GO:0048732_gland_development	BMPR1A	179	3	2.756385	-1.031459	143	108.59	0.759371
GO:0019751_polyol_metabolic_process	IMPA1	16	1	10.279018	-1.030969	147	112.69	0.766599
GO:0021522_spinal_cord_motor_neuron_differentiation	PAX6	16	1	10.279018	-1.030969	147	112.69	0.766599
GO:0034976_response_to_endoplasmic_reticulum_stress	CCND1	16	1	10.279018	-1.030969	147	112.69	0.766599
GO:0046364_monosaccharide_biosynthetic_process	ATF4	16	1	10.279018	-1.030969	147	112.69	0.766599
GO:0070887_cellular_response_to_chemical_stimulus	CCND1	85	2	3.869748	-1.029338	148	112.94	0.763108
GO:0070887_cellular_response_to_chemical_stimulus	RHOQ	85	2	3.869748	-1.029338	148	112.94	0.763108
GO:0006261_DNA-dependent_DNA_replication	CCNE1	17	1	9.674370	-1.005899	153	119.08	0.778301
GO:0006984_ER-nuclear_signaling_pathway	CCND1	17	1	9.674370	-1.005899	153	119.08	0.778301
GO:0030317_sperm_motility	DNAJA1	17	1	9.674370	-1.005899	153	119.08	0.778301
GO:0043407_negative_regulation_of_MAP_kinase_activity	NUP62	17	1	9.674370	-1.005899	153	119.08	0.778301
GO:0045333_cellular_respiration	MYBBP1A	17	1	9.674370	-1.005899	153	119.08	0.778301
GO:0040011_locomotion	DNAJA1	295	4	2.230024	-0.997570	154	120.0	0.779221
GO:0040011_locomotion	PAX6	295	4	2.230024	-0.997570	154	120.0	0.779221
GO:0040011_locomotion	TMSB4X	295	4	2.230024	-0.997570	154	120.0	0.779221
GO:0040011_locomotion	YWHAE	295	4	2.230024	-0.997570	154	120.0	0.779221
GO:0007276_gamete_generation	GPX4	188	3	2.624430	-0.982749	155	120.88	0.779871
GO:0007276_gamete_generation	DNAJA1	188	3	2.624430	-0.982749	155	120.88	0.779871
GO:0007276_gamete_generation	CSDA	188	3	2.624430	-0.982749	155	120.88	0.779871
GO:0006457_protein_folding	HSP90AA1	18	1	9.136905	-0.982334	162	125.92	0.777284
GO:0010498_proteasomal_protein_catabolic_process	UBE2D3	18	1	9.136905	-0.982334	162	125.92	0.777284
GO:0021517_ventral_spinal_cord_development	PAX6	18	1	9.136905	-0.982334	162	125.92	0.777284
GO:0030178_negative_regulation_of_Wnt_receptor_signaling_pathway	CCND1	18	1	9.136905	-0.982334	162	125.92	0.777284
GO:0043161_proteasomal_ubiquitin-dependent_protein_catabolic_process	UBE2D3	18	1	9.136905	-0.982334	162	125.92	0.777284
GO:0046578_regulation_of_Ras_protein_signal_transduction	NUP62	18	1	9.136905	-0.982334	162	125.92	0.777284
GO:0046620_regulation_of_organ_growth	CSDA	18	1	9.136905	-0.982334	162	125.92	0.777284
GO:0007569_cell_aging	NUP62	19	1	8.656015	-0.960110	168	131.23	0.781131
GO:0007595_lactation	CCND1	19	1	8.656015	-0.960110	168	131.23	0.781131
GO:0030518_steroid_hormone_receptor_signaling_pathway	DNAJA1	19	1	8.656015	-0.960110	168	131.23	0.781131
GO:0042462_eye_photoreceptor_cell_development	PAX6	19	1	8.656015	-0.960110	168	131.23	0.781131
GO:0046165_alcohol_biosynthetic_process	ATF4	19	1	8.656015	-0.960110	168	131.23	0.781131
GO:0051056_regulation_of_small_GTPase_mediated_signal_transduction	NUP62	19	1	8.656015	-0.960110	168	131.23	0.781131
GO:0045893_positive_regulation_of_transcription__DNA-dependent	ATF4	306	4	2.149860	-0.953407	170	132.13	0.777235
GO:0045893_positive_regulation_of_transcription__DNA-dependent	PAX6	306	4	2.149860	-0.953407	170	132.13	0.777235
GO:0045893_positive_regulation_of_transcription__DNA-dependent	AGRN	306	4	2.149860	-0.953407	170	132.13	0.777235
GO:0045893_positive_regulation_of_transcription__DNA-dependent	ZIC3	306	4	2.149860	-0.953407	170	132.13	0.777235
GO:0051254_positive_regulation_of_RNA_metabolic_process	ATF4	306	4	2.149860	-0.953407	170	132.13	0.777235
GO:0051254_positive_regulation_of_RNA_metabolic_process	PAX6	306	4	2.149860	-0.953407	170	132.13	0.777235
GO:0051254_positive_regulation_of_RNA_metabolic_process	AGRN	306	4	2.149860	-0.953407	170	132.13	0.777235
GO:0051254_positive_regulation_of_RNA_metabolic_process	ZIC3	306	4	2.149860	-0.953407	170	132.13	0.777235
GO:0050789_regulation_of_biological_process	HSP90AA1	2357	18	1.255985	-0.941772	171	133.09	0.778304
GO:0050789_regulation_of_biological_process	PAX6	2357	18	1.255985	-0.941772	171	133.09	0.778304
GO:0050789_regulation_of_biological_process	RHOQ	2357	18	1.255985	-0.941772	171	133.09	0.778304
GO:0050789_regulation_of_biological_process	NEO1	2357	18	1.255985	-0.941772	171	133.09	0.778304
GO:0050789_regulation_of_biological_process	CSDA	2357	18	1.255985	-0.941772	171	133.09	0.778304
GO:0050789_regulation_of_biological_process	YWHAE	2357	18	1.255985	-0.941772	171	133.09	0.778304
GO:0050789_regulation_of_biological_process	ZIC3	2357	18	1.255985	-0.941772	171	133.09	0.778304
GO:0050789_regulation_of_biological_process	CCNE1	2357	18	1.255985	-0.941772	171	133.09	0.778304
GO:0050789_regulation_of_biological_process	CCND1	2357	18	1.255985	-0.941772	171	133.09	0.778304
GO:0050789_regulation_of_biological_process	ATF4	2357	18	1.255985	-0.941772	171	133.09	0.778304
GO:0050789_regulation_of_biological_process	EI24	2357	18	1.255985	-0.941772	171	133.09	0.778304
GO:0050789_regulation_of_biological_process	NUP62	2357	18	1.255985	-0.941772	171	133.09	0.778304
GO:0050789_regulation_of_biological_process	DNAJA1	2357	18	1.255985	-0.941772	171	133.09	0.778304
GO:0050789_regulation_of_biological_process	RAP1B	2357	18	1.255985	-0.941772	171	133.09	0.778304
GO:0050789_regulation_of_biological_process	TMSB4X	2357	18	1.255985	-0.941772	171	133.09	0.778304
GO:0050789_regulation_of_biological_process	AGRN	2357	18	1.255985	-0.941772	171	133.09	0.778304
GO:0050789_regulation_of_biological_process	MYBBP1A	2357	18	1.255985	-0.941772	171	133.09	0.778304
GO:0050789_regulation_of_biological_process	BMPR1A	2357	18	1.255985	-0.941772	171	133.09	0.778304
GO:0007416_synaptogenesis	AGRN	20	1	8.223214	-0.939089	174	137.1	0.787931
GO:0007528_neuromuscular_junction_development	AGRN	20	1	8.223214	-0.939089	174	137.1	0.787931
GO:0008360_regulation_of_cell_shape	RHOQ	20	1	8.223214	-0.939089	174	137.1	0.787931
GO:0007548_sex_differentiation	CSDA	98	2	3.356414	-0.925694	175	138.6	0.792000
GO:0007548_sex_differentiation	BMPR1A	98	2	3.356414	-0.925694	175	138.6	0.792000
GO:0001709_cell_fate_determination	PAX6	21	1	7.831633	-0.919155	184	143.15	0.777989
GO:0001754_eye_photoreceptor_cell_differentiation	PAX6	21	1	7.831633	-0.919155	184	143.15	0.777989
GO:0002053_positive_regulation_of_mesenchymal_cell_proliferation	BMPR1A	21	1	7.831633	-0.919155	184	143.15	0.777989
GO:0006944_membrane_fusion	NEO1	21	1	7.831633	-0.919155	184	143.15	0.777989
GO:0010563_negative_regulation_of_phosphorus_metabolic_process	YWHAE	21	1	7.831633	-0.919155	184	143.15	0.777989
GO:0019827_stem_cell_maintenance	BMPR1A	21	1	7.831633	-0.919155	184	143.15	0.777989
GO:0021532_neural_tube_patterning	PAX6	21	1	7.831633	-0.919155	184	143.15	0.777989
GO:0030216_keratinocyte_differentiation	PAX6	21	1	7.831633	-0.919155	184	143.15	0.777989
GO:0045936_negative_regulation_of_phosphate_metabolic_process	YWHAE	21	1	7.831633	-0.919155	184	143.15	0.777989
GO:0007398_ectoderm_development	PAX6	99	2	3.322511	-0.918416	185	143.54	0.775892
GO:0007398_ectoderm_development	BMPR1A	99	2	3.322511	-0.918416	185	143.54	0.775892
GO:0031325_positive_regulation_of_cellular_metabolic_process	ATF4	442	5	1.860456	-0.904817	186	144.05	0.774462
GO:0031325_positive_regulation_of_cellular_metabolic_process	HSP90AA1	442	5	1.860456	-0.904817	186	144.05	0.774462
GO:0031325_positive_regulation_of_cellular_metabolic_process	PAX6	442	5	1.860456	-0.904817	186	144.05	0.774462
GO:0031325_positive_regulation_of_cellular_metabolic_process	AGRN	442	5	1.860456	-0.904817	186	144.05	0.774462
GO:0031325_positive_regulation_of_cellular_metabolic_process	ZIC3	442	5	1.860456	-0.904817	186	144.05	0.774462
GO:0001558_regulation_of_cell_growth	EI24	22	1	7.475649	-0.900206	194	149.8	0.772165
GO:0001947_heart_looping	ZIC3	22	1	7.475649	-0.900206	194	149.8	0.772165
GO:0010463_mesenchymal_cell_proliferation	BMPR1A	22	1	7.475649	-0.900206	194	149.8	0.772165
GO:0010464_regulation_of_mesenchymal_cell_proliferation	BMPR1A	22	1	7.475649	-0.900206	194	149.8	0.772165
GO:0021766_hippocampus_development	YWHAE	22	1	7.475649	-0.900206	194	149.8	0.772165
GO:0042461_photoreceptor_cell_development	PAX6	22	1	7.475649	-0.900206	194	149.8	0.772165
GO:0043112_receptor_metabolic_process	AGRN	22	1	7.475649	-0.900206	194	149.8	0.772165
GO:0048864_stem_cell_development	BMPR1A	22	1	7.475649	-0.900206	194	149.8	0.772165
GO:0009968_negative_regulation_of_signal_transduction	CCND1	103	2	3.193481	-0.890172	195	150.7	0.772821
GO:0009968_negative_regulation_of_signal_transduction	NUP62	103	2	3.193481	-0.890172	195	150.7	0.772821
GO:0050767_regulation_of_neurogenesis	PAX6	104	2	3.162775	-0.883320	196	151.25	0.771684
GO:0050767_regulation_of_neurogenesis	BMPR1A	104	2	3.162775	-0.883320	196	151.25	0.771684
GO:0043388_positive_regulation_of_DNA_binding	CALM1	23	1	7.150621	-0.882153	197	154.18	0.782640
GO:0048519_negative_regulation_of_biological_process	CCND1	859	8	1.531681	-0.869154	198	154.55	0.780556
GO:0048519_negative_regulation_of_biological_process	EI24	859	8	1.531681	-0.869154	198	154.55	0.780556
GO:0048519_negative_regulation_of_biological_process	NUP62	859	8	1.531681	-0.869154	198	154.55	0.780556
GO:0048519_negative_regulation_of_biological_process	PAX6	859	8	1.531681	-0.869154	198	154.55	0.780556
GO:0048519_negative_regulation_of_biological_process	CSDA	859	8	1.531681	-0.869154	198	154.55	0.780556
GO:0048519_negative_regulation_of_biological_process	YWHAE	859	8	1.531681	-0.869154	198	154.55	0.780556
GO:0048519_negative_regulation_of_biological_process	MYBBP1A	859	8	1.531681	-0.869154	198	154.55	0.780556
GO:0048519_negative_regulation_of_biological_process	BMPR1A	859	8	1.531681	-0.869154	198	154.55	0.780556
GO:0021515_cell_differentiation_in_spinal_cord	PAX6	24	1	6.852679	-0.864921	201	158.71	0.789602
GO:0050679_positive_regulation_of_epithelial_cell_proliferation	BMPR1A	24	1	6.852679	-0.864921	201	158.71	0.789602
GO:0051099_positive_regulation_of_binding	CALM1	24	1	6.852679	-0.864921	201	158.71	0.789602
GO:0006928_cell_motion	DNAJA1	330	4	1.993506	-0.864642	203	159.07	0.783596
GO:0006928_cell_motion	PAX6	330	4	1.993506	-0.864642	203	159.07	0.783596
GO:0006928_cell_motion	TMSB4X	330	4	1.993506	-0.864642	203	159.07	0.783596
GO:0006928_cell_motion	YWHAE	330	4	1.993506	-0.864642	203	159.07	0.783596
GO:0051674_localization_of_cell	DNAJA1	330	4	1.993506	-0.864642	203	159.07	0.783596
GO:0051674_localization_of_cell	PAX6	330	4	1.993506	-0.864642	203	159.07	0.783596
GO:0051674_localization_of_cell	TMSB4X	330	4	1.993506	-0.864642	203	159.07	0.783596
GO:0051674_localization_of_cell	YWHAE	330	4	1.993506	-0.864642	203	159.07	0.783596
GO:0051239_regulation_of_multicellular_organismal_process	CCND1	587	6	1.681066	-0.862615	204	159.28	0.780784
GO:0051239_regulation_of_multicellular_organismal_process	HSP90AA1	587	6	1.681066	-0.862615	204	159.28	0.780784
GO:0051239_regulation_of_multicellular_organismal_process	PAX6	587	6	1.681066	-0.862615	204	159.28	0.780784
GO:0051239_regulation_of_multicellular_organismal_process	AGRN	587	6	1.681066	-0.862615	204	159.28	0.780784
GO:0051239_regulation_of_multicellular_organismal_process	CSDA	587	6	1.681066	-0.862615	204	159.28	0.780784
GO:0051239_regulation_of_multicellular_organismal_process	BMPR1A	587	6	1.681066	-0.862615	204	159.28	0.780784
GO:0051093_negative_regulation_of_developmental_process	CCND1	331	4	1.987484	-0.861153	205	159.49	0.778000
GO:0051093_negative_regulation_of_developmental_process	PAX6	331	4	1.987484	-0.861153	205	159.49	0.778000
GO:0051093_negative_regulation_of_developmental_process	CSDA	331	4	1.987484	-0.861153	205	159.49	0.778000
GO:0051093_negative_regulation_of_developmental_process	BMPR1A	331	4	1.987484	-0.861153	205	159.49	0.778000
GO:0009893_positive_regulation_of_metabolic_process	ATF4	458	5	1.795462	-0.856557	206	160.04	0.776893
GO:0009893_positive_regulation_of_metabolic_process	HSP90AA1	458	5	1.795462	-0.856557	206	160.04	0.776893
GO:0009893_positive_regulation_of_metabolic_process	PAX6	458	5	1.795462	-0.856557	206	160.04	0.776893
GO:0009893_positive_regulation_of_metabolic_process	AGRN	458	5	1.795462	-0.856557	206	160.04	0.776893
GO:0009893_positive_regulation_of_metabolic_process	ZIC3	458	5	1.795462	-0.856557	206	160.04	0.776893
GO:0010033_response_to_organic_substance	CCND1	216	3	2.284226	-0.849178	207	160.34	0.774589
GO:0010033_response_to_organic_substance	HSP90AA1	216	3	2.284226	-0.849178	207	160.34	0.774589
GO:0010033_response_to_organic_substance	RHOQ	216	3	2.284226	-0.849178	207	160.34	0.774589
GO:0007492_endoderm_development	BMPR1A	25	1	6.578571	-0.848443	210	163.4	0.778095
GO:0031400_negative_regulation_of_protein_modification_process	YWHAE	25	1	6.578571	-0.848443	210	163.4	0.778095
GO:0035137_hindlimb_morphogenesis	BMPR1A	25	1	6.578571	-0.848443	210	163.4	0.778095
GO:0010648_negative_regulation_of_cell_communication	CCND1	110	2	2.990260	-0.843848	211	164.38	0.779052
GO:0010648_negative_regulation_of_cell_communication	NUP62	110	2	2.990260	-0.843848	211	164.38	0.779052
GO:0031323_regulation_of_cellular_metabolic_process	ATF4	1015	9	1.458304	-0.841765	212	164.5	0.775943
GO:0031323_regulation_of_cellular_metabolic_process	HSP90AA1	1015	9	1.458304	-0.841765	212	164.5	0.775943
GO:0031323_regulation_of_cellular_metabolic_process	NUP62	1015	9	1.458304	-0.841765	212	164.5	0.775943
GO:0031323_regulation_of_cellular_metabolic_process	PAX6	1015	9	1.458304	-0.841765	212	164.5	0.775943
GO:0031323_regulation_of_cellular_metabolic_process	NEO1	1015	9	1.458304	-0.841765	212	164.5	0.775943
GO:0031323_regulation_of_cellular_metabolic_process	AGRN	1015	9	1.458304	-0.841765	212	164.5	0.775943
GO:0031323_regulation_of_cellular_metabolic_process	YWHAE	1015	9	1.458304	-0.841765	212	164.5	0.775943
GO:0031323_regulation_of_cellular_metabolic_process	MYBBP1A	1015	9	1.458304	-0.841765	212	164.5	0.775943
GO:0031323_regulation_of_cellular_metabolic_process	ZIC3	1015	9	1.458304	-0.841765	212	164.5	0.775943
GO:0045941_positive_regulation_of_transcription	ATF4	338	4	1.946323	-0.837164	213	164.82	0.773803
GO:0045941_positive_regulation_of_transcription	PAX6	338	4	1.946323	-0.837164	213	164.82	0.773803
GO:0045941_positive_regulation_of_transcription	AGRN	338	4	1.946323	-0.837164	213	164.82	0.773803
GO:0045941_positive_regulation_of_transcription	ZIC3	338	4	1.946323	-0.837164	213	164.82	0.773803
GO:0007405_neuroblast_proliferation	PAX6	26	1	6.325549	-0.832659	217	168.47	0.776359
GO:0045665_negative_regulation_of_neuron_differentiation	PAX6	26	1	6.325549	-0.832659	217	168.47	0.776359
GO:0046530_photoreceptor_cell_differentiation	PAX6	26	1	6.325549	-0.832659	217	168.47	0.776359
GO:0050680_negative_regulation_of_epithelial_cell_proliferation	PAX6	26	1	6.325549	-0.832659	217	168.47	0.776359
GO:0006793_phosphorus_metabolic_process	CCNE1	340	4	1.934874	-0.830447	219	169.06	0.771963
GO:0006793_phosphorus_metabolic_process	CCND1	340	4	1.934874	-0.830447	219	169.06	0.771963
GO:0006793_phosphorus_metabolic_process	NUP62	340	4	1.934874	-0.830447	219	169.06	0.771963
GO:0006793_phosphorus_metabolic_process	YWHAE	340	4	1.934874	-0.830447	219	169.06	0.771963
GO:0006796_phosphate_metabolic_process	CCNE1	340	4	1.934874	-0.830447	219	169.06	0.771963
GO:0006796_phosphate_metabolic_process	CCND1	340	4	1.934874	-0.830447	219	169.06	0.771963
GO:0006796_phosphate_metabolic_process	NUP62	340	4	1.934874	-0.830447	219	169.06	0.771963
GO:0006796_phosphate_metabolic_process	YWHAE	340	4	1.934874	-0.830447	219	169.06	0.771963
GO:0065007_biological_regulation	HSP90AA1	2593	19	1.205099	-0.830148	220	169.08	0.768545
GO:0065007_biological_regulation	PAX6	2593	19	1.205099	-0.830148	220	169.08	0.768545
GO:0065007_biological_regulation	RHOQ	2593	19	1.205099	-0.830148	220	169.08	0.768545
GO:0065007_biological_regulation	NEO1	2593	19	1.205099	-0.830148	220	169.08	0.768545
GO:0065007_biological_regulation	CSDA	2593	19	1.205099	-0.830148	220	169.08	0.768545
GO:0065007_biological_regulation	YWHAE	2593	19	1.205099	-0.830148	220	169.08	0.768545
GO:0065007_biological_regulation	ZIC3	2593	19	1.205099	-0.830148	220	169.08	0.768545
GO:0065007_biological_regulation	CCNE1	2593	19	1.205099	-0.830148	220	169.08	0.768545
GO:0065007_biological_regulation	CCND1	2593	19	1.205099	-0.830148	220	169.08	0.768545
GO:0065007_biological_regulation	ATF4	2593	19	1.205099	-0.830148	220	169.08	0.768545
GO:0065007_biological_regulation	EI24	2593	19	1.205099	-0.830148	220	169.08	0.768545
GO:0065007_biological_regulation	NUP62	2593	19	1.205099	-0.830148	220	169.08	0.768545
GO:0065007_biological_regulation	DNAJA1	2593	19	1.205099	-0.830148	220	169.08	0.768545
GO:0065007_biological_regulation	RAP1B	2593	19	1.205099	-0.830148	220	169.08	0.768545
GO:0065007_biological_regulation	TMSB4X	2593	19	1.205099	-0.830148	220	169.08	0.768545
GO:0065007_biological_regulation	AGRN	2593	19	1.205099	-0.830148	220	169.08	0.768545
GO:0065007_biological_regulation	MYBBP1A	2593	19	1.205099	-0.830148	220	169.08	0.768545
GO:0065007_biological_regulation	CALM1	2593	19	1.205099	-0.830148	220	169.08	0.768545
GO:0065007_biological_regulation	BMPR1A	2593	19	1.205099	-0.830148	220	169.08	0.768545
GO:0009607_response_to_biotic_stimulus	CCND1	114	2	2.885338	-0.818989	221	169.78	0.768235
GO:0009607_response_to_biotic_stimulus	HSP90AA1	114	2	2.885338	-0.818989	221	169.78	0.768235
GO:0009913_epidermal_cell_differentiation	PAX6	27	1	6.091270	-0.817517	223	172.19	0.772152
GO:0045582_positive_regulation_of_T_cell_differentiation	HSP90AA1	27	1	6.091270	-0.817517	223	172.19	0.772152
GO:0010628_positive_regulation_of_gene_expression	ATF4	346	4	1.901321	-0.810655	224	172.67	0.770848
GO:0010628_positive_regulation_of_gene_expression	PAX6	346	4	1.901321	-0.810655	224	172.67	0.770848
GO:0010628_positive_regulation_of_gene_expression	AGRN	346	4	1.901321	-0.810655	224	172.67	0.770848
GO:0010628_positive_regulation_of_gene_expression	ZIC3	346	4	1.901321	-0.810655	224	172.67	0.770848
GO:0002088_lens_development_in_camera-type_eye	PAX6	28	1	5.873724	-0.802970	229	175.72	0.767336
GO:0006470_protein_amino_acid_dephosphorylation	YWHAE	28	1	5.873724	-0.802970	229	175.72	0.767336
GO:0030111_regulation_of_Wnt_receptor_signaling_pathway	CCND1	28	1	5.873724	-0.802970	229	175.72	0.767336
GO:0045926_negative_regulation_of_growth	EI24	28	1	5.873724	-0.802970	229	175.72	0.767336
GO:0048863_stem_cell_differentiation	BMPR1A	28	1	5.873724	-0.802970	229	175.72	0.767336
GO:0019953_sexual_reproduction	GPX4	228	3	2.164004	-0.798997	230	176.19	0.766043
GO:0019953_sexual_reproduction	DNAJA1	228	3	2.164004	-0.798997	230	176.19	0.766043
GO:0019953_sexual_reproduction	CSDA	228	3	2.164004	-0.798997	230	176.19	0.766043
GO:0007167_enzyme_linked_receptor_protein_signaling_pathway	NUP62	229	3	2.154554	-0.794983	231	176.63	0.764632
GO:0007167_enzyme_linked_receptor_protein_signaling_pathway	AGRN	229	3	2.154554	-0.794983	231	176.63	0.764632
GO:0007167_enzyme_linked_receptor_protein_signaling_pathway	BMPR1A	229	3	2.154554	-0.794983	231	176.63	0.764632
GO:0045935_positive_regulation_of_nucleobase__nucleoside__nucleotide_and_nucleic_acid_metabolic_process	ATF4	352	4	1.868912	-0.791382	232	176.87	0.762371
GO:0045935_positive_regulation_of_nucleobase__nucleoside__nucleotide_and_nucleic_acid_metabolic_process	PAX6	352	4	1.868912	-0.791382	232	176.87	0.762371
GO:0045935_positive_regulation_of_nucleobase__nucleoside__nucleotide_and_nucleic_acid_metabolic_process	AGRN	352	4	1.868912	-0.791382	232	176.87	0.762371
GO:0045935_positive_regulation_of_nucleobase__nucleoside__nucleotide_and_nucleic_acid_metabolic_process	ZIC3	352	4	1.868912	-0.791382	232	176.87	0.762371
GO:0021761_limbic_system_development	YWHAE	29	1	5.671182	-0.788977	236	180.12	0.763220
GO:0044087_regulation_of_cellular_component_biogenesis	AGRN	29	1	5.671182	-0.788977	236	180.12	0.763220
GO:0045621_positive_regulation_of_lymphocyte_differentiation	HSP90AA1	29	1	5.671182	-0.788977	236	180.12	0.763220
GO:0050769_positive_regulation_of_neurogenesis	PAX6	29	1	5.671182	-0.788977	236	180.12	0.763220
GO:0007420_brain_development	PAX6	231	3	2.135900	-0.787029	237	180.23	0.760464
GO:0007420_brain_development	YWHAE	231	3	2.135900	-0.787029	237	180.23	0.760464
GO:0007420_brain_development	BMPR1A	231	3	2.135900	-0.787029	237	180.23	0.760464
GO:0051726_regulation_of_cell_cycle	CCNE1	121	2	2.718418	-0.778015	238	181.58	0.762941
GO:0051726_regulation_of_cell_cycle	CCND1	121	2	2.718418	-0.778015	238	181.58	0.762941
GO:0007435_salivary_gland_morphogenesis	PAX6	30	1	5.482143	-0.775499	242	185.36	0.765950
GO:0030522_intracellular_receptor-mediated_signaling_pathway	DNAJA1	30	1	5.482143	-0.775499	242	185.36	0.765950
GO:0035265_organ_growth	CSDA	30	1	5.482143	-0.775499	242	185.36	0.765950
GO:0060021_palate_development	BMPR1A	30	1	5.482143	-0.775499	242	185.36	0.765950
GO:0016477_cell_migration	PAX6	234	3	2.108516	-0.775279	243	185.54	0.763539
GO:0016477_cell_migration	TMSB4X	234	3	2.108516	-0.775279	243	185.54	0.763539
GO:0016477_cell_migration	YWHAE	234	3	2.108516	-0.775279	243	185.54	0.763539
GO:0016049_cell_growth	EI24	31	1	5.305300	-0.762502	245	192.27	0.784776
GO:0016311_dephosphorylation	YWHAE	31	1	5.305300	-0.762502	245	192.27	0.784776
GO:0051171_regulation_of_nitrogen_compound_metabolic_process	ATF4	771	7	1.493191	-0.755007	246	193.08	0.784878
GO:0051171_regulation_of_nitrogen_compound_metabolic_process	HSP90AA1	771	7	1.493191	-0.755007	246	193.08	0.784878
GO:0051171_regulation_of_nitrogen_compound_metabolic_process	PAX6	771	7	1.493191	-0.755007	246	193.08	0.784878
GO:0051171_regulation_of_nitrogen_compound_metabolic_process	NEO1	771	7	1.493191	-0.755007	246	193.08	0.784878
GO:0051171_regulation_of_nitrogen_compound_metabolic_process	AGRN	771	7	1.493191	-0.755007	246	193.08	0.784878
GO:0051171_regulation_of_nitrogen_compound_metabolic_process	MYBBP1A	771	7	1.493191	-0.755007	246	193.08	0.784878
GO:0051171_regulation_of_nitrogen_compound_metabolic_process	ZIC3	771	7	1.493191	-0.755007	246	193.08	0.784878
GO:0043009_chordate_embryonic_development	SFRP2	365	4	1.802348	-0.751324	247	193.45	0.783198
GO:0043009_chordate_embryonic_development	PAX6	365	4	1.802348	-0.751324	247	193.45	0.783198
GO:0043009_chordate_embryonic_development	CSDA	365	4	1.802348	-0.751324	247	193.45	0.783198
GO:0043009_chordate_embryonic_development	BMPR1A	365	4	1.802348	-0.751324	247	193.45	0.783198
GO:0001707_mesoderm_formation	BMPR1A	32	1	5.139509	-0.749957	250	195.86	0.783440
GO:0048332_mesoderm_morphogenesis	BMPR1A	32	1	5.139509	-0.749957	250	195.86	0.783440
GO:0050768_negative_regulation_of_neurogenesis	BMPR1A	32	1	5.139509	-0.749957	250	195.86	0.783440
GO:0009792_embryonic_development_ending_in_birth_or_egg_hatching	SFRP2	368	4	1.787655	-0.742397	251	196.11	0.781315
GO:0009792_embryonic_development_ending_in_birth_or_egg_hatching	PAX6	368	4	1.787655	-0.742397	251	196.11	0.781315
GO:0009792_embryonic_development_ending_in_birth_or_egg_hatching	CSDA	368	4	1.787655	-0.742397	251	196.11	0.781315
GO:0009792_embryonic_development_ending_in_birth_or_egg_hatching	BMPR1A	368	4	1.787655	-0.742397	251	196.11	0.781315
GO:0045597_positive_regulation_of_cell_differentiation	HSP90AA1	128	2	2.569754	-0.739947	252	196.78	0.780873
GO:0045597_positive_regulation_of_cell_differentiation	PAX6	128	2	2.569754	-0.739947	252	196.78	0.780873
GO:0007431_salivary_gland_development	PAX6	33	1	4.983766	-0.737835	255	199.21	0.781216
GO:0008584_male_gonad_development	CSDA	33	1	4.983766	-0.737835	255	199.21	0.781216
GO:0021987_cerebral_cortex_development	YWHAE	33	1	4.983766	-0.737835	255	199.21	0.781216
GO:0010557_positive_regulation_of_macromolecule_biosynthetic_process	ATF4	371	4	1.773200	-0.733584	256	199.56	0.779531
GO:0010557_positive_regulation_of_macromolecule_biosynthetic_process	PAX6	371	4	1.773200	-0.733584	256	199.56	0.779531
GO:0010557_positive_regulation_of_macromolecule_biosynthetic_process	AGRN	371	4	1.773200	-0.733584	256	199.56	0.779531
GO:0010557_positive_regulation_of_macromolecule_biosynthetic_process	ZIC3	371	4	1.773200	-0.733584	256	199.56	0.779531
GO:0007568_aging	NUP62	34	1	4.837185	-0.726111	261	203.18	0.778467
GO:0010720_positive_regulation_of_cell_development	PAX6	34	1	4.837185	-0.726111	261	203.18	0.778467
GO:0010721_negative_regulation_of_cell_development	BMPR1A	34	1	4.837185	-0.726111	261	203.18	0.778467
GO:0030509_BMP_signaling_pathway	BMPR1A	34	1	4.837185	-0.726111	261	203.18	0.778467
GO:0045927_positive_regulation_of_growth	CSDA	34	1	4.837185	-0.726111	261	203.18	0.778467
GO:0032879_regulation_of_localization	PAX6	248	3	1.989487	-0.723170	262	203.44	0.776489
GO:0032879_regulation_of_localization	RHOQ	248	3	1.989487	-0.723170	262	203.44	0.776489
GO:0032879_regulation_of_localization	TMSB4X	248	3	1.989487	-0.723170	262	203.44	0.776489
GO:0001756_somitogenesis	SFRP2	35	1	4.698980	-0.714761	264	205.75	0.779356
GO:0016051_carbohydrate_biosynthetic_process	ATF4	35	1	4.698980	-0.714761	264	205.75	0.779356
GO:0019222_regulation_of_metabolic_process	ATF4	1088	9	1.360458	-0.705867	265	206.76	0.780226
GO:0019222_regulation_of_metabolic_process	HSP90AA1	1088	9	1.360458	-0.705867	265	206.76	0.780226
GO:0019222_regulation_of_metabolic_process	NUP62	1088	9	1.360458	-0.705867	265	206.76	0.780226
GO:0019222_regulation_of_metabolic_process	PAX6	1088	9	1.360458	-0.705867	265	206.76	0.780226
GO:0019222_regulation_of_metabolic_process	NEO1	1088	9	1.360458	-0.705867	265	206.76	0.780226
GO:0019222_regulation_of_metabolic_process	AGRN	1088	9	1.360458	-0.705867	265	206.76	0.780226
GO:0019222_regulation_of_metabolic_process	YWHAE	1088	9	1.360458	-0.705867	265	206.76	0.780226
GO:0019222_regulation_of_metabolic_process	MYBBP1A	1088	9	1.360458	-0.705867	265	206.76	0.780226
GO:0019222_regulation_of_metabolic_process	ZIC3	1088	9	1.360458	-0.705867	265	206.76	0.780226
GO:0001704_formation_of_primary_germ_layer	BMPR1A	36	1	4.568452	-0.703766	270	210.34	0.779037
GO:0006469_negative_regulation_of_protein_kinase_activity	NUP62	36	1	4.568452	-0.703766	270	210.34	0.779037
GO:0007368_determination_of_left_right_symmetry	ZIC3	36	1	4.568452	-0.703766	270	210.34	0.779037
GO:0021510_spinal_cord_development	PAX6	36	1	4.568452	-0.703766	270	210.34	0.779037
GO:0033673_negative_regulation_of_kinase_activity	NUP62	36	1	4.568452	-0.703766	270	210.34	0.779037
GO:0048729_tissue_morphogenesis	CCND1	255	3	1.934874	-0.698689	271	211.07	0.778856
GO:0048729_tissue_morphogenesis	PAX6	255	3	1.934874	-0.698689	271	211.07	0.778856
GO:0048729_tissue_morphogenesis	BMPR1A	255	3	1.934874	-0.698689	271	211.07	0.778856
GO:0034960_cellular_biopolymer_metabolic_process	CCNE1	1395	11	1.296851	-0.698310	272	211.11	0.776140
GO:0034960_cellular_biopolymer_metabolic_process	CCND1	1395	11	1.296851	-0.698310	272	211.11	0.776140
GO:0034960_cellular_biopolymer_metabolic_process	UBE2D3	1395	11	1.296851	-0.698310	272	211.11	0.776140
GO:0034960_cellular_biopolymer_metabolic_process	ATF4	1395	11	1.296851	-0.698310	272	211.11	0.776140
GO:0034960_cellular_biopolymer_metabolic_process	HSP90AA1	1395	11	1.296851	-0.698310	272	211.11	0.776140
GO:0034960_cellular_biopolymer_metabolic_process	PAX6	1395	11	1.296851	-0.698310	272	211.11	0.776140
GO:0034960_cellular_biopolymer_metabolic_process	NEO1	1395	11	1.296851	-0.698310	272	211.11	0.776140
GO:0034960_cellular_biopolymer_metabolic_process	AGRN	1395	11	1.296851	-0.698310	272	211.11	0.776140
GO:0034960_cellular_biopolymer_metabolic_process	YWHAE	1395	11	1.296851	-0.698310	272	211.11	0.776140
GO:0034960_cellular_biopolymer_metabolic_process	MYBBP1A	1395	11	1.296851	-0.698310	272	211.11	0.776140
GO:0034960_cellular_biopolymer_metabolic_process	ZIC3	1395	11	1.296851	-0.698310	272	211.11	0.776140
GO:0009799_determination_of_symmetry	ZIC3	37	1	4.444981	-0.693104	276	213.73	0.774384
GO:0009855_determination_of_bilateral_symmetry	ZIC3	37	1	4.444981	-0.693104	276	213.73	0.774384
GO:0032869_cellular_response_to_insulin_stimulus	RHOQ	37	1	4.444981	-0.693104	276	213.73	0.774384
GO:0051101_regulation_of_DNA_binding	CALM1	37	1	4.444981	-0.693104	276	213.73	0.774384
GO:0007154_cell_communication	LDHA	1096	9	1.350528	-0.692150	277	213.83	0.771949
GO:0007154_cell_communication	CCND1	1096	9	1.350528	-0.692150	277	213.83	0.771949
GO:0007154_cell_communication	NUP62	1096	9	1.350528	-0.692150	277	213.83	0.771949
GO:0007154_cell_communication	SFRP2	1096	9	1.350528	-0.692150	277	213.83	0.771949
GO:0007154_cell_communication	DNAJA1	1096	9	1.350528	-0.692150	277	213.83	0.771949
GO:0007154_cell_communication	PAX6	1096	9	1.350528	-0.692150	277	213.83	0.771949
GO:0007154_cell_communication	RAP1B	1096	9	1.350528	-0.692150	277	213.83	0.771949
GO:0007154_cell_communication	AGRN	1096	9	1.350528	-0.692150	277	213.83	0.771949
GO:0007154_cell_communication	BMPR1A	1096	9	1.350528	-0.692150	277	213.83	0.771949
GO:0034961_cellular_biopolymer_biosynthetic_process	CCNE1	804	7	1.431903	-0.688760	278	214.27	0.770755
GO:0034961_cellular_biopolymer_biosynthetic_process	ATF4	804	7	1.431903	-0.688760	278	214.27	0.770755
GO:0034961_cellular_biopolymer_biosynthetic_process	PAX6	804	7	1.431903	-0.688760	278	214.27	0.770755
GO:0034961_cellular_biopolymer_biosynthetic_process	NEO1	804	7	1.431903	-0.688760	278	214.27	0.770755
GO:0034961_cellular_biopolymer_biosynthetic_process	AGRN	804	7	1.431903	-0.688760	278	214.27	0.770755
GO:0034961_cellular_biopolymer_biosynthetic_process	MYBBP1A	804	7	1.431903	-0.688760	278	214.27	0.770755
GO:0034961_cellular_biopolymer_biosynthetic_process	ZIC3	804	7	1.431903	-0.688760	278	214.27	0.770755
GO:0007169_transmembrane_receptor_protein_tyrosine_kinase_signaling_pathway	NUP62	139	2	2.366393	-0.685254	280	215.05	0.768036
GO:0007169_transmembrane_receptor_protein_tyrosine_kinase_signaling_pathway	AGRN	139	2	2.366393	-0.685254	280	215.05	0.768036
GO:0034613_cellular_protein_localization	PAX6	139	2	2.366393	-0.685254	280	215.05	0.768036
GO:0034613_cellular_protein_localization	YWHAE	139	2	2.366393	-0.685254	280	215.05	0.768036
GO:0043284_biopolymer_biosynthetic_process	CCNE1	807	7	1.426580	-0.683003	281	215.17	0.765730
GO:0043284_biopolymer_biosynthetic_process	ATF4	807	7	1.426580	-0.683003	281	215.17	0.765730
GO:0043284_biopolymer_biosynthetic_process	PAX6	807	7	1.426580	-0.683003	281	215.17	0.765730
GO:0043284_biopolymer_biosynthetic_process	NEO1	807	7	1.426580	-0.683003	281	215.17	0.765730
GO:0043284_biopolymer_biosynthetic_process	AGRN	807	7	1.426580	-0.683003	281	215.17	0.765730
GO:0043284_biopolymer_biosynthetic_process	MYBBP1A	807	7	1.426580	-0.683003	281	215.17	0.765730
GO:0043284_biopolymer_biosynthetic_process	ZIC3	807	7	1.426580	-0.683003	281	215.17	0.765730
GO:0042493_response_to_drug	EI24	38	1	4.328008	-0.682758	284	218.77	0.770317
GO:0045580_regulation_of_T_cell_differentiation	HSP90AA1	38	1	4.328008	-0.682758	284	218.77	0.770317
GO:0051348_negative_regulation_of_transferase_activity	NUP62	38	1	4.328008	-0.682758	284	218.77	0.770317
GO:0016044_membrane_organization	AGRN	140	2	2.349490	-0.680564	285	219.01	0.768456
GO:0016044_membrane_organization	NEO1	140	2	2.349490	-0.680564	285	219.01	0.768456
GO:0003006_reproductive_developmental_process	CSDA	141	2	2.332827	-0.675918	287	219.5	0.764808
GO:0003006_reproductive_developmental_process	BMPR1A	141	2	2.332827	-0.675918	287	219.5	0.764808
GO:0070727_cellular_macromolecule_localization	PAX6	141	2	2.332827	-0.675918	287	219.5	0.764808
GO:0070727_cellular_macromolecule_localization	YWHAE	141	2	2.332827	-0.675918	287	219.5	0.764808
GO:0031326_regulation_of_cellular_biosynthetic_process	ATF4	812	7	1.417796	-0.673503	288	220.2	0.764583
GO:0031326_regulation_of_cellular_biosynthetic_process	HSP90AA1	812	7	1.417796	-0.673503	288	220.2	0.764583
GO:0031326_regulation_of_cellular_biosynthetic_process	PAX6	812	7	1.417796	-0.673503	288	220.2	0.764583
GO:0031326_regulation_of_cellular_biosynthetic_process	NEO1	812	7	1.417796	-0.673503	288	220.2	0.764583
GO:0031326_regulation_of_cellular_biosynthetic_process	AGRN	812	7	1.417796	-0.673503	288	220.2	0.764583
GO:0031326_regulation_of_cellular_biosynthetic_process	MYBBP1A	812	7	1.417796	-0.673503	288	220.2	0.764583
GO:0031326_regulation_of_cellular_biosynthetic_process	ZIC3	812	7	1.417796	-0.673503	288	220.2	0.764583
GO:0006511_ubiquitin-dependent_protein_catabolic_process	UBE2D3	39	1	4.217033	-0.672713	292	223.06	0.763904
GO:0042475_odontogenesis_of_dentine-containing_tooth	BMPR1A	39	1	4.217033	-0.672713	292	223.06	0.763904
GO:0048663_neuron_fate_commitment	PAX6	39	1	4.217033	-0.672713	292	223.06	0.763904
GO:0070201_regulation_of_establishment_of_protein_localization	RHOQ	39	1	4.217033	-0.672713	292	223.06	0.763904
GO:0009889_regulation_of_biosynthetic_process	ATF4	815	7	1.412577	-0.667859	293	223.53	0.762901
GO:0009889_regulation_of_biosynthetic_process	HSP90AA1	815	7	1.412577	-0.667859	293	223.53	0.762901
GO:0009889_regulation_of_biosynthetic_process	PAX6	815	7	1.412577	-0.667859	293	223.53	0.762901
GO:0009889_regulation_of_biosynthetic_process	NEO1	815	7	1.412577	-0.667859	293	223.53	0.762901
GO:0009889_regulation_of_biosynthetic_process	AGRN	815	7	1.412577	-0.667859	293	223.53	0.762901
GO:0009889_regulation_of_biosynthetic_process	MYBBP1A	815	7	1.412577	-0.667859	293	223.53	0.762901
GO:0009889_regulation_of_biosynthetic_process	ZIC3	815	7	1.412577	-0.667859	293	223.53	0.762901
GO:0035272_exocrine_system_development	PAX6	40	1	4.111607	-0.662952	294	226.16	0.769252
GO:0045449_regulation_of_transcription	ATF4	676	6	1.459742	-0.658228	295	226.7	0.768475
GO:0045449_regulation_of_transcription	PAX6	676	6	1.459742	-0.658228	295	226.7	0.768475
GO:0045449_regulation_of_transcription	NEO1	676	6	1.459742	-0.658228	295	226.7	0.768475
GO:0045449_regulation_of_transcription	AGRN	676	6	1.459742	-0.658228	295	226.7	0.768475
GO:0045449_regulation_of_transcription	MYBBP1A	676	6	1.459742	-0.658228	295	226.7	0.768475
GO:0045449_regulation_of_transcription	ZIC3	676	6	1.459742	-0.658228	295	226.7	0.768475
GO:0006260_DNA_replication	CCNE1	41	1	4.011324	-0.653461	299	230.65	0.771405
GO:0010551_regulation_of_specific_transcription_from_RNA_polymerase_II_promoter	PAX6	41	1	4.011324	-0.653461	299	230.65	0.771405
GO:0015980_energy_derivation_by_oxidation_of_organic_compounds	MYBBP1A	41	1	4.011324	-0.653461	299	230.65	0.771405
GO:0032569_specific_transcription_from_RNA_polymerase_II_promoter	PAX6	41	1	4.011324	-0.653461	299	230.65	0.771405
GO:0005975_carbohydrate_metabolic_process	ATF4	146	2	2.252935	-0.653324	300	231.13	0.770433
GO:0005975_carbohydrate_metabolic_process	ADK	146	2	2.252935	-0.653324	300	231.13	0.770433
GO:0006006_glucose_metabolic_process	ATF4	42	1	3.915816	-0.644228	306	235.6	0.769935
GO:0008361_regulation_of_cell_size	EI24	42	1	3.915816	-0.644228	306	235.6	0.769935
GO:0019941_modification-dependent_protein_catabolic_process	UBE2D3	42	1	3.915816	-0.644228	306	235.6	0.769935
GO:0042476_odontogenesis	BMPR1A	42	1	3.915816	-0.644228	306	235.6	0.769935
GO:0043632_modification-dependent_macromolecule_catabolic_process	UBE2D3	42	1	3.915816	-0.644228	306	235.6	0.769935
GO:0051603_proteolysis_involved_in_cellular_protein_catabolic_process	UBE2D3	42	1	3.915816	-0.644228	306	235.6	0.769935
GO:0008283_cell_proliferation	CCND1	544	5	1.511620	-0.638509	307	236.11	0.769088
GO:0008283_cell_proliferation	NUP62	544	5	1.511620	-0.638509	307	236.11	0.769088
GO:0008283_cell_proliferation	PAX6	544	5	1.511620	-0.638509	307	236.11	0.769088
GO:0008283_cell_proliferation	RAP1B	544	5	1.511620	-0.638509	307	236.11	0.769088
GO:0008283_cell_proliferation	BMPR1A	544	5	1.511620	-0.638509	307	236.11	0.769088
GO:0007224_smoothened_signaling_pathway	PAX6	43	1	3.824751	-0.635239	310	239.86	0.773742
GO:0010001_glial_cell_differentiation	PAX6	43	1	3.824751	-0.635239	310	239.86	0.773742
GO:0032868_response_to_insulin_stimulus	RHOQ	43	1	3.824751	-0.635239	310	239.86	0.773742
GO:0042221_response_to_chemical_stimulus	CCND1	409	4	1.608453	-0.631110	311	240.06	0.771897
GO:0042221_response_to_chemical_stimulus	EI24	409	4	1.608453	-0.631110	311	240.06	0.771897
GO:0042221_response_to_chemical_stimulus	HSP90AA1	409	4	1.608453	-0.631110	311	240.06	0.771897
GO:0042221_response_to_chemical_stimulus	RHOQ	409	4	1.608453	-0.631110	311	240.06	0.771897
GO:0035282_segmentation	SFRP2	44	1	3.737825	-0.626485	314	244.94	0.780064
GO:0044257_cellular_protein_catabolic_process	UBE2D3	44	1	3.737825	-0.626485	314	244.94	0.780064
GO:0050808_synapse_organization	AGRN	44	1	3.737825	-0.626485	314	244.94	0.780064
GO:0007242_intracellular_signaling_cascade	CCND1	411	4	1.600626	-0.626152	315	245.09	0.778063
GO:0007242_intracellular_signaling_cascade	NUP62	411	4	1.600626	-0.626152	315	245.09	0.778063
GO:0007242_intracellular_signaling_cascade	DNAJA1	411	4	1.600626	-0.626152	315	245.09	0.778063
GO:0007242_intracellular_signaling_cascade	RAP1B	411	4	1.600626	-0.626152	315	245.09	0.778063
GO:0044260_cellular_macromolecule_metabolic_process	CCNE1	1447	11	1.250247	-0.620268	316	245.95	0.778323
GO:0044260_cellular_macromolecule_metabolic_process	CCND1	1447	11	1.250247	-0.620268	316	245.95	0.778323
GO:0044260_cellular_macromolecule_metabolic_process	UBE2D3	1447	11	1.250247	-0.620268	316	245.95	0.778323
GO:0044260_cellular_macromolecule_metabolic_process	ATF4	1447	11	1.250247	-0.620268	316	245.95	0.778323
GO:0044260_cellular_macromolecule_metabolic_process	HSP90AA1	1447	11	1.250247	-0.620268	316	245.95	0.778323
GO:0044260_cellular_macromolecule_metabolic_process	PAX6	1447	11	1.250247	-0.620268	316	245.95	0.778323
GO:0044260_cellular_macromolecule_metabolic_process	NEO1	1447	11	1.250247	-0.620268	316	245.95	0.778323
GO:0044260_cellular_macromolecule_metabolic_process	AGRN	1447	11	1.250247	-0.620268	316	245.95	0.778323
GO:0044260_cellular_macromolecule_metabolic_process	YWHAE	1447	11	1.250247	-0.620268	316	245.95	0.778323
GO:0044260_cellular_macromolecule_metabolic_process	MYBBP1A	1447	11	1.250247	-0.620268	316	245.95	0.778323
GO:0044260_cellular_macromolecule_metabolic_process	ZIC3	1447	11	1.250247	-0.620268	316	245.95	0.778323
GO:0032870_cellular_response_to_hormone_stimulus	RHOQ	45	1	3.654762	-0.617954	319	247.41	0.775580
GO:0043623_cellular_protein_complex_assembly	AGRN	45	1	3.654762	-0.617954	319	247.41	0.775580
GO:0046546_development_of_primary_male_sexual_characteristics	CSDA	45	1	3.654762	-0.617954	319	247.41	0.775580
GO:0008285_negative_regulation_of_cell_proliferation	NUP62	155	2	2.122120	-0.615154	321	247.83	0.772056
GO:0008285_negative_regulation_of_cell_proliferation	PAX6	155	2	2.122120	-0.615154	321	247.83	0.772056
GO:0022402_cell_cycle_process	CCND1	155	2	2.122120	-0.615154	321	247.83	0.772056
GO:0022402_cell_cycle_process	SMC1A	155	2	2.122120	-0.615154	321	247.83	0.772056
GO:0048518_positive_regulation_of_biological_process	EI24	995	8	1.322326	-0.611481	322	248.15	0.770652
GO:0048518_positive_regulation_of_biological_process	ATF4	995	8	1.322326	-0.611481	322	248.15	0.770652
GO:0048518_positive_regulation_of_biological_process	HSP90AA1	995	8	1.322326	-0.611481	322	248.15	0.770652
GO:0048518_positive_regulation_of_biological_process	PAX6	995	8	1.322326	-0.611481	322	248.15	0.770652
GO:0048518_positive_regulation_of_biological_process	AGRN	995	8	1.322326	-0.611481	322	248.15	0.770652
GO:0048518_positive_regulation_of_biological_process	CSDA	995	8	1.322326	-0.611481	322	248.15	0.770652
GO:0048518_positive_regulation_of_biological_process	ZIC3	995	8	1.322326	-0.611481	322	248.15	0.770652
GO:0048518_positive_regulation_of_biological_process	BMPR1A	995	8	1.322326	-0.611481	322	248.15	0.770652
GO:0006807_nitrogen_compound_metabolic_process	CCNE1	1147	9	1.290478	-0.609745	323	248.42	0.769102
GO:0006807_nitrogen_compound_metabolic_process	ATF4	1147	9	1.290478	-0.609745	323	248.42	0.769102
GO:0006807_nitrogen_compound_metabolic_process	HSP90AA1	1147	9	1.290478	-0.609745	323	248.42	0.769102
GO:0006807_nitrogen_compound_metabolic_process	ADK	1147	9	1.290478	-0.609745	323	248.42	0.769102
GO:0006807_nitrogen_compound_metabolic_process	PAX6	1147	9	1.290478	-0.609745	323	248.42	0.769102
GO:0006807_nitrogen_compound_metabolic_process	NEO1	1147	9	1.290478	-0.609745	323	248.42	0.769102
GO:0006807_nitrogen_compound_metabolic_process	AGRN	1147	9	1.290478	-0.609745	323	248.42	0.769102
GO:0006807_nitrogen_compound_metabolic_process	MYBBP1A	1147	9	1.290478	-0.609745	323	248.42	0.769102
GO:0006807_nitrogen_compound_metabolic_process	ZIC3	1147	9	1.290478	-0.609745	323	248.42	0.769102
GO:0042063_gliogenesis	PAX6	46	1	3.575311	-0.609636	325	250.45	0.770615
GO:0051098_regulation_of_binding	CALM1	46	1	3.575311	-0.609636	325	250.45	0.770615
GO:0006350_transcription	ATF4	701	6	1.407683	-0.609558	326	250.58	0.768650
GO:0006350_transcription	PAX6	701	6	1.407683	-0.609558	326	250.58	0.768650
GO:0006350_transcription	NEO1	701	6	1.407683	-0.609558	326	250.58	0.768650
GO:0006350_transcription	AGRN	701	6	1.407683	-0.609558	326	250.58	0.768650
GO:0006350_transcription	MYBBP1A	701	6	1.407683	-0.609558	326	250.58	0.768650
GO:0006350_transcription	ZIC3	701	6	1.407683	-0.609558	326	250.58	0.768650
GO:0044267_cellular_protein_metabolic_process	CCNE1	559	5	1.471058	-0.606553	327	251.18	0.768135
GO:0044267_cellular_protein_metabolic_process	UBE2D3	559	5	1.471058	-0.606553	327	251.18	0.768135
GO:0044267_cellular_protein_metabolic_process	CCND1	559	5	1.471058	-0.606553	327	251.18	0.768135
GO:0044267_cellular_protein_metabolic_process	HSP90AA1	559	5	1.471058	-0.606553	327	251.18	0.768135
GO:0044267_cellular_protein_metabolic_process	YWHAE	559	5	1.471058	-0.606553	327	251.18	0.768135
GO:0044249_cellular_biosynthetic_process	CCNE1	1150	9	1.287112	-0.605159	328	251.45	0.766616
GO:0044249_cellular_biosynthetic_process	ATF4	1150	9	1.287112	-0.605159	328	251.45	0.766616
GO:0044249_cellular_biosynthetic_process	HSP90AA1	1150	9	1.287112	-0.605159	328	251.45	0.766616
GO:0044249_cellular_biosynthetic_process	ADK	1150	9	1.287112	-0.605159	328	251.45	0.766616
GO:0044249_cellular_biosynthetic_process	PAX6	1150	9	1.287112	-0.605159	328	251.45	0.766616
GO:0044249_cellular_biosynthetic_process	NEO1	1150	9	1.287112	-0.605159	328	251.45	0.766616
GO:0044249_cellular_biosynthetic_process	AGRN	1150	9	1.287112	-0.605159	328	251.45	0.766616
GO:0044249_cellular_biosynthetic_process	MYBBP1A	1150	9	1.287112	-0.605159	328	251.45	0.766616
GO:0044249_cellular_biosynthetic_process	ZIC3	1150	9	1.287112	-0.605159	328	251.45	0.766616
GO:0045619_regulation_of_lymphocyte_differentiation	HSP90AA1	47	1	3.499240	-0.601523	329	254.58	0.773799
GO:0006139_nucleobase__nucleoside__nucleotide_and_nucleic_acid_metabolic_process	CCNE1	1002	8	1.313088	-0.600211	330	254.69	0.771788
GO:0006139_nucleobase__nucleoside__nucleotide_and_nucleic_acid_metabolic_process	ATF4	1002	8	1.313088	-0.600211	330	254.69	0.771788
GO:0006139_nucleobase__nucleoside__nucleotide_and_nucleic_acid_metabolic_process	ADK	1002	8	1.313088	-0.600211	330	254.69	0.771788
GO:0006139_nucleobase__nucleoside__nucleotide_and_nucleic_acid_metabolic_process	PAX6	1002	8	1.313088	-0.600211	330	254.69	0.771788
GO:0006139_nucleobase__nucleoside__nucleotide_and_nucleic_acid_metabolic_process	NEO1	1002	8	1.313088	-0.600211	330	254.69	0.771788
GO:0006139_nucleobase__nucleoside__nucleotide_and_nucleic_acid_metabolic_process	AGRN	1002	8	1.313088	-0.600211	330	254.69	0.771788
GO:0006139_nucleobase__nucleoside__nucleotide_and_nucleic_acid_metabolic_process	MYBBP1A	1002	8	1.313088	-0.600211	330	254.69	0.771788
GO:0006139_nucleobase__nucleoside__nucleotide_and_nucleic_acid_metabolic_process	ZIC3	1002	8	1.313088	-0.600211	330	254.69	0.771788
GO:0007417_central_nervous_system_development	PAX6	287	3	1.719139	-0.598378	331	254.83	0.769879
GO:0007417_central_nervous_system_development	YWHAE	287	3	1.719139	-0.598378	331	254.83	0.769879
GO:0007417_central_nervous_system_development	BMPR1A	287	3	1.719139	-0.598378	331	254.83	0.769879
GO:0051128_regulation_of_cellular_component_organization	RHOQ	160	2	2.055804	-0.595222	332	255.17	0.768584
GO:0051128_regulation_of_cellular_component_organization	AGRN	160	2	2.055804	-0.595222	332	255.17	0.768584
GO:0007498_mesoderm_development	BMPR1A	48	1	3.426339	-0.593605	335	256.79	0.766537
GO:0019318_hexose_metabolic_process	ATF4	48	1	3.426339	-0.593605	335	256.79	0.766537
GO:0032269_negative_regulation_of_cellular_protein_metabolic_process	YWHAE	48	1	3.426339	-0.593605	335	256.79	0.766537
GO:0019220_regulation_of_phosphate_metabolic_process	NUP62	165	2	1.993506	-0.576128	337	263.46	0.781780
GO:0019220_regulation_of_phosphate_metabolic_process	YWHAE	165	2	1.993506	-0.576128	337	263.46	0.781780
GO:0051174_regulation_of_phosphorus_metabolic_process	NUP62	165	2	1.993506	-0.576128	337	263.46	0.781780
GO:0051174_regulation_of_phosphorus_metabolic_process	YWHAE	165	2	1.993506	-0.576128	337	263.46	0.781780
GO:0010604_positive_regulation_of_macromolecule_metabolic_process	ATF4	433	4	1.519301	-0.574200	338	264.08	0.781302
GO:0010604_positive_regulation_of_macromolecule_metabolic_process	PAX6	433	4	1.519301	-0.574200	338	264.08	0.781302
GO:0010604_positive_regulation_of_macromolecule_metabolic_process	AGRN	433	4	1.519301	-0.574200	338	264.08	0.781302
GO:0010604_positive_regulation_of_macromolecule_metabolic_process	ZIC3	433	4	1.519301	-0.574200	338	264.08	0.781302
GO:0032583_regulation_of_gene-specific_transcription	PAX6	51	1	3.224790	-0.570946	340	266.66	0.784294
GO:0032880_regulation_of_protein_localization	RHOQ	51	1	3.224790	-0.570946	340	266.66	0.784294
GO:0006357_regulation_of_transcription_from_RNA_polymerase_II_promoter	ATF4	435	4	1.512315	-0.569702	341	266.78	0.782346
GO:0006357_regulation_of_transcription_from_RNA_polymerase_II_promoter	PAX6	435	4	1.512315	-0.569702	341	266.78	0.782346
GO:0006357_regulation_of_transcription_from_RNA_polymerase_II_promoter	AGRN	435	4	1.512315	-0.569702	341	266.78	0.782346
GO:0006357_regulation_of_transcription_from_RNA_polymerase_II_promoter	ZIC3	435	4	1.512315	-0.569702	341	266.78	0.782346
GO:0009058_biosynthetic_process	CCNE1	1175	9	1.259726	-0.568015	342	267.39	0.781842
GO:0009058_biosynthetic_process	ATF4	1175	9	1.259726	-0.568015	342	267.39	0.781842
GO:0009058_biosynthetic_process	HSP90AA1	1175	9	1.259726	-0.568015	342	267.39	0.781842
GO:0009058_biosynthetic_process	ADK	1175	9	1.259726	-0.568015	342	267.39	0.781842
GO:0009058_biosynthetic_process	PAX6	1175	9	1.259726	-0.568015	342	267.39	0.781842
GO:0009058_biosynthetic_process	NEO1	1175	9	1.259726	-0.568015	342	267.39	0.781842
GO:0009058_biosynthetic_process	AGRN	1175	9	1.259726	-0.568015	342	267.39	0.781842
GO:0009058_biosynthetic_process	MYBBP1A	1175	9	1.259726	-0.568015	342	267.39	0.781842
GO:0009058_biosynthetic_process	ZIC3	1175	9	1.259726	-0.568015	342	267.39	0.781842
GO:0043283_biopolymer_metabolic_process	CCNE1	1490	11	1.214166	-0.560920	343	268.81	0.783703
GO:0043283_biopolymer_metabolic_process	ATF4	1490	11	1.214166	-0.560920	343	268.81	0.783703
GO:0043283_biopolymer_metabolic_process	CCND1	1490	11	1.214166	-0.560920	343	268.81	0.783703
GO:0043283_biopolymer_metabolic_process	UBE2D3	1490	11	1.214166	-0.560920	343	268.81	0.783703
GO:0043283_biopolymer_metabolic_process	HSP90AA1	1490	11	1.214166	-0.560920	343	268.81	0.783703
GO:0043283_biopolymer_metabolic_process	PAX6	1490	11	1.214166	-0.560920	343	268.81	0.783703
GO:0043283_biopolymer_metabolic_process	NEO1	1490	11	1.214166	-0.560920	343	268.81	0.783703
GO:0043283_biopolymer_metabolic_process	AGRN	1490	11	1.214166	-0.560920	343	268.81	0.783703
GO:0043283_biopolymer_metabolic_process	MYBBP1A	1490	11	1.214166	-0.560920	343	268.81	0.783703
GO:0043283_biopolymer_metabolic_process	YWHAE	1490	11	1.214166	-0.560920	343	268.81	0.783703
GO:0043283_biopolymer_metabolic_process	ZIC3	1490	11	1.214166	-0.560920	343	268.81	0.783703
GO:0030031_cell_projection_assembly	RDX	53	1	3.103100	-0.556682	345	271.35	0.786522
GO:0051248_negative_regulation_of_protein_metabolic_process	YWHAE	53	1	3.103100	-0.556682	345	271.35	0.786522
GO:0006366_transcription_from_RNA_polymerase_II_promoter	ATF4	444	4	1.481660	-0.549901	346	272.4	0.787283
GO:0006366_transcription_from_RNA_polymerase_II_promoter	PAX6	444	4	1.481660	-0.549901	346	272.4	0.787283
GO:0006366_transcription_from_RNA_polymerase_II_promoter	AGRN	444	4	1.481660	-0.549901	346	272.4	0.787283
GO:0006366_transcription_from_RNA_polymerase_II_promoter	ZIC3	444	4	1.481660	-0.549901	346	272.4	0.787283
GO:0006091_generation_of_precursor_metabolites_and_energy	MYBBP1A	54	1	3.045635	-0.549783	352	274.74	0.780511
GO:0006164_purine_nucleotide_biosynthetic_process	ADK	54	1	3.045635	-0.549783	352	274.74	0.780511
GO:0007265_Ras_protein_signal_transduction	NUP62	54	1	3.045635	-0.549783	352	274.74	0.780511
GO:0009566_fertilization	CSDA	54	1	3.045635	-0.549783	352	274.74	0.780511
GO:0043405_regulation_of_MAP_kinase_activity	NUP62	54	1	3.045635	-0.549783	352	274.74	0.780511
GO:0044271_nitrogen_compound_biosynthetic_process	HSP90AA1	54	1	3.045635	-0.549783	352	274.74	0.780511
GO:0010926_anatomical_structure_formation	RDX	447	4	1.471716	-0.543457	353	276.04	0.781983
GO:0010926_anatomical_structure_formation	NEO1	447	4	1.471716	-0.543457	353	276.04	0.781983
GO:0010926_anatomical_structure_formation	AGRN	447	4	1.471716	-0.543457	353	276.04	0.781983
GO:0010926_anatomical_structure_formation	BMPR1A	447	4	1.471716	-0.543457	353	276.04	0.781983
GO:0007126_meiosis	SMC1A	55	1	2.990260	-0.543032	357	277.67	0.777787
GO:0043434_response_to_peptide_hormone_stimulus	RHOQ	55	1	2.990260	-0.543032	357	277.67	0.777787
GO:0048568_embryonic_organ_development	BMPR1A	55	1	2.990260	-0.543032	357	277.67	0.777787
GO:0051327_M_phase_of_meiotic_cell_cycle	SMC1A	55	1	2.990260	-0.543032	357	277.67	0.777787
GO:0051094_positive_regulation_of_developmental_process	EI24	308	3	1.601925	-0.541455	358	277.85	0.776117
GO:0051094_positive_regulation_of_developmental_process	HSP90AA1	308	3	1.601925	-0.541455	358	277.85	0.776117
GO:0051094_positive_regulation_of_developmental_process	PAX6	308	3	1.601925	-0.541455	358	277.85	0.776117
GO:0016310_phosphorylation	CCNE1	309	3	1.596741	-0.538898	359	278.73	0.776407
GO:0016310_phosphorylation	CCND1	309	3	1.596741	-0.538898	359	278.73	0.776407
GO:0016310_phosphorylation	NUP62	309	3	1.596741	-0.538898	359	278.73	0.776407
GO:0001708_cell_fate_specification	PAX6	56	1	2.936862	-0.536423	361	282.18	0.781662
GO:0051321_meiotic_cell_cycle	SMC1A	56	1	2.936862	-0.536423	361	282.18	0.781662
GO:0007166_cell_surface_receptor_linked_signal_transduction	CCND1	597	5	1.377423	-0.532323	362	282.54	0.780497
GO:0007166_cell_surface_receptor_linked_signal_transduction	NUP62	597	5	1.377423	-0.532323	362	282.54	0.780497
GO:0007166_cell_surface_receptor_linked_signal_transduction	PAX6	597	5	1.377423	-0.532323	362	282.54	0.780497
GO:0007166_cell_surface_receptor_linked_signal_transduction	AGRN	597	5	1.377423	-0.532323	362	282.54	0.780497
GO:0007166_cell_surface_receptor_linked_signal_transduction	BMPR1A	597	5	1.377423	-0.532323	362	282.54	0.780497
GO:0048522_positive_regulation_of_cellular_process	ATF4	895	7	1.286313	-0.531863	363	282.6	0.778512
GO:0048522_positive_regulation_of_cellular_process	EI24	895	7	1.286313	-0.531863	363	282.6	0.778512
GO:0048522_positive_regulation_of_cellular_process	HSP90AA1	895	7	1.286313	-0.531863	363	282.6	0.778512
GO:0048522_positive_regulation_of_cellular_process	PAX6	895	7	1.286313	-0.531863	363	282.6	0.778512
GO:0048522_positive_regulation_of_cellular_process	AGRN	895	7	1.286313	-0.531863	363	282.6	0.778512
GO:0048522_positive_regulation_of_cellular_process	ZIC3	895	7	1.286313	-0.531863	363	282.6	0.778512
GO:0048522_positive_regulation_of_cellular_process	BMPR1A	895	7	1.286313	-0.531863	363	282.6	0.778512
GO:0010556_regulation_of_macromolecule_biosynthetic_process	ATF4	745	6	1.324545	-0.531800	364	282.76	0.776813
GO:0010556_regulation_of_macromolecule_biosynthetic_process	PAX6	745	6	1.324545	-0.531800	364	282.76	0.776813
GO:0010556_regulation_of_macromolecule_biosynthetic_process	NEO1	745	6	1.324545	-0.531800	364	282.76	0.776813
GO:0010556_regulation_of_macromolecule_biosynthetic_process	AGRN	745	6	1.324545	-0.531800	364	282.76	0.776813
GO:0010556_regulation_of_macromolecule_biosynthetic_process	MYBBP1A	745	6	1.324545	-0.531800	364	282.76	0.776813
GO:0010556_regulation_of_macromolecule_biosynthetic_process	ZIC3	745	6	1.324545	-0.531800	364	282.76	0.776813
GO:0033365_protein_localization_in_organelle	PAX6	57	1	2.885338	-0.529952	366	285.78	0.780820
GO:0045444_fat_cell_differentiation	CCND1	57	1	2.885338	-0.529952	366	285.78	0.780820
GO:0034622_cellular_macromolecular_complex_assembly	AGRN	58	1	2.835591	-0.523613	367	287.07	0.782207
GO:0045184_establishment_of_protein_localization	RHOQ	180	2	1.827381	-0.523375	368	287.19	0.780408
GO:0045184_establishment_of_protein_localization	YWHAE	180	2	1.827381	-0.523375	368	287.19	0.780408
GO:0034645_cellular_macromolecule_biosynthetic_process	CCNE1	901	7	1.277747	-0.522711	369	287.34	0.778699
GO:0034645_cellular_macromolecule_biosynthetic_process	ATF4	901	7	1.277747	-0.522711	369	287.34	0.778699
GO:0034645_cellular_macromolecule_biosynthetic_process	PAX6	901	7	1.277747	-0.522711	369	287.34	0.778699
GO:0034645_cellular_macromolecule_biosynthetic_process	NEO1	901	7	1.277747	-0.522711	369	287.34	0.778699
GO:0034645_cellular_macromolecule_biosynthetic_process	AGRN	901	7	1.277747	-0.522711	369	287.34	0.778699
GO:0034645_cellular_macromolecule_biosynthetic_process	MYBBP1A	901	7	1.277747	-0.522711	369	287.34	0.778699
GO:0034645_cellular_macromolecule_biosynthetic_process	ZIC3	901	7	1.277747	-0.522711	369	287.34	0.778699
GO:0016055_Wnt_receptor_signaling_pathway	CCND1	59	1	2.787530	-0.517403	371	289.71	0.780889
GO:0050870_positive_regulation_of_T_cell_activation	HSP90AA1	59	1	2.787530	-0.517403	371	289.71	0.780889
GO:0019219_regulation_of_nucleobase__nucleoside__nucleotide_and_nucleic_acid_metabolic_process	ATF4	757	6	1.303548	-0.512208	372	290.66	0.781344
GO:0019219_regulation_of_nucleobase__nucleoside__nucleotide_and_nucleic_acid_metabolic_process	PAX6	757	6	1.303548	-0.512208	372	290.66	0.781344
GO:0019219_regulation_of_nucleobase__nucleoside__nucleotide_and_nucleic_acid_metabolic_process	NEO1	757	6	1.303548	-0.512208	372	290.66	0.781344
GO:0019219_regulation_of_nucleobase__nucleoside__nucleotide_and_nucleic_acid_metabolic_process	AGRN	757	6	1.303548	-0.512208	372	290.66	0.781344
GO:0019219_regulation_of_nucleobase__nucleoside__nucleotide_and_nucleic_acid_metabolic_process	MYBBP1A	757	6	1.303548	-0.512208	372	290.66	0.781344
GO:0019219_regulation_of_nucleobase__nucleoside__nucleotide_and_nucleic_acid_metabolic_process	ZIC3	757	6	1.303548	-0.512208	372	290.66	0.781344
GO:0009059_macromolecule_biosynthetic_process	CCNE1	910	7	1.265110	-0.509238	373	291.54	0.781609
GO:0009059_macromolecule_biosynthetic_process	ATF4	910	7	1.265110	-0.509238	373	291.54	0.781609
GO:0009059_macromolecule_biosynthetic_process	PAX6	910	7	1.265110	-0.509238	373	291.54	0.781609
GO:0009059_macromolecule_biosynthetic_process	NEO1	910	7	1.265110	-0.509238	373	291.54	0.781609
GO:0009059_macromolecule_biosynthetic_process	AGRN	910	7	1.265110	-0.509238	373	291.54	0.781609
GO:0009059_macromolecule_biosynthetic_process	MYBBP1A	910	7	1.265110	-0.509238	373	291.54	0.781609
GO:0009059_macromolecule_biosynthetic_process	ZIC3	910	7	1.265110	-0.509238	373	291.54	0.781609
GO:0007165_signal_transduction	CCND1	915	7	1.258197	-0.501882	374	293.84	0.785668
GO:0007165_signal_transduction	NUP62	915	7	1.258197	-0.501882	374	293.84	0.785668
GO:0007165_signal_transduction	DNAJA1	915	7	1.258197	-0.501882	374	293.84	0.785668
GO:0007165_signal_transduction	PAX6	915	7	1.258197	-0.501882	374	293.84	0.785668
GO:0007165_signal_transduction	RAP1B	915	7	1.258197	-0.501882	374	293.84	0.785668
GO:0007165_signal_transduction	AGRN	915	7	1.258197	-0.501882	374	293.84	0.785668
GO:0007165_signal_transduction	BMPR1A	915	7	1.258197	-0.501882	374	293.84	0.785668
GO:0022604_regulation_of_cell_morphogenesis	RHOQ	62	1	2.652650	-0.499496	375	296.36	0.790293
GO:0007369_gastrulation	BMPR1A	63	1	2.610544	-0.493757	378	298.39	0.789392
GO:0009165_nucleotide_biosynthetic_process	ADK	63	1	2.610544	-0.493757	378	298.39	0.789392
GO:0051216_cartilage_development	BMPR1A	63	1	2.610544	-0.493757	378	298.39	0.789392
GO:0080090_regulation_of_primary_metabolic_process	ATF4	926	7	1.243251	-0.486019	379	301.08	0.794406
GO:0080090_regulation_of_primary_metabolic_process	PAX6	926	7	1.243251	-0.486019	379	301.08	0.794406
GO:0080090_regulation_of_primary_metabolic_process	NEO1	926	7	1.243251	-0.486019	379	301.08	0.794406
GO:0080090_regulation_of_primary_metabolic_process	AGRN	926	7	1.243251	-0.486019	379	301.08	0.794406
GO:0080090_regulation_of_primary_metabolic_process	YWHAE	926	7	1.243251	-0.486019	379	301.08	0.794406
GO:0080090_regulation_of_primary_metabolic_process	MYBBP1A	926	7	1.243251	-0.486019	379	301.08	0.794406
GO:0080090_regulation_of_primary_metabolic_process	ZIC3	926	7	1.243251	-0.486019	379	301.08	0.794406
GO:0043086_negative_regulation_of_catalytic_activity	NUP62	65	1	2.530220	-0.482598	380	302.58	0.796263
GO:0046907_intracellular_transport	MYBBP1A	194	2	1.695508	-0.479509	381	302.98	0.795223
GO:0046907_intracellular_transport	YWHAE	194	2	1.695508	-0.479509	381	302.98	0.795223
GO:0010468_regulation_of_gene_expression	ATF4	778	6	1.268362	-0.479468	382	303.12	0.793508
GO:0010468_regulation_of_gene_expression	PAX6	778	6	1.268362	-0.479468	382	303.12	0.793508
GO:0010468_regulation_of_gene_expression	NEO1	778	6	1.268362	-0.479468	382	303.12	0.793508
GO:0010468_regulation_of_gene_expression	AGRN	778	6	1.268362	-0.479468	382	303.12	0.793508
GO:0010468_regulation_of_gene_expression	MYBBP1A	778	6	1.268362	-0.479468	382	303.12	0.793508
GO:0010468_regulation_of_gene_expression	ZIC3	778	6	1.268362	-0.479468	382	303.12	0.793508
GO:0007507_heart_development	ZIC3	195	2	1.686813	-0.476552	383	305.27	0.797050
GO:0007507_heart_development	BMPR1A	195	2	1.686813	-0.476552	383	305.27	0.797050
GO:0060255_regulation_of_macromolecule_metabolic_process	ATF4	936	7	1.229968	-0.471972	384	305.74	0.796198
GO:0060255_regulation_of_macromolecule_metabolic_process	PAX6	936	7	1.229968	-0.471972	384	305.74	0.796198
GO:0060255_regulation_of_macromolecule_metabolic_process	NEO1	936	7	1.229968	-0.471972	384	305.74	0.796198
GO:0060255_regulation_of_macromolecule_metabolic_process	AGRN	936	7	1.229968	-0.471972	384	305.74	0.796198
GO:0060255_regulation_of_macromolecule_metabolic_process	YWHAE	936	7	1.229968	-0.471972	384	305.74	0.796198
GO:0060255_regulation_of_macromolecule_metabolic_process	MYBBP1A	936	7	1.229968	-0.471972	384	305.74	0.796198
GO:0060255_regulation_of_macromolecule_metabolic_process	ZIC3	936	7	1.229968	-0.471972	384	305.74	0.796198
GO:0002009_morphogenesis_of_an_epithelium	CCND1	198	2	1.661255	-0.467816	386	308.11	0.798212
GO:0002009_morphogenesis_of_an_epithelium	PAX6	198	2	1.661255	-0.467816	386	308.11	0.798212
GO:0060429_epithelium_development	CCND1	198	2	1.661255	-0.467816	386	308.11	0.798212
GO:0060429_epithelium_development	PAX6	198	2	1.661255	-0.467816	386	308.11	0.798212
GO:0034962_cellular_biopolymer_catabolic_process	UBE2D3	68	1	2.418592	-0.466617	388	309.25	0.797036
GO:0042692_muscle_cell_differentiation	NEO1	68	1	2.418592	-0.466617	388	309.25	0.797036
GO:0008406_gonad_development	CSDA	70	1	2.349490	-0.456431	390	313.13	0.802897
GO:0048592_eye_morphogenesis	PAX6	70	1	2.349490	-0.456431	390	313.13	0.802897
GO:0043170_macromolecule_metabolic_process	CCNE1	1576	11	1.147911	-0.455211	391	313.34	0.801381
GO:0043170_macromolecule_metabolic_process	CCND1	1576	11	1.147911	-0.455211	391	313.34	0.801381
GO:0043170_macromolecule_metabolic_process	ATF4	1576	11	1.147911	-0.455211	391	313.34	0.801381
GO:0043170_macromolecule_metabolic_process	UBE2D3	1576	11	1.147911	-0.455211	391	313.34	0.801381
GO:0043170_macromolecule_metabolic_process	HSP90AA1	1576	11	1.147911	-0.455211	391	313.34	0.801381
GO:0043170_macromolecule_metabolic_process	PAX6	1576	11	1.147911	-0.455211	391	313.34	0.801381
GO:0043170_macromolecule_metabolic_process	NEO1	1576	11	1.147911	-0.455211	391	313.34	0.801381
GO:0043170_macromolecule_metabolic_process	AGRN	1576	11	1.147911	-0.455211	391	313.34	0.801381
GO:0043170_macromolecule_metabolic_process	YWHAE	1576	11	1.147911	-0.455211	391	313.34	0.801381
GO:0043170_macromolecule_metabolic_process	MYBBP1A	1576	11	1.147911	-0.455211	391	313.34	0.801381
GO:0043170_macromolecule_metabolic_process	ZIC3	1576	11	1.147911	-0.455211	391	313.34	0.801381
GO:0006913_nucleocytoplasmic_transport	MYBBP1A	71	1	2.316398	-0.451471	392	315.28	0.804286
GO:0022607_cellular_component_assembly	RDX	204	2	1.612395	-0.450918	393	315.49	0.802774
GO:0022607_cellular_component_assembly	AGRN	204	2	1.612395	-0.450918	393	315.49	0.802774
GO:0021915_neural_tube_development	PAX6	72	1	2.284226	-0.446596	396	319.17	0.805985
GO:0030879_mammary_gland_development	CCND1	72	1	2.284226	-0.446596	396	319.17	0.805985
GO:0051169_nuclear_transport	MYBBP1A	72	1	2.284226	-0.446596	396	319.17	0.805985
GO:0048869_cellular_developmental_process	CCND1	1113	8	1.182133	-0.443306	397	319.45	0.804660
GO:0048869_cellular_developmental_process	HSP90AA1	1113	8	1.182133	-0.443306	397	319.45	0.804660
GO:0048869_cellular_developmental_process	PAX6	1113	8	1.182133	-0.443306	397	319.45	0.804660
GO:0048869_cellular_developmental_process	RHOQ	1113	8	1.182133	-0.443306	397	319.45	0.804660
GO:0048869_cellular_developmental_process	AGRN	1113	8	1.182133	-0.443306	397	319.45	0.804660
GO:0048869_cellular_developmental_process	NEO1	1113	8	1.182133	-0.443306	397	319.45	0.804660
GO:0048869_cellular_developmental_process	YWHAE	1113	8	1.182133	-0.443306	397	319.45	0.804660
GO:0048869_cellular_developmental_process	BMPR1A	1113	8	1.182133	-0.443306	397	319.45	0.804660
GO:0006163_purine_nucleotide_metabolic_process	ADK	73	1	2.252935	-0.441803	398	321.04	0.806633
GO:0008284_positive_regulation_of_cell_proliferation	PAX6	208	2	1.581387	-0.440061	399	321.77	0.806441
GO:0008284_positive_regulation_of_cell_proliferation	BMPR1A	208	2	1.581387	-0.440061	399	321.77	0.806441
GO:0048468_cell_development	PAX6	654	5	1.257372	-0.436845	400	322.71	0.806775
GO:0048468_cell_development	NEO1	654	5	1.257372	-0.436845	400	322.71	0.806775
GO:0048468_cell_development	AGRN	654	5	1.257372	-0.436845	400	322.71	0.806775
GO:0048468_cell_development	YWHAE	654	5	1.257372	-0.436845	400	322.71	0.806775
GO:0048468_cell_development	BMPR1A	654	5	1.257372	-0.436845	400	322.71	0.806775
GO:0019538_protein_metabolic_process	CCNE1	655	5	1.255453	-0.435322	401	322.84	0.805087
GO:0019538_protein_metabolic_process	CCND1	655	5	1.255453	-0.435322	401	322.84	0.805087
GO:0019538_protein_metabolic_process	UBE2D3	655	5	1.255453	-0.435322	401	322.84	0.805087
GO:0019538_protein_metabolic_process	HSP90AA1	655	5	1.255453	-0.435322	401	322.84	0.805087
GO:0019538_protein_metabolic_process	YWHAE	655	5	1.255453	-0.435322	401	322.84	0.805087
GO:0016043_cellular_component_organization	STX6	964	7	1.194243	-0.434462	402	322.93	0.803308
GO:0016043_cellular_component_organization	GPX4	964	7	1.194243	-0.434462	402	322.93	0.803308
GO:0016043_cellular_component_organization	PAX6	964	7	1.194243	-0.434462	402	322.93	0.803308
GO:0016043_cellular_component_organization	RHOQ	964	7	1.194243	-0.434462	402	322.93	0.803308
GO:0016043_cellular_component_organization	RDX	964	7	1.194243	-0.434462	402	322.93	0.803308
GO:0016043_cellular_component_organization	AGRN	964	7	1.194243	-0.434462	402	322.93	0.803308
GO:0016043_cellular_component_organization	NEO1	964	7	1.194243	-0.434462	402	322.93	0.803308
GO:0044265_cellular_macromolecule_catabolic_process	UBE2D3	75	1	2.192857	-0.432458	403	324.13	0.804293
GO:0006508_proteolysis	UBE2D3	76	1	2.164004	-0.427900	406	326.09	0.803177
GO:0009725_response_to_hormone_stimulus	RHOQ	76	1	2.164004	-0.427900	406	326.09	0.803177
GO:0034621_cellular_macromolecular_complex_subunit_organization	AGRN	76	1	2.164004	-0.427900	406	326.09	0.803177
GO:0006461_protein_complex_assembly	AGRN	78	1	2.108516	-0.419005	409	329.39	0.805355
GO:0051251_positive_regulation_of_lymphocyte_activation	HSP90AA1	78	1	2.108516	-0.419005	409	329.39	0.805355
GO:0070271_protein_complex_biogenesis	AGRN	78	1	2.108516	-0.419005	409	329.39	0.805355
GO:0044092_negative_regulation_of_molecular_function	NUP62	80	1	2.055804	-0.410391	410	333.21	0.812707
GO:0001701_in_utero_embryonic_development	CSDA	221	2	1.488365	-0.406864	411	333.92	0.812457
GO:0001701_in_utero_embryonic_development	BMPR1A	221	2	1.488365	-0.406864	411	333.92	0.812457
GO:0051641_cellular_localization	PAX6	370	3	1.333494	-0.405122	412	334.6	0.812136
GO:0051641_cellular_localization	MYBBP1A	370	3	1.333494	-0.405122	412	334.6	0.812136
GO:0051641_cellular_localization	YWHAE	370	3	1.333494	-0.405122	412	334.6	0.812136
GO:0002696_positive_regulation_of_leukocyte_activation	HSP90AA1	82	1	2.005662	-0.402044	415	336.61	0.811108
GO:0007411_axon_guidance	PAX6	82	1	2.005662	-0.402044	415	336.61	0.811108
GO:0045664_regulation_of_neuron_differentiation	PAX6	82	1	2.005662	-0.402044	415	336.61	0.811108
GO:0006325_chromatin_organization	GPX4	83	1	1.981497	-0.397966	417	338.65	0.812110
GO:0050867_positive_regulation_of_cell_activation	HSP90AA1	83	1	1.981497	-0.397966	417	338.65	0.812110
GO:0045137_development_of_primary_sexual_characteristics	CSDA	84	1	1.957908	-0.393951	418	339.53	0.812273
GO:0000279_M_phase	SMC1A	85	1	1.934874	-0.389996	419	341.19	0.814296
GO:0006605_protein_targeting	YWHAE	86	1	1.912375	-0.386100	423	343.92	0.813050
GO:0032504_multicellular_organism_reproduction	CCND1	86	1	1.912375	-0.386100	423	343.92	0.813050
GO:0034641_cellular_nitrogen_compound_metabolic_process	HSP90AA1	86	1	1.912375	-0.386100	423	343.92	0.813050
GO:0048609_reproductive_process_in_a_multicellular_organism	CCND1	86	1	1.912375	-0.386100	423	343.92	0.813050
GO:0007178_transmembrane_receptor_protein_serine_threonine_kinase_signaling_pathway	BMPR1A	87	1	1.890394	-0.382261	425	346.45	0.815176
GO:0022612_gland_morphogenesis	PAX6	87	1	1.890394	-0.382261	425	346.45	0.815176
GO:0043687_post-translational_protein_modification	CCNE1	384	3	1.284877	-0.379680	426	346.76	0.813991
GO:0043687_post-translational_protein_modification	CCND1	384	3	1.284877	-0.379680	426	346.76	0.813991
GO:0043687_post-translational_protein_modification	YWHAE	384	3	1.284877	-0.379680	426	346.76	0.813991
GO:0050863_regulation_of_T_cell_activation	HSP90AA1	88	1	1.868912	-0.378479	427	348.07	0.815152
GO:0008152_metabolic_process	IMPA1	2133	14	1.079466	-0.378253	428	348.19	0.813528
GO:0008152_metabolic_process	HSP90AA1	2133	14	1.079466	-0.378253	428	348.19	0.813528
GO:0008152_metabolic_process	PAX6	2133	14	1.079466	-0.378253	428	348.19	0.813528
GO:0008152_metabolic_process	NEO1	2133	14	1.079466	-0.378253	428	348.19	0.813528
GO:0008152_metabolic_process	YWHAE	2133	14	1.079466	-0.378253	428	348.19	0.813528
GO:0008152_metabolic_process	ZIC3	2133	14	1.079466	-0.378253	428	348.19	0.813528
GO:0008152_metabolic_process	CCNE1	2133	14	1.079466	-0.378253	428	348.19	0.813528
GO:0008152_metabolic_process	CCND1	2133	14	1.079466	-0.378253	428	348.19	0.813528
GO:0008152_metabolic_process	ATF4	2133	14	1.079466	-0.378253	428	348.19	0.813528
GO:0008152_metabolic_process	UBE2D3	2133	14	1.079466	-0.378253	428	348.19	0.813528
GO:0008152_metabolic_process	NUP62	2133	14	1.079466	-0.378253	428	348.19	0.813528
GO:0008152_metabolic_process	ADK	2133	14	1.079466	-0.378253	428	348.19	0.813528
GO:0008152_metabolic_process	AGRN	2133	14	1.079466	-0.378253	428	348.19	0.813528
GO:0008152_metabolic_process	MYBBP1A	2133	14	1.079466	-0.378253	428	348.19	0.813528
GO:0044237_cellular_metabolic_process	HSP90AA1	1974	13	1.083098	-0.375483	429	348.81	0.813077
GO:0044237_cellular_metabolic_process	PAX6	1974	13	1.083098	-0.375483	429	348.81	0.813077
GO:0044237_cellular_metabolic_process	NEO1	1974	13	1.083098	-0.375483	429	348.81	0.813077
GO:0044237_cellular_metabolic_process	YWHAE	1974	13	1.083098	-0.375483	429	348.81	0.813077
GO:0044237_cellular_metabolic_process	ZIC3	1974	13	1.083098	-0.375483	429	348.81	0.813077
GO:0044237_cellular_metabolic_process	CCNE1	1974	13	1.083098	-0.375483	429	348.81	0.813077
GO:0044237_cellular_metabolic_process	ATF4	1974	13	1.083098	-0.375483	429	348.81	0.813077
GO:0044237_cellular_metabolic_process	CCND1	1974	13	1.083098	-0.375483	429	348.81	0.813077
GO:0044237_cellular_metabolic_process	UBE2D3	1974	13	1.083098	-0.375483	429	348.81	0.813077
GO:0044237_cellular_metabolic_process	NUP62	1974	13	1.083098	-0.375483	429	348.81	0.813077
GO:0044237_cellular_metabolic_process	ADK	1974	13	1.083098	-0.375483	429	348.81	0.813077
GO:0044237_cellular_metabolic_process	AGRN	1974	13	1.083098	-0.375483	429	348.81	0.813077
GO:0044237_cellular_metabolic_process	MYBBP1A	1974	13	1.083098	-0.375483	429	348.81	0.813077
GO:0030324_lung_development	BMPR1A	90	1	1.827381	-0.371079	430	351.04	0.816372
GO:0006468_protein_amino_acid_phosphorylation	CCNE1	237	2	1.387884	-0.369949	432	351.81	0.814375
GO:0006468_protein_amino_acid_phosphorylation	CCND1	237	2	1.387884	-0.369949	432	351.81	0.814375
GO:0044085_cellular_component_biogenesis	RDX	237	2	1.387884	-0.369949	432	351.81	0.814375
GO:0044085_cellular_component_biogenesis	AGRN	237	2	1.387884	-0.369949	432	351.81	0.814375
GO:0008544_epidermis_development	PAX6	91	1	1.807300	-0.367458	434	353.44	0.814378
GO:0031399_regulation_of_protein_modification_process	YWHAE	91	1	1.807300	-0.367458	434	353.44	0.814378
GO:0042127_regulation_of_cell_proliferation	NUP62	393	3	1.255453	-0.364200	435	353.68	0.813057
GO:0042127_regulation_of_cell_proliferation	PAX6	393	3	1.255453	-0.364200	435	353.68	0.813057
GO:0042127_regulation_of_cell_proliferation	BMPR1A	393	3	1.255453	-0.364200	435	353.68	0.813057
GO:0009719_response_to_endogenous_stimulus	RHOQ	92	1	1.787655	-0.363888	438	354.62	0.809635
GO:0030217_T_cell_differentiation	HSP90AA1	92	1	1.787655	-0.363888	438	354.62	0.809635
GO:0030323_respiratory_tube_development	BMPR1A	92	1	1.787655	-0.363888	438	354.62	0.809635
GO:0035107_appendage_morphogenesis	BMPR1A	93	1	1.768433	-0.360369	441	356.07	0.807415
GO:0035108_limb_morphogenesis	BMPR1A	93	1	1.768433	-0.360369	441	356.07	0.807415
GO:0065003_macromolecular_complex_assembly	AGRN	93	1	1.768433	-0.360369	441	356.07	0.807415
GO:0048699_generation_of_neurons	PAX6	396	3	1.245942	-0.359185	442	356.34	0.806199
GO:0048699_generation_of_neurons	YWHAE	396	3	1.245942	-0.359185	442	356.34	0.806199
GO:0048699_generation_of_neurons	BMPR1A	396	3	1.245942	-0.359185	442	356.34	0.806199
GO:0006753_nucleoside_phosphate_metabolic_process	ADK	94	1	1.749620	-0.356898	444	358.37	0.807140
GO:0009117_nucleotide_metabolic_process	ADK	94	1	1.749620	-0.356898	444	358.37	0.807140
GO:0048736_appendage_development	BMPR1A	96	1	1.713170	-0.350101	447	360.6	0.806711
GO:0060173_limb_development	BMPR1A	96	1	1.713170	-0.350101	447	360.6	0.806711
GO:0060249_anatomical_structure_homeostasis	BMPR1A	96	1	1.713170	-0.350101	447	360.6	0.806711
GO:0060541_respiratory_system_development	BMPR1A	98	1	1.678207	-0.343487	448	363.16	0.810625
GO:0048513_organ_development	CCND1	1365	9	1.084380	-0.341212	449	363.51	0.809599
GO:0048513_organ_development	HSP90AA1	1365	9	1.084380	-0.341212	449	363.51	0.809599
GO:0048513_organ_development	PAX6	1365	9	1.084380	-0.341212	449	363.51	0.809599
GO:0048513_organ_development	NEO1	1365	9	1.084380	-0.341212	449	363.51	0.809599
GO:0048513_organ_development	AGRN	1365	9	1.084380	-0.341212	449	363.51	0.809599
GO:0048513_organ_development	CSDA	1365	9	1.084380	-0.341212	449	363.51	0.809599
GO:0048513_organ_development	YWHAE	1365	9	1.084380	-0.341212	449	363.51	0.809599
GO:0048513_organ_development	ZIC3	1365	9	1.084380	-0.341212	449	363.51	0.809599
GO:0048513_organ_development	BMPR1A	1365	9	1.084380	-0.341212	449	363.51	0.809599
GO:0009790_embryonic_development	SFRP2	567	4	1.160242	-0.338611	450	365.54	0.812311
GO:0009790_embryonic_development	PAX6	567	4	1.160242	-0.338611	450	365.54	0.812311
GO:0009790_embryonic_development	CSDA	567	4	1.160242	-0.338611	450	365.54	0.812311
GO:0009790_embryonic_development	BMPR1A	567	4	1.160242	-0.338611	450	365.54	0.812311
GO:0030163_protein_catabolic_process	UBE2D3	101	1	1.628359	-0.333895	451	367.55	0.814967
GO:0009966_regulation_of_signal_transduction	CCND1	256	2	1.284877	-0.330997	452	368.11	0.814403
GO:0009966_regulation_of_signal_transduction	NUP62	256	2	1.284877	-0.330997	452	368.11	0.814403
GO:0030036_actin_cytoskeleton_organization	RHOQ	102	1	1.612395	-0.330782	453	368.48	0.813422
GO:0006355_regulation_of_transcription__DNA-dependent	ATF4	575	4	1.144099	-0.327998	454	369.06	0.812907
GO:0006355_regulation_of_transcription__DNA-dependent	PAX6	575	4	1.144099	-0.327998	454	369.06	0.812907
GO:0006355_regulation_of_transcription__DNA-dependent	AGRN	575	4	1.144099	-0.327998	454	369.06	0.812907
GO:0006355_regulation_of_transcription__DNA-dependent	ZIC3	575	4	1.144099	-0.327998	454	369.06	0.812907
GO:0051179_localization	DNAJA1	1058	7	1.088138	-0.326333	455	370.48	0.814242
GO:0051179_localization	PAX6	1058	7	1.088138	-0.326333	455	370.48	0.814242
GO:0051179_localization	RHOQ	1058	7	1.088138	-0.326333	455	370.48	0.814242
GO:0051179_localization	RDX	1058	7	1.088138	-0.326333	455	370.48	0.814242
GO:0051179_localization	TMSB4X	1058	7	1.088138	-0.326333	455	370.48	0.814242
GO:0051179_localization	MYBBP1A	1058	7	1.088138	-0.326333	455	370.48	0.814242
GO:0051179_localization	YWHAE	1058	7	1.088138	-0.326333	455	370.48	0.814242
GO:0055086_nucleobase__nucleoside_and_nucleotide_metabolic_process	ADK	104	1	1.581387	-0.324677	456	371.21	0.814057
GO:0030154_cell_differentiation	CCND1	1060	7	1.086085	-0.324304	457	371.35	0.812582
GO:0030154_cell_differentiation	HSP90AA1	1060	7	1.086085	-0.324304	457	371.35	0.812582
GO:0030154_cell_differentiation	PAX6	1060	7	1.086085	-0.324304	457	371.35	0.812582
GO:0030154_cell_differentiation	AGRN	1060	7	1.086085	-0.324304	457	371.35	0.812582
GO:0030154_cell_differentiation	NEO1	1060	7	1.086085	-0.324304	457	371.35	0.812582
GO:0030154_cell_differentiation	YWHAE	1060	7	1.086085	-0.324304	457	371.35	0.812582
GO:0030154_cell_differentiation	BMPR1A	1060	7	1.086085	-0.324304	457	371.35	0.812582
GO:0010467_gene_expression	ATF4	905	6	1.090371	-0.317830	458	373.64	0.815808
GO:0010467_gene_expression	PAX6	905	6	1.090371	-0.317830	458	373.64	0.815808
GO:0010467_gene_expression	NEO1	905	6	1.090371	-0.317830	458	373.64	0.815808
GO:0010467_gene_expression	AGRN	905	6	1.090371	-0.317830	458	373.64	0.815808
GO:0010467_gene_expression	MYBBP1A	905	6	1.090371	-0.317830	458	373.64	0.815808
GO:0010467_gene_expression	ZIC3	905	6	1.090371	-0.317830	458	373.64	0.815808
GO:0030030_cell_projection_organization	PAX6	263	2	1.250679	-0.317827	459	373.9	0.814597
GO:0030030_cell_projection_organization	RDX	263	2	1.250679	-0.317827	459	373.9	0.814597
GO:0022008_neurogenesis	PAX6	423	3	1.166413	-0.317086	460	374.14	0.813348
GO:0022008_neurogenesis	YWHAE	423	3	1.166413	-0.317086	460	374.14	0.813348
GO:0022008_neurogenesis	BMPR1A	423	3	1.166413	-0.317086	460	374.14	0.813348
GO:0045859_regulation_of_protein_kinase_activity	NUP62	107	1	1.537049	-0.315810	461	374.89	0.813210
GO:0030029_actin_filament-based_process	RHOQ	109	1	1.508847	-0.310084	462	376.81	0.815606
GO:0051252_regulation_of_RNA_metabolic_process	ATF4	590	4	1.115012	-0.308938	463	377.01	0.814276
GO:0051252_regulation_of_RNA_metabolic_process	PAX6	590	4	1.115012	-0.308938	463	377.01	0.814276
GO:0051252_regulation_of_RNA_metabolic_process	AGRN	590	4	1.115012	-0.308938	463	377.01	0.814276
GO:0051252_regulation_of_RNA_metabolic_process	ZIC3	590	4	1.115012	-0.308938	463	377.01	0.814276
GO:0043010_camera-type_eye_development	PAX6	110	1	1.495130	-0.307274	464	378.48	0.815690
GO:0006351_transcription__DNA-dependent	ATF4	594	4	1.107504	-0.304034	465	379.54	0.816215
GO:0006351_transcription__DNA-dependent	PAX6	594	4	1.107504	-0.304034	465	379.54	0.816215
GO:0006351_transcription__DNA-dependent	AGRN	594	4	1.107504	-0.304034	465	379.54	0.816215
GO:0006351_transcription__DNA-dependent	ZIC3	594	4	1.107504	-0.304034	465	379.54	0.816215
GO:0032774_RNA_biosynthetic_process	ATF4	595	4	1.105642	-0.302819	466	380.14	0.815751
GO:0032774_RNA_biosynthetic_process	PAX6	595	4	1.105642	-0.302819	466	380.14	0.815751
GO:0032774_RNA_biosynthetic_process	AGRN	595	4	1.105642	-0.302819	466	380.14	0.815751
GO:0032774_RNA_biosynthetic_process	ZIC3	595	4	1.105642	-0.302819	466	380.14	0.815751
GO:0043549_regulation_of_kinase_activity	NUP62	112	1	1.468431	-0.301759	468	381.22	0.814573
GO:0051249_regulation_of_lymphocyte_activation	HSP90AA1	112	1	1.468431	-0.301759	468	381.22	0.814573
GO:0032502_developmental_process	HSP90AA1	2060	13	1.037881	-0.299998	469	382.16	0.814840
GO:0032502_developmental_process	PAX6	2060	13	1.037881	-0.299998	469	382.16	0.814840
GO:0032502_developmental_process	RHOQ	2060	13	1.037881	-0.299998	469	382.16	0.814840
GO:0032502_developmental_process	NEO1	2060	13	1.037881	-0.299998	469	382.16	0.814840
GO:0032502_developmental_process	CSDA	2060	13	1.037881	-0.299998	469	382.16	0.814840
GO:0032502_developmental_process	YWHAE	2060	13	1.037881	-0.299998	469	382.16	0.814840
GO:0032502_developmental_process	ZIC3	2060	13	1.037881	-0.299998	469	382.16	0.814840
GO:0032502_developmental_process	CCND1	2060	13	1.037881	-0.299998	469	382.16	0.814840
GO:0032502_developmental_process	EI24	2060	13	1.037881	-0.299998	469	382.16	0.814840
GO:0032502_developmental_process	NUP62	2060	13	1.037881	-0.299998	469	382.16	0.814840
GO:0032502_developmental_process	SFRP2	2060	13	1.037881	-0.299998	469	382.16	0.814840
GO:0032502_developmental_process	AGRN	2060	13	1.037881	-0.299998	469	382.16	0.814840
GO:0032502_developmental_process	BMPR1A	2060	13	1.037881	-0.299998	469	382.16	0.814840
GO:0006464_protein_modification_process	CCNE1	439	3	1.123902	-0.294516	470	384.64	0.818383
GO:0006464_protein_modification_process	CCND1	439	3	1.123902	-0.294516	470	384.64	0.818383
GO:0006464_protein_modification_process	YWHAE	439	3	1.123902	-0.294516	470	384.64	0.818383
GO:0044238_primary_metabolic_process	CCNE1	1905	12	1.035996	-0.293896	471	384.8	0.816985
GO:0044238_primary_metabolic_process	CCND1	1905	12	1.035996	-0.293896	471	384.8	0.816985
GO:0044238_primary_metabolic_process	UBE2D3	1905	12	1.035996	-0.293896	471	384.8	0.816985
GO:0044238_primary_metabolic_process	ATF4	1905	12	1.035996	-0.293896	471	384.8	0.816985
GO:0044238_primary_metabolic_process	HSP90AA1	1905	12	1.035996	-0.293896	471	384.8	0.816985
GO:0044238_primary_metabolic_process	ADK	1905	12	1.035996	-0.293896	471	384.8	0.816985
GO:0044238_primary_metabolic_process	PAX6	1905	12	1.035996	-0.293896	471	384.8	0.816985
GO:0044238_primary_metabolic_process	NEO1	1905	12	1.035996	-0.293896	471	384.8	0.816985
GO:0044238_primary_metabolic_process	AGRN	1905	12	1.035996	-0.293896	471	384.8	0.816985
GO:0044238_primary_metabolic_process	YWHAE	1905	12	1.035996	-0.293896	471	384.8	0.816985
GO:0044238_primary_metabolic_process	MYBBP1A	1905	12	1.035996	-0.293896	471	384.8	0.816985
GO:0044238_primary_metabolic_process	ZIC3	1905	12	1.035996	-0.293896	471	384.8	0.816985
GO:0051338_regulation_of_transferase_activity	NUP62	115	1	1.430124	-0.293736	472	385.53	0.816801
GO:0048646_anatomical_structure_formation_involved_in_morphogenesis	NEO1	277	2	1.187468	-0.293196	473	386.11	0.816300
GO:0048646_anatomical_structure_formation_involved_in_morphogenesis	BMPR1A	277	2	1.187468	-0.293196	473	386.11	0.816300
GO:0046483_heterocycle_metabolic_process	ADK	116	1	1.417796	-0.291125	475	387.24	0.815242
GO:0048608_reproductive_structure_development	CSDA	116	1	1.417796	-0.291125	475	387.24	0.815242
GO:0065009_regulation_of_molecular_function	NUP62	279	2	1.178955	-0.289852	476	388.0	0.815126
GO:0065009_regulation_of_molecular_function	CALM1	279	2	1.178955	-0.289852	476	388.0	0.815126
GO:0043933_macromolecular_complex_subunit_organization	AGRN	117	1	1.405678	-0.288546	477	388.45	0.814361
GO:0022403_cell_cycle_phase	SMC1A	119	1	1.382053	-0.283479	478	391.06	0.818117
GO:0000902_cell_morphogenesis	PAX6	283	2	1.162292	-0.283288	479	391.33	0.816973
GO:0000902_cell_morphogenesis	RHOQ	283	2	1.162292	-0.283288	479	391.33	0.816973
GO:0006996_organelle_organization	STX6	449	3	1.098871	-0.281229	480	391.89	0.816437
GO:0006996_organelle_organization	GPX4	449	3	1.098871	-0.281229	480	391.89	0.816437
GO:0006996_organelle_organization	RHOQ	449	3	1.098871	-0.281229	480	391.89	0.816437
GO:0002694_regulation_of_leukocyte_activation	HSP90AA1	121	1	1.359209	-0.278531	483	394.55	0.816874
GO:0006917_induction_of_apoptosis	EI24	121	1	1.359209	-0.278531	483	394.55	0.816874
GO:0012502_induction_of_programmed_cell_death	EI24	121	1	1.359209	-0.278531	483	394.55	0.816874
GO:0006886_intracellular_protein_transport	YWHAE	122	1	1.348068	-0.276100	485	397.24	0.819052
GO:0050865_regulation_of_cell_activation	HSP90AA1	122	1	1.348068	-0.276100	485	397.24	0.819052
GO:0007399_nervous_system_development	PAX6	621	4	1.059351	-0.272780	486	397.55	0.818004
GO:0007399_nervous_system_development	AGRN	621	4	1.059351	-0.272780	486	397.55	0.818004
GO:0007399_nervous_system_development	YWHAE	621	4	1.059351	-0.272780	486	397.55	0.818004
GO:0007399_nervous_system_development	BMPR1A	621	4	1.059351	-0.272780	486	397.55	0.818004
GO:0030098_lymphocyte_differentiation	HSP90AA1	124	1	1.326325	-0.271321	487	398.34	0.817947
GO:0043412_biopolymer_modification	CCNE1	458	3	1.077277	-0.269777	488	398.97	0.817561
GO:0043412_biopolymer_modification	CCND1	458	3	1.077277	-0.269777	488	398.97	0.817561
GO:0043412_biopolymer_modification	YWHAE	458	3	1.077277	-0.269777	488	398.97	0.817561
GO:0043062_extracellular_structure_organization	AGRN	125	1	1.315714	-0.268972	489	399.6	0.817178
GO:0009653_anatomical_structure_morphogenesis	CCND1	958	6	1.030048	-0.265839	490	400.01	0.816347
GO:0009653_anatomical_structure_morphogenesis	PAX6	958	6	1.030048	-0.265839	490	400.01	0.816347
GO:0009653_anatomical_structure_morphogenesis	RHOQ	958	6	1.030048	-0.265839	490	400.01	0.816347
GO:0009653_anatomical_structure_morphogenesis	NEO1	958	6	1.030048	-0.265839	490	400.01	0.816347
GO:0009653_anatomical_structure_morphogenesis	ZIC3	958	6	1.030048	-0.265839	490	400.01	0.816347
GO:0009653_anatomical_structure_morphogenesis	BMPR1A	958	6	1.030048	-0.265839	490	400.01	0.816347
GO:0043285_biopolymer_catabolic_process	UBE2D3	129	1	1.274917	-0.259841	492	402.99	0.819085
GO:0051276_chromosome_organization	GPX4	129	1	1.274917	-0.259841	492	402.99	0.819085
GO:0032787_monocarboxylic_acid_metabolic_process	ATF4	130	1	1.265110	-0.257621	494	404.33	0.818482
GO:0045165_cell_fate_commitment	PAX6	130	1	1.265110	-0.257621	494	404.33	0.818482
GO:0009887_organ_morphogenesis	CCND1	642	4	1.024700	-0.250558	495	405.7	0.819596
GO:0009887_organ_morphogenesis	PAX6	642	4	1.024700	-0.250558	495	405.7	0.819596
GO:0009887_organ_morphogenesis	ZIC3	642	4	1.024700	-0.250558	495	405.7	0.819596
GO:0009887_organ_morphogenesis	BMPR1A	642	4	1.024700	-0.250558	495	405.7	0.819596
GO:0032989_cellular_component_morphogenesis	PAX6	307	2	1.071429	-0.247131	496	407.52	0.821613
GO:0032989_cellular_component_morphogenesis	RHOQ	307	2	1.071429	-0.247131	496	407.52	0.821613
GO:0001654_eye_development	PAX6	136	1	1.209296	-0.244807	497	408.68	0.822294
GO:0009057_macromolecule_catabolic_process	UBE2D3	137	1	1.200469	-0.242752	498	409.46	0.822209
GO:0016070_RNA_metabolic_process	ATF4	658	4	0.999783	-0.234759	499	411.46	0.824569
GO:0016070_RNA_metabolic_process	PAX6	658	4	0.999783	-0.234759	499	411.46	0.824569
GO:0016070_RNA_metabolic_process	AGRN	658	4	0.999783	-0.234759	499	411.46	0.824569
GO:0016070_RNA_metabolic_process	ZIC3	658	4	0.999783	-0.234759	499	411.46	0.824569
GO:0002684_positive_regulation_of_immune_system_process	HSP90AA1	148	1	1.111245	-0.221526	500	416.12	0.832240
GO:0010646_regulation_of_cell_communication	CCND1	330	2	0.996753	-0.217063	501	417.72	0.833772
GO:0010646_regulation_of_cell_communication	NUP62	330	2	0.996753	-0.217063	501	417.72	0.833772
GO:0010605_negative_regulation_of_macromolecule_metabolic_process	YWHAE	331	2	0.993742	-0.215847	502	418.47	0.833606
GO:0010605_negative_regulation_of_macromolecule_metabolic_process	MYBBP1A	331	2	0.993742	-0.215847	502	418.47	0.833606
GO:0031324_negative_regulation_of_cellular_metabolic_process	MYBBP1A	332	2	0.990749	-0.214637	503	418.67	0.832346
GO:0031324_negative_regulation_of_cellular_metabolic_process	YWHAE	332	2	0.990749	-0.214637	503	418.67	0.832346
GO:0032268_regulation_of_cellular_protein_metabolic_process	YWHAE	152	1	1.082002	-0.214389	504	419.03	0.831409
GO:0048856_anatomical_structure_development	CCND1	1688	10	0.974314	-0.213549	505	419.16	0.830020
GO:0048856_anatomical_structure_development	HSP90AA1	1688	10	0.974314	-0.213549	505	419.16	0.830020
GO:0048856_anatomical_structure_development	PAX6	1688	10	0.974314	-0.213549	505	419.16	0.830020
GO:0048856_anatomical_structure_development	RHOQ	1688	10	0.974314	-0.213549	505	419.16	0.830020
GO:0048856_anatomical_structure_development	AGRN	1688	10	0.974314	-0.213549	505	419.16	0.830020
GO:0048856_anatomical_structure_development	NEO1	1688	10	0.974314	-0.213549	505	419.16	0.830020
GO:0048856_anatomical_structure_development	CSDA	1688	10	0.974314	-0.213549	505	419.16	0.830020
GO:0048856_anatomical_structure_development	YWHAE	1688	10	0.974314	-0.213549	505	419.16	0.830020
GO:0048856_anatomical_structure_development	ZIC3	1688	10	0.974314	-0.213549	505	419.16	0.830020
GO:0048856_anatomical_structure_development	BMPR1A	1688	10	0.974314	-0.213549	505	419.16	0.830020
GO:0007268_synaptic_transmission	AGRN	154	1	1.067950	-0.210927	506	420.07	0.830178
GO:0009605_response_to_external_stimulus	LDHA	339	2	0.970291	-0.206365	507	421.71	0.831775
GO:0009605_response_to_external_stimulus	SFRP2	339	2	0.970291	-0.206365	507	421.71	0.831775
GO:0007409_axonogenesis	PAX6	158	1	1.040913	-0.204208	508	424.19	0.835020
GO:0065008_regulation_of_biological_quality	EI24	693	4	0.949289	-0.203322	509	424.39	0.833772
GO:0065008_regulation_of_biological_quality	RHOQ	693	4	0.949289	-0.203322	509	424.39	0.833772
GO:0065008_regulation_of_biological_quality	AGRN	693	4	0.949289	-0.203322	509	424.39	0.833772
GO:0065008_regulation_of_biological_quality	BMPR1A	693	4	0.949289	-0.203322	509	424.39	0.833772
GO:0051649_establishment_of_localization_in_cell	MYBBP1A	342	2	0.961779	-0.202923	510	424.65	0.832647
GO:0051649_establishment_of_localization_in_cell	YWHAE	342	2	0.961779	-0.202923	510	424.65	0.832647
GO:0002521_leukocyte_differentiation	HSP90AA1	161	1	1.021517	-0.199341	511	425.42	0.832524
GO:0009892_negative_regulation_of_metabolic_process	YWHAE	348	2	0.945197	-0.196214	512	426.8	0.833594
GO:0009892_negative_regulation_of_metabolic_process	MYBBP1A	348	2	0.945197	-0.196214	512	426.8	0.833594
GO:0042110_T_cell_activation	HSP90AA1	163	1	1.008983	-0.196174	513	427.58	0.833489
GO:0042325_regulation_of_phosphorylation	NUP62	164	1	1.002831	-0.194614	514	428.15	0.832977
GO:0006259_DNA_metabolic_process	CCNE1	165	1	0.996753	-0.193068	515	429.24	0.833476
GO:0043065_positive_regulation_of_apoptosis	EI24	166	1	0.990749	-0.191538	516	429.94	0.833217
GO:0010942_positive_regulation_of_cell_death	EI24	167	1	0.984816	-0.190022	518	431.04	0.832124
GO:0043068_positive_regulation_of_programmed_cell_death	EI24	167	1	0.984816	-0.190022	518	431.04	0.832124
GO:0048812_neuron_projection_morphogenesis	PAX6	170	1	0.967437	-0.185561	520	432.7	0.832115
GO:0051246_regulation_of_protein_metabolic_process	YWHAE	170	1	0.967437	-0.185561	520	432.7	0.832115
GO:0042981_regulation_of_apoptosis	EI24	360	2	0.913690	-0.183474	521	432.96	0.831017
GO:0042981_regulation_of_apoptosis	CSDA	360	2	0.913690	-0.183474	521	432.96	0.831017
GO:0044093_positive_regulation_of_molecular_function	CALM1	173	1	0.950661	-0.181224	524	435.42	0.830954
GO:0044248_cellular_catabolic_process	UBE2D3	173	1	0.950661	-0.181224	524	435.42	0.830954
GO:0048667_cell_morphogenesis_involved_in_neuron_differentiation	PAX6	173	1	0.950661	-0.181224	524	435.42	0.830954
GO:0010941_regulation_of_cell_death	EI24	365	2	0.901174	-0.178419	526	436.8	0.830418
GO:0010941_regulation_of_cell_death	CSDA	365	2	0.901174	-0.178419	526	436.8	0.830418
GO:0043067_regulation_of_programmed_cell_death	EI24	365	2	0.901174	-0.178419	526	436.8	0.830418
GO:0043067_regulation_of_programmed_cell_death	CSDA	365	2	0.901174	-0.178419	526	436.8	0.830418
GO:0015031_protein_transport	YWHAE	175	1	0.939796	-0.178400	527	437.94	0.831006
GO:0043066_negative_regulation_of_apoptosis	CSDA	176	1	0.934456	-0.177008	529	439.25	0.830340
GO:0048858_cell_projection_morphogenesis	PAX6	176	1	0.934456	-0.177008	529	439.25	0.830340
GO:0043069_negative_regulation_of_programmed_cell_death	CSDA	179	1	0.918795	-0.172908	531	441.63	0.831695
GO:0060548_negative_regulation_of_cell_death	CSDA	179	1	0.918795	-0.172908	531	441.63	0.831695
GO:0007275_multicellular_organismal_development	CCND1	1760	10	0.934456	-0.170325	532	442.61	0.831974
GO:0007275_multicellular_organismal_development	HSP90AA1	1760	10	0.934456	-0.170325	532	442.61	0.831974
GO:0007275_multicellular_organismal_development	SFRP2	1760	10	0.934456	-0.170325	532	442.61	0.831974
GO:0007275_multicellular_organismal_development	PAX6	1760	10	0.934456	-0.170325	532	442.61	0.831974
GO:0007275_multicellular_organismal_development	NEO1	1760	10	0.934456	-0.170325	532	442.61	0.831974
GO:0007275_multicellular_organismal_development	AGRN	1760	10	0.934456	-0.170325	532	442.61	0.831974
GO:0007275_multicellular_organismal_development	CSDA	1760	10	0.934456	-0.170325	532	442.61	0.831974
GO:0007275_multicellular_organismal_development	YWHAE	1760	10	0.934456	-0.170325	532	442.61	0.831974
GO:0007275_multicellular_organismal_development	ZIC3	1760	10	0.934456	-0.170325	532	442.61	0.831974
GO:0007275_multicellular_organismal_development	BMPR1A	1760	10	0.934456	-0.170325	532	442.61	0.831974
GO:0019752_carboxylic_acid_metabolic_process	ATF4	181	1	0.908642	-0.170238	534	443.8	0.831086
GO:0043436_oxoacid_metabolic_process	ATF4	181	1	0.908642	-0.170238	534	443.8	0.831086
GO:0006082_organic_acid_metabolic_process	ATF4	182	1	0.903650	-0.168920	535	444.22	0.830318
GO:0042180_cellular_ketone_metabolic_process	ATF4	183	1	0.898712	-0.167615	536	445.63	0.831399
GO:0032990_cell_part_morphogenesis	PAX6	184	1	0.893828	-0.166322	537	446.44	0.831359
GO:0007010_cytoskeleton_organization	RHOQ	185	1	0.888996	-0.165040	538	446.83	0.830539
GO:0048731_system_development	CCND1	1609	9	0.919937	-0.161574	539	449.58	0.834100
GO:0048731_system_development	HSP90AA1	1609	9	0.919937	-0.161574	539	449.58	0.834100
GO:0048731_system_development	PAX6	1609	9	0.919937	-0.161574	539	449.58	0.834100
GO:0048731_system_development	NEO1	1609	9	0.919937	-0.161574	539	449.58	0.834100
GO:0048731_system_development	AGRN	1609	9	0.919937	-0.161574	539	449.58	0.834100
GO:0048731_system_development	CSDA	1609	9	0.919937	-0.161574	539	449.58	0.834100
GO:0048731_system_development	YWHAE	1609	9	0.919937	-0.161574	539	449.58	0.834100
GO:0048731_system_development	ZIC3	1609	9	0.919937	-0.161574	539	449.58	0.834100
GO:0048731_system_development	BMPR1A	1609	9	0.919937	-0.161574	539	449.58	0.834100
GO:0019226_transmission_of_nerve_impulse	AGRN	189	1	0.870181	-0.160028	540	450.83	0.834870
GO:0050896_response_to_stimulus	EI24	1107	6	0.891405	-0.156522	541	451.67	0.834880
GO:0050896_response_to_stimulus	LDHA	1107	6	0.891405	-0.156522	541	451.67	0.834880
GO:0050896_response_to_stimulus	CCND1	1107	6	0.891405	-0.156522	541	451.67	0.834880
GO:0050896_response_to_stimulus	HSP90AA1	1107	6	0.891405	-0.156522	541	451.67	0.834880
GO:0050896_response_to_stimulus	SFRP2	1107	6	0.891405	-0.156522	541	451.67	0.834880
GO:0050896_response_to_stimulus	RHOQ	1107	6	0.891405	-0.156522	541	451.67	0.834880
GO:0033554_cellular_response_to_stress	CCND1	196	1	0.839103	-0.151677	542	454.78	0.839077
GO:0031175_neuron_projection_development	PAX6	197	1	0.834844	-0.150526	543	455.48	0.838821
GO:0000904_cell_morphogenesis_involved_in_differentiation	PAX6	199	1	0.826454	-0.148253	544	457.14	0.840331
GO:0035295_tube_development	BMPR1A	212	1	0.775775	-0.134404	545	463.27	0.850037
GO:0007423_sensory_organ_development	PAX6	219	1	0.750978	-0.127558	546	465.57	0.852692
GO:0006915_apoptosis	EI24	427	2	0.770325	-0.126263	547	466.49	0.852815
GO:0006915_apoptosis	CSDA	427	2	0.770325	-0.126263	547	466.49	0.852815
GO:0012501_programmed_cell_death	EI24	433	2	0.759650	-0.122107	548	468.4	0.854745
GO:0012501_programmed_cell_death	CSDA	433	2	0.759650	-0.122107	548	468.4	0.854745
GO:0002682_regulation_of_immune_system_process	HSP90AA1	228	1	0.721335	-0.119325	550	470.35	0.855182
GO:0046649_lymphocyte_activation	HSP90AA1	228	1	0.721335	-0.119325	550	470.35	0.855182
GO:0050790_regulation_of_catalytic_activity	NUP62	233	1	0.705855	-0.115008	551	472.15	0.856897
GO:0008219_cell_death	EI24	444	2	0.740830	-0.114834	552	472.69	0.856322
GO:0008219_cell_death	CSDA	444	2	0.740830	-0.114834	552	472.69	0.856322
GO:0001501_skeletal_system_development	BMPR1A	236	1	0.696883	-0.112501	553	473.86	0.856890
GO:0016265_death	EI24	450	2	0.730952	-0.111048	554	475.25	0.857852
GO:0016265_death	CSDA	450	2	0.730952	-0.111048	554	475.25	0.857852
GO:0009056_catabolic_process	UBE2D3	243	1	0.676808	-0.106882	555	476.36	0.858306
GO:0045321_leukocyte_activation	HSP90AA1	248	1	0.663162	-0.103057	556	478.2	0.860072
GO:0007267_cell-cell_signaling	AGRN	252	1	0.652636	-0.100105	557	479.44	0.860754
GO:0016481_negative_regulation_of_transcription	MYBBP1A	253	1	0.650056	-0.099382	559	480.4	0.859392
GO:0030097_hemopoiesis	HSP90AA1	253	1	0.650056	-0.099382	559	480.4	0.859392
GO:0001775_cell_activation	HSP90AA1	262	1	0.627726	-0.093119	562	483.27	0.859911
GO:0010629_negative_regulation_of_gene_expression	MYBBP1A	262	1	0.627726	-0.093119	562	483.27	0.859911
GO:0048666_neuron_development	PAX6	262	1	0.627726	-0.093119	562	483.27	0.859911
GO:0045934_negative_regulation_of_nucleobase__nucleoside__nucleotide_and_nucleic_acid_metabolic_process	MYBBP1A	270	1	0.609127	-0.087909	563	484.79	0.861083
GO:0051172_negative_regulation_of_nitrogen_compound_metabolic_process	MYBBP1A	271	1	0.606879	-0.087280	564	485.32	0.860496
GO:0010558_negative_regulation_of_macromolecule_biosynthetic_process	MYBBP1A	274	1	0.600235	-0.085422	565	486.29	0.860690
GO:0048534_hemopoietic_or_lymphoid_organ_development	HSP90AA1	277	1	0.593734	-0.083606	566	487.54	0.861378
GO:0031327_negative_regulation_of_cellular_biosynthetic_process	MYBBP1A	282	1	0.583207	-0.080671	567	489.34	0.863034
GO:0009890_negative_regulation_of_biosynthetic_process	MYBBP1A	284	1	0.579100	-0.079528	568	490.25	0.863116
GO:0051234_establishment_of_localization	RHOQ	729	3	0.676808	-0.074031	569	491.97	0.864622
GO:0051234_establishment_of_localization	MYBBP1A	729	3	0.676808	-0.074031	569	491.97	0.864622
GO:0051234_establishment_of_localization	YWHAE	729	3	0.676808	-0.074031	569	491.97	0.864622
GO:0002520_immune_system_development	HSP90AA1	295	1	0.557506	-0.073539	570	493.09	0.865070
GO:0048598_embryonic_morphogenesis	BMPR1A	299	1	0.550048	-0.071481	571	493.59	0.864431
GO:0006950_response_to_stress	CCND1	549	2	0.599141	-0.063574	572	497.0	0.868881
GO:0006950_response_to_stress	HSP90AA1	549	2	0.599141	-0.063574	572	497.0	0.868881
GO:0030182_neuron_differentiation	PAX6	356	1	0.461978	-0.047874	573	505.27	0.881798
GO:0050877_neurological_system_process	AGRN	390	1	0.421703	-0.037768	574	509.91	0.888345
GO:0032501_multicellular_organismal_process	CCND1	2183	10	0.753387	-0.033796	575	510.87	0.888470
GO:0032501_multicellular_organismal_process	HSP90AA1	2183	10	0.753387	-0.033796	575	510.87	0.888470
GO:0032501_multicellular_organismal_process	SFRP2	2183	10	0.753387	-0.033796	575	510.87	0.888470
GO:0032501_multicellular_organismal_process	PAX6	2183	10	0.753387	-0.033796	575	510.87	0.888470
GO:0032501_multicellular_organismal_process	NEO1	2183	10	0.753387	-0.033796	575	510.87	0.888470
GO:0032501_multicellular_organismal_process	AGRN	2183	10	0.753387	-0.033796	575	510.87	0.888470
GO:0032501_multicellular_organismal_process	CSDA	2183	10	0.753387	-0.033796	575	510.87	0.888470
GO:0032501_multicellular_organismal_process	YWHAE	2183	10	0.753387	-0.033796	575	510.87	0.888470
GO:0032501_multicellular_organismal_process	ZIC3	2183	10	0.753387	-0.033796	575	510.87	0.888470
GO:0032501_multicellular_organismal_process	BMPR1A	2183	10	0.753387	-0.033796	575	510.87	0.888470
GO:0042592_homeostatic_process	BMPR1A	419	1	0.392516	-0.030867	576	511.86	0.888646
GO:0006810_transport	MYBBP1A	718	2	0.458118	-0.023698	577	515.72	0.893795
GO:0006810_transport	YWHAE	718	2	0.458118	-0.023698	577	515.72	0.893795
GO:0002376_immune_system_process	HSP90AA1	505	1	0.325672	-0.016957	578	517.57	0.895450
GO:0003008_system_process	AGRN	516	1	0.318729	-0.015702	579	518.0	0.894646
GO:0008150_biological_process	LDHA	4605	28	1.000000	0.000000	1778	1741.41	0.979421
GO:0008150_biological_process	IMPA1	4605	28	1.000000	0.000000	1778	1741.41	0.979421
GO:0008150_biological_process	PAX6	4605	28	1.000000	0.000000	1778	1741.41	0.979421
GO:0008150_biological_process	RHOQ	4605	28	1.000000	0.000000	1778	1741.41	0.979421
GO:0008150_biological_process	RDX	4605	28	1.000000	0.000000	1778	1741.41	0.979421
GO:0008150_biological_process	NEO1	4605	28	1.000000	0.000000	1778	1741.41	0.979421
GO:0008150_biological_process	ZIC3	4605	28	1.000000	0.000000	1778	1741.41	0.979421
GO:0008150_biological_process	CCNE1	4605	28	1.000000	0.000000	1778	1741.41	0.979421
GO:0008150_biological_process	UBE2D3	4605	28	1.000000	0.000000	1778	1741.41	0.979421
GO:0008150_biological_process	GPX4	4605	28	1.000000	0.000000	1778	1741.41	0.979421
GO:0008150_biological_process	DNAJA1	4605	28	1.000000	0.000000	1778	1741.41	0.979421
GO:0008150_biological_process	AGRN	4605	28	1.000000	0.000000	1778	1741.41	0.979421
GO:0008150_biological_process	STX6	4605	28	1.000000	0.000000	1778	1741.41	0.979421
GO:0008150_biological_process	HSP90AA1	4605	28	1.000000	0.000000	1778	1741.41	0.979421
GO:0008150_biological_process	CSDA	4605	28	1.000000	0.000000	1778	1741.41	0.979421
GO:0008150_biological_process	YWHAE	4605	28	1.000000	0.000000	1778	1741.41	0.979421
GO:0008150_biological_process	ATF4	4605	28	1.000000	0.000000	1778	1741.41	0.979421
GO:0008150_biological_process	CCND1	4605	28	1.000000	0.000000	1778	1741.41	0.979421
GO:0008150_biological_process	EI24	4605	28	1.000000	0.000000	1778	1741.41	0.979421
GO:0008150_biological_process	NUP62	4605	28	1.000000	0.000000	1778	1741.41	0.979421
GO:0008150_biological_process	SFRP2	4605	28	1.000000	0.000000	1778	1741.41	0.979421
GO:0008150_biological_process	ADK	4605	28	1.000000	0.000000	1778	1741.41	0.979421
GO:0008150_biological_process	TMSB4X	4605	28	1.000000	0.000000	1778	1741.41	0.979421
GO:0008150_biological_process	RAP1B	4605	28	1.000000	0.000000	1778	1741.41	0.979421
GO:0008150_biological_process	SMC1A	4605	28	1.000000	0.000000	1778	1741.41	0.979421
GO:0008150_biological_process	MYBBP1A	4605	28	1.000000	0.000000	1778	1741.41	0.979421
GO:0008150_biological_process	BMPR1A	4605	28	1.000000	0.000000	1778	1741.41	0.979421
GO:0008150_biological_process	CALM1	4605	28	1.000000	0.000000	1778	1741.41	0.979421
