# Supplementary material for: RedundancyMiner: De-replication of redundant GO categories in microarray and proteomics analysis
Source: BMC Bioinformatics. 2011 Feb 10;12:52. doi: 10.1186/1471-2105-12-52 (PMC3223614; doi:10.1186/1471-2105-12-52)
Supplement: Additional file 8 — Retinal development HTGM download. compressed package of the results of running HTGM on the retinal development genes list. [file 1471-2105-12-52-S8.ZIP › SCENARIO_2_MODIFIED/total.txt.total.txt.dir/Exp1_BestClusterMap_LEIGS_KM_24.csv.join.23.txt.dir/Exp1_BestClusterMap_LEIGS_KM_24.csv.join.23.txt.change.gce.xls]

=HYPERLINK("http://discover.nci.nih.gov/gominer/hi-thruput-defs.jsp#GO"	HYPERLINKED GO CATEGORY) =HYPERLINK("http://discover.nci.nih.gov/gominer/hi-thruput-defs.jsp#GENE"	HYPERLINKED GENE NAME) =HYPERLINK("http://discover.nci.nih.gov/gominer/hi-thruput-defs.jsp#Total"	TOTAL GENES) =HYPERLINK("http://discover.nci.nih.gov/gominer/hi-thruput-defs.jsp#CHANGED"	CHANGED GENES) =HYPERLINK("http://discover.nci.nih.gov/gominer/hi-thruput-defs.jsp#ENRICH"	ENRICHMENT) =HYPERLINK("http://discover.nci.nih.gov/gominer/hi-thruput-defs.jsp#LOG10"	LOG10(p)) =HYPERLINK("http://discover.nci.nih.gov/gominer/hi-thruput-defs.jsp#NUMB"	CUMULATIVE NUMBER OF CATEGORIES) =HYPERLINK("http://discover.nci.nih.gov/gominer/hi-thruput-defs.jsp#RM"	CUMULATIVE RANDOMS MEAN) =HYPERLINK("http://discover.nci.nih.gov/gominer/hi-thruput-defs.jsp#FDR"	FALSE DISCOVERY RATE)
=HYPERLINK("http://www.godatabase.org/cgi-bin/go.cgi?query=GO:0009950&auto_wild_cards=yes&view=query&action=query&search_constraint=terms"	GO:0009950_dorsal_ventral_axis_specification) =HYPERLINK("http://www.ncbi.nih.gov/gquery/gquery.fcgi?term=PAX6"	PAX6) 5 2 65.785714 -3.452757 1 0.26 0.260000
=HYPERLINK("http://www.godatabase.org/cgi-bin/go.cgi?query=GO:0009950&auto_wild_cards=yes&view=query&action=query&search_constraint=terms"	GO:0009950_dorsal_ventral_axis_specification) =HYPERLINK("http://www.ncbi.nih.gov/gquery/gquery.fcgi?term=BMPR1A"	BMPR1A) 5 2 65.785714 -3.452757 1 0.26 0.260000
=HYPERLINK("http://www.godatabase.org/cgi-bin/go.cgi?query=GO:0048641&auto_wild_cards=yes&view=query&action=query&search_constraint=terms"	GO:0048641_regulation_of_skeletal_muscle_tissue_development) =HYPERLINK("http://www.ncbi.nih.gov/gquery/gquery.fcgi?term=AGRN"	AGRN) 10 2 32.892857 -2.807724 2 1.39 0.695000
=HYPERLINK("http://www.godatabase.org/cgi-bin/go.cgi?query=GO:0048641&auto_wild_cards=yes&view=query&action=query&search_constraint=terms"	GO:0048641_regulation_of_skeletal_muscle_tissue_development) =HYPERLINK("http://www.ncbi.nih.gov/gquery/gquery.fcgi?term=CSDA"	CSDA) 10 2 32.892857 -2.807724 2 1.39 0.695000
=HYPERLINK("http://www.godatabase.org/cgi-bin/go.cgi?query=GO:0030856&auto_wild_cards=yes&view=query&action=query&search_constraint=terms"	GO:0030856_regulation_of_epithelial_cell_differentiation) =HYPERLINK("http://www.ncbi.nih.gov/gquery/gquery.fcgi?term=CCND1"	CCND1) 11 2 29.902597 -2.722208 3 1.63 0.543333
=HYPERLINK("http://www.godatabase.org/cgi-bin/go.cgi?query=GO:0030856&auto_wild_cards=yes&view=query&action=query&search_constraint=terms"	GO:0030856_regulation_of_epithelial_cell_differentiation) =HYPERLINK("http://www.ncbi.nih.gov/gquery/gquery.fcgi?term=PAX6"	PAX6) 11 2 29.902597 -2.722208 3 1.63 0.543333
=HYPERLINK("http://www.godatabase.org/cgi-bin/go.cgi?query=GO:0006986&auto_wild_cards=yes&view=query&action=query&search_constraint=terms"	GO:0006986_response_to_unfolded_protein) =HYPERLINK("http://www.ncbi.nih.gov/gquery/gquery.fcgi?term=CCND1"	CCND1) 13 2 25.302198 -2.573744 4 2.28 0.570000
=HYPERLINK("http://www.godatabase.org/cgi-bin/go.cgi?query=GO:0006986&auto_wild_cards=yes&view=query&action=query&search_constraint=terms"	GO:0006986_response_to_unfolded_protein) =HYPERLINK("http://www.ncbi.nih.gov/gquery/gquery.fcgi?term=HSP90AA1"	HSP90AA1) 13 2 25.302198 -2.573744 4 2.28 0.570000
=HYPERLINK("http://www.godatabase.org/cgi-bin/go.cgi?query=GO:0009798&auto_wild_cards=yes&view=query&action=query&search_constraint=terms"	GO:0009798_axis_specification) =HYPERLINK("http://www.ncbi.nih.gov/gquery/gquery.fcgi?term=PAX6"	PAX6) 19 2 17.312030 -2.242631 5 4.75 0.950000
=HYPERLINK("http://www.godatabase.org/cgi-bin/go.cgi?query=GO:0009798&auto_wild_cards=yes&view=query&action=query&search_constraint=terms"	GO:0009798_axis_specification) =HYPERLINK("http://www.ncbi.nih.gov/gquery/gquery.fcgi?term=BMPR1A"	BMPR1A) 19 2 17.312030 -2.242631 5 4.75 0.950000
=HYPERLINK("http://www.godatabase.org/cgi-bin/go.cgi?query=GO:0001880&auto_wild_cards=yes&view=query&action=query&search_constraint=terms"	GO:0001880_Mullerian_duct_regression) =HYPERLINK("http://www.ncbi.nih.gov/gquery/gquery.fcgi?term=BMPR1A"	BMPR1A) 1 1
=HYPERLINK("http://www.godatabase.org/cgi-bin/go.cgi?query=GO:0006175&auto_wild_cards=yes&view=query&action=query&search_constraint=terms"	GO:0006175_dATP_biosynthetic_process) =HYPERLINK("http://www.ncbi.nih.gov/gquery/gquery.fcgi?term=ADK"	ADK) 1 1
=HYPERLINK("http://www.godatabase.org/cgi-bin/go.cgi?query=GO:0009145&auto_wild_cards=yes&view=query&action=query&search_constraint=terms"	GO:0009145_purine_nucleoside_triphosphate_biosynthetic_process) =HYPERLINK("http://www.ncbi.nih.gov/gquery/gquery.fcgi?term=ADK"	ADK) 1 1
=HYPERLINK("http://www.godatabase.org/cgi-bin/go.cgi?query=GO:0009153&auto_wild_cards=yes&view=query&action=query&search_constraint=terms"	GO:0009153_purine_deoxyribonucleotide_biosynthetic_process) =HYPERLINK("http://www.ncbi.nih.gov/gquery/gquery.fcgi?term=ADK"	ADK) 1 1
=HYPERLINK("http://www.godatabase.org/cgi-bin/go.cgi?query=GO:0009216&auto_wild_cards=yes&view=query&action=query&search_constraint=terms"	GO:0009216_purine_deoxyribonucleoside_triphosphate_biosynthetic_process) =HYPERLINK("http://www.ncbi.nih.gov/gquery/gquery.fcgi?term=ADK"	ADK) 1 1
=HYPERLINK("http://www.godatabase.org/cgi-bin/go.cgi?query=GO:0021902&auto_wild_cards=yes&view=query&action=query&search_constraint=terms"	GO:0021902_commitment_of_a_neuronal_cell_to_a_specific_type_of_neuron_in_the_forebrain) =HYPERLINK("http://www.ncbi.nih.gov/gquery/gquery.fcgi?term=PAX6"	PAX6) 1 1
=HYPERLINK("http://www.godatabase.org/cgi-bin/go.cgi?query=GO:0021905&auto_wild_cards=yes&view=query&action=query&search_constraint=terms"	GO:0021905_forebrain-midbrain_boundary_formation) =HYPERLINK("http://www.ncbi.nih.gov/gquery/gquery.fcgi?term=PAX6"	PAX6) 1 1
=HYPERLINK("http://www.godatabase.org/cgi-bin/go.cgi?query=GO:0021917&auto_wild_cards=yes&view=query&action=query&search_constraint=terms"	GO:0021917_somatic_motor_neuron_fate_commitment) =HYPERLINK("http://www.ncbi.nih.gov/gquery/gquery.fcgi?term=PAX6"	PAX6) 1 1
=HYPERLINK("http://www.godatabase.org/cgi-bin/go.cgi?query=GO:0021918&auto_wild_cards=yes&view=query&action=query&search_constraint=terms"	GO:0021918_regulation_of_transcription_from_RNA_polymerase_II_promoter_involved_in_somatic_motor_neuron_fate_commitment) =HYPERLINK("http://www.ncbi.nih.gov/gquery/gquery.fcgi?term=PAX6"	PAX6) 1 1
=HYPERLINK("http://www.godatabase.org/cgi-bin/go.cgi?query=GO:0035303&auto_wild_cards=yes&view=query&action=query&search_constraint=terms"	GO:0035303_regulation_of_dephosphorylation) =HYPERLINK("http://www.ncbi.nih.gov/gquery/gquery.fcgi?term=YWHAE"	YWHAE) 1 1
=HYPERLINK("http://www.godatabase.org/cgi-bin/go.cgi?query=GO:0035304&auto_wild_cards=yes&view=query&action=query&search_constraint=terms"	GO:0035304_regulation_of_protein_amino_acid_dephosphorylation) =HYPERLINK("http://www.ncbi.nih.gov/gquery/gquery.fcgi?term=YWHAE"	YWHAE) 1 1
=HYPERLINK("http://www.godatabase.org/cgi-bin/go.cgi?query=GO:0035305&auto_wild_cards=yes&view=query&action=query&search_constraint=terms"	GO:0035305_negative_regulation_of_dephosphorylation) =HYPERLINK("http://www.ncbi.nih.gov/gquery/gquery.fcgi?term=YWHAE"	YWHAE) 1 1
=HYPERLINK("http://www.godatabase.org/cgi-bin/go.cgi?query=GO:0035308&auto_wild_cards=yes&view=query&action=query&search_constraint=terms"	GO:0035308_negative_regulation_of_protein_amino_acid_dephosphorylation) =HYPERLINK("http://www.ncbi.nih.gov/gquery/gquery.fcgi?term=YWHAE"	YWHAE) 1 1
=HYPERLINK("http://www.godatabase.org/cgi-bin/go.cgi?query=GO:0042026&auto_wild_cards=yes&view=query&action=query&search_constraint=terms"	GO:0042026_protein_refolding) =HYPERLINK("http://www.ncbi.nih.gov/gquery/gquery.fcgi?term=HSP90AA1"	HSP90AA1) 1 1
=HYPERLINK("http://www.godatabase.org/cgi-bin/go.cgi?query=GO:0042059&auto_wild_cards=yes&view=query&action=query&search_constraint=terms"	GO:0042059_negative_regulation_of_epidermal_growth_factor_receptor_signaling_pathway) =HYPERLINK("http://www.ncbi.nih.gov/gquery/gquery.fcgi?term=NUP62"	NUP62) 1 1
=HYPERLINK("http://www.godatabase.org/cgi-bin/go.cgi?query=GO:0045583&auto_wild_cards=yes&view=query&action=query&search_constraint=terms"	GO:0045583_regulation_of_cytotoxic_T_cell_differentiation) =HYPERLINK("http://www.ncbi.nih.gov/gquery/gquery.fcgi?term=HSP90AA1"	HSP90AA1) 1 1
=HYPERLINK("http://www.godatabase.org/cgi-bin/go.cgi?query=GO:0045585&auto_wild_cards=yes&view=query&action=query&search_constraint=terms"	GO:0045585_positive_regulation_of_cytotoxic_T_cell_differentiation) =HYPERLINK("http://www.ncbi.nih.gov/gquery/gquery.fcgi?term=HSP90AA1"	HSP90AA1) 1 1
=HYPERLINK("http://www.godatabase.org/cgi-bin/go.cgi?query=GO:0048642&auto_wild_cards=yes&view=query&action=query&search_constraint=terms"	GO:0048642_negative_regulation_of_skeletal_muscle_tissue_development) =HYPERLINK("http://www.ncbi.nih.gov/gquery/gquery.fcgi?term=CSDA"	CSDA) 1 1
=HYPERLINK("http://www.godatabase.org/cgi-bin/go.cgi?query=GO:0016202&auto_wild_cards=yes&view=query&action=query&search_constraint=terms"	GO:0016202_regulation_of_striated_muscle_tissue_development) =HYPERLINK("http://www.ncbi.nih.gov/gquery/gquery.fcgi?term=AGRN"	AGRN) 21 2 15.663265 -2.156667 7 5.53 0.790000
=HYPERLINK("http://www.godatabase.org/cgi-bin/go.cgi?query=GO:0016202&auto_wild_cards=yes&view=query&action=query&search_constraint=terms"	GO:0016202_regulation_of_striated_muscle_tissue_development) =HYPERLINK("http://www.ncbi.nih.gov/gquery/gquery.fcgi?term=CSDA"	CSDA) 21 2 15.663265 -2.156667 7 5.53 0.790000
=HYPERLINK("http://www.godatabase.org/cgi-bin/go.cgi?query=GO:0048634&auto_wild_cards=yes&view=query&action=query&search_constraint=terms"	GO:0048634_regulation_of_muscle_development) =HYPERLINK("http://www.ncbi.nih.gov/gquery/gquery.fcgi?term=AGRN"	AGRN) 21 2 15.663265 -2.156667 7 5.53 0.790000
=HYPERLINK("http://www.godatabase.org/cgi-bin/go.cgi?query=GO:0048634&auto_wild_cards=yes&view=query&action=query&search_constraint=terms"	GO:0048634_regulation_of_muscle_development) =HYPERLINK("http://www.ncbi.nih.gov/gquery/gquery.fcgi?term=CSDA"	CSDA) 21 2 15.663265 -2.156667 7 5.53 0.790000
=HYPERLINK("http://www.godatabase.org/cgi-bin/go.cgi?query=GO:0009952&auto_wild_cards=yes&view=query&action=query&search_constraint=terms"	GO:0009952_anterior_posterior_pattern_formation) =HYPERLINK("http://www.ncbi.nih.gov/gquery/gquery.fcgi?term=SFRP2"	SFRP2) 133 4 4.946294 -2.099692 8 5.99 0.748750
=HYPERLINK("http://www.godatabase.org/cgi-bin/go.cgi?query=GO:0009952&auto_wild_cards=yes&view=query&action=query&search_constraint=terms"	GO:0009952_anterior_posterior_pattern_formation) =HYPERLINK("http://www.ncbi.nih.gov/gquery/gquery.fcgi?term=PAX6"	PAX6) 133 4 4.946294 -2.099692 8 5.99 0.748750
=HYPERLINK("http://www.godatabase.org/cgi-bin/go.cgi?query=GO:0009952&auto_wild_cards=yes&view=query&action=query&search_constraint=terms"	GO:0009952_anterior_posterior_pattern_formation) =HYPERLINK("http://www.ncbi.nih.gov/gquery/gquery.fcgi?term=ZIC3"	ZIC3) 133 4 4.946294 -2.099692 8 5.99 0.748750
=HYPERLINK("http://www.godatabase.org/cgi-bin/go.cgi?query=GO:0009952&auto_wild_cards=yes&view=query&action=query&search_constraint=terms"	GO:0009952_anterior_posterior_pattern_formation) =HYPERLINK("http://www.ncbi.nih.gov/gquery/gquery.fcgi?term=BMPR1A"	BMPR1A) 133 4 4.946294 -2.099692 8 5.99 0.748750
=HYPERLINK("http://www.godatabase.org/cgi-bin/go.cgi?query=GO:0050673&auto_wild_cards=yes&view=query&action=query&search_constraint=terms"	GO:0050673_epithelial_cell_proliferation) =HYPERLINK("http://www.ncbi.nih.gov/gquery/gquery.fcgi?term=CCND1"	CCND1) 72 3 6.852679 -2.042262 9 6.78 0.753333
=HYPERLINK("http://www.godatabase.org/cgi-bin/go.cgi?query=GO:0050673&auto_wild_cards=yes&view=query&action=query&search_constraint=terms"	GO:0050673_epithelial_cell_proliferation) =HYPERLINK("http://www.ncbi.nih.gov/gquery/gquery.fcgi?term=PAX6"	PAX6) 72 3 6.852679 -2.042262 9 6.78 0.753333
=HYPERLINK("http://www.godatabase.org/cgi-bin/go.cgi?query=GO:0050673&auto_wild_cards=yes&view=query&action=query&search_constraint=terms"	GO:0050673_epithelial_cell_proliferation) =HYPERLINK("http://www.ncbi.nih.gov/gquery/gquery.fcgi?term=BMPR1A"	BMPR1A) 72 3 6.852679 -2.042262 9 6.78 0.753333
=HYPERLINK("http://www.godatabase.org/cgi-bin/go.cgi?query=GO:0021983&auto_wild_cards=yes&view=query&action=query&search_constraint=terms"	GO:0021983_pituitary_gland_development) =HYPERLINK("http://www.ncbi.nih.gov/gquery/gquery.fcgi?term=PAX6"	PAX6) 25 2 13.157143 -2.008277 10 7.19 0.719000
=HYPERLINK("http://www.godatabase.org/cgi-bin/go.cgi?query=GO:0021983&auto_wild_cards=yes&view=query&action=query&search_constraint=terms"	GO:0021983_pituitary_gland_development) =HYPERLINK("http://www.ncbi.nih.gov/gquery/gquery.fcgi?term=BMPR1A"	BMPR1A) 25 2 13.157143 -2.008277 10 7.19 0.719000
=HYPERLINK("http://www.godatabase.org/cgi-bin/go.cgi?query=GO:0007519&auto_wild_cards=yes&view=query&action=query&search_constraint=terms"	GO:0007519_skeletal_muscle_tissue_development) =HYPERLINK("http://www.ncbi.nih.gov/gquery/gquery.fcgi?term=NEO1"	NEO1) 78 3 6.325549 -1.947103 12 7.77 0.647500
=HYPERLINK("http://www.godatabase.org/cgi-bin/go.cgi?query=GO:0007519&auto_wild_cards=yes&view=query&action=query&search_constraint=terms"	GO:0007519_skeletal_muscle_tissue_development) =HYPERLINK("http://www.ncbi.nih.gov/gquery/gquery.fcgi?term=AGRN"	AGRN) 78 3 6.325549 -1.947103 12 7.77 0.647500
=HYPERLINK("http://www.godatabase.org/cgi-bin/go.cgi?query=GO:0007519&auto_wild_cards=yes&view=query&action=query&search_constraint=terms"	GO:0007519_skeletal_muscle_tissue_development) =HYPERLINK("http://www.ncbi.nih.gov/gquery/gquery.fcgi?term=CSDA"	CSDA) 78 3 6.325549 -1.947103 12 7.77 0.647500
=HYPERLINK("http://www.godatabase.org/cgi-bin/go.cgi?query=GO:0060538&auto_wild_cards=yes&view=query&action=query&search_constraint=terms"	GO:0060538_skeletal_muscle_organ_development) =HYPERLINK("http://www.ncbi.nih.gov/gquery/gquery.fcgi?term=NEO1"	NEO1) 78 3 6.325549 -1.947103 12 7.77 0.647500
=HYPERLINK("http://www.godatabase.org/cgi-bin/go.cgi?query=GO:0060538&auto_wild_cards=yes&view=query&action=query&search_constraint=terms"	GO:0060538_skeletal_muscle_organ_development) =HYPERLINK("http://www.ncbi.nih.gov/gquery/gquery.fcgi?term=AGRN"	AGRN) 78 3 6.325549 -1.947103 12 7.77 0.647500
=HYPERLINK("http://www.godatabase.org/cgi-bin/go.cgi?query=GO:0060538&auto_wild_cards=yes&view=query&action=query&search_constraint=terms"	GO:0060538_skeletal_muscle_organ_development) =HYPERLINK("http://www.ncbi.nih.gov/gquery/gquery.fcgi?term=CSDA"	CSDA) 78 3 6.325549 -1.947103 12 7.77 0.647500
=HYPERLINK("http://www.godatabase.org/cgi-bin/go.cgi?query=GO:0008582&auto_wild_cards=yes&view=query&action=query&search_constraint=terms"	GO:0008582_regulation_of_synaptic_growth_at_neuromuscular_junction) =HYPERLINK("http://www.ncbi.nih.gov/gquery/gquery.fcgi?term=AGRN"	AGRN) 2 1
=HYPERLINK("http://www.godatabase.org/cgi-bin/go.cgi?query=GO:0009142&auto_wild_cards=yes&view=query&action=query&search_constraint=terms"	GO:0009142_nucleoside_triphosphate_biosynthetic_process) =HYPERLINK("http://www.ncbi.nih.gov/gquery/gquery.fcgi?term=ADK"	ADK) 2 1
=HYPERLINK("http://www.godatabase.org/cgi-bin/go.cgi?query=GO:0009202&auto_wild_cards=yes&view=query&action=query&search_constraint=terms"	GO:0009202_deoxyribonucleoside_triphosphate_biosynthetic_process) =HYPERLINK("http://www.ncbi.nih.gov/gquery/gquery.fcgi?term=ADK"	ADK) 2 1
=HYPERLINK("http://www.godatabase.org/cgi-bin/go.cgi?query=GO:0009265&auto_wild_cards=yes&view=query&action=query&search_constraint=terms"	GO:0009265_2'-deoxyribonucleotide_biosynthetic_process) =HYPERLINK("http://www.ncbi.nih.gov/gquery/gquery.fcgi?term=ADK"	ADK) 2 1
=HYPERLINK("http://www.godatabase.org/cgi-bin/go.cgi?query=GO:0045065&auto_wild_cards=yes&view=query&action=query&search_constraint=terms"	GO:0045065_cytotoxic_T_cell_differentiation) =HYPERLINK("http://www.ncbi.nih.gov/gquery/gquery.fcgi?term=HSP90AA1"	HSP90AA1) 2 1
=HYPERLINK("http://www.godatabase.org/cgi-bin/go.cgi?query=GO:0046060&auto_wild_cards=yes&view=query&action=query&search_constraint=terms"	GO:0046060_dATP_metabolic_process) =HYPERLINK("http://www.ncbi.nih.gov/gquery/gquery.fcgi?term=ADK"	ADK) 2 1
=HYPERLINK("http://www.godatabase.org/cgi-bin/go.cgi?query=GO:0048382&auto_wild_cards=yes&view=query&action=query&search_constraint=terms"	GO:0048382_mesendoderm_development) =HYPERLINK("http://www.ncbi.nih.gov/gquery/gquery.fcgi?term=BMPR1A"	BMPR1A) 2 1
=HYPERLINK("http://www.godatabase.org/cgi-bin/go.cgi?query=GO:0031668&auto_wild_cards=yes&view=query&action=query&search_constraint=terms"	GO:0031668_cellular_response_to_extracellular_stimulus) =HYPERLINK("http://www.ncbi.nih.gov/gquery/gquery.fcgi?term=LDHA"	LDHA) 30 2 10.964286 -1.855036 13 9.51 0.731538
=HYPERLINK("http://www.godatabase.org/cgi-bin/go.cgi?query=GO:0031668&auto_wild_cards=yes&view=query&action=query&search_constraint=terms"	GO:0031668_cellular_response_to_extracellular_stimulus) =HYPERLINK("http://www.ncbi.nih.gov/gquery/gquery.fcgi?term=SFRP2"	SFRP2) 30 2 10.964286 -1.855036 13 9.51 0.731538
=HYPERLINK("http://www.godatabase.org/cgi-bin/go.cgi?query=GO:0021536&auto_wild_cards=yes&view=query&action=query&search_constraint=terms"	GO:0021536_diencephalon_development) =HYPERLINK("http://www.ncbi.nih.gov/gquery/gquery.fcgi?term=PAX6"	PAX6) 33 2 9.967532 -1.775761 14 11.01 0.786429
=HYPERLINK("http://www.godatabase.org/cgi-bin/go.cgi?query=GO:0021536&auto_wild_cards=yes&view=query&action=query&search_constraint=terms"	GO:0021536_diencephalon_development) =HYPERLINK("http://www.ncbi.nih.gov/gquery/gquery.fcgi?term=BMPR1A"	BMPR1A) 33 2 9.967532 -1.775761 14 11.01 0.786429
=HYPERLINK("http://www.godatabase.org/cgi-bin/go.cgi?query=GO:0000320&auto_wild_cards=yes&view=query&action=query&search_constraint=terms"	GO:0000320_re-entry_into_mitotic_cell_cycle) =HYPERLINK("http://www.ncbi.nih.gov/gquery/gquery.fcgi?term=CCND1"	CCND1) 3 1
=HYPERLINK("http://www.godatabase.org/cgi-bin/go.cgi?query=GO:0006166&auto_wild_cards=yes&view=query&action=query&search_constraint=terms"	GO:0006166_purine_ribonucleoside_salvage) =HYPERLINK("http://www.ncbi.nih.gov/gquery/gquery.fcgi?term=ADK"	ADK) 3 1
=HYPERLINK("http://www.godatabase.org/cgi-bin/go.cgi?query=GO:0021797&auto_wild_cards=yes&view=query&action=query&search_constraint=terms"	GO:0021797_forebrain_anterior_posterior_pattern_formation) =HYPERLINK("http://www.ncbi.nih.gov/gquery/gquery.fcgi?term=PAX6"	PAX6) 3 1
=HYPERLINK("http://www.godatabase.org/cgi-bin/go.cgi?query=GO:0021798&auto_wild_cards=yes&view=query&action=query&search_constraint=terms"	GO:0021798_forebrain_dorsal_ventral_pattern_formation) =HYPERLINK("http://www.ncbi.nih.gov/gquery/gquery.fcgi?term=PAX6"	PAX6) 3 1
=HYPERLINK("http://www.godatabase.org/cgi-bin/go.cgi?query=GO:0021912&auto_wild_cards=yes&view=query&action=query&search_constraint=terms"	GO:0021912_regulation_of_transcription_from_RNA_polymerase_II_promoter_involved_in_spinal_cord_motor_neuron_fate_specification) =HYPERLINK("http://www.ncbi.nih.gov/gquery/gquery.fcgi?term=PAX6"	PAX6) 3 1
=HYPERLINK("http://www.godatabase.org/cgi-bin/go.cgi?query=GO:0030033&auto_wild_cards=yes&view=query&action=query&search_constraint=terms"	GO:0030033_microvillus_assembly) =HYPERLINK("http://www.ncbi.nih.gov/gquery/gquery.fcgi?term=RDX"	RDX) 3 1
=HYPERLINK("http://www.godatabase.org/cgi-bin/go.cgi?query=GO:0030857&auto_wild_cards=yes&view=query&action=query&search_constraint=terms"	GO:0030857_negative_regulation_of_epithelial_cell_differentiation) =HYPERLINK("http://www.ncbi.nih.gov/gquery/gquery.fcgi?term=CCND1"	CCND1) 3 1
=HYPERLINK("http://www.godatabase.org/cgi-bin/go.cgi?query=GO:0032528&auto_wild_cards=yes&view=query&action=query&search_constraint=terms"	GO:0032528_microvillus_organization) =HYPERLINK("http://www.ncbi.nih.gov/gquery/gquery.fcgi?term=RDX"	RDX) 3 1
=HYPERLINK("http://www.godatabase.org/cgi-bin/go.cgi?query=GO:0043094&auto_wild_cards=yes&view=query&action=query&search_constraint=terms"	GO:0043094_cellular_metabolic_compound_salvage) =HYPERLINK("http://www.ncbi.nih.gov/gquery/gquery.fcgi?term=ADK"	ADK) 3 1
=HYPERLINK("http://www.godatabase.org/cgi-bin/go.cgi?query=GO:0043101&auto_wild_cards=yes&view=query&action=query&search_constraint=terms"	GO:0043101_purine_salvage) =HYPERLINK("http://www.ncbi.nih.gov/gquery/gquery.fcgi?term=ADK"	ADK) 3 1
=HYPERLINK("http://www.godatabase.org/cgi-bin/go.cgi?query=GO:0043174&auto_wild_cards=yes&view=query&action=query&search_constraint=terms"	GO:0043174_nucleoside_salvage) =HYPERLINK("http://www.ncbi.nih.gov/gquery/gquery.fcgi?term=ADK"	ADK) 3 1
=HYPERLINK("http://www.godatabase.org/cgi-bin/go.cgi?query=GO:0060033&auto_wild_cards=yes&view=query&action=query&search_constraint=terms"	GO:0060033_anatomical_structure_regression) =HYPERLINK("http://www.ncbi.nih.gov/gquery/gquery.fcgi?term=BMPR1A"	BMPR1A) 3 1
=HYPERLINK("http://www.godatabase.org/cgi-bin/go.cgi?query=GO:0021523&auto_wild_cards=yes&view=query&action=query&search_constraint=terms"	GO:0021523_somatic_motor_neuron_differentiation) =HYPERLINK("http://www.ncbi.nih.gov/gquery/gquery.fcgi?term=PAX6"	PAX6) 4 1
=HYPERLINK("http://www.godatabase.org/cgi-bin/go.cgi?query=GO:0021778&auto_wild_cards=yes&view=query&action=query&search_constraint=terms"	GO:0021778_oligodendrocyte_cell_fate_specification) =HYPERLINK("http://www.ncbi.nih.gov/gquery/gquery.fcgi?term=PAX6"	PAX6) 4 1
=HYPERLINK("http://www.godatabase.org/cgi-bin/go.cgi?query=GO:0021779&auto_wild_cards=yes&view=query&action=query&search_constraint=terms"	GO:0021779_oligodendrocyte_cell_fate_commitment) =HYPERLINK("http://www.ncbi.nih.gov/gquery/gquery.fcgi?term=PAX6"	PAX6) 4 1
=HYPERLINK("http://www.godatabase.org/cgi-bin/go.cgi?query=GO:0021780&auto_wild_cards=yes&view=query&action=query&search_constraint=terms"	GO:0021780_glial_cell_fate_specification) =HYPERLINK("http://www.ncbi.nih.gov/gquery/gquery.fcgi?term=PAX6"	PAX6) 4 1
=HYPERLINK("http://www.godatabase.org/cgi-bin/go.cgi?query=GO:0021877&auto_wild_cards=yes&view=query&action=query&search_constraint=terms"	GO:0021877_forebrain_neuron_fate_commitment) =HYPERLINK("http://www.ncbi.nih.gov/gquery/gquery.fcgi?term=PAX6"	PAX6) 4 1
=HYPERLINK("http://www.godatabase.org/cgi-bin/go.cgi?query=GO:0021913&auto_wild_cards=yes&view=query&action=query&search_constraint=terms"	GO:0021913_regulation_of_transcription_from_RNA_polymerase_II_promoter_involved_in_ventral_spinal_cord_interneuron_specification) =HYPERLINK("http://www.ncbi.nih.gov/gquery/gquery.fcgi?term=PAX6"	PAX6) 4 1
=HYPERLINK("http://www.godatabase.org/cgi-bin/go.cgi?query=GO:0030858&auto_wild_cards=yes&view=query&action=query&search_constraint=terms"	GO:0030858_positive_regulation_of_epithelial_cell_differentiation) =HYPERLINK("http://www.ncbi.nih.gov/gquery/gquery.fcgi?term=PAX6"	PAX6) 4 1
=HYPERLINK("http://www.godatabase.org/cgi-bin/go.cgi?query=GO:0032808&auto_wild_cards=yes&view=query&action=query&search_constraint=terms"	GO:0032808_lacrimal_gland_development) =HYPERLINK("http://www.ncbi.nih.gov/gquery/gquery.fcgi?term=PAX6"	PAX6) 4 1
=HYPERLINK("http://www.godatabase.org/cgi-bin/go.cgi?query=GO:0051124&auto_wild_cards=yes&view=query&action=query&search_constraint=terms"	GO:0051124_synaptic_growth_at_neuromuscular_junction) =HYPERLINK("http://www.ncbi.nih.gov/gquery/gquery.fcgi?term=AGRN"	AGRN) 4 1
=HYPERLINK("http://www.godatabase.org/cgi-bin/go.cgi?query=GO:0051789&auto_wild_cards=yes&view=query&action=query&search_constraint=terms"	GO:0051789_response_to_protein_stimulus) =HYPERLINK("http://www.ncbi.nih.gov/gquery/gquery.fcgi?term=CCND1"	CCND1) 43 2 7.649502 -1.558905 15 16.98 1.132000
=HYPERLINK("http://www.godatabase.org/cgi-bin/go.cgi?query=GO:0051789&auto_wild_cards=yes&view=query&action=query&search_constraint=terms"	GO:0051789_response_to_protein_stimulus) =HYPERLINK("http://www.ncbi.nih.gov/gquery/gquery.fcgi?term=HSP90AA1"	HSP90AA1) 43 2 7.649502 -1.558905 15 16.98 1.132000
=HYPERLINK("http://www.godatabase.org/cgi-bin/go.cgi?query=GO:0003002&auto_wild_cards=yes&view=query&action=query&search_constraint=terms"	GO:0003002_regionalization) =HYPERLINK("http://www.ncbi.nih.gov/gquery/gquery.fcgi?term=SFRP2"	SFRP2) 195 4 3.373626 -1.540950 16 17.22 1.076250
=HYPERLINK("http://www.godatabase.org/cgi-bin/go.cgi?query=GO:0003002&auto_wild_cards=yes&view=query&action=query&search_constraint=terms"	GO:0003002_regionalization) =HYPERLINK("http://www.ncbi.nih.gov/gquery/gquery.fcgi?term=PAX6"	PAX6) 195 4 3.373626 -1.540950 16 17.22 1.076250
=HYPERLINK("http://www.godatabase.org/cgi-bin/go.cgi?query=GO:0003002&auto_wild_cards=yes&view=query&action=query&search_constraint=terms"	GO:0003002_regionalization) =HYPERLINK("http://www.ncbi.nih.gov/gquery/gquery.fcgi?term=ZIC3"	ZIC3) 195 4 3.373626 -1.540950 16 17.22 1.076250
=HYPERLINK("http://www.godatabase.org/cgi-bin/go.cgi?query=GO:0003002&auto_wild_cards=yes&view=query&action=query&search_constraint=terms"	GO:0003002_regionalization) =HYPERLINK("http://www.ncbi.nih.gov/gquery/gquery.fcgi?term=BMPR1A"	BMPR1A) 195 4 3.373626 -1.540950 16 17.22 1.076250
=HYPERLINK("http://www.godatabase.org/cgi-bin/go.cgi?query=GO:0006270&auto_wild_cards=yes&view=query&action=query&search_constraint=terms"	GO:0006270_DNA_replication_initiation) =HYPERLINK("http://www.ncbi.nih.gov/gquery/gquery.fcgi?term=CCNE1"	CCNE1) 5 1 32.892857 -1.522196 22 26.8 1.218182
=HYPERLINK("http://www.godatabase.org/cgi-bin/go.cgi?query=GO:0009151&auto_wild_cards=yes&view=query&action=query&search_constraint=terms"	GO:0009151_purine_deoxyribonucleotide_metabolic_process) =HYPERLINK("http://www.ncbi.nih.gov/gquery/gquery.fcgi?term=ADK"	ADK) 5 1 32.892857 -1.522196 22 26.8 1.218182
=HYPERLINK("http://www.godatabase.org/cgi-bin/go.cgi?query=GO:0009215&auto_wild_cards=yes&view=query&action=query&search_constraint=terms"	GO:0009215_purine_deoxyribonucleoside_triphosphate_metabolic_process) =HYPERLINK("http://www.ncbi.nih.gov/gquery/gquery.fcgi?term=ADK"	ADK) 5 1 32.892857 -1.522196 22 26.8 1.218182
=HYPERLINK("http://www.godatabase.org/cgi-bin/go.cgi?query=GO:0009263&auto_wild_cards=yes&view=query&action=query&search_constraint=terms"	GO:0009263_deoxyribonucleotide_biosynthetic_process) =HYPERLINK("http://www.ncbi.nih.gov/gquery/gquery.fcgi?term=ADK"	ADK) 5 1 32.892857 -1.522196 22 26.8 1.218182
=HYPERLINK("http://www.godatabase.org/cgi-bin/go.cgi?query=GO:0030866&auto_wild_cards=yes&view=query&action=query&search_constraint=terms"	GO:0030866_cortical_actin_cytoskeleton_organization) =HYPERLINK("http://www.ncbi.nih.gov/gquery/gquery.fcgi?term=RHOQ"	RHOQ) 5 1 32.892857 -1.522196 22 26.8 1.218182
=HYPERLINK("http://www.godatabase.org/cgi-bin/go.cgi?query=GO:0045213&auto_wild_cards=yes&view=query&action=query&search_constraint=terms"	GO:0045213_neurotransmitter_receptor_metabolic_process) =HYPERLINK("http://www.ncbi.nih.gov/gquery/gquery.fcgi?term=AGRN"	AGRN) 5 1 32.892857 -1.522196 22 26.8 1.218182
=HYPERLINK("http://www.godatabase.org/cgi-bin/go.cgi?query=GO:0040008&auto_wild_cards=yes&view=query&action=query&search_constraint=terms"	GO:0040008_regulation_of_growth) =HYPERLINK("http://www.ncbi.nih.gov/gquery/gquery.fcgi?term=EI24"	EI24) 113 3 4.366308 -1.520257 23 27.07 1.176957
=HYPERLINK("http://www.godatabase.org/cgi-bin/go.cgi?query=GO:0040008&auto_wild_cards=yes&view=query&action=query&search_constraint=terms"	GO:0040008_regulation_of_growth) =HYPERLINK("http://www.ncbi.nih.gov/gquery/gquery.fcgi?term=AGRN"	AGRN) 113 3 4.366308 -1.520257 23 27.07 1.176957
=HYPERLINK("http://www.godatabase.org/cgi-bin/go.cgi?query=GO:0040008&auto_wild_cards=yes&view=query&action=query&search_constraint=terms"	GO:0040008_regulation_of_growth) =HYPERLINK("http://www.ncbi.nih.gov/gquery/gquery.fcgi?term=CSDA"	CSDA) 113 3 4.366308 -1.520257 23 27.07 1.176957
=HYPERLINK("http://www.godatabase.org/cgi-bin/go.cgi?query=GO:0045595&auto_wild_cards=yes&view=query&action=query&search_constraint=terms"	GO:0045595_regulation_of_cell_differentiation) =HYPERLINK("http://www.ncbi.nih.gov/gquery/gquery.fcgi?term=CCND1"	CCND1) 295 5 2.787530 -1.518123 24 27.14 1.130833
=HYPERLINK("http://www.godatabase.org/cgi-bin/go.cgi?query=GO:0045595&auto_wild_cards=yes&view=query&action=query&search_constraint=terms"	GO:0045595_regulation_of_cell_differentiation) =HYPERLINK("http://www.ncbi.nih.gov/gquery/gquery.fcgi?term=HSP90AA1"	HSP90AA1) 295 5 2.787530 -1.518123 24 27.14 1.130833
=HYPERLINK("http://www.godatabase.org/cgi-bin/go.cgi?query=GO:0045595&auto_wild_cards=yes&view=query&action=query&search_constraint=terms"	GO:0045595_regulation_of_cell_differentiation) =HYPERLINK("http://www.ncbi.nih.gov/gquery/gquery.fcgi?term=PAX6"	PAX6) 295 5 2.787530 -1.518123 24 27.14 1.130833
=HYPERLINK("http://www.godatabase.org/cgi-bin/go.cgi?query=GO:0045595&auto_wild_cards=yes&view=query&action=query&search_constraint=terms"	GO:0045595_regulation_of_cell_differentiation) =HYPERLINK("http://www.ncbi.nih.gov/gquery/gquery.fcgi?term=AGRN"	AGRN) 295 5 2.787530 -1.518123 24 27.14 1.130833
=HYPERLINK("http://www.godatabase.org/cgi-bin/go.cgi?query=GO:0045595&auto_wild_cards=yes&view=query&action=query&search_constraint=terms"	GO:0045595_regulation_of_cell_differentiation) =HYPERLINK("http://www.ncbi.nih.gov/gquery/gquery.fcgi?term=BMPR1A"	BMPR1A) 295 5 2.787530 -1.518123 24 27.14 1.130833
=HYPERLINK("http://www.godatabase.org/cgi-bin/go.cgi?query=GO:0051960&auto_wild_cards=yes&view=query&action=query&search_constraint=terms"	GO:0051960_regulation_of_nervous_system_development) =HYPERLINK("http://www.ncbi.nih.gov/gquery/gquery.fcgi?term=PAX6"	PAX6) 118 3 4.181295 -1.472093 25 28.42 1.136800
=HYPERLINK("http://www.godatabase.org/cgi-bin/go.cgi?query=GO:0051960&auto_wild_cards=yes&view=query&action=query&search_constraint=terms"	GO:0051960_regulation_of_nervous_system_development) =HYPERLINK("http://www.ncbi.nih.gov/gquery/gquery.fcgi?term=AGRN"	AGRN) 118 3 4.181295 -1.472093 25 28.42 1.136800
=HYPERLINK("http://www.godatabase.org/cgi-bin/go.cgi?query=GO:0051960&auto_wild_cards=yes&view=query&action=query&search_constraint=terms"	GO:0051960_regulation_of_nervous_system_development) =HYPERLINK("http://www.ncbi.nih.gov/gquery/gquery.fcgi?term=BMPR1A"	BMPR1A) 118 3 4.181295 -1.472093 25 28.42 1.136800
=HYPERLINK("http://www.godatabase.org/cgi-bin/go.cgi?query=GO:0021543&auto_wild_cards=yes&view=query&action=query&search_constraint=terms"	GO:0021543_pallium_development) =HYPERLINK("http://www.ncbi.nih.gov/gquery/gquery.fcgi?term=PAX6"	PAX6) 49 2 6.712828 -1.453877 28 29.22 1.043571
=HYPERLINK("http://www.godatabase.org/cgi-bin/go.cgi?query=GO:0021543&auto_wild_cards=yes&view=query&action=query&search_constraint=terms"	GO:0021543_pallium_development) =HYPERLINK("http://www.ncbi.nih.gov/gquery/gquery.fcgi?term=YWHAE"	YWHAE) 49 2 6.712828 -1.453877 28 29.22 1.043571
=HYPERLINK("http://www.godatabase.org/cgi-bin/go.cgi?query=GO:0046661&auto_wild_cards=yes&view=query&action=query&search_constraint=terms"	GO:0046661_male_sex_differentiation) =HYPERLINK("http://www.ncbi.nih.gov/gquery/gquery.fcgi?term=CSDA"	CSDA) 49 2 6.712828 -1.453877 28 29.22 1.043571
=HYPERLINK("http://www.godatabase.org/cgi-bin/go.cgi?query=GO:0046661&auto_wild_cards=yes&view=query&action=query&search_constraint=terms"	GO:0046661_male_sex_differentiation) =HYPERLINK("http://www.ncbi.nih.gov/gquery/gquery.fcgi?term=BMPR1A"	BMPR1A) 49 2 6.712828 -1.453877 28 29.22 1.043571
=HYPERLINK("http://www.godatabase.org/cgi-bin/go.cgi?query=GO:0048741&auto_wild_cards=yes&view=query&action=query&search_constraint=terms"	GO:0048741_skeletal_muscle_fiber_development) =HYPERLINK("http://www.ncbi.nih.gov/gquery/gquery.fcgi?term=NEO1"	NEO1) 49 2 6.712828 -1.453877 28 29.22 1.043571
=HYPERLINK("http://www.godatabase.org/cgi-bin/go.cgi?query=GO:0048741&auto_wild_cards=yes&view=query&action=query&search_constraint=terms"	GO:0048741_skeletal_muscle_fiber_development) =HYPERLINK("http://www.ncbi.nih.gov/gquery/gquery.fcgi?term=AGRN"	AGRN) 49 2 6.712828 -1.453877 28 29.22 1.043571
=HYPERLINK("http://www.godatabase.org/cgi-bin/go.cgi?query=GO:0014706&auto_wild_cards=yes&view=query&action=query&search_constraint=terms"	GO:0014706_striated_muscle_tissue_development) =HYPERLINK("http://www.ncbi.nih.gov/gquery/gquery.fcgi?term=NEO1"	NEO1) 120 3 4.111607 -1.453504 29 29.24 1.008276
=HYPERLINK("http://www.godatabase.org/cgi-bin/go.cgi?query=GO:0014706&auto_wild_cards=yes&view=query&action=query&search_constraint=terms"	GO:0014706_striated_muscle_tissue_development) =HYPERLINK("http://www.ncbi.nih.gov/gquery/gquery.fcgi?term=AGRN"	AGRN) 120 3 4.111607 -1.453504 29 29.24 1.008276
=HYPERLINK("http://www.godatabase.org/cgi-bin/go.cgi?query=GO:0014706&auto_wild_cards=yes&view=query&action=query&search_constraint=terms"	GO:0014706_striated_muscle_tissue_development) =HYPERLINK("http://www.ncbi.nih.gov/gquery/gquery.fcgi?term=CSDA"	CSDA) 120 3 4.111607 -1.453504 29 29.24 1.008276
=HYPERLINK("http://www.godatabase.org/cgi-bin/go.cgi?query=GO:0000768&auto_wild_cards=yes&view=query&action=query&search_constraint=terms"	GO:0000768_syncytium_formation_by_plasma_membrane_fusion) =HYPERLINK("http://www.ncbi.nih.gov/gquery/gquery.fcgi?term=NEO1"	NEO1) 6 1 27.410714 -1.444286 38 36.01 0.947632
=HYPERLINK("http://www.godatabase.org/cgi-bin/go.cgi?query=GO:0007032&auto_wild_cards=yes&view=query&action=query&search_constraint=terms"	GO:0007032_endosome_organization) =HYPERLINK("http://www.ncbi.nih.gov/gquery/gquery.fcgi?term=STX6"	STX6) 6 1 27.410714 -1.444286 38 36.01 0.947632
=HYPERLINK("http://www.godatabase.org/cgi-bin/go.cgi?query=GO:0007520&auto_wild_cards=yes&view=query&action=query&search_constraint=terms"	GO:0007520_myoblast_fusion) =HYPERLINK("http://www.ncbi.nih.gov/gquery/gquery.fcgi?term=NEO1"	NEO1) 6 1 27.410714 -1.444286 38 36.01 0.947632
=HYPERLINK("http://www.godatabase.org/cgi-bin/go.cgi?query=GO:0030865&auto_wild_cards=yes&view=query&action=query&search_constraint=terms"	GO:0030865_cortical_cytoskeleton_organization) =HYPERLINK("http://www.ncbi.nih.gov/gquery/gquery.fcgi?term=RHOQ"	RHOQ) 6 1 27.410714 -1.444286 38 36.01 0.947632
=HYPERLINK("http://www.godatabase.org/cgi-bin/go.cgi?query=GO:0045176&auto_wild_cards=yes&view=query&action=query&search_constraint=terms"	GO:0045176_apical_protein_localization) =HYPERLINK("http://www.ncbi.nih.gov/gquery/gquery.fcgi?term=RDX"	RDX) 6 1 27.410714 -1.444286 38 36.01 0.947632
=HYPERLINK("http://www.godatabase.org/cgi-bin/go.cgi?query=GO:0045843&auto_wild_cards=yes&view=query&action=query&search_constraint=terms"	GO:0045843_negative_regulation_of_striated_muscle_development) =HYPERLINK("http://www.ncbi.nih.gov/gquery/gquery.fcgi?term=CSDA"	CSDA) 6 1 27.410714 -1.444286 38 36.01 0.947632
=HYPERLINK("http://www.godatabase.org/cgi-bin/go.cgi?query=GO:0046580&auto_wild_cards=yes&view=query&action=query&search_constraint=terms"	GO:0046580_negative_regulation_of_Ras_protein_signal_transduction) =HYPERLINK("http://www.ncbi.nih.gov/gquery/gquery.fcgi?term=NUP62"	NUP62) 6 1 27.410714 -1.444286 38 36.01 0.947632
=HYPERLINK("http://www.godatabase.org/cgi-bin/go.cgi?query=GO:0048635&auto_wild_cards=yes&view=query&action=query&search_constraint=terms"	GO:0048635_negative_regulation_of_muscle_development) =HYPERLINK("http://www.ncbi.nih.gov/gquery/gquery.fcgi?term=CSDA"	CSDA) 6 1 27.410714 -1.444286 38 36.01 0.947632
=HYPERLINK("http://www.godatabase.org/cgi-bin/go.cgi?query=GO:0051058&auto_wild_cards=yes&view=query&action=query&search_constraint=terms"	GO:0051058_negative_regulation_of_small_GTPase_mediated_signal_transduction) =HYPERLINK("http://www.ncbi.nih.gov/gquery/gquery.fcgi?term=NUP62"	NUP62) 6 1 27.410714 -1.444286 38 36.01 0.947632
=HYPERLINK("http://www.godatabase.org/cgi-bin/go.cgi?query=GO:0060284&auto_wild_cards=yes&view=query&action=query&search_constraint=terms"	GO:0060284_regulation_of_cell_development) =HYPERLINK("http://www.ncbi.nih.gov/gquery/gquery.fcgi?term=PAX6"	PAX6) 122 3 4.044204 -1.435282 39 36.54 0.936923
=HYPERLINK("http://www.godatabase.org/cgi-bin/go.cgi?query=GO:0060284&auto_wild_cards=yes&view=query&action=query&search_constraint=terms"	GO:0060284_regulation_of_cell_development) =HYPERLINK("http://www.ncbi.nih.gov/gquery/gquery.fcgi?term=AGRN"	AGRN) 122 3 4.044204 -1.435282 39 36.54 0.936923
=HYPERLINK("http://www.godatabase.org/cgi-bin/go.cgi?query=GO:0060284&auto_wild_cards=yes&view=query&action=query&search_constraint=terms"	GO:0060284_regulation_of_cell_development) =HYPERLINK("http://www.ncbi.nih.gov/gquery/gquery.fcgi?term=BMPR1A"	BMPR1A) 122 3 4.044204 -1.435282 39 36.54 0.936923
=HYPERLINK("http://www.godatabase.org/cgi-bin/go.cgi?query=GO:0048747&auto_wild_cards=yes&view=query&action=query&search_constraint=terms"	GO:0048747_muscle_fiber_development) =HYPERLINK("http://www.ncbi.nih.gov/gquery/gquery.fcgi?term=NEO1"	NEO1) 51 2 6.449580 -1.422001 40 36.96 0.924000
=HYPERLINK("http://www.godatabase.org/cgi-bin/go.cgi?query=GO:0048747&auto_wild_cards=yes&view=query&action=query&search_constraint=terms"	GO:0048747_muscle_fiber_development) =HYPERLINK("http://www.ncbi.nih.gov/gquery/gquery.fcgi?term=AGRN"	AGRN) 51 2 6.449580 -1.422001 40 36.96 0.924000
=HYPERLINK("http://www.godatabase.org/cgi-bin/go.cgi?query=GO:0040007&auto_wild_cards=yes&view=query&action=query&search_constraint=terms"	GO:0040007_growth) =HYPERLINK("http://www.ncbi.nih.gov/gquery/gquery.fcgi?term=EI24"	EI24) 217 4 3.031600 -1.393656 41 37.48 0.914146
=HYPERLINK("http://www.godatabase.org/cgi-bin/go.cgi?query=GO:0040007&auto_wild_cards=yes&view=query&action=query&search_constraint=terms"	GO:0040007_growth) =HYPERLINK("http://www.ncbi.nih.gov/gquery/gquery.fcgi?term=AGRN"	AGRN) 217 4 3.031600 -1.393656 41 37.48 0.914146
=HYPERLINK("http://www.godatabase.org/cgi-bin/go.cgi?query=GO:0040007&auto_wild_cards=yes&view=query&action=query&search_constraint=terms"	GO:0040007_growth) =HYPERLINK("http://www.ncbi.nih.gov/gquery/gquery.fcgi?term=CSDA"	CSDA) 217 4 3.031600 -1.393656 41 37.48 0.914146
=HYPERLINK("http://www.godatabase.org/cgi-bin/go.cgi?query=GO:0040007&auto_wild_cards=yes&view=query&action=query&search_constraint=terms"	GO:0040007_growth) =HYPERLINK("http://www.ncbi.nih.gov/gquery/gquery.fcgi?term=BMPR1A"	BMPR1A) 217 4 3.031600 -1.393656 41 37.48 0.914146
=HYPERLINK("http://www.godatabase.org/cgi-bin/go.cgi?query=GO:0060537&auto_wild_cards=yes&view=query&action=query&search_constraint=terms"	GO:0060537_muscle_tissue_development) =HYPERLINK("http://www.ncbi.nih.gov/gquery/gquery.fcgi?term=NEO1"	NEO1) 128 3 3.854632 -1.382699 42 37.87 0.901667
=HYPERLINK("http://www.godatabase.org/cgi-bin/go.cgi?query=GO:0060537&auto_wild_cards=yes&view=query&action=query&search_constraint=terms"	GO:0060537_muscle_tissue_development) =HYPERLINK("http://www.ncbi.nih.gov/gquery/gquery.fcgi?term=AGRN"	AGRN) 128 3 3.854632 -1.382699 42 37.87 0.901667
=HYPERLINK("http://www.godatabase.org/cgi-bin/go.cgi?query=GO:0060537&auto_wild_cards=yes&view=query&action=query&search_constraint=terms"	GO:0060537_muscle_tissue_development) =HYPERLINK("http://www.ncbi.nih.gov/gquery/gquery.fcgi?term=CSDA"	CSDA) 128 3 3.854632 -1.382699 42 37.87 0.901667
=HYPERLINK("http://www.godatabase.org/cgi-bin/go.cgi?query=GO:0002052&auto_wild_cards=yes&view=query&action=query&search_constraint=terms"	GO:0002052_positive_regulation_of_neuroblast_proliferation) =HYPERLINK("http://www.ncbi.nih.gov/gquery/gquery.fcgi?term=PAX6"	PAX6) 7 1 23.494898 -1.378609 55 45.42 0.825818
=HYPERLINK("http://www.godatabase.org/cgi-bin/go.cgi?query=GO:0006014&auto_wild_cards=yes&view=query&action=query&search_constraint=terms"	GO:0006014_D-ribose_metabolic_process) =HYPERLINK("http://www.ncbi.nih.gov/gquery/gquery.fcgi?term=ADK"	ADK) 7 1 23.494898 -1.378609 55 45.42 0.825818
=HYPERLINK("http://www.godatabase.org/cgi-bin/go.cgi?query=GO:0006949&auto_wild_cards=yes&view=query&action=query&search_constraint=terms"	GO:0006949_syncytium_formation) =HYPERLINK("http://www.ncbi.nih.gov/gquery/gquery.fcgi?term=NEO1"	NEO1) 7 1 23.494898 -1.378609 55 45.42 0.825818
=HYPERLINK("http://www.godatabase.org/cgi-bin/go.cgi?query=GO:0009200&auto_wild_cards=yes&view=query&action=query&search_constraint=terms"	GO:0009200_deoxyribonucleoside_triphosphate_metabolic_process) =HYPERLINK("http://www.ncbi.nih.gov/gquery/gquery.fcgi?term=ADK"	ADK) 7 1 23.494898 -1.378609 55 45.42 0.825818
=HYPERLINK("http://www.godatabase.org/cgi-bin/go.cgi?query=GO:0009394&auto_wild_cards=yes&view=query&action=query&search_constraint=terms"	GO:0009394_2'-deoxyribonucleotide_metabolic_process) =HYPERLINK("http://www.ncbi.nih.gov/gquery/gquery.fcgi?term=ADK"	ADK) 7 1 23.494898 -1.378609 55 45.42 0.825818
=HYPERLINK("http://www.godatabase.org/cgi-bin/go.cgi?query=GO:0019692&auto_wild_cards=yes&view=query&action=query&search_constraint=terms"	GO:0019692_deoxyribose_phosphate_metabolic_process) =HYPERLINK("http://www.ncbi.nih.gov/gquery/gquery.fcgi?term=ADK"	ADK) 7 1 23.494898 -1.378609 55 45.42 0.825818
=HYPERLINK("http://www.godatabase.org/cgi-bin/go.cgi?query=GO:0021514&auto_wild_cards=yes&view=query&action=query&search_constraint=terms"	GO:0021514_ventral_spinal_cord_interneuron_differentiation) =HYPERLINK("http://www.ncbi.nih.gov/gquery/gquery.fcgi?term=PAX6"	PAX6) 7 1 23.494898 -1.378609 55 45.42 0.825818
=HYPERLINK("http://www.godatabase.org/cgi-bin/go.cgi?query=GO:0021520&auto_wild_cards=yes&view=query&action=query&search_constraint=terms"	GO:0021520_spinal_cord_motor_neuron_cell_fate_specification) =HYPERLINK("http://www.ncbi.nih.gov/gquery/gquery.fcgi?term=PAX6"	PAX6) 7 1 23.494898 -1.378609 55 45.42 0.825818
=HYPERLINK("http://www.godatabase.org/cgi-bin/go.cgi?query=GO:0021521&auto_wild_cards=yes&view=query&action=query&search_constraint=terms"	GO:0021521_ventral_spinal_cord_interneuron_specification) =HYPERLINK("http://www.ncbi.nih.gov/gquery/gquery.fcgi?term=PAX6"	PAX6) 7 1 23.494898 -1.378609 55 45.42 0.825818
=HYPERLINK("http://www.godatabase.org/cgi-bin/go.cgi?query=GO:0021903&auto_wild_cards=yes&view=query&action=query&search_constraint=terms"	GO:0021903_rostrocaudal_neural_tube_patterning) =HYPERLINK("http://www.ncbi.nih.gov/gquery/gquery.fcgi?term=PAX6"	PAX6) 7 1 23.494898 -1.378609 55 45.42 0.825818
=HYPERLINK("http://www.godatabase.org/cgi-bin/go.cgi?query=GO:0030521&auto_wild_cards=yes&view=query&action=query&search_constraint=terms"	GO:0030521_androgen_receptor_signaling_pathway) =HYPERLINK("http://www.ncbi.nih.gov/gquery/gquery.fcgi?term=DNAJA1"	DNAJA1) 7 1 23.494898 -1.378609 55 45.42 0.825818
=HYPERLINK("http://www.godatabase.org/cgi-bin/go.cgi?query=GO:0046622&auto_wild_cards=yes&view=query&action=query&search_constraint=terms"	GO:0046622_positive_regulation_of_organ_growth) =HYPERLINK("http://www.ncbi.nih.gov/gquery/gquery.fcgi?term=CSDA"	CSDA) 7 1 23.494898 -1.378609 55 45.42 0.825818
=HYPERLINK("http://www.godatabase.org/cgi-bin/go.cgi?query=GO:0060579&auto_wild_cards=yes&view=query&action=query&search_constraint=terms"	GO:0060579_ventral_spinal_cord_interneuron_fate_commitment) =HYPERLINK("http://www.ncbi.nih.gov/gquery/gquery.fcgi?term=PAX6"	PAX6) 7 1 23.494898 -1.378609 55 45.42 0.825818
=HYPERLINK("http://www.godatabase.org/cgi-bin/go.cgi?query=GO:0050678&auto_wild_cards=yes&view=query&action=query&search_constraint=terms"	GO:0050678_regulation_of_epithelial_cell_proliferation) =HYPERLINK("http://www.ncbi.nih.gov/gquery/gquery.fcgi?term=PAX6"	PAX6) 56 2 5.873724 -1.348046 56 46.96 0.838571
=HYPERLINK("http://www.godatabase.org/cgi-bin/go.cgi?query=GO:0050678&auto_wild_cards=yes&view=query&action=query&search_constraint=terms"	GO:0050678_regulation_of_epithelial_cell_proliferation) =HYPERLINK("http://www.ncbi.nih.gov/gquery/gquery.fcgi?term=BMPR1A"	BMPR1A) 56 2 5.873724 -1.348046 56 46.96 0.838571
=HYPERLINK("http://www.godatabase.org/cgi-bin/go.cgi?query=GO:0001764&auto_wild_cards=yes&view=query&action=query&search_constraint=terms"	GO:0001764_neuron_migration) =HYPERLINK("http://www.ncbi.nih.gov/gquery/gquery.fcgi?term=PAX6"	PAX6) 57 2 5.770677 -1.334143 58 47.77 0.823621
=HYPERLINK("http://www.godatabase.org/cgi-bin/go.cgi?query=GO:0001764&auto_wild_cards=yes&view=query&action=query&search_constraint=terms"	GO:0001764_neuron_migration) =HYPERLINK("http://www.ncbi.nih.gov/gquery/gquery.fcgi?term=YWHAE"	YWHAE) 57 2 5.770677 -1.334143 58 47.77 0.823621
=HYPERLINK("http://www.godatabase.org/cgi-bin/go.cgi?query=GO:0009953&auto_wild_cards=yes&view=query&action=query&search_constraint=terms"	GO:0009953_dorsal_ventral_pattern_formation) =HYPERLINK("http://www.ncbi.nih.gov/gquery/gquery.fcgi?term=PAX6"	PAX6) 57 2 5.770677 -1.334143 58 47.77 0.823621
=HYPERLINK("http://www.godatabase.org/cgi-bin/go.cgi?query=GO:0009953&auto_wild_cards=yes&view=query&action=query&search_constraint=terms"	GO:0009953_dorsal_ventral_pattern_formation) =HYPERLINK("http://www.ncbi.nih.gov/gquery/gquery.fcgi?term=BMPR1A"	BMPR1A) 57 2 5.770677 -1.334143 58 47.77 0.823621
=HYPERLINK("http://www.godatabase.org/cgi-bin/go.cgi?query=GO:0007283&auto_wild_cards=yes&view=query&action=query&search_constraint=terms"	GO:0007283_spermatogenesis) =HYPERLINK("http://www.ncbi.nih.gov/gquery/gquery.fcgi?term=GPX4"	GPX4) 134 3 3.682036 -1.333019 60 47.81 0.796833
=HYPERLINK("http://www.godatabase.org/cgi-bin/go.cgi?query=GO:0007283&auto_wild_cards=yes&view=query&action=query&search_constraint=terms"	GO:0007283_spermatogenesis) =HYPERLINK("http://www.ncbi.nih.gov/gquery/gquery.fcgi?term=DNAJA1"	DNAJA1) 134 3 3.682036 -1.333019 60 47.81 0.796833
=HYPERLINK("http://www.godatabase.org/cgi-bin/go.cgi?query=GO:0007283&auto_wild_cards=yes&view=query&action=query&search_constraint=terms"	GO:0007283_spermatogenesis) =HYPERLINK("http://www.ncbi.nih.gov/gquery/gquery.fcgi?term=CSDA"	CSDA) 134 3 3.682036 -1.333019 60 47.81 0.796833
=HYPERLINK("http://www.godatabase.org/cgi-bin/go.cgi?query=GO:0048232&auto_wild_cards=yes&view=query&action=query&search_constraint=terms"	GO:0048232_male_gamete_generation) =HYPERLINK("http://www.ncbi.nih.gov/gquery/gquery.fcgi?term=GPX4"	GPX4) 134 3 3.682036 -1.333019 60 47.81 0.796833
=HYPERLINK("http://www.godatabase.org/cgi-bin/go.cgi?query=GO:0048232&auto_wild_cards=yes&view=query&action=query&search_constraint=terms"	GO:0048232_male_gamete_generation) =HYPERLINK("http://www.ncbi.nih.gov/gquery/gquery.fcgi?term=DNAJA1"	DNAJA1) 134 3 3.682036 -1.333019 60 47.81 0.796833
=HYPERLINK("http://www.godatabase.org/cgi-bin/go.cgi?query=GO:0048232&auto_wild_cards=yes&view=query&action=query&search_constraint=terms"	GO:0048232_male_gamete_generation) =HYPERLINK("http://www.ncbi.nih.gov/gquery/gquery.fcgi?term=CSDA"	CSDA) 134 3 3.682036 -1.333019 60 47.81 0.796833
=HYPERLINK("http://www.godatabase.org/cgi-bin/go.cgi?query=GO:0009987&auto_wild_cards=yes&view=query&action=query&search_constraint=terms"	GO:0009987_cellular_process) =HYPERLINK("http://www.ncbi.nih.gov/gquery/gquery.fcgi?term=LDHA"	LDHA) 3868 27 1.148019 -1.323317 61 48.06 0.787869
=HYPERLINK("http://www.godatabase.org/cgi-bin/go.cgi?query=GO:0009987&auto_wild_cards=yes&view=query&action=query&search_constraint=terms"	GO:0009987_cellular_process) =HYPERLINK("http://www.ncbi.nih.gov/gquery/gquery.fcgi?term=PAX6"	PAX6) 3868 27 1.148019 -1.323317 61 48.06 0.787869
=HYPERLINK("http://www.godatabase.org/cgi-bin/go.cgi?query=GO:0009987&auto_wild_cards=yes&view=query&action=query&search_constraint=terms"	GO:0009987_cellular_process) =HYPERLINK("http://www.ncbi.nih.gov/gquery/gquery.fcgi?term=RHOQ"	RHOQ) 3868 27 1.148019 -1.323317 61 48.06 0.787869
=HYPERLINK("http://www.godatabase.org/cgi-bin/go.cgi?query=GO:0009987&auto_wild_cards=yes&view=query&action=query&search_constraint=terms"	GO:0009987_cellular_process) =HYPERLINK("http://www.ncbi.nih.gov/gquery/gquery.fcgi?term=RDX"	RDX) 3868 27 1.148019 -1.323317 61 48.06 0.787869
=HYPERLINK("http://www.godatabase.org/cgi-bin/go.cgi?query=GO:0009987&auto_wild_cards=yes&view=query&action=query&search_constraint=terms"	GO:0009987_cellular_process) =HYPERLINK("http://www.ncbi.nih.gov/gquery/gquery.fcgi?term=NEO1"	NEO1) 3868 27 1.148019 -1.323317 61 48.06 0.787869
=HYPERLINK("http://www.godatabase.org/cgi-bin/go.cgi?query=GO:0009987&auto_wild_cards=yes&view=query&action=query&search_constraint=terms"	GO:0009987_cellular_process) =HYPERLINK("http://www.ncbi.nih.gov/gquery/gquery.fcgi?term=ZIC3"	ZIC3) 3868 27 1.148019 -1.323317 61 48.06 0.787869
=HYPERLINK("http://www.godatabase.org/cgi-bin/go.cgi?query=GO:0009987&auto_wild_cards=yes&view=query&action=query&search_constraint=terms"	GO:0009987_cellular_process) =HYPERLINK("http://www.ncbi.nih.gov/gquery/gquery.fcgi?term=CCNE1"	CCNE1) 3868 27 1.148019 -1.323317 61 48.06 0.787869
=HYPERLINK("http://www.godatabase.org/cgi-bin/go.cgi?query=GO:0009987&auto_wild_cards=yes&view=query&action=query&search_constraint=terms"	GO:0009987_cellular_process) =HYPERLINK("http://www.ncbi.nih.gov/gquery/gquery.fcgi?term=UBE2D3"	UBE2D3) 3868 27 1.148019 -1.323317 61 48.06 0.787869
=HYPERLINK("http://www.godatabase.org/cgi-bin/go.cgi?query=GO:0009987&auto_wild_cards=yes&view=query&action=query&search_constraint=terms"	GO:0009987_cellular_process) =HYPERLINK("http://www.ncbi.nih.gov/gquery/gquery.fcgi?term=GPX4"	GPX4) 3868 27 1.148019 -1.323317 61 48.06 0.787869
=HYPERLINK("http://www.godatabase.org/cgi-bin/go.cgi?query=GO:0009987&auto_wild_cards=yes&view=query&action=query&search_constraint=terms"	GO:0009987_cellular_process) =HYPERLINK("http://www.ncbi.nih.gov/gquery/gquery.fcgi?term=DNAJA1"	DNAJA1) 3868 27 1.148019 -1.323317 61 48.06 0.787869
=HYPERLINK("http://www.godatabase.org/cgi-bin/go.cgi?query=GO:0009987&auto_wild_cards=yes&view=query&action=query&search_constraint=terms"	GO:0009987_cellular_process) =HYPERLINK("http://www.ncbi.nih.gov/gquery/gquery.fcgi?term=AGRN"	AGRN) 3868 27 1.148019 -1.323317 61 48.06 0.787869
=HYPERLINK("http://www.godatabase.org/cgi-bin/go.cgi?query=GO:0009987&auto_wild_cards=yes&view=query&action=query&search_constraint=terms"	GO:0009987_cellular_process) =HYPERLINK("http://www.ncbi.nih.gov/gquery/gquery.fcgi?term=STX6"	STX6) 3868 27 1.148019 -1.323317 61 48.06 0.787869
=HYPERLINK("http://www.godatabase.org/cgi-bin/go.cgi?query=GO:0009987&auto_wild_cards=yes&view=query&action=query&search_constraint=terms"	GO:0009987_cellular_process) =HYPERLINK("http://www.ncbi.nih.gov/gquery/gquery.fcgi?term=HSP90AA1"	HSP90AA1) 3868 27 1.148019 -1.323317 61 48.06 0.787869
=HYPERLINK("http://www.godatabase.org/cgi-bin/go.cgi?query=GO:0009987&auto_wild_cards=yes&view=query&action=query&search_constraint=terms"	GO:0009987_cellular_process) =HYPERLINK("http://www.ncbi.nih.gov/gquery/gquery.fcgi?term=CSDA"	CSDA) 3868 27 1.148019 -1.323317 61 48.06 0.787869
=HYPERLINK("http://www.godatabase.org/cgi-bin/go.cgi?query=GO:0009987&auto_wild_cards=yes&view=query&action=query&search_constraint=terms"	GO:0009987_cellular_process) =HYPERLINK("http://www.ncbi.nih.gov/gquery/gquery.fcgi?term=YWHAE"	YWHAE) 3868 27 1.148019 -1.323317 61 48.06 0.787869
=HYPERLINK("http://www.godatabase.org/cgi-bin/go.cgi?query=GO:0009987&auto_wild_cards=yes&view=query&action=query&search_constraint=terms"	GO:0009987_cellular_process) =HYPERLINK("http://www.ncbi.nih.gov/gquery/gquery.fcgi?term=CCND1"	CCND1) 3868 27 1.148019 -1.323317 61 48.06 0.787869
=HYPERLINK("http://www.godatabase.org/cgi-bin/go.cgi?query=GO:0009987&auto_wild_cards=yes&view=query&action=query&search_constraint=terms"	GO:0009987_cellular_process) =HYPERLINK("http://www.ncbi.nih.gov/gquery/gquery.fcgi?term=EI24"	EI24) 3868 27 1.148019 -1.323317 61 48.06 0.787869
=HYPERLINK("http://www.godatabase.org/cgi-bin/go.cgi?query=GO:0009987&auto_wild_cards=yes&view=query&action=query&search_constraint=terms"	GO:0009987_cellular_process) =HYPERLINK("http://www.ncbi.nih.gov/gquery/gquery.fcgi?term=ATF4"	ATF4) 3868 27 1.148019 -1.323317 61 48.06 0.787869
=HYPERLINK("http://www.godatabase.org/cgi-bin/go.cgi?query=GO:0009987&auto_wild_cards=yes&view=query&action=query&search_constraint=terms"	GO:0009987_cellular_process) =HYPERLINK("http://www.ncbi.nih.gov/gquery/gquery.fcgi?term=NUP62"	NUP62) 3868 27 1.148019 -1.323317 61 48.06 0.787869
=HYPERLINK("http://www.godatabase.org/cgi-bin/go.cgi?query=GO:0009987&auto_wild_cards=yes&view=query&action=query&search_constraint=terms"	GO:0009987_cellular_process) =HYPERLINK("http://www.ncbi.nih.gov/gquery/gquery.fcgi?term=SFRP2"	SFRP2) 3868 27 1.148019 -1.323317 61 48.06 0.787869
=HYPERLINK("http://www.godatabase.org/cgi-bin/go.cgi?query=GO:0009987&auto_wild_cards=yes&view=query&action=query&search_constraint=terms"	GO:0009987_cellular_process) =HYPERLINK("http://www.ncbi.nih.gov/gquery/gquery.fcgi?term=ADK"	ADK) 3868 27 1.148019 -1.323317 61 48.06 0.787869
=HYPERLINK("http://www.godatabase.org/cgi-bin/go.cgi?query=GO:0009987&auto_wild_cards=yes&view=query&action=query&search_constraint=terms"	GO:0009987_cellular_process) =HYPERLINK("http://www.ncbi.nih.gov/gquery/gquery.fcgi?term=TMSB4X"	TMSB4X) 3868 27 1.148019 -1.323317 61 48.06 0.787869
=HYPERLINK("http://www.godatabase.org/cgi-bin/go.cgi?query=GO:0009987&auto_wild_cards=yes&view=query&action=query&search_constraint=terms"	GO:0009987_cellular_process) =HYPERLINK("http://www.ncbi.nih.gov/gquery/gquery.fcgi?term=RAP1B"	RAP1B) 3868 27 1.148019 -1.323317 61 48.06 0.787869
=HYPERLINK("http://www.godatabase.org/cgi-bin/go.cgi?query=GO:0009987&auto_wild_cards=yes&view=query&action=query&search_constraint=terms"	GO:0009987_cellular_process) =HYPERLINK("http://www.ncbi.nih.gov/gquery/gquery.fcgi?term=SMC1A"	SMC1A) 3868 27 1.148019 -1.323317 61 48.06 0.787869
=HYPERLINK("http://www.godatabase.org/cgi-bin/go.cgi?query=GO:0009987&auto_wild_cards=yes&view=query&action=query&search_constraint=terms"	GO:0009987_cellular_process) =HYPERLINK("http://www.ncbi.nih.gov/gquery/gquery.fcgi?term=MYBBP1A"	MYBBP1A) 3868 27 1.148019 -1.323317 61 48.06 0.787869
=HYPERLINK("http://www.godatabase.org/cgi-bin/go.cgi?query=GO:0009987&auto_wild_cards=yes&view=query&action=query&search_constraint=terms"	GO:0009987_cellular_process) =HYPERLINK("http://www.ncbi.nih.gov/gquery/gquery.fcgi?term=CALM1"	CALM1) 3868 27 1.148019 -1.323317 61 48.06 0.787869
=HYPERLINK("http://www.godatabase.org/cgi-bin/go.cgi?query=GO:0009987&auto_wild_cards=yes&view=query&action=query&search_constraint=terms"	GO:0009987_cellular_process) =HYPERLINK("http://www.ncbi.nih.gov/gquery/gquery.fcgi?term=BMPR1A"	BMPR1A) 3868 27 1.148019 -1.323317 61 48.06 0.787869
=HYPERLINK("http://www.godatabase.org/cgi-bin/go.cgi?query=GO:0006020&auto_wild_cards=yes&view=query&action=query&search_constraint=terms"	GO:0006020_inositol_metabolic_process) =HYPERLINK("http://www.ncbi.nih.gov/gquery/gquery.fcgi?term=IMPA1"	IMPA1) 8 1 20.558036 -1.321886 71 54.25 0.764085
=HYPERLINK("http://www.godatabase.org/cgi-bin/go.cgi?query=GO:0007009&auto_wild_cards=yes&view=query&action=query&search_constraint=terms"	GO:0007009_plasma_membrane_organization) =HYPERLINK("http://www.ncbi.nih.gov/gquery/gquery.fcgi?term=AGRN"	AGRN) 8 1 20.558036 -1.321886 71 54.25 0.764085
=HYPERLINK("http://www.godatabase.org/cgi-bin/go.cgi?query=GO:0008105&auto_wild_cards=yes&view=query&action=query&search_constraint=terms"	GO:0008105_asymmetric_protein_localization) =HYPERLINK("http://www.ncbi.nih.gov/gquery/gquery.fcgi?term=RDX"	RDX) 8 1 20.558036 -1.321886 71 54.25 0.764085
=HYPERLINK("http://www.godatabase.org/cgi-bin/go.cgi?query=GO:0009144&auto_wild_cards=yes&view=query&action=query&search_constraint=terms"	GO:0009144_purine_nucleoside_triphosphate_metabolic_process) =HYPERLINK("http://www.ncbi.nih.gov/gquery/gquery.fcgi?term=ADK"	ADK) 8 1 20.558036 -1.321886 71 54.25 0.764085
=HYPERLINK("http://www.godatabase.org/cgi-bin/go.cgi?query=GO:0021781&auto_wild_cards=yes&view=query&action=query&search_constraint=terms"	GO:0021781_glial_cell_fate_commitment) =HYPERLINK("http://www.ncbi.nih.gov/gquery/gquery.fcgi?term=PAX6"	PAX6) 8 1 20.558036 -1.321886 71 54.25 0.764085
=HYPERLINK("http://www.godatabase.org/cgi-bin/go.cgi?query=GO:0040034&auto_wild_cards=yes&view=query&action=query&search_constraint=terms"	GO:0040034_regulation_of_development__heterochronic) =HYPERLINK("http://www.ncbi.nih.gov/gquery/gquery.fcgi?term=PAX6"	PAX6) 8 1 20.558036 -1.321886 71 54.25 0.764085
=HYPERLINK("http://www.godatabase.org/cgi-bin/go.cgi?query=GO:0045429&auto_wild_cards=yes&view=query&action=query&search_constraint=terms"	GO:0045429_positive_regulation_of_nitric_oxide_biosynthetic_process) =HYPERLINK("http://www.ncbi.nih.gov/gquery/gquery.fcgi?term=HSP90AA1"	HSP90AA1) 8 1 20.558036 -1.321886 71 54.25 0.764085
=HYPERLINK("http://www.godatabase.org/cgi-bin/go.cgi?query=GO:0048505&auto_wild_cards=yes&view=query&action=query&search_constraint=terms"	GO:0048505_regulation_of_timing_of_cell_differentiation) =HYPERLINK("http://www.ncbi.nih.gov/gquery/gquery.fcgi?term=PAX6"	PAX6) 8 1 20.558036 -1.321886 71 54.25 0.764085
=HYPERLINK("http://www.godatabase.org/cgi-bin/go.cgi?query=GO:0048638&auto_wild_cards=yes&view=query&action=query&search_constraint=terms"	GO:0048638_regulation_of_developmental_growth) =HYPERLINK("http://www.ncbi.nih.gov/gquery/gquery.fcgi?term=AGRN"	AGRN) 8 1 20.558036 -1.321886 71 54.25 0.764085
=HYPERLINK("http://www.godatabase.org/cgi-bin/go.cgi?query=GO:0048742&auto_wild_cards=yes&view=query&action=query&search_constraint=terms"	GO:0048742_regulation_of_skeletal_muscle_fiber_development) =HYPERLINK("http://www.ncbi.nih.gov/gquery/gquery.fcgi?term=AGRN"	AGRN) 8 1 20.558036 -1.321886 71 54.25 0.764085
=HYPERLINK("http://www.godatabase.org/cgi-bin/go.cgi?query=GO:0030334&auto_wild_cards=yes&view=query&action=query&search_constraint=terms"	GO:0030334_regulation_of_cell_migration) =HYPERLINK("http://www.ncbi.nih.gov/gquery/gquery.fcgi?term=PAX6"	PAX6) 59 2 5.575061 -1.307143 73 54.92 0.752329
=HYPERLINK("http://www.godatabase.org/cgi-bin/go.cgi?query=GO:0030334&auto_wild_cards=yes&view=query&action=query&search_constraint=terms"	GO:0030334_regulation_of_cell_migration) =HYPERLINK("http://www.ncbi.nih.gov/gquery/gquery.fcgi?term=TMSB4X"	TMSB4X) 59 2 5.575061 -1.307143 73 54.92 0.752329
=HYPERLINK("http://www.godatabase.org/cgi-bin/go.cgi?query=GO:0035270&auto_wild_cards=yes&view=query&action=query&search_constraint=terms"	GO:0035270_endocrine_system_development) =HYPERLINK("http://www.ncbi.nih.gov/gquery/gquery.fcgi?term=PAX6"	PAX6) 59 2 5.575061 -1.307143 73 54.92 0.752329
=HYPERLINK("http://www.godatabase.org/cgi-bin/go.cgi?query=GO:0035270&auto_wild_cards=yes&view=query&action=query&search_constraint=terms"	GO:0035270_endocrine_system_development) =HYPERLINK("http://www.ncbi.nih.gov/gquery/gquery.fcgi?term=BMPR1A"	BMPR1A) 59 2 5.575061 -1.307143 73 54.92 0.752329
=HYPERLINK("http://www.godatabase.org/cgi-bin/go.cgi?query=GO:0009991&auto_wild_cards=yes&view=query&action=query&search_constraint=terms"	GO:0009991_response_to_extracellular_stimulus) =HYPERLINK("http://www.ncbi.nih.gov/gquery/gquery.fcgi?term=LDHA"	LDHA) 61 2 5.392272 -1.281157 74 55.86 0.754865
=HYPERLINK("http://www.godatabase.org/cgi-bin/go.cgi?query=GO:0009991&auto_wild_cards=yes&view=query&action=query&search_constraint=terms"	GO:0009991_response_to_extracellular_stimulus) =HYPERLINK("http://www.ncbi.nih.gov/gquery/gquery.fcgi?term=SFRP2"	SFRP2) 61 2 5.392272 -1.281157 74 55.86 0.754865
=HYPERLINK("http://www.godatabase.org/cgi-bin/go.cgi?query=GO:0050793&auto_wild_cards=yes&view=query&action=query&search_constraint=terms"	GO:0050793_regulation_of_developmental_process) =HYPERLINK("http://www.ncbi.nih.gov/gquery/gquery.fcgi?term=CCND1"	CCND1) 703 8 1.871571 -1.279392 75 55.92 0.745600
=HYPERLINK("http://www.godatabase.org/cgi-bin/go.cgi?query=GO:0050793&auto_wild_cards=yes&view=query&action=query&search_constraint=terms"	GO:0050793_regulation_of_developmental_process) =HYPERLINK("http://www.ncbi.nih.gov/gquery/gquery.fcgi?term=EI24"	EI24) 703 8 1.871571 -1.279392 75 55.92 0.745600
=HYPERLINK("http://www.godatabase.org/cgi-bin/go.cgi?query=GO:0050793&auto_wild_cards=yes&view=query&action=query&search_constraint=terms"	GO:0050793_regulation_of_developmental_process) =HYPERLINK("http://www.ncbi.nih.gov/gquery/gquery.fcgi?term=HSP90AA1"	HSP90AA1) 703 8 1.871571 -1.279392 75 55.92 0.745600
=HYPERLINK("http://www.godatabase.org/cgi-bin/go.cgi?query=GO:0050793&auto_wild_cards=yes&view=query&action=query&search_constraint=terms"	GO:0050793_regulation_of_developmental_process) =HYPERLINK("http://www.ncbi.nih.gov/gquery/gquery.fcgi?term=PAX6"	PAX6) 703 8 1.871571 -1.279392 75 55.92 0.745600
=HYPERLINK("http://www.godatabase.org/cgi-bin/go.cgi?query=GO:0050793&auto_wild_cards=yes&view=query&action=query&search_constraint=terms"	GO:0050793_regulation_of_developmental_process) =HYPERLINK("http://www.ncbi.nih.gov/gquery/gquery.fcgi?term=RHOQ"	RHOQ) 703 8 1.871571 -1.279392 75 55.92 0.745600
=HYPERLINK("http://www.godatabase.org/cgi-bin/go.cgi?query=GO:0050793&auto_wild_cards=yes&view=query&action=query&search_constraint=terms"	GO:0050793_regulation_of_developmental_process) =HYPERLINK("http://www.ncbi.nih.gov/gquery/gquery.fcgi?term=AGRN"	AGRN) 703 8 1.871571 -1.279392 75 55.92 0.745600
=HYPERLINK("http://www.godatabase.org/cgi-bin/go.cgi?query=GO:0050793&auto_wild_cards=yes&view=query&action=query&search_constraint=terms"	GO:0050793_regulation_of_developmental_process) =HYPERLINK("http://www.ncbi.nih.gov/gquery/gquery.fcgi?term=CSDA"	CSDA) 703 8 1.871571 -1.279392 75 55.92 0.745600
=HYPERLINK("http://www.godatabase.org/cgi-bin/go.cgi?query=GO:0050793&auto_wild_cards=yes&view=query&action=query&search_constraint=terms"	GO:0050793_regulation_of_developmental_process) =HYPERLINK("http://www.ncbi.nih.gov/gquery/gquery.fcgi?term=BMPR1A"	BMPR1A) 703 8 1.871571 -1.279392 75 55.92 0.745600
=HYPERLINK("http://www.godatabase.org/cgi-bin/go.cgi?query=GO:0042058&auto_wild_cards=yes&view=query&action=query&search_constraint=terms"	GO:0042058_regulation_of_epidermal_growth_factor_receptor_signaling_pathway) =HYPERLINK("http://www.ncbi.nih.gov/gquery/gquery.fcgi?term=NUP62"	NUP62) 9 1 18.273810 -1.272002 78 61.98 0.794615
=HYPERLINK("http://www.godatabase.org/cgi-bin/go.cgi?query=GO:0045428&auto_wild_cards=yes&view=query&action=query&search_constraint=terms"	GO:0045428_regulation_of_nitric_oxide_biosynthetic_process) =HYPERLINK("http://www.ncbi.nih.gov/gquery/gquery.fcgi?term=HSP90AA1"	HSP90AA1) 9 1 18.273810 -1.272002 78 61.98 0.794615
=HYPERLINK("http://www.godatabase.org/cgi-bin/go.cgi?query=GO:0051963&auto_wild_cards=yes&view=query&action=query&search_constraint=terms"	GO:0051963_regulation_of_synaptogenesis) =HYPERLINK("http://www.ncbi.nih.gov/gquery/gquery.fcgi?term=AGRN"	AGRN) 9 1 18.273810 -1.272002 78 61.98 0.794615
=HYPERLINK("http://www.godatabase.org/cgi-bin/go.cgi?query=GO:0007049&auto_wild_cards=yes&view=query&action=query&search_constraint=terms"	GO:0007049_cell_cycle) =HYPERLINK("http://www.ncbi.nih.gov/gquery/gquery.fcgi?term=CCNE1"	CCNE1) 238 4 2.764106 -1.270037 79 62.05 0.785443
=HYPERLINK("http://www.godatabase.org/cgi-bin/go.cgi?query=GO:0007049&auto_wild_cards=yes&view=query&action=query&search_constraint=terms"	GO:0007049_cell_cycle) =HYPERLINK("http://www.ncbi.nih.gov/gquery/gquery.fcgi?term=CCND1"	CCND1) 238 4 2.764106 -1.270037 79 62.05 0.785443
=HYPERLINK("http://www.godatabase.org/cgi-bin/go.cgi?query=GO:0007049&auto_wild_cards=yes&view=query&action=query&search_constraint=terms"	GO:0007049_cell_cycle) =HYPERLINK("http://www.ncbi.nih.gov/gquery/gquery.fcgi?term=SMC1A"	SMC1A) 238 4 2.764106 -1.270037 79 62.05 0.785443
=HYPERLINK("http://www.godatabase.org/cgi-bin/go.cgi?query=GO:0007049&auto_wild_cards=yes&view=query&action=query&search_constraint=terms"	GO:0007049_cell_cycle) =HYPERLINK("http://www.ncbi.nih.gov/gquery/gquery.fcgi?term=CALM1"	CALM1) 238 4 2.764106 -1.270037 79 62.05 0.785443
=HYPERLINK("http://www.godatabase.org/cgi-bin/go.cgi?query=GO:0021537&auto_wild_cards=yes&view=query&action=query&search_constraint=terms"	GO:0021537_telencephalon_development) =HYPERLINK("http://www.ncbi.nih.gov/gquery/gquery.fcgi?term=PAX6"	PAX6) 62 2 5.305300 -1.268523 81 62.49 0.771481
=HYPERLINK("http://www.godatabase.org/cgi-bin/go.cgi?query=GO:0021537&auto_wild_cards=yes&view=query&action=query&search_constraint=terms"	GO:0021537_telencephalon_development) =HYPERLINK("http://www.ncbi.nih.gov/gquery/gquery.fcgi?term=YWHAE"	YWHAE) 62 2 5.305300 -1.268523 81 62.49 0.771481
=HYPERLINK("http://www.godatabase.org/cgi-bin/go.cgi?query=GO:0030855&auto_wild_cards=yes&view=query&action=query&search_constraint=terms"	GO:0030855_epithelial_cell_differentiation) =HYPERLINK("http://www.ncbi.nih.gov/gquery/gquery.fcgi?term=CCND1"	CCND1) 62 2 5.305300 -1.268523 81 62.49 0.771481
=HYPERLINK("http://www.godatabase.org/cgi-bin/go.cgi?query=GO:0030855&auto_wild_cards=yes&view=query&action=query&search_constraint=terms"	GO:0030855_epithelial_cell_differentiation) =HYPERLINK("http://www.ncbi.nih.gov/gquery/gquery.fcgi?term=PAX6"	PAX6) 62 2 5.305300 -1.268523 81 62.49 0.771481
=HYPERLINK("http://www.godatabase.org/cgi-bin/go.cgi?query=GO:0045596&auto_wild_cards=yes&view=query&action=query&search_constraint=terms"	GO:0045596_negative_regulation_of_cell_differentiation) =HYPERLINK("http://www.ncbi.nih.gov/gquery/gquery.fcgi?term=CCND1"	CCND1) 144 3 3.426339 -1.255982 82 62.98 0.768049
=HYPERLINK("http://www.godatabase.org/cgi-bin/go.cgi?query=GO:0045596&auto_wild_cards=yes&view=query&action=query&search_constraint=terms"	GO:0045596_negative_regulation_of_cell_differentiation) =HYPERLINK("http://www.ncbi.nih.gov/gquery/gquery.fcgi?term=PAX6"	PAX6) 144 3 3.426339 -1.255982 82 62.98 0.768049
=HYPERLINK("http://www.godatabase.org/cgi-bin/go.cgi?query=GO:0045596&auto_wild_cards=yes&view=query&action=query&search_constraint=terms"	GO:0045596_negative_regulation_of_cell_differentiation) =HYPERLINK("http://www.ncbi.nih.gov/gquery/gquery.fcgi?term=BMPR1A"	BMPR1A) 144 3 3.426339 -1.255982 82 62.98 0.768049
=HYPERLINK("http://www.godatabase.org/cgi-bin/go.cgi?query=GO:0050794&auto_wild_cards=yes&view=query&action=query&search_constraint=terms"	GO:0050794_regulation_of_cellular_process) =HYPERLINK("http://www.ncbi.nih.gov/gquery/gquery.fcgi?term=HSP90AA1"	HSP90AA1) 2190 18 1.351761 -1.252876 83 63.08 0.760000
=HYPERLINK("http://www.godatabase.org/cgi-bin/go.cgi?query=GO:0050794&auto_wild_cards=yes&view=query&action=query&search_constraint=terms"	GO:0050794_regulation_of_cellular_process) =HYPERLINK("http://www.ncbi.nih.gov/gquery/gquery.fcgi?term=PAX6"	PAX6) 2190 18 1.351761 -1.252876 83 63.08 0.760000
=HYPERLINK("http://www.godatabase.org/cgi-bin/go.cgi?query=GO:0050794&auto_wild_cards=yes&view=query&action=query&search_constraint=terms"	GO:0050794_regulation_of_cellular_process) =HYPERLINK("http://www.ncbi.nih.gov/gquery/gquery.fcgi?term=RHOQ"	RHOQ) 2190 18 1.351761 -1.252876 83 63.08 0.760000
=HYPERLINK("http://www.godatabase.org/cgi-bin/go.cgi?query=GO:0050794&auto_wild_cards=yes&view=query&action=query&search_constraint=terms"	GO:0050794_regulation_of_cellular_process) =HYPERLINK("http://www.ncbi.nih.gov/gquery/gquery.fcgi?term=NEO1"	NEO1) 2190 18 1.351761 -1.252876 83 63.08 0.760000
=HYPERLINK("http://www.godatabase.org/cgi-bin/go.cgi?query=GO:0050794&auto_wild_cards=yes&view=query&action=query&search_constraint=terms"	GO:0050794_regulation_of_cellular_process) =HYPERLINK("http://www.ncbi.nih.gov/gquery/gquery.fcgi?term=CSDA"	CSDA) 2190 18 1.351761 -1.252876 83 63.08 0.760000
=HYPERLINK("http://www.godatabase.org/cgi-bin/go.cgi?query=GO:0050794&auto_wild_cards=yes&view=query&action=query&search_constraint=terms"	GO:0050794_regulation_of_cellular_process) =HYPERLINK("http://www.ncbi.nih.gov/gquery/gquery.fcgi?term=YWHAE"	YWHAE) 2190 18 1.351761 -1.252876 83 63.08 0.760000
=HYPERLINK("http://www.godatabase.org/cgi-bin/go.cgi?query=GO:0050794&auto_wild_cards=yes&view=query&action=query&search_constraint=terms"	GO:0050794_regulation_of_cellular_process) =HYPERLINK("http://www.ncbi.nih.gov/gquery/gquery.fcgi?term=ZIC3"	ZIC3) 2190 18 1.351761 -1.252876 83 63.08 0.760000
=HYPERLINK("http://www.godatabase.org/cgi-bin/go.cgi?query=GO:0050794&auto_wild_cards=yes&view=query&action=query&search_constraint=terms"	GO:0050794_regulation_of_cellular_process) =HYPERLINK("http://www.ncbi.nih.gov/gquery/gquery.fcgi?term=CCNE1"	CCNE1) 2190 18 1.351761 -1.252876 83 63.08 0.760000
=HYPERLINK("http://www.godatabase.org/cgi-bin/go.cgi?query=GO:0050794&auto_wild_cards=yes&view=query&action=query&search_constraint=terms"	GO:0050794_regulation_of_cellular_process) =HYPERLINK("http://www.ncbi.nih.gov/gquery/gquery.fcgi?term=EI24"	EI24) 2190 18 1.351761 -1.252876 83 63.08 0.760000
=HYPERLINK("http://www.godatabase.org/cgi-bin/go.cgi?query=GO:0050794&auto_wild_cards=yes&view=query&action=query&search_constraint=terms"	GO:0050794_regulation_of_cellular_process) =HYPERLINK("http://www.ncbi.nih.gov/gquery/gquery.fcgi?term=CCND1"	CCND1) 2190 18 1.351761 -1.252876 83 63.08 0.760000
=HYPERLINK("http://www.godatabase.org/cgi-bin/go.cgi?query=GO:0050794&auto_wild_cards=yes&view=query&action=query&search_constraint=terms"	GO:0050794_regulation_of_cellular_process) =HYPERLINK("http://www.ncbi.nih.gov/gquery/gquery.fcgi?term=ATF4"	ATF4) 2190 18 1.351761 -1.252876 83 63.08 0.760000
=HYPERLINK("http://www.godatabase.org/cgi-bin/go.cgi?query=GO:0050794&auto_wild_cards=yes&view=query&action=query&search_constraint=terms"	GO:0050794_regulation_of_cellular_process) =HYPERLINK("http://www.ncbi.nih.gov/gquery/gquery.fcgi?term=NUP62"	NUP62) 2190 18 1.351761 -1.252876 83 63.08 0.760000
=HYPERLINK("http://www.godatabase.org/cgi-bin/go.cgi?query=GO:0050794&auto_wild_cards=yes&view=query&action=query&search_constraint=terms"	GO:0050794_regulation_of_cellular_process) =HYPERLINK("http://www.ncbi.nih.gov/gquery/gquery.fcgi?term=DNAJA1"	DNAJA1) 2190 18 1.351761 -1.252876 83 63.08 0.760000
=HYPERLINK("http://www.godatabase.org/cgi-bin/go.cgi?query=GO:0050794&auto_wild_cards=yes&view=query&action=query&search_constraint=terms"	GO:0050794_regulation_of_cellular_process) =HYPERLINK("http://www.ncbi.nih.gov/gquery/gquery.fcgi?term=TMSB4X"	TMSB4X) 2190 18 1.351761 -1.252876 83 63.08 0.760000
=HYPERLINK("http://www.godatabase.org/cgi-bin/go.cgi?query=GO:0050794&auto_wild_cards=yes&view=query&action=query&search_constraint=terms"	GO:0050794_regulation_of_cellular_process) =HYPERLINK("http://www.ncbi.nih.gov/gquery/gquery.fcgi?term=RAP1B"	RAP1B) 2190 18 1.351761 -1.252876 83 63.08 0.760000
=HYPERLINK("http://www.godatabase.org/cgi-bin/go.cgi?query=GO:0050794&auto_wild_cards=yes&view=query&action=query&search_constraint=terms"	GO:0050794_regulation_of_cellular_process) =HYPERLINK("http://www.ncbi.nih.gov/gquery/gquery.fcgi?term=AGRN"	AGRN) 2190 18 1.351761 -1.252876 83 63.08 0.760000
=HYPERLINK("http://www.godatabase.org/cgi-bin/go.cgi?query=GO:0050794&auto_wild_cards=yes&view=query&action=query&search_constraint=terms"	GO:0050794_regulation_of_cellular_process) =HYPERLINK("http://www.ncbi.nih.gov/gquery/gquery.fcgi?term=MYBBP1A"	MYBBP1A) 2190 18 1.351761 -1.252876 83 63.08 0.760000
=HYPERLINK("http://www.godatabase.org/cgi-bin/go.cgi?query=GO:0050794&auto_wild_cards=yes&view=query&action=query&search_constraint=terms"	GO:0050794_regulation_of_cellular_process) =HYPERLINK("http://www.ncbi.nih.gov/gquery/gquery.fcgi?term=BMPR1A"	BMPR1A) 2190 18 1.351761 -1.252876 83 63.08 0.760000
=HYPERLINK("http://www.godatabase.org/cgi-bin/go.cgi?query=GO:0030900&auto_wild_cards=yes&view=query&action=query&search_constraint=terms"	GO:0030900_forebrain_development) =HYPERLINK("http://www.ncbi.nih.gov/gquery/gquery.fcgi?term=PAX6"	PAX6) 146 3 3.379403 -1.241366 84 63.65 0.757738
=HYPERLINK("http://www.godatabase.org/cgi-bin/go.cgi?query=GO:0030900&auto_wild_cards=yes&view=query&action=query&search_constraint=terms"	GO:0030900_forebrain_development) =HYPERLINK("http://www.ncbi.nih.gov/gquery/gquery.fcgi?term=YWHAE"	YWHAE) 146 3 3.379403 -1.241366 84 63.65 0.757738
=HYPERLINK("http://www.godatabase.org/cgi-bin/go.cgi?query=GO:0030900&auto_wild_cards=yes&view=query&action=query&search_constraint=terms"	GO:0030900_forebrain_development) =HYPERLINK("http://www.ncbi.nih.gov/gquery/gquery.fcgi?term=BMPR1A"	BMPR1A) 146 3 3.379403 -1.241366 84 63.65 0.757738
=HYPERLINK("http://www.godatabase.org/cgi-bin/go.cgi?query=GO:0022603&auto_wild_cards=yes&view=query&action=query&search_constraint=terms"	GO:0022603_regulation_of_anatomical_structure_morphogenesis) =HYPERLINK("http://www.ncbi.nih.gov/gquery/gquery.fcgi?term=CCND1"	CCND1) 147 3 3.356414 -1.234151 85 63.8 0.750588
=HYPERLINK("http://www.godatabase.org/cgi-bin/go.cgi?query=GO:0022603&auto_wild_cards=yes&view=query&action=query&search_constraint=terms"	GO:0022603_regulation_of_anatomical_structure_morphogenesis) =HYPERLINK("http://www.ncbi.nih.gov/gquery/gquery.fcgi?term=PAX6"	PAX6) 147 3 3.356414 -1.234151 85 63.8 0.750588
=HYPERLINK("http://www.godatabase.org/cgi-bin/go.cgi?query=GO:0022603&auto_wild_cards=yes&view=query&action=query&search_constraint=terms"	GO:0022603_regulation_of_anatomical_structure_morphogenesis) =HYPERLINK("http://www.ncbi.nih.gov/gquery/gquery.fcgi?term=RHOQ"	RHOQ) 147 3 3.356414 -1.234151 85 63.8 0.750588
=HYPERLINK("http://www.godatabase.org/cgi-bin/go.cgi?query=GO:0007172&auto_wild_cards=yes&view=query&action=query&search_constraint=terms"	GO:0007172_signal_complex_assembly) =HYPERLINK("http://www.ncbi.nih.gov/gquery/gquery.fcgi?term=AGRN"	AGRN) 10 1 16.446429 -1.227511 91 70.84 0.778462
=HYPERLINK("http://www.godatabase.org/cgi-bin/go.cgi?query=GO:0019321&auto_wild_cards=yes&view=query&action=query&search_constraint=terms"	GO:0019321_pentose_metabolic_process) =HYPERLINK("http://www.ncbi.nih.gov/gquery/gquery.fcgi?term=ADK"	ADK) 10 1 16.446429 -1.227511 91 70.84 0.778462
=HYPERLINK("http://www.godatabase.org/cgi-bin/go.cgi?query=GO:0021871&auto_wild_cards=yes&view=query&action=query&search_constraint=terms"	GO:0021871_forebrain_regionalization) =HYPERLINK("http://www.ncbi.nih.gov/gquery/gquery.fcgi?term=PAX6"	PAX6) 10 1 16.446429 -1.227511 91 70.84 0.778462
=HYPERLINK("http://www.godatabase.org/cgi-bin/go.cgi?query=GO:0022900&auto_wild_cards=yes&view=query&action=query&search_constraint=terms"	GO:0022900_electron_transport_chain) =HYPERLINK("http://www.ncbi.nih.gov/gquery/gquery.fcgi?term=MYBBP1A"	MYBBP1A) 10 1 16.446429 -1.227511 91 70.84 0.778462
=HYPERLINK("http://www.godatabase.org/cgi-bin/go.cgi?query=GO:0022904&auto_wild_cards=yes&view=query&action=query&search_constraint=terms"	GO:0022904_respiratory_electron_transport_chain) =HYPERLINK("http://www.ncbi.nih.gov/gquery/gquery.fcgi?term=MYBBP1A"	MYBBP1A) 10 1 16.446429 -1.227511 91 70.84 0.778462
=HYPERLINK("http://www.godatabase.org/cgi-bin/go.cgi?query=GO:0043113&auto_wild_cards=yes&view=query&action=query&search_constraint=terms"	GO:0043113_receptor_clustering) =HYPERLINK("http://www.ncbi.nih.gov/gquery/gquery.fcgi?term=AGRN"	AGRN) 10 1 16.446429 -1.227511 91 70.84 0.778462
=HYPERLINK("http://www.godatabase.org/cgi-bin/go.cgi?query=GO:0003007&auto_wild_cards=yes&view=query&action=query&search_constraint=terms"	GO:0003007_heart_morphogenesis) =HYPERLINK("http://www.ncbi.nih.gov/gquery/gquery.fcgi?term=ZIC3"	ZIC3) 67 2 4.909382 -1.208650 92 71.87 0.781196
=HYPERLINK("http://www.godatabase.org/cgi-bin/go.cgi?query=GO:0003007&auto_wild_cards=yes&view=query&action=query&search_constraint=terms"	GO:0003007_heart_morphogenesis) =HYPERLINK("http://www.ncbi.nih.gov/gquery/gquery.fcgi?term=BMPR1A"	BMPR1A) 67 2 4.909382 -1.208650 92 71.87 0.781196
=HYPERLINK("http://www.godatabase.org/cgi-bin/go.cgi?query=GO:0007389&auto_wild_cards=yes&view=query&action=query&search_constraint=terms"	GO:0007389_pattern_specification_process) =HYPERLINK("http://www.ncbi.nih.gov/gquery/gquery.fcgi?term=SFRP2"	SFRP2) 250 4 2.631429 -1.205701 93 71.93 0.773441
=HYPERLINK("http://www.godatabase.org/cgi-bin/go.cgi?query=GO:0007389&auto_wild_cards=yes&view=query&action=query&search_constraint=terms"	GO:0007389_pattern_specification_process) =HYPERLINK("http://www.ncbi.nih.gov/gquery/gquery.fcgi?term=PAX6"	PAX6) 250 4 2.631429 -1.205701 93 71.93 0.773441
=HYPERLINK("http://www.godatabase.org/cgi-bin/go.cgi?query=GO:0007389&auto_wild_cards=yes&view=query&action=query&search_constraint=terms"	GO:0007389_pattern_specification_process) =HYPERLINK("http://www.ncbi.nih.gov/gquery/gquery.fcgi?term=ZIC3"	ZIC3) 250 4 2.631429 -1.205701 93 71.93 0.773441
=HYPERLINK("http://www.godatabase.org/cgi-bin/go.cgi?query=GO:0007389&auto_wild_cards=yes&view=query&action=query&search_constraint=terms"	GO:0007389_pattern_specification_process) =HYPERLINK("http://www.ncbi.nih.gov/gquery/gquery.fcgi?term=BMPR1A"	BMPR1A) 250 4 2.631429 -1.205701 93 71.93 0.773441
=HYPERLINK("http://www.godatabase.org/cgi-bin/go.cgi?query=GO:0008104&auto_wild_cards=yes&view=query&action=query&search_constraint=terms"	GO:0008104_protein_localization) =HYPERLINK("http://www.ncbi.nih.gov/gquery/gquery.fcgi?term=PAX6"	PAX6) 251 4 2.620945 -1.200527 94 72.06 0.766596
=HYPERLINK("http://www.godatabase.org/cgi-bin/go.cgi?query=GO:0008104&auto_wild_cards=yes&view=query&action=query&search_constraint=terms"	GO:0008104_protein_localization) =HYPERLINK("http://www.ncbi.nih.gov/gquery/gquery.fcgi?term=RHOQ"	RHOQ) 251 4 2.620945 -1.200527 94 72.06 0.766596
=HYPERLINK("http://www.godatabase.org/cgi-bin/go.cgi?query=GO:0008104&auto_wild_cards=yes&view=query&action=query&search_constraint=terms"	GO:0008104_protein_localization) =HYPERLINK("http://www.ncbi.nih.gov/gquery/gquery.fcgi?term=RDX"	RDX) 251 4 2.620945 -1.200527 94 72.06 0.766596
=HYPERLINK("http://www.godatabase.org/cgi-bin/go.cgi?query=GO:0008104&auto_wild_cards=yes&view=query&action=query&search_constraint=terms"	GO:0008104_protein_localization) =HYPERLINK("http://www.ncbi.nih.gov/gquery/gquery.fcgi?term=YWHAE"	YWHAE) 251 4 2.620945 -1.200527 94 72.06 0.766596
=HYPERLINK("http://www.godatabase.org/cgi-bin/go.cgi?query=GO:0051173&auto_wild_cards=yes&view=query&action=query&search_constraint=terms"	GO:0051173_positive_regulation_of_nitrogen_compound_metabolic_process) =HYPERLINK("http://www.ncbi.nih.gov/gquery/gquery.fcgi?term=ATF4"	ATF4) 361 5 2.277899 -1.198089 95 72.15 0.759474
=HYPERLINK("http://www.godatabase.org/cgi-bin/go.cgi?query=GO:0051173&auto_wild_cards=yes&view=query&action=query&search_constraint=terms"	GO:0051173_positive_regulation_of_nitrogen_compound_metabolic_process) =HYPERLINK("http://www.ncbi.nih.gov/gquery/gquery.fcgi?term=HSP90AA1"	HSP90AA1) 361 5 2.277899 -1.198089 95 72.15 0.759474
=HYPERLINK("http://www.godatabase.org/cgi-bin/go.cgi?query=GO:0051173&auto_wild_cards=yes&view=query&action=query&search_constraint=terms"	GO:0051173_positive_regulation_of_nitrogen_compound_metabolic_process) =HYPERLINK("http://www.ncbi.nih.gov/gquery/gquery.fcgi?term=PAX6"	PAX6) 361 5 2.277899 -1.198089 95 72.15 0.759474
=HYPERLINK("http://www.godatabase.org/cgi-bin/go.cgi?query=GO:0051173&auto_wild_cards=yes&view=query&action=query&search_constraint=terms"	GO:0051173_positive_regulation_of_nitrogen_compound_metabolic_process) =HYPERLINK("http://www.ncbi.nih.gov/gquery/gquery.fcgi?term=AGRN"	AGRN) 361 5 2.277899 -1.198089 95 72.15 0.759474
=HYPERLINK("http://www.godatabase.org/cgi-bin/go.cgi?query=GO:0051173&auto_wild_cards=yes&view=query&action=query&search_constraint=terms"	GO:0051173_positive_regulation_of_nitrogen_compound_metabolic_process) =HYPERLINK("http://www.ncbi.nih.gov/gquery/gquery.fcgi?term=ZIC3"	ZIC3) 361 5 2.277899 -1.198089 95 72.15 0.759474
=HYPERLINK("http://www.godatabase.org/cgi-bin/go.cgi?query=GO:0007517&auto_wild_cards=yes&view=query&action=query&search_constraint=terms"	GO:0007517_muscle_organ_development) =HYPERLINK("http://www.ncbi.nih.gov/gquery/gquery.fcgi?term=NEO1"	NEO1) 153 3 3.224790 -1.192110 96 72.49 0.755104
=HYPERLINK("http://www.godatabase.org/cgi-bin/go.cgi?query=GO:0007517&auto_wild_cards=yes&view=query&action=query&search_constraint=terms"	GO:0007517_muscle_organ_development) =HYPERLINK("http://www.ncbi.nih.gov/gquery/gquery.fcgi?term=AGRN"	AGRN) 153 3 3.224790 -1.192110 96 72.49 0.755104
=HYPERLINK("http://www.godatabase.org/cgi-bin/go.cgi?query=GO:0007517&auto_wild_cards=yes&view=query&action=query&search_constraint=terms"	GO:0007517_muscle_organ_development) =HYPERLINK("http://www.ncbi.nih.gov/gquery/gquery.fcgi?term=CSDA"	CSDA) 153 3 3.224790 -1.192110 96 72.49 0.755104
=HYPERLINK("http://www.godatabase.org/cgi-bin/go.cgi?query=GO:0009141&auto_wild_cards=yes&view=query&action=query&search_constraint=terms"	GO:0009141_nucleoside_triphosphate_metabolic_process) =HYPERLINK("http://www.ncbi.nih.gov/gquery/gquery.fcgi?term=ADK"	ADK) 11 1 14.951299 -1.187384 103 77.57 0.753107
=HYPERLINK("http://www.godatabase.org/cgi-bin/go.cgi?query=GO:0014902&auto_wild_cards=yes&view=query&action=query&search_constraint=terms"	GO:0014902_myotube_differentiation) =HYPERLINK("http://www.ncbi.nih.gov/gquery/gquery.fcgi?term=NEO1"	NEO1) 11 1 14.951299 -1.187384 103 77.57 0.753107
=HYPERLINK("http://www.godatabase.org/cgi-bin/go.cgi?query=GO:0030308&auto_wild_cards=yes&view=query&action=query&search_constraint=terms"	GO:0030308_negative_regulation_of_cell_growth) =HYPERLINK("http://www.ncbi.nih.gov/gquery/gquery.fcgi?term=EI24"	EI24) 11 1 14.951299 -1.187384 103 77.57 0.753107
=HYPERLINK("http://www.godatabase.org/cgi-bin/go.cgi?query=GO:0030968&auto_wild_cards=yes&view=query&action=query&search_constraint=terms"	GO:0030968_endoplasmic_reticulum_unfolded_protein_response) =HYPERLINK("http://www.ncbi.nih.gov/gquery/gquery.fcgi?term=CCND1"	CCND1) 11 1 14.951299 -1.187384 103 77.57 0.753107
=HYPERLINK("http://www.godatabase.org/cgi-bin/go.cgi?query=GO:0034620&auto_wild_cards=yes&view=query&action=query&search_constraint=terms"	GO:0034620_cellular_response_to_unfolded_protein) =HYPERLINK("http://www.ncbi.nih.gov/gquery/gquery.fcgi?term=CCND1"	CCND1) 11 1 14.951299 -1.187384 103 77.57 0.753107
=HYPERLINK("http://www.godatabase.org/cgi-bin/go.cgi?query=GO:0045026&auto_wild_cards=yes&view=query&action=query&search_constraint=terms"	GO:0045026_plasma_membrane_fusion) =HYPERLINK("http://www.ncbi.nih.gov/gquery/gquery.fcgi?term=NEO1"	NEO1) 11 1 14.951299 -1.187384 103 77.57 0.753107
=HYPERLINK("http://www.godatabase.org/cgi-bin/go.cgi?query=GO:0050807&auto_wild_cards=yes&view=query&action=query&search_constraint=terms"	GO:0050807_regulation_of_synapse_organization) =HYPERLINK("http://www.ncbi.nih.gov/gquery/gquery.fcgi?term=AGRN"	AGRN) 11 1 14.951299 -1.187384 103 77.57 0.753107
=HYPERLINK("http://www.godatabase.org/cgi-bin/go.cgi?query=GO:0005996&auto_wild_cards=yes&view=query&action=query&search_constraint=terms"	GO:0005996_monosaccharide_metabolic_process) =HYPERLINK("http://www.ncbi.nih.gov/gquery/gquery.fcgi?term=ATF4"	ATF4) 69 2 4.767081 -1.186117 104 77.87 0.748750
=HYPERLINK("http://www.godatabase.org/cgi-bin/go.cgi?query=GO:0005996&auto_wild_cards=yes&view=query&action=query&search_constraint=terms"	GO:0005996_monosaccharide_metabolic_process) =HYPERLINK("http://www.ncbi.nih.gov/gquery/gquery.fcgi?term=ADK"	ADK) 69 2 4.767081 -1.186117 104 77.87 0.748750
=HYPERLINK("http://www.godatabase.org/cgi-bin/go.cgi?query=GO:0048870&auto_wild_cards=yes&view=query&action=query&search_constraint=terms"	GO:0048870_cell_motility) =HYPERLINK("http://www.ncbi.nih.gov/gquery/gquery.fcgi?term=DNAJA1"	DNAJA1) 257 4 2.559755 -1.170060 105 78.79 0.750381
=HYPERLINK("http://www.godatabase.org/cgi-bin/go.cgi?query=GO:0048870&auto_wild_cards=yes&view=query&action=query&search_constraint=terms"	GO:0048870_cell_motility) =HYPERLINK("http://www.ncbi.nih.gov/gquery/gquery.fcgi?term=PAX6"	PAX6) 257 4 2.559755 -1.170060 105 78.79 0.750381
=HYPERLINK("http://www.godatabase.org/cgi-bin/go.cgi?query=GO:0048870&auto_wild_cards=yes&view=query&action=query&search_constraint=terms"	GO:0048870_cell_motility) =HYPERLINK("http://www.ncbi.nih.gov/gquery/gquery.fcgi?term=TMSB4X"	TMSB4X) 257 4 2.559755 -1.170060 105 78.79 0.750381
=HYPERLINK("http://www.godatabase.org/cgi-bin/go.cgi?query=GO:0048870&auto_wild_cards=yes&view=query&action=query&search_constraint=terms"	GO:0048870_cell_motility) =HYPERLINK("http://www.ncbi.nih.gov/gquery/gquery.fcgi?term=YWHAE"	YWHAE) 257 4 2.559755 -1.170060 105 78.79 0.750381
=HYPERLINK("http://www.godatabase.org/cgi-bin/go.cgi?query=GO:0006066&auto_wild_cards=yes&view=query&action=query&search_constraint=terms"	GO:0006066_alcohol_metabolic_process) =HYPERLINK("http://www.ncbi.nih.gov/gquery/gquery.fcgi?term=ATF4"	ATF4) 158 3 3.122740 -1.158627 106 79.5 0.750000
=HYPERLINK("http://www.godatabase.org/cgi-bin/go.cgi?query=GO:0006066&auto_wild_cards=yes&view=query&action=query&search_constraint=terms"	GO:0006066_alcohol_metabolic_process) =HYPERLINK("http://www.ncbi.nih.gov/gquery/gquery.fcgi?term=IMPA1"	IMPA1) 158 3 3.122740 -1.158627 106 79.5 0.750000
=HYPERLINK("http://www.godatabase.org/cgi-bin/go.cgi?query=GO:0006066&auto_wild_cards=yes&view=query&action=query&search_constraint=terms"	GO:0006066_alcohol_metabolic_process) =HYPERLINK("http://www.ncbi.nih.gov/gquery/gquery.fcgi?term=ADK"	ADK) 158 3 3.122740 -1.158627 106 79.5 0.750000
=HYPERLINK("http://www.godatabase.org/cgi-bin/go.cgi?query=GO:0007264&auto_wild_cards=yes&view=query&action=query&search_constraint=terms"	GO:0007264_small_GTPase_mediated_signal_transduction) =HYPERLINK("http://www.ncbi.nih.gov/gquery/gquery.fcgi?term=NUP62"	NUP62) 72 2 4.568452 -1.153688 108 80.2 0.742593
=HYPERLINK("http://www.godatabase.org/cgi-bin/go.cgi?query=GO:0007264&auto_wild_cards=yes&view=query&action=query&search_constraint=terms"	GO:0007264_small_GTPase_mediated_signal_transduction) =HYPERLINK("http://www.ncbi.nih.gov/gquery/gquery.fcgi?term=RAP1B"	RAP1B) 72 2 4.568452 -1.153688 108 80.2 0.742593
=HYPERLINK("http://www.godatabase.org/cgi-bin/go.cgi?query=GO:0040012&auto_wild_cards=yes&view=query&action=query&search_constraint=terms"	GO:0040012_regulation_of_locomotion) =HYPERLINK("http://www.ncbi.nih.gov/gquery/gquery.fcgi?term=PAX6"	PAX6) 72 2 4.568452 -1.153688 108 80.2 0.742593
=HYPERLINK("http://www.godatabase.org/cgi-bin/go.cgi?query=GO:0040012&auto_wild_cards=yes&view=query&action=query&search_constraint=terms"	GO:0040012_regulation_of_locomotion) =HYPERLINK("http://www.ncbi.nih.gov/gquery/gquery.fcgi?term=TMSB4X"	TMSB4X) 72 2 4.568452 -1.153688 108 80.2 0.742593
=HYPERLINK("http://www.godatabase.org/cgi-bin/go.cgi?query=GO:0006094&auto_wild_cards=yes&view=query&action=query&search_constraint=terms"	GO:0006094_gluconeogenesis) =HYPERLINK("http://www.ncbi.nih.gov/gquery/gquery.fcgi?term=ATF4"	ATF4) 12 1 13.705357 -1.150860 118 85.7 0.726271
=HYPERLINK("http://www.godatabase.org/cgi-bin/go.cgi?query=GO:0009262&auto_wild_cards=yes&view=query&action=query&search_constraint=terms"	GO:0009262_deoxyribonucleotide_metabolic_process) =HYPERLINK("http://www.ncbi.nih.gov/gquery/gquery.fcgi?term=ADK"	ADK) 12 1 13.705357 -1.150860 118 85.7 0.726271
=HYPERLINK("http://www.godatabase.org/cgi-bin/go.cgi?query=GO:0019319&auto_wild_cards=yes&view=query&action=query&search_constraint=terms"	GO:0019319_hexose_biosynthetic_process) =HYPERLINK("http://www.ncbi.nih.gov/gquery/gquery.fcgi?term=ATF4"	ATF4) 12 1 13.705357 -1.150860 118 85.7 0.726271
=HYPERLINK("http://www.godatabase.org/cgi-bin/go.cgi?query=GO:0021513&auto_wild_cards=yes&view=query&action=query&search_constraint=terms"	GO:0021513_spinal_cord_dorsal_ventral_patterning) =HYPERLINK("http://www.ncbi.nih.gov/gquery/gquery.fcgi?term=PAX6"	PAX6) 12 1 13.705357 -1.150860 118 85.7 0.726271
=HYPERLINK("http://www.godatabase.org/cgi-bin/go.cgi?query=GO:0033598&auto_wild_cards=yes&view=query&action=query&search_constraint=terms"	GO:0033598_mammary_gland_epithelial_cell_proliferation) =HYPERLINK("http://www.ncbi.nih.gov/gquery/gquery.fcgi?term=CCND1"	CCND1) 12 1 13.705357 -1.150860 118 85.7 0.726271
=HYPERLINK("http://www.godatabase.org/cgi-bin/go.cgi?query=GO:0042278&auto_wild_cards=yes&view=query&action=query&search_constraint=terms"	GO:0042278_purine_nucleoside_metabolic_process) =HYPERLINK("http://www.ncbi.nih.gov/gquery/gquery.fcgi?term=ADK"	ADK) 12 1 13.705357 -1.150860 118 85.7 0.726271
=HYPERLINK("http://www.godatabase.org/cgi-bin/go.cgi?query=GO:0045792&auto_wild_cards=yes&view=query&action=query&search_constraint=terms"	GO:0045792_negative_regulation_of_cell_size) =HYPERLINK("http://www.ncbi.nih.gov/gquery/gquery.fcgi?term=EI24"	EI24) 12 1 13.705357 -1.150860 118 85.7 0.726271
=HYPERLINK("http://www.godatabase.org/cgi-bin/go.cgi?query=GO:0046128&auto_wild_cards=yes&view=query&action=query&search_constraint=terms"	GO:0046128_purine_ribonucleoside_metabolic_process) =HYPERLINK("http://www.ncbi.nih.gov/gquery/gquery.fcgi?term=ADK"	ADK) 12 1 13.705357 -1.150860 118 85.7 0.726271
=HYPERLINK("http://www.godatabase.org/cgi-bin/go.cgi?query=GO:0050803&auto_wild_cards=yes&view=query&action=query&search_constraint=terms"	GO:0050803_regulation_of_synapse_structure_and_activity) =HYPERLINK("http://www.ncbi.nih.gov/gquery/gquery.fcgi?term=AGRN"	AGRN) 12 1 13.705357 -1.150860 118 85.7 0.726271
=HYPERLINK("http://www.godatabase.org/cgi-bin/go.cgi?query=GO:0055114&auto_wild_cards=yes&view=query&action=query&search_constraint=terms"	GO:0055114_oxidation_reduction) =HYPERLINK("http://www.ncbi.nih.gov/gquery/gquery.fcgi?term=MYBBP1A"	MYBBP1A) 12 1 13.705357 -1.150860 118 85.7 0.726271
=HYPERLINK("http://www.godatabase.org/cgi-bin/go.cgi?query=GO:0051270&auto_wild_cards=yes&view=query&action=query&search_constraint=terms"	GO:0051270_regulation_of_cell_motion) =HYPERLINK("http://www.ncbi.nih.gov/gquery/gquery.fcgi?term=PAX6"	PAX6) 73 2 4.505871 -1.143224 119 86.25 0.724790
=HYPERLINK("http://www.godatabase.org/cgi-bin/go.cgi?query=GO:0051270&auto_wild_cards=yes&view=query&action=query&search_constraint=terms"	GO:0051270_regulation_of_cell_motion) =HYPERLINK("http://www.ncbi.nih.gov/gquery/gquery.fcgi?term=TMSB4X"	TMSB4X) 73 2 4.505871 -1.143224 119 86.25 0.724790
=HYPERLINK("http://www.godatabase.org/cgi-bin/go.cgi?query=GO:0022414&auto_wild_cards=yes&view=query&action=query&search_constraint=terms"	GO:0022414_reproductive_process) =HYPERLINK("http://www.ncbi.nih.gov/gquery/gquery.fcgi?term=CCND1"	CCND1) 376 5 2.187025 -1.136723 120 86.4 0.720000
=HYPERLINK("http://www.godatabase.org/cgi-bin/go.cgi?query=GO:0022414&auto_wild_cards=yes&view=query&action=query&search_constraint=terms"	GO:0022414_reproductive_process) =HYPERLINK("http://www.ncbi.nih.gov/gquery/gquery.fcgi?term=GPX4"	GPX4) 376 5 2.187025 -1.136723 120 86.4 0.720000
=HYPERLINK("http://www.godatabase.org/cgi-bin/go.cgi?query=GO:0022414&auto_wild_cards=yes&view=query&action=query&search_constraint=terms"	GO:0022414_reproductive_process) =HYPERLINK("http://www.ncbi.nih.gov/gquery/gquery.fcgi?term=DNAJA1"	DNAJA1) 376 5 2.187025 -1.136723 120 86.4 0.720000
=HYPERLINK("http://www.godatabase.org/cgi-bin/go.cgi?query=GO:0022414&auto_wild_cards=yes&view=query&action=query&search_constraint=terms"	GO:0022414_reproductive_process) =HYPERLINK("http://www.ncbi.nih.gov/gquery/gquery.fcgi?term=CSDA"	CSDA) 376 5 2.187025 -1.136723 120 86.4 0.720000
=HYPERLINK("http://www.godatabase.org/cgi-bin/go.cgi?query=GO:0022414&auto_wild_cards=yes&view=query&action=query&search_constraint=terms"	GO:0022414_reproductive_process) =HYPERLINK("http://www.ncbi.nih.gov/gquery/gquery.fcgi?term=BMPR1A"	BMPR1A) 376 5 2.187025 -1.136723 120 86.4 0.720000
=HYPERLINK("http://www.godatabase.org/cgi-bin/go.cgi?query=GO:0000003&auto_wild_cards=yes&view=query&action=query&search_constraint=terms"	GO:0000003_reproduction) =HYPERLINK("http://www.ncbi.nih.gov/gquery/gquery.fcgi?term=CCND1"	CCND1) 379 5 2.169714 -1.124877 121 86.83 0.717603
=HYPERLINK("http://www.godatabase.org/cgi-bin/go.cgi?query=GO:0000003&auto_wild_cards=yes&view=query&action=query&search_constraint=terms"	GO:0000003_reproduction) =HYPERLINK("http://www.ncbi.nih.gov/gquery/gquery.fcgi?term=GPX4"	GPX4) 379 5 2.169714 -1.124877 121 86.83 0.717603
=HYPERLINK("http://www.godatabase.org/cgi-bin/go.cgi?query=GO:0000003&auto_wild_cards=yes&view=query&action=query&search_constraint=terms"	GO:0000003_reproduction) =HYPERLINK("http://www.ncbi.nih.gov/gquery/gquery.fcgi?term=DNAJA1"	DNAJA1) 379 5 2.169714 -1.124877 121 86.83 0.717603
=HYPERLINK("http://www.godatabase.org/cgi-bin/go.cgi?query=GO:0000003&auto_wild_cards=yes&view=query&action=query&search_constraint=terms"	GO:0000003_reproduction) =HYPERLINK("http://www.ncbi.nih.gov/gquery/gquery.fcgi?term=CSDA"	CSDA) 379 5 2.169714 -1.124877 121 86.83 0.717603
=HYPERLINK("http://www.godatabase.org/cgi-bin/go.cgi?query=GO:0000003&auto_wild_cards=yes&view=query&action=query&search_constraint=terms"	GO:0000003_reproduction) =HYPERLINK("http://www.ncbi.nih.gov/gquery/gquery.fcgi?term=BMPR1A"	BMPR1A) 379 5 2.169714 -1.124877 121 86.83 0.717603
=HYPERLINK("http://www.godatabase.org/cgi-bin/go.cgi?query=GO:0048589&auto_wild_cards=yes&view=query&action=query&search_constraint=terms"	GO:0048589_developmental_growth) =HYPERLINK("http://www.ncbi.nih.gov/gquery/gquery.fcgi?term=AGRN"	AGRN) 75 2 4.385714 -1.122785 122 87.1 0.713934
=HYPERLINK("http://www.godatabase.org/cgi-bin/go.cgi?query=GO:0048589&auto_wild_cards=yes&view=query&action=query&search_constraint=terms"	GO:0048589_developmental_growth) =HYPERLINK("http://www.ncbi.nih.gov/gquery/gquery.fcgi?term=BMPR1A"	BMPR1A) 75 2 4.385714 -1.122785 122 87.1 0.713934
=HYPERLINK("http://www.godatabase.org/cgi-bin/go.cgi?query=GO:0006090&auto_wild_cards=yes&view=query&action=query&search_constraint=terms"	GO:0006090_pyruvate_metabolic_process) =HYPERLINK("http://www.ncbi.nih.gov/gquery/gquery.fcgi?term=ATF4"	ATF4) 13 1 12.651099 -1.117362 127 92.85 0.731102
=HYPERLINK("http://www.godatabase.org/cgi-bin/go.cgi?query=GO:0009119&auto_wild_cards=yes&view=query&action=query&search_constraint=terms"	GO:0009119_ribonucleoside_metabolic_process) =HYPERLINK("http://www.ncbi.nih.gov/gquery/gquery.fcgi?term=ADK"	ADK) 13 1 12.651099 -1.117362 127 92.85 0.731102
=HYPERLINK("http://www.godatabase.org/cgi-bin/go.cgi?query=GO:0021511&auto_wild_cards=yes&view=query&action=query&search_constraint=terms"	GO:0021511_spinal_cord_patterning) =HYPERLINK("http://www.ncbi.nih.gov/gquery/gquery.fcgi?term=PAX6"	PAX6) 13 1 12.651099 -1.117362 127 92.85 0.731102
=HYPERLINK("http://www.godatabase.org/cgi-bin/go.cgi?query=GO:0021879&auto_wild_cards=yes&view=query&action=query&search_constraint=terms"	GO:0021879_forebrain_neuron_differentiation) =HYPERLINK("http://www.ncbi.nih.gov/gquery/gquery.fcgi?term=PAX6"	PAX6) 13 1 12.651099 -1.117362 127 92.85 0.731102
=HYPERLINK("http://www.godatabase.org/cgi-bin/go.cgi?query=GO:0060070&auto_wild_cards=yes&view=query&action=query&search_constraint=terms"	GO:0060070_Wnt_receptor_signaling_pathway_through_beta-catenin) =HYPERLINK("http://www.ncbi.nih.gov/gquery/gquery.fcgi?term=CCND1"	CCND1) 13 1 12.651099 -1.117362 127 92.85 0.731102
=HYPERLINK("http://www.godatabase.org/cgi-bin/go.cgi?query=GO:0045944&auto_wild_cards=yes&view=query&action=query&search_constraint=terms"	GO:0045944_positive_regulation_of_transcription_from_RNA_polymerase_II_promoter) =HYPERLINK("http://www.ncbi.nih.gov/gquery/gquery.fcgi?term=ATF4"	ATF4) 269 4 2.445566 -1.111944 128 93.53 0.730703
=HYPERLINK("http://www.godatabase.org/cgi-bin/go.cgi?query=GO:0045944&auto_wild_cards=yes&view=query&action=query&search_constraint=terms"	GO:0045944_positive_regulation_of_transcription_from_RNA_polymerase_II_promoter) =HYPERLINK("http://www.ncbi.nih.gov/gquery/gquery.fcgi?term=PAX6"	PAX6) 269 4 2.445566 -1.111944 128 93.53 0.730703
=HYPERLINK("http://www.godatabase.org/cgi-bin/go.cgi?query=GO:0045944&auto_wild_cards=yes&view=query&action=query&search_constraint=terms"	GO:0045944_positive_regulation_of_transcription_from_RNA_polymerase_II_promoter) =HYPERLINK("http://www.ncbi.nih.gov/gquery/gquery.fcgi?term=AGRN"	AGRN) 269 4 2.445566 -1.111944 128 93.53 0.730703
=HYPERLINK("http://www.godatabase.org/cgi-bin/go.cgi?query=GO:0045944&auto_wild_cards=yes&view=query&action=query&search_constraint=terms"	GO:0045944_positive_regulation_of_transcription_from_RNA_polymerase_II_promoter) =HYPERLINK("http://www.ncbi.nih.gov/gquery/gquery.fcgi?term=ZIC3"	ZIC3) 269 4 2.445566 -1.111944 128 93.53 0.730703
=HYPERLINK("http://www.godatabase.org/cgi-bin/go.cgi?query=GO:0031328&auto_wild_cards=yes&view=query&action=query&search_constraint=terms"	GO:0031328_positive_regulation_of_cellular_biosynthetic_process) =HYPERLINK("http://www.ncbi.nih.gov/gquery/gquery.fcgi?term=ATF4"	ATF4) 387 5 2.124862 -1.093955 129 94.27 0.730775
=HYPERLINK("http://www.godatabase.org/cgi-bin/go.cgi?query=GO:0031328&auto_wild_cards=yes&view=query&action=query&search_constraint=terms"	GO:0031328_positive_regulation_of_cellular_biosynthetic_process) =HYPERLINK("http://www.ncbi.nih.gov/gquery/gquery.fcgi?term=HSP90AA1"	HSP90AA1) 387 5 2.124862 -1.093955 129 94.27 0.730775
=HYPERLINK("http://www.godatabase.org/cgi-bin/go.cgi?query=GO:0031328&auto_wild_cards=yes&view=query&action=query&search_constraint=terms"	GO:0031328_positive_regulation_of_cellular_biosynthetic_process) =HYPERLINK("http://www.ncbi.nih.gov/gquery/gquery.fcgi?term=PAX6"	PAX6) 387 5 2.124862 -1.093955 129 94.27 0.730775
=HYPERLINK("http://www.godatabase.org/cgi-bin/go.cgi?query=GO:0031328&auto_wild_cards=yes&view=query&action=query&search_constraint=terms"	GO:0031328_positive_regulation_of_cellular_biosynthetic_process) =HYPERLINK("http://www.ncbi.nih.gov/gquery/gquery.fcgi?term=AGRN"	AGRN) 387 5 2.124862 -1.093955 129 94.27 0.730775
=HYPERLINK("http://www.godatabase.org/cgi-bin/go.cgi?query=GO:0031328&auto_wild_cards=yes&view=query&action=query&search_constraint=terms"	GO:0031328_positive_regulation_of_cellular_biosynthetic_process) =HYPERLINK("http://www.ncbi.nih.gov/gquery/gquery.fcgi?term=ZIC3"	ZIC3) 387 5 2.124862 -1.093955 129 94.27 0.730775
=HYPERLINK("http://www.godatabase.org/cgi-bin/go.cgi?query=GO:0051716&auto_wild_cards=yes&view=query&action=query&search_constraint=terms"	GO:0051716_cellular_response_to_stimulus) =HYPERLINK("http://www.ncbi.nih.gov/gquery/gquery.fcgi?term=CCND1"	CCND1) 273 4 2.409733 -1.093361 130 94.33 0.725615
=HYPERLINK("http://www.godatabase.org/cgi-bin/go.cgi?query=GO:0051716&auto_wild_cards=yes&view=query&action=query&search_constraint=terms"	GO:0051716_cellular_response_to_stimulus) =HYPERLINK("http://www.ncbi.nih.gov/gquery/gquery.fcgi?term=LDHA"	LDHA) 273 4 2.409733 -1.093361 130 94.33 0.725615
=HYPERLINK("http://www.godatabase.org/cgi-bin/go.cgi?query=GO:0051716&auto_wild_cards=yes&view=query&action=query&search_constraint=terms"	GO:0051716_cellular_response_to_stimulus) =HYPERLINK("http://www.ncbi.nih.gov/gquery/gquery.fcgi?term=SFRP2"	SFRP2) 273 4 2.409733 -1.093361 130 94.33 0.725615
=HYPERLINK("http://www.godatabase.org/cgi-bin/go.cgi?query=GO:0051716&auto_wild_cards=yes&view=query&action=query&search_constraint=terms"	GO:0051716_cellular_response_to_stimulus) =HYPERLINK("http://www.ncbi.nih.gov/gquery/gquery.fcgi?term=RHOQ"	RHOQ) 273 4 2.409733 -1.093361 130 94.33 0.725615
=HYPERLINK("http://www.godatabase.org/cgi-bin/go.cgi?query=GO:0009891&auto_wild_cards=yes&view=query&action=query&search_constraint=terms"	GO:0009891_positive_regulation_of_biosynthetic_process) =HYPERLINK("http://www.ncbi.nih.gov/gquery/gquery.fcgi?term=ATF4"	ATF4) 388 5 2.119385 -1.090156 131 94.97 0.724962
=HYPERLINK("http://www.godatabase.org/cgi-bin/go.cgi?query=GO:0009891&auto_wild_cards=yes&view=query&action=query&search_constraint=terms"	GO:0009891_positive_regulation_of_biosynthetic_process) =HYPERLINK("http://www.ncbi.nih.gov/gquery/gquery.fcgi?term=HSP90AA1"	HSP90AA1) 388 5 2.119385 -1.090156 131 94.97 0.724962
=HYPERLINK("http://www.godatabase.org/cgi-bin/go.cgi?query=GO:0009891&auto_wild_cards=yes&view=query&action=query&search_constraint=terms"	GO:0009891_positive_regulation_of_biosynthetic_process) =HYPERLINK("http://www.ncbi.nih.gov/gquery/gquery.fcgi?term=PAX6"	PAX6) 388 5 2.119385 -1.090156 131 94.97 0.724962
=HYPERLINK("http://www.godatabase.org/cgi-bin/go.cgi?query=GO:0009891&auto_wild_cards=yes&view=query&action=query&search_constraint=terms"	GO:0009891_positive_regulation_of_biosynthetic_process) =HYPERLINK("http://www.ncbi.nih.gov/gquery/gquery.fcgi?term=AGRN"	AGRN) 388 5 2.119385 -1.090156 131 94.97 0.724962
=HYPERLINK("http://www.godatabase.org/cgi-bin/go.cgi?query=GO:0009891&auto_wild_cards=yes&view=query&action=query&search_constraint=terms"	GO:0009891_positive_regulation_of_biosynthetic_process) =HYPERLINK("http://www.ncbi.nih.gov/gquery/gquery.fcgi?term=ZIC3"	ZIC3) 388 5 2.119385 -1.090156 131 94.97 0.724962
=HYPERLINK("http://www.godatabase.org/cgi-bin/go.cgi?query=GO:0033036&auto_wild_cards=yes&view=query&action=query&search_constraint=terms"	GO:0033036_macromolecule_localization) =HYPERLINK("http://www.ncbi.nih.gov/gquery/gquery.fcgi?term=PAX6"	PAX6) 274 4 2.400938 -1.088774 132 95.13 0.720682
=HYPERLINK("http://www.godatabase.org/cgi-bin/go.cgi?query=GO:0033036&auto_wild_cards=yes&view=query&action=query&search_constraint=terms"	GO:0033036_macromolecule_localization) =HYPERLINK("http://www.ncbi.nih.gov/gquery/gquery.fcgi?term=RHOQ"	RHOQ) 274 4 2.400938 -1.088774 132 95.13 0.720682
=HYPERLINK("http://www.godatabase.org/cgi-bin/go.cgi?query=GO:0033036&auto_wild_cards=yes&view=query&action=query&search_constraint=terms"	GO:0033036_macromolecule_localization) =HYPERLINK("http://www.ncbi.nih.gov/gquery/gquery.fcgi?term=RDX"	RDX) 274 4 2.400938 -1.088774 132 95.13 0.720682
=HYPERLINK("http://www.godatabase.org/cgi-bin/go.cgi?query=GO:0033036&auto_wild_cards=yes&view=query&action=query&search_constraint=terms"	GO:0033036_macromolecule_localization) =HYPERLINK("http://www.ncbi.nih.gov/gquery/gquery.fcgi?term=YWHAE"	YWHAE) 274 4 2.400938 -1.088774 132 95.13 0.720682
=HYPERLINK("http://www.godatabase.org/cgi-bin/go.cgi?query=GO:0006809&auto_wild_cards=yes&view=query&action=query&search_constraint=terms"	GO:0006809_nitric_oxide_biosynthetic_process) =HYPERLINK("http://www.ncbi.nih.gov/gquery/gquery.fcgi?term=HSP90AA1"	HSP90AA1) 14 1 11.747449 -1.086439 135 99.55 0.737407
=HYPERLINK("http://www.godatabase.org/cgi-bin/go.cgi?query=GO:0046209&auto_wild_cards=yes&view=query&action=query&search_constraint=terms"	GO:0046209_nitric_oxide_metabolic_process) =HYPERLINK("http://www.ncbi.nih.gov/gquery/gquery.fcgi?term=HSP90AA1"	HSP90AA1) 14 1 11.747449 -1.086439 135 99.55 0.737407
=HYPERLINK("http://www.godatabase.org/cgi-bin/go.cgi?query=GO:0048665&auto_wild_cards=yes&view=query&action=query&search_constraint=terms"	GO:0048665_neuron_fate_specification) =HYPERLINK("http://www.ncbi.nih.gov/gquery/gquery.fcgi?term=PAX6"	PAX6) 14 1 11.747449 -1.086439 135 99.55 0.737407
=HYPERLINK("http://www.godatabase.org/cgi-bin/go.cgi?query=GO:0048523&auto_wild_cards=yes&view=query&action=query&search_constraint=terms"	GO:0048523_negative_regulation_of_cellular_process) =HYPERLINK("http://www.ncbi.nih.gov/gquery/gquery.fcgi?term=EI24"	EI24) 774 8 1.699889 -1.074655 136 100.24 0.737059
=HYPERLINK("http://www.godatabase.org/cgi-bin/go.cgi?query=GO:0048523&auto_wild_cards=yes&view=query&action=query&search_constraint=terms"	GO:0048523_negative_regulation_of_cellular_process) =HYPERLINK("http://www.ncbi.nih.gov/gquery/gquery.fcgi?term=CCND1"	CCND1) 774 8 1.699889 -1.074655 136 100.24 0.737059
=HYPERLINK("http://www.godatabase.org/cgi-bin/go.cgi?query=GO:0048523&auto_wild_cards=yes&view=query&action=query&search_constraint=terms"	GO:0048523_negative_regulation_of_cellular_process) =HYPERLINK("http://www.ncbi.nih.gov/gquery/gquery.fcgi?term=NUP62"	NUP62) 774 8 1.699889 -1.074655 136 100.24 0.737059
=HYPERLINK("http://www.godatabase.org/cgi-bin/go.cgi?query=GO:0048523&auto_wild_cards=yes&view=query&action=query&search_constraint=terms"	GO:0048523_negative_regulation_of_cellular_process) =HYPERLINK("http://www.ncbi.nih.gov/gquery/gquery.fcgi?term=PAX6"	PAX6) 774 8 1.699889 -1.074655 136 100.24 0.737059
=HYPERLINK("http://www.godatabase.org/cgi-bin/go.cgi?query=GO:0048523&auto_wild_cards=yes&view=query&action=query&search_constraint=terms"	GO:0048523_negative_regulation_of_cellular_process) =HYPERLINK("http://www.ncbi.nih.gov/gquery/gquery.fcgi?term=CSDA"	CSDA) 774 8 1.699889 -1.074655 136 100.24 0.737059
=HYPERLINK("http://www.godatabase.org/cgi-bin/go.cgi?query=GO:0048523&auto_wild_cards=yes&view=query&action=query&search_constraint=terms"	GO:0048523_negative_regulation_of_cellular_process) =HYPERLINK("http://www.ncbi.nih.gov/gquery/gquery.fcgi?term=MYBBP1A"	MYBBP1A) 774 8 1.699889 -1.074655 136 100.24 0.737059
=HYPERLINK("http://www.godatabase.org/cgi-bin/go.cgi?query=GO:0048523&auto_wild_cards=yes&view=query&action=query&search_constraint=terms"	GO:0048523_negative_regulation_of_cellular_process) =HYPERLINK("http://www.ncbi.nih.gov/gquery/gquery.fcgi?term=YWHAE"	YWHAE) 774 8 1.699889 -1.074655 136 100.24 0.737059
=HYPERLINK("http://www.godatabase.org/cgi-bin/go.cgi?query=GO:0048523&auto_wild_cards=yes&view=query&action=query&search_constraint=terms"	GO:0048523_negative_regulation_of_cellular_process) =HYPERLINK("http://www.ncbi.nih.gov/gquery/gquery.fcgi?term=BMPR1A"	BMPR1A) 774 8 1.699889 -1.074655 136 100.24 0.737059
=HYPERLINK("http://www.godatabase.org/cgi-bin/go.cgi?query=GO:0007173&auto_wild_cards=yes&view=query&action=query&search_constraint=terms"	GO:0007173_epidermal_growth_factor_receptor_signaling_pathway) =HYPERLINK("http://www.ncbi.nih.gov/gquery/gquery.fcgi?term=NUP62"	NUP62) 15 1 10.964286 -1.057737 141 106.18 0.753050
=HYPERLINK("http://www.godatabase.org/cgi-bin/go.cgi?query=GO:0009116&auto_wild_cards=yes&view=query&action=query&search_constraint=terms"	GO:0009116_nucleoside_metabolic_process) =HYPERLINK("http://www.ncbi.nih.gov/gquery/gquery.fcgi?term=ADK"	ADK) 15 1 10.964286 -1.057737 141 106.18 0.753050
=HYPERLINK("http://www.godatabase.org/cgi-bin/go.cgi?query=GO:0021872&auto_wild_cards=yes&view=query&action=query&search_constraint=terms"	GO:0021872_generation_of_neurons_in_the_forebrain) =HYPERLINK("http://www.ncbi.nih.gov/gquery/gquery.fcgi?term=PAX6"	PAX6) 15 1 10.964286 -1.057737 141 106.18 0.753050
=HYPERLINK("http://www.godatabase.org/cgi-bin/go.cgi?query=GO:0048709&auto_wild_cards=yes&view=query&action=query&search_constraint=terms"	GO:0048709_oligodendrocyte_differentiation) =HYPERLINK("http://www.ncbi.nih.gov/gquery/gquery.fcgi?term=PAX6"	PAX6) 15 1 10.964286 -1.057737 141 106.18 0.753050
=HYPERLINK("http://www.godatabase.org/cgi-bin/go.cgi?query=GO:0060749&auto_wild_cards=yes&view=query&action=query&search_constraint=terms"	GO:0060749_mammary_gland_alveolus_development) =HYPERLINK("http://www.ncbi.nih.gov/gquery/gquery.fcgi?term=CCND1"	CCND1) 15 1 10.964286 -1.057737 141 106.18 0.753050
=HYPERLINK("http://www.godatabase.org/cgi-bin/go.cgi?query=GO:0009888&auto_wild_cards=yes&view=query&action=query&search_constraint=terms"	GO:0009888_tissue_development) =HYPERLINK("http://www.ncbi.nih.gov/gquery/gquery.fcgi?term=CCND1"	CCND1) 525 6 1.879592 -1.039964 142 107.96 0.760282
=HYPERLINK("http://www.godatabase.org/cgi-bin/go.cgi?query=GO:0009888&auto_wild_cards=yes&view=query&action=query&search_constraint=terms"	GO:0009888_tissue_development) =HYPERLINK("http://www.ncbi.nih.gov/gquery/gquery.fcgi?term=PAX6"	PAX6) 525 6 1.879592 -1.039964 142 107.96 0.760282
=HYPERLINK("http://www.godatabase.org/cgi-bin/go.cgi?query=GO:0009888&auto_wild_cards=yes&view=query&action=query&search_constraint=terms"	GO:0009888_tissue_development) =HYPERLINK("http://www.ncbi.nih.gov/gquery/gquery.fcgi?term=NEO1"	NEO1) 525 6 1.879592 -1.039964 142 107.96 0.760282
=HYPERLINK("http://www.godatabase.org/cgi-bin/go.cgi?query=GO:0009888&auto_wild_cards=yes&view=query&action=query&search_constraint=terms"	GO:0009888_tissue_development) =HYPERLINK("http://www.ncbi.nih.gov/gquery/gquery.fcgi?term=AGRN"	AGRN) 525 6 1.879592 -1.039964 142 107.96 0.760282
=HYPERLINK("http://www.godatabase.org/cgi-bin/go.cgi?query=GO:0009888&auto_wild_cards=yes&view=query&action=query&search_constraint=terms"	GO:0009888_tissue_development) =HYPERLINK("http://www.ncbi.nih.gov/gquery/gquery.fcgi?term=CSDA"	CSDA) 525 6 1.879592 -1.039964 142 107.96 0.760282
=HYPERLINK("http://www.godatabase.org/cgi-bin/go.cgi?query=GO:0009888&auto_wild_cards=yes&view=query&action=query&search_constraint=terms"	GO:0009888_tissue_development) =HYPERLINK("http://www.ncbi.nih.gov/gquery/gquery.fcgi?term=BMPR1A"	BMPR1A) 525 6 1.879592 -1.039964 142 107.96 0.760282
=HYPERLINK("http://www.godatabase.org/cgi-bin/go.cgi?query=GO:0048732&auto_wild_cards=yes&view=query&action=query&search_constraint=terms"	GO:0048732_gland_development) =HYPERLINK("http://www.ncbi.nih.gov/gquery/gquery.fcgi?term=CCND1"	CCND1) 179 3 2.756385 -1.031459 143 108.59 0.759371
=HYPERLINK("http://www.godatabase.org/cgi-bin/go.cgi?query=GO:0048732&auto_wild_cards=yes&view=query&action=query&search_constraint=terms"	GO:0048732_gland_development) =HYPERLINK("http://www.ncbi.nih.gov/gquery/gquery.fcgi?term=PAX6"	PAX6) 179 3 2.756385 -1.031459 143 108.59 0.759371
=HYPERLINK("http://www.godatabase.org/cgi-bin/go.cgi?query=GO:0048732&auto_wild_cards=yes&view=query&action=query&search_constraint=terms"	GO:0048732_gland_development) =HYPERLINK("http://www.ncbi.nih.gov/gquery/gquery.fcgi?term=BMPR1A"	BMPR1A) 179 3 2.756385 -1.031459 143 108.59 0.759371
=HYPERLINK("http://www.godatabase.org/cgi-bin/go.cgi?query=GO:0019751&auto_wild_cards=yes&view=query&action=query&search_constraint=terms"	GO:0019751_polyol_metabolic_process) =HYPERLINK("http://www.ncbi.nih.gov/gquery/gquery.fcgi?term=IMPA1"	IMPA1) 16 1 10.279018 -1.030969 147 112.69 0.766599
=HYPERLINK("http://www.godatabase.org/cgi-bin/go.cgi?query=GO:0021522&auto_wild_cards=yes&view=query&action=query&search_constraint=terms"	GO:0021522_spinal_cord_motor_neuron_differentiation) =HYPERLINK("http://www.ncbi.nih.gov/gquery/gquery.fcgi?term=PAX6"	PAX6) 16 1 10.279018 -1.030969 147 112.69 0.766599
=HYPERLINK("http://www.godatabase.org/cgi-bin/go.cgi?query=GO:0034976&auto_wild_cards=yes&view=query&action=query&search_constraint=terms"	GO:0034976_response_to_endoplasmic_reticulum_stress) =HYPERLINK("http://www.ncbi.nih.gov/gquery/gquery.fcgi?term=CCND1"	CCND1) 16 1 10.279018 -1.030969 147 112.69 0.766599
=HYPERLINK("http://www.godatabase.org/cgi-bin/go.cgi?query=GO:0046364&auto_wild_cards=yes&view=query&action=query&search_constraint=terms"	GO:0046364_monosaccharide_biosynthetic_process) =HYPERLINK("http://www.ncbi.nih.gov/gquery/gquery.fcgi?term=ATF4"	ATF4) 16 1 10.279018 -1.030969 147 112.69 0.766599
=HYPERLINK("http://www.godatabase.org/cgi-bin/go.cgi?query=GO:0070887&auto_wild_cards=yes&view=query&action=query&search_constraint=terms"	GO:0070887_cellular_response_to_chemical_stimulus) =HYPERLINK("http://www.ncbi.nih.gov/gquery/gquery.fcgi?term=CCND1"	CCND1) 85 2 3.869748 -1.029338 148 112.94 0.763108
=HYPERLINK("http://www.godatabase.org/cgi-bin/go.cgi?query=GO:0070887&auto_wild_cards=yes&view=query&action=query&search_constraint=terms"	GO:0070887_cellular_response_to_chemical_stimulus) =HYPERLINK("http://www.ncbi.nih.gov/gquery/gquery.fcgi?term=RHOQ"	RHOQ) 85 2 3.869748 -1.029338 148 112.94 0.763108
=HYPERLINK("http://www.godatabase.org/cgi-bin/go.cgi?query=GO:0006261&auto_wild_cards=yes&view=query&action=query&search_constraint=terms"	GO:0006261_DNA-dependent_DNA_replication) =HYPERLINK("http://www.ncbi.nih.gov/gquery/gquery.fcgi?term=CCNE1"	CCNE1) 17 1 9.674370 -1.005899 153 119.08 0.778301
=HYPERLINK("http://www.godatabase.org/cgi-bin/go.cgi?query=GO:0006984&auto_wild_cards=yes&view=query&action=query&search_constraint=terms"	GO:0006984_ER-nuclear_signaling_pathway) =HYPERLINK("http://www.ncbi.nih.gov/gquery/gquery.fcgi?term=CCND1"	CCND1) 17 1 9.674370 -1.005899 153 119.08 0.778301
=HYPERLINK("http://www.godatabase.org/cgi-bin/go.cgi?query=GO:0030317&auto_wild_cards=yes&view=query&action=query&search_constraint=terms"	GO:0030317_sperm_motility) =HYPERLINK("http://www.ncbi.nih.gov/gquery/gquery.fcgi?term=DNAJA1"	DNAJA1) 17 1 9.674370 -1.005899 153 119.08 0.778301
=HYPERLINK("http://www.godatabase.org/cgi-bin/go.cgi?query=GO:0043407&auto_wild_cards=yes&view=query&action=query&search_constraint=terms"	GO:0043407_negative_regulation_of_MAP_kinase_activity) =HYPERLINK("http://www.ncbi.nih.gov/gquery/gquery.fcgi?term=NUP62"	NUP62) 17 1 9.674370 -1.005899 153 119.08 0.778301
=HYPERLINK("http://www.godatabase.org/cgi-bin/go.cgi?query=GO:0045333&auto_wild_cards=yes&view=query&action=query&search_constraint=terms"	GO:0045333_cellular_respiration) =HYPERLINK("http://www.ncbi.nih.gov/gquery/gquery.fcgi?term=MYBBP1A"	MYBBP1A) 17 1 9.674370 -1.005899 153 119.08 0.778301
=HYPERLINK("http://www.godatabase.org/cgi-bin/go.cgi?query=GO:0040011&auto_wild_cards=yes&view=query&action=query&search_constraint=terms"	GO:0040011_locomotion) =HYPERLINK("http://www.ncbi.nih.gov/gquery/gquery.fcgi?term=DNAJA1"	DNAJA1) 295 4 2.230024 -0.997570 154 120.0 0.779221
=HYPERLINK("http://www.godatabase.org/cgi-bin/go.cgi?query=GO:0040011&auto_wild_cards=yes&view=query&action=query&search_constraint=terms"	GO:0040011_locomotion) =HYPERLINK("http://www.ncbi.nih.gov/gquery/gquery.fcgi?term=PAX6"	PAX6) 295 4 2.230024 -0.997570 154 120.0 0.779221
=HYPERLINK("http://www.godatabase.org/cgi-bin/go.cgi?query=GO:0040011&auto_wild_cards=yes&view=query&action=query&search_constraint=terms"	GO:0040011_locomotion) =HYPERLINK("http://www.ncbi.nih.gov/gquery/gquery.fcgi?term=TMSB4X"	TMSB4X) 295 4 2.230024 -0.997570 154 120.0 0.779221
=HYPERLINK("http://www.godatabase.org/cgi-bin/go.cgi?query=GO:0040011&auto_wild_cards=yes&view=query&action=query&search_constraint=terms"	GO:0040011_locomotion) =HYPERLINK("http://www.ncbi.nih.gov/gquery/gquery.fcgi?term=YWHAE"	YWHAE) 295 4 2.230024 -0.997570 154 120.0 0.779221
=HYPERLINK("http://www.godatabase.org/cgi-bin/go.cgi?query=GO:0007276&auto_wild_cards=yes&view=query&action=query&search_constraint=terms"	GO:0007276_gamete_generation) =HYPERLINK("http://www.ncbi.nih.gov/gquery/gquery.fcgi?term=GPX4"	GPX4) 188 3 2.624430 -0.982749 155 120.88 0.779871
=HYPERLINK("http://www.godatabase.org/cgi-bin/go.cgi?query=GO:0007276&auto_wild_cards=yes&view=query&action=query&search_constraint=terms"	GO:0007276_gamete_generation) =HYPERLINK("http://www.ncbi.nih.gov/gquery/gquery.fcgi?term=DNAJA1"	DNAJA1) 188 3 2.624430 -0.982749 155 120.88 0.779871
=HYPERLINK("http://www.godatabase.org/cgi-bin/go.cgi?query=GO:0007276&auto_wild_cards=yes&view=query&action=query&search_constraint=terms"	GO:0007276_gamete_generation) =HYPERLINK("http://www.ncbi.nih.gov/gquery/gquery.fcgi?term=CSDA"	CSDA) 188 3 2.624430 -0.982749 155 120.88 0.779871
=HYPERLINK("http://www.godatabase.org/cgi-bin/go.cgi?query=GO:0006457&auto_wild_cards=yes&view=query&action=query&search_constraint=terms"	GO:0006457_protein_folding) =HYPERLINK("http://www.ncbi.nih.gov/gquery/gquery.fcgi?term=HSP90AA1"	HSP90AA1) 18 1 9.136905 -0.982334 162 125.92 0.777284
=HYPERLINK("http://www.godatabase.org/cgi-bin/go.cgi?query=GO:0010498&auto_wild_cards=yes&view=query&action=query&search_constraint=terms"	GO:0010498_proteasomal_protein_catabolic_process) =HYPERLINK("http://www.ncbi.nih.gov/gquery/gquery.fcgi?term=UBE2D3"	UBE2D3) 18 1 9.136905 -0.982334 162 125.92 0.777284
=HYPERLINK("http://www.godatabase.org/cgi-bin/go.cgi?query=GO:0021517&auto_wild_cards=yes&view=query&action=query&search_constraint=terms"	GO:0021517_ventral_spinal_cord_development) =HYPERLINK("http://www.ncbi.nih.gov/gquery/gquery.fcgi?term=PAX6"	PAX6) 18 1 9.136905 -0.982334 162 125.92 0.777284
=HYPERLINK("http://www.godatabase.org/cgi-bin/go.cgi?query=GO:0030178&auto_wild_cards=yes&view=query&action=query&search_constraint=terms"	GO:0030178_negative_regulation_of_Wnt_receptor_signaling_pathway) =HYPERLINK("http://www.ncbi.nih.gov/gquery/gquery.fcgi?term=CCND1"	CCND1) 18 1 9.136905 -0.982334 162 125.92 0.777284
=HYPERLINK("http://www.godatabase.org/cgi-bin/go.cgi?query=GO:0043161&auto_wild_cards=yes&view=query&action=query&search_constraint=terms"	GO:0043161_proteasomal_ubiquitin-dependent_protein_catabolic_process) =HYPERLINK("http://www.ncbi.nih.gov/gquery/gquery.fcgi?term=UBE2D3"	UBE2D3) 18 1 9.136905 -0.982334 162 125.92 0.777284
=HYPERLINK("http://www.godatabase.org/cgi-bin/go.cgi?query=GO:0046578&auto_wild_cards=yes&view=query&action=query&search_constraint=terms"	GO:0046578_regulation_of_Ras_protein_signal_transduction) =HYPERLINK("http://www.ncbi.nih.gov/gquery/gquery.fcgi?term=NUP62"	NUP62) 18 1 9.136905 -0.982334 162 125.92 0.777284
=HYPERLINK("http://www.godatabase.org/cgi-bin/go.cgi?query=GO:0046620&auto_wild_cards=yes&view=query&action=query&search_constraint=terms"	GO:0046620_regulation_of_organ_growth) =HYPERLINK("http://www.ncbi.nih.gov/gquery/gquery.fcgi?term=CSDA"	CSDA) 18 1 9.136905 -0.982334 162 125.92 0.777284
=HYPERLINK("http://www.godatabase.org/cgi-bin/go.cgi?query=GO:0007569&auto_wild_cards=yes&view=query&action=query&search_constraint=terms"	GO:0007569_cell_aging) =HYPERLINK("http://www.ncbi.nih.gov/gquery/gquery.fcgi?term=NUP62"	NUP62) 19 1 8.656015 -0.960110 168 131.23 0.781131
=HYPERLINK("http://www.godatabase.org/cgi-bin/go.cgi?query=GO:0007595&auto_wild_cards=yes&view=query&action=query&search_constraint=terms"	GO:0007595_lactation) =HYPERLINK("http://www.ncbi.nih.gov/gquery/gquery.fcgi?term=CCND1"	CCND1) 19 1 8.656015 -0.960110 168 131.23 0.781131
=HYPERLINK("http://www.godatabase.org/cgi-bin/go.cgi?query=GO:0030518&auto_wild_cards=yes&view=query&action=query&search_constraint=terms"	GO:0030518_steroid_hormone_receptor_signaling_pathway) =HYPERLINK("http://www.ncbi.nih.gov/gquery/gquery.fcgi?term=DNAJA1"	DNAJA1) 19 1 8.656015 -0.960110 168 131.23 0.781131
=HYPERLINK("http://www.godatabase.org/cgi-bin/go.cgi?query=GO:0042462&auto_wild_cards=yes&view=query&action=query&search_constraint=terms"	GO:0042462_eye_photoreceptor_cell_development) =HYPERLINK("http://www.ncbi.nih.gov/gquery/gquery.fcgi?term=PAX6"	PAX6) 19 1 8.656015 -0.960110 168 131.23 0.781131
=HYPERLINK("http://www.godatabase.org/cgi-bin/go.cgi?query=GO:0046165&auto_wild_cards=yes&view=query&action=query&search_constraint=terms"	GO:0046165_alcohol_biosynthetic_process) =HYPERLINK("http://www.ncbi.nih.gov/gquery/gquery.fcgi?term=ATF4"	ATF4) 19 1 8.656015 -0.960110 168 131.23 0.781131
=HYPERLINK("http://www.godatabase.org/cgi-bin/go.cgi?query=GO:0051056&auto_wild_cards=yes&view=query&action=query&search_constraint=terms"	GO:0051056_regulation_of_small_GTPase_mediated_signal_transduction) =HYPERLINK("http://www.ncbi.nih.gov/gquery/gquery.fcgi?term=NUP62"	NUP62) 19 1 8.656015 -0.960110 168 131.23 0.781131
=HYPERLINK("http://www.godatabase.org/cgi-bin/go.cgi?query=GO:0045893&auto_wild_cards=yes&view=query&action=query&search_constraint=terms"	GO:0045893_positive_regulation_of_transcription__DNA-dependent) =HYPERLINK("http://www.ncbi.nih.gov/gquery/gquery.fcgi?term=ATF4"	ATF4) 306 4 2.149860 -0.953407 170 132.13 0.777235
=HYPERLINK("http://www.godatabase.org/cgi-bin/go.cgi?query=GO:0045893&auto_wild_cards=yes&view=query&action=query&search_constraint=terms"	GO:0045893_positive_regulation_of_transcription__DNA-dependent) =HYPERLINK("http://www.ncbi.nih.gov/gquery/gquery.fcgi?term=PAX6"	PAX6) 306 4 2.149860 -0.953407 170 132.13 0.777235
=HYPERLINK("http://www.godatabase.org/cgi-bin/go.cgi?query=GO:0045893&auto_wild_cards=yes&view=query&action=query&search_constraint=terms"	GO:0045893_positive_regulation_of_transcription__DNA-dependent) =HYPERLINK("http://www.ncbi.nih.gov/gquery/gquery.fcgi?term=AGRN"	AGRN) 306 4 2.149860 -0.953407 170 132.13 0.777235
=HYPERLINK("http://www.godatabase.org/cgi-bin/go.cgi?query=GO:0045893&auto_wild_cards=yes&view=query&action=query&search_constraint=terms"	GO:0045893_positive_regulation_of_transcription__DNA-dependent) =HYPERLINK("http://www.ncbi.nih.gov/gquery/gquery.fcgi?term=ZIC3"	ZIC3) 306 4 2.149860 -0.953407 170 132.13 0.777235
=HYPERLINK("http://www.godatabase.org/cgi-bin/go.cgi?query=GO:0051254&auto_wild_cards=yes&view=query&action=query&search_constraint=terms"	GO:0051254_positive_regulation_of_RNA_metabolic_process) =HYPERLINK("http://www.ncbi.nih.gov/gquery/gquery.fcgi?term=ATF4"	ATF4) 306 4 2.149860 -0.953407 170 132.13 0.777235
=HYPERLINK("http://www.godatabase.org/cgi-bin/go.cgi?query=GO:0051254&auto_wild_cards=yes&view=query&action=query&search_constraint=terms"	GO:0051254_positive_regulation_of_RNA_metabolic_process) =HYPERLINK("http://www.ncbi.nih.gov/gquery/gquery.fcgi?term=PAX6"	PAX6) 306 4 2.149860 -0.953407 170 132.13 0.777235
=HYPERLINK("http://www.godatabase.org/cgi-bin/go.cgi?query=GO:0051254&auto_wild_cards=yes&view=query&action=query&search_constraint=terms"	GO:0051254_positive_regulation_of_RNA_metabolic_process) =HYPERLINK("http://www.ncbi.nih.gov/gquery/gquery.fcgi?term=AGRN"	AGRN) 306 4 2.149860 -0.953407 170 132.13 0.777235
=HYPERLINK("http://www.godatabase.org/cgi-bin/go.cgi?query=GO:0051254&auto_wild_cards=yes&view=query&action=query&search_constraint=terms"	GO:0051254_positive_regulation_of_RNA_metabolic_process) =HYPERLINK("http://www.ncbi.nih.gov/gquery/gquery.fcgi?term=ZIC3"	ZIC3) 306 4 2.149860 -0.953407 170 132.13 0.777235
=HYPERLINK("http://www.godatabase.org/cgi-bin/go.cgi?query=GO:0050789&auto_wild_cards=yes&view=query&action=query&search_constraint=terms"	GO:0050789_regulation_of_biological_process) =HYPERLINK("http://www.ncbi.nih.gov/gquery/gquery.fcgi?term=HSP90AA1"	HSP90AA1) 2357 18 1.255985 -0.941772 171 133.09 0.778304
=HYPERLINK("http://www.godatabase.org/cgi-bin/go.cgi?query=GO:0050789&auto_wild_cards=yes&view=query&action=query&search_constraint=terms"	GO:0050789_regulation_of_biological_process) =HYPERLINK("http://www.ncbi.nih.gov/gquery/gquery.fcgi?term=PAX6"	PAX6) 2357 18 1.255985 -0.941772 171 133.09 0.778304
=HYPERLINK("http://www.godatabase.org/cgi-bin/go.cgi?query=GO:0050789&auto_wild_cards=yes&view=query&action=query&search_constraint=terms"	GO:0050789_regulation_of_biological_process) =HYPERLINK("http://www.ncbi.nih.gov/gquery/gquery.fcgi?term=RHOQ"	RHOQ) 2357 18 1.255985 -0.941772 171 133.09 0.778304
=HYPERLINK("http://www.godatabase.org/cgi-bin/go.cgi?query=GO:0050789&auto_wild_cards=yes&view=query&action=query&search_constraint=terms"	GO:0050789_regulation_of_biological_process) =HYPERLINK("http://www.ncbi.nih.gov/gquery/gquery.fcgi?term=NEO1"	NEO1) 2357 18 1.255985 -0.941772 171 133.09 0.778304
=HYPERLINK("http://www.godatabase.org/cgi-bin/go.cgi?query=GO:0050789&auto_wild_cards=yes&view=query&action=query&search_constraint=terms"	GO:0050789_regulation_of_biological_process) =HYPERLINK("http://www.ncbi.nih.gov/gquery/gquery.fcgi?term=CSDA"	CSDA) 2357 18 1.255985 -0.941772 171 133.09 0.778304
=HYPERLINK("http://www.godatabase.org/cgi-bin/go.cgi?query=GO:0050789&auto_wild_cards=yes&view=query&action=query&search_constraint=terms"	GO:0050789_regulation_of_biological_process) =HYPERLINK("http://www.ncbi.nih.gov/gquery/gquery.fcgi?term=YWHAE"	YWHAE) 2357 18 1.255985 -0.941772 171 133.09 0.778304
=HYPERLINK("http://www.godatabase.org/cgi-bin/go.cgi?query=GO:0050789&auto_wild_cards=yes&view=query&action=query&search_constraint=terms"	GO:0050789_regulation_of_biological_process) =HYPERLINK("http://www.ncbi.nih.gov/gquery/gquery.fcgi?term=ZIC3"	ZIC3) 2357 18 1.255985 -0.941772 171 133.09 0.778304
=HYPERLINK("http://www.godatabase.org/cgi-bin/go.cgi?query=GO:0050789&auto_wild_cards=yes&view=query&action=query&search_constraint=terms"	GO:0050789_regulation_of_biological_process) =HYPERLINK("http://www.ncbi.nih.gov/gquery/gquery.fcgi?term=CCNE1"	CCNE1) 2357 18 1.255985 -0.941772 171 133.09 0.778304
=HYPERLINK("http://www.godatabase.org/cgi-bin/go.cgi?query=GO:0050789&auto_wild_cards=yes&view=query&action=query&search_constraint=terms"	GO:0050789_regulation_of_biological_process) =HYPERLINK("http://www.ncbi.nih.gov/gquery/gquery.fcgi?term=CCND1"	CCND1) 2357 18 1.255985 -0.941772 171 133.09 0.778304
=HYPERLINK("http://www.godatabase.org/cgi-bin/go.cgi?query=GO:0050789&auto_wild_cards=yes&view=query&action=query&search_constraint=terms"	GO:0050789_regulation_of_biological_process) =HYPERLINK("http://www.ncbi.nih.gov/gquery/gquery.fcgi?term=ATF4"	ATF4) 2357 18 1.255985 -0.941772 171 133.09 0.778304
=HYPERLINK("http://www.godatabase.org/cgi-bin/go.cgi?query=GO:0050789&auto_wild_cards=yes&view=query&action=query&search_constraint=terms"	GO:0050789_regulation_of_biological_process) =HYPERLINK("http://www.ncbi.nih.gov/gquery/gquery.fcgi?term=EI24"	EI24) 2357 18 1.255985 -0.941772 171 133.09 0.778304
=HYPERLINK("http://www.godatabase.org/cgi-bin/go.cgi?query=GO:0050789&auto_wild_cards=yes&view=query&action=query&search_constraint=terms"	GO:0050789_regulation_of_biological_process) =HYPERLINK("http://www.ncbi.nih.gov/gquery/gquery.fcgi?term=NUP62"	NUP62) 2357 18 1.255985 -0.941772 171 133.09 0.778304
=HYPERLINK("http://www.godatabase.org/cgi-bin/go.cgi?query=GO:0050789&auto_wild_cards=yes&view=query&action=query&search_constraint=terms"	GO:0050789_regulation_of_biological_process) =HYPERLINK("http://www.ncbi.nih.gov/gquery/gquery.fcgi?term=DNAJA1"	DNAJA1) 2357 18 1.255985 -0.941772 171 133.09 0.778304
=HYPERLINK("http://www.godatabase.org/cgi-bin/go.cgi?query=GO:0050789&auto_wild_cards=yes&view=query&action=query&search_constraint=terms"	GO:0050789_regulation_of_biological_process) =HYPERLINK("http://www.ncbi.nih.gov/gquery/gquery.fcgi?term=RAP1B"	RAP1B) 2357 18 1.255985 -0.941772 171 133.09 0.778304
=HYPERLINK("http://www.godatabase.org/cgi-bin/go.cgi?query=GO:0050789&auto_wild_cards=yes&view=query&action=query&search_constraint=terms"	GO:0050789_regulation_of_biological_process) =HYPERLINK("http://www.ncbi.nih.gov/gquery/gquery.fcgi?term=TMSB4X"	TMSB4X) 2357 18 1.255985 -0.941772 171 133.09 0.778304
=HYPERLINK("http://www.godatabase.org/cgi-bin/go.cgi?query=GO:0050789&auto_wild_cards=yes&view=query&action=query&search_constraint=terms"	GO:0050789_regulation_of_biological_process) =HYPERLINK("http://www.ncbi.nih.gov/gquery/gquery.fcgi?term=AGRN"	AGRN) 2357 18 1.255985 -0.941772 171 133.09 0.778304
=HYPERLINK("http://www.godatabase.org/cgi-bin/go.cgi?query=GO:0050789&auto_wild_cards=yes&view=query&action=query&search_constraint=terms"	GO:0050789_regulation_of_biological_process) =HYPERLINK("http://www.ncbi.nih.gov/gquery/gquery.fcgi?term=MYBBP1A"	MYBBP1A) 2357 18 1.255985 -0.941772 171 133.09 0.778304
=HYPERLINK("http://www.godatabase.org/cgi-bin/go.cgi?query=GO:0050789&auto_wild_cards=yes&view=query&action=query&search_constraint=terms"	GO:0050789_regulation_of_biological_process) =HYPERLINK("http://www.ncbi.nih.gov/gquery/gquery.fcgi?term=BMPR1A"	BMPR1A) 2357 18 1.255985 -0.941772 171 133.09 0.778304
=HYPERLINK("http://www.godatabase.org/cgi-bin/go.cgi?query=GO:0007416&auto_wild_cards=yes&view=query&action=query&search_constraint=terms"	GO:0007416_synaptogenesis) =HYPERLINK("http://www.ncbi.nih.gov/gquery/gquery.fcgi?term=AGRN"	AGRN) 20 1 8.223214 -0.939089 174 137.1 0.787931
=HYPERLINK("http://www.godatabase.org/cgi-bin/go.cgi?query=GO:0007528&auto_wild_cards=yes&view=query&action=query&search_constraint=terms"	GO:0007528_neuromuscular_junction_development) =HYPERLINK("http://www.ncbi.nih.gov/gquery/gquery.fcgi?term=AGRN"	AGRN) 20 1 8.223214 -0.939089 174 137.1 0.787931
=HYPERLINK("http://www.godatabase.org/cgi-bin/go.cgi?query=GO:0008360&auto_wild_cards=yes&view=query&action=query&search_constraint=terms"	GO:0008360_regulation_of_cell_shape) =HYPERLINK("http://www.ncbi.nih.gov/gquery/gquery.fcgi?term=RHOQ"	RHOQ) 20 1 8.223214 -0.939089 174 137.1 0.787931
=HYPERLINK("http://www.godatabase.org/cgi-bin/go.cgi?query=GO:0007548&auto_wild_cards=yes&view=query&action=query&search_constraint=terms"	GO:0007548_sex_differentiation) =HYPERLINK("http://www.ncbi.nih.gov/gquery/gquery.fcgi?term=CSDA"	CSDA) 98 2 3.356414 -0.925694 175 138.6 0.792000
=HYPERLINK("http://www.godatabase.org/cgi-bin/go.cgi?query=GO:0007548&auto_wild_cards=yes&view=query&action=query&search_constraint=terms"	GO:0007548_sex_differentiation) =HYPERLINK("http://www.ncbi.nih.gov/gquery/gquery.fcgi?term=BMPR1A"	BMPR1A) 98 2 3.356414 -0.925694 175 138.6 0.792000
=HYPERLINK("http://www.godatabase.org/cgi-bin/go.cgi?query=GO:0001709&auto_wild_cards=yes&view=query&action=query&search_constraint=terms"	GO:0001709_cell_fate_determination) =HYPERLINK("http://www.ncbi.nih.gov/gquery/gquery.fcgi?term=PAX6"	PAX6) 21 1 7.831633 -0.919155 184 143.15 0.777989
=HYPERLINK("http://www.godatabase.org/cgi-bin/go.cgi?query=GO:0001754&auto_wild_cards=yes&view=query&action=query&search_constraint=terms"	GO:0001754_eye_photoreceptor_cell_differentiation) =HYPERLINK("http://www.ncbi.nih.gov/gquery/gquery.fcgi?term=PAX6"	PAX6) 21 1 7.831633 -0.919155 184 143.15 0.777989
=HYPERLINK("http://www.godatabase.org/cgi-bin/go.cgi?query=GO:0002053&auto_wild_cards=yes&view=query&action=query&search_constraint=terms"	GO:0002053_positive_regulation_of_mesenchymal_cell_proliferation) =HYPERLINK("http://www.ncbi.nih.gov/gquery/gquery.fcgi?term=BMPR1A"	BMPR1A) 21 1 7.831633 -0.919155 184 143.15 0.777989
=HYPERLINK("http://www.godatabase.org/cgi-bin/go.cgi?query=GO:0006944&auto_wild_cards=yes&view=query&action=query&search_constraint=terms"	GO:0006944_membrane_fusion) =HYPERLINK("http://www.ncbi.nih.gov/gquery/gquery.fcgi?term=NEO1"	NEO1) 21 1 7.831633 -0.919155 184 143.15 0.777989
=HYPERLINK("http://www.godatabase.org/cgi-bin/go.cgi?query=GO:0010563&auto_wild_cards=yes&view=query&action=query&search_constraint=terms"	GO:0010563_negative_regulation_of_phosphorus_metabolic_process) =HYPERLINK("http://www.ncbi.nih.gov/gquery/gquery.fcgi?term=YWHAE"	YWHAE) 21 1 7.831633 -0.919155 184 143.15 0.777989
=HYPERLINK("http://www.godatabase.org/cgi-bin/go.cgi?query=GO:0019827&auto_wild_cards=yes&view=query&action=query&search_constraint=terms"	GO:0019827_stem_cell_maintenance) =HYPERLINK("http://www.ncbi.nih.gov/gquery/gquery.fcgi?term=BMPR1A"	BMPR1A) 21 1 7.831633 -0.919155 184 143.15 0.777989
=HYPERLINK("http://www.godatabase.org/cgi-bin/go.cgi?query=GO:0021532&auto_wild_cards=yes&view=query&action=query&search_constraint=terms"	GO:0021532_neural_tube_patterning) =HYPERLINK("http://www.ncbi.nih.gov/gquery/gquery.fcgi?term=PAX6"	PAX6) 21 1 7.831633 -0.919155 184 143.15 0.777989
=HYPERLINK("http://www.godatabase.org/cgi-bin/go.cgi?query=GO:0030216&auto_wild_cards=yes&view=query&action=query&search_constraint=terms"	GO:0030216_keratinocyte_differentiation) =HYPERLINK("http://www.ncbi.nih.gov/gquery/gquery.fcgi?term=PAX6"	PAX6) 21 1 7.831633 -0.919155 184 143.15 0.777989
=HYPERLINK("http://www.godatabase.org/cgi-bin/go.cgi?query=GO:0045936&auto_wild_cards=yes&view=query&action=query&search_constraint=terms"	GO:0045936_negative_regulation_of_phosphate_metabolic_process) =HYPERLINK("http://www.ncbi.nih.gov/gquery/gquery.fcgi?term=YWHAE"	YWHAE) 21 1 7.831633 -0.919155 184 143.15 0.777989
=HYPERLINK("http://www.godatabase.org/cgi-bin/go.cgi?query=GO:0007398&auto_wild_cards=yes&view=query&action=query&search_constraint=terms"	GO:0007398_ectoderm_development) =HYPERLINK("http://www.ncbi.nih.gov/gquery/gquery.fcgi?term=PAX6"	PAX6) 99 2 3.322511 -0.918416 185 143.54 0.775892
=HYPERLINK("http://www.godatabase.org/cgi-bin/go.cgi?query=GO:0007398&auto_wild_cards=yes&view=query&action=query&search_constraint=terms"	GO:0007398_ectoderm_development) =HYPERLINK("http://www.ncbi.nih.gov/gquery/gquery.fcgi?term=BMPR1A"	BMPR1A) 99 2 3.322511 -0.918416 185 143.54 0.775892
=HYPERLINK("http://www.godatabase.org/cgi-bin/go.cgi?query=GO:0031325&auto_wild_cards=yes&view=query&action=query&search_constraint=terms"	GO:0031325_positive_regulation_of_cellular_metabolic_process) =HYPERLINK("http://www.ncbi.nih.gov/gquery/gquery.fcgi?term=ATF4"	ATF4) 442 5 1.860456 -0.904817 186 144.05 0.774462
=HYPERLINK("http://www.godatabase.org/cgi-bin/go.cgi?query=GO:0031325&auto_wild_cards=yes&view=query&action=query&search_constraint=terms"	GO:0031325_positive_regulation_of_cellular_metabolic_process) =HYPERLINK("http://www.ncbi.nih.gov/gquery/gquery.fcgi?term=HSP90AA1"	HSP90AA1) 442 5 1.860456 -0.904817 186 144.05 0.774462
=HYPERLINK("http://www.godatabase.org/cgi-bin/go.cgi?query=GO:0031325&auto_wild_cards=yes&view=query&action=query&search_constraint=terms"	GO:0031325_positive_regulation_of_cellular_metabolic_process) =HYPERLINK("http://www.ncbi.nih.gov/gquery/gquery.fcgi?term=PAX6"	PAX6) 442 5 1.860456 -0.904817 186 144.05 0.774462
=HYPERLINK("http://www.godatabase.org/cgi-bin/go.cgi?query=GO:0031325&auto_wild_cards=yes&view=query&action=query&search_constraint=terms"	GO:0031325_positive_regulation_of_cellular_metabolic_process) =HYPERLINK("http://www.ncbi.nih.gov/gquery/gquery.fcgi?term=AGRN"	AGRN) 442 5 1.860456 -0.904817 186 144.05 0.774462
=HYPERLINK("http://www.godatabase.org/cgi-bin/go.cgi?query=GO:0031325&auto_wild_cards=yes&view=query&action=query&search_constraint=terms"	GO:0031325_positive_regulation_of_cellular_metabolic_process) =HYPERLINK("http://www.ncbi.nih.gov/gquery/gquery.fcgi?term=ZIC3"	ZIC3) 442 5 1.860456 -0.904817 186 144.05 0.774462
=HYPERLINK("http://www.godatabase.org/cgi-bin/go.cgi?query=GO:0001558&auto_wild_cards=yes&view=query&action=query&search_constraint=terms"	GO:0001558_regulation_of_cell_growth) =HYPERLINK("http://www.ncbi.nih.gov/gquery/gquery.fcgi?term=EI24"	EI24) 22 1 7.475649 -0.900206 194 149.8 0.772165
=HYPERLINK("http://www.godatabase.org/cgi-bin/go.cgi?query=GO:0001947&auto_wild_cards=yes&view=query&action=query&search_constraint=terms"	GO:0001947_heart_looping) =HYPERLINK("http://www.ncbi.nih.gov/gquery/gquery.fcgi?term=ZIC3"	ZIC3) 22 1 7.475649 -0.900206 194 149.8 0.772165
=HYPERLINK("http://www.godatabase.org/cgi-bin/go.cgi?query=GO:0010463&auto_wild_cards=yes&view=query&action=query&search_constraint=terms"	GO:0010463_mesenchymal_cell_proliferation) =HYPERLINK("http://www.ncbi.nih.gov/gquery/gquery.fcgi?term=BMPR1A"	BMPR1A) 22 1 7.475649 -0.900206 194 149.8 0.772165
=HYPERLINK("http://www.godatabase.org/cgi-bin/go.cgi?query=GO:0010464&auto_wild_cards=yes&view=query&action=query&search_constraint=terms"	GO:0010464_regulation_of_mesenchymal_cell_proliferation) =HYPERLINK("http://www.ncbi.nih.gov/gquery/gquery.fcgi?term=BMPR1A"	BMPR1A) 22 1 7.475649 -0.900206 194 149.8 0.772165
=HYPERLINK("http://www.godatabase.org/cgi-bin/go.cgi?query=GO:0021766&auto_wild_cards=yes&view=query&action=query&search_constraint=terms"	GO:0021766_hippocampus_development) =HYPERLINK("http://www.ncbi.nih.gov/gquery/gquery.fcgi?term=YWHAE"	YWHAE) 22 1 7.475649 -0.900206 194 149.8 0.772165
=HYPERLINK("http://www.godatabase.org/cgi-bin/go.cgi?query=GO:0042461&auto_wild_cards=yes&view=query&action=query&search_constraint=terms"	GO:0042461_photoreceptor_cell_development) =HYPERLINK("http://www.ncbi.nih.gov/gquery/gquery.fcgi?term=PAX6"	PAX6) 22 1 7.475649 -0.900206 194 149.8 0.772165
=HYPERLINK("http://www.godatabase.org/cgi-bin/go.cgi?query=GO:0043112&auto_wild_cards=yes&view=query&action=query&search_constraint=terms"	GO:0043112_receptor_metabolic_process) =HYPERLINK("http://www.ncbi.nih.gov/gquery/gquery.fcgi?term=AGRN"	AGRN) 22 1 7.475649 -0.900206 194 149.8 0.772165
=HYPERLINK("http://www.godatabase.org/cgi-bin/go.cgi?query=GO:0048864&auto_wild_cards=yes&view=query&action=query&search_constraint=terms"	GO:0048864_stem_cell_development) =HYPERLINK("http://www.ncbi.nih.gov/gquery/gquery.fcgi?term=BMPR1A"	BMPR1A) 22 1 7.475649 -0.900206 194 149.8 0.772165
=HYPERLINK("http://www.godatabase.org/cgi-bin/go.cgi?query=GO:0009968&auto_wild_cards=yes&view=query&action=query&search_constraint=terms"	GO:0009968_negative_regulation_of_signal_transduction) =HYPERLINK("http://www.ncbi.nih.gov/gquery/gquery.fcgi?term=CCND1"	CCND1) 103 2 3.193481 -0.890172 195 150.7 0.772821
=HYPERLINK("http://www.godatabase.org/cgi-bin/go.cgi?query=GO:0009968&auto_wild_cards=yes&view=query&action=query&search_constraint=terms"	GO:0009968_negative_regulation_of_signal_transduction) =HYPERLINK("http://www.ncbi.nih.gov/gquery/gquery.fcgi?term=NUP62"	NUP62) 103 2 3.193481 -0.890172 195 150.7 0.772821
=HYPERLINK("http://www.godatabase.org/cgi-bin/go.cgi?query=GO:0050767&auto_wild_cards=yes&view=query&action=query&search_constraint=terms"	GO:0050767_regulation_of_neurogenesis) =HYPERLINK("http://www.ncbi.nih.gov/gquery/gquery.fcgi?term=PAX6"	PAX6) 104 2 3.162775 -0.883320 196 151.25 0.771684
=HYPERLINK("http://www.godatabase.org/cgi-bin/go.cgi?query=GO:0050767&auto_wild_cards=yes&view=query&action=query&search_constraint=terms"	GO:0050767_regulation_of_neurogenesis) =HYPERLINK("http://www.ncbi.nih.gov/gquery/gquery.fcgi?term=BMPR1A"	BMPR1A) 104 2 3.162775 -0.883320 196 151.25 0.771684
=HYPERLINK("http://www.godatabase.org/cgi-bin/go.cgi?query=GO:0043388&auto_wild_cards=yes&view=query&action=query&search_constraint=terms"	GO:0043388_positive_regulation_of_DNA_binding) =HYPERLINK("http://www.ncbi.nih.gov/gquery/gquery.fcgi?term=CALM1"	CALM1) 23 1 7.150621 -0.882153 197 154.18 0.782640
=HYPERLINK("http://www.godatabase.org/cgi-bin/go.cgi?query=GO:0048519&auto_wild_cards=yes&view=query&action=query&search_constraint=terms"	GO:0048519_negative_regulation_of_biological_process) =HYPERLINK("http://www.ncbi.nih.gov/gquery/gquery.fcgi?term=CCND1"	CCND1) 859 8 1.531681 -0.869154 198 154.55 0.780556
=HYPERLINK("http://www.godatabase.org/cgi-bin/go.cgi?query=GO:0048519&auto_wild_cards=yes&view=query&action=query&search_constraint=terms"	GO:0048519_negative_regulation_of_biological_process) =HYPERLINK("http://www.ncbi.nih.gov/gquery/gquery.fcgi?term=EI24"	EI24) 859 8 1.531681 -0.869154 198 154.55 0.780556
=HYPERLINK("http://www.godatabase.org/cgi-bin/go.cgi?query=GO:0048519&auto_wild_cards=yes&view=query&action=query&search_constraint=terms"	GO:0048519_negative_regulation_of_biological_process) =HYPERLINK("http://www.ncbi.nih.gov/gquery/gquery.fcgi?term=NUP62"	NUP62) 859 8 1.531681 -0.869154 198 154.55 0.780556
=HYPERLINK("http://www.godatabase.org/cgi-bin/go.cgi?query=GO:0048519&auto_wild_cards=yes&view=query&action=query&search_constraint=terms"	GO:0048519_negative_regulation_of_biological_process) =HYPERLINK("http://www.ncbi.nih.gov/gquery/gquery.fcgi?term=PAX6"	PAX6) 859 8 1.531681 -0.869154 198 154.55 0.780556
=HYPERLINK("http://www.godatabase.org/cgi-bin/go.cgi?query=GO:0048519&auto_wild_cards=yes&view=query&action=query&search_constraint=terms"	GO:0048519_negative_regulation_of_biological_process) =HYPERLINK("http://www.ncbi.nih.gov/gquery/gquery.fcgi?term=CSDA"	CSDA) 859 8 1.531681 -0.869154 198 154.55 0.780556
=HYPERLINK("http://www.godatabase.org/cgi-bin/go.cgi?query=GO:0048519&auto_wild_cards=yes&view=query&action=query&search_constraint=terms"	GO:0048519_negative_regulation_of_biological_process) =HYPERLINK("http://www.ncbi.nih.gov/gquery/gquery.fcgi?term=YWHAE"	YWHAE) 859 8 1.531681 -0.869154 198 154.55 0.780556
=HYPERLINK("http://www.godatabase.org/cgi-bin/go.cgi?query=GO:0048519&auto_wild_cards=yes&view=query&action=query&search_constraint=terms"	GO:0048519_negative_regulation_of_biological_process) =HYPERLINK("http://www.ncbi.nih.gov/gquery/gquery.fcgi?term=MYBBP1A"	MYBBP1A) 859 8 1.531681 -0.869154 198 154.55 0.780556
=HYPERLINK("http://www.godatabase.org/cgi-bin/go.cgi?query=GO:0048519&auto_wild_cards=yes&view=query&action=query&search_constraint=terms"	GO:0048519_negative_regulation_of_biological_process) =HYPERLINK("http://www.ncbi.nih.gov/gquery/gquery.fcgi?term=BMPR1A"	BMPR1A) 859 8 1.531681 -0.869154 198 154.55 0.780556
=HYPERLINK("http://www.godatabase.org/cgi-bin/go.cgi?query=GO:0021515&auto_wild_cards=yes&view=query&action=query&search_constraint=terms"	GO:0021515_cell_differentiation_in_spinal_cord) =HYPERLINK("http://www.ncbi.nih.gov/gquery/gquery.fcgi?term=PAX6"	PAX6) 24 1 6.852679 -0.864921 201 158.71 0.789602
=HYPERLINK("http://www.godatabase.org/cgi-bin/go.cgi?query=GO:0050679&auto_wild_cards=yes&view=query&action=query&search_constraint=terms"	GO:0050679_positive_regulation_of_epithelial_cell_proliferation) =HYPERLINK("http://www.ncbi.nih.gov/gquery/gquery.fcgi?term=BMPR1A"	BMPR1A) 24 1 6.852679 -0.864921 201 158.71 0.789602
=HYPERLINK("http://www.godatabase.org/cgi-bin/go.cgi?query=GO:0051099&auto_wild_cards=yes&view=query&action=query&search_constraint=terms"	GO:0051099_positive_regulation_of_binding) =HYPERLINK("http://www.ncbi.nih.gov/gquery/gquery.fcgi?term=CALM1"	CALM1) 24 1 6.852679 -0.864921 201 158.71 0.789602
=HYPERLINK("http://www.godatabase.org/cgi-bin/go.cgi?query=GO:0006928&auto_wild_cards=yes&view=query&action=query&search_constraint=terms"	GO:0006928_cell_motion) =HYPERLINK("http://www.ncbi.nih.gov/gquery/gquery.fcgi?term=DNAJA1"	DNAJA1) 330 4 1.993506 -0.864642 203 159.07 0.783596
=HYPERLINK("http://www.godatabase.org/cgi-bin/go.cgi?query=GO:0006928&auto_wild_cards=yes&view=query&action=query&search_constraint=terms"	GO:0006928_cell_motion) =HYPERLINK("http://www.ncbi.nih.gov/gquery/gquery.fcgi?term=PAX6"	PAX6) 330 4 1.993506 -0.864642 203 159.07 0.783596
=HYPERLINK("http://www.godatabase.org/cgi-bin/go.cgi?query=GO:0006928&auto_wild_cards=yes&view=query&action=query&search_constraint=terms"	GO:0006928_cell_motion) =HYPERLINK("http://www.ncbi.nih.gov/gquery/gquery.fcgi?term=TMSB4X"	TMSB4X) 330 4 1.993506 -0.864642 203 159.07 0.783596
=HYPERLINK("http://www.godatabase.org/cgi-bin/go.cgi?query=GO:0006928&auto_wild_cards=yes&view=query&action=query&search_constraint=terms"	GO:0006928_cell_motion) =HYPERLINK("http://www.ncbi.nih.gov/gquery/gquery.fcgi?term=YWHAE"	YWHAE) 330 4 1.993506 -0.864642 203 159.07 0.783596
=HYPERLINK("http://www.godatabase.org/cgi-bin/go.cgi?query=GO:0051674&auto_wild_cards=yes&view=query&action=query&search_constraint=terms"	GO:0051674_localization_of_cell) =HYPERLINK("http://www.ncbi.nih.gov/gquery/gquery.fcgi?term=DNAJA1"	DNAJA1) 330 4 1.993506 -0.864642 203 159.07 0.783596
=HYPERLINK("http://www.godatabase.org/cgi-bin/go.cgi?query=GO:0051674&auto_wild_cards=yes&view=query&action=query&search_constraint=terms"	GO:0051674_localization_of_cell) =HYPERLINK("http://www.ncbi.nih.gov/gquery/gquery.fcgi?term=PAX6"	PAX6) 330 4 1.993506 -0.864642 203 159.07 0.783596
=HYPERLINK("http://www.godatabase.org/cgi-bin/go.cgi?query=GO:0051674&auto_wild_cards=yes&view=query&action=query&search_constraint=terms"	GO:0051674_localization_of_cell) =HYPERLINK("http://www.ncbi.nih.gov/gquery/gquery.fcgi?term=TMSB4X"	TMSB4X) 330 4 1.993506 -0.864642 203 159.07 0.783596
=HYPERLINK("http://www.godatabase.org/cgi-bin/go.cgi?query=GO:0051674&auto_wild_cards=yes&view=query&action=query&search_constraint=terms"	GO:0051674_localization_of_cell) =HYPERLINK("http://www.ncbi.nih.gov/gquery/gquery.fcgi?term=YWHAE"	YWHAE) 330 4 1.993506 -0.864642 203 159.07 0.783596
=HYPERLINK("http://www.godatabase.org/cgi-bin/go.cgi?query=GO:0051239&auto_wild_cards=yes&view=query&action=query&search_constraint=terms"	GO:0051239_regulation_of_multicellular_organismal_process) =HYPERLINK("http://www.ncbi.nih.gov/gquery/gquery.fcgi?term=CCND1"	CCND1) 587 6 1.681066 -0.862615 204 159.28 0.780784
=HYPERLINK("http://www.godatabase.org/cgi-bin/go.cgi?query=GO:0051239&auto_wild_cards=yes&view=query&action=query&search_constraint=terms"	GO:0051239_regulation_of_multicellular_organismal_process) =HYPERLINK("http://www.ncbi.nih.gov/gquery/gquery.fcgi?term=HSP90AA1"	HSP90AA1) 587 6 1.681066 -0.862615 204 159.28 0.780784
=HYPERLINK("http://www.godatabase.org/cgi-bin/go.cgi?query=GO:0051239&auto_wild_cards=yes&view=query&action=query&search_constraint=terms"	GO:0051239_regulation_of_multicellular_organismal_process) =HYPERLINK("http://www.ncbi.nih.gov/gquery/gquery.fcgi?term=PAX6"	PAX6) 587 6 1.681066 -0.862615 204 159.28 0.780784
=HYPERLINK("http://www.godatabase.org/cgi-bin/go.cgi?query=GO:0051239&auto_wild_cards=yes&view=query&action=query&search_constraint=terms"	GO:0051239_regulation_of_multicellular_organismal_process) =HYPERLINK("http://www.ncbi.nih.gov/gquery/gquery.fcgi?term=AGRN"	AGRN) 587 6 1.681066 -0.862615 204 159.28 0.780784
=HYPERLINK("http://www.godatabase.org/cgi-bin/go.cgi?query=GO:0051239&auto_wild_cards=yes&view=query&action=query&search_constraint=terms"	GO:0051239_regulation_of_multicellular_organismal_process) =HYPERLINK("http://www.ncbi.nih.gov/gquery/gquery.fcgi?term=CSDA"	CSDA) 587 6 1.681066 -0.862615 204 159.28 0.780784
=HYPERLINK("http://www.godatabase.org/cgi-bin/go.cgi?query=GO:0051239&auto_wild_cards=yes&view=query&action=query&search_constraint=terms"	GO:0051239_regulation_of_multicellular_organismal_process) =HYPERLINK("http://www.ncbi.nih.gov/gquery/gquery.fcgi?term=BMPR1A"	BMPR1A) 587 6 1.681066 -0.862615 204 159.28 0.780784
=HYPERLINK("http://www.godatabase.org/cgi-bin/go.cgi?query=GO:0051093&auto_wild_cards=yes&view=query&action=query&search_constraint=terms"	GO:0051093_negative_regulation_of_developmental_process) =HYPERLINK("http://www.ncbi.nih.gov/gquery/gquery.fcgi?term=CCND1"	CCND1) 331 4 1.987484 -0.861153 205 159.49 0.778000
=HYPERLINK("http://www.godatabase.org/cgi-bin/go.cgi?query=GO:0051093&auto_wild_cards=yes&view=query&action=query&search_constraint=terms"	GO:0051093_negative_regulation_of_developmental_process) =HYPERLINK("http://www.ncbi.nih.gov/gquery/gquery.fcgi?term=PAX6"	PAX6) 331 4 1.987484 -0.861153 205 159.49 0.778000
=HYPERLINK("http://www.godatabase.org/cgi-bin/go.cgi?query=GO:0051093&auto_wild_cards=yes&view=query&action=query&search_constraint=terms"	GO:0051093_negative_regulation_of_developmental_process) =HYPERLINK("http://www.ncbi.nih.gov/gquery/gquery.fcgi?term=CSDA"	CSDA) 331 4 1.987484 -0.861153 205 159.49 0.778000
=HYPERLINK("http://www.godatabase.org/cgi-bin/go.cgi?query=GO:0051093&auto_wild_cards=yes&view=query&action=query&search_constraint=terms"	GO:0051093_negative_regulation_of_developmental_process) =HYPERLINK("http://www.ncbi.nih.gov/gquery/gquery.fcgi?term=BMPR1A"	BMPR1A) 331 4 1.987484 -0.861153 205 159.49 0.778000
=HYPERLINK("http://www.godatabase.org/cgi-bin/go.cgi?query=GO:0009893&auto_wild_cards=yes&view=query&action=query&search_constraint=terms"	GO:0009893_positive_regulation_of_metabolic_process) =HYPERLINK("http://www.ncbi.nih.gov/gquery/gquery.fcgi?term=ATF4"	ATF4) 458 5 1.795462 -0.856557 206 160.04 0.776893
=HYPERLINK("http://www.godatabase.org/cgi-bin/go.cgi?query=GO:0009893&auto_wild_cards=yes&view=query&action=query&search_constraint=terms"	GO:0009893_positive_regulation_of_metabolic_process) =HYPERLINK("http://www.ncbi.nih.gov/gquery/gquery.fcgi?term=HSP90AA1"	HSP90AA1) 458 5 1.795462 -0.856557 206 160.04 0.776893
=HYPERLINK("http://www.godatabase.org/cgi-bin/go.cgi?query=GO:0009893&auto_wild_cards=yes&view=query&action=query&search_constraint=terms"	GO:0009893_positive_regulation_of_metabolic_process) =HYPERLINK("http://www.ncbi.nih.gov/gquery/gquery.fcgi?term=PAX6"	PAX6) 458 5 1.795462 -0.856557 206 160.04 0.776893
=HYPERLINK("http://www.godatabase.org/cgi-bin/go.cgi?query=GO:0009893&auto_wild_cards=yes&view=query&action=query&search_constraint=terms"	GO:0009893_positive_regulation_of_metabolic_process) =HYPERLINK("http://www.ncbi.nih.gov/gquery/gquery.fcgi?term=AGRN"	AGRN) 458 5 1.795462 -0.856557 206 160.04 0.776893
=HYPERLINK("http://www.godatabase.org/cgi-bin/go.cgi?query=GO:0009893&auto_wild_cards=yes&view=query&action=query&search_constraint=terms"	GO:0009893_positive_regulation_of_metabolic_process) =HYPERLINK("http://www.ncbi.nih.gov/gquery/gquery.fcgi?term=ZIC3"	ZIC3) 458 5 1.795462 -0.856557 206 160.04 0.776893
=HYPERLINK("http://www.godatabase.org/cgi-bin/go.cgi?query=GO:0010033&auto_wild_cards=yes&view=query&action=query&search_constraint=terms"	GO:0010033_response_to_organic_substance) =HYPERLINK("http://www.ncbi.nih.gov/gquery/gquery.fcgi?term=CCND1"	CCND1) 216 3 2.284226 -0.849178 207 160.34 0.774589
=HYPERLINK("http://www.godatabase.org/cgi-bin/go.cgi?query=GO:0010033&auto_wild_cards=yes&view=query&action=query&search_constraint=terms"	GO:0010033_response_to_organic_substance) =HYPERLINK("http://www.ncbi.nih.gov/gquery/gquery.fcgi?term=HSP90AA1"	HSP90AA1) 216 3 2.284226 -0.849178 207 160.34 0.774589
=HYPERLINK("http://www.godatabase.org/cgi-bin/go.cgi?query=GO:0010033&auto_wild_cards=yes&view=query&action=query&search_constraint=terms"	GO:0010033_response_to_organic_substance) =HYPERLINK("http://www.ncbi.nih.gov/gquery/gquery.fcgi?term=RHOQ"	RHOQ) 216 3 2.284226 -0.849178 207 160.34 0.774589
=HYPERLINK("http://www.godatabase.org/cgi-bin/go.cgi?query=GO:0007492&auto_wild_cards=yes&view=query&action=query&search_constraint=terms"	GO:0007492_endoderm_development) =HYPERLINK("http://www.ncbi.nih.gov/gquery/gquery.fcgi?term=BMPR1A"	BMPR1A) 25 1 6.578571 -0.848443 210 163.4 0.778095
=HYPERLINK("http://www.godatabase.org/cgi-bin/go.cgi?query=GO:0031400&auto_wild_cards=yes&view=query&action=query&search_constraint=terms"	GO:0031400_negative_regulation_of_protein_modification_process) =HYPERLINK("http://www.ncbi.nih.gov/gquery/gquery.fcgi?term=YWHAE"	YWHAE) 25 1 6.578571 -0.848443 210 163.4 0.778095
=HYPERLINK("http://www.godatabase.org/cgi-bin/go.cgi?query=GO:0035137&auto_wild_cards=yes&view=query&action=query&search_constraint=terms"	GO:0035137_hindlimb_morphogenesis) =HYPERLINK("http://www.ncbi.nih.gov/gquery/gquery.fcgi?term=BMPR1A"	BMPR1A) 25 1 6.578571 -0.848443 210 163.4 0.778095
=HYPERLINK("http://www.godatabase.org/cgi-bin/go.cgi?query=GO:0010648&auto_wild_cards=yes&view=query&action=query&search_constraint=terms"	GO:0010648_negative_regulation_of_cell_communication) =HYPERLINK("http://www.ncbi.nih.gov/gquery/gquery.fcgi?term=CCND1"	CCND1) 110 2 2.990260 -0.843848 211 164.38 0.779052
=HYPERLINK("http://www.godatabase.org/cgi-bin/go.cgi?query=GO:0010648&auto_wild_cards=yes&view=query&action=query&search_constraint=terms"	GO:0010648_negative_regulation_of_cell_communication) =HYPERLINK("http://www.ncbi.nih.gov/gquery/gquery.fcgi?term=NUP62"	NUP62) 110 2 2.990260 -0.843848 211 164.38 0.779052
=HYPERLINK("http://www.godatabase.org/cgi-bin/go.cgi?query=GO:0031323&auto_wild_cards=yes&view=query&action=query&search_constraint=terms"	GO:0031323_regulation_of_cellular_metabolic_process) =HYPERLINK("http://www.ncbi.nih.gov/gquery/gquery.fcgi?term=ATF4"	ATF4) 1015 9 1.458304 -0.841765 212 164.5 0.775943
=HYPERLINK("http://www.godatabase.org/cgi-bin/go.cgi?query=GO:0031323&auto_wild_cards=yes&view=query&action=query&search_constraint=terms"	GO:0031323_regulation_of_cellular_metabolic_process) =HYPERLINK("http://www.ncbi.nih.gov/gquery/gquery.fcgi?term=HSP90AA1"	HSP90AA1) 1015 9 1.458304 -0.841765 212 164.5 0.775943
=HYPERLINK("http://www.godatabase.org/cgi-bin/go.cgi?query=GO:0031323&auto_wild_cards=yes&view=query&action=query&search_constraint=terms"	GO:0031323_regulation_of_cellular_metabolic_process) =HYPERLINK("http://www.ncbi.nih.gov/gquery/gquery.fcgi?term=NUP62"	NUP62) 1015 9 1.458304 -0.841765 212 164.5 0.775943
=HYPERLINK("http://www.godatabase.org/cgi-bin/go.cgi?query=GO:0031323&auto_wild_cards=yes&view=query&action=query&search_constraint=terms"	GO:0031323_regulation_of_cellular_metabolic_process) =HYPERLINK("http://www.ncbi.nih.gov/gquery/gquery.fcgi?term=PAX6"	PAX6) 1015 9 1.458304 -0.841765 212 164.5 0.775943
=HYPERLINK("http://www.godatabase.org/cgi-bin/go.cgi?query=GO:0031323&auto_wild_cards=yes&view=query&action=query&search_constraint=terms"	GO:0031323_regulation_of_cellular_metabolic_process) =HYPERLINK("http://www.ncbi.nih.gov/gquery/gquery.fcgi?term=NEO1"	NEO1) 1015 9 1.458304 -0.841765 212 164.5 0.775943
=HYPERLINK("http://www.godatabase.org/cgi-bin/go.cgi?query=GO:0031323&auto_wild_cards=yes&view=query&action=query&search_constraint=terms"	GO:0031323_regulation_of_cellular_metabolic_process) =HYPERLINK("http://www.ncbi.nih.gov/gquery/gquery.fcgi?term=AGRN"	AGRN) 1015 9 1.458304 -0.841765 212 164.5 0.775943
=HYPERLINK("http://www.godatabase.org/cgi-bin/go.cgi?query=GO:0031323&auto_wild_cards=yes&view=query&action=query&search_constraint=terms"	GO:0031323_regulation_of_cellular_metabolic_process) =HYPERLINK("http://www.ncbi.nih.gov/gquery/gquery.fcgi?term=YWHAE"	YWHAE) 1015 9 1.458304 -0.841765 212 164.5 0.775943
=HYPERLINK("http://www.godatabase.org/cgi-bin/go.cgi?query=GO:0031323&auto_wild_cards=yes&view=query&action=query&search_constraint=terms"	GO:0031323_regulation_of_cellular_metabolic_process) =HYPERLINK("http://www.ncbi.nih.gov/gquery/gquery.fcgi?term=MYBBP1A"	MYBBP1A) 1015 9 1.458304 -0.841765 212 164.5 0.775943
=HYPERLINK("http://www.godatabase.org/cgi-bin/go.cgi?query=GO:0031323&auto_wild_cards=yes&view=query&action=query&search_constraint=terms"	GO:0031323_regulation_of_cellular_metabolic_process) =HYPERLINK("http://www.ncbi.nih.gov/gquery/gquery.fcgi?term=ZIC3"	ZIC3) 1015 9 1.458304 -0.841765 212 164.5 0.775943
=HYPERLINK("http://www.godatabase.org/cgi-bin/go.cgi?query=GO:0045941&auto_wild_cards=yes&view=query&action=query&search_constraint=terms"	GO:0045941_positive_regulation_of_transcription) =HYPERLINK("http://www.ncbi.nih.gov/gquery/gquery.fcgi?term=ATF4"	ATF4) 338 4 1.946323 -0.837164 213 164.82 0.773803
=HYPERLINK("http://www.godatabase.org/cgi-bin/go.cgi?query=GO:0045941&auto_wild_cards=yes&view=query&action=query&search_constraint=terms"	GO:0045941_positive_regulation_of_transcription) =HYPERLINK("http://www.ncbi.nih.gov/gquery/gquery.fcgi?term=PAX6"	PAX6) 338 4 1.946323 -0.837164 213 164.82 0.773803
=HYPERLINK("http://www.godatabase.org/cgi-bin/go.cgi?query=GO:0045941&auto_wild_cards=yes&view=query&action=query&search_constraint=terms"	GO:0045941_positive_regulation_of_transcription) =HYPERLINK("http://www.ncbi.nih.gov/gquery/gquery.fcgi?term=AGRN"	AGRN) 338 4 1.946323 -0.837164 213 164.82 0.773803
=HYPERLINK("http://www.godatabase.org/cgi-bin/go.cgi?query=GO:0045941&auto_wild_cards=yes&view=query&action=query&search_constraint=terms"	GO:0045941_positive_regulation_of_transcription) =HYPERLINK("http://www.ncbi.nih.gov/gquery/gquery.fcgi?term=ZIC3"	ZIC3) 338 4 1.946323 -0.837164 213 164.82 0.773803
=HYPERLINK("http://www.godatabase.org/cgi-bin/go.cgi?query=GO:0007405&auto_wild_cards=yes&view=query&action=query&search_constraint=terms"	GO:0007405_neuroblast_proliferation) =HYPERLINK("http://www.ncbi.nih.gov/gquery/gquery.fcgi?term=PAX6"	PAX6) 26 1 6.325549 -0.832659 217 168.47 0.776359
=HYPERLINK("http://www.godatabase.org/cgi-bin/go.cgi?query=GO:0045665&auto_wild_cards=yes&view=query&action=query&search_constraint=terms"	GO:0045665_negative_regulation_of_neuron_differentiation) =HYPERLINK("http://www.ncbi.nih.gov/gquery/gquery.fcgi?term=PAX6"	PAX6) 26 1 6.325549 -0.832659 217 168.47 0.776359
=HYPERLINK("http://www.godatabase.org/cgi-bin/go.cgi?query=GO:0046530&auto_wild_cards=yes&view=query&action=query&search_constraint=terms"	GO:0046530_photoreceptor_cell_differentiation) =HYPERLINK("http://www.ncbi.nih.gov/gquery/gquery.fcgi?term=PAX6"	PAX6) 26 1 6.325549 -0.832659 217 168.47 0.776359
=HYPERLINK("http://www.godatabase.org/cgi-bin/go.cgi?query=GO:0050680&auto_wild_cards=yes&view=query&action=query&search_constraint=terms"	GO:0050680_negative_regulation_of_epithelial_cell_proliferation) =HYPERLINK("http://www.ncbi.nih.gov/gquery/gquery.fcgi?term=PAX6"	PAX6) 26 1 6.325549 -0.832659 217 168.47 0.776359
=HYPERLINK("http://www.godatabase.org/cgi-bin/go.cgi?query=GO:0006793&auto_wild_cards=yes&view=query&action=query&search_constraint=terms"	GO:0006793_phosphorus_metabolic_process) =HYPERLINK("http://www.ncbi.nih.gov/gquery/gquery.fcgi?term=CCNE1"	CCNE1) 340 4 1.934874 -0.830447 219 169.06 0.771963
=HYPERLINK("http://www.godatabase.org/cgi-bin/go.cgi?query=GO:0006793&auto_wild_cards=yes&view=query&action=query&search_constraint=terms"	GO:0006793_phosphorus_metabolic_process) =HYPERLINK("http://www.ncbi.nih.gov/gquery/gquery.fcgi?term=CCND1"	CCND1) 340 4 1.934874 -0.830447 219 169.06 0.771963
=HYPERLINK("http://www.godatabase.org/cgi-bin/go.cgi?query=GO:0006793&auto_wild_cards=yes&view=query&action=query&search_constraint=terms"	GO:0006793_phosphorus_metabolic_process) =HYPERLINK("http://www.ncbi.nih.gov/gquery/gquery.fcgi?term=NUP62"	NUP62) 340 4 1.934874 -0.830447 219 169.06 0.771963
=HYPERLINK("http://www.godatabase.org/cgi-bin/go.cgi?query=GO:0006793&auto_wild_cards=yes&view=query&action=query&search_constraint=terms"	GO:0006793_phosphorus_metabolic_process) =HYPERLINK("http://www.ncbi.nih.gov/gquery/gquery.fcgi?term=YWHAE"	YWHAE) 340 4 1.934874 -0.830447 219 169.06 0.771963
=HYPERLINK("http://www.godatabase.org/cgi-bin/go.cgi?query=GO:0006796&auto_wild_cards=yes&view=query&action=query&search_constraint=terms"	GO:0006796_phosphate_metabolic_process) =HYPERLINK("http://www.ncbi.nih.gov/gquery/gquery.fcgi?term=CCNE1"	CCNE1) 340 4 1.934874 -0.830447 219 169.06 0.771963
=HYPERLINK("http://www.godatabase.org/cgi-bin/go.cgi?query=GO:0006796&auto_wild_cards=yes&view=query&action=query&search_constraint=terms"	GO:0006796_phosphate_metabolic_process) =HYPERLINK("http://www.ncbi.nih.gov/gquery/gquery.fcgi?term=CCND1"	CCND1) 340 4 1.934874 -0.830447 219 169.06 0.771963
=HYPERLINK("http://www.godatabase.org/cgi-bin/go.cgi?query=GO:0006796&auto_wild_cards=yes&view=query&action=query&search_constraint=terms"	GO:0006796_phosphate_metabolic_process) =HYPERLINK("http://www.ncbi.nih.gov/gquery/gquery.fcgi?term=NUP62"	NUP62) 340 4 1.934874 -0.830447 219 169.06 0.771963
=HYPERLINK("http://www.godatabase.org/cgi-bin/go.cgi?query=GO:0006796&auto_wild_cards=yes&view=query&action=query&search_constraint=terms"	GO:0006796_phosphate_metabolic_process) =HYPERLINK("http://www.ncbi.nih.gov/gquery/gquery.fcgi?term=YWHAE"	YWHAE) 340 4 1.934874 -0.830447 219 169.06 0.771963
=HYPERLINK("http://www.godatabase.org/cgi-bin/go.cgi?query=GO:0065007&auto_wild_cards=yes&view=query&action=query&search_constraint=terms"	GO:0065007_biological_regulation) =HYPERLINK("http://www.ncbi.nih.gov/gquery/gquery.fcgi?term=HSP90AA1"	HSP90AA1) 2593 19 1.205099 -0.830148 220 169.08 0.768545
=HYPERLINK("http://www.godatabase.org/cgi-bin/go.cgi?query=GO:0065007&auto_wild_cards=yes&view=query&action=query&search_constraint=terms"	GO:0065007_biological_regulation) =HYPERLINK("http://www.ncbi.nih.gov/gquery/gquery.fcgi?term=PAX6"	PAX6) 2593 19 1.205099 -0.830148 220 169.08 0.768545
=HYPERLINK("http://www.godatabase.org/cgi-bin/go.cgi?query=GO:0065007&auto_wild_cards=yes&view=query&action=query&search_constraint=terms"	GO:0065007_biological_regulation) =HYPERLINK("http://www.ncbi.nih.gov/gquery/gquery.fcgi?term=RHOQ"	RHOQ) 2593 19 1.205099 -0.830148 220 169.08 0.768545
=HYPERLINK("http://www.godatabase.org/cgi-bin/go.cgi?query=GO:0065007&auto_wild_cards=yes&view=query&action=query&search_constraint=terms"	GO:0065007_biological_regulation) =HYPERLINK("http://www.ncbi.nih.gov/gquery/gquery.fcgi?term=NEO1"	NEO1) 2593 19 1.205099 -0.830148 220 169.08 0.768545
=HYPERLINK("http://www.godatabase.org/cgi-bin/go.cgi?query=GO:0065007&auto_wild_cards=yes&view=query&action=query&search_constraint=terms"	GO:0065007_biological_regulation) =HYPERLINK("http://www.ncbi.nih.gov/gquery/gquery.fcgi?term=CSDA"	CSDA) 2593 19 1.205099 -0.830148 220 169.08 0.768545
=HYPERLINK("http://www.godatabase.org/cgi-bin/go.cgi?query=GO:0065007&auto_wild_cards=yes&view=query&action=query&search_constraint=terms"	GO:0065007_biological_regulation) =HYPERLINK("http://www.ncbi.nih.gov/gquery/gquery.fcgi?term=YWHAE"	YWHAE) 2593 19 1.205099 -0.830148 220 169.08 0.768545
=HYPERLINK("http://www.godatabase.org/cgi-bin/go.cgi?query=GO:0065007&auto_wild_cards=yes&view=query&action=query&search_constraint=terms"	GO:0065007_biological_regulation) =HYPERLINK("http://www.ncbi.nih.gov/gquery/gquery.fcgi?term=ZIC3"	ZIC3) 2593 19 1.205099 -0.830148 220 169.08 0.768545
=HYPERLINK("http://www.godatabase.org/cgi-bin/go.cgi?query=GO:0065007&auto_wild_cards=yes&view=query&action=query&search_constraint=terms"	GO:0065007_biological_regulation) =HYPERLINK("http://www.ncbi.nih.gov/gquery/gquery.fcgi?term=CCNE1"	CCNE1) 2593 19 1.205099 -0.830148 220 169.08 0.768545
=HYPERLINK("http://www.godatabase.org/cgi-bin/go.cgi?query=GO:0065007&auto_wild_cards=yes&view=query&action=query&search_constraint=terms"	GO:0065007_biological_regulation) =HYPERLINK("http://www.ncbi.nih.gov/gquery/gquery.fcgi?term=CCND1"	CCND1) 2593 19 1.205099 -0.830148 220 169.08 0.768545
=HYPERLINK("http://www.godatabase.org/cgi-bin/go.cgi?query=GO:0065007&auto_wild_cards=yes&view=query&action=query&search_constraint=terms"	GO:0065007_biological_regulation) =HYPERLINK("http://www.ncbi.nih.gov/gquery/gquery.fcgi?term=ATF4"	ATF4) 2593 19 1.205099 -0.830148 220 169.08 0.768545
=HYPERLINK("http://www.godatabase.org/cgi-bin/go.cgi?query=GO:0065007&auto_wild_cards=yes&view=query&action=query&search_constraint=terms"	GO:0065007_biological_regulation) =HYPERLINK("http://www.ncbi.nih.gov/gquery/gquery.fcgi?term=EI24"	EI24) 2593 19 1.205099 -0.830148 220 169.08 0.768545
=HYPERLINK("http://www.godatabase.org/cgi-bin/go.cgi?query=GO:0065007&auto_wild_cards=yes&view=query&action=query&search_constraint=terms"	GO:0065007_biological_regulation) =HYPERLINK("http://www.ncbi.nih.gov/gquery/gquery.fcgi?term=NUP62"	NUP62) 2593 19 1.205099 -0.830148 220 169.08 0.768545
=HYPERLINK("http://www.godatabase.org/cgi-bin/go.cgi?query=GO:0065007&auto_wild_cards=yes&view=query&action=query&search_constraint=terms"	GO:0065007_biological_regulation) =HYPERLINK("http://www.ncbi.nih.gov/gquery/gquery.fcgi?term=DNAJA1"	DNAJA1) 2593 19 1.205099 -0.830148 220 169.08 0.768545
=HYPERLINK("http://www.godatabase.org/cgi-bin/go.cgi?query=GO:0065007&auto_wild_cards=yes&view=query&action=query&search_constraint=terms"	GO:0065007_biological_regulation) =HYPERLINK("http://www.ncbi.nih.gov/gquery/gquery.fcgi?term=RAP1B"	RAP1B) 2593 19 1.205099 -0.830148 220 169.08 0.768545
=HYPERLINK("http://www.godatabase.org/cgi-bin/go.cgi?query=GO:0065007&auto_wild_cards=yes&view=query&action=query&search_constraint=terms"	GO:0065007_biological_regulation) =HYPERLINK("http://www.ncbi.nih.gov/gquery/gquery.fcgi?term=TMSB4X"	TMSB4X) 2593 19 1.205099 -0.830148 220 169.08 0.768545
=HYPERLINK("http://www.godatabase.org/cgi-bin/go.cgi?query=GO:0065007&auto_wild_cards=yes&view=query&action=query&search_constraint=terms"	GO:0065007_biological_regulation) =HYPERLINK("http://www.ncbi.nih.gov/gquery/gquery.fcgi?term=AGRN"	AGRN) 2593 19 1.205099 -0.830148 220 169.08 0.768545
=HYPERLINK("http://www.godatabase.org/cgi-bin/go.cgi?query=GO:0065007&auto_wild_cards=yes&view=query&action=query&search_constraint=terms"	GO:0065007_biological_regulation) =HYPERLINK("http://www.ncbi.nih.gov/gquery/gquery.fcgi?term=MYBBP1A"	MYBBP1A) 2593 19 1.205099 -0.830148 220 169.08 0.768545
=HYPERLINK("http://www.godatabase.org/cgi-bin/go.cgi?query=GO:0065007&auto_wild_cards=yes&view=query&action=query&search_constraint=terms"	GO:0065007_biological_regulation) =HYPERLINK("http://www.ncbi.nih.gov/gquery/gquery.fcgi?term=CALM1"	CALM1) 2593 19 1.205099 -0.830148 220 169.08 0.768545
=HYPERLINK("http://www.godatabase.org/cgi-bin/go.cgi?query=GO:0065007&auto_wild_cards=yes&view=query&action=query&search_constraint=terms"	GO:0065007_biological_regulation) =HYPERLINK("http://www.ncbi.nih.gov/gquery/gquery.fcgi?term=BMPR1A"	BMPR1A) 2593 19 1.205099 -0.830148 220 169.08 0.768545
=HYPERLINK("http://www.godatabase.org/cgi-bin/go.cgi?query=GO:0009607&auto_wild_cards=yes&view=query&action=query&search_constraint=terms"	GO:0009607_response_to_biotic_stimulus) =HYPERLINK("http://www.ncbi.nih.gov/gquery/gquery.fcgi?term=CCND1"	CCND1) 114 2 2.885338 -0.818989 221 169.78 0.768235
=HYPERLINK("http://www.godatabase.org/cgi-bin/go.cgi?query=GO:0009607&auto_wild_cards=yes&view=query&action=query&search_constraint=terms"	GO:0009607_response_to_biotic_stimulus) =HYPERLINK("http://www.ncbi.nih.gov/gquery/gquery.fcgi?term=HSP90AA1"	HSP90AA1) 114 2 2.885338 -0.818989 221 169.78 0.768235
=HYPERLINK("http://www.godatabase.org/cgi-bin/go.cgi?query=GO:0009913&auto_wild_cards=yes&view=query&action=query&search_constraint=terms"	GO:0009913_epidermal_cell_differentiation) =HYPERLINK("http://www.ncbi.nih.gov/gquery/gquery.fcgi?term=PAX6"	PAX6) 27 1 6.091270 -0.817517 223 172.19 0.772152
=HYPERLINK("http://www.godatabase.org/cgi-bin/go.cgi?query=GO:0045582&auto_wild_cards=yes&view=query&action=query&search_constraint=terms"	GO:0045582_positive_regulation_of_T_cell_differentiation) =HYPERLINK("http://www.ncbi.nih.gov/gquery/gquery.fcgi?term=HSP90AA1"	HSP90AA1) 27 1 6.091270 -0.817517 223 172.19 0.772152
=HYPERLINK("http://www.godatabase.org/cgi-bin/go.cgi?query=GO:0010628&auto_wild_cards=yes&view=query&action=query&search_constraint=terms"	GO:0010628_positive_regulation_of_gene_expression) =HYPERLINK("http://www.ncbi.nih.gov/gquery/gquery.fcgi?term=ATF4"	ATF4) 346 4 1.901321 -0.810655 224 172.67 0.770848
=HYPERLINK("http://www.godatabase.org/cgi-bin/go.cgi?query=GO:0010628&auto_wild_cards=yes&view=query&action=query&search_constraint=terms"	GO:0010628_positive_regulation_of_gene_expression) =HYPERLINK("http://www.ncbi.nih.gov/gquery/gquery.fcgi?term=PAX6"	PAX6) 346 4 1.901321 -0.810655 224 172.67 0.770848
=HYPERLINK("http://www.godatabase.org/cgi-bin/go.cgi?query=GO:0010628&auto_wild_cards=yes&view=query&action=query&search_constraint=terms"	GO:0010628_positive_regulation_of_gene_expression) =HYPERLINK("http://www.ncbi.nih.gov/gquery/gquery.fcgi?term=AGRN"	AGRN) 346 4 1.901321 -0.810655 224 172.67 0.770848
=HYPERLINK("http://www.godatabase.org/cgi-bin/go.cgi?query=GO:0010628&auto_wild_cards=yes&view=query&action=query&search_constraint=terms"	GO:0010628_positive_regulation_of_gene_expression) =HYPERLINK("http://www.ncbi.nih.gov/gquery/gquery.fcgi?term=ZIC3"	ZIC3) 346 4 1.901321 -0.810655 224 172.67 0.770848
=HYPERLINK("http://www.godatabase.org/cgi-bin/go.cgi?query=GO:0002088&auto_wild_cards=yes&view=query&action=query&search_constraint=terms"	GO:0002088_lens_development_in_camera-type_eye) =HYPERLINK("http://www.ncbi.nih.gov/gquery/gquery.fcgi?term=PAX6"	PAX6) 28 1 5.873724 -0.802970 229 175.72 0.767336
=HYPERLINK("http://www.godatabase.org/cgi-bin/go.cgi?query=GO:0006470&auto_wild_cards=yes&view=query&action=query&search_constraint=terms"	GO:0006470_protein_amino_acid_dephosphorylation) =HYPERLINK("http://www.ncbi.nih.gov/gquery/gquery.fcgi?term=YWHAE"	YWHAE) 28 1 5.873724 -0.802970 229 175.72 0.767336
=HYPERLINK("http://www.godatabase.org/cgi-bin/go.cgi?query=GO:0030111&auto_wild_cards=yes&view=query&action=query&search_constraint=terms"	GO:0030111_regulation_of_Wnt_receptor_signaling_pathway) =HYPERLINK("http://www.ncbi.nih.gov/gquery/gquery.fcgi?term=CCND1"	CCND1) 28 1 5.873724 -0.802970 229 175.72 0.767336
=HYPERLINK("http://www.godatabase.org/cgi-bin/go.cgi?query=GO:0045926&auto_wild_cards=yes&view=query&action=query&search_constraint=terms"	GO:0045926_negative_regulation_of_growth) =HYPERLINK("http://www.ncbi.nih.gov/gquery/gquery.fcgi?term=EI24"	EI24) 28 1 5.873724 -0.802970 229 175.72 0.767336
=HYPERLINK("http://www.godatabase.org/cgi-bin/go.cgi?query=GO:0048863&auto_wild_cards=yes&view=query&action=query&search_constraint=terms"	GO:0048863_stem_cell_differentiation) =HYPERLINK("http://www.ncbi.nih.gov/gquery/gquery.fcgi?term=BMPR1A"	BMPR1A) 28 1 5.873724 -0.802970 229 175.72 0.767336
=HYPERLINK("http://www.godatabase.org/cgi-bin/go.cgi?query=GO:0019953&auto_wild_cards=yes&view=query&action=query&search_constraint=terms"	GO:0019953_sexual_reproduction) =HYPERLINK("http://www.ncbi.nih.gov/gquery/gquery.fcgi?term=GPX4"	GPX4) 228 3 2.164004 -0.798997 230 176.19 0.766043
=HYPERLINK("http://www.godatabase.org/cgi-bin/go.cgi?query=GO:0019953&auto_wild_cards=yes&view=query&action=query&search_constraint=terms"	GO:0019953_sexual_reproduction) =HYPERLINK("http://www.ncbi.nih.gov/gquery/gquery.fcgi?term=DNAJA1"	DNAJA1) 228 3 2.164004 -0.798997 230 176.19 0.766043
=HYPERLINK("http://www.godatabase.org/cgi-bin/go.cgi?query=GO:0019953&auto_wild_cards=yes&view=query&action=query&search_constraint=terms"	GO:0019953_sexual_reproduction) =HYPERLINK("http://www.ncbi.nih.gov/gquery/gquery.fcgi?term=CSDA"	CSDA) 228 3 2.164004 -0.798997 230 176.19 0.766043
=HYPERLINK("http://www.godatabase.org/cgi-bin/go.cgi?query=GO:0007167&auto_wild_cards=yes&view=query&action=query&search_constraint=terms"	GO:0007167_enzyme_linked_receptor_protein_signaling_pathway) =HYPERLINK("http://www.ncbi.nih.gov/gquery/gquery.fcgi?term=NUP62"	NUP62) 229 3 2.154554 -0.794983 231 176.63 0.764632
=HYPERLINK("http://www.godatabase.org/cgi-bin/go.cgi?query=GO:0007167&auto_wild_cards=yes&view=query&action=query&search_constraint=terms"	GO:0007167_enzyme_linked_receptor_protein_signaling_pathway) =HYPERLINK("http://www.ncbi.nih.gov/gquery/gquery.fcgi?term=AGRN"	AGRN) 229 3 2.154554 -0.794983 231 176.63 0.764632
=HYPERLINK("http://www.godatabase.org/cgi-bin/go.cgi?query=GO:0007167&auto_wild_cards=yes&view=query&action=query&search_constraint=terms"	GO:0007167_enzyme_linked_receptor_protein_signaling_pathway) =HYPERLINK("http://www.ncbi.nih.gov/gquery/gquery.fcgi?term=BMPR1A"	BMPR1A) 229 3 2.154554 -0.794983 231 176.63 0.764632
=HYPERLINK("http://www.godatabase.org/cgi-bin/go.cgi?query=GO:0045935&auto_wild_cards=yes&view=query&action=query&search_constraint=terms"	GO:0045935_positive_regulation_of_nucleobase__nucleoside__nucleotide_and_nucleic_acid_metabolic_process) =HYPERLINK("http://www.ncbi.nih.gov/gquery/gquery.fcgi?term=ATF4"	ATF4) 352 4 1.868912 -0.791382 232 176.87 0.762371
=HYPERLINK("http://www.godatabase.org/cgi-bin/go.cgi?query=GO:0045935&auto_wild_cards=yes&view=query&action=query&search_constraint=terms"	GO:0045935_positive_regulation_of_nucleobase__nucleoside__nucleotide_and_nucleic_acid_metabolic_process) =HYPERLINK("http://www.ncbi.nih.gov/gquery/gquery.fcgi?term=PAX6"	PAX6) 352 4 1.868912 -0.791382 232 176.87 0.762371
=HYPERLINK("http://www.godatabase.org/cgi-bin/go.cgi?query=GO:0045935&auto_wild_cards=yes&view=query&action=query&search_constraint=terms"	GO:0045935_positive_regulation_of_nucleobase__nucleoside__nucleotide_and_nucleic_acid_metabolic_process) =HYPERLINK("http://www.ncbi.nih.gov/gquery/gquery.fcgi?term=AGRN"	AGRN) 352 4 1.868912 -0.791382 232 176.87 0.762371
=HYPERLINK("http://www.godatabase.org/cgi-bin/go.cgi?query=GO:0045935&auto_wild_cards=yes&view=query&action=query&search_constraint=terms"	GO:0045935_positive_regulation_of_nucleobase__nucleoside__nucleotide_and_nucleic_acid_metabolic_process) =HYPERLINK("http://www.ncbi.nih.gov/gquery/gquery.fcgi?term=ZIC3"	ZIC3) 352 4 1.868912 -0.791382 232 176.87 0.762371
=HYPERLINK("http://www.godatabase.org/cgi-bin/go.cgi?query=GO:0021761&auto_wild_cards=yes&view=query&action=query&search_constraint=terms"	GO:0021761_limbic_system_development) =HYPERLINK("http://www.ncbi.nih.gov/gquery/gquery.fcgi?term=YWHAE"	YWHAE) 29 1 5.671182 -0.788977 236 180.12 0.763220
=HYPERLINK("http://www.godatabase.org/cgi-bin/go.cgi?query=GO:0044087&auto_wild_cards=yes&view=query&action=query&search_constraint=terms"	GO:0044087_regulation_of_cellular_component_biogenesis) =HYPERLINK("http://www.ncbi.nih.gov/gquery/gquery.fcgi?term=AGRN"	AGRN) 29 1 5.671182 -0.788977 236 180.12 0.763220
=HYPERLINK("http://www.godatabase.org/cgi-bin/go.cgi?query=GO:0045621&auto_wild_cards=yes&view=query&action=query&search_constraint=terms"	GO:0045621_positive_regulation_of_lymphocyte_differentiation) =HYPERLINK("http://www.ncbi.nih.gov/gquery/gquery.fcgi?term=HSP90AA1"	HSP90AA1) 29 1 5.671182 -0.788977 236 180.12 0.763220
=HYPERLINK("http://www.godatabase.org/cgi-bin/go.cgi?query=GO:0050769&auto_wild_cards=yes&view=query&action=query&search_constraint=terms"	GO:0050769_positive_regulation_of_neurogenesis) =HYPERLINK("http://www.ncbi.nih.gov/gquery/gquery.fcgi?term=PAX6"	PAX6) 29 1 5.671182 -0.788977 236 180.12 0.763220
=HYPERLINK("http://www.godatabase.org/cgi-bin/go.cgi?query=GO:0007420&auto_wild_cards=yes&view=query&action=query&search_constraint=terms"	GO:0007420_brain_development) =HYPERLINK("http://www.ncbi.nih.gov/gquery/gquery.fcgi?term=PAX6"	PAX6) 231 3 2.135900 -0.787029 237 180.23 0.760464
=HYPERLINK("http://www.godatabase.org/cgi-bin/go.cgi?query=GO:0007420&auto_wild_cards=yes&view=query&action=query&search_constraint=terms"	GO:0007420_brain_development) =HYPERLINK("http://www.ncbi.nih.gov/gquery/gquery.fcgi?term=YWHAE"	YWHAE) 231 3 2.135900 -0.787029 237 180.23 0.760464
=HYPERLINK("http://www.godatabase.org/cgi-bin/go.cgi?query=GO:0007420&auto_wild_cards=yes&view=query&action=query&search_constraint=terms"	GO:0007420_brain_development) =HYPERLINK("http://www.ncbi.nih.gov/gquery/gquery.fcgi?term=BMPR1A"	BMPR1A) 231 3 2.135900 -0.787029 237 180.23 0.760464
=HYPERLINK("http://www.godatabase.org/cgi-bin/go.cgi?query=GO:0051726&auto_wild_cards=yes&view=query&action=query&search_constraint=terms"	GO:0051726_regulation_of_cell_cycle) =HYPERLINK("http://www.ncbi.nih.gov/gquery/gquery.fcgi?term=CCNE1"	CCNE1) 121 2 2.718418 -0.778015 238 181.58 0.762941
=HYPERLINK("http://www.godatabase.org/cgi-bin/go.cgi?query=GO:0051726&auto_wild_cards=yes&view=query&action=query&search_constraint=terms"	GO:0051726_regulation_of_cell_cycle) =HYPERLINK("http://www.ncbi.nih.gov/gquery/gquery.fcgi?term=CCND1"	CCND1) 121 2 2.718418 -0.778015 238 181.58 0.762941
=HYPERLINK("http://www.godatabase.org/cgi-bin/go.cgi?query=GO:0007435&auto_wild_cards=yes&view=query&action=query&search_constraint=terms"	GO:0007435_salivary_gland_morphogenesis) =HYPERLINK("http://www.ncbi.nih.gov/gquery/gquery.fcgi?term=PAX6"	PAX6) 30 1 5.482143 -0.775499 242 185.36 0.765950
=HYPERLINK("http://www.godatabase.org/cgi-bin/go.cgi?query=GO:0030522&auto_wild_cards=yes&view=query&action=query&search_constraint=terms"	GO:0030522_intracellular_receptor-mediated_signaling_pathway) =HYPERLINK("http://www.ncbi.nih.gov/gquery/gquery.fcgi?term=DNAJA1"	DNAJA1) 30 1 5.482143 -0.775499 242 185.36 0.765950
=HYPERLINK("http://www.godatabase.org/cgi-bin/go.cgi?query=GO:0035265&auto_wild_cards=yes&view=query&action=query&search_constraint=terms"	GO:0035265_organ_growth) =HYPERLINK("http://www.ncbi.nih.gov/gquery/gquery.fcgi?term=CSDA"	CSDA) 30 1 5.482143 -0.775499 242 185.36 0.765950
=HYPERLINK("http://www.godatabase.org/cgi-bin/go.cgi?query=GO:0060021&auto_wild_cards=yes&view=query&action=query&search_constraint=terms"	GO:0060021_palate_development) =HYPERLINK("http://www.ncbi.nih.gov/gquery/gquery.fcgi?term=BMPR1A"	BMPR1A) 30 1 5.482143 -0.775499 242 185.36 0.765950
=HYPERLINK("http://www.godatabase.org/cgi-bin/go.cgi?query=GO:0016477&auto_wild_cards=yes&view=query&action=query&search_constraint=terms"	GO:0016477_cell_migration) =HYPERLINK("http://www.ncbi.nih.gov/gquery/gquery.fcgi?term=PAX6"	PAX6) 234 3 2.108516 -0.775279 243 185.54 0.763539
=HYPERLINK("http://www.godatabase.org/cgi-bin/go.cgi?query=GO:0016477&auto_wild_cards=yes&view=query&action=query&search_constraint=terms"	GO:0016477_cell_migration) =HYPERLINK("http://www.ncbi.nih.gov/gquery/gquery.fcgi?term=TMSB4X"	TMSB4X) 234 3 2.108516 -0.775279 243 185.54 0.763539
=HYPERLINK("http://www.godatabase.org/cgi-bin/go.cgi?query=GO:0016477&auto_wild_cards=yes&view=query&action=query&search_constraint=terms"	GO:0016477_cell_migration) =HYPERLINK("http://www.ncbi.nih.gov/gquery/gquery.fcgi?term=YWHAE"	YWHAE) 234 3 2.108516 -0.775279 243 185.54 0.763539
=HYPERLINK("http://www.godatabase.org/cgi-bin/go.cgi?query=GO:0016049&auto_wild_cards=yes&view=query&action=query&search_constraint=terms"	GO:0016049_cell_growth) =HYPERLINK("http://www.ncbi.nih.gov/gquery/gquery.fcgi?term=EI24"	EI24) 31 1 5.305300 -0.762502 245 192.27 0.784776
=HYPERLINK("http://www.godatabase.org/cgi-bin/go.cgi?query=GO:0016311&auto_wild_cards=yes&view=query&action=query&search_constraint=terms"	GO:0016311_dephosphorylation) =HYPERLINK("http://www.ncbi.nih.gov/gquery/gquery.fcgi?term=YWHAE"	YWHAE) 31 1 5.305300 -0.762502 245 192.27 0.784776
=HYPERLINK("http://www.godatabase.org/cgi-bin/go.cgi?query=GO:0051171&auto_wild_cards=yes&view=query&action=query&search_constraint=terms"	GO:0051171_regulation_of_nitrogen_compound_metabolic_process) =HYPERLINK("http://www.ncbi.nih.gov/gquery/gquery.fcgi?term=ATF4"	ATF4) 771 7 1.493191 -0.755007 246 193.08 0.784878
=HYPERLINK("http://www.godatabase.org/cgi-bin/go.cgi?query=GO:0051171&auto_wild_cards=yes&view=query&action=query&search_constraint=terms"	GO:0051171_regulation_of_nitrogen_compound_metabolic_process) =HYPERLINK("http://www.ncbi.nih.gov/gquery/gquery.fcgi?term=HSP90AA1"	HSP90AA1) 771 7 1.493191 -0.755007 246 193.08 0.784878
=HYPERLINK("http://www.godatabase.org/cgi-bin/go.cgi?query=GO:0051171&auto_wild_cards=yes&view=query&action=query&search_constraint=terms"	GO:0051171_regulation_of_nitrogen_compound_metabolic_process) =HYPERLINK("http://www.ncbi.nih.gov/gquery/gquery.fcgi?term=PAX6"	PAX6) 771 7 1.493191 -0.755007 246 193.08 0.784878
=HYPERLINK("http://www.godatabase.org/cgi-bin/go.cgi?query=GO:0051171&auto_wild_cards=yes&view=query&action=query&search_constraint=terms"	GO:0051171_regulation_of_nitrogen_compound_metabolic_process) =HYPERLINK("http://www.ncbi.nih.gov/gquery/gquery.fcgi?term=NEO1"	NEO1) 771 7 1.493191 -0.755007 246 193.08 0.784878
=HYPERLINK("http://www.godatabase.org/cgi-bin/go.cgi?query=GO:0051171&auto_wild_cards=yes&view=query&action=query&search_constraint=terms"	GO:0051171_regulation_of_nitrogen_compound_metabolic_process) =HYPERLINK("http://www.ncbi.nih.gov/gquery/gquery.fcgi?term=AGRN"	AGRN) 771 7 1.493191 -0.755007 246 193.08 0.784878
=HYPERLINK("http://www.godatabase.org/cgi-bin/go.cgi?query=GO:0051171&auto_wild_cards=yes&view=query&action=query&search_constraint=terms"	GO:0051171_regulation_of_nitrogen_compound_metabolic_process) =HYPERLINK("http://www.ncbi.nih.gov/gquery/gquery.fcgi?term=MYBBP1A"	MYBBP1A) 771 7 1.493191 -0.755007 246 193.08 0.784878
=HYPERLINK("http://www.godatabase.org/cgi-bin/go.cgi?query=GO:0051171&auto_wild_cards=yes&view=query&action=query&search_constraint=terms"	GO:0051171_regulation_of_nitrogen_compound_metabolic_process) =HYPERLINK("http://www.ncbi.nih.gov/gquery/gquery.fcgi?term=ZIC3"	ZIC3) 771 7 1.493191 -0.755007 246 193.08 0.784878
=HYPERLINK("http://www.godatabase.org/cgi-bin/go.cgi?query=GO:0043009&auto_wild_cards=yes&view=query&action=query&search_constraint=terms"	GO:0043009_chordate_embryonic_development) =HYPERLINK("http://www.ncbi.nih.gov/gquery/gquery.fcgi?term=SFRP2"	SFRP2) 365 4 1.802348 -0.751324 247 193.45 0.783198
=HYPERLINK("http://www.godatabase.org/cgi-bin/go.cgi?query=GO:0043009&auto_wild_cards=yes&view=query&action=query&search_constraint=terms"	GO:0043009_chordate_embryonic_development) =HYPERLINK("http://www.ncbi.nih.gov/gquery/gquery.fcgi?term=PAX6"	PAX6) 365 4 1.802348 -0.751324 247 193.45 0.783198
=HYPERLINK("http://www.godatabase.org/cgi-bin/go.cgi?query=GO:0043009&auto_wild_cards=yes&view=query&action=query&search_constraint=terms"	GO:0043009_chordate_embryonic_development) =HYPERLINK("http://www.ncbi.nih.gov/gquery/gquery.fcgi?term=CSDA"	CSDA) 365 4 1.802348 -0.751324 247 193.45 0.783198
=HYPERLINK("http://www.godatabase.org/cgi-bin/go.cgi?query=GO:0043009&auto_wild_cards=yes&view=query&action=query&search_constraint=terms"	GO:0043009_chordate_embryonic_development) =HYPERLINK("http://www.ncbi.nih.gov/gquery/gquery.fcgi?term=BMPR1A"	BMPR1A) 365 4 1.802348 -0.751324 247 193.45 0.783198
=HYPERLINK("http://www.godatabase.org/cgi-bin/go.cgi?query=GO:0001707&auto_wild_cards=yes&view=query&action=query&search_constraint=terms"	GO:0001707_mesoderm_formation) =HYPERLINK("http://www.ncbi.nih.gov/gquery/gquery.fcgi?term=BMPR1A"	BMPR1A) 32 1 5.139509 -0.749957 250 195.86 0.783440
=HYPERLINK("http://www.godatabase.org/cgi-bin/go.cgi?query=GO:0048332&auto_wild_cards=yes&view=query&action=query&search_constraint=terms"	GO:0048332_mesoderm_morphogenesis) =HYPERLINK("http://www.ncbi.nih.gov/gquery/gquery.fcgi?term=BMPR1A"	BMPR1A) 32 1 5.139509 -0.749957 250 195.86 0.783440
=HYPERLINK("http://www.godatabase.org/cgi-bin/go.cgi?query=GO:0050768&auto_wild_cards=yes&view=query&action=query&search_constraint=terms"	GO:0050768_negative_regulation_of_neurogenesis) =HYPERLINK("http://www.ncbi.nih.gov/gquery/gquery.fcgi?term=BMPR1A"	BMPR1A) 32 1 5.139509 -0.749957 250 195.86 0.783440
=HYPERLINK("http://www.godatabase.org/cgi-bin/go.cgi?query=GO:0009792&auto_wild_cards=yes&view=query&action=query&search_constraint=terms"	GO:0009792_embryonic_development_ending_in_birth_or_egg_hatching) =HYPERLINK("http://www.ncbi.nih.gov/gquery/gquery.fcgi?term=SFRP2"	SFRP2) 368 4 1.787655 -0.742397 251 196.11 0.781315
=HYPERLINK("http://www.godatabase.org/cgi-bin/go.cgi?query=GO:0009792&auto_wild_cards=yes&view=query&action=query&search_constraint=terms"	GO:0009792_embryonic_development_ending_in_birth_or_egg_hatching) =HYPERLINK("http://www.ncbi.nih.gov/gquery/gquery.fcgi?term=PAX6"	PAX6) 368 4 1.787655 -0.742397 251 196.11 0.781315
=HYPERLINK("http://www.godatabase.org/cgi-bin/go.cgi?query=GO:0009792&auto_wild_cards=yes&view=query&action=query&search_constraint=terms"	GO:0009792_embryonic_development_ending_in_birth_or_egg_hatching) =HYPERLINK("http://www.ncbi.nih.gov/gquery/gquery.fcgi?term=CSDA"	CSDA) 368 4 1.787655 -0.742397 251 196.11 0.781315
=HYPERLINK("http://www.godatabase.org/cgi-bin/go.cgi?query=GO:0009792&auto_wild_cards=yes&view=query&action=query&search_constraint=terms"	GO:0009792_embryonic_development_ending_in_birth_or_egg_hatching) =HYPERLINK("http://www.ncbi.nih.gov/gquery/gquery.fcgi?term=BMPR1A"	BMPR1A) 368 4 1.787655 -0.742397 251 196.11 0.781315
=HYPERLINK("http://www.godatabase.org/cgi-bin/go.cgi?query=GO:0045597&auto_wild_cards=yes&view=query&action=query&search_constraint=terms"	GO:0045597_positive_regulation_of_cell_differentiation) =HYPERLINK("http://www.ncbi.nih.gov/gquery/gquery.fcgi?term=HSP90AA1"	HSP90AA1) 128 2 2.569754 -0.739947 252 196.78 0.780873
=HYPERLINK("http://www.godatabase.org/cgi-bin/go.cgi?query=GO:0045597&auto_wild_cards=yes&view=query&action=query&search_constraint=terms"	GO:0045597_positive_regulation_of_cell_differentiation) =HYPERLINK("http://www.ncbi.nih.gov/gquery/gquery.fcgi?term=PAX6"	PAX6) 128 2 2.569754 -0.739947 252 196.78 0.780873
=HYPERLINK("http://www.godatabase.org/cgi-bin/go.cgi?query=GO:0007431&auto_wild_cards=yes&view=query&action=query&search_constraint=terms"	GO:0007431_salivary_gland_development) =HYPERLINK("http://www.ncbi.nih.gov/gquery/gquery.fcgi?term=PAX6"	PAX6) 33 1 4.983766 -0.737835 255 199.21 0.781216
=HYPERLINK("http://www.godatabase.org/cgi-bin/go.cgi?query=GO:0008584&auto_wild_cards=yes&view=query&action=query&search_constraint=terms"	GO:0008584_male_gonad_development) =HYPERLINK("http://www.ncbi.nih.gov/gquery/gquery.fcgi?term=CSDA"	CSDA) 33 1 4.983766 -0.737835 255 199.21 0.781216
=HYPERLINK("http://www.godatabase.org/cgi-bin/go.cgi?query=GO:0021987&auto_wild_cards=yes&view=query&action=query&search_constraint=terms"	GO:0021987_cerebral_cortex_development) =HYPERLINK("http://www.ncbi.nih.gov/gquery/gquery.fcgi?term=YWHAE"	YWHAE) 33 1 4.983766 -0.737835 255 199.21 0.781216
=HYPERLINK("http://www.godatabase.org/cgi-bin/go.cgi?query=GO:0010557&auto_wild_cards=yes&view=query&action=query&search_constraint=terms"	GO:0010557_positive_regulation_of_macromolecule_biosynthetic_process) =HYPERLINK("http://www.ncbi.nih.gov/gquery/gquery.fcgi?term=ATF4"	ATF4) 371 4 1.773200 -0.733584 256 199.56 0.779531
=HYPERLINK("http://www.godatabase.org/cgi-bin/go.cgi?query=GO:0010557&auto_wild_cards=yes&view=query&action=query&search_constraint=terms"	GO:0010557_positive_regulation_of_macromolecule_biosynthetic_process) =HYPERLINK("http://www.ncbi.nih.gov/gquery/gquery.fcgi?term=PAX6"	PAX6) 371 4 1.773200 -0.733584 256 199.56 0.779531
=HYPERLINK("http://www.godatabase.org/cgi-bin/go.cgi?query=GO:0010557&auto_wild_cards=yes&view=query&action=query&search_constraint=terms"	GO:0010557_positive_regulation_of_macromolecule_biosynthetic_process) =HYPERLINK("http://www.ncbi.nih.gov/gquery/gquery.fcgi?term=AGRN"	AGRN) 371 4 1.773200 -0.733584 256 199.56 0.779531
=HYPERLINK("http://www.godatabase.org/cgi-bin/go.cgi?query=GO:0010557&auto_wild_cards=yes&view=query&action=query&search_constraint=terms"	GO:0010557_positive_regulation_of_macromolecule_biosynthetic_process) =HYPERLINK("http://www.ncbi.nih.gov/gquery/gquery.fcgi?term=ZIC3"	ZIC3) 371 4 1.773200 -0.733584 256 199.56 0.779531
=HYPERLINK("http://www.godatabase.org/cgi-bin/go.cgi?query=GO:0007568&auto_wild_cards=yes&view=query&action=query&search_constraint=terms"	GO:0007568_aging) =HYPERLINK("http://www.ncbi.nih.gov/gquery/gquery.fcgi?term=NUP62"	NUP62) 34 1 4.837185 -0.726111 261 203.18 0.778467
=HYPERLINK("http://www.godatabase.org/cgi-bin/go.cgi?query=GO:0010720&auto_wild_cards=yes&view=query&action=query&search_constraint=terms"	GO:0010720_positive_regulation_of_cell_development) =HYPERLINK("http://www.ncbi.nih.gov/gquery/gquery.fcgi?term=PAX6"	PAX6) 34 1 4.837185 -0.726111 261 203.18 0.778467
=HYPERLINK("http://www.godatabase.org/cgi-bin/go.cgi?query=GO:0010721&auto_wild_cards=yes&view=query&action=query&search_constraint=terms"	GO:0010721_negative_regulation_of_cell_development) =HYPERLINK("http://www.ncbi.nih.gov/gquery/gquery.fcgi?term=BMPR1A"	BMPR1A) 34 1 4.837185 -0.726111 261 203.18 0.778467
=HYPERLINK("http://www.godatabase.org/cgi-bin/go.cgi?query=GO:0030509&auto_wild_cards=yes&view=query&action=query&search_constraint=terms"	GO:0030509_BMP_signaling_pathway) =HYPERLINK("http://www.ncbi.nih.gov/gquery/gquery.fcgi?term=BMPR1A"	BMPR1A) 34 1 4.837185 -0.726111 261 203.18 0.778467
=HYPERLINK("http://www.godatabase.org/cgi-bin/go.cgi?query=GO:0045927&auto_wild_cards=yes&view=query&action=query&search_constraint=terms"	GO:0045927_positive_regulation_of_growth) =HYPERLINK("http://www.ncbi.nih.gov/gquery/gquery.fcgi?term=CSDA"	CSDA) 34 1 4.837185 -0.726111 261 203.18 0.778467
=HYPERLINK("http://www.godatabase.org/cgi-bin/go.cgi?query=GO:0032879&auto_wild_cards=yes&view=query&action=query&search_constraint=terms"	GO:0032879_regulation_of_localization) =HYPERLINK("http://www.ncbi.nih.gov/gquery/gquery.fcgi?term=PAX6"	PAX6) 248 3 1.989487 -0.723170 262 203.44 0.776489
=HYPERLINK("http://www.godatabase.org/cgi-bin/go.cgi?query=GO:0032879&auto_wild_cards=yes&view=query&action=query&search_constraint=terms"	GO:0032879_regulation_of_localization) =HYPERLINK("http://www.ncbi.nih.gov/gquery/gquery.fcgi?term=RHOQ"	RHOQ) 248 3 1.989487 -0.723170 262 203.44 0.776489
=HYPERLINK("http://www.godatabase.org/cgi-bin/go.cgi?query=GO:0032879&auto_wild_cards=yes&view=query&action=query&search_constraint=terms"	GO:0032879_regulation_of_localization) =HYPERLINK("http://www.ncbi.nih.gov/gquery/gquery.fcgi?term=TMSB4X"	TMSB4X) 248 3 1.989487 -0.723170 262 203.44 0.776489
=HYPERLINK("http://www.godatabase.org/cgi-bin/go.cgi?query=GO:0001756&auto_wild_cards=yes&view=query&action=query&search_constraint=terms"	GO:0001756_somitogenesis) =HYPERLINK("http://www.ncbi.nih.gov/gquery/gquery.fcgi?term=SFRP2"	SFRP2) 35 1 4.698980 -0.714761 264 205.75 0.779356
=HYPERLINK("http://www.godatabase.org/cgi-bin/go.cgi?query=GO:0016051&auto_wild_cards=yes&view=query&action=query&search_constraint=terms"	GO:0016051_carbohydrate_biosynthetic_process) =HYPERLINK("http://www.ncbi.nih.gov/gquery/gquery.fcgi?term=ATF4"	ATF4) 35 1 4.698980 -0.714761 264 205.75 0.779356
=HYPERLINK("http://www.godatabase.org/cgi-bin/go.cgi?query=GO:0019222&auto_wild_cards=yes&view=query&action=query&search_constraint=terms"	GO:0019222_regulation_of_metabolic_process) =HYPERLINK("http://www.ncbi.nih.gov/gquery/gquery.fcgi?term=ATF4"	ATF4) 1088 9 1.360458 -0.705867 265 206.76 0.780226
=HYPERLINK("http://www.godatabase.org/cgi-bin/go.cgi?query=GO:0019222&auto_wild_cards=yes&view=query&action=query&search_constraint=terms"	GO:0019222_regulation_of_metabolic_process) =HYPERLINK("http://www.ncbi.nih.gov/gquery/gquery.fcgi?term=HSP90AA1"	HSP90AA1) 1088 9 1.360458 -0.705867 265 206.76 0.780226
=HYPERLINK("http://www.godatabase.org/cgi-bin/go.cgi?query=GO:0019222&auto_wild_cards=yes&view=query&action=query&search_constraint=terms"	GO:0019222_regulation_of_metabolic_process) =HYPERLINK("http://www.ncbi.nih.gov/gquery/gquery.fcgi?term=NUP62"	NUP62) 1088 9 1.360458 -0.705867 265 206.76 0.780226
=HYPERLINK("http://www.godatabase.org/cgi-bin/go.cgi?query=GO:0019222&auto_wild_cards=yes&view=query&action=query&search_constraint=terms"	GO:0019222_regulation_of_metabolic_process) =HYPERLINK("http://www.ncbi.nih.gov/gquery/gquery.fcgi?term=PAX6"	PAX6) 1088 9 1.360458 -0.705867 265 206.76 0.780226
=HYPERLINK("http://www.godatabase.org/cgi-bin/go.cgi?query=GO:0019222&auto_wild_cards=yes&view=query&action=query&search_constraint=terms"	GO:0019222_regulation_of_metabolic_process) =HYPERLINK("http://www.ncbi.nih.gov/gquery/gquery.fcgi?term=NEO1"	NEO1) 1088 9 1.360458 -0.705867 265 206.76 0.780226
=HYPERLINK("http://www.godatabase.org/cgi-bin/go.cgi?query=GO:0019222&auto_wild_cards=yes&view=query&action=query&search_constraint=terms"	GO:0019222_regulation_of_metabolic_process) =HYPERLINK("http://www.ncbi.nih.gov/gquery/gquery.fcgi?term=AGRN"	AGRN) 1088 9 1.360458 -0.705867 265 206.76 0.780226
=HYPERLINK("http://www.godatabase.org/cgi-bin/go.cgi?query=GO:0019222&auto_wild_cards=yes&view=query&action=query&search_constraint=terms"	GO:0019222_regulation_of_metabolic_process) =HYPERLINK("http://www.ncbi.nih.gov/gquery/gquery.fcgi?term=YWHAE"	YWHAE) 1088 9 1.360458 -0.705867 265 206.76 0.780226
=HYPERLINK("http://www.godatabase.org/cgi-bin/go.cgi?query=GO:0019222&auto_wild_cards=yes&view=query&action=query&search_constraint=terms"	GO:0019222_regulation_of_metabolic_process) =HYPERLINK("http://www.ncbi.nih.gov/gquery/gquery.fcgi?term=MYBBP1A"	MYBBP1A) 1088 9 1.360458 -0.705867 265 206.76 0.780226
=HYPERLINK("http://www.godatabase.org/cgi-bin/go.cgi?query=GO:0019222&auto_wild_cards=yes&view=query&action=query&search_constraint=terms"	GO:0019222_regulation_of_metabolic_process) =HYPERLINK("http://www.ncbi.nih.gov/gquery/gquery.fcgi?term=ZIC3"	ZIC3) 1088 9 1.360458 -0.705867 265 206.76 0.780226
=HYPERLINK("http://www.godatabase.org/cgi-bin/go.cgi?query=GO:0001704&auto_wild_cards=yes&view=query&action=query&search_constraint=terms"	GO:0001704_formation_of_primary_germ_layer) =HYPERLINK("http://www.ncbi.nih.gov/gquery/gquery.fcgi?term=BMPR1A"	BMPR1A) 36 1 4.568452 -0.703766 270 210.34 0.779037
=HYPERLINK("http://www.godatabase.org/cgi-bin/go.cgi?query=GO:0006469&auto_wild_cards=yes&view=query&action=query&search_constraint=terms"	GO:0006469_negative_regulation_of_protein_kinase_activity) =HYPERLINK("http://www.ncbi.nih.gov/gquery/gquery.fcgi?term=NUP62"	NUP62) 36 1 4.568452 -0.703766 270 210.34 0.779037
=HYPERLINK("http://www.godatabase.org/cgi-bin/go.cgi?query=GO:0007368&auto_wild_cards=yes&view=query&action=query&search_constraint=terms"	GO:0007368_determination_of_left_right_symmetry) =HYPERLINK("http://www.ncbi.nih.gov/gquery/gquery.fcgi?term=ZIC3"	ZIC3) 36 1 4.568452 -0.703766 270 210.34 0.779037
=HYPERLINK("http://www.godatabase.org/cgi-bin/go.cgi?query=GO:0021510&auto_wild_cards=yes&view=query&action=query&search_constraint=terms"	GO:0021510_spinal_cord_development) =HYPERLINK("http://www.ncbi.nih.gov/gquery/gquery.fcgi?term=PAX6"	PAX6) 36 1 4.568452 -0.703766 270 210.34 0.779037
=HYPERLINK("http://www.godatabase.org/cgi-bin/go.cgi?query=GO:0033673&auto_wild_cards=yes&view=query&action=query&search_constraint=terms"	GO:0033673_negative_regulation_of_kinase_activity) =HYPERLINK("http://www.ncbi.nih.gov/gquery/gquery.fcgi?term=NUP62"	NUP62) 36 1 4.568452 -0.703766 270 210.34 0.779037
=HYPERLINK("http://www.godatabase.org/cgi-bin/go.cgi?query=GO:0048729&auto_wild_cards=yes&view=query&action=query&search_constraint=terms"	GO:0048729_tissue_morphogenesis) =HYPERLINK("http://www.ncbi.nih.gov/gquery/gquery.fcgi?term=CCND1"	CCND1) 255 3 1.934874 -0.698689 271 211.07 0.778856
=HYPERLINK("http://www.godatabase.org/cgi-bin/go.cgi?query=GO:0048729&auto_wild_cards=yes&view=query&action=query&search_constraint=terms"	GO:0048729_tissue_morphogenesis) =HYPERLINK("http://www.ncbi.nih.gov/gquery/gquery.fcgi?term=PAX6"	PAX6) 255 3 1.934874 -0.698689 271 211.07 0.778856
=HYPERLINK("http://www.godatabase.org/cgi-bin/go.cgi?query=GO:0048729&auto_wild_cards=yes&view=query&action=query&search_constraint=terms"	GO:0048729_tissue_morphogenesis) =HYPERLINK("http://www.ncbi.nih.gov/gquery/gquery.fcgi?term=BMPR1A"	BMPR1A) 255 3 1.934874 -0.698689 271 211.07 0.778856
=HYPERLINK("http://www.godatabase.org/cgi-bin/go.cgi?query=GO:0034960&auto_wild_cards=yes&view=query&action=query&search_constraint=terms"	GO:0034960_cellular_biopolymer_metabolic_process) =HYPERLINK("http://www.ncbi.nih.gov/gquery/gquery.fcgi?term=CCNE1"	CCNE1) 1395 11 1.296851 -0.698310 272 211.11 0.776140
=HYPERLINK("http://www.godatabase.org/cgi-bin/go.cgi?query=GO:0034960&auto_wild_cards=yes&view=query&action=query&search_constraint=terms"	GO:0034960_cellular_biopolymer_metabolic_process) =HYPERLINK("http://www.ncbi.nih.gov/gquery/gquery.fcgi?term=CCND1"	CCND1) 1395 11 1.296851 -0.698310 272 211.11 0.776140
=HYPERLINK("http://www.godatabase.org/cgi-bin/go.cgi?query=GO:0034960&auto_wild_cards=yes&view=query&action=query&search_constraint=terms"	GO:0034960_cellular_biopolymer_metabolic_process) =HYPERLINK("http://www.ncbi.nih.gov/gquery/gquery.fcgi?term=UBE2D3"	UBE2D3) 1395 11 1.296851 -0.698310 272 211.11 0.776140
=HYPERLINK("http://www.godatabase.org/cgi-bin/go.cgi?query=GO:0034960&auto_wild_cards=yes&view=query&action=query&search_constraint=terms"	GO:0034960_cellular_biopolymer_metabolic_process) =HYPERLINK("http://www.ncbi.nih.gov/gquery/gquery.fcgi?term=ATF4"	ATF4) 1395 11 1.296851 -0.698310 272 211.11 0.776140
=HYPERLINK("http://www.godatabase.org/cgi-bin/go.cgi?query=GO:0034960&auto_wild_cards=yes&view=query&action=query&search_constraint=terms"	GO:0034960_cellular_biopolymer_metabolic_process) =HYPERLINK("http://www.ncbi.nih.gov/gquery/gquery.fcgi?term=HSP90AA1"	HSP90AA1) 1395 11 1.296851 -0.698310 272 211.11 0.776140
=HYPERLINK("http://www.godatabase.org/cgi-bin/go.cgi?query=GO:0034960&auto_wild_cards=yes&view=query&action=query&search_constraint=terms"	GO:0034960_cellular_biopolymer_metabolic_process) =HYPERLINK("http://www.ncbi.nih.gov/gquery/gquery.fcgi?term=PAX6"	PAX6) 1395 11 1.296851 -0.698310 272 211.11 0.776140
=HYPERLINK("http://www.godatabase.org/cgi-bin/go.cgi?query=GO:0034960&auto_wild_cards=yes&view=query&action=query&search_constraint=terms"	GO:0034960_cellular_biopolymer_metabolic_process) =HYPERLINK("http://www.ncbi.nih.gov/gquery/gquery.fcgi?term=NEO1"	NEO1) 1395 11 1.296851 -0.698310 272 211.11 0.776140
=HYPERLINK("http://www.godatabase.org/cgi-bin/go.cgi?query=GO:0034960&auto_wild_cards=yes&view=query&action=query&search_constraint=terms"	GO:0034960_cellular_biopolymer_metabolic_process) =HYPERLINK("http://www.ncbi.nih.gov/gquery/gquery.fcgi?term=AGRN"	AGRN) 1395 11 1.296851 -0.698310 272 211.11 0.776140
=HYPERLINK("http://www.godatabase.org/cgi-bin/go.cgi?query=GO:0034960&auto_wild_cards=yes&view=query&action=query&search_constraint=terms"	GO:0034960_cellular_biopolymer_metabolic_process) =HYPERLINK("http://www.ncbi.nih.gov/gquery/gquery.fcgi?term=YWHAE"	YWHAE) 1395 11 1.296851 -0.698310 272 211.11 0.776140
=HYPERLINK("http://www.godatabase.org/cgi-bin/go.cgi?query=GO:0034960&auto_wild_cards=yes&view=query&action=query&search_constraint=terms"	GO:0034960_cellular_biopolymer_metabolic_process) =HYPERLINK("http://www.ncbi.nih.gov/gquery/gquery.fcgi?term=MYBBP1A"	MYBBP1A) 1395 11 1.296851 -0.698310 272 211.11 0.776140
=HYPERLINK("http://www.godatabase.org/cgi-bin/go.cgi?query=GO:0034960&auto_wild_cards=yes&view=query&action=query&search_constraint=terms"	GO:0034960_cellular_biopolymer_metabolic_process) =HYPERLINK("http://www.ncbi.nih.gov/gquery/gquery.fcgi?term=ZIC3"	ZIC3) 1395 11 1.296851 -0.698310 272 211.11 0.776140
=HYPERLINK("http://www.godatabase.org/cgi-bin/go.cgi?query=GO:0009799&auto_wild_cards=yes&view=query&action=query&search_constraint=terms"	GO:0009799_determination_of_symmetry) =HYPERLINK("http://www.ncbi.nih.gov/gquery/gquery.fcgi?term=ZIC3"	ZIC3) 37 1 4.444981 -0.693104 276 213.73 0.774384
=HYPERLINK("http://www.godatabase.org/cgi-bin/go.cgi?query=GO:0009855&auto_wild_cards=yes&view=query&action=query&search_constraint=terms"	GO:0009855_determination_of_bilateral_symmetry) =HYPERLINK("http://www.ncbi.nih.gov/gquery/gquery.fcgi?term=ZIC3"	ZIC3) 37 1 4.444981 -0.693104 276 213.73 0.774384
=HYPERLINK("http://www.godatabase.org/cgi-bin/go.cgi?query=GO:0032869&auto_wild_cards=yes&view=query&action=query&search_constraint=terms"	GO:0032869_cellular_response_to_insulin_stimulus) =HYPERLINK("http://www.ncbi.nih.gov/gquery/gquery.fcgi?term=RHOQ"	RHOQ) 37 1 4.444981 -0.693104 276 213.73 0.774384
=HYPERLINK("http://www.godatabase.org/cgi-bin/go.cgi?query=GO:0051101&auto_wild_cards=yes&view=query&action=query&search_constraint=terms"	GO:0051101_regulation_of_DNA_binding) =HYPERLINK("http://www.ncbi.nih.gov/gquery/gquery.fcgi?term=CALM1"	CALM1) 37 1 4.444981 -0.693104 276 213.73 0.774384
=HYPERLINK("http://www.godatabase.org/cgi-bin/go.cgi?query=GO:0007154&auto_wild_cards=yes&view=query&action=query&search_constraint=terms"	GO:0007154_cell_communication) =HYPERLINK("http://www.ncbi.nih.gov/gquery/gquery.fcgi?term=LDHA"	LDHA) 1096 9 1.350528 -0.692150 277 213.83 0.771949
=HYPERLINK("http://www.godatabase.org/cgi-bin/go.cgi?query=GO:0007154&auto_wild_cards=yes&view=query&action=query&search_constraint=terms"	GO:0007154_cell_communication) =HYPERLINK("http://www.ncbi.nih.gov/gquery/gquery.fcgi?term=CCND1"	CCND1) 1096 9 1.350528 -0.692150 277 213.83 0.771949
=HYPERLINK("http://www.godatabase.org/cgi-bin/go.cgi?query=GO:0007154&auto_wild_cards=yes&view=query&action=query&search_constraint=terms"	GO:0007154_cell_communication) =HYPERLINK("http://www.ncbi.nih.gov/gquery/gquery.fcgi?term=NUP62"	NUP62) 1096 9 1.350528 -0.692150 277 213.83 0.771949
=HYPERLINK("http://www.godatabase.org/cgi-bin/go.cgi?query=GO:0007154&auto_wild_cards=yes&view=query&action=query&search_constraint=terms"	GO:0007154_cell_communication) =HYPERLINK("http://www.ncbi.nih.gov/gquery/gquery.fcgi?term=SFRP2"	SFRP2) 1096 9 1.350528 -0.692150 277 213.83 0.771949
=HYPERLINK("http://www.godatabase.org/cgi-bin/go.cgi?query=GO:0007154&auto_wild_cards=yes&view=query&action=query&search_constraint=terms"	GO:0007154_cell_communication) =HYPERLINK("http://www.ncbi.nih.gov/gquery/gquery.fcgi?term=DNAJA1"	DNAJA1) 1096 9 1.350528 -0.692150 277 213.83 0.771949
=HYPERLINK("http://www.godatabase.org/cgi-bin/go.cgi?query=GO:0007154&auto_wild_cards=yes&view=query&action=query&search_constraint=terms"	GO:0007154_cell_communication) =HYPERLINK("http://www.ncbi.nih.gov/gquery/gquery.fcgi?term=PAX6"	PAX6) 1096 9 1.350528 -0.692150 277 213.83 0.771949
=HYPERLINK("http://www.godatabase.org/cgi-bin/go.cgi?query=GO:0007154&auto_wild_cards=yes&view=query&action=query&search_constraint=terms"	GO:0007154_cell_communication) =HYPERLINK("http://www.ncbi.nih.gov/gquery/gquery.fcgi?term=RAP1B"	RAP1B) 1096 9 1.350528 -0.692150 277 213.83 0.771949
=HYPERLINK("http://www.godatabase.org/cgi-bin/go.cgi?query=GO:0007154&auto_wild_cards=yes&view=query&action=query&search_constraint=terms"	GO:0007154_cell_communication) =HYPERLINK("http://www.ncbi.nih.gov/gquery/gquery.fcgi?term=AGRN"	AGRN) 1096 9 1.350528 -0.692150 277 213.83 0.771949
=HYPERLINK("http://www.godatabase.org/cgi-bin/go.cgi?query=GO:0007154&auto_wild_cards=yes&view=query&action=query&search_constraint=terms"	GO:0007154_cell_communication) =HYPERLINK("http://www.ncbi.nih.gov/gquery/gquery.fcgi?term=BMPR1A"	BMPR1A) 1096 9 1.350528 -0.692150 277 213.83 0.771949
=HYPERLINK("http://www.godatabase.org/cgi-bin/go.cgi?query=GO:0034961&auto_wild_cards=yes&view=query&action=query&search_constraint=terms"	GO:0034961_cellular_biopolymer_biosynthetic_process) =HYPERLINK("http://www.ncbi.nih.gov/gquery/gquery.fcgi?term=CCNE1"	CCNE1) 804 7 1.431903 -0.688760 278 214.27 0.770755
=HYPERLINK("http://www.godatabase.org/cgi-bin/go.cgi?query=GO:0034961&auto_wild_cards=yes&view=query&action=query&search_constraint=terms"	GO:0034961_cellular_biopolymer_biosynthetic_process) =HYPERLINK("http://www.ncbi.nih.gov/gquery/gquery.fcgi?term=ATF4"	ATF4) 804 7 1.431903 -0.688760 278 214.27 0.770755
=HYPERLINK("http://www.godatabase.org/cgi-bin/go.cgi?query=GO:0034961&auto_wild_cards=yes&view=query&action=query&search_constraint=terms"	GO:0034961_cellular_biopolymer_biosynthetic_process) =HYPERLINK("http://www.ncbi.nih.gov/gquery/gquery.fcgi?term=PAX6"	PAX6) 804 7 1.431903 -0.688760 278 214.27 0.770755
=HYPERLINK("http://www.godatabase.org/cgi-bin/go.cgi?query=GO:0034961&auto_wild_cards=yes&view=query&action=query&search_constraint=terms"	GO:0034961_cellular_biopolymer_biosynthetic_process) =HYPERLINK("http://www.ncbi.nih.gov/gquery/gquery.fcgi?term=NEO1"	NEO1) 804 7 1.431903 -0.688760 278 214.27 0.770755
=HYPERLINK("http://www.godatabase.org/cgi-bin/go.cgi?query=GO:0034961&auto_wild_cards=yes&view=query&action=query&search_constraint=terms"	GO:0034961_cellular_biopolymer_biosynthetic_process) =HYPERLINK("http://www.ncbi.nih.gov/gquery/gquery.fcgi?term=AGRN"	AGRN) 804 7 1.431903 -0.688760 278 214.27 0.770755
=HYPERLINK("http://www.godatabase.org/cgi-bin/go.cgi?query=GO:0034961&auto_wild_cards=yes&view=query&action=query&search_constraint=terms"	GO:0034961_cellular_biopolymer_biosynthetic_process) =HYPERLINK("http://www.ncbi.nih.gov/gquery/gquery.fcgi?term=MYBBP1A"	MYBBP1A) 804 7 1.431903 -0.688760 278 214.27 0.770755
=HYPERLINK("http://www.godatabase.org/cgi-bin/go.cgi?query=GO:0034961&auto_wild_cards=yes&view=query&action=query&search_constraint=terms"	GO:0034961_cellular_biopolymer_biosynthetic_process) =HYPERLINK("http://www.ncbi.nih.gov/gquery/gquery.fcgi?term=ZIC3"	ZIC3) 804 7 1.431903 -0.688760 278 214.27 0.770755
=HYPERLINK("http://www.godatabase.org/cgi-bin/go.cgi?query=GO:0007169&auto_wild_cards=yes&view=query&action=query&search_constraint=terms"	GO:0007169_transmembrane_receptor_protein_tyrosine_kinase_signaling_pathway) =HYPERLINK("http://www.ncbi.nih.gov/gquery/gquery.fcgi?term=NUP62"	NUP62) 139 2 2.366393 -0.685254 280 215.05 0.768036
=HYPERLINK("http://www.godatabase.org/cgi-bin/go.cgi?query=GO:0007169&auto_wild_cards=yes&view=query&action=query&search_constraint=terms"	GO:0007169_transmembrane_receptor_protein_tyrosine_kinase_signaling_pathway) =HYPERLINK("http://www.ncbi.nih.gov/gquery/gquery.fcgi?term=AGRN"	AGRN) 139 2 2.366393 -0.685254 280 215.05 0.768036
=HYPERLINK("http://www.godatabase.org/cgi-bin/go.cgi?query=GO:0034613&auto_wild_cards=yes&view=query&action=query&search_constraint=terms"	GO:0034613_cellular_protein_localization) =HYPERLINK("http://www.ncbi.nih.gov/gquery/gquery.fcgi?term=PAX6"	PAX6) 139 2 2.366393 -0.685254 280 215.05 0.768036
=HYPERLINK("http://www.godatabase.org/cgi-bin/go.cgi?query=GO:0034613&auto_wild_cards=yes&view=query&action=query&search_constraint=terms"	GO:0034613_cellular_protein_localization) =HYPERLINK("http://www.ncbi.nih.gov/gquery/gquery.fcgi?term=YWHAE"	YWHAE) 139 2 2.366393 -0.685254 280 215.05 0.768036
=HYPERLINK("http://www.godatabase.org/cgi-bin/go.cgi?query=GO:0043284&auto_wild_cards=yes&view=query&action=query&search_constraint=terms"	GO:0043284_biopolymer_biosynthetic_process) =HYPERLINK("http://www.ncbi.nih.gov/gquery/gquery.fcgi?term=CCNE1"	CCNE1) 807 7 1.426580 -0.683003 281 215.17 0.765730
=HYPERLINK("http://www.godatabase.org/cgi-bin/go.cgi?query=GO:0043284&auto_wild_cards=yes&view=query&action=query&search_constraint=terms"	GO:0043284_biopolymer_biosynthetic_process) =HYPERLINK("http://www.ncbi.nih.gov/gquery/gquery.fcgi?term=ATF4"	ATF4) 807 7 1.426580 -0.683003 281 215.17 0.765730
=HYPERLINK("http://www.godatabase.org/cgi-bin/go.cgi?query=GO:0043284&auto_wild_cards=yes&view=query&action=query&search_constraint=terms"	GO:0043284_biopolymer_biosynthetic_process) =HYPERLINK("http://www.ncbi.nih.gov/gquery/gquery.fcgi?term=PAX6"	PAX6) 807 7 1.426580 -0.683003 281 215.17 0.765730
=HYPERLINK("http://www.godatabase.org/cgi-bin/go.cgi?query=GO:0043284&auto_wild_cards=yes&view=query&action=query&search_constraint=terms"	GO:0043284_biopolymer_biosynthetic_process) =HYPERLINK("http://www.ncbi.nih.gov/gquery/gquery.fcgi?term=NEO1"	NEO1) 807 7 1.426580 -0.683003 281 215.17 0.765730
=HYPERLINK("http://www.godatabase.org/cgi-bin/go.cgi?query=GO:0043284&auto_wild_cards=yes&view=query&action=query&search_constraint=terms"	GO:0043284_biopolymer_biosynthetic_process) =HYPERLINK("http://www.ncbi.nih.gov/gquery/gquery.fcgi?term=AGRN"	AGRN) 807 7 1.426580 -0.683003 281 215.17 0.765730
=HYPERLINK("http://www.godatabase.org/cgi-bin/go.cgi?query=GO:0043284&auto_wild_cards=yes&view=query&action=query&search_constraint=terms"	GO:0043284_biopolymer_biosynthetic_process) =HYPERLINK("http://www.ncbi.nih.gov/gquery/gquery.fcgi?term=MYBBP1A"	MYBBP1A) 807 7 1.426580 -0.683003 281 215.17 0.765730
=HYPERLINK("http://www.godatabase.org/cgi-bin/go.cgi?query=GO:0043284&auto_wild_cards=yes&view=query&action=query&search_constraint=terms"	GO:0043284_biopolymer_biosynthetic_process) =HYPERLINK("http://www.ncbi.nih.gov/gquery/gquery.fcgi?term=ZIC3"	ZIC3) 807 7 1.426580 -0.683003 281 215.17 0.765730
=HYPERLINK("http://www.godatabase.org/cgi-bin/go.cgi?query=GO:0042493&auto_wild_cards=yes&view=query&action=query&search_constraint=terms"	GO:0042493_response_to_drug) =HYPERLINK("http://www.ncbi.nih.gov/gquery/gquery.fcgi?term=EI24"	EI24) 38 1 4.328008 -0.682758 284 218.77 0.770317
=HYPERLINK("http://www.godatabase.org/cgi-bin/go.cgi?query=GO:0045580&auto_wild_cards=yes&view=query&action=query&search_constraint=terms"	GO:0045580_regulation_of_T_cell_differentiation) =HYPERLINK("http://www.ncbi.nih.gov/gquery/gquery.fcgi?term=HSP90AA1"	HSP90AA1) 38 1 4.328008 -0.682758 284 218.77 0.770317
=HYPERLINK("http://www.godatabase.org/cgi-bin/go.cgi?query=GO:0051348&auto_wild_cards=yes&view=query&action=query&search_constraint=terms"	GO:0051348_negative_regulation_of_transferase_activity) =HYPERLINK("http://www.ncbi.nih.gov/gquery/gquery.fcgi?term=NUP62"	NUP62) 38 1 4.328008 -0.682758 284 218.77 0.770317
=HYPERLINK("http://www.godatabase.org/cgi-bin/go.cgi?query=GO:0016044&auto_wild_cards=yes&view=query&action=query&search_constraint=terms"	GO:0016044_membrane_organization) =HYPERLINK("http://www.ncbi.nih.gov/gquery/gquery.fcgi?term=AGRN"	AGRN) 140 2 2.349490 -0.680564 285 219.01 0.768456
=HYPERLINK("http://www.godatabase.org/cgi-bin/go.cgi?query=GO:0016044&auto_wild_cards=yes&view=query&action=query&search_constraint=terms"	GO:0016044_membrane_organization) =HYPERLINK("http://www.ncbi.nih.gov/gquery/gquery.fcgi?term=NEO1"	NEO1) 140 2 2.349490 -0.680564 285 219.01 0.768456
=HYPERLINK("http://www.godatabase.org/cgi-bin/go.cgi?query=GO:0003006&auto_wild_cards=yes&view=query&action=query&search_constraint=terms"	GO:0003006_reproductive_developmental_process) =HYPERLINK("http://www.ncbi.nih.gov/gquery/gquery.fcgi?term=CSDA"	CSDA) 141 2 2.332827 -0.675918 287 219.5 0.764808
=HYPERLINK("http://www.godatabase.org/cgi-bin/go.cgi?query=GO:0003006&auto_wild_cards=yes&view=query&action=query&search_constraint=terms"	GO:0003006_reproductive_developmental_process) =HYPERLINK("http://www.ncbi.nih.gov/gquery/gquery.fcgi?term=BMPR1A"	BMPR1A) 141 2 2.332827 -0.675918 287 219.5 0.764808
=HYPERLINK("http://www.godatabase.org/cgi-bin/go.cgi?query=GO:0070727&auto_wild_cards=yes&view=query&action=query&search_constraint=terms"	GO:0070727_cellular_macromolecule_localization) =HYPERLINK("http://www.ncbi.nih.gov/gquery/gquery.fcgi?term=PAX6"	PAX6) 141 2 2.332827 -0.675918 287 219.5 0.764808
=HYPERLINK("http://www.godatabase.org/cgi-bin/go.cgi?query=GO:0070727&auto_wild_cards=yes&view=query&action=query&search_constraint=terms"	GO:0070727_cellular_macromolecule_localization) =HYPERLINK("http://www.ncbi.nih.gov/gquery/gquery.fcgi?term=YWHAE"	YWHAE) 141 2 2.332827 -0.675918 287 219.5 0.764808
=HYPERLINK("http://www.godatabase.org/cgi-bin/go.cgi?query=GO:0031326&auto_wild_cards=yes&view=query&action=query&search_constraint=terms"	GO:0031326_regulation_of_cellular_biosynthetic_process) =HYPERLINK("http://www.ncbi.nih.gov/gquery/gquery.fcgi?term=ATF4"	ATF4) 812 7 1.417796 -0.673503 288 220.2 0.764583
=HYPERLINK("http://www.godatabase.org/cgi-bin/go.cgi?query=GO:0031326&auto_wild_cards=yes&view=query&action=query&search_constraint=terms"	GO:0031326_regulation_of_cellular_biosynthetic_process) =HYPERLINK("http://www.ncbi.nih.gov/gquery/gquery.fcgi?term=HSP90AA1"	HSP90AA1) 812 7 1.417796 -0.673503 288 220.2 0.764583
=HYPERLINK("http://www.godatabase.org/cgi-bin/go.cgi?query=GO:0031326&auto_wild_cards=yes&view=query&action=query&search_constraint=terms"	GO:0031326_regulation_of_cellular_biosynthetic_process) =HYPERLINK("http://www.ncbi.nih.gov/gquery/gquery.fcgi?term=PAX6"	PAX6) 812 7 1.417796 -0.673503 288 220.2 0.764583
=HYPERLINK("http://www.godatabase.org/cgi-bin/go.cgi?query=GO:0031326&auto_wild_cards=yes&view=query&action=query&search_constraint=terms"	GO:0031326_regulation_of_cellular_biosynthetic_process) =HYPERLINK("http://www.ncbi.nih.gov/gquery/gquery.fcgi?term=NEO1"	NEO1) 812 7 1.417796 -0.673503 288 220.2 0.764583
=HYPERLINK("http://www.godatabase.org/cgi-bin/go.cgi?query=GO:0031326&auto_wild_cards=yes&view=query&action=query&search_constraint=terms"	GO:0031326_regulation_of_cellular_biosynthetic_process) =HYPERLINK("http://www.ncbi.nih.gov/gquery/gquery.fcgi?term=AGRN"	AGRN) 812 7 1.417796 -0.673503 288 220.2 0.764583
=HYPERLINK("http://www.godatabase.org/cgi-bin/go.cgi?query=GO:0031326&auto_wild_cards=yes&view=query&action=query&search_constraint=terms"	GO:0031326_regulation_of_cellular_biosynthetic_process) =HYPERLINK("http://www.ncbi.nih.gov/gquery/gquery.fcgi?term=MYBBP1A"	MYBBP1A) 812 7 1.417796 -0.673503 288 220.2 0.764583
=HYPERLINK("http://www.godatabase.org/cgi-bin/go.cgi?query=GO:0031326&auto_wild_cards=yes&view=query&action=query&search_constraint=terms"	GO:0031326_regulation_of_cellular_biosynthetic_process) =HYPERLINK("http://www.ncbi.nih.gov/gquery/gquery.fcgi?term=ZIC3"	ZIC3) 812 7 1.417796 -0.673503 288 220.2 0.764583
=HYPERLINK("http://www.godatabase.org/cgi-bin/go.cgi?query=GO:0006511&auto_wild_cards=yes&view=query&action=query&search_constraint=terms"	GO:0006511_ubiquitin-dependent_protein_catabolic_process) =HYPERLINK("http://www.ncbi.nih.gov/gquery/gquery.fcgi?term=UBE2D3"	UBE2D3) 39 1 4.217033 -0.672713 292 223.06 0.763904
=HYPERLINK("http://www.godatabase.org/cgi-bin/go.cgi?query=GO:0042475&auto_wild_cards=yes&view=query&action=query&search_constraint=terms"	GO:0042475_odontogenesis_of_dentine-containing_tooth) =HYPERLINK("http://www.ncbi.nih.gov/gquery/gquery.fcgi?term=BMPR1A"	BMPR1A) 39 1 4.217033 -0.672713 292 223.06 0.763904
=HYPERLINK("http://www.godatabase.org/cgi-bin/go.cgi?query=GO:0048663&auto_wild_cards=yes&view=query&action=query&search_constraint=terms"	GO:0048663_neuron_fate_commitment) =HYPERLINK("http://www.ncbi.nih.gov/gquery/gquery.fcgi?term=PAX6"	PAX6) 39 1 4.217033 -0.672713 292 223.06 0.763904
=HYPERLINK("http://www.godatabase.org/cgi-bin/go.cgi?query=GO:0070201&auto_wild_cards=yes&view=query&action=query&search_constraint=terms"	GO:0070201_regulation_of_establishment_of_protein_localization) =HYPERLINK("http://www.ncbi.nih.gov/gquery/gquery.fcgi?term=RHOQ"	RHOQ) 39 1 4.217033 -0.672713 292 223.06 0.763904
=HYPERLINK("http://www.godatabase.org/cgi-bin/go.cgi?query=GO:0009889&auto_wild_cards=yes&view=query&action=query&search_constraint=terms"	GO:0009889_regulation_of_biosynthetic_process) =HYPERLINK("http://www.ncbi.nih.gov/gquery/gquery.fcgi?term=ATF4"	ATF4) 815 7 1.412577 -0.667859 293 223.53 0.762901
=HYPERLINK("http://www.godatabase.org/cgi-bin/go.cgi?query=GO:0009889&auto_wild_cards=yes&view=query&action=query&search_constraint=terms"	GO:0009889_regulation_of_biosynthetic_process) =HYPERLINK("http://www.ncbi.nih.gov/gquery/gquery.fcgi?term=HSP90AA1"	HSP90AA1) 815 7 1.412577 -0.667859 293 223.53 0.762901
=HYPERLINK("http://www.godatabase.org/cgi-bin/go.cgi?query=GO:0009889&auto_wild_cards=yes&view=query&action=query&search_constraint=terms"	GO:0009889_regulation_of_biosynthetic_process) =HYPERLINK("http://www.ncbi.nih.gov/gquery/gquery.fcgi?term=PAX6"	PAX6) 815 7 1.412577 -0.667859 293 223.53 0.762901
=HYPERLINK("http://www.godatabase.org/cgi-bin/go.cgi?query=GO:0009889&auto_wild_cards=yes&view=query&action=query&search_constraint=terms"	GO:0009889_regulation_of_biosynthetic_process) =HYPERLINK("http://www.ncbi.nih.gov/gquery/gquery.fcgi?term=NEO1"	NEO1) 815 7 1.412577 -0.667859 293 223.53 0.762901
=HYPERLINK("http://www.godatabase.org/cgi-bin/go.cgi?query=GO:0009889&auto_wild_cards=yes&view=query&action=query&search_constraint=terms"	GO:0009889_regulation_of_biosynthetic_process) =HYPERLINK("http://www.ncbi.nih.gov/gquery/gquery.fcgi?term=AGRN"	AGRN) 815 7 1.412577 -0.667859 293 223.53 0.762901
=HYPERLINK("http://www.godatabase.org/cgi-bin/go.cgi?query=GO:0009889&auto_wild_cards=yes&view=query&action=query&search_constraint=terms"	GO:0009889_regulation_of_biosynthetic_process) =HYPERLINK("http://www.ncbi.nih.gov/gquery/gquery.fcgi?term=MYBBP1A"	MYBBP1A) 815 7 1.412577 -0.667859 293 223.53 0.762901
=HYPERLINK("http://www.godatabase.org/cgi-bin/go.cgi?query=GO:0009889&auto_wild_cards=yes&view=query&action=query&search_constraint=terms"	GO:0009889_regulation_of_biosynthetic_process) =HYPERLINK("http://www.ncbi.nih.gov/gquery/gquery.fcgi?term=ZIC3"	ZIC3) 815 7 1.412577 -0.667859 293 223.53 0.762901
=HYPERLINK("http://www.godatabase.org/cgi-bin/go.cgi?query=GO:0035272&auto_wild_cards=yes&view=query&action=query&search_constraint=terms"	GO:0035272_exocrine_system_development) =HYPERLINK("http://www.ncbi.nih.gov/gquery/gquery.fcgi?term=PAX6"	PAX6) 40 1 4.111607 -0.662952 294 226.16 0.769252
=HYPERLINK("http://www.godatabase.org/cgi-bin/go.cgi?query=GO:0045449&auto_wild_cards=yes&view=query&action=query&search_constraint=terms"	GO:0045449_regulation_of_transcription) =HYPERLINK("http://www.ncbi.nih.gov/gquery/gquery.fcgi?term=ATF4"	ATF4) 676 6 1.459742 -0.658228 295 226.7 0.768475
=HYPERLINK("http://www.godatabase.org/cgi-bin/go.cgi?query=GO:0045449&auto_wild_cards=yes&view=query&action=query&search_constraint=terms"	GO:0045449_regulation_of_transcription) =HYPERLINK("http://www.ncbi.nih.gov/gquery/gquery.fcgi?term=PAX6"	PAX6) 676 6 1.459742 -0.658228 295 226.7 0.768475
=HYPERLINK("http://www.godatabase.org/cgi-bin/go.cgi?query=GO:0045449&auto_wild_cards=yes&view=query&action=query&search_constraint=terms"	GO:0045449_regulation_of_transcription) =HYPERLINK("http://www.ncbi.nih.gov/gquery/gquery.fcgi?term=NEO1"	NEO1) 676 6 1.459742 -0.658228 295 226.7 0.768475
=HYPERLINK("http://www.godatabase.org/cgi-bin/go.cgi?query=GO:0045449&auto_wild_cards=yes&view=query&action=query&search_constraint=terms"	GO:0045449_regulation_of_transcription) =HYPERLINK("http://www.ncbi.nih.gov/gquery/gquery.fcgi?term=AGRN"	AGRN) 676 6 1.459742 -0.658228 295 226.7 0.768475
=HYPERLINK("http://www.godatabase.org/cgi-bin/go.cgi?query=GO:0045449&auto_wild_cards=yes&view=query&action=query&search_constraint=terms"	GO:0045449_regulation_of_transcription) =HYPERLINK("http://www.ncbi.nih.gov/gquery/gquery.fcgi?term=MYBBP1A"	MYBBP1A) 676 6 1.459742 -0.658228 295 226.7 0.768475
=HYPERLINK("http://www.godatabase.org/cgi-bin/go.cgi?query=GO:0045449&auto_wild_cards=yes&view=query&action=query&search_constraint=terms"	GO:0045449_regulation_of_transcription) =HYPERLINK("http://www.ncbi.nih.gov/gquery/gquery.fcgi?term=ZIC3"	ZIC3) 676 6 1.459742 -0.658228 295 226.7 0.768475
=HYPERLINK("http://www.godatabase.org/cgi-bin/go.cgi?query=GO:0006260&auto_wild_cards=yes&view=query&action=query&search_constraint=terms"	GO:0006260_DNA_replication) =HYPERLINK("http://www.ncbi.nih.gov/gquery/gquery.fcgi?term=CCNE1"	CCNE1) 41 1 4.011324 -0.653461 299 230.65 0.771405
=HYPERLINK("http://www.godatabase.org/cgi-bin/go.cgi?query=GO:0010551&auto_wild_cards=yes&view=query&action=query&search_constraint=terms"	GO:0010551_regulation_of_specific_transcription_from_RNA_polymerase_II_promoter) =HYPERLINK("http://www.ncbi.nih.gov/gquery/gquery.fcgi?term=PAX6"	PAX6) 41 1 4.011324 -0.653461 299 230.65 0.771405
=HYPERLINK("http://www.godatabase.org/cgi-bin/go.cgi?query=GO:0015980&auto_wild_cards=yes&view=query&action=query&search_constraint=terms"	GO:0015980_energy_derivation_by_oxidation_of_organic_compounds) =HYPERLINK("http://www.ncbi.nih.gov/gquery/gquery.fcgi?term=MYBBP1A"	MYBBP1A) 41 1 4.011324 -0.653461 299 230.65 0.771405
=HYPERLINK("http://www.godatabase.org/cgi-bin/go.cgi?query=GO:0032569&auto_wild_cards=yes&view=query&action=query&search_constraint=terms"	GO:0032569_specific_transcription_from_RNA_polymerase_II_promoter) =HYPERLINK("http://www.ncbi.nih.gov/gquery/gquery.fcgi?term=PAX6"	PAX6) 41 1 4.011324 -0.653461 299 230.65 0.771405
=HYPERLINK("http://www.godatabase.org/cgi-bin/go.cgi?query=GO:0005975&auto_wild_cards=yes&view=query&action=query&search_constraint=terms"	GO:0005975_carbohydrate_metabolic_process) =HYPERLINK("http://www.ncbi.nih.gov/gquery/gquery.fcgi?term=ATF4"	ATF4) 146 2 2.252935 -0.653324 300 231.13 0.770433
=HYPERLINK("http://www.godatabase.org/cgi-bin/go.cgi?query=GO:0005975&auto_wild_cards=yes&view=query&action=query&search_constraint=terms"	GO:0005975_carbohydrate_metabolic_process) =HYPERLINK("http://www.ncbi.nih.gov/gquery/gquery.fcgi?term=ADK"	ADK) 146 2 2.252935 -0.653324 300 231.13 0.770433
=HYPERLINK("http://www.godatabase.org/cgi-bin/go.cgi?query=GO:0006006&auto_wild_cards=yes&view=query&action=query&search_constraint=terms"	GO:0006006_glucose_metabolic_process) =HYPERLINK("http://www.ncbi.nih.gov/gquery/gquery.fcgi?term=ATF4"	ATF4) 42 1 3.915816 -0.644228 306 235.6 0.769935
=HYPERLINK("http://www.godatabase.org/cgi-bin/go.cgi?query=GO:0008361&auto_wild_cards=yes&view=query&action=query&search_constraint=terms"	GO:0008361_regulation_of_cell_size) =HYPERLINK("http://www.ncbi.nih.gov/gquery/gquery.fcgi?term=EI24"	EI24) 42 1 3.915816 -0.644228 306 235.6 0.769935
=HYPERLINK("http://www.godatabase.org/cgi-bin/go.cgi?query=GO:0019941&auto_wild_cards=yes&view=query&action=query&search_constraint=terms"	GO:0019941_modification-dependent_protein_catabolic_process) =HYPERLINK("http://www.ncbi.nih.gov/gquery/gquery.fcgi?term=UBE2D3"	UBE2D3) 42 1 3.915816 -0.644228 306 235.6 0.769935
=HYPERLINK("http://www.godatabase.org/cgi-bin/go.cgi?query=GO:0042476&auto_wild_cards=yes&view=query&action=query&search_constraint=terms"	GO:0042476_odontogenesis) =HYPERLINK("http://www.ncbi.nih.gov/gquery/gquery.fcgi?term=BMPR1A"	BMPR1A) 42 1 3.915816 -0.644228 306 235.6 0.769935
=HYPERLINK("http://www.godatabase.org/cgi-bin/go.cgi?query=GO:0043632&auto_wild_cards=yes&view=query&action=query&search_constraint=terms"	GO:0043632_modification-dependent_macromolecule_catabolic_process) =HYPERLINK("http://www.ncbi.nih.gov/gquery/gquery.fcgi?term=UBE2D3"	UBE2D3) 42 1 3.915816 -0.644228 306 235.6 0.769935
=HYPERLINK("http://www.godatabase.org/cgi-bin/go.cgi?query=GO:0051603&auto_wild_cards=yes&view=query&action=query&search_constraint=terms"	GO:0051603_proteolysis_involved_in_cellular_protein_catabolic_process) =HYPERLINK("http://www.ncbi.nih.gov/gquery/gquery.fcgi?term=UBE2D3"	UBE2D3) 42 1 3.915816 -0.644228 306 235.6 0.769935
=HYPERLINK("http://www.godatabase.org/cgi-bin/go.cgi?query=GO:0008283&auto_wild_cards=yes&view=query&action=query&search_constraint=terms"	GO:0008283_cell_proliferation) =HYPERLINK("http://www.ncbi.nih.gov/gquery/gquery.fcgi?term=CCND1"	CCND1) 544 5 1.511620 -0.638509 307 236.11 0.769088
=HYPERLINK("http://www.godatabase.org/cgi-bin/go.cgi?query=GO:0008283&auto_wild_cards=yes&view=query&action=query&search_constraint=terms"	GO:0008283_cell_proliferation) =HYPERLINK("http://www.ncbi.nih.gov/gquery/gquery.fcgi?term=NUP62"	NUP62) 544 5 1.511620 -0.638509 307 236.11 0.769088
=HYPERLINK("http://www.godatabase.org/cgi-bin/go.cgi?query=GO:0008283&auto_wild_cards=yes&view=query&action=query&search_constraint=terms"	GO:0008283_cell_proliferation) =HYPERLINK("http://www.ncbi.nih.gov/gquery/gquery.fcgi?term=PAX6"	PAX6) 544 5 1.511620 -0.638509 307 236.11 0.769088
=HYPERLINK("http://www.godatabase.org/cgi-bin/go.cgi?query=GO:0008283&auto_wild_cards=yes&view=query&action=query&search_constraint=terms"	GO:0008283_cell_proliferation) =HYPERLINK("http://www.ncbi.nih.gov/gquery/gquery.fcgi?term=RAP1B"	RAP1B) 544 5 1.511620 -0.638509 307 236.11 0.769088
=HYPERLINK("http://www.godatabase.org/cgi-bin/go.cgi?query=GO:0008283&auto_wild_cards=yes&view=query&action=query&search_constraint=terms"	GO:0008283_cell_proliferation) =HYPERLINK("http://www.ncbi.nih.gov/gquery/gquery.fcgi?term=BMPR1A"	BMPR1A) 544 5 1.511620 -0.638509 307 236.11 0.769088
=HYPERLINK("http://www.godatabase.org/cgi-bin/go.cgi?query=GO:0007224&auto_wild_cards=yes&view=query&action=query&search_constraint=terms"	GO:0007224_smoothened_signaling_pathway) =HYPERLINK("http://www.ncbi.nih.gov/gquery/gquery.fcgi?term=PAX6"	PAX6) 43 1 3.824751 -0.635239 310 239.86 0.773742
=HYPERLINK("http://www.godatabase.org/cgi-bin/go.cgi?query=GO:0010001&auto_wild_cards=yes&view=query&action=query&search_constraint=terms"	GO:0010001_glial_cell_differentiation) =HYPERLINK("http://www.ncbi.nih.gov/gquery/gquery.fcgi?term=PAX6"	PAX6) 43 1 3.824751 -0.635239 310 239.86 0.773742
=HYPERLINK("http://www.godatabase.org/cgi-bin/go.cgi?query=GO:0032868&auto_wild_cards=yes&view=query&action=query&search_constraint=terms"	GO:0032868_response_to_insulin_stimulus) =HYPERLINK("http://www.ncbi.nih.gov/gquery/gquery.fcgi?term=RHOQ"	RHOQ) 43 1 3.824751 -0.635239 310 239.86 0.773742
=HYPERLINK("http://www.godatabase.org/cgi-bin/go.cgi?query=GO:0042221&auto_wild_cards=yes&view=query&action=query&search_constraint=terms"	GO:0042221_response_to_chemical_stimulus) =HYPERLINK("http://www.ncbi.nih.gov/gquery/gquery.fcgi?term=CCND1"	CCND1) 409 4 1.608453 -0.631110 311 240.06 0.771897
=HYPERLINK("http://www.godatabase.org/cgi-bin/go.cgi?query=GO:0042221&auto_wild_cards=yes&view=query&action=query&search_constraint=terms"	GO:0042221_response_to_chemical_stimulus) =HYPERLINK("http://www.ncbi.nih.gov/gquery/gquery.fcgi?term=EI24"	EI24) 409 4 1.608453 -0.631110 311 240.06 0.771897
=HYPERLINK("http://www.godatabase.org/cgi-bin/go.cgi?query=GO:0042221&auto_wild_cards=yes&view=query&action=query&search_constraint=terms"	GO:0042221_response_to_chemical_stimulus) =HYPERLINK("http://www.ncbi.nih.gov/gquery/gquery.fcgi?term=HSP90AA1"	HSP90AA1) 409 4 1.608453 -0.631110 311 240.06 0.771897
=HYPERLINK("http://www.godatabase.org/cgi-bin/go.cgi?query=GO:0042221&auto_wild_cards=yes&view=query&action=query&search_constraint=terms"	GO:0042221_response_to_chemical_stimulus) =HYPERLINK("http://www.ncbi.nih.gov/gquery/gquery.fcgi?term=RHOQ"	RHOQ) 409 4 1.608453 -0.631110 311 240.06 0.771897
=HYPERLINK("http://www.godatabase.org/cgi-bin/go.cgi?query=GO:0035282&auto_wild_cards=yes&view=query&action=query&search_constraint=terms"	GO:0035282_segmentation) =HYPERLINK("http://www.ncbi.nih.gov/gquery/gquery.fcgi?term=SFRP2"	SFRP2) 44 1 3.737825 -0.626485 314 244.94 0.780064
=HYPERLINK("http://www.godatabase.org/cgi-bin/go.cgi?query=GO:0044257&auto_wild_cards=yes&view=query&action=query&search_constraint=terms"	GO:0044257_cellular_protein_catabolic_process) =HYPERLINK("http://www.ncbi.nih.gov/gquery/gquery.fcgi?term=UBE2D3"	UBE2D3) 44 1 3.737825 -0.626485 314 244.94 0.780064
=HYPERLINK("http://www.godatabase.org/cgi-bin/go.cgi?query=GO:0050808&auto_wild_cards=yes&view=query&action=query&search_constraint=terms"	GO:0050808_synapse_organization) =HYPERLINK("http://www.ncbi.nih.gov/gquery/gquery.fcgi?term=AGRN"	AGRN) 44 1 3.737825 -0.626485 314 244.94 0.780064
=HYPERLINK("http://www.godatabase.org/cgi-bin/go.cgi?query=GO:0007242&auto_wild_cards=yes&view=query&action=query&search_constraint=terms"	GO:0007242_intracellular_signaling_cascade) =HYPERLINK("http://www.ncbi.nih.gov/gquery/gquery.fcgi?term=CCND1"	CCND1) 411 4 1.600626 -0.626152 315 245.09 0.778063
=HYPERLINK("http://www.godatabase.org/cgi-bin/go.cgi?query=GO:0007242&auto_wild_cards=yes&view=query&action=query&search_constraint=terms"	GO:0007242_intracellular_signaling_cascade) =HYPERLINK("http://www.ncbi.nih.gov/gquery/gquery.fcgi?term=NUP62"	NUP62) 411 4 1.600626 -0.626152 315 245.09 0.778063
=HYPERLINK("http://www.godatabase.org/cgi-bin/go.cgi?query=GO:0007242&auto_wild_cards=yes&view=query&action=query&search_constraint=terms"	GO:0007242_intracellular_signaling_cascade) =HYPERLINK("http://www.ncbi.nih.gov/gquery/gquery.fcgi?term=DNAJA1"	DNAJA1) 411 4 1.600626 -0.626152 315 245.09 0.778063
=HYPERLINK("http://www.godatabase.org/cgi-bin/go.cgi?query=GO:0007242&auto_wild_cards=yes&view=query&action=query&search_constraint=terms"	GO:0007242_intracellular_signaling_cascade) =HYPERLINK("http://www.ncbi.nih.gov/gquery/gquery.fcgi?term=RAP1B"	RAP1B) 411 4 1.600626 -0.626152 315 245.09 0.778063
=HYPERLINK("http://www.godatabase.org/cgi-bin/go.cgi?query=GO:0044260&auto_wild_cards=yes&view=query&action=query&search_constraint=terms"	GO:0044260_cellular_macromolecule_metabolic_process) =HYPERLINK("http://www.ncbi.nih.gov/gquery/gquery.fcgi?term=CCNE1"	CCNE1) 1447 11 1.250247 -0.620268 316 245.95 0.778323
=HYPERLINK("http://www.godatabase.org/cgi-bin/go.cgi?query=GO:0044260&auto_wild_cards=yes&view=query&action=query&search_constraint=terms"	GO:0044260_cellular_macromolecule_metabolic_process) =HYPERLINK("http://www.ncbi.nih.gov/gquery/gquery.fcgi?term=CCND1"	CCND1) 1447 11 1.250247 -0.620268 316 245.95 0.778323
=HYPERLINK("http://www.godatabase.org/cgi-bin/go.cgi?query=GO:0044260&auto_wild_cards=yes&view=query&action=query&search_constraint=terms"	GO:0044260_cellular_macromolecule_metabolic_process) =HYPERLINK("http://www.ncbi.nih.gov/gquery/gquery.fcgi?term=UBE2D3"	UBE2D3) 1447 11 1.250247 -0.620268 316 245.95 0.778323
=HYPERLINK("http://www.godatabase.org/cgi-bin/go.cgi?query=GO:0044260&auto_wild_cards=yes&view=query&action=query&search_constraint=terms"	GO:0044260_cellular_macromolecule_metabolic_process) =HYPERLINK("http://www.ncbi.nih.gov/gquery/gquery.fcgi?term=ATF4"	ATF4) 1447 11 1.250247 -0.620268 316 245.95 0.778323
=HYPERLINK("http://www.godatabase.org/cgi-bin/go.cgi?query=GO:0044260&auto_wild_cards=yes&view=query&action=query&search_constraint=terms"	GO:0044260_cellular_macromolecule_metabolic_process) =HYPERLINK("http://www.ncbi.nih.gov/gquery/gquery.fcgi?term=HSP90AA1"	HSP90AA1) 1447 11 1.250247 -0.620268 316 245.95 0.778323
=HYPERLINK("http://www.godatabase.org/cgi-bin/go.cgi?query=GO:0044260&auto_wild_cards=yes&view=query&action=query&search_constraint=terms"	GO:0044260_cellular_macromolecule_metabolic_process) =HYPERLINK("http://www.ncbi.nih.gov/gquery/gquery.fcgi?term=PAX6"	PAX6) 1447 11 1.250247 -0.620268 316 245.95 0.778323
=HYPERLINK("http://www.godatabase.org/cgi-bin/go.cgi?query=GO:0044260&auto_wild_cards=yes&view=query&action=query&search_constraint=terms"	GO:0044260_cellular_macromolecule_metabolic_process) =HYPERLINK("http://www.ncbi.nih.gov/gquery/gquery.fcgi?term=NEO1"	NEO1) 1447 11 1.250247 -0.620268 316 245.95 0.778323
=HYPERLINK("http://www.godatabase.org/cgi-bin/go.cgi?query=GO:0044260&auto_wild_cards=yes&view=query&action=query&search_constraint=terms"	GO:0044260_cellular_macromolecule_metabolic_process) =HYPERLINK("http://www.ncbi.nih.gov/gquery/gquery.fcgi?term=AGRN"	AGRN) 1447 11 1.250247 -0.620268 316 245.95 0.778323
=HYPERLINK("http://www.godatabase.org/cgi-bin/go.cgi?query=GO:0044260&auto_wild_cards=yes&view=query&action=query&search_constraint=terms"	GO:0044260_cellular_macromolecule_metabolic_process) =HYPERLINK("http://www.ncbi.nih.gov/gquery/gquery.fcgi?term=YWHAE"	YWHAE) 1447 11 1.250247 -0.620268 316 245.95 0.778323
=HYPERLINK("http://www.godatabase.org/cgi-bin/go.cgi?query=GO:0044260&auto_wild_cards=yes&view=query&action=query&search_constraint=terms"	GO:0044260_cellular_macromolecule_metabolic_process) =HYPERLINK("http://www.ncbi.nih.gov/gquery/gquery.fcgi?term=MYBBP1A"	MYBBP1A) 1447 11 1.250247 -0.620268 316 245.95 0.778323
=HYPERLINK("http://www.godatabase.org/cgi-bin/go.cgi?query=GO:0044260&auto_wild_cards=yes&view=query&action=query&search_constraint=terms"	GO:0044260_cellular_macromolecule_metabolic_process) =HYPERLINK("http://www.ncbi.nih.gov/gquery/gquery.fcgi?term=ZIC3"	ZIC3) 1447 11 1.250247 -0.620268 316 245.95 0.778323
=HYPERLINK("http://www.godatabase.org/cgi-bin/go.cgi?query=GO:0032870&auto_wild_cards=yes&view=query&action=query&search_constraint=terms"	GO:0032870_cellular_response_to_hormone_stimulus) =HYPERLINK("http://www.ncbi.nih.gov/gquery/gquery.fcgi?term=RHOQ"	RHOQ) 45 1 3.654762 -0.617954 319 247.41 0.775580
=HYPERLINK("http://www.godatabase.org/cgi-bin/go.cgi?query=GO:0043623&auto_wild_cards=yes&view=query&action=query&search_constraint=terms"	GO:0043623_cellular_protein_complex_assembly) =HYPERLINK("http://www.ncbi.nih.gov/gquery/gquery.fcgi?term=AGRN"	AGRN) 45 1 3.654762 -0.617954 319 247.41 0.775580
=HYPERLINK("http://www.godatabase.org/cgi-bin/go.cgi?query=GO:0046546&auto_wild_cards=yes&view=query&action=query&search_constraint=terms"	GO:0046546_development_of_primary_male_sexual_characteristics) =HYPERLINK("http://www.ncbi.nih.gov/gquery/gquery.fcgi?term=CSDA"	CSDA) 45 1 3.654762 -0.617954 319 247.41 0.775580
=HYPERLINK("http://www.godatabase.org/cgi-bin/go.cgi?query=GO:0008285&auto_wild_cards=yes&view=query&action=query&search_constraint=terms"	GO:0008285_negative_regulation_of_cell_proliferation) =HYPERLINK("http://www.ncbi.nih.gov/gquery/gquery.fcgi?term=NUP62"	NUP62) 155 2 2.122120 -0.615154 321 247.83 0.772056
=HYPERLINK("http://www.godatabase.org/cgi-bin/go.cgi?query=GO:0008285&auto_wild_cards=yes&view=query&action=query&search_constraint=terms"	GO:0008285_negative_regulation_of_cell_proliferation) =HYPERLINK("http://www.ncbi.nih.gov/gquery/gquery.fcgi?term=PAX6"	PAX6) 155 2 2.122120 -0.615154 321 247.83 0.772056
=HYPERLINK("http://www.godatabase.org/cgi-bin/go.cgi?query=GO:0022402&auto_wild_cards=yes&view=query&action=query&search_constraint=terms"	GO:0022402_cell_cycle_process) =HYPERLINK("http://www.ncbi.nih.gov/gquery/gquery.fcgi?term=CCND1"	CCND1) 155 2 2.122120 -0.615154 321 247.83 0.772056
=HYPERLINK("http://www.godatabase.org/cgi-bin/go.cgi?query=GO:0022402&auto_wild_cards=yes&view=query&action=query&search_constraint=terms"	GO:0022402_cell_cycle_process) =HYPERLINK("http://www.ncbi.nih.gov/gquery/gquery.fcgi?term=SMC1A"	SMC1A) 155 2 2.122120 -0.615154 321 247.83 0.772056
=HYPERLINK("http://www.godatabase.org/cgi-bin/go.cgi?query=GO:0048518&auto_wild_cards=yes&view=query&action=query&search_constraint=terms"	GO:0048518_positive_regulation_of_biological_process) =HYPERLINK("http://www.ncbi.nih.gov/gquery/gquery.fcgi?term=EI24"	EI24) 995 8 1.322326 -0.611481 322 248.15 0.770652
=HYPERLINK("http://www.godatabase.org/cgi-bin/go.cgi?query=GO:0048518&auto_wild_cards=yes&view=query&action=query&search_constraint=terms"	GO:0048518_positive_regulation_of_biological_process) =HYPERLINK("http://www.ncbi.nih.gov/gquery/gquery.fcgi?term=ATF4"	ATF4) 995 8 1.322326 -0.611481 322 248.15 0.770652
=HYPERLINK("http://www.godatabase.org/cgi-bin/go.cgi?query=GO:0048518&auto_wild_cards=yes&view=query&action=query&search_constraint=terms"	GO:0048518_positive_regulation_of_biological_process) =HYPERLINK("http://www.ncbi.nih.gov/gquery/gquery.fcgi?term=HSP90AA1"	HSP90AA1) 995 8 1.322326 -0.611481 322 248.15 0.770652
=HYPERLINK("http://www.godatabase.org/cgi-bin/go.cgi?query=GO:0048518&auto_wild_cards=yes&view=query&action=query&search_constraint=terms"	GO:0048518_positive_regulation_of_biological_process) =HYPERLINK("http://www.ncbi.nih.gov/gquery/gquery.fcgi?term=PAX6"	PAX6) 995 8 1.322326 -0.611481 322 248.15 0.770652
=HYPERLINK("http://www.godatabase.org/cgi-bin/go.cgi?query=GO:0048518&auto_wild_cards=yes&view=query&action=query&search_constraint=terms"	GO:0048518_positive_regulation_of_biological_process) =HYPERLINK("http://www.ncbi.nih.gov/gquery/gquery.fcgi?term=AGRN"	AGRN) 995 8 1.322326 -0.611481 322 248.15 0.770652
=HYPERLINK("http://www.godatabase.org/cgi-bin/go.cgi?query=GO:0048518&auto_wild_cards=yes&view=query&action=query&search_constraint=terms"	GO:0048518_positive_regulation_of_biological_process) =HYPERLINK("http://www.ncbi.nih.gov/gquery/gquery.fcgi?term=CSDA"	CSDA) 995 8 1.322326 -0.611481 322 248.15 0.770652
=HYPERLINK("http://www.godatabase.org/cgi-bin/go.cgi?query=GO:0048518&auto_wild_cards=yes&view=query&action=query&search_constraint=terms"	GO:0048518_positive_regulation_of_biological_process) =HYPERLINK("http://www.ncbi.nih.gov/gquery/gquery.fcgi?term=ZIC3"	ZIC3) 995 8 1.322326 -0.611481 322 248.15 0.770652
=HYPERLINK("http://www.godatabase.org/cgi-bin/go.cgi?query=GO:0048518&auto_wild_cards=yes&view=query&action=query&search_constraint=terms"	GO:0048518_positive_regulation_of_biological_process) =HYPERLINK("http://www.ncbi.nih.gov/gquery/gquery.fcgi?term=BMPR1A"	BMPR1A) 995 8 1.322326 -0.611481 322 248.15 0.770652
=HYPERLINK("http://www.godatabase.org/cgi-bin/go.cgi?query=GO:0006807&auto_wild_cards=yes&view=query&action=query&search_constraint=terms"	GO:0006807_nitrogen_compound_metabolic_process) =HYPERLINK("http://www.ncbi.nih.gov/gquery/gquery.fcgi?term=CCNE1"	CCNE1) 1147 9 1.290478 -0.609745 323 248.42 0.769102
=HYPERLINK("http://www.godatabase.org/cgi-bin/go.cgi?query=GO:0006807&auto_wild_cards=yes&view=query&action=query&search_constraint=terms"	GO:0006807_nitrogen_compound_metabolic_process) =HYPERLINK("http://www.ncbi.nih.gov/gquery/gquery.fcgi?term=ATF4"	ATF4) 1147 9 1.290478 -0.609745 323 248.42 0.769102
=HYPERLINK("http://www.godatabase.org/cgi-bin/go.cgi?query=GO:0006807&auto_wild_cards=yes&view=query&action=query&search_constraint=terms"	GO:0006807_nitrogen_compound_metabolic_process) =HYPERLINK("http://www.ncbi.nih.gov/gquery/gquery.fcgi?term=HSP90AA1"	HSP90AA1) 1147 9 1.290478 -0.609745 323 248.42 0.769102
=HYPERLINK("http://www.godatabase.org/cgi-bin/go.cgi?query=GO:0006807&auto_wild_cards=yes&view=query&action=query&search_constraint=terms"	GO:0006807_nitrogen_compound_metabolic_process) =HYPERLINK("http://www.ncbi.nih.gov/gquery/gquery.fcgi?term=ADK"	ADK) 1147 9 1.290478 -0.609745 323 248.42 0.769102
=HYPERLINK("http://www.godatabase.org/cgi-bin/go.cgi?query=GO:0006807&auto_wild_cards=yes&view=query&action=query&search_constraint=terms"	GO:0006807_nitrogen_compound_metabolic_process) =HYPERLINK("http://www.ncbi.nih.gov/gquery/gquery.fcgi?term=PAX6"	PAX6) 1147 9 1.290478 -0.609745 323 248.42 0.769102
=HYPERLINK("http://www.godatabase.org/cgi-bin/go.cgi?query=GO:0006807&auto_wild_cards=yes&view=query&action=query&search_constraint=terms"	GO:0006807_nitrogen_compound_metabolic_process) =HYPERLINK("http://www.ncbi.nih.gov/gquery/gquery.fcgi?term=NEO1"	NEO1) 1147 9 1.290478 -0.609745 323 248.42 0.769102
=HYPERLINK("http://www.godatabase.org/cgi-bin/go.cgi?query=GO:0006807&auto_wild_cards=yes&view=query&action=query&search_constraint=terms"	GO:0006807_nitrogen_compound_metabolic_process) =HYPERLINK("http://www.ncbi.nih.gov/gquery/gquery.fcgi?term=AGRN"	AGRN) 1147 9 1.290478 -0.609745 323 248.42 0.769102
=HYPERLINK("http://www.godatabase.org/cgi-bin/go.cgi?query=GO:0006807&auto_wild_cards=yes&view=query&action=query&search_constraint=terms"	GO:0006807_nitrogen_compound_metabolic_process) =HYPERLINK("http://www.ncbi.nih.gov/gquery/gquery.fcgi?term=MYBBP1A"	MYBBP1A) 1147 9 1.290478 -0.609745 323 248.42 0.769102
=HYPERLINK("http://www.godatabase.org/cgi-bin/go.cgi?query=GO:0006807&auto_wild_cards=yes&view=query&action=query&search_constraint=terms"	GO:0006807_nitrogen_compound_metabolic_process) =HYPERLINK("http://www.ncbi.nih.gov/gquery/gquery.fcgi?term=ZIC3"	ZIC3) 1147 9 1.290478 -0.609745 323 248.42 0.769102
=HYPERLINK("http://www.godatabase.org/cgi-bin/go.cgi?query=GO:0042063&auto_wild_cards=yes&view=query&action=query&search_constraint=terms"	GO:0042063_gliogenesis) =HYPERLINK("http://www.ncbi.nih.gov/gquery/gquery.fcgi?term=PAX6"	PAX6) 46 1 3.575311 -0.609636 325 250.45 0.770615
=HYPERLINK("http://www.godatabase.org/cgi-bin/go.cgi?query=GO:0051098&auto_wild_cards=yes&view=query&action=query&search_constraint=terms"	GO:0051098_regulation_of_binding) =HYPERLINK("http://www.ncbi.nih.gov/gquery/gquery.fcgi?term=CALM1"	CALM1) 46 1 3.575311 -0.609636 325 250.45 0.770615
=HYPERLINK("http://www.godatabase.org/cgi-bin/go.cgi?query=GO:0006350&auto_wild_cards=yes&view=query&action=query&search_constraint=terms"	GO:0006350_transcription) =HYPERLINK("http://www.ncbi.nih.gov/gquery/gquery.fcgi?term=ATF4"	ATF4) 701 6 1.407683 -0.609558 326 250.58 0.768650
=HYPERLINK("http://www.godatabase.org/cgi-bin/go.cgi?query=GO:0006350&auto_wild_cards=yes&view=query&action=query&search_constraint=terms"	GO:0006350_transcription) =HYPERLINK("http://www.ncbi.nih.gov/gquery/gquery.fcgi?term=PAX6"	PAX6) 701 6 1.407683 -0.609558 326 250.58 0.768650
=HYPERLINK("http://www.godatabase.org/cgi-bin/go.cgi?query=GO:0006350&auto_wild_cards=yes&view=query&action=query&search_constraint=terms"	GO:0006350_transcription) =HYPERLINK("http://www.ncbi.nih.gov/gquery/gquery.fcgi?term=NEO1"	NEO1) 701 6 1.407683 -0.609558 326 250.58 0.768650
=HYPERLINK("http://www.godatabase.org/cgi-bin/go.cgi?query=GO:0006350&auto_wild_cards=yes&view=query&action=query&search_constraint=terms"	GO:0006350_transcription) =HYPERLINK("http://www.ncbi.nih.gov/gquery/gquery.fcgi?term=AGRN"	AGRN) 701 6 1.407683 -0.609558 326 250.58 0.768650
=HYPERLINK("http://www.godatabase.org/cgi-bin/go.cgi?query=GO:0006350&auto_wild_cards=yes&view=query&action=query&search_constraint=terms"	GO:0006350_transcription) =HYPERLINK("http://www.ncbi.nih.gov/gquery/gquery.fcgi?term=MYBBP1A"	MYBBP1A) 701 6 1.407683 -0.609558 326 250.58 0.768650
=HYPERLINK("http://www.godatabase.org/cgi-bin/go.cgi?query=GO:0006350&auto_wild_cards=yes&view=query&action=query&search_constraint=terms"	GO:0006350_transcription) =HYPERLINK("http://www.ncbi.nih.gov/gquery/gquery.fcgi?term=ZIC3"	ZIC3) 701 6 1.407683 -0.609558 326 250.58 0.768650
=HYPERLINK("http://www.godatabase.org/cgi-bin/go.cgi?query=GO:0044267&auto_wild_cards=yes&view=query&action=query&search_constraint=terms"	GO:0044267_cellular_protein_metabolic_process) =HYPERLINK("http://www.ncbi.nih.gov/gquery/gquery.fcgi?term=CCNE1"	CCNE1) 559 5 1.471058 -0.606553 327 251.18 0.768135
=HYPERLINK("http://www.godatabase.org/cgi-bin/go.cgi?query=GO:0044267&auto_wild_cards=yes&view=query&action=query&search_constraint=terms"	GO:0044267_cellular_protein_metabolic_process) =HYPERLINK("http://www.ncbi.nih.gov/gquery/gquery.fcgi?term=UBE2D3"	UBE2D3) 559 5 1.471058 -0.606553 327 251.18 0.768135
=HYPERLINK("http://www.godatabase.org/cgi-bin/go.cgi?query=GO:0044267&auto_wild_cards=yes&view=query&action=query&search_constraint=terms"	GO:0044267_cellular_protein_metabolic_process) =HYPERLINK("http://www.ncbi.nih.gov/gquery/gquery.fcgi?term=CCND1"	CCND1) 559 5 1.471058 -0.606553 327 251.18 0.768135
=HYPERLINK("http://www.godatabase.org/cgi-bin/go.cgi?query=GO:0044267&auto_wild_cards=yes&view=query&action=query&search_constraint=terms"	GO:0044267_cellular_protein_metabolic_process) =HYPERLINK("http://www.ncbi.nih.gov/gquery/gquery.fcgi?term=HSP90AA1"	HSP90AA1) 559 5 1.471058 -0.606553 327 251.18 0.768135
=HYPERLINK("http://www.godatabase.org/cgi-bin/go.cgi?query=GO:0044267&auto_wild_cards=yes&view=query&action=query&search_constraint=terms"	GO:0044267_cellular_protein_metabolic_process) =HYPERLINK("http://www.ncbi.nih.gov/gquery/gquery.fcgi?term=YWHAE"	YWHAE) 559 5 1.471058 -0.606553 327 251.18 0.768135
=HYPERLINK("http://www.godatabase.org/cgi-bin/go.cgi?query=GO:0044249&auto_wild_cards=yes&view=query&action=query&search_constraint=terms"	GO:0044249_cellular_biosynthetic_process) =HYPERLINK("http://www.ncbi.nih.gov/gquery/gquery.fcgi?term=CCNE1"	CCNE1) 1150 9 1.287112 -0.605159 328 251.45 0.766616
=HYPERLINK("http://www.godatabase.org/cgi-bin/go.cgi?query=GO:0044249&auto_wild_cards=yes&view=query&action=query&search_constraint=terms"	GO:0044249_cellular_biosynthetic_process) =HYPERLINK("http://www.ncbi.nih.gov/gquery/gquery.fcgi?term=ATF4"	ATF4) 1150 9 1.287112 -0.605159 328 251.45 0.766616
=HYPERLINK("http://www.godatabase.org/cgi-bin/go.cgi?query=GO:0044249&auto_wild_cards=yes&view=query&action=query&search_constraint=terms"	GO:0044249_cellular_biosynthetic_process) =HYPERLINK("http://www.ncbi.nih.gov/gquery/gquery.fcgi?term=HSP90AA1"	HSP90AA1) 1150 9 1.287112 -0.605159 328 251.45 0.766616
=HYPERLINK("http://www.godatabase.org/cgi-bin/go.cgi?query=GO:0044249&auto_wild_cards=yes&view=query&action=query&search_constraint=terms"	GO:0044249_cellular_biosynthetic_process) =HYPERLINK("http://www.ncbi.nih.gov/gquery/gquery.fcgi?term=ADK"	ADK) 1150 9 1.287112 -0.605159 328 251.45 0.766616
=HYPERLINK("http://www.godatabase.org/cgi-bin/go.cgi?query=GO:0044249&auto_wild_cards=yes&view=query&action=query&search_constraint=terms"	GO:0044249_cellular_biosynthetic_process) =HYPERLINK("http://www.ncbi.nih.gov/gquery/gquery.fcgi?term=PAX6"	PAX6) 1150 9 1.287112 -0.605159 328 251.45 0.766616
=HYPERLINK("http://www.godatabase.org/cgi-bin/go.cgi?query=GO:0044249&auto_wild_cards=yes&view=query&action=query&search_constraint=terms"	GO:0044249_cellular_biosynthetic_process) =HYPERLINK("http://www.ncbi.nih.gov/gquery/gquery.fcgi?term=NEO1"	NEO1) 1150 9 1.287112 -0.605159 328 251.45 0.766616
=HYPERLINK("http://www.godatabase.org/cgi-bin/go.cgi?query=GO:0044249&auto_wild_cards=yes&view=query&action=query&search_constraint=terms"	GO:0044249_cellular_biosynthetic_process) =HYPERLINK("http://www.ncbi.nih.gov/gquery/gquery.fcgi?term=AGRN"	AGRN) 1150 9 1.287112 -0.605159 328 251.45 0.766616
=HYPERLINK("http://www.godatabase.org/cgi-bin/go.cgi?query=GO:0044249&auto_wild_cards=yes&view=query&action=query&search_constraint=terms"	GO:0044249_cellular_biosynthetic_process) =HYPERLINK("http://www.ncbi.nih.gov/gquery/gquery.fcgi?term=MYBBP1A"	MYBBP1A) 1150 9 1.287112 -0.605159 328 251.45 0.766616
=HYPERLINK("http://www.godatabase.org/cgi-bin/go.cgi?query=GO:0044249&auto_wild_cards=yes&view=query&action=query&search_constraint=terms"	GO:0044249_cellular_biosynthetic_process) =HYPERLINK("http://www.ncbi.nih.gov/gquery/gquery.fcgi?term=ZIC3"	ZIC3) 1150 9 1.287112 -0.605159 328 251.45 0.766616
=HYPERLINK("http://www.godatabase.org/cgi-bin/go.cgi?query=GO:0045619&auto_wild_cards=yes&view=query&action=query&search_constraint=terms"	GO:0045619_regulation_of_lymphocyte_differentiation) =HYPERLINK("http://www.ncbi.nih.gov/gquery/gquery.fcgi?term=HSP90AA1"	HSP90AA1) 47 1 3.499240 -0.601523 329 254.58 0.773799
=HYPERLINK("http://www.godatabase.org/cgi-bin/go.cgi?query=GO:0006139&auto_wild_cards=yes&view=query&action=query&search_constraint=terms"	GO:0006139_nucleobase__nucleoside__nucleotide_and_nucleic_acid_metabolic_process) =HYPERLINK("http://www.ncbi.nih.gov/gquery/gquery.fcgi?term=CCNE1"	CCNE1) 1002 8 1.313088 -0.600211 330 254.69 0.771788
=HYPERLINK("http://www.godatabase.org/cgi-bin/go.cgi?query=GO:0006139&auto_wild_cards=yes&view=query&action=query&search_constraint=terms"	GO:0006139_nucleobase__nucleoside__nucleotide_and_nucleic_acid_metabolic_process) =HYPERLINK("http://www.ncbi.nih.gov/gquery/gquery.fcgi?term=ATF4"	ATF4) 1002 8 1.313088 -0.600211 330 254.69 0.771788
=HYPERLINK("http://www.godatabase.org/cgi-bin/go.cgi?query=GO:0006139&auto_wild_cards=yes&view=query&action=query&search_constraint=terms"	GO:0006139_nucleobase__nucleoside__nucleotide_and_nucleic_acid_metabolic_process) =HYPERLINK("http://www.ncbi.nih.gov/gquery/gquery.fcgi?term=ADK"	ADK) 1002 8 1.313088 -0.600211 330 254.69 0.771788
=HYPERLINK("http://www.godatabase.org/cgi-bin/go.cgi?query=GO:0006139&auto_wild_cards=yes&view=query&action=query&search_constraint=terms"	GO:0006139_nucleobase__nucleoside__nucleotide_and_nucleic_acid_metabolic_process) =HYPERLINK("http://www.ncbi.nih.gov/gquery/gquery.fcgi?term=PAX6"	PAX6) 1002 8 1.313088 -0.600211 330 254.69 0.771788
=HYPERLINK("http://www.godatabase.org/cgi-bin/go.cgi?query=GO:0006139&auto_wild_cards=yes&view=query&action=query&search_constraint=terms"	GO:0006139_nucleobase__nucleoside__nucleotide_and_nucleic_acid_metabolic_process) =HYPERLINK("http://www.ncbi.nih.gov/gquery/gquery.fcgi?term=NEO1"	NEO1) 1002 8 1.313088 -0.600211 330 254.69 0.771788
=HYPERLINK("http://www.godatabase.org/cgi-bin/go.cgi?query=GO:0006139&auto_wild_cards=yes&view=query&action=query&search_constraint=terms"	GO:0006139_nucleobase__nucleoside__nucleotide_and_nucleic_acid_metabolic_process) =HYPERLINK("http://www.ncbi.nih.gov/gquery/gquery.fcgi?term=AGRN"	AGRN) 1002 8 1.313088 -0.600211 330 254.69 0.771788
=HYPERLINK("http://www.godatabase.org/cgi-bin/go.cgi?query=GO:0006139&auto_wild_cards=yes&view=query&action=query&search_constraint=terms"	GO:0006139_nucleobase__nucleoside__nucleotide_and_nucleic_acid_metabolic_process) =HYPERLINK("http://www.ncbi.nih.gov/gquery/gquery.fcgi?term=MYBBP1A"	MYBBP1A) 1002 8 1.313088 -0.600211 330 254.69 0.771788
=HYPERLINK("http://www.godatabase.org/cgi-bin/go.cgi?query=GO:0006139&auto_wild_cards=yes&view=query&action=query&search_constraint=terms"	GO:0006139_nucleobase__nucleoside__nucleotide_and_nucleic_acid_metabolic_process) =HYPERLINK("http://www.ncbi.nih.gov/gquery/gquery.fcgi?term=ZIC3"	ZIC3) 1002 8 1.313088 -0.600211 330 254.69 0.771788
=HYPERLINK("http://www.godatabase.org/cgi-bin/go.cgi?query=GO:0007417&auto_wild_cards=yes&view=query&action=query&search_constraint=terms"	GO:0007417_central_nervous_system_development) =HYPERLINK("http://www.ncbi.nih.gov/gquery/gquery.fcgi?term=PAX6"	PAX6) 287 3 1.719139 -0.598378 331 254.83 0.769879
=HYPERLINK("http://www.godatabase.org/cgi-bin/go.cgi?query=GO:0007417&auto_wild_cards=yes&view=query&action=query&search_constraint=terms"	GO:0007417_central_nervous_system_development) =HYPERLINK("http://www.ncbi.nih.gov/gquery/gquery.fcgi?term=YWHAE"	YWHAE) 287 3 1.719139 -0.598378 331 254.83 0.769879
=HYPERLINK("http://www.godatabase.org/cgi-bin/go.cgi?query=GO:0007417&auto_wild_cards=yes&view=query&action=query&search_constraint=terms"	GO:0007417_central_nervous_system_development) =HYPERLINK("http://www.ncbi.nih.gov/gquery/gquery.fcgi?term=BMPR1A"	BMPR1A) 287 3 1.719139 -0.598378 331 254.83 0.769879
=HYPERLINK("http://www.godatabase.org/cgi-bin/go.cgi?query=GO:0051128&auto_wild_cards=yes&view=query&action=query&search_constraint=terms"	GO:0051128_regulation_of_cellular_component_organization) =HYPERLINK("http://www.ncbi.nih.gov/gquery/gquery.fcgi?term=RHOQ"	RHOQ) 160 2 2.055804 -0.595222 332 255.17 0.768584
=HYPERLINK("http://www.godatabase.org/cgi-bin/go.cgi?query=GO:0051128&auto_wild_cards=yes&view=query&action=query&search_constraint=terms"	GO:0051128_regulation_of_cellular_component_organization) =HYPERLINK("http://www.ncbi.nih.gov/gquery/gquery.fcgi?term=AGRN"	AGRN) 160 2 2.055804 -0.595222 332 255.17 0.768584
=HYPERLINK("http://www.godatabase.org/cgi-bin/go.cgi?query=GO:0007498&auto_wild_cards=yes&view=query&action=query&search_constraint=terms"	GO:0007498_mesoderm_development) =HYPERLINK("http://www.ncbi.nih.gov/gquery/gquery.fcgi?term=BMPR1A"	BMPR1A) 48 1 3.426339 -0.593605 335 256.79 0.766537
=HYPERLINK("http://www.godatabase.org/cgi-bin/go.cgi?query=GO:0019318&auto_wild_cards=yes&view=query&action=query&search_constraint=terms"	GO:0019318_hexose_metabolic_process) =HYPERLINK("http://www.ncbi.nih.gov/gquery/gquery.fcgi?term=ATF4"	ATF4) 48 1 3.426339 -0.593605 335 256.79 0.766537
=HYPERLINK("http://www.godatabase.org/cgi-bin/go.cgi?query=GO:0032269&auto_wild_cards=yes&view=query&action=query&search_constraint=terms"	GO:0032269_negative_regulation_of_cellular_protein_metabolic_process) =HYPERLINK("http://www.ncbi.nih.gov/gquery/gquery.fcgi?term=YWHAE"	YWHAE) 48 1 3.426339 -0.593605 335 256.79 0.766537
=HYPERLINK("http://www.godatabase.org/cgi-bin/go.cgi?query=GO:0019220&auto_wild_cards=yes&view=query&action=query&search_constraint=terms"	GO:0019220_regulation_of_phosphate_metabolic_process) =HYPERLINK("http://www.ncbi.nih.gov/gquery/gquery.fcgi?term=NUP62"	NUP62) 165 2 1.993506 -0.576128 337 263.46 0.781780
=HYPERLINK("http://www.godatabase.org/cgi-bin/go.cgi?query=GO:0019220&auto_wild_cards=yes&view=query&action=query&search_constraint=terms"	GO:0019220_regulation_of_phosphate_metabolic_process) =HYPERLINK("http://www.ncbi.nih.gov/gquery/gquery.fcgi?term=YWHAE"	YWHAE) 165 2 1.993506 -0.576128 337 263.46 0.781780
=HYPERLINK("http://www.godatabase.org/cgi-bin/go.cgi?query=GO:0051174&auto_wild_cards=yes&view=query&action=query&search_constraint=terms"	GO:0051174_regulation_of_phosphorus_metabolic_process) =HYPERLINK("http://www.ncbi.nih.gov/gquery/gquery.fcgi?term=NUP62"	NUP62) 165 2 1.993506 -0.576128 337 263.46 0.781780
=HYPERLINK("http://www.godatabase.org/cgi-bin/go.cgi?query=GO:0051174&auto_wild_cards=yes&view=query&action=query&search_constraint=terms"	GO:0051174_regulation_of_phosphorus_metabolic_process) =HYPERLINK("http://www.ncbi.nih.gov/gquery/gquery.fcgi?term=YWHAE"	YWHAE) 165 2 1.993506 -0.576128 337 263.46 0.781780
=HYPERLINK("http://www.godatabase.org/cgi-bin/go.cgi?query=GO:0010604&auto_wild_cards=yes&view=query&action=query&search_constraint=terms"	GO:0010604_positive_regulation_of_macromolecule_metabolic_process) =HYPERLINK("http://www.ncbi.nih.gov/gquery/gquery.fcgi?term=ATF4"	ATF4) 433 4 1.519301 -0.574200 338 264.08 0.781302
=HYPERLINK("http://www.godatabase.org/cgi-bin/go.cgi?query=GO:0010604&auto_wild_cards=yes&view=query&action=query&search_constraint=terms"	GO:0010604_positive_regulation_of_macromolecule_metabolic_process) =HYPERLINK("http://www.ncbi.nih.gov/gquery/gquery.fcgi?term=PAX6"	PAX6) 433 4 1.519301 -0.574200 338 264.08 0.781302
=HYPERLINK("http://www.godatabase.org/cgi-bin/go.cgi?query=GO:0010604&auto_wild_cards=yes&view=query&action=query&search_constraint=terms"	GO:0010604_positive_regulation_of_macromolecule_metabolic_process) =HYPERLINK("http://www.ncbi.nih.gov/gquery/gquery.fcgi?term=AGRN"	AGRN) 433 4 1.519301 -0.574200 338 264.08 0.781302
=HYPERLINK("http://www.godatabase.org/cgi-bin/go.cgi?query=GO:0010604&auto_wild_cards=yes&view=query&action=query&search_constraint=terms"	GO:0010604_positive_regulation_of_macromolecule_metabolic_process) =HYPERLINK("http://www.ncbi.nih.gov/gquery/gquery.fcgi?term=ZIC3"	ZIC3) 433 4 1.519301 -0.574200 338 264.08 0.781302
=HYPERLINK("http://www.godatabase.org/cgi-bin/go.cgi?query=GO:0032583&auto_wild_cards=yes&view=query&action=query&search_constraint=terms"	GO:0032583_regulation_of_gene-specific_transcription) =HYPERLINK("http://www.ncbi.nih.gov/gquery/gquery.fcgi?term=PAX6"	PAX6) 51 1 3.224790 -0.570946 340 266.66 0.784294
=HYPERLINK("http://www.godatabase.org/cgi-bin/go.cgi?query=GO:0032880&auto_wild_cards=yes&view=query&action=query&search_constraint=terms"	GO:0032880_regulation_of_protein_localization) =HYPERLINK("http://www.ncbi.nih.gov/gquery/gquery.fcgi?term=RHOQ"	RHOQ) 51 1 3.224790 -0.570946 340 266.66 0.784294
=HYPERLINK("http://www.godatabase.org/cgi-bin/go.cgi?query=GO:0006357&auto_wild_cards=yes&view=query&action=query&search_constraint=terms"	GO:0006357_regulation_of_transcription_from_RNA_polymerase_II_promoter) =HYPERLINK("http://www.ncbi.nih.gov/gquery/gquery.fcgi?term=ATF4"	ATF4) 435 4 1.512315 -0.569702 341 266.78 0.782346
=HYPERLINK("http://www.godatabase.org/cgi-bin/go.cgi?query=GO:0006357&auto_wild_cards=yes&view=query&action=query&search_constraint=terms"	GO:0006357_regulation_of_transcription_from_RNA_polymerase_II_promoter) =HYPERLINK("http://www.ncbi.nih.gov/gquery/gquery.fcgi?term=PAX6"	PAX6) 435 4 1.512315 -0.569702 341 266.78 0.782346
=HYPERLINK("http://www.godatabase.org/cgi-bin/go.cgi?query=GO:0006357&auto_wild_cards=yes&view=query&action=query&search_constraint=terms"	GO:0006357_regulation_of_transcription_from_RNA_polymerase_II_promoter) =HYPERLINK("http://www.ncbi.nih.gov/gquery/gquery.fcgi?term=AGRN"	AGRN) 435 4 1.512315 -0.569702 341 266.78 0.782346
=HYPERLINK("http://www.godatabase.org/cgi-bin/go.cgi?query=GO:0006357&auto_wild_cards=yes&view=query&action=query&search_constraint=terms"	GO:0006357_regulation_of_transcription_from_RNA_polymerase_II_promoter) =HYPERLINK("http://www.ncbi.nih.gov/gquery/gquery.fcgi?term=ZIC3"	ZIC3) 435 4 1.512315 -0.569702 341 266.78 0.782346
=HYPERLINK("http://www.godatabase.org/cgi-bin/go.cgi?query=GO:0009058&auto_wild_cards=yes&view=query&action=query&search_constraint=terms"	GO:0009058_biosynthetic_process) =HYPERLINK("http://www.ncbi.nih.gov/gquery/gquery.fcgi?term=CCNE1"	CCNE1) 1175 9 1.259726 -0.568015 342 267.39 0.781842
=HYPERLINK("http://www.godatabase.org/cgi-bin/go.cgi?query=GO:0009058&auto_wild_cards=yes&view=query&action=query&search_constraint=terms"	GO:0009058_biosynthetic_process) =HYPERLINK("http://www.ncbi.nih.gov/gquery/gquery.fcgi?term=ATF4"	ATF4) 1175 9 1.259726 -0.568015 342 267.39 0.781842
=HYPERLINK("http://www.godatabase.org/cgi-bin/go.cgi?query=GO:0009058&auto_wild_cards=yes&view=query&action=query&search_constraint=terms"	GO:0009058_biosynthetic_process) =HYPERLINK("http://www.ncbi.nih.gov/gquery/gquery.fcgi?term=HSP90AA1"	HSP90AA1) 1175 9 1.259726 -0.568015 342 267.39 0.781842
=HYPERLINK("http://www.godatabase.org/cgi-bin/go.cgi?query=GO:0009058&auto_wild_cards=yes&view=query&action=query&search_constraint=terms"	GO:0009058_biosynthetic_process) =HYPERLINK("http://www.ncbi.nih.gov/gquery/gquery.fcgi?term=ADK"	ADK) 1175 9 1.259726 -0.568015 342 267.39 0.781842
=HYPERLINK("http://www.godatabase.org/cgi-bin/go.cgi?query=GO:0009058&auto_wild_cards=yes&view=query&action=query&search_constraint=terms"	GO:0009058_biosynthetic_process) =HYPERLINK("http://www.ncbi.nih.gov/gquery/gquery.fcgi?term=PAX6"	PAX6) 1175 9 1.259726 -0.568015 342 267.39 0.781842
=HYPERLINK("http://www.godatabase.org/cgi-bin/go.cgi?query=GO:0009058&auto_wild_cards=yes&view=query&action=query&search_constraint=terms"	GO:0009058_biosynthetic_process) =HYPERLINK("http://www.ncbi.nih.gov/gquery/gquery.fcgi?term=NEO1"	NEO1) 1175 9 1.259726 -0.568015 342 267.39 0.781842
=HYPERLINK("http://www.godatabase.org/cgi-bin/go.cgi?query=GO:0009058&auto_wild_cards=yes&view=query&action=query&search_constraint=terms"	GO:0009058_biosynthetic_process) =HYPERLINK("http://www.ncbi.nih.gov/gquery/gquery.fcgi?term=AGRN"	AGRN) 1175 9 1.259726 -0.568015 342 267.39 0.781842
=HYPERLINK("http://www.godatabase.org/cgi-bin/go.cgi?query=GO:0009058&auto_wild_cards=yes&view=query&action=query&search_constraint=terms"	GO:0009058_biosynthetic_process) =HYPERLINK("http://www.ncbi.nih.gov/gquery/gquery.fcgi?term=MYBBP1A"	MYBBP1A) 1175 9 1.259726 -0.568015 342 267.39 0.781842
=HYPERLINK("http://www.godatabase.org/cgi-bin/go.cgi?query=GO:0009058&auto_wild_cards=yes&view=query&action=query&search_constraint=terms"	GO:0009058_biosynthetic_process) =HYPERLINK("http://www.ncbi.nih.gov/gquery/gquery.fcgi?term=ZIC3"	ZIC3) 1175 9 1.259726 -0.568015 342 267.39 0.781842
=HYPERLINK("http://www.godatabase.org/cgi-bin/go.cgi?query=GO:0043283&auto_wild_cards=yes&view=query&action=query&search_constraint=terms"	GO:0043283_biopolymer_metabolic_process) =HYPERLINK("http://www.ncbi.nih.gov/gquery/gquery.fcgi?term=CCNE1"	CCNE1) 1490 11 1.214166 -0.560920 343 268.81 0.783703
=HYPERLINK("http://www.godatabase.org/cgi-bin/go.cgi?query=GO:0043283&auto_wild_cards=yes&view=query&action=query&search_constraint=terms"	GO:0043283_biopolymer_metabolic_process) =HYPERLINK("http://www.ncbi.nih.gov/gquery/gquery.fcgi?term=ATF4"	ATF4) 1490 11 1.214166 -0.560920 343 268.81 0.783703
=HYPERLINK("http://www.godatabase.org/cgi-bin/go.cgi?query=GO:0043283&auto_wild_cards=yes&view=query&action=query&search_constraint=terms"	GO:0043283_biopolymer_metabolic_process) =HYPERLINK("http://www.ncbi.nih.gov/gquery/gquery.fcgi?term=CCND1"	CCND1) 1490 11 1.214166 -0.560920 343 268.81 0.783703
=HYPERLINK("http://www.godatabase.org/cgi-bin/go.cgi?query=GO:0043283&auto_wild_cards=yes&view=query&action=query&search_constraint=terms"	GO:0043283_biopolymer_metabolic_process) =HYPERLINK("http://www.ncbi.nih.gov/gquery/gquery.fcgi?term=UBE2D3"	UBE2D3) 1490 11 1.214166 -0.560920 343 268.81 0.783703
=HYPERLINK("http://www.godatabase.org/cgi-bin/go.cgi?query=GO:0043283&auto_wild_cards=yes&view=query&action=query&search_constraint=terms"	GO:0043283_biopolymer_metabolic_process) =HYPERLINK("http://www.ncbi.nih.gov/gquery/gquery.fcgi?term=HSP90AA1"	HSP90AA1) 1490 11 1.214166 -0.560920 343 268.81 0.783703
=HYPERLINK("http://www.godatabase.org/cgi-bin/go.cgi?query=GO:0043283&auto_wild_cards=yes&view=query&action=query&search_constraint=terms"	GO:0043283_biopolymer_metabolic_process) =HYPERLINK("http://www.ncbi.nih.gov/gquery/gquery.fcgi?term=PAX6"	PAX6) 1490 11 1.214166 -0.560920 343 268.81 0.783703
=HYPERLINK("http://www.godatabase.org/cgi-bin/go.cgi?query=GO:0043283&auto_wild_cards=yes&view=query&action=query&search_constraint=terms"	GO:0043283_biopolymer_metabolic_process) =HYPERLINK("http://www.ncbi.nih.gov/gquery/gquery.fcgi?term=NEO1"	NEO1) 1490 11 1.214166 -0.560920 343 268.81 0.783703
=HYPERLINK("http://www.godatabase.org/cgi-bin/go.cgi?query=GO:0043283&auto_wild_cards=yes&view=query&action=query&search_constraint=terms"	GO:0043283_biopolymer_metabolic_process) =HYPERLINK("http://www.ncbi.nih.gov/gquery/gquery.fcgi?term=AGRN"	AGRN) 1490 11 1.214166 -0.560920 343 268.81 0.783703
=HYPERLINK("http://www.godatabase.org/cgi-bin/go.cgi?query=GO:0043283&auto_wild_cards=yes&view=query&action=query&search_constraint=terms"	GO:0043283_biopolymer_metabolic_process) =HYPERLINK("http://www.ncbi.nih.gov/gquery/gquery.fcgi?term=MYBBP1A"	MYBBP1A) 1490 11 1.214166 -0.560920 343 268.81 0.783703
=HYPERLINK("http://www.godatabase.org/cgi-bin/go.cgi?query=GO:0043283&auto_wild_cards=yes&view=query&action=query&search_constraint=terms"	GO:0043283_biopolymer_metabolic_process) =HYPERLINK("http://www.ncbi.nih.gov/gquery/gquery.fcgi?term=YWHAE"	YWHAE) 1490 11 1.214166 -0.560920 343 268.81 0.783703
=HYPERLINK("http://www.godatabase.org/cgi-bin/go.cgi?query=GO:0043283&auto_wild_cards=yes&view=query&action=query&search_constraint=terms"	GO:0043283_biopolymer_metabolic_process) =HYPERLINK("http://www.ncbi.nih.gov/gquery/gquery.fcgi?term=ZIC3"	ZIC3) 1490 11 1.214166 -0.560920 343 268.81 0.783703
=HYPERLINK("http://www.godatabase.org/cgi-bin/go.cgi?query=GO:0030031&auto_wild_cards=yes&view=query&action=query&search_constraint=terms"	GO:0030031_cell_projection_assembly) =HYPERLINK("http://www.ncbi.nih.gov/gquery/gquery.fcgi?term=RDX"	RDX) 53 1 3.103100 -0.556682 345 271.35 0.786522
=HYPERLINK("http://www.godatabase.org/cgi-bin/go.cgi?query=GO:0051248&auto_wild_cards=yes&view=query&action=query&search_constraint=terms"	GO:0051248_negative_regulation_of_protein_metabolic_process) =HYPERLINK("http://www.ncbi.nih.gov/gquery/gquery.fcgi?term=YWHAE"	YWHAE) 53 1 3.103100 -0.556682 345 271.35 0.786522
=HYPERLINK("http://www.godatabase.org/cgi-bin/go.cgi?query=GO:0006366&auto_wild_cards=yes&view=query&action=query&search_constraint=terms"	GO:0006366_transcription_from_RNA_polymerase_II_promoter) =HYPERLINK("http://www.ncbi.nih.gov/gquery/gquery.fcgi?term=ATF4"	ATF4) 444 4 1.481660 -0.549901 346 272.4 0.787283
=HYPERLINK("http://www.godatabase.org/cgi-bin/go.cgi?query=GO:0006366&auto_wild_cards=yes&view=query&action=query&search_constraint=terms"	GO:0006366_transcription_from_RNA_polymerase_II_promoter) =HYPERLINK("http://www.ncbi.nih.gov/gquery/gquery.fcgi?term=PAX6"	PAX6) 444 4 1.481660 -0.549901 346 272.4 0.787283
=HYPERLINK("http://www.godatabase.org/cgi-bin/go.cgi?query=GO:0006366&auto_wild_cards=yes&view=query&action=query&search_constraint=terms"	GO:0006366_transcription_from_RNA_polymerase_II_promoter) =HYPERLINK("http://www.ncbi.nih.gov/gquery/gquery.fcgi?term=AGRN"	AGRN) 444 4 1.481660 -0.549901 346 272.4 0.787283
=HYPERLINK("http://www.godatabase.org/cgi-bin/go.cgi?query=GO:0006366&auto_wild_cards=yes&view=query&action=query&search_constraint=terms"	GO:0006366_transcription_from_RNA_polymerase_II_promoter) =HYPERLINK("http://www.ncbi.nih.gov/gquery/gquery.fcgi?term=ZIC3"	ZIC3) 444 4 1.481660 -0.549901 346 272.4 0.787283
=HYPERLINK("http://www.godatabase.org/cgi-bin/go.cgi?query=GO:0006091&auto_wild_cards=yes&view=query&action=query&search_constraint=terms"	GO:0006091_generation_of_precursor_metabolites_and_energy) =HYPERLINK("http://www.ncbi.nih.gov/gquery/gquery.fcgi?term=MYBBP1A"	MYBBP1A) 54 1 3.045635 -0.549783 352 274.74 0.780511
=HYPERLINK("http://www.godatabase.org/cgi-bin/go.cgi?query=GO:0006164&auto_wild_cards=yes&view=query&action=query&search_constraint=terms"	GO:0006164_purine_nucleotide_biosynthetic_process) =HYPERLINK("http://www.ncbi.nih.gov/gquery/gquery.fcgi?term=ADK"	ADK) 54 1 3.045635 -0.549783 352 274.74 0.780511
=HYPERLINK("http://www.godatabase.org/cgi-bin/go.cgi?query=GO:0007265&auto_wild_cards=yes&view=query&action=query&search_constraint=terms"	GO:0007265_Ras_protein_signal_transduction) =HYPERLINK("http://www.ncbi.nih.gov/gquery/gquery.fcgi?term=NUP62"	NUP62) 54 1 3.045635 -0.549783 352 274.74 0.780511
=HYPERLINK("http://www.godatabase.org/cgi-bin/go.cgi?query=GO:0009566&auto_wild_cards=yes&view=query&action=query&search_constraint=terms"	GO:0009566_fertilization) =HYPERLINK("http://www.ncbi.nih.gov/gquery/gquery.fcgi?term=CSDA"	CSDA) 54 1 3.045635 -0.549783 352 274.74 0.780511
=HYPERLINK("http://www.godatabase.org/cgi-bin/go.cgi?query=GO:0043405&auto_wild_cards=yes&view=query&action=query&search_constraint=terms"	GO:0043405_regulation_of_MAP_kinase_activity) =HYPERLINK("http://www.ncbi.nih.gov/gquery/gquery.fcgi?term=NUP62"	NUP62) 54 1 3.045635 -0.549783 352 274.74 0.780511
=HYPERLINK("http://www.godatabase.org/cgi-bin/go.cgi?query=GO:0044271&auto_wild_cards=yes&view=query&action=query&search_constraint=terms"	GO:0044271_nitrogen_compound_biosynthetic_process) =HYPERLINK("http://www.ncbi.nih.gov/gquery/gquery.fcgi?term=HSP90AA1"	HSP90AA1) 54 1 3.045635 -0.549783 352 274.74 0.780511
=HYPERLINK("http://www.godatabase.org/cgi-bin/go.cgi?query=GO:0010926&auto_wild_cards=yes&view=query&action=query&search_constraint=terms"	GO:0010926_anatomical_structure_formation) =HYPERLINK("http://www.ncbi.nih.gov/gquery/gquery.fcgi?term=RDX"	RDX) 447 4 1.471716 -0.543457 353 276.04 0.781983
=HYPERLINK("http://www.godatabase.org/cgi-bin/go.cgi?query=GO:0010926&auto_wild_cards=yes&view=query&action=query&search_constraint=terms"	GO:0010926_anatomical_structure_formation) =HYPERLINK("http://www.ncbi.nih.gov/gquery/gquery.fcgi?term=NEO1"	NEO1) 447 4 1.471716 -0.543457 353 276.04 0.781983
=HYPERLINK("http://www.godatabase.org/cgi-bin/go.cgi?query=GO:0010926&auto_wild_cards=yes&view=query&action=query&search_constraint=terms"	GO:0010926_anatomical_structure_formation) =HYPERLINK("http://www.ncbi.nih.gov/gquery/gquery.fcgi?term=AGRN"	AGRN) 447 4 1.471716 -0.543457 353 276.04 0.781983
=HYPERLINK("http://www.godatabase.org/cgi-bin/go.cgi?query=GO:0010926&auto_wild_cards=yes&view=query&action=query&search_constraint=terms"	GO:0010926_anatomical_structure_formation) =HYPERLINK("http://www.ncbi.nih.gov/gquery/gquery.fcgi?term=BMPR1A"	BMPR1A) 447 4 1.471716 -0.543457 353 276.04 0.781983
=HYPERLINK("http://www.godatabase.org/cgi-bin/go.cgi?query=GO:0007126&auto_wild_cards=yes&view=query&action=query&search_constraint=terms"	GO:0007126_meiosis) =HYPERLINK("http://www.ncbi.nih.gov/gquery/gquery.fcgi?term=SMC1A"	SMC1A) 55 1 2.990260 -0.543032 357 277.67 0.777787
=HYPERLINK("http://www.godatabase.org/cgi-bin/go.cgi?query=GO:0043434&auto_wild_cards=yes&view=query&action=query&search_constraint=terms"	GO:0043434_response_to_peptide_hormone_stimulus) =HYPERLINK("http://www.ncbi.nih.gov/gquery/gquery.fcgi?term=RHOQ"	RHOQ) 55 1 2.990260 -0.543032 357 277.67 0.777787
=HYPERLINK("http://www.godatabase.org/cgi-bin/go.cgi?query=GO:0048568&auto_wild_cards=yes&view=query&action=query&search_constraint=terms"	GO:0048568_embryonic_organ_development) =HYPERLINK("http://www.ncbi.nih.gov/gquery/gquery.fcgi?term=BMPR1A"	BMPR1A) 55 1 2.990260 -0.543032 357 277.67 0.777787
=HYPERLINK("http://www.godatabase.org/cgi-bin/go.cgi?query=GO:0051327&auto_wild_cards=yes&view=query&action=query&search_constraint=terms"	GO:0051327_M_phase_of_meiotic_cell_cycle) =HYPERLINK("http://www.ncbi.nih.gov/gquery/gquery.fcgi?term=SMC1A"	SMC1A) 55 1 2.990260 -0.543032 357 277.67 0.777787
=HYPERLINK("http://www.godatabase.org/cgi-bin/go.cgi?query=GO:0051094&auto_wild_cards=yes&view=query&action=query&search_constraint=terms"	GO:0051094_positive_regulation_of_developmental_process) =HYPERLINK("http://www.ncbi.nih.gov/gquery/gquery.fcgi?term=EI24"	EI24) 308 3 1.601925 -0.541455 358 277.85 0.776117
=HYPERLINK("http://www.godatabase.org/cgi-bin/go.cgi?query=GO:0051094&auto_wild_cards=yes&view=query&action=query&search_constraint=terms"	GO:0051094_positive_regulation_of_developmental_process) =HYPERLINK("http://www.ncbi.nih.gov/gquery/gquery.fcgi?term=HSP90AA1"	HSP90AA1) 308 3 1.601925 -0.541455 358 277.85 0.776117
=HYPERLINK("http://www.godatabase.org/cgi-bin/go.cgi?query=GO:0051094&auto_wild_cards=yes&view=query&action=query&search_constraint=terms"	GO:0051094_positive_regulation_of_developmental_process) =HYPERLINK("http://www.ncbi.nih.gov/gquery/gquery.fcgi?term=PAX6"	PAX6) 308 3 1.601925 -0.541455 358 277.85 0.776117
=HYPERLINK("http://www.godatabase.org/cgi-bin/go.cgi?query=GO:0016310&auto_wild_cards=yes&view=query&action=query&search_constraint=terms"	GO:0016310_phosphorylation) =HYPERLINK("http://www.ncbi.nih.gov/gquery/gquery.fcgi?term=CCNE1"	CCNE1) 309 3 1.596741 -0.538898 359 278.73 0.776407
=HYPERLINK("http://www.godatabase.org/cgi-bin/go.cgi?query=GO:0016310&auto_wild_cards=yes&view=query&action=query&search_constraint=terms"	GO:0016310_phosphorylation) =HYPERLINK("http://www.ncbi.nih.gov/gquery/gquery.fcgi?term=CCND1"	CCND1) 309 3 1.596741 -0.538898 359 278.73 0.776407
=HYPERLINK("http://www.godatabase.org/cgi-bin/go.cgi?query=GO:0016310&auto_wild_cards=yes&view=query&action=query&search_constraint=terms"	GO:0016310_phosphorylation) =HYPERLINK("http://www.ncbi.nih.gov/gquery/gquery.fcgi?term=NUP62"	NUP62) 309 3 1.596741 -0.538898 359 278.73 0.776407
=HYPERLINK("http://www.godatabase.org/cgi-bin/go.cgi?query=GO:0001708&auto_wild_cards=yes&view=query&action=query&search_constraint=terms"	GO:0001708_cell_fate_specification) =HYPERLINK("http://www.ncbi.nih.gov/gquery/gquery.fcgi?term=PAX6"	PAX6) 56 1 2.936862 -0.536423 361 282.18 0.781662
=HYPERLINK("http://www.godatabase.org/cgi-bin/go.cgi?query=GO:0051321&auto_wild_cards=yes&view=query&action=query&search_constraint=terms"	GO:0051321_meiotic_cell_cycle) =HYPERLINK("http://www.ncbi.nih.gov/gquery/gquery.fcgi?term=SMC1A"	SMC1A) 56 1 2.936862 -0.536423 361 282.18 0.781662
=HYPERLINK("http://www.godatabase.org/cgi-bin/go.cgi?query=GO:0007166&auto_wild_cards=yes&view=query&action=query&search_constraint=terms"	GO:0007166_cell_surface_receptor_linked_signal_transduction) =HYPERLINK("http://www.ncbi.nih.gov/gquery/gquery.fcgi?term=CCND1"	CCND1) 597 5 1.377423 -0.532323 362 282.54 0.780497
=HYPERLINK("http://www.godatabase.org/cgi-bin/go.cgi?query=GO:0007166&auto_wild_cards=yes&view=query&action=query&search_constraint=terms"	GO:0007166_cell_surface_receptor_linked_signal_transduction) =HYPERLINK("http://www.ncbi.nih.gov/gquery/gquery.fcgi?term=NUP62"	NUP62) 597 5 1.377423 -0.532323 362 282.54 0.780497
=HYPERLINK("http://www.godatabase.org/cgi-bin/go.cgi?query=GO:0007166&auto_wild_cards=yes&view=query&action=query&search_constraint=terms"	GO:0007166_cell_surface_receptor_linked_signal_transduction) =HYPERLINK("http://www.ncbi.nih.gov/gquery/gquery.fcgi?term=PAX6"	PAX6) 597 5 1.377423 -0.532323 362 282.54 0.780497
=HYPERLINK("http://www.godatabase.org/cgi-bin/go.cgi?query=GO:0007166&auto_wild_cards=yes&view=query&action=query&search_constraint=terms"	GO:0007166_cell_surface_receptor_linked_signal_transduction) =HYPERLINK("http://www.ncbi.nih.gov/gquery/gquery.fcgi?term=AGRN"	AGRN) 597 5 1.377423 -0.532323 362 282.54 0.780497
=HYPERLINK("http://www.godatabase.org/cgi-bin/go.cgi?query=GO:0007166&auto_wild_cards=yes&view=query&action=query&search_constraint=terms"	GO:0007166_cell_surface_receptor_linked_signal_transduction) =HYPERLINK("http://www.ncbi.nih.gov/gquery/gquery.fcgi?term=BMPR1A"	BMPR1A) 597 5 1.377423 -0.532323 362 282.54 0.780497
=HYPERLINK("http://www.godatabase.org/cgi-bin/go.cgi?query=GO:0048522&auto_wild_cards=yes&view=query&action=query&search_constraint=terms"	GO:0048522_positive_regulation_of_cellular_process) =HYPERLINK("http://www.ncbi.nih.gov/gquery/gquery.fcgi?term=ATF4"	ATF4) 895 7 1.286313 -0.531863 363 282.6 0.778512
=HYPERLINK("http://www.godatabase.org/cgi-bin/go.cgi?query=GO:0048522&auto_wild_cards=yes&view=query&action=query&search_constraint=terms"	GO:0048522_positive_regulation_of_cellular_process) =HYPERLINK("http://www.ncbi.nih.gov/gquery/gquery.fcgi?term=EI24"	EI24) 895 7 1.286313 -0.531863 363 282.6 0.778512
=HYPERLINK("http://www.godatabase.org/cgi-bin/go.cgi?query=GO:0048522&auto_wild_cards=yes&view=query&action=query&search_constraint=terms"	GO:0048522_positive_regulation_of_cellular_process) =HYPERLINK("http://www.ncbi.nih.gov/gquery/gquery.fcgi?term=HSP90AA1"	HSP90AA1) 895 7 1.286313 -0.531863 363 282.6 0.778512
=HYPERLINK("http://www.godatabase.org/cgi-bin/go.cgi?query=GO:0048522&auto_wild_cards=yes&view=query&action=query&search_constraint=terms"	GO:0048522_positive_regulation_of_cellular_process) =HYPERLINK("http://www.ncbi.nih.gov/gquery/gquery.fcgi?term=PAX6"	PAX6) 895 7 1.286313 -0.531863 363 282.6 0.778512
=HYPERLINK("http://www.godatabase.org/cgi-bin/go.cgi?query=GO:0048522&auto_wild_cards=yes&view=query&action=query&search_constraint=terms"	GO:0048522_positive_regulation_of_cellular_process) =HYPERLINK("http://www.ncbi.nih.gov/gquery/gquery.fcgi?term=AGRN"	AGRN) 895 7 1.286313 -0.531863 363 282.6 0.778512
=HYPERLINK("http://www.godatabase.org/cgi-bin/go.cgi?query=GO:0048522&auto_wild_cards=yes&view=query&action=query&search_constraint=terms"	GO:0048522_positive_regulation_of_cellular_process) =HYPERLINK("http://www.ncbi.nih.gov/gquery/gquery.fcgi?term=ZIC3"	ZIC3) 895 7 1.286313 -0.531863 363 282.6 0.778512
=HYPERLINK("http://www.godatabase.org/cgi-bin/go.cgi?query=GO:0048522&auto_wild_cards=yes&view=query&action=query&search_constraint=terms"	GO:0048522_positive_regulation_of_cellular_process) =HYPERLINK("http://www.ncbi.nih.gov/gquery/gquery.fcgi?term=BMPR1A"	BMPR1A) 895 7 1.286313 -0.531863 363 282.6 0.778512
=HYPERLINK("http://www.godatabase.org/cgi-bin/go.cgi?query=GO:0010556&auto_wild_cards=yes&view=query&action=query&search_constraint=terms"	GO:0010556_regulation_of_macromolecule_biosynthetic_process) =HYPERLINK("http://www.ncbi.nih.gov/gquery/gquery.fcgi?term=ATF4"	ATF4) 745 6 1.324545 -0.531800 364 282.76 0.776813
=HYPERLINK("http://www.godatabase.org/cgi-bin/go.cgi?query=GO:0010556&auto_wild_cards=yes&view=query&action=query&search_constraint=terms"	GO:0010556_regulation_of_macromolecule_biosynthetic_process) =HYPERLINK("http://www.ncbi.nih.gov/gquery/gquery.fcgi?term=PAX6"	PAX6) 745 6 1.324545 -0.531800 364 282.76 0.776813
=HYPERLINK("http://www.godatabase.org/cgi-bin/go.cgi?query=GO:0010556&auto_wild_cards=yes&view=query&action=query&search_constraint=terms"	GO:0010556_regulation_of_macromolecule_biosynthetic_process) =HYPERLINK("http://www.ncbi.nih.gov/gquery/gquery.fcgi?term=NEO1"	NEO1) 745 6 1.324545 -0.531800 364 282.76 0.776813
=HYPERLINK("http://www.godatabase.org/cgi-bin/go.cgi?query=GO:0010556&auto_wild_cards=yes&view=query&action=query&search_constraint=terms"	GO:0010556_regulation_of_macromolecule_biosynthetic_process) =HYPERLINK("http://www.ncbi.nih.gov/gquery/gquery.fcgi?term=AGRN"	AGRN) 745 6 1.324545 -0.531800 364 282.76 0.776813
=HYPERLINK("http://www.godatabase.org/cgi-bin/go.cgi?query=GO:0010556&auto_wild_cards=yes&view=query&action=query&search_constraint=terms"	GO:0010556_regulation_of_macromolecule_biosynthetic_process) =HYPERLINK("http://www.ncbi.nih.gov/gquery/gquery.fcgi?term=MYBBP1A"	MYBBP1A) 745 6 1.324545 -0.531800 364 282.76 0.776813
=HYPERLINK("http://www.godatabase.org/cgi-bin/go.cgi?query=GO:0010556&auto_wild_cards=yes&view=query&action=query&search_constraint=terms"	GO:0010556_regulation_of_macromolecule_biosynthetic_process) =HYPERLINK("http://www.ncbi.nih.gov/gquery/gquery.fcgi?term=ZIC3"	ZIC3) 745 6 1.324545 -0.531800 364 282.76 0.776813
=HYPERLINK("http://www.godatabase.org/cgi-bin/go.cgi?query=GO:0033365&auto_wild_cards=yes&view=query&action=query&search_constraint=terms"	GO:0033365_protein_localization_in_organelle) =HYPERLINK("http://www.ncbi.nih.gov/gquery/gquery.fcgi?term=PAX6"	PAX6) 57 1 2.885338 -0.529952 366 285.78 0.780820
=HYPERLINK("http://www.godatabase.org/cgi-bin/go.cgi?query=GO:0045444&auto_wild_cards=yes&view=query&action=query&search_constraint=terms"	GO:0045444_fat_cell_differentiation) =HYPERLINK("http://www.ncbi.nih.gov/gquery/gquery.fcgi?term=CCND1"	CCND1) 57 1 2.885338 -0.529952 366 285.78 0.780820
=HYPERLINK("http://www.godatabase.org/cgi-bin/go.cgi?query=GO:0034622&auto_wild_cards=yes&view=query&action=query&search_constraint=terms"	GO:0034622_cellular_macromolecular_complex_assembly) =HYPERLINK("http://www.ncbi.nih.gov/gquery/gquery.fcgi?term=AGRN"	AGRN) 58 1 2.835591 -0.523613 367 287.07 0.782207
=HYPERLINK("http://www.godatabase.org/cgi-bin/go.cgi?query=GO:0045184&auto_wild_cards=yes&view=query&action=query&search_constraint=terms"	GO:0045184_establishment_of_protein_localization) =HYPERLINK("http://www.ncbi.nih.gov/gquery/gquery.fcgi?term=RHOQ"	RHOQ) 180 2 1.827381 -0.523375 368 287.19 0.780408
=HYPERLINK("http://www.godatabase.org/cgi-bin/go.cgi?query=GO:0045184&auto_wild_cards=yes&view=query&action=query&search_constraint=terms"	GO:0045184_establishment_of_protein_localization) =HYPERLINK("http://www.ncbi.nih.gov/gquery/gquery.fcgi?term=YWHAE"	YWHAE) 180 2 1.827381 -0.523375 368 287.19 0.780408
=HYPERLINK("http://www.godatabase.org/cgi-bin/go.cgi?query=GO:0034645&auto_wild_cards=yes&view=query&action=query&search_constraint=terms"	GO:0034645_cellular_macromolecule_biosynthetic_process) =HYPERLINK("http://www.ncbi.nih.gov/gquery/gquery.fcgi?term=CCNE1"	CCNE1) 901 7 1.277747 -0.522711 369 287.34 0.778699
=HYPERLINK("http://www.godatabase.org/cgi-bin/go.cgi?query=GO:0034645&auto_wild_cards=yes&view=query&action=query&search_constraint=terms"	GO:0034645_cellular_macromolecule_biosynthetic_process) =HYPERLINK("http://www.ncbi.nih.gov/gquery/gquery.fcgi?term=ATF4"	ATF4) 901 7 1.277747 -0.522711 369 287.34 0.778699
=HYPERLINK("http://www.godatabase.org/cgi-bin/go.cgi?query=GO:0034645&auto_wild_cards=yes&view=query&action=query&search_constraint=terms"	GO:0034645_cellular_macromolecule_biosynthetic_process) =HYPERLINK("http://www.ncbi.nih.gov/gquery/gquery.fcgi?term=PAX6"	PAX6) 901 7 1.277747 -0.522711 369 287.34 0.778699
=HYPERLINK("http://www.godatabase.org/cgi-bin/go.cgi?query=GO:0034645&auto_wild_cards=yes&view=query&action=query&search_constraint=terms"	GO:0034645_cellular_macromolecule_biosynthetic_process) =HYPERLINK("http://www.ncbi.nih.gov/gquery/gquery.fcgi?term=NEO1"	NEO1) 901 7 1.277747 -0.522711 369 287.34 0.778699
=HYPERLINK("http://www.godatabase.org/cgi-bin/go.cgi?query=GO:0034645&auto_wild_cards=yes&view=query&action=query&search_constraint=terms"	GO:0034645_cellular_macromolecule_biosynthetic_process) =HYPERLINK("http://www.ncbi.nih.gov/gquery/gquery.fcgi?term=AGRN"	AGRN) 901 7 1.277747 -0.522711 369 287.34 0.778699
=HYPERLINK("http://www.godatabase.org/cgi-bin/go.cgi?query=GO:0034645&auto_wild_cards=yes&view=query&action=query&search_constraint=terms"	GO:0034645_cellular_macromolecule_biosynthetic_process) =HYPERLINK("http://www.ncbi.nih.gov/gquery/gquery.fcgi?term=MYBBP1A"	MYBBP1A) 901 7 1.277747 -0.522711 369 287.34 0.778699
=HYPERLINK("http://www.godatabase.org/cgi-bin/go.cgi?query=GO:0034645&auto_wild_cards=yes&view=query&action=query&search_constraint=terms"	GO:0034645_cellular_macromolecule_biosynthetic_process) =HYPERLINK("http://www.ncbi.nih.gov/gquery/gquery.fcgi?term=ZIC3"	ZIC3) 901 7 1.277747 -0.522711 369 287.34 0.778699
=HYPERLINK("http://www.godatabase.org/cgi-bin/go.cgi?query=GO:0016055&auto_wild_cards=yes&view=query&action=query&search_constraint=terms"	GO:0016055_Wnt_receptor_signaling_pathway) =HYPERLINK("http://www.ncbi.nih.gov/gquery/gquery.fcgi?term=CCND1"	CCND1) 59 1 2.787530 -0.517403 371 289.71 0.780889
=HYPERLINK("http://www.godatabase.org/cgi-bin/go.cgi?query=GO:0050870&auto_wild_cards=yes&view=query&action=query&search_constraint=terms"	GO:0050870_positive_regulation_of_T_cell_activation) =HYPERLINK("http://www.ncbi.nih.gov/gquery/gquery.fcgi?term=HSP90AA1"	HSP90AA1) 59 1 2.787530 -0.517403 371 289.71 0.780889
=HYPERLINK("http://www.godatabase.org/cgi-bin/go.cgi?query=GO:0019219&auto_wild_cards=yes&view=query&action=query&search_constraint=terms"	GO:0019219_regulation_of_nucleobase__nucleoside__nucleotide_and_nucleic_acid_metabolic_process) =HYPERLINK("http://www.ncbi.nih.gov/gquery/gquery.fcgi?term=ATF4"	ATF4) 757 6 1.303548 -0.512208 372 290.66 0.781344
=HYPERLINK("http://www.godatabase.org/cgi-bin/go.cgi?query=GO:0019219&auto_wild_cards=yes&view=query&action=query&search_constraint=terms"	GO:0019219_regulation_of_nucleobase__nucleoside__nucleotide_and_nucleic_acid_metabolic_process) =HYPERLINK("http://www.ncbi.nih.gov/gquery/gquery.fcgi?term=PAX6"	PAX6) 757 6 1.303548 -0.512208 372 290.66 0.781344
=HYPERLINK("http://www.godatabase.org/cgi-bin/go.cgi?query=GO:0019219&auto_wild_cards=yes&view=query&action=query&search_constraint=terms"	GO:0019219_regulation_of_nucleobase__nucleoside__nucleotide_and_nucleic_acid_metabolic_process) =HYPERLINK("http://www.ncbi.nih.gov/gquery/gquery.fcgi?term=NEO1"	NEO1) 757 6 1.303548 -0.512208 372 290.66 0.781344
=HYPERLINK("http://www.godatabase.org/cgi-bin/go.cgi?query=GO:0019219&auto_wild_cards=yes&view=query&action=query&search_constraint=terms"	GO:0019219_regulation_of_nucleobase__nucleoside__nucleotide_and_nucleic_acid_metabolic_process) =HYPERLINK("http://www.ncbi.nih.gov/gquery/gquery.fcgi?term=AGRN"	AGRN) 757 6 1.303548 -0.512208 372 290.66 0.781344
=HYPERLINK("http://www.godatabase.org/cgi-bin/go.cgi?query=GO:0019219&auto_wild_cards=yes&view=query&action=query&search_constraint=terms"	GO:0019219_regulation_of_nucleobase__nucleoside__nucleotide_and_nucleic_acid_metabolic_process) =HYPERLINK("http://www.ncbi.nih.gov/gquery/gquery.fcgi?term=MYBBP1A"	MYBBP1A) 757 6 1.303548 -0.512208 372 290.66 0.781344
=HYPERLINK("http://www.godatabase.org/cgi-bin/go.cgi?query=GO:0019219&auto_wild_cards=yes&view=query&action=query&search_constraint=terms"	GO:0019219_regulation_of_nucleobase__nucleoside__nucleotide_and_nucleic_acid_metabolic_process) =HYPERLINK("http://www.ncbi.nih.gov/gquery/gquery.fcgi?term=ZIC3"	ZIC3) 757 6 1.303548 -0.512208 372 290.66 0.781344
=HYPERLINK("http://www.godatabase.org/cgi-bin/go.cgi?query=GO:0009059&auto_wild_cards=yes&view=query&action=query&search_constraint=terms"	GO:0009059_macromolecule_biosynthetic_process) =HYPERLINK("http://www.ncbi.nih.gov/gquery/gquery.fcgi?term=CCNE1"	CCNE1) 910 7 1.265110 -0.509238 373 291.54 0.781609
=HYPERLINK("http://www.godatabase.org/cgi-bin/go.cgi?query=GO:0009059&auto_wild_cards=yes&view=query&action=query&search_constraint=terms"	GO:0009059_macromolecule_biosynthetic_process) =HYPERLINK("http://www.ncbi.nih.gov/gquery/gquery.fcgi?term=ATF4"	ATF4) 910 7 1.265110 -0.509238 373 291.54 0.781609
=HYPERLINK("http://www.godatabase.org/cgi-bin/go.cgi?query=GO:0009059&auto_wild_cards=yes&view=query&action=query&search_constraint=terms"	GO:0009059_macromolecule_biosynthetic_process) =HYPERLINK("http://www.ncbi.nih.gov/gquery/gquery.fcgi?term=PAX6"	PAX6) 910 7 1.265110 -0.509238 373 291.54 0.781609
=HYPERLINK("http://www.godatabase.org/cgi-bin/go.cgi?query=GO:0009059&auto_wild_cards=yes&view=query&action=query&search_constraint=terms"	GO:0009059_macromolecule_biosynthetic_process) =HYPERLINK("http://www.ncbi.nih.gov/gquery/gquery.fcgi?term=NEO1"	NEO1) 910 7 1.265110 -0.509238 373 291.54 0.781609
=HYPERLINK("http://www.godatabase.org/cgi-bin/go.cgi?query=GO:0009059&auto_wild_cards=yes&view=query&action=query&search_constraint=terms"	GO:0009059_macromolecule_biosynthetic_process) =HYPERLINK("http://www.ncbi.nih.gov/gquery/gquery.fcgi?term=AGRN"	AGRN) 910 7 1.265110 -0.509238 373 291.54 0.781609
=HYPERLINK("http://www.godatabase.org/cgi-bin/go.cgi?query=GO:0009059&auto_wild_cards=yes&view=query&action=query&search_constraint=terms"	GO:0009059_macromolecule_biosynthetic_process) =HYPERLINK("http://www.ncbi.nih.gov/gquery/gquery.fcgi?term=MYBBP1A"	MYBBP1A) 910 7 1.265110 -0.509238 373 291.54 0.781609
=HYPERLINK("http://www.godatabase.org/cgi-bin/go.cgi?query=GO:0009059&auto_wild_cards=yes&view=query&action=query&search_constraint=terms"	GO:0009059_macromolecule_biosynthetic_process) =HYPERLINK("http://www.ncbi.nih.gov/gquery/gquery.fcgi?term=ZIC3"	ZIC3) 910 7 1.265110 -0.509238 373 291.54 0.781609
=HYPERLINK("http://www.godatabase.org/cgi-bin/go.cgi?query=GO:0007165&auto_wild_cards=yes&view=query&action=query&search_constraint=terms"	GO:0007165_signal_transduction) =HYPERLINK("http://www.ncbi.nih.gov/gquery/gquery.fcgi?term=CCND1"	CCND1) 915 7 1.258197 -0.501882 374 293.84 0.785668
=HYPERLINK("http://www.godatabase.org/cgi-bin/go.cgi?query=GO:0007165&auto_wild_cards=yes&view=query&action=query&search_constraint=terms"	GO:0007165_signal_transduction) =HYPERLINK("http://www.ncbi.nih.gov/gquery/gquery.fcgi?term=NUP62"	NUP62) 915 7 1.258197 -0.501882 374 293.84 0.785668
=HYPERLINK("http://www.godatabase.org/cgi-bin/go.cgi?query=GO:0007165&auto_wild_cards=yes&view=query&action=query&search_constraint=terms"	GO:0007165_signal_transduction) =HYPERLINK("http://www.ncbi.nih.gov/gquery/gquery.fcgi?term=DNAJA1"	DNAJA1) 915 7 1.258197 -0.501882 374 293.84 0.785668
=HYPERLINK("http://www.godatabase.org/cgi-bin/go.cgi?query=GO:0007165&auto_wild_cards=yes&view=query&action=query&search_constraint=terms"	GO:0007165_signal_transduction) =HYPERLINK("http://www.ncbi.nih.gov/gquery/gquery.fcgi?term=PAX6"	PAX6) 915 7 1.258197 -0.501882 374 293.84 0.785668
=HYPERLINK("http://www.godatabase.org/cgi-bin/go.cgi?query=GO:0007165&auto_wild_cards=yes&view=query&action=query&search_constraint=terms"	GO:0007165_signal_transduction) =HYPERLINK("http://www.ncbi.nih.gov/gquery/gquery.fcgi?term=RAP1B"	RAP1B) 915 7 1.258197 -0.501882 374 293.84 0.785668
=HYPERLINK("http://www.godatabase.org/cgi-bin/go.cgi?query=GO:0007165&auto_wild_cards=yes&view=query&action=query&search_constraint=terms"	GO:0007165_signal_transduction) =HYPERLINK("http://www.ncbi.nih.gov/gquery/gquery.fcgi?term=AGRN"	AGRN) 915 7 1.258197 -0.501882 374 293.84 0.785668
=HYPERLINK("http://www.godatabase.org/cgi-bin/go.cgi?query=GO:0007165&auto_wild_cards=yes&view=query&action=query&search_constraint=terms"	GO:0007165_signal_transduction) =HYPERLINK("http://www.ncbi.nih.gov/gquery/gquery.fcgi?term=BMPR1A"	BMPR1A) 915 7 1.258197 -0.501882 374 293.84 0.785668
=HYPERLINK("http://www.godatabase.org/cgi-bin/go.cgi?query=GO:0022604&auto_wild_cards=yes&view=query&action=query&search_constraint=terms"	GO:0022604_regulation_of_cell_morphogenesis) =HYPERLINK("http://www.ncbi.nih.gov/gquery/gquery.fcgi?term=RHOQ"	RHOQ) 62 1 2.652650 -0.499496 375 296.36 0.790293
=HYPERLINK("http://www.godatabase.org/cgi-bin/go.cgi?query=GO:0007369&auto_wild_cards=yes&view=query&action=query&search_constraint=terms"	GO:0007369_gastrulation) =HYPERLINK("http://www.ncbi.nih.gov/gquery/gquery.fcgi?term=BMPR1A"	BMPR1A) 63 1 2.610544 -0.493757 378 298.39 0.789392
=HYPERLINK("http://www.godatabase.org/cgi-bin/go.cgi?query=GO:0009165&auto_wild_cards=yes&view=query&action=query&search_constraint=terms"	GO:0009165_nucleotide_biosynthetic_process) =HYPERLINK("http://www.ncbi.nih.gov/gquery/gquery.fcgi?term=ADK"	ADK) 63 1 2.610544 -0.493757 378 298.39 0.789392
=HYPERLINK("http://www.godatabase.org/cgi-bin/go.cgi?query=GO:0051216&auto_wild_cards=yes&view=query&action=query&search_constraint=terms"	GO:0051216_cartilage_development) =HYPERLINK("http://www.ncbi.nih.gov/gquery/gquery.fcgi?term=BMPR1A"	BMPR1A) 63 1 2.610544 -0.493757 378 298.39 0.789392
=HYPERLINK("http://www.godatabase.org/cgi-bin/go.cgi?query=GO:0080090&auto_wild_cards=yes&view=query&action=query&search_constraint=terms"	GO:0080090_regulation_of_primary_metabolic_process) =HYPERLINK("http://www.ncbi.nih.gov/gquery/gquery.fcgi?term=ATF4"	ATF4) 926 7 1.243251 -0.486019 379 301.08 0.794406
=HYPERLINK("http://www.godatabase.org/cgi-bin/go.cgi?query=GO:0080090&auto_wild_cards=yes&view=query&action=query&search_constraint=terms"	GO:0080090_regulation_of_primary_metabolic_process) =HYPERLINK("http://www.ncbi.nih.gov/gquery/gquery.fcgi?term=PAX6"	PAX6) 926 7 1.243251 -0.486019 379 301.08 0.794406
=HYPERLINK("http://www.godatabase.org/cgi-bin/go.cgi?query=GO:0080090&auto_wild_cards=yes&view=query&action=query&search_constraint=terms"	GO:0080090_regulation_of_primary_metabolic_process) =HYPERLINK("http://www.ncbi.nih.gov/gquery/gquery.fcgi?term=NEO1"	NEO1) 926 7 1.243251 -0.486019 379 301.08 0.794406
=HYPERLINK("http://www.godatabase.org/cgi-bin/go.cgi?query=GO:0080090&auto_wild_cards=yes&view=query&action=query&search_constraint=terms"	GO:0080090_regulation_of_primary_metabolic_process) =HYPERLINK("http://www.ncbi.nih.gov/gquery/gquery.fcgi?term=AGRN"	AGRN) 926 7 1.243251 -0.486019 379 301.08 0.794406
=HYPERLINK("http://www.godatabase.org/cgi-bin/go.cgi?query=GO:0080090&auto_wild_cards=yes&view=query&action=query&search_constraint=terms"	GO:0080090_regulation_of_primary_metabolic_process) =HYPERLINK("http://www.ncbi.nih.gov/gquery/gquery.fcgi?term=YWHAE"	YWHAE) 926 7 1.243251 -0.486019 379 301.08 0.794406
=HYPERLINK("http://www.godatabase.org/cgi-bin/go.cgi?query=GO:0080090&auto_wild_cards=yes&view=query&action=query&search_constraint=terms"	GO:0080090_regulation_of_primary_metabolic_process) =HYPERLINK("http://www.ncbi.nih.gov/gquery/gquery.fcgi?term=MYBBP1A"	MYBBP1A) 926 7 1.243251 -0.486019 379 301.08 0.794406
=HYPERLINK("http://www.godatabase.org/cgi-bin/go.cgi?query=GO:0080090&auto_wild_cards=yes&view=query&action=query&search_constraint=terms"	GO:0080090_regulation_of_primary_metabolic_process) =HYPERLINK("http://www.ncbi.nih.gov/gquery/gquery.fcgi?term=ZIC3"	ZIC3) 926 7 1.243251 -0.486019 379 301.08 0.794406
=HYPERLINK("http://www.godatabase.org/cgi-bin/go.cgi?query=GO:0043086&auto_wild_cards=yes&view=query&action=query&search_constraint=terms"	GO:0043086_negative_regulation_of_catalytic_activity) =HYPERLINK("http://www.ncbi.nih.gov/gquery/gquery.fcgi?term=NUP62"	NUP62) 65 1 2.530220 -0.482598 380 302.58 0.796263
=HYPERLINK("http://www.godatabase.org/cgi-bin/go.cgi?query=GO:0046907&auto_wild_cards=yes&view=query&action=query&search_constraint=terms"	GO:0046907_intracellular_transport) =HYPERLINK("http://www.ncbi.nih.gov/gquery/gquery.fcgi?term=MYBBP1A"	MYBBP1A) 194 2 1.695508 -0.479509 381 302.98 0.795223
=HYPERLINK("http://www.godatabase.org/cgi-bin/go.cgi?query=GO:0046907&auto_wild_cards=yes&view=query&action=query&search_constraint=terms"	GO:0046907_intracellular_transport) =HYPERLINK("http://www.ncbi.nih.gov/gquery/gquery.fcgi?term=YWHAE"	YWHAE) 194 2 1.695508 -0.479509 381 302.98 0.795223
=HYPERLINK("http://www.godatabase.org/cgi-bin/go.cgi?query=GO:0010468&auto_wild_cards=yes&view=query&action=query&search_constraint=terms"	GO:0010468_regulation_of_gene_expression) =HYPERLINK("http://www.ncbi.nih.gov/gquery/gquery.fcgi?term=ATF4"	ATF4) 778 6 1.268362 -0.479468 382 303.12 0.793508
=HYPERLINK("http://www.godatabase.org/cgi-bin/go.cgi?query=GO:0010468&auto_wild_cards=yes&view=query&action=query&search_constraint=terms"	GO:0010468_regulation_of_gene_expression) =HYPERLINK("http://www.ncbi.nih.gov/gquery/gquery.fcgi?term=PAX6"	PAX6) 778 6 1.268362 -0.479468 382 303.12 0.793508
=HYPERLINK("http://www.godatabase.org/cgi-bin/go.cgi?query=GO:0010468&auto_wild_cards=yes&view=query&action=query&search_constraint=terms"	GO:0010468_regulation_of_gene_expression) =HYPERLINK("http://www.ncbi.nih.gov/gquery/gquery.fcgi?term=NEO1"	NEO1) 778 6 1.268362 -0.479468 382 303.12 0.793508
=HYPERLINK("http://www.godatabase.org/cgi-bin/go.cgi?query=GO:0010468&auto_wild_cards=yes&view=query&action=query&search_constraint=terms"	GO:0010468_regulation_of_gene_expression) =HYPERLINK("http://www.ncbi.nih.gov/gquery/gquery.fcgi?term=AGRN"	AGRN) 778 6 1.268362 -0.479468 382 303.12 0.793508
=HYPERLINK("http://www.godatabase.org/cgi-bin/go.cgi?query=GO:0010468&auto_wild_cards=yes&view=query&action=query&search_constraint=terms"	GO:0010468_regulation_of_gene_expression) =HYPERLINK("http://www.ncbi.nih.gov/gquery/gquery.fcgi?term=MYBBP1A"	MYBBP1A) 778 6 1.268362 -0.479468 382 303.12 0.793508
=HYPERLINK("http://www.godatabase.org/cgi-bin/go.cgi?query=GO:0010468&auto_wild_cards=yes&view=query&action=query&search_constraint=terms"	GO:0010468_regulation_of_gene_expression) =HYPERLINK("http://www.ncbi.nih.gov/gquery/gquery.fcgi?term=ZIC3"	ZIC3) 778 6 1.268362 -0.479468 382 303.12 0.793508
=HYPERLINK("http://www.godatabase.org/cgi-bin/go.cgi?query=GO:0007507&auto_wild_cards=yes&view=query&action=query&search_constraint=terms"	GO:0007507_heart_development) =HYPERLINK("http://www.ncbi.nih.gov/gquery/gquery.fcgi?term=ZIC3"	ZIC3) 195 2 1.686813 -0.476552 383 305.27 0.797050
=HYPERLINK("http://www.godatabase.org/cgi-bin/go.cgi?query=GO:0007507&auto_wild_cards=yes&view=query&action=query&search_constraint=terms"	GO:0007507_heart_development) =HYPERLINK("http://www.ncbi.nih.gov/gquery/gquery.fcgi?term=BMPR1A"	BMPR1A) 195 2 1.686813 -0.476552 383 305.27 0.797050
=HYPERLINK("http://www.godatabase.org/cgi-bin/go.cgi?query=GO:0060255&auto_wild_cards=yes&view=query&action=query&search_constraint=terms"	GO:0060255_regulation_of_macromolecule_metabolic_process) =HYPERLINK("http://www.ncbi.nih.gov/gquery/gquery.fcgi?term=ATF4"	ATF4) 936 7 1.229968 -0.471972 384 305.74 0.796198
=HYPERLINK("http://www.godatabase.org/cgi-bin/go.cgi?query=GO:0060255&auto_wild_cards=yes&view=query&action=query&search_constraint=terms"	GO:0060255_regulation_of_macromolecule_metabolic_process) =HYPERLINK("http://www.ncbi.nih.gov/gquery/gquery.fcgi?term=PAX6"	PAX6) 936 7 1.229968 -0.471972 384 305.74 0.796198
=HYPERLINK("http://www.godatabase.org/cgi-bin/go.cgi?query=GO:0060255&auto_wild_cards=yes&view=query&action=query&search_constraint=terms"	GO:0060255_regulation_of_macromolecule_metabolic_process) =HYPERLINK("http://www.ncbi.nih.gov/gquery/gquery.fcgi?term=NEO1"	NEO1) 936 7 1.229968 -0.471972 384 305.74 0.796198
=HYPERLINK("http://www.godatabase.org/cgi-bin/go.cgi?query=GO:0060255&auto_wild_cards=yes&view=query&action=query&search_constraint=terms"	GO:0060255_regulation_of_macromolecule_metabolic_process) =HYPERLINK("http://www.ncbi.nih.gov/gquery/gquery.fcgi?term=AGRN"	AGRN) 936 7 1.229968 -0.471972 384 305.74 0.796198
=HYPERLINK("http://www.godatabase.org/cgi-bin/go.cgi?query=GO:0060255&auto_wild_cards=yes&view=query&action=query&search_constraint=terms"	GO:0060255_regulation_of_macromolecule_metabolic_process) =HYPERLINK("http://www.ncbi.nih.gov/gquery/gquery.fcgi?term=YWHAE"	YWHAE) 936 7 1.229968 -0.471972 384 305.74 0.796198
=HYPERLINK("http://www.godatabase.org/cgi-bin/go.cgi?query=GO:0060255&auto_wild_cards=yes&view=query&action=query&search_constraint=terms"	GO:0060255_regulation_of_macromolecule_metabolic_process) =HYPERLINK("http://www.ncbi.nih.gov/gquery/gquery.fcgi?term=MYBBP1A"	MYBBP1A) 936 7 1.229968 -0.471972 384 305.74 0.796198
=HYPERLINK("http://www.godatabase.org/cgi-bin/go.cgi?query=GO:0060255&auto_wild_cards=yes&view=query&action=query&search_constraint=terms"	GO:0060255_regulation_of_macromolecule_metabolic_process) =HYPERLINK("http://www.ncbi.nih.gov/gquery/gquery.fcgi?term=ZIC3"	ZIC3) 936 7 1.229968 -0.471972 384 305.74 0.796198
=HYPERLINK("http://www.godatabase.org/cgi-bin/go.cgi?query=GO:0002009&auto_wild_cards=yes&view=query&action=query&search_constraint=terms"	GO:0002009_morphogenesis_of_an_epithelium) =HYPERLINK("http://www.ncbi.nih.gov/gquery/gquery.fcgi?term=CCND1"	CCND1) 198 2 1.661255 -0.467816 386 308.11 0.798212
=HYPERLINK("http://www.godatabase.org/cgi-bin/go.cgi?query=GO:0002009&auto_wild_cards=yes&view=query&action=query&search_constraint=terms"	GO:0002009_morphogenesis_of_an_epithelium) =HYPERLINK("http://www.ncbi.nih.gov/gquery/gquery.fcgi?term=PAX6"	PAX6) 198 2 1.661255 -0.467816 386 308.11 0.798212
=HYPERLINK("http://www.godatabase.org/cgi-bin/go.cgi?query=GO:0060429&auto_wild_cards=yes&view=query&action=query&search_constraint=terms"	GO:0060429_epithelium_development) =HYPERLINK("http://www.ncbi.nih.gov/gquery/gquery.fcgi?term=CCND1"	CCND1) 198 2 1.661255 -0.467816 386 308.11 0.798212
=HYPERLINK("http://www.godatabase.org/cgi-bin/go.cgi?query=GO:0060429&auto_wild_cards=yes&view=query&action=query&search_constraint=terms"	GO:0060429_epithelium_development) =HYPERLINK("http://www.ncbi.nih.gov/gquery/gquery.fcgi?term=PAX6"	PAX6) 198 2 1.661255 -0.467816 386 308.11 0.798212
=HYPERLINK("http://www.godatabase.org/cgi-bin/go.cgi?query=GO:0034962&auto_wild_cards=yes&view=query&action=query&search_constraint=terms"	GO:0034962_cellular_biopolymer_catabolic_process) =HYPERLINK("http://www.ncbi.nih.gov/gquery/gquery.fcgi?term=UBE2D3"	UBE2D3) 68 1 2.418592 -0.466617 388 309.25 0.797036
=HYPERLINK("http://www.godatabase.org/cgi-bin/go.cgi?query=GO:0042692&auto_wild_cards=yes&view=query&action=query&search_constraint=terms"	GO:0042692_muscle_cell_differentiation) =HYPERLINK("http://www.ncbi.nih.gov/gquery/gquery.fcgi?term=NEO1"	NEO1) 68 1 2.418592 -0.466617 388 309.25 0.797036
=HYPERLINK("http://www.godatabase.org/cgi-bin/go.cgi?query=GO:0008406&auto_wild_cards=yes&view=query&action=query&search_constraint=terms"	GO:0008406_gonad_development) =HYPERLINK("http://www.ncbi.nih.gov/gquery/gquery.fcgi?term=CSDA"	CSDA) 70 1 2.349490 -0.456431 390 313.13 0.802897
=HYPERLINK("http://www.godatabase.org/cgi-bin/go.cgi?query=GO:0048592&auto_wild_cards=yes&view=query&action=query&search_constraint=terms"	GO:0048592_eye_morphogenesis) =HYPERLINK("http://www.ncbi.nih.gov/gquery/gquery.fcgi?term=PAX6"	PAX6) 70 1 2.349490 -0.456431 390 313.13 0.802897
=HYPERLINK("http://www.godatabase.org/cgi-bin/go.cgi?query=GO:0043170&auto_wild_cards=yes&view=query&action=query&search_constraint=terms"	GO:0043170_macromolecule_metabolic_process) =HYPERLINK("http://www.ncbi.nih.gov/gquery/gquery.fcgi?term=CCNE1"	CCNE1) 1576 11 1.147911 -0.455211 391 313.34 0.801381
=HYPERLINK("http://www.godatabase.org/cgi-bin/go.cgi?query=GO:0043170&auto_wild_cards=yes&view=query&action=query&search_constraint=terms"	GO:0043170_macromolecule_metabolic_process) =HYPERLINK("http://www.ncbi.nih.gov/gquery/gquery.fcgi?term=CCND1"	CCND1) 1576 11 1.147911 -0.455211 391 313.34 0.801381
=HYPERLINK("http://www.godatabase.org/cgi-bin/go.cgi?query=GO:0043170&auto_wild_cards=yes&view=query&action=query&search_constraint=terms"	GO:0043170_macromolecule_metabolic_process) =HYPERLINK("http://www.ncbi.nih.gov/gquery/gquery.fcgi?term=ATF4"	ATF4) 1576 11 1.147911 -0.455211 391 313.34 0.801381
=HYPERLINK("http://www.godatabase.org/cgi-bin/go.cgi?query=GO:0043170&auto_wild_cards=yes&view=query&action=query&search_constraint=terms"	GO:0043170_macromolecule_metabolic_process) =HYPERLINK("http://www.ncbi.nih.gov/gquery/gquery.fcgi?term=UBE2D3"	UBE2D3) 1576 11 1.147911 -0.455211 391 313.34 0.801381
=HYPERLINK("http://www.godatabase.org/cgi-bin/go.cgi?query=GO:0043170&auto_wild_cards=yes&view=query&action=query&search_constraint=terms"	GO:0043170_macromolecule_metabolic_process) =HYPERLINK("http://www.ncbi.nih.gov/gquery/gquery.fcgi?term=HSP90AA1"	HSP90AA1) 1576 11 1.147911 -0.455211 391 313.34 0.801381
=HYPERLINK("http://www.godatabase.org/cgi-bin/go.cgi?query=GO:0043170&auto_wild_cards=yes&view=query&action=query&search_constraint=terms"	GO:0043170_macromolecule_metabolic_process) =HYPERLINK("http://www.ncbi.nih.gov/gquery/gquery.fcgi?term=PAX6"	PAX6) 1576 11 1.147911 -0.455211 391 313.34 0.801381
=HYPERLINK("http://www.godatabase.org/cgi-bin/go.cgi?query=GO:0043170&auto_wild_cards=yes&view=query&action=query&search_constraint=terms"	GO:0043170_macromolecule_metabolic_process) =HYPERLINK("http://www.ncbi.nih.gov/gquery/gquery.fcgi?term=NEO1"	NEO1) 1576 11 1.147911 -0.455211 391 313.34 0.801381
=HYPERLINK("http://www.godatabase.org/cgi-bin/go.cgi?query=GO:0043170&auto_wild_cards=yes&view=query&action=query&search_constraint=terms"	GO:0043170_macromolecule_metabolic_process) =HYPERLINK("http://www.ncbi.nih.gov/gquery/gquery.fcgi?term=AGRN"	AGRN) 1576 11 1.147911 -0.455211 391 313.34 0.801381
=HYPERLINK("http://www.godatabase.org/cgi-bin/go.cgi?query=GO:0043170&auto_wild_cards=yes&view=query&action=query&search_constraint=terms"	GO:0043170_macromolecule_metabolic_process) =HYPERLINK("http://www.ncbi.nih.gov/gquery/gquery.fcgi?term=YWHAE"	YWHAE) 1576 11 1.147911 -0.455211 391 313.34 0.801381
=HYPERLINK("http://www.godatabase.org/cgi-bin/go.cgi?query=GO:0043170&auto_wild_cards=yes&view=query&action=query&search_constraint=terms"	GO:0043170_macromolecule_metabolic_process) =HYPERLINK("http://www.ncbi.nih.gov/gquery/gquery.fcgi?term=MYBBP1A"	MYBBP1A) 1576 11 1.147911 -0.455211 391 313.34 0.801381
=HYPERLINK("http://www.godatabase.org/cgi-bin/go.cgi?query=GO:0043170&auto_wild_cards=yes&view=query&action=query&search_constraint=terms"	GO:0043170_macromolecule_metabolic_process) =HYPERLINK("http://www.ncbi.nih.gov/gquery/gquery.fcgi?term=ZIC3"	ZIC3) 1576 11 1.147911 -0.455211 391 313.34 0.801381
=HYPERLINK("http://www.godatabase.org/cgi-bin/go.cgi?query=GO:0006913&auto_wild_cards=yes&view=query&action=query&search_constraint=terms"	GO:0006913_nucleocytoplasmic_transport) =HYPERLINK("http://www.ncbi.nih.gov/gquery/gquery.fcgi?term=MYBBP1A"	MYBBP1A) 71 1 2.316398 -0.451471 392 315.28 0.804286
=HYPERLINK("http://www.godatabase.org/cgi-bin/go.cgi?query=GO:0022607&auto_wild_cards=yes&view=query&action=query&search_constraint=terms"	GO:0022607_cellular_component_assembly) =HYPERLINK("http://www.ncbi.nih.gov/gquery/gquery.fcgi?term=RDX"	RDX) 204 2 1.612395 -0.450918 393 315.49 0.802774
=HYPERLINK("http://www.godatabase.org/cgi-bin/go.cgi?query=GO:0022607&auto_wild_cards=yes&view=query&action=query&search_constraint=terms"	GO:0022607_cellular_component_assembly) =HYPERLINK("http://www.ncbi.nih.gov/gquery/gquery.fcgi?term=AGRN"	AGRN) 204 2 1.612395 -0.450918 393 315.49 0.802774
=HYPERLINK("http://www.godatabase.org/cgi-bin/go.cgi?query=GO:0021915&auto_wild_cards=yes&view=query&action=query&search_constraint=terms"	GO:0021915_neural_tube_development) =HYPERLINK("http://www.ncbi.nih.gov/gquery/gquery.fcgi?term=PAX6"	PAX6) 72 1 2.284226 -0.446596 396 319.17 0.805985
=HYPERLINK("http://www.godatabase.org/cgi-bin/go.cgi?query=GO:0030879&auto_wild_cards=yes&view=query&action=query&search_constraint=terms"	GO:0030879_mammary_gland_development) =HYPERLINK("http://www.ncbi.nih.gov/gquery/gquery.fcgi?term=CCND1"	CCND1) 72 1 2.284226 -0.446596 396 319.17 0.805985
=HYPERLINK("http://www.godatabase.org/cgi-bin/go.cgi?query=GO:0051169&auto_wild_cards=yes&view=query&action=query&search_constraint=terms"	GO:0051169_nuclear_transport) =HYPERLINK("http://www.ncbi.nih.gov/gquery/gquery.fcgi?term=MYBBP1A"	MYBBP1A) 72 1 2.284226 -0.446596 396 319.17 0.805985
=HYPERLINK("http://www.godatabase.org/cgi-bin/go.cgi?query=GO:0048869&auto_wild_cards=yes&view=query&action=query&search_constraint=terms"	GO:0048869_cellular_developmental_process) =HYPERLINK("http://www.ncbi.nih.gov/gquery/gquery.fcgi?term=CCND1"	CCND1) 1113 8 1.182133 -0.443306 397 319.45 0.804660
=HYPERLINK("http://www.godatabase.org/cgi-bin/go.cgi?query=GO:0048869&auto_wild_cards=yes&view=query&action=query&search_constraint=terms"	GO:0048869_cellular_developmental_process) =HYPERLINK("http://www.ncbi.nih.gov/gquery/gquery.fcgi?term=HSP90AA1"	HSP90AA1) 1113 8 1.182133 -0.443306 397 319.45 0.804660
=HYPERLINK("http://www.godatabase.org/cgi-bin/go.cgi?query=GO:0048869&auto_wild_cards=yes&view=query&action=query&search_constraint=terms"	GO:0048869_cellular_developmental_process) =HYPERLINK("http://www.ncbi.nih.gov/gquery/gquery.fcgi?term=PAX6"	PAX6) 1113 8 1.182133 -0.443306 397 319.45 0.804660
=HYPERLINK("http://www.godatabase.org/cgi-bin/go.cgi?query=GO:0048869&auto_wild_cards=yes&view=query&action=query&search_constraint=terms"	GO:0048869_cellular_developmental_process) =HYPERLINK("http://www.ncbi.nih.gov/gquery/gquery.fcgi?term=RHOQ"	RHOQ) 1113 8 1.182133 -0.443306 397 319.45 0.804660
=HYPERLINK("http://www.godatabase.org/cgi-bin/go.cgi?query=GO:0048869&auto_wild_cards=yes&view=query&action=query&search_constraint=terms"	GO:0048869_cellular_developmental_process) =HYPERLINK("http://www.ncbi.nih.gov/gquery/gquery.fcgi?term=AGRN"	AGRN) 1113 8 1.182133 -0.443306 397 319.45 0.804660
=HYPERLINK("http://www.godatabase.org/cgi-bin/go.cgi?query=GO:0048869&auto_wild_cards=yes&view=query&action=query&search_constraint=terms"	GO:0048869_cellular_developmental_process) =HYPERLINK("http://www.ncbi.nih.gov/gquery/gquery.fcgi?term=NEO1"	NEO1) 1113 8 1.182133 -0.443306 397 319.45 0.804660
=HYPERLINK("http://www.godatabase.org/cgi-bin/go.cgi?query=GO:0048869&auto_wild_cards=yes&view=query&action=query&search_constraint=terms"	GO:0048869_cellular_developmental_process) =HYPERLINK("http://www.ncbi.nih.gov/gquery/gquery.fcgi?term=YWHAE"	YWHAE) 1113 8 1.182133 -0.443306 397 319.45 0.804660
=HYPERLINK("http://www.godatabase.org/cgi-bin/go.cgi?query=GO:0048869&auto_wild_cards=yes&view=query&action=query&search_constraint=terms"	GO:0048869_cellular_developmental_process) =HYPERLINK("http://www.ncbi.nih.gov/gquery/gquery.fcgi?term=BMPR1A"	BMPR1A) 1113 8 1.182133 -0.443306 397 319.45 0.804660
=HYPERLINK("http://www.godatabase.org/cgi-bin/go.cgi?query=GO:0006163&auto_wild_cards=yes&view=query&action=query&search_constraint=terms"	GO:0006163_purine_nucleotide_metabolic_process) =HYPERLINK("http://www.ncbi.nih.gov/gquery/gquery.fcgi?term=ADK"	ADK) 73 1 2.252935 -0.441803 398 321.04 0.806633
=HYPERLINK("http://www.godatabase.org/cgi-bin/go.cgi?query=GO:0008284&auto_wild_cards=yes&view=query&action=query&search_constraint=terms"	GO:0008284_positive_regulation_of_cell_proliferation) =HYPERLINK("http://www.ncbi.nih.gov/gquery/gquery.fcgi?term=PAX6"	PAX6) 208 2 1.581387 -0.440061 399 321.77 0.806441
=HYPERLINK("http://www.godatabase.org/cgi-bin/go.cgi?query=GO:0008284&auto_wild_cards=yes&view=query&action=query&search_constraint=terms"	GO:0008284_positive_regulation_of_cell_proliferation) =HYPERLINK("http://www.ncbi.nih.gov/gquery/gquery.fcgi?term=BMPR1A"	BMPR1A) 208 2 1.581387 -0.440061 399 321.77 0.806441
=HYPERLINK("http://www.godatabase.org/cgi-bin/go.cgi?query=GO:0048468&auto_wild_cards=yes&view=query&action=query&search_constraint=terms"	GO:0048468_cell_development) =HYPERLINK("http://www.ncbi.nih.gov/gquery/gquery.fcgi?term=PAX6"	PAX6) 654 5 1.257372 -0.436845 400 322.71 0.806775
=HYPERLINK("http://www.godatabase.org/cgi-bin/go.cgi?query=GO:0048468&auto_wild_cards=yes&view=query&action=query&search_constraint=terms"	GO:0048468_cell_development) =HYPERLINK("http://www.ncbi.nih.gov/gquery/gquery.fcgi?term=NEO1"	NEO1) 654 5 1.257372 -0.436845 400 322.71 0.806775
=HYPERLINK("http://www.godatabase.org/cgi-bin/go.cgi?query=GO:0048468&auto_wild_cards=yes&view=query&action=query&search_constraint=terms"	GO:0048468_cell_development) =HYPERLINK("http://www.ncbi.nih.gov/gquery/gquery.fcgi?term=AGRN"	AGRN) 654 5 1.257372 -0.436845 400 322.71 0.806775
=HYPERLINK("http://www.godatabase.org/cgi-bin/go.cgi?query=GO:0048468&auto_wild_cards=yes&view=query&action=query&search_constraint=terms"	GO:0048468_cell_development) =HYPERLINK("http://www.ncbi.nih.gov/gquery/gquery.fcgi?term=YWHAE"	YWHAE) 654 5 1.257372 -0.436845 400 322.71 0.806775
=HYPERLINK("http://www.godatabase.org/cgi-bin/go.cgi?query=GO:0048468&auto_wild_cards=yes&view=query&action=query&search_constraint=terms"	GO:0048468_cell_development) =HYPERLINK("http://www.ncbi.nih.gov/gquery/gquery.fcgi?term=BMPR1A"	BMPR1A) 654 5 1.257372 -0.436845 400 322.71 0.806775
=HYPERLINK("http://www.godatabase.org/cgi-bin/go.cgi?query=GO:0019538&auto_wild_cards=yes&view=query&action=query&search_constraint=terms"	GO:0019538_protein_metabolic_process) =HYPERLINK("http://www.ncbi.nih.gov/gquery/gquery.fcgi?term=CCNE1"	CCNE1) 655 5 1.255453 -0.435322 401 322.84 0.805087
=HYPERLINK("http://www.godatabase.org/cgi-bin/go.cgi?query=GO:0019538&auto_wild_cards=yes&view=query&action=query&search_constraint=terms"	GO:0019538_protein_metabolic_process) =HYPERLINK("http://www.ncbi.nih.gov/gquery/gquery.fcgi?term=CCND1"	CCND1) 655 5 1.255453 -0.435322 401 322.84 0.805087
=HYPERLINK("http://www.godatabase.org/cgi-bin/go.cgi?query=GO:0019538&auto_wild_cards=yes&view=query&action=query&search_constraint=terms"	GO:0019538_protein_metabolic_process) =HYPERLINK("http://www.ncbi.nih.gov/gquery/gquery.fcgi?term=UBE2D3"	UBE2D3) 655 5 1.255453 -0.435322 401 322.84 0.805087
=HYPERLINK("http://www.godatabase.org/cgi-bin/go.cgi?query=GO:0019538&auto_wild_cards=yes&view=query&action=query&search_constraint=terms"	GO:0019538_protein_metabolic_process) =HYPERLINK("http://www.ncbi.nih.gov/gquery/gquery.fcgi?term=HSP90AA1"	HSP90AA1) 655 5 1.255453 -0.435322 401 322.84 0.805087
=HYPERLINK("http://www.godatabase.org/cgi-bin/go.cgi?query=GO:0019538&auto_wild_cards=yes&view=query&action=query&search_constraint=terms"	GO:0019538_protein_metabolic_process) =HYPERLINK("http://www.ncbi.nih.gov/gquery/gquery.fcgi?term=YWHAE"	YWHAE) 655 5 1.255453 -0.435322 401 322.84 0.805087
=HYPERLINK("http://www.godatabase.org/cgi-bin/go.cgi?query=GO:0016043&auto_wild_cards=yes&view=query&action=query&search_constraint=terms"	GO:0016043_cellular_component_organization) =HYPERLINK("http://www.ncbi.nih.gov/gquery/gquery.fcgi?term=STX6"	STX6) 964 7 1.194243 -0.434462 402 322.93 0.803308
=HYPERLINK("http://www.godatabase.org/cgi-bin/go.cgi?query=GO:0016043&auto_wild_cards=yes&view=query&action=query&search_constraint=terms"	GO:0016043_cellular_component_organization) =HYPERLINK("http://www.ncbi.nih.gov/gquery/gquery.fcgi?term=GPX4"	GPX4) 964 7 1.194243 -0.434462 402 322.93 0.803308
=HYPERLINK("http://www.godatabase.org/cgi-bin/go.cgi?query=GO:0016043&auto_wild_cards=yes&view=query&action=query&search_constraint=terms"	GO:0016043_cellular_component_organization) =HYPERLINK("http://www.ncbi.nih.gov/gquery/gquery.fcgi?term=PAX6"	PAX6) 964 7 1.194243 -0.434462 402 322.93 0.803308
=HYPERLINK("http://www.godatabase.org/cgi-bin/go.cgi?query=GO:0016043&auto_wild_cards=yes&view=query&action=query&search_constraint=terms"	GO:0016043_cellular_component_organization) =HYPERLINK("http://www.ncbi.nih.gov/gquery/gquery.fcgi?term=RHOQ"	RHOQ) 964 7 1.194243 -0.434462 402 322.93 0.803308
=HYPERLINK("http://www.godatabase.org/cgi-bin/go.cgi?query=GO:0016043&auto_wild_cards=yes&view=query&action=query&search_constraint=terms"	GO:0016043_cellular_component_organization) =HYPERLINK("http://www.ncbi.nih.gov/gquery/gquery.fcgi?term=RDX"	RDX) 964 7 1.194243 -0.434462 402 322.93 0.803308
=HYPERLINK("http://www.godatabase.org/cgi-bin/go.cgi?query=GO:0016043&auto_wild_cards=yes&view=query&action=query&search_constraint=terms"	GO:0016043_cellular_component_organization) =HYPERLINK("http://www.ncbi.nih.gov/gquery/gquery.fcgi?term=AGRN"	AGRN) 964 7 1.194243 -0.434462 402 322.93 0.803308
=HYPERLINK("http://www.godatabase.org/cgi-bin/go.cgi?query=GO:0016043&auto_wild_cards=yes&view=query&action=query&search_constraint=terms"	GO:0016043_cellular_component_organization) =HYPERLINK("http://www.ncbi.nih.gov/gquery/gquery.fcgi?term=NEO1"	NEO1) 964 7 1.194243 -0.434462 402 322.93 0.803308
=HYPERLINK("http://www.godatabase.org/cgi-bin/go.cgi?query=GO:0044265&auto_wild_cards=yes&view=query&action=query&search_constraint=terms"	GO:0044265_cellular_macromolecule_catabolic_process) =HYPERLINK("http://www.ncbi.nih.gov/gquery/gquery.fcgi?term=UBE2D3"	UBE2D3) 75 1 2.192857 -0.432458 403 324.13 0.804293
=HYPERLINK("http://www.godatabase.org/cgi-bin/go.cgi?query=GO:0006508&auto_wild_cards=yes&view=query&action=query&search_constraint=terms"	GO:0006508_proteolysis) =HYPERLINK("http://www.ncbi.nih.gov/gquery/gquery.fcgi?term=UBE2D3"	UBE2D3) 76 1 2.164004 -0.427900 406 326.09 0.803177
=HYPERLINK("http://www.godatabase.org/cgi-bin/go.cgi?query=GO:0009725&auto_wild_cards=yes&view=query&action=query&search_constraint=terms"	GO:0009725_response_to_hormone_stimulus) =HYPERLINK("http://www.ncbi.nih.gov/gquery/gquery.fcgi?term=RHOQ"	RHOQ) 76 1 2.164004 -0.427900 406 326.09 0.803177
=HYPERLINK("http://www.godatabase.org/cgi-bin/go.cgi?query=GO:0034621&auto_wild_cards=yes&view=query&action=query&search_constraint=terms"	GO:0034621_cellular_macromolecular_complex_subunit_organization) =HYPERLINK("http://www.ncbi.nih.gov/gquery/gquery.fcgi?term=AGRN"	AGRN) 76 1 2.164004 -0.427900 406 326.09 0.803177
=HYPERLINK("http://www.godatabase.org/cgi-bin/go.cgi?query=GO:0006461&auto_wild_cards=yes&view=query&action=query&search_constraint=terms"	GO:0006461_protein_complex_assembly) =HYPERLINK("http://www.ncbi.nih.gov/gquery/gquery.fcgi?term=AGRN"	AGRN) 78 1 2.108516 -0.419005 409 329.39 0.805355
=HYPERLINK("http://www.godatabase.org/cgi-bin/go.cgi?query=GO:0051251&auto_wild_cards=yes&view=query&action=query&search_constraint=terms"	GO:0051251_positive_regulation_of_lymphocyte_activation) =HYPERLINK("http://www.ncbi.nih.gov/gquery/gquery.fcgi?term=HSP90AA1"	HSP90AA1) 78 1 2.108516 -0.419005 409 329.39 0.805355
=HYPERLINK("http://www.godatabase.org/cgi-bin/go.cgi?query=GO:0070271&auto_wild_cards=yes&view=query&action=query&search_constraint=terms"	GO:0070271_protein_complex_biogenesis) =HYPERLINK("http://www.ncbi.nih.gov/gquery/gquery.fcgi?term=AGRN"	AGRN) 78 1 2.108516 -0.419005 409 329.39 0.805355
=HYPERLINK("http://www.godatabase.org/cgi-bin/go.cgi?query=GO:0044092&auto_wild_cards=yes&view=query&action=query&search_constraint=terms"	GO:0044092_negative_regulation_of_molecular_function) =HYPERLINK("http://www.ncbi.nih.gov/gquery/gquery.fcgi?term=NUP62"	NUP62) 80 1 2.055804 -0.410391 410 333.21 0.812707
=HYPERLINK("http://www.godatabase.org/cgi-bin/go.cgi?query=GO:0001701&auto_wild_cards=yes&view=query&action=query&search_constraint=terms"	GO:0001701_in_utero_embryonic_development) =HYPERLINK("http://www.ncbi.nih.gov/gquery/gquery.fcgi?term=CSDA"	CSDA) 221 2 1.488365 -0.406864 411 333.92 0.812457
=HYPERLINK("http://www.godatabase.org/cgi-bin/go.cgi?query=GO:0001701&auto_wild_cards=yes&view=query&action=query&search_constraint=terms"	GO:0001701_in_utero_embryonic_development) =HYPERLINK("http://www.ncbi.nih.gov/gquery/gquery.fcgi?term=BMPR1A"	BMPR1A) 221 2 1.488365 -0.406864 411 333.92 0.812457
=HYPERLINK("http://www.godatabase.org/cgi-bin/go.cgi?query=GO:0051641&auto_wild_cards=yes&view=query&action=query&search_constraint=terms"	GO:0051641_cellular_localization) =HYPERLINK("http://www.ncbi.nih.gov/gquery/gquery.fcgi?term=PAX6"	PAX6) 370 3 1.333494 -0.405122 412 334.6 0.812136
=HYPERLINK("http://www.godatabase.org/cgi-bin/go.cgi?query=GO:0051641&auto_wild_cards=yes&view=query&action=query&search_constraint=terms"	GO:0051641_cellular_localization) =HYPERLINK("http://www.ncbi.nih.gov/gquery/gquery.fcgi?term=MYBBP1A"	MYBBP1A) 370 3 1.333494 -0.405122 412 334.6 0.812136
=HYPERLINK("http://www.godatabase.org/cgi-bin/go.cgi?query=GO:0051641&auto_wild_cards=yes&view=query&action=query&search_constraint=terms"	GO:0051641_cellular_localization) =HYPERLINK("http://www.ncbi.nih.gov/gquery/gquery.fcgi?term=YWHAE"	YWHAE) 370 3 1.333494 -0.405122 412 334.6 0.812136
=HYPERLINK("http://www.godatabase.org/cgi-bin/go.cgi?query=GO:0002696&auto_wild_cards=yes&view=query&action=query&search_constraint=terms"	GO:0002696_positive_regulation_of_leukocyte_activation) =HYPERLINK("http://www.ncbi.nih.gov/gquery/gquery.fcgi?term=HSP90AA1"	HSP90AA1) 82 1 2.005662 -0.402044 415 336.61 0.811108
=HYPERLINK("http://www.godatabase.org/cgi-bin/go.cgi?query=GO:0007411&auto_wild_cards=yes&view=query&action=query&search_constraint=terms"	GO:0007411_axon_guidance) =HYPERLINK("http://www.ncbi.nih.gov/gquery/gquery.fcgi?term=PAX6"	PAX6) 82 1 2.005662 -0.402044 415 336.61 0.811108
=HYPERLINK("http://www.godatabase.org/cgi-bin/go.cgi?query=GO:0045664&auto_wild_cards=yes&view=query&action=query&search_constraint=terms"	GO:0045664_regulation_of_neuron_differentiation) =HYPERLINK("http://www.ncbi.nih.gov/gquery/gquery.fcgi?term=PAX6"	PAX6) 82 1 2.005662 -0.402044 415 336.61 0.811108
=HYPERLINK("http://www.godatabase.org/cgi-bin/go.cgi?query=GO:0006325&auto_wild_cards=yes&view=query&action=query&search_constraint=terms"	GO:0006325_chromatin_organization) =HYPERLINK("http://www.ncbi.nih.gov/gquery/gquery.fcgi?term=GPX4"	GPX4) 83 1 1.981497 -0.397966 417 338.65 0.812110
=HYPERLINK("http://www.godatabase.org/cgi-bin/go.cgi?query=GO:0050867&auto_wild_cards=yes&view=query&action=query&search_constraint=terms"	GO:0050867_positive_regulation_of_cell_activation) =HYPERLINK("http://www.ncbi.nih.gov/gquery/gquery.fcgi?term=HSP90AA1"	HSP90AA1) 83 1 1.981497 -0.397966 417 338.65 0.812110
=HYPERLINK("http://www.godatabase.org/cgi-bin/go.cgi?query=GO:0045137&auto_wild_cards=yes&view=query&action=query&search_constraint=terms"	GO:0045137_development_of_primary_sexual_characteristics) =HYPERLINK("http://www.ncbi.nih.gov/gquery/gquery.fcgi?term=CSDA"	CSDA) 84 1 1.957908 -0.393951 418 339.53 0.812273
=HYPERLINK("http://www.godatabase.org/cgi-bin/go.cgi?query=GO:0000279&auto_wild_cards=yes&view=query&action=query&search_constraint=terms"	GO:0000279_M_phase) =HYPERLINK("http://www.ncbi.nih.gov/gquery/gquery.fcgi?term=SMC1A"	SMC1A) 85 1 1.934874 -0.389996 419 341.19 0.814296
=HYPERLINK("http://www.godatabase.org/cgi-bin/go.cgi?query=GO:0006605&auto_wild_cards=yes&view=query&action=query&search_constraint=terms"	GO:0006605_protein_targeting) =HYPERLINK("http://www.ncbi.nih.gov/gquery/gquery.fcgi?term=YWHAE"	YWHAE) 86 1 1.912375 -0.386100 423 343.92 0.813050
=HYPERLINK("http://www.godatabase.org/cgi-bin/go.cgi?query=GO:0032504&auto_wild_cards=yes&view=query&action=query&search_constraint=terms"	GO:0032504_multicellular_organism_reproduction) =HYPERLINK("http://www.ncbi.nih.gov/gquery/gquery.fcgi?term=CCND1"	CCND1) 86 1 1.912375 -0.386100 423 343.92 0.813050
=HYPERLINK("http://www.godatabase.org/cgi-bin/go.cgi?query=GO:0034641&auto_wild_cards=yes&view=query&action=query&search_constraint=terms"	GO:0034641_cellular_nitrogen_compound_metabolic_process) =HYPERLINK("http://www.ncbi.nih.gov/gquery/gquery.fcgi?term=HSP90AA1"	HSP90AA1) 86 1 1.912375 -0.386100 423 343.92 0.813050
=HYPERLINK("http://www.godatabase.org/cgi-bin/go.cgi?query=GO:0048609&auto_wild_cards=yes&view=query&action=query&search_constraint=terms"	GO:0048609_reproductive_process_in_a_multicellular_organism) =HYPERLINK("http://www.ncbi.nih.gov/gquery/gquery.fcgi?term=CCND1"	CCND1) 86 1 1.912375 -0.386100 423 343.92 0.813050
=HYPERLINK("http://www.godatabase.org/cgi-bin/go.cgi?query=GO:0007178&auto_wild_cards=yes&view=query&action=query&search_constraint=terms"	GO:0007178_transmembrane_receptor_protein_serine_threonine_kinase_signaling_pathway) =HYPERLINK("http://www.ncbi.nih.gov/gquery/gquery.fcgi?term=BMPR1A"	BMPR1A) 87 1 1.890394 -0.382261 425 346.45 0.815176
=HYPERLINK("http://www.godatabase.org/cgi-bin/go.cgi?query=GO:0022612&auto_wild_cards=yes&view=query&action=query&search_constraint=terms"	GO:0022612_gland_morphogenesis) =HYPERLINK("http://www.ncbi.nih.gov/gquery/gquery.fcgi?term=PAX6"	PAX6) 87 1 1.890394 -0.382261 425 346.45 0.815176
=HYPERLINK("http://www.godatabase.org/cgi-bin/go.cgi?query=GO:0043687&auto_wild_cards=yes&view=query&action=query&search_constraint=terms"	GO:0043687_post-translational_protein_modification) =HYPERLINK("http://www.ncbi.nih.gov/gquery/gquery.fcgi?term=CCNE1"	CCNE1) 384 3 1.284877 -0.379680 426 346.76 0.813991
=HYPERLINK("http://www.godatabase.org/cgi-bin/go.cgi?query=GO:0043687&auto_wild_cards=yes&view=query&action=query&search_constraint=terms"	GO:0043687_post-translational_protein_modification) =HYPERLINK("http://www.ncbi.nih.gov/gquery/gquery.fcgi?term=CCND1"	CCND1) 384 3 1.284877 -0.379680 426 346.76 0.813991
=HYPERLINK("http://www.godatabase.org/cgi-bin/go.cgi?query=GO:0043687&auto_wild_cards=yes&view=query&action=query&search_constraint=terms"	GO:0043687_post-translational_protein_modification) =HYPERLINK("http://www.ncbi.nih.gov/gquery/gquery.fcgi?term=YWHAE"	YWHAE) 384 3 1.284877 -0.379680 426 346.76 0.813991
=HYPERLINK("http://www.godatabase.org/cgi-bin/go.cgi?query=GO:0050863&auto_wild_cards=yes&view=query&action=query&search_constraint=terms"	GO:0050863_regulation_of_T_cell_activation) =HYPERLINK("http://www.ncbi.nih.gov/gquery/gquery.fcgi?term=HSP90AA1"	HSP90AA1) 88 1 1.868912 -0.378479 427 348.07 0.815152
=HYPERLINK("http://www.godatabase.org/cgi-bin/go.cgi?query=GO:0008152&auto_wild_cards=yes&view=query&action=query&search_constraint=terms"	GO:0008152_metabolic_process) =HYPERLINK("http://www.ncbi.nih.gov/gquery/gquery.fcgi?term=IMPA1"	IMPA1) 2133 14 1.079466 -0.378253 428 348.19 0.813528
=HYPERLINK("http://www.godatabase.org/cgi-bin/go.cgi?query=GO:0008152&auto_wild_cards=yes&view=query&action=query&search_constraint=terms"	GO:0008152_metabolic_process) =HYPERLINK("http://www.ncbi.nih.gov/gquery/gquery.fcgi?term=HSP90AA1"	HSP90AA1) 2133 14 1.079466 -0.378253 428 348.19 0.813528
=HYPERLINK("http://www.godatabase.org/cgi-bin/go.cgi?query=GO:0008152&auto_wild_cards=yes&view=query&action=query&search_constraint=terms"	GO:0008152_metabolic_process) =HYPERLINK("http://www.ncbi.nih.gov/gquery/gquery.fcgi?term=PAX6"	PAX6) 2133 14 1.079466 -0.378253 428 348.19 0.813528
=HYPERLINK("http://www.godatabase.org/cgi-bin/go.cgi?query=GO:0008152&auto_wild_cards=yes&view=query&action=query&search_constraint=terms"	GO:0008152_metabolic_process) =HYPERLINK("http://www.ncbi.nih.gov/gquery/gquery.fcgi?term=NEO1"	NEO1) 2133 14 1.079466 -0.378253 428 348.19 0.813528
=HYPERLINK("http://www.godatabase.org/cgi-bin/go.cgi?query=GO:0008152&auto_wild_cards=yes&view=query&action=query&search_constraint=terms"	GO:0008152_metabolic_process) =HYPERLINK("http://www.ncbi.nih.gov/gquery/gquery.fcgi?term=YWHAE"	YWHAE) 2133 14 1.079466 -0.378253 428 348.19 0.813528
=HYPERLINK("http://www.godatabase.org/cgi-bin/go.cgi?query=GO:0008152&auto_wild_cards=yes&view=query&action=query&search_constraint=terms"	GO:0008152_metabolic_process) =HYPERLINK("http://www.ncbi.nih.gov/gquery/gquery.fcgi?term=ZIC3"	ZIC3) 2133 14 1.079466 -0.378253 428 348.19 0.813528
=HYPERLINK("http://www.godatabase.org/cgi-bin/go.cgi?query=GO:0008152&auto_wild_cards=yes&view=query&action=query&search_constraint=terms"	GO:0008152_metabolic_process) =HYPERLINK("http://www.ncbi.nih.gov/gquery/gquery.fcgi?term=CCNE1"	CCNE1) 2133 14 1.079466 -0.378253 428 348.19 0.813528
=HYPERLINK("http://www.godatabase.org/cgi-bin/go.cgi?query=GO:0008152&auto_wild_cards=yes&view=query&action=query&search_constraint=terms"	GO:0008152_metabolic_process) =HYPERLINK("http://www.ncbi.nih.gov/gquery/gquery.fcgi?term=CCND1"	CCND1) 2133 14 1.079466 -0.378253 428 348.19 0.813528
=HYPERLINK("http://www.godatabase.org/cgi-bin/go.cgi?query=GO:0008152&auto_wild_cards=yes&view=query&action=query&search_constraint=terms"	GO:0008152_metabolic_process) =HYPERLINK("http://www.ncbi.nih.gov/gquery/gquery.fcgi?term=ATF4"	ATF4) 2133 14 1.079466 -0.378253 428 348.19 0.813528
=HYPERLINK("http://www.godatabase.org/cgi-bin/go.cgi?query=GO:0008152&auto_wild_cards=yes&view=query&action=query&search_constraint=terms"	GO:0008152_metabolic_process) =HYPERLINK("http://www.ncbi.nih.gov/gquery/gquery.fcgi?term=UBE2D3"	UBE2D3) 2133 14 1.079466 -0.378253 428 348.19 0.813528
=HYPERLINK("http://www.godatabase.org/cgi-bin/go.cgi?query=GO:0008152&auto_wild_cards=yes&view=query&action=query&search_constraint=terms"	GO:0008152_metabolic_process) =HYPERLINK("http://www.ncbi.nih.gov/gquery/gquery.fcgi?term=NUP62"	NUP62) 2133 14 1.079466 -0.378253 428 348.19 0.813528
=HYPERLINK("http://www.godatabase.org/cgi-bin/go.cgi?query=GO:0008152&auto_wild_cards=yes&view=query&action=query&search_constraint=terms"	GO:0008152_metabolic_process) =HYPERLINK("http://www.ncbi.nih.gov/gquery/gquery.fcgi?term=ADK"	ADK) 2133 14 1.079466 -0.378253 428 348.19 0.813528
=HYPERLINK("http://www.godatabase.org/cgi-bin/go.cgi?query=GO:0008152&auto_wild_cards=yes&view=query&action=query&search_constraint=terms"	GO:0008152_metabolic_process) =HYPERLINK("http://www.ncbi.nih.gov/gquery/gquery.fcgi?term=AGRN"	AGRN) 2133 14 1.079466 -0.378253 428 348.19 0.813528
=HYPERLINK("http://www.godatabase.org/cgi-bin/go.cgi?query=GO:0008152&auto_wild_cards=yes&view=query&action=query&search_constraint=terms"	GO:0008152_metabolic_process) =HYPERLINK("http://www.ncbi.nih.gov/gquery/gquery.fcgi?term=MYBBP1A"	MYBBP1A) 2133 14 1.079466 -0.378253 428 348.19 0.813528
=HYPERLINK("http://www.godatabase.org/cgi-bin/go.cgi?query=GO:0044237&auto_wild_cards=yes&view=query&action=query&search_constraint=terms"	GO:0044237_cellular_metabolic_process) =HYPERLINK("http://www.ncbi.nih.gov/gquery/gquery.fcgi?term=HSP90AA1"	HSP90AA1) 1974 13 1.083098 -0.375483 429 348.81 0.813077
=HYPERLINK("http://www.godatabase.org/cgi-bin/go.cgi?query=GO:0044237&auto_wild_cards=yes&view=query&action=query&search_constraint=terms"	GO:0044237_cellular_metabolic_process) =HYPERLINK("http://www.ncbi.nih.gov/gquery/gquery.fcgi?term=PAX6"	PAX6) 1974 13 1.083098 -0.375483 429 348.81 0.813077
=HYPERLINK("http://www.godatabase.org/cgi-bin/go.cgi?query=GO:0044237&auto_wild_cards=yes&view=query&action=query&search_constraint=terms"	GO:0044237_cellular_metabolic_process) =HYPERLINK("http://www.ncbi.nih.gov/gquery/gquery.fcgi?term=NEO1"	NEO1) 1974 13 1.083098 -0.375483 429 348.81 0.813077
=HYPERLINK("http://www.godatabase.org/cgi-bin/go.cgi?query=GO:0044237&auto_wild_cards=yes&view=query&action=query&search_constraint=terms"	GO:0044237_cellular_metabolic_process) =HYPERLINK("http://www.ncbi.nih.gov/gquery/gquery.fcgi?term=YWHAE"	YWHAE) 1974 13 1.083098 -0.375483 429 348.81 0.813077
=HYPERLINK("http://www.godatabase.org/cgi-bin/go.cgi?query=GO:0044237&auto_wild_cards=yes&view=query&action=query&search_constraint=terms"	GO:0044237_cellular_metabolic_process) =HYPERLINK("http://www.ncbi.nih.gov/gquery/gquery.fcgi?term=ZIC3"	ZIC3) 1974 13 1.083098 -0.375483 429 348.81 0.813077
=HYPERLINK("http://www.godatabase.org/cgi-bin/go.cgi?query=GO:0044237&auto_wild_cards=yes&view=query&action=query&search_constraint=terms"	GO:0044237_cellular_metabolic_process) =HYPERLINK("http://www.ncbi.nih.gov/gquery/gquery.fcgi?term=CCNE1"	CCNE1) 1974 13 1.083098 -0.375483 429 348.81 0.813077
=HYPERLINK("http://www.godatabase.org/cgi-bin/go.cgi?query=GO:0044237&auto_wild_cards=yes&view=query&action=query&search_constraint=terms"	GO:0044237_cellular_metabolic_process) =HYPERLINK("http://www.ncbi.nih.gov/gquery/gquery.fcgi?term=ATF4"	ATF4) 1974 13 1.083098 -0.375483 429 348.81 0.813077
=HYPERLINK("http://www.godatabase.org/cgi-bin/go.cgi?query=GO:0044237&auto_wild_cards=yes&view=query&action=query&search_constraint=terms"	GO:0044237_cellular_metabolic_process) =HYPERLINK("http://www.ncbi.nih.gov/gquery/gquery.fcgi?term=CCND1"	CCND1) 1974 13 1.083098 -0.375483 429 348.81 0.813077
=HYPERLINK("http://www.godatabase.org/cgi-bin/go.cgi?query=GO:0044237&auto_wild_cards=yes&view=query&action=query&search_constraint=terms"	GO:0044237_cellular_metabolic_process) =HYPERLINK("http://www.ncbi.nih.gov/gquery/gquery.fcgi?term=UBE2D3"	UBE2D3) 1974 13 1.083098 -0.375483 429 348.81 0.813077
=HYPERLINK("http://www.godatabase.org/cgi-bin/go.cgi?query=GO:0044237&auto_wild_cards=yes&view=query&action=query&search_constraint=terms"	GO:0044237_cellular_metabolic_process) =HYPERLINK("http://www.ncbi.nih.gov/gquery/gquery.fcgi?term=NUP62"	NUP62) 1974 13 1.083098 -0.375483 429 348.81 0.813077
=HYPERLINK("http://www.godatabase.org/cgi-bin/go.cgi?query=GO:0044237&auto_wild_cards=yes&view=query&action=query&search_constraint=terms"	GO:0044237_cellular_metabolic_process) =HYPERLINK("http://www.ncbi.nih.gov/gquery/gquery.fcgi?term=ADK"	ADK) 1974 13 1.083098 -0.375483 429 348.81 0.813077
=HYPERLINK("http://www.godatabase.org/cgi-bin/go.cgi?query=GO:0044237&auto_wild_cards=yes&view=query&action=query&search_constraint=terms"	GO:0044237_cellular_metabolic_process) =HYPERLINK("http://www.ncbi.nih.gov/gquery/gquery.fcgi?term=AGRN"	AGRN) 1974 13 1.083098 -0.375483 429 348.81 0.813077
=HYPERLINK("http://www.godatabase.org/cgi-bin/go.cgi?query=GO:0044237&auto_wild_cards=yes&view=query&action=query&search_constraint=terms"	GO:0044237_cellular_metabolic_process) =HYPERLINK("http://www.ncbi.nih.gov/gquery/gquery.fcgi?term=MYBBP1A"	MYBBP1A) 1974 13 1.083098 -0.375483 429 348.81 0.813077
=HYPERLINK("http://www.godatabase.org/cgi-bin/go.cgi?query=GO:0030324&auto_wild_cards=yes&view=query&action=query&search_constraint=terms"	GO:0030324_lung_development) =HYPERLINK("http://www.ncbi.nih.gov/gquery/gquery.fcgi?term=BMPR1A"	BMPR1A) 90 1 1.827381 -0.371079 430 351.04 0.816372
=HYPERLINK("http://www.godatabase.org/cgi-bin/go.cgi?query=GO:0006468&auto_wild_cards=yes&view=query&action=query&search_constraint=terms"	GO:0006468_protein_amino_acid_phosphorylation) =HYPERLINK("http://www.ncbi.nih.gov/gquery/gquery.fcgi?term=CCNE1"	CCNE1) 237 2 1.387884 -0.369949 432 351.81 0.814375
=HYPERLINK("http://www.godatabase.org/cgi-bin/go.cgi?query=GO:0006468&auto_wild_cards=yes&view=query&action=query&search_constraint=terms"	GO:0006468_protein_amino_acid_phosphorylation) =HYPERLINK("http://www.ncbi.nih.gov/gquery/gquery.fcgi?term=CCND1"	CCND1) 237 2 1.387884 -0.369949 432 351.81 0.814375
=HYPERLINK("http://www.godatabase.org/cgi-bin/go.cgi?query=GO:0044085&auto_wild_cards=yes&view=query&action=query&search_constraint=terms"	GO:0044085_cellular_component_biogenesis) =HYPERLINK("http://www.ncbi.nih.gov/gquery/gquery.fcgi?term=RDX"	RDX) 237 2 1.387884 -0.369949 432 351.81 0.814375
=HYPERLINK("http://www.godatabase.org/cgi-bin/go.cgi?query=GO:0044085&auto_wild_cards=yes&view=query&action=query&search_constraint=terms"	GO:0044085_cellular_component_biogenesis) =HYPERLINK("http://www.ncbi.nih.gov/gquery/gquery.fcgi?term=AGRN"	AGRN) 237 2 1.387884 -0.369949 432 351.81 0.814375
=HYPERLINK("http://www.godatabase.org/cgi-bin/go.cgi?query=GO:0008544&auto_wild_cards=yes&view=query&action=query&search_constraint=terms"	GO:0008544_epidermis_development) =HYPERLINK("http://www.ncbi.nih.gov/gquery/gquery.fcgi?term=PAX6"	PAX6) 91 1 1.807300 -0.367458 434 353.44 0.814378
=HYPERLINK("http://www.godatabase.org/cgi-bin/go.cgi?query=GO:0031399&auto_wild_cards=yes&view=query&action=query&search_constraint=terms"	GO:0031399_regulation_of_protein_modification_process) =HYPERLINK("http://www.ncbi.nih.gov/gquery/gquery.fcgi?term=YWHAE"	YWHAE) 91 1 1.807300 -0.367458 434 353.44 0.814378
=HYPERLINK("http://www.godatabase.org/cgi-bin/go.cgi?query=GO:0042127&auto_wild_cards=yes&view=query&action=query&search_constraint=terms"	GO:0042127_regulation_of_cell_proliferation) =HYPERLINK("http://www.ncbi.nih.gov/gquery/gquery.fcgi?term=NUP62"	NUP62) 393 3 1.255453 -0.364200 435 353.68 0.813057
=HYPERLINK("http://www.godatabase.org/cgi-bin/go.cgi?query=GO:0042127&auto_wild_cards=yes&view=query&action=query&search_constraint=terms"	GO:0042127_regulation_of_cell_proliferation) =HYPERLINK("http://www.ncbi.nih.gov/gquery/gquery.fcgi?term=PAX6"	PAX6) 393 3 1.255453 -0.364200 435 353.68 0.813057
=HYPERLINK("http://www.godatabase.org/cgi-bin/go.cgi?query=GO:0042127&auto_wild_cards=yes&view=query&action=query&search_constraint=terms"	GO:0042127_regulation_of_cell_proliferation) =HYPERLINK("http://www.ncbi.nih.gov/gquery/gquery.fcgi?term=BMPR1A"	BMPR1A) 393 3 1.255453 -0.364200 435 353.68 0.813057
=HYPERLINK("http://www.godatabase.org/cgi-bin/go.cgi?query=GO:0009719&auto_wild_cards=yes&view=query&action=query&search_constraint=terms"	GO:0009719_response_to_endogenous_stimulus) =HYPERLINK("http://www.ncbi.nih.gov/gquery/gquery.fcgi?term=RHOQ"	RHOQ) 92 1 1.787655 -0.363888 438 354.62 0.809635
=HYPERLINK("http://www.godatabase.org/cgi-bin/go.cgi?query=GO:0030217&auto_wild_cards=yes&view=query&action=query&search_constraint=terms"	GO:0030217_T_cell_differentiation) =HYPERLINK("http://www.ncbi.nih.gov/gquery/gquery.fcgi?term=HSP90AA1"	HSP90AA1) 92 1 1.787655 -0.363888 438 354.62 0.809635
=HYPERLINK("http://www.godatabase.org/cgi-bin/go.cgi?query=GO:0030323&auto_wild_cards=yes&view=query&action=query&search_constraint=terms"	GO:0030323_respiratory_tube_development) =HYPERLINK("http://www.ncbi.nih.gov/gquery/gquery.fcgi?term=BMPR1A"	BMPR1A) 92 1 1.787655 -0.363888 438 354.62 0.809635
=HYPERLINK("http://www.godatabase.org/cgi-bin/go.cgi?query=GO:0035107&auto_wild_cards=yes&view=query&action=query&search_constraint=terms"	GO:0035107_appendage_morphogenesis) =HYPERLINK("http://www.ncbi.nih.gov/gquery/gquery.fcgi?term=BMPR1A"	BMPR1A) 93 1 1.768433 -0.360369 441 356.07 0.807415
=HYPERLINK("http://www.godatabase.org/cgi-bin/go.cgi?query=GO:0035108&auto_wild_cards=yes&view=query&action=query&search_constraint=terms"	GO:0035108_limb_morphogenesis) =HYPERLINK("http://www.ncbi.nih.gov/gquery/gquery.fcgi?term=BMPR1A"	BMPR1A) 93 1 1.768433 -0.360369 441 356.07 0.807415
=HYPERLINK("http://www.godatabase.org/cgi-bin/go.cgi?query=GO:0065003&auto_wild_cards=yes&view=query&action=query&search_constraint=terms"	GO:0065003_macromolecular_complex_assembly) =HYPERLINK("http://www.ncbi.nih.gov/gquery/gquery.fcgi?term=AGRN"	AGRN) 93 1 1.768433 -0.360369 441 356.07 0.807415
=HYPERLINK("http://www.godatabase.org/cgi-bin/go.cgi?query=GO:0048699&auto_wild_cards=yes&view=query&action=query&search_constraint=terms"	GO:0048699_generation_of_neurons) =HYPERLINK("http://www.ncbi.nih.gov/gquery/gquery.fcgi?term=PAX6"	PAX6) 396 3 1.245942 -0.359185 442 356.34 0.806199
=HYPERLINK("http://www.godatabase.org/cgi-bin/go.cgi?query=GO:0048699&auto_wild_cards=yes&view=query&action=query&search_constraint=terms"	GO:0048699_generation_of_neurons) =HYPERLINK("http://www.ncbi.nih.gov/gquery/gquery.fcgi?term=YWHAE"	YWHAE) 396 3 1.245942 -0.359185 442 356.34 0.806199
=HYPERLINK("http://www.godatabase.org/cgi-bin/go.cgi?query=GO:0048699&auto_wild_cards=yes&view=query&action=query&search_constraint=terms"	GO:0048699_generation_of_neurons) =HYPERLINK("http://www.ncbi.nih.gov/gquery/gquery.fcgi?term=BMPR1A"	BMPR1A) 396 3 1.245942 -0.359185 442 356.34 0.806199
=HYPERLINK("http://www.godatabase.org/cgi-bin/go.cgi?query=GO:0006753&auto_wild_cards=yes&view=query&action=query&search_constraint=terms"	GO:0006753_nucleoside_phosphate_metabolic_process) =HYPERLINK("http://www.ncbi.nih.gov/gquery/gquery.fcgi?term=ADK"	ADK) 94 1 1.749620 -0.356898 444 358.37 0.807140
=HYPERLINK("http://www.godatabase.org/cgi-bin/go.cgi?query=GO:0009117&auto_wild_cards=yes&view=query&action=query&search_constraint=terms"	GO:0009117_nucleotide_metabolic_process) =HYPERLINK("http://www.ncbi.nih.gov/gquery/gquery.fcgi?term=ADK"	ADK) 94 1 1.749620 -0.356898 444 358.37 0.807140
=HYPERLINK("http://www.godatabase.org/cgi-bin/go.cgi?query=GO:0048736&auto_wild_cards=yes&view=query&action=query&search_constraint=terms"	GO:0048736_appendage_development) =HYPERLINK("http://www.ncbi.nih.gov/gquery/gquery.fcgi?term=BMPR1A"	BMPR1A) 96 1 1.713170 -0.350101 447 360.6 0.806711
=HYPERLINK("http://www.godatabase.org/cgi-bin/go.cgi?query=GO:0060173&auto_wild_cards=yes&view=query&action=query&search_constraint=terms"	GO:0060173_limb_development) =HYPERLINK("http://www.ncbi.nih.gov/gquery/gquery.fcgi?term=BMPR1A"	BMPR1A) 96 1 1.713170 -0.350101 447 360.6 0.806711
=HYPERLINK("http://www.godatabase.org/cgi-bin/go.cgi?query=GO:0060249&auto_wild_cards=yes&view=query&action=query&search_constraint=terms"	GO:0060249_anatomical_structure_homeostasis) =HYPERLINK("http://www.ncbi.nih.gov/gquery/gquery.fcgi?term=BMPR1A"	BMPR1A) 96 1 1.713170 -0.350101 447 360.6 0.806711
=HYPERLINK("http://www.godatabase.org/cgi-bin/go.cgi?query=GO:0060541&auto_wild_cards=yes&view=query&action=query&search_constraint=terms"	GO:0060541_respiratory_system_development) =HYPERLINK("http://www.ncbi.nih.gov/gquery/gquery.fcgi?term=BMPR1A"	BMPR1A) 98 1 1.678207 -0.343487 448 363.16 0.810625
=HYPERLINK("http://www.godatabase.org/cgi-bin/go.cgi?query=GO:0048513&auto_wild_cards=yes&view=query&action=query&search_constraint=terms"	GO:0048513_organ_development) =HYPERLINK("http://www.ncbi.nih.gov/gquery/gquery.fcgi?term=CCND1"	CCND1) 1365 9 1.084380 -0.341212 449 363.51 0.809599
=HYPERLINK("http://www.godatabase.org/cgi-bin/go.cgi?query=GO:0048513&auto_wild_cards=yes&view=query&action=query&search_constraint=terms"	GO:0048513_organ_development) =HYPERLINK("http://www.ncbi.nih.gov/gquery/gquery.fcgi?term=HSP90AA1"	HSP90AA1) 1365 9 1.084380 -0.341212 449 363.51 0.809599
=HYPERLINK("http://www.godatabase.org/cgi-bin/go.cgi?query=GO:0048513&auto_wild_cards=yes&view=query&action=query&search_constraint=terms"	GO:0048513_organ_development) =HYPERLINK("http://www.ncbi.nih.gov/gquery/gquery.fcgi?term=PAX6"	PAX6) 1365 9 1.084380 -0.341212 449 363.51 0.809599
=HYPERLINK("http://www.godatabase.org/cgi-bin/go.cgi?query=GO:0048513&auto_wild_cards=yes&view=query&action=query&search_constraint=terms"	GO:0048513_organ_development) =HYPERLINK("http://www.ncbi.nih.gov/gquery/gquery.fcgi?term=NEO1"	NEO1) 1365 9 1.084380 -0.341212 449 363.51 0.809599
=HYPERLINK("http://www.godatabase.org/cgi-bin/go.cgi?query=GO:0048513&auto_wild_cards=yes&view=query&action=query&search_constraint=terms"	GO:0048513_organ_development) =HYPERLINK("http://www.ncbi.nih.gov/gquery/gquery.fcgi?term=AGRN"	AGRN) 1365 9 1.084380 -0.341212 449 363.51 0.809599
=HYPERLINK("http://www.godatabase.org/cgi-bin/go.cgi?query=GO:0048513&auto_wild_cards=yes&view=query&action=query&search_constraint=terms"	GO:0048513_organ_development) =HYPERLINK("http://www.ncbi.nih.gov/gquery/gquery.fcgi?term=CSDA"	CSDA) 1365 9 1.084380 -0.341212 449 363.51 0.809599
=HYPERLINK("http://www.godatabase.org/cgi-bin/go.cgi?query=GO:0048513&auto_wild_cards=yes&view=query&action=query&search_constraint=terms"	GO:0048513_organ_development) =HYPERLINK("http://www.ncbi.nih.gov/gquery/gquery.fcgi?term=YWHAE"	YWHAE) 1365 9 1.084380 -0.341212 449 363.51 0.809599
=HYPERLINK("http://www.godatabase.org/cgi-bin/go.cgi?query=GO:0048513&auto_wild_cards=yes&view=query&action=query&search_constraint=terms"	GO:0048513_organ_development) =HYPERLINK("http://www.ncbi.nih.gov/gquery/gquery.fcgi?term=ZIC3"	ZIC3) 1365 9 1.084380 -0.341212 449 363.51 0.809599
=HYPERLINK("http://www.godatabase.org/cgi-bin/go.cgi?query=GO:0048513&auto_wild_cards=yes&view=query&action=query&search_constraint=terms"	GO:0048513_organ_development) =HYPERLINK("http://www.ncbi.nih.gov/gquery/gquery.fcgi?term=BMPR1A"	BMPR1A) 1365 9 1.084380 -0.341212 449 363.51 0.809599
=HYPERLINK("http://www.godatabase.org/cgi-bin/go.cgi?query=GO:0009790&auto_wild_cards=yes&view=query&action=query&search_constraint=terms"	GO:0009790_embryonic_development) =HYPERLINK("http://www.ncbi.nih.gov/gquery/gquery.fcgi?term=SFRP2"	SFRP2) 567 4 1.160242 -0.338611 450 365.54 0.812311
=HYPERLINK("http://www.godatabase.org/cgi-bin/go.cgi?query=GO:0009790&auto_wild_cards=yes&view=query&action=query&search_constraint=terms"	GO:0009790_embryonic_development) =HYPERLINK("http://www.ncbi.nih.gov/gquery/gquery.fcgi?term=PAX6"	PAX6) 567 4 1.160242 -0.338611 450 365.54 0.812311
=HYPERLINK("http://www.godatabase.org/cgi-bin/go.cgi?query=GO:0009790&auto_wild_cards=yes&view=query&action=query&search_constraint=terms"	GO:0009790_embryonic_development) =HYPERLINK("http://www.ncbi.nih.gov/gquery/gquery.fcgi?term=CSDA"	CSDA) 567 4 1.160242 -0.338611 450 365.54 0.812311
=HYPERLINK("http://www.godatabase.org/cgi-bin/go.cgi?query=GO:0009790&auto_wild_cards=yes&view=query&action=query&search_constraint=terms"	GO:0009790_embryonic_development) =HYPERLINK("http://www.ncbi.nih.gov/gquery/gquery.fcgi?term=BMPR1A"	BMPR1A) 567 4 1.160242 -0.338611 450 365.54 0.812311
=HYPERLINK("http://www.godatabase.org/cgi-bin/go.cgi?query=GO:0030163&auto_wild_cards=yes&view=query&action=query&search_constraint=terms"	GO:0030163_protein_catabolic_process) =HYPERLINK("http://www.ncbi.nih.gov/gquery/gquery.fcgi?term=UBE2D3"	UBE2D3) 101 1 1.628359 -0.333895 451 367.55 0.814967
=HYPERLINK("http://www.godatabase.org/cgi-bin/go.cgi?query=GO:0009966&auto_wild_cards=yes&view=query&action=query&search_constraint=terms"	GO:0009966_regulation_of_signal_transduction) =HYPERLINK("http://www.ncbi.nih.gov/gquery/gquery.fcgi?term=CCND1"	CCND1) 256 2 1.284877 -0.330997 452 368.11 0.814403
=HYPERLINK("http://www.godatabase.org/cgi-bin/go.cgi?query=GO:0009966&auto_wild_cards=yes&view=query&action=query&search_constraint=terms"	GO:0009966_regulation_of_signal_transduction) =HYPERLINK("http://www.ncbi.nih.gov/gquery/gquery.fcgi?term=NUP62"	NUP62) 256 2 1.284877 -0.330997 452 368.11 0.814403
=HYPERLINK("http://www.godatabase.org/cgi-bin/go.cgi?query=GO:0030036&auto_wild_cards=yes&view=query&action=query&search_constraint=terms"	GO:0030036_actin_cytoskeleton_organization) =HYPERLINK("http://www.ncbi.nih.gov/gquery/gquery.fcgi?term=RHOQ"	RHOQ) 102 1 1.612395 -0.330782 453 368.48 0.813422
=HYPERLINK("http://www.godatabase.org/cgi-bin/go.cgi?query=GO:0006355&auto_wild_cards=yes&view=query&action=query&search_constraint=terms"	GO:0006355_regulation_of_transcription__DNA-dependent) =HYPERLINK("http://www.ncbi.nih.gov/gquery/gquery.fcgi?term=ATF4"	ATF4) 575 4 1.144099 -0.327998 454 369.06 0.812907
=HYPERLINK("http://www.godatabase.org/cgi-bin/go.cgi?query=GO:0006355&auto_wild_cards=yes&view=query&action=query&search_constraint=terms"	GO:0006355_regulation_of_transcription__DNA-dependent) =HYPERLINK("http://www.ncbi.nih.gov/gquery/gquery.fcgi?term=PAX6"	PAX6) 575 4 1.144099 -0.327998 454 369.06 0.812907
=HYPERLINK("http://www.godatabase.org/cgi-bin/go.cgi?query=GO:0006355&auto_wild_cards=yes&view=query&action=query&search_constraint=terms"	GO:0006355_regulation_of_transcription__DNA-dependent) =HYPERLINK("http://www.ncbi.nih.gov/gquery/gquery.fcgi?term=AGRN"	AGRN) 575 4 1.144099 -0.327998 454 369.06 0.812907
=HYPERLINK("http://www.godatabase.org/cgi-bin/go.cgi?query=GO:0006355&auto_wild_cards=yes&view=query&action=query&search_constraint=terms"	GO:0006355_regulation_of_transcription__DNA-dependent) =HYPERLINK("http://www.ncbi.nih.gov/gquery/gquery.fcgi?term=ZIC3"	ZIC3) 575 4 1.144099 -0.327998 454 369.06 0.812907
=HYPERLINK("http://www.godatabase.org/cgi-bin/go.cgi?query=GO:0051179&auto_wild_cards=yes&view=query&action=query&search_constraint=terms"	GO:0051179_localization) =HYPERLINK("http://www.ncbi.nih.gov/gquery/gquery.fcgi?term=DNAJA1"	DNAJA1) 1058 7 1.088138 -0.326333 455 370.48 0.814242
=HYPERLINK("http://www.godatabase.org/cgi-bin/go.cgi?query=GO:0051179&auto_wild_cards=yes&view=query&action=query&search_constraint=terms"	GO:0051179_localization) =HYPERLINK("http://www.ncbi.nih.gov/gquery/gquery.fcgi?term=PAX6"	PAX6) 1058 7 1.088138 -0.326333 455 370.48 0.814242
=HYPERLINK("http://www.godatabase.org/cgi-bin/go.cgi?query=GO:0051179&auto_wild_cards=yes&view=query&action=query&search_constraint=terms"	GO:0051179_localization) =HYPERLINK("http://www.ncbi.nih.gov/gquery/gquery.fcgi?term=RHOQ"	RHOQ) 1058 7 1.088138 -0.326333 455 370.48 0.814242
=HYPERLINK("http://www.godatabase.org/cgi-bin/go.cgi?query=GO:0051179&auto_wild_cards=yes&view=query&action=query&search_constraint=terms"	GO:0051179_localization) =HYPERLINK("http://www.ncbi.nih.gov/gquery/gquery.fcgi?term=RDX"	RDX) 1058 7 1.088138 -0.326333 455 370.48 0.814242
=HYPERLINK("http://www.godatabase.org/cgi-bin/go.cgi?query=GO:0051179&auto_wild_cards=yes&view=query&action=query&search_constraint=terms"	GO:0051179_localization) =HYPERLINK("http://www.ncbi.nih.gov/gquery/gquery.fcgi?term=TMSB4X"	TMSB4X) 1058 7 1.088138 -0.326333 455 370.48 0.814242
=HYPERLINK("http://www.godatabase.org/cgi-bin/go.cgi?query=GO:0051179&auto_wild_cards=yes&view=query&action=query&search_constraint=terms"	GO:0051179_localization) =HYPERLINK("http://www.ncbi.nih.gov/gquery/gquery.fcgi?term=MYBBP1A"	MYBBP1A) 1058 7 1.088138 -0.326333 455 370.48 0.814242
=HYPERLINK("http://www.godatabase.org/cgi-bin/go.cgi?query=GO:0051179&auto_wild_cards=yes&view=query&action=query&search_constraint=terms"	GO:0051179_localization) =HYPERLINK("http://www.ncbi.nih.gov/gquery/gquery.fcgi?term=YWHAE"	YWHAE) 1058 7 1.088138 -0.326333 455 370.48 0.814242
=HYPERLINK("http://www.godatabase.org/cgi-bin/go.cgi?query=GO:0055086&auto_wild_cards=yes&view=query&action=query&search_constraint=terms"	GO:0055086_nucleobase__nucleoside_and_nucleotide_metabolic_process) =HYPERLINK("http://www.ncbi.nih.gov/gquery/gquery.fcgi?term=ADK"	ADK) 104 1 1.581387 -0.324677 456 371.21 0.814057
=HYPERLINK("http://www.godatabase.org/cgi-bin/go.cgi?query=GO:0030154&auto_wild_cards=yes&view=query&action=query&search_constraint=terms"	GO:0030154_cell_differentiation) =HYPERLINK("http://www.ncbi.nih.gov/gquery/gquery.fcgi?term=CCND1"	CCND1) 1060 7 1.086085 -0.324304 457 371.35 0.812582
=HYPERLINK("http://www.godatabase.org/cgi-bin/go.cgi?query=GO:0030154&auto_wild_cards=yes&view=query&action=query&search_constraint=terms"	GO:0030154_cell_differentiation) =HYPERLINK("http://www.ncbi.nih.gov/gquery/gquery.fcgi?term=HSP90AA1"	HSP90AA1) 1060 7 1.086085 -0.324304 457 371.35 0.812582
=HYPERLINK("http://www.godatabase.org/cgi-bin/go.cgi?query=GO:0030154&auto_wild_cards=yes&view=query&action=query&search_constraint=terms"	GO:0030154_cell_differentiation) =HYPERLINK("http://www.ncbi.nih.gov/gquery/gquery.fcgi?term=PAX6"	PAX6) 1060 7 1.086085 -0.324304 457 371.35 0.812582
=HYPERLINK("http://www.godatabase.org/cgi-bin/go.cgi?query=GO:0030154&auto_wild_cards=yes&view=query&action=query&search_constraint=terms"	GO:0030154_cell_differentiation) =HYPERLINK("http://www.ncbi.nih.gov/gquery/gquery.fcgi?term=AGRN"	AGRN) 1060 7 1.086085 -0.324304 457 371.35 0.812582
=HYPERLINK("http://www.godatabase.org/cgi-bin/go.cgi?query=GO:0030154&auto_wild_cards=yes&view=query&action=query&search_constraint=terms"	GO:0030154_cell_differentiation) =HYPERLINK("http://www.ncbi.nih.gov/gquery/gquery.fcgi?term=NEO1"	NEO1) 1060 7 1.086085 -0.324304 457 371.35 0.812582
=HYPERLINK("http://www.godatabase.org/cgi-bin/go.cgi?query=GO:0030154&auto_wild_cards=yes&view=query&action=query&search_constraint=terms"	GO:0030154_cell_differentiation) =HYPERLINK("http://www.ncbi.nih.gov/gquery/gquery.fcgi?term=YWHAE"	YWHAE) 1060 7 1.086085 -0.324304 457 371.35 0.812582
=HYPERLINK("http://www.godatabase.org/cgi-bin/go.cgi?query=GO:0030154&auto_wild_cards=yes&view=query&action=query&search_constraint=terms"	GO:0030154_cell_differentiation) =HYPERLINK("http://www.ncbi.nih.gov/gquery/gquery.fcgi?term=BMPR1A"	BMPR1A) 1060 7 1.086085 -0.324304 457 371.35 0.812582
=HYPERLINK("http://www.godatabase.org/cgi-bin/go.cgi?query=GO:0010467&auto_wild_cards=yes&view=query&action=query&search_constraint=terms"	GO:0010467_gene_expression) =HYPERLINK("http://www.ncbi.nih.gov/gquery/gquery.fcgi?term=ATF4"	ATF4) 905 6 1.090371 -0.317830 458 373.64 0.815808
=HYPERLINK("http://www.godatabase.org/cgi-bin/go.cgi?query=GO:0010467&auto_wild_cards=yes&view=query&action=query&search_constraint=terms"	GO:0010467_gene_expression) =HYPERLINK("http://www.ncbi.nih.gov/gquery/gquery.fcgi?term=PAX6"	PAX6) 905 6 1.090371 -0.317830 458 373.64 0.815808
=HYPERLINK("http://www.godatabase.org/cgi-bin/go.cgi?query=GO:0010467&auto_wild_cards=yes&view=query&action=query&search_constraint=terms"	GO:0010467_gene_expression) =HYPERLINK("http://www.ncbi.nih.gov/gquery/gquery.fcgi?term=NEO1"	NEO1) 905 6 1.090371 -0.317830 458 373.64 0.815808
=HYPERLINK("http://www.godatabase.org/cgi-bin/go.cgi?query=GO:0010467&auto_wild_cards=yes&view=query&action=query&search_constraint=terms"	GO:0010467_gene_expression) =HYPERLINK("http://www.ncbi.nih.gov/gquery/gquery.fcgi?term=AGRN"	AGRN) 905 6 1.090371 -0.317830 458 373.64 0.815808
=HYPERLINK("http://www.godatabase.org/cgi-bin/go.cgi?query=GO:0010467&auto_wild_cards=yes&view=query&action=query&search_constraint=terms"	GO:0010467_gene_expression) =HYPERLINK("http://www.ncbi.nih.gov/gquery/gquery.fcgi?term=MYBBP1A"	MYBBP1A) 905 6 1.090371 -0.317830 458 373.64 0.815808
=HYPERLINK("http://www.godatabase.org/cgi-bin/go.cgi?query=GO:0010467&auto_wild_cards=yes&view=query&action=query&search_constraint=terms"	GO:0010467_gene_expression) =HYPERLINK("http://www.ncbi.nih.gov/gquery/gquery.fcgi?term=ZIC3"	ZIC3) 905 6 1.090371 -0.317830 458 373.64 0.815808
=HYPERLINK("http://www.godatabase.org/cgi-bin/go.cgi?query=GO:0030030&auto_wild_cards=yes&view=query&action=query&search_constraint=terms"	GO:0030030_cell_projection_organization) =HYPERLINK("http://www.ncbi.nih.gov/gquery/gquery.fcgi?term=PAX6"	PAX6) 263 2 1.250679 -0.317827 459 373.9 0.814597
=HYPERLINK("http://www.godatabase.org/cgi-bin/go.cgi?query=GO:0030030&auto_wild_cards=yes&view=query&action=query&search_constraint=terms"	GO:0030030_cell_projection_organization) =HYPERLINK("http://www.ncbi.nih.gov/gquery/gquery.fcgi?term=RDX"	RDX) 263 2 1.250679 -0.317827 459 373.9 0.814597
=HYPERLINK("http://www.godatabase.org/cgi-bin/go.cgi?query=GO:0022008&auto_wild_cards=yes&view=query&action=query&search_constraint=terms"	GO:0022008_neurogenesis) =HYPERLINK("http://www.ncbi.nih.gov/gquery/gquery.fcgi?term=PAX6"	PAX6) 423 3 1.166413 -0.317086 460 374.14 0.813348
=HYPERLINK("http://www.godatabase.org/cgi-bin/go.cgi?query=GO:0022008&auto_wild_cards=yes&view=query&action=query&search_constraint=terms"	GO:0022008_neurogenesis) =HYPERLINK("http://www.ncbi.nih.gov/gquery/gquery.fcgi?term=YWHAE"	YWHAE) 423 3 1.166413 -0.317086 460 374.14 0.813348
=HYPERLINK("http://www.godatabase.org/cgi-bin/go.cgi?query=GO:0022008&auto_wild_cards=yes&view=query&action=query&search_constraint=terms"	GO:0022008_neurogenesis) =HYPERLINK("http://www.ncbi.nih.gov/gquery/gquery.fcgi?term=BMPR1A"	BMPR1A) 423 3 1.166413 -0.317086 460 374.14 0.813348
=HYPERLINK("http://www.godatabase.org/cgi-bin/go.cgi?query=GO:0045859&auto_wild_cards=yes&view=query&action=query&search_constraint=terms"	GO:0045859_regulation_of_protein_kinase_activity) =HYPERLINK("http://www.ncbi.nih.gov/gquery/gquery.fcgi?term=NUP62"	NUP62) 107 1 1.537049 -0.315810 461 374.89 0.813210
=HYPERLINK("http://www.godatabase.org/cgi-bin/go.cgi?query=GO:0030029&auto_wild_cards=yes&view=query&action=query&search_constraint=terms"	GO:0030029_actin_filament-based_process) =HYPERLINK("http://www.ncbi.nih.gov/gquery/gquery.fcgi?term=RHOQ"	RHOQ) 109 1 1.508847 -0.310084 462 376.81 0.815606
=HYPERLINK("http://www.godatabase.org/cgi-bin/go.cgi?query=GO:0051252&auto_wild_cards=yes&view=query&action=query&search_constraint=terms"	GO:0051252_regulation_of_RNA_metabolic_process) =HYPERLINK("http://www.ncbi.nih.gov/gquery/gquery.fcgi?term=ATF4"	ATF4) 590 4 1.115012 -0.308938 463 377.01 0.814276
=HYPERLINK("http://www.godatabase.org/cgi-bin/go.cgi?query=GO:0051252&auto_wild_cards=yes&view=query&action=query&search_constraint=terms"	GO:0051252_regulation_of_RNA_metabolic_process) =HYPERLINK("http://www.ncbi.nih.gov/gquery/gquery.fcgi?term=PAX6"	PAX6) 590 4 1.115012 -0.308938 463 377.01 0.814276
=HYPERLINK("http://www.godatabase.org/cgi-bin/go.cgi?query=GO:0051252&auto_wild_cards=yes&view=query&action=query&search_constraint=terms"	GO:0051252_regulation_of_RNA_metabolic_process) =HYPERLINK("http://www.ncbi.nih.gov/gquery/gquery.fcgi?term=AGRN"	AGRN) 590 4 1.115012 -0.308938 463 377.01 0.814276
=HYPERLINK("http://www.godatabase.org/cgi-bin/go.cgi?query=GO:0051252&auto_wild_cards=yes&view=query&action=query&search_constraint=terms"	GO:0051252_regulation_of_RNA_metabolic_process) =HYPERLINK("http://www.ncbi.nih.gov/gquery/gquery.fcgi?term=ZIC3"	ZIC3) 590 4 1.115012 -0.308938 463 377.01 0.814276
=HYPERLINK("http://www.godatabase.org/cgi-bin/go.cgi?query=GO:0043010&auto_wild_cards=yes&view=query&action=query&search_constraint=terms"	GO:0043010_camera-type_eye_development) =HYPERLINK("http://www.ncbi.nih.gov/gquery/gquery.fcgi?term=PAX6"	PAX6) 110 1 1.495130 -0.307274 464 378.48 0.815690
=HYPERLINK("http://www.godatabase.org/cgi-bin/go.cgi?query=GO:0006351&auto_wild_cards=yes&view=query&action=query&search_constraint=terms"	GO:0006351_transcription__DNA-dependent) =HYPERLINK("http://www.ncbi.nih.gov/gquery/gquery.fcgi?term=ATF4"	ATF4) 594 4 1.107504 -0.304034 465 379.54 0.816215
=HYPERLINK("http://www.godatabase.org/cgi-bin/go.cgi?query=GO:0006351&auto_wild_cards=yes&view=query&action=query&search_constraint=terms"	GO:0006351_transcription__DNA-dependent) =HYPERLINK("http://www.ncbi.nih.gov/gquery/gquery.fcgi?term=PAX6"	PAX6) 594 4 1.107504 -0.304034 465 379.54 0.816215
=HYPERLINK("http://www.godatabase.org/cgi-bin/go.cgi?query=GO:0006351&auto_wild_cards=yes&view=query&action=query&search_constraint=terms"	GO:0006351_transcription__DNA-dependent) =HYPERLINK("http://www.ncbi.nih.gov/gquery/gquery.fcgi?term=AGRN"	AGRN) 594 4 1.107504 -0.304034 465 379.54 0.816215
=HYPERLINK("http://www.godatabase.org/cgi-bin/go.cgi?query=GO:0006351&auto_wild_cards=yes&view=query&action=query&search_constraint=terms"	GO:0006351_transcription__DNA-dependent) =HYPERLINK("http://www.ncbi.nih.gov/gquery/gquery.fcgi?term=ZIC3"	ZIC3) 594 4 1.107504 -0.304034 465 379.54 0.816215
=HYPERLINK("http://www.godatabase.org/cgi-bin/go.cgi?query=GO:0032774&auto_wild_cards=yes&view=query&action=query&search_constraint=terms"	GO:0032774_RNA_biosynthetic_process) =HYPERLINK("http://www.ncbi.nih.gov/gquery/gquery.fcgi?term=ATF4"	ATF4) 595 4 1.105642 -0.302819 466 380.14 0.815751
=HYPERLINK("http://www.godatabase.org/cgi-bin/go.cgi?query=GO:0032774&auto_wild_cards=yes&view=query&action=query&search_constraint=terms"	GO:0032774_RNA_biosynthetic_process) =HYPERLINK("http://www.ncbi.nih.gov/gquery/gquery.fcgi?term=PAX6"	PAX6) 595 4 1.105642 -0.302819 466 380.14 0.815751
=HYPERLINK("http://www.godatabase.org/cgi-bin/go.cgi?query=GO:0032774&auto_wild_cards=yes&view=query&action=query&search_constraint=terms"	GO:0032774_RNA_biosynthetic_process) =HYPERLINK("http://www.ncbi.nih.gov/gquery/gquery.fcgi?term=AGRN"	AGRN) 595 4 1.105642 -0.302819 466 380.14 0.815751
=HYPERLINK("http://www.godatabase.org/cgi-bin/go.cgi?query=GO:0032774&auto_wild_cards=yes&view=query&action=query&search_constraint=terms"	GO:0032774_RNA_biosynthetic_process) =HYPERLINK("http://www.ncbi.nih.gov/gquery/gquery.fcgi?term=ZIC3"	ZIC3) 595 4 1.105642 -0.302819 466 380.14 0.815751
=HYPERLINK("http://www.godatabase.org/cgi-bin/go.cgi?query=GO:0043549&auto_wild_cards=yes&view=query&action=query&search_constraint=terms"	GO:0043549_regulation_of_kinase_activity) =HYPERLINK("http://www.ncbi.nih.gov/gquery/gquery.fcgi?term=NUP62"	NUP62) 112 1 1.468431 -0.301759 468 381.22 0.814573
=HYPERLINK("http://www.godatabase.org/cgi-bin/go.cgi?query=GO:0051249&auto_wild_cards=yes&view=query&action=query&search_constraint=terms"	GO:0051249_regulation_of_lymphocyte_activation) =HYPERLINK("http://www.ncbi.nih.gov/gquery/gquery.fcgi?term=HSP90AA1"	HSP90AA1) 112 1 1.468431 -0.301759 468 381.22 0.814573
=HYPERLINK("http://www.godatabase.org/cgi-bin/go.cgi?query=GO:0032502&auto_wild_cards=yes&view=query&action=query&search_constraint=terms"	GO:0032502_developmental_process) =HYPERLINK("http://www.ncbi.nih.gov/gquery/gquery.fcgi?term=HSP90AA1"	HSP90AA1) 2060 13 1.037881 -0.299998 469 382.16 0.814840
=HYPERLINK("http://www.godatabase.org/cgi-bin/go.cgi?query=GO:0032502&auto_wild_cards=yes&view=query&action=query&search_constraint=terms"	GO:0032502_developmental_process) =HYPERLINK("http://www.ncbi.nih.gov/gquery/gquery.fcgi?term=PAX6"	PAX6) 2060 13 1.037881 -0.299998 469 382.16 0.814840
=HYPERLINK("http://www.godatabase.org/cgi-bin/go.cgi?query=GO:0032502&auto_wild_cards=yes&view=query&action=query&search_constraint=terms"	GO:0032502_developmental_process) =HYPERLINK("http://www.ncbi.nih.gov/gquery/gquery.fcgi?term=RHOQ"	RHOQ) 2060 13 1.037881 -0.299998 469 382.16 0.814840
=HYPERLINK("http://www.godatabase.org/cgi-bin/go.cgi?query=GO:0032502&auto_wild_cards=yes&view=query&action=query&search_constraint=terms"	GO:0032502_developmental_process) =HYPERLINK("http://www.ncbi.nih.gov/gquery/gquery.fcgi?term=NEO1"	NEO1) 2060 13 1.037881 -0.299998 469 382.16 0.814840
=HYPERLINK("http://www.godatabase.org/cgi-bin/go.cgi?query=GO:0032502&auto_wild_cards=yes&view=query&action=query&search_constraint=terms"	GO:0032502_developmental_process) =HYPERLINK("http://www.ncbi.nih.gov/gquery/gquery.fcgi?term=CSDA"	CSDA) 2060 13 1.037881 -0.299998 469 382.16 0.814840
=HYPERLINK("http://www.godatabase.org/cgi-bin/go.cgi?query=GO:0032502&auto_wild_cards=yes&view=query&action=query&search_constraint=terms"	GO:0032502_developmental_process) =HYPERLINK("http://www.ncbi.nih.gov/gquery/gquery.fcgi?term=YWHAE"	YWHAE) 2060 13 1.037881 -0.299998 469 382.16 0.814840
=HYPERLINK("http://www.godatabase.org/cgi-bin/go.cgi?query=GO:0032502&auto_wild_cards=yes&view=query&action=query&search_constraint=terms"	GO:0032502_developmental_process) =HYPERLINK("http://www.ncbi.nih.gov/gquery/gquery.fcgi?term=ZIC3"	ZIC3) 2060 13 1.037881 -0.299998 469 382.16 0.814840
=HYPERLINK("http://www.godatabase.org/cgi-bin/go.cgi?query=GO:0032502&auto_wild_cards=yes&view=query&action=query&search_constraint=terms"	GO:0032502_developmental_process) =HYPERLINK("http://www.ncbi.nih.gov/gquery/gquery.fcgi?term=CCND1"	CCND1) 2060 13 1.037881 -0.299998 469 382.16 0.814840
=HYPERLINK("http://www.godatabase.org/cgi-bin/go.cgi?query=GO:0032502&auto_wild_cards=yes&view=query&action=query&search_constraint=terms"	GO:0032502_developmental_process) =HYPERLINK("http://www.ncbi.nih.gov/gquery/gquery.fcgi?term=EI24"	EI24) 2060 13 1.037881 -0.299998 469 382.16 0.814840
=HYPERLINK("http://www.godatabase.org/cgi-bin/go.cgi?query=GO:0032502&auto_wild_cards=yes&view=query&action=query&search_constraint=terms"	GO:0032502_developmental_process) =HYPERLINK("http://www.ncbi.nih.gov/gquery/gquery.fcgi?term=NUP62"	NUP62) 2060 13 1.037881 -0.299998 469 382.16 0.814840
=HYPERLINK("http://www.godatabase.org/cgi-bin/go.cgi?query=GO:0032502&auto_wild_cards=yes&view=query&action=query&search_constraint=terms"	GO:0032502_developmental_process) =HYPERLINK("http://www.ncbi.nih.gov/gquery/gquery.fcgi?term=SFRP2"	SFRP2) 2060 13 1.037881 -0.299998 469 382.16 0.814840
=HYPERLINK("http://www.godatabase.org/cgi-bin/go.cgi?query=GO:0032502&auto_wild_cards=yes&view=query&action=query&search_constraint=terms"	GO:0032502_developmental_process) =HYPERLINK("http://www.ncbi.nih.gov/gquery/gquery.fcgi?term=AGRN"	AGRN) 2060 13 1.037881 -0.299998 469 382.16 0.814840
=HYPERLINK("http://www.godatabase.org/cgi-bin/go.cgi?query=GO:0032502&auto_wild_cards=yes&view=query&action=query&search_constraint=terms"	GO:0032502_developmental_process) =HYPERLINK("http://www.ncbi.nih.gov/gquery/gquery.fcgi?term=BMPR1A"	BMPR1A) 2060 13 1.037881 -0.299998 469 382.16 0.814840
=HYPERLINK("http://www.godatabase.org/cgi-bin/go.cgi?query=GO:0006464&auto_wild_cards=yes&view=query&action=query&search_constraint=terms"	GO:0006464_protein_modification_process) =HYPERLINK("http://www.ncbi.nih.gov/gquery/gquery.fcgi?term=CCNE1"	CCNE1) 439 3 1.123902 -0.294516 470 384.64 0.818383
=HYPERLINK("http://www.godatabase.org/cgi-bin/go.cgi?query=GO:0006464&auto_wild_cards=yes&view=query&action=query&search_constraint=terms"	GO:0006464_protein_modification_process) =HYPERLINK("http://www.ncbi.nih.gov/gquery/gquery.fcgi?term=CCND1"	CCND1) 439 3 1.123902 -0.294516 470 384.64 0.818383
=HYPERLINK("http://www.godatabase.org/cgi-bin/go.cgi?query=GO:0006464&auto_wild_cards=yes&view=query&action=query&search_constraint=terms"	GO:0006464_protein_modification_process) =HYPERLINK("http://www.ncbi.nih.gov/gquery/gquery.fcgi?term=YWHAE"	YWHAE) 439 3 1.123902 -0.294516 470 384.64 0.818383
=HYPERLINK("http://www.godatabase.org/cgi-bin/go.cgi?query=GO:0044238&auto_wild_cards=yes&view=query&action=query&search_constraint=terms"	GO:0044238_primary_metabolic_process) =HYPERLINK("http://www.ncbi.nih.gov/gquery/gquery.fcgi?term=CCNE1"	CCNE1) 1905 12 1.035996 -0.293896 471 384.8 0.816985
=HYPERLINK("http://www.godatabase.org/cgi-bin/go.cgi?query=GO:0044238&auto_wild_cards=yes&view=query&action=query&search_constraint=terms"	GO:0044238_primary_metabolic_process) =HYPERLINK("http://www.ncbi.nih.gov/gquery/gquery.fcgi?term=CCND1"	CCND1) 1905 12 1.035996 -0.293896 471 384.8 0.816985
=HYPERLINK("http://www.godatabase.org/cgi-bin/go.cgi?query=GO:0044238&auto_wild_cards=yes&view=query&action=query&search_constraint=terms"	GO:0044238_primary_metabolic_process) =HYPERLINK("http://www.ncbi.nih.gov/gquery/gquery.fcgi?term=UBE2D3"	UBE2D3) 1905 12 1.035996 -0.293896 471 384.8 0.816985
=HYPERLINK("http://www.godatabase.org/cgi-bin/go.cgi?query=GO:0044238&auto_wild_cards=yes&view=query&action=query&search_constraint=terms"	GO:0044238_primary_metabolic_process) =HYPERLINK("http://www.ncbi.nih.gov/gquery/gquery.fcgi?term=ATF4"	ATF4) 1905 12 1.035996 -0.293896 471 384.8 0.816985
=HYPERLINK("http://www.godatabase.org/cgi-bin/go.cgi?query=GO:0044238&auto_wild_cards=yes&view=query&action=query&search_constraint=terms"	GO:0044238_primary_metabolic_process) =HYPERLINK("http://www.ncbi.nih.gov/gquery/gquery.fcgi?term=HSP90AA1"	HSP90AA1) 1905 12 1.035996 -0.293896 471 384.8 0.816985
=HYPERLINK("http://www.godatabase.org/cgi-bin/go.cgi?query=GO:0044238&auto_wild_cards=yes&view=query&action=query&search_constraint=terms"	GO:0044238_primary_metabolic_process) =HYPERLINK("http://www.ncbi.nih.gov/gquery/gquery.fcgi?term=ADK"	ADK) 1905 12 1.035996 -0.293896 471 384.8 0.816985
=HYPERLINK("http://www.godatabase.org/cgi-bin/go.cgi?query=GO:0044238&auto_wild_cards=yes&view=query&action=query&search_constraint=terms"	GO:0044238_primary_metabolic_process) =HYPERLINK("http://www.ncbi.nih.gov/gquery/gquery.fcgi?term=PAX6"	PAX6) 1905 12 1.035996 -0.293896 471 384.8 0.816985
=HYPERLINK("http://www.godatabase.org/cgi-bin/go.cgi?query=GO:0044238&auto_wild_cards=yes&view=query&action=query&search_constraint=terms"	GO:0044238_primary_metabolic_process) =HYPERLINK("http://www.ncbi.nih.gov/gquery/gquery.fcgi?term=NEO1"	NEO1) 1905 12 1.035996 -0.293896 471 384.8 0.816985
=HYPERLINK("http://www.godatabase.org/cgi-bin/go.cgi?query=GO:0044238&auto_wild_cards=yes&view=query&action=query&search_constraint=terms"	GO:0044238_primary_metabolic_process) =HYPERLINK("http://www.ncbi.nih.gov/gquery/gquery.fcgi?term=AGRN"	AGRN) 1905 12 1.035996 -0.293896 471 384.8 0.816985
=HYPERLINK("http://www.godatabase.org/cgi-bin/go.cgi?query=GO:0044238&auto_wild_cards=yes&view=query&action=query&search_constraint=terms"	GO:0044238_primary_metabolic_process) =HYPERLINK("http://www.ncbi.nih.gov/gquery/gquery.fcgi?term=YWHAE"	YWHAE) 1905 12 1.035996 -0.293896 471 384.8 0.816985
=HYPERLINK("http://www.godatabase.org/cgi-bin/go.cgi?query=GO:0044238&auto_wild_cards=yes&view=query&action=query&search_constraint=terms"	GO:0044238_primary_metabolic_process) =HYPERLINK("http://www.ncbi.nih.gov/gquery/gquery.fcgi?term=MYBBP1A"	MYBBP1A) 1905 12 1.035996 -0.293896 471 384.8 0.816985
=HYPERLINK("http://www.godatabase.org/cgi-bin/go.cgi?query=GO:0044238&auto_wild_cards=yes&view=query&action=query&search_constraint=terms"	GO:0044238_primary_metabolic_process) =HYPERLINK("http://www.ncbi.nih.gov/gquery/gquery.fcgi?term=ZIC3"	ZIC3) 1905 12 1.035996 -0.293896 471 384.8 0.816985
=HYPERLINK("http://www.godatabase.org/cgi-bin/go.cgi?query=GO:0051338&auto_wild_cards=yes&view=query&action=query&search_constraint=terms"	GO:0051338_regulation_of_transferase_activity) =HYPERLINK("http://www.ncbi.nih.gov/gquery/gquery.fcgi?term=NUP62"	NUP62) 115 1 1.430124 -0.293736 472 385.53 0.816801
=HYPERLINK("http://www.godatabase.org/cgi-bin/go.cgi?query=GO:0048646&auto_wild_cards=yes&view=query&action=query&search_constraint=terms"	GO:0048646_anatomical_structure_formation_involved_in_morphogenesis) =HYPERLINK("http://www.ncbi.nih.gov/gquery/gquery.fcgi?term=NEO1"	NEO1) 277 2 1.187468 -0.293196 473 386.11 0.816300
=HYPERLINK("http://www.godatabase.org/cgi-bin/go.cgi?query=GO:0048646&auto_wild_cards=yes&view=query&action=query&search_constraint=terms"	GO:0048646_anatomical_structure_formation_involved_in_morphogenesis) =HYPERLINK("http://www.ncbi.nih.gov/gquery/gquery.fcgi?term=BMPR1A"	BMPR1A) 277 2 1.187468 -0.293196 473 386.11 0.816300
=HYPERLINK("http://www.godatabase.org/cgi-bin/go.cgi?query=GO:0046483&auto_wild_cards=yes&view=query&action=query&search_constraint=terms"	GO:0046483_heterocycle_metabolic_process) =HYPERLINK("http://www.ncbi.nih.gov/gquery/gquery.fcgi?term=ADK"	ADK) 116 1 1.417796 -0.291125 475 387.24 0.815242
=HYPERLINK("http://www.godatabase.org/cgi-bin/go.cgi?query=GO:0048608&auto_wild_cards=yes&view=query&action=query&search_constraint=terms"	GO:0048608_reproductive_structure_development) =HYPERLINK("http://www.ncbi.nih.gov/gquery/gquery.fcgi?term=CSDA"	CSDA) 116 1 1.417796 -0.291125 475 387.24 0.815242
=HYPERLINK("http://www.godatabase.org/cgi-bin/go.cgi?query=GO:0065009&auto_wild_cards=yes&view=query&action=query&search_constraint=terms"	GO:0065009_regulation_of_molecular_function) =HYPERLINK("http://www.ncbi.nih.gov/gquery/gquery.fcgi?term=NUP62"	NUP62) 279 2 1.178955 -0.289852 476 388.0 0.815126
=HYPERLINK("http://www.godatabase.org/cgi-bin/go.cgi?query=GO:0065009&auto_wild_cards=yes&view=query&action=query&search_constraint=terms"	GO:0065009_regulation_of_molecular_function) =HYPERLINK("http://www.ncbi.nih.gov/gquery/gquery.fcgi?term=CALM1"	CALM1) 279 2 1.178955 -0.289852 476 388.0 0.815126
=HYPERLINK("http://www.godatabase.org/cgi-bin/go.cgi?query=GO:0043933&auto_wild_cards=yes&view=query&action=query&search_constraint=terms"	GO:0043933_macromolecular_complex_subunit_organization) =HYPERLINK("http://www.ncbi.nih.gov/gquery/gquery.fcgi?term=AGRN"	AGRN) 117 1 1.405678 -0.288546 477 388.45 0.814361
=HYPERLINK("http://www.godatabase.org/cgi-bin/go.cgi?query=GO:0022403&auto_wild_cards=yes&view=query&action=query&search_constraint=terms"	GO:0022403_cell_cycle_phase) =HYPERLINK("http://www.ncbi.nih.gov/gquery/gquery.fcgi?term=SMC1A"	SMC1A) 119 1 1.382053 -0.283479 478 391.06 0.818117
=HYPERLINK("http://www.godatabase.org/cgi-bin/go.cgi?query=GO:0000902&auto_wild_cards=yes&view=query&action=query&search_constraint=terms"	GO:0000902_cell_morphogenesis) =HYPERLINK("http://www.ncbi.nih.gov/gquery/gquery.fcgi?term=PAX6"	PAX6) 283 2 1.162292 -0.283288 479 391.33 0.816973
=HYPERLINK("http://www.godatabase.org/cgi-bin/go.cgi?query=GO:0000902&auto_wild_cards=yes&view=query&action=query&search_constraint=terms"	GO:0000902_cell_morphogenesis) =HYPERLINK("http://www.ncbi.nih.gov/gquery/gquery.fcgi?term=RHOQ"	RHOQ) 283 2 1.162292 -0.283288 479 391.33 0.816973
=HYPERLINK("http://www.godatabase.org/cgi-bin/go.cgi?query=GO:0006996&auto_wild_cards=yes&view=query&action=query&search_constraint=terms"	GO:0006996_organelle_organization) =HYPERLINK("http://www.ncbi.nih.gov/gquery/gquery.fcgi?term=STX6"	STX6) 449 3 1.098871 -0.281229 480 391.89 0.816437
=HYPERLINK("http://www.godatabase.org/cgi-bin/go.cgi?query=GO:0006996&auto_wild_cards=yes&view=query&action=query&search_constraint=terms"	GO:0006996_organelle_organization) =HYPERLINK("http://www.ncbi.nih.gov/gquery/gquery.fcgi?term=GPX4"	GPX4) 449 3 1.098871 -0.281229 480 391.89 0.816437
=HYPERLINK("http://www.godatabase.org/cgi-bin/go.cgi?query=GO:0006996&auto_wild_cards=yes&view=query&action=query&search_constraint=terms"	GO:0006996_organelle_organization) =HYPERLINK("http://www.ncbi.nih.gov/gquery/gquery.fcgi?term=RHOQ"	RHOQ) 449 3 1.098871 -0.281229 480 391.89 0.816437
=HYPERLINK("http://www.godatabase.org/cgi-bin/go.cgi?query=GO:0002694&auto_wild_cards=yes&view=query&action=query&search_constraint=terms"	GO:0002694_regulation_of_leukocyte_activation) =HYPERLINK("http://www.ncbi.nih.gov/gquery/gquery.fcgi?term=HSP90AA1"	HSP90AA1) 121 1 1.359209 -0.278531 483 394.55 0.816874
=HYPERLINK("http://www.godatabase.org/cgi-bin/go.cgi?query=GO:0006917&auto_wild_cards=yes&view=query&action=query&search_constraint=terms"	GO:0006917_induction_of_apoptosis) =HYPERLINK("http://www.ncbi.nih.gov/gquery/gquery.fcgi?term=EI24"	EI24) 121 1 1.359209 -0.278531 483 394.55 0.816874
=HYPERLINK("http://www.godatabase.org/cgi-bin/go.cgi?query=GO:0012502&auto_wild_cards=yes&view=query&action=query&search_constraint=terms"	GO:0012502_induction_of_programmed_cell_death) =HYPERLINK("http://www.ncbi.nih.gov/gquery/gquery.fcgi?term=EI24"	EI24) 121 1 1.359209 -0.278531 483 394.55 0.816874
=HYPERLINK("http://www.godatabase.org/cgi-bin/go.cgi?query=GO:0006886&auto_wild_cards=yes&view=query&action=query&search_constraint=terms"	GO:0006886_intracellular_protein_transport) =HYPERLINK("http://www.ncbi.nih.gov/gquery/gquery.fcgi?term=YWHAE"	YWHAE) 122 1 1.348068 -0.276100 485 397.24 0.819052
=HYPERLINK("http://www.godatabase.org/cgi-bin/go.cgi?query=GO:0050865&auto_wild_cards=yes&view=query&action=query&search_constraint=terms"	GO:0050865_regulation_of_cell_activation) =HYPERLINK("http://www.ncbi.nih.gov/gquery/gquery.fcgi?term=HSP90AA1"	HSP90AA1) 122 1 1.348068 -0.276100 485 397.24 0.819052
=HYPERLINK("http://www.godatabase.org/cgi-bin/go.cgi?query=GO:0007399&auto_wild_cards=yes&view=query&action=query&search_constraint=terms"	GO:0007399_nervous_system_development) =HYPERLINK("http://www.ncbi.nih.gov/gquery/gquery.fcgi?term=PAX6"	PAX6) 621 4 1.059351 -0.272780 486 397.55 0.818004
=HYPERLINK("http://www.godatabase.org/cgi-bin/go.cgi?query=GO:0007399&auto_wild_cards=yes&view=query&action=query&search_constraint=terms"	GO:0007399_nervous_system_development) =HYPERLINK("http://www.ncbi.nih.gov/gquery/gquery.fcgi?term=AGRN"	AGRN) 621 4 1.059351 -0.272780 486 397.55 0.818004
=HYPERLINK("http://www.godatabase.org/cgi-bin/go.cgi?query=GO:0007399&auto_wild_cards=yes&view=query&action=query&search_constraint=terms"	GO:0007399_nervous_system_development) =HYPERLINK("http://www.ncbi.nih.gov/gquery/gquery.fcgi?term=YWHAE"	YWHAE) 621 4 1.059351 -0.272780 486 397.55 0.818004
=HYPERLINK("http://www.godatabase.org/cgi-bin/go.cgi?query=GO:0007399&auto_wild_cards=yes&view=query&action=query&search_constraint=terms"	GO:0007399_nervous_system_development) =HYPERLINK("http://www.ncbi.nih.gov/gquery/gquery.fcgi?term=BMPR1A"	BMPR1A) 621 4 1.059351 -0.272780 486 397.55 0.818004
=HYPERLINK("http://www.godatabase.org/cgi-bin/go.cgi?query=GO:0030098&auto_wild_cards=yes&view=query&action=query&search_constraint=terms"	GO:0030098_lymphocyte_differentiation) =HYPERLINK("http://www.ncbi.nih.gov/gquery/gquery.fcgi?term=HSP90AA1"	HSP90AA1) 124 1 1.326325 -0.271321 487 398.34 0.817947
=HYPERLINK("http://www.godatabase.org/cgi-bin/go.cgi?query=GO:0043412&auto_wild_cards=yes&view=query&action=query&search_constraint=terms"	GO:0043412_biopolymer_modification) =HYPERLINK("http://www.ncbi.nih.gov/gquery/gquery.fcgi?term=CCNE1"	CCNE1) 458 3 1.077277 -0.269777 488 398.97 0.817561
=HYPERLINK("http://www.godatabase.org/cgi-bin/go.cgi?query=GO:0043412&auto_wild_cards=yes&view=query&action=query&search_constraint=terms"	GO:0043412_biopolymer_modification) =HYPERLINK("http://www.ncbi.nih.gov/gquery/gquery.fcgi?term=CCND1"	CCND1) 458 3 1.077277 -0.269777 488 398.97 0.817561
=HYPERLINK("http://www.godatabase.org/cgi-bin/go.cgi?query=GO:0043412&auto_wild_cards=yes&view=query&action=query&search_constraint=terms"	GO:0043412_biopolymer_modification) =HYPERLINK("http://www.ncbi.nih.gov/gquery/gquery.fcgi?term=YWHAE"	YWHAE) 458 3 1.077277 -0.269777 488 398.97 0.817561
=HYPERLINK("http://www.godatabase.org/cgi-bin/go.cgi?query=GO:0043062&auto_wild_cards=yes&view=query&action=query&search_constraint=terms"	GO:0043062_extracellular_structure_organization) =HYPERLINK("http://www.ncbi.nih.gov/gquery/gquery.fcgi?term=AGRN"	AGRN) 125 1 1.315714 -0.268972 489 399.6 0.817178
=HYPERLINK("http://www.godatabase.org/cgi-bin/go.cgi?query=GO:0009653&auto_wild_cards=yes&view=query&action=query&search_constraint=terms"	GO:0009653_anatomical_structure_morphogenesis) =HYPERLINK("http://www.ncbi.nih.gov/gquery/gquery.fcgi?term=CCND1"	CCND1) 958 6 1.030048 -0.265839 490 400.01 0.816347
=HYPERLINK("http://www.godatabase.org/cgi-bin/go.cgi?query=GO:0009653&auto_wild_cards=yes&view=query&action=query&search_constraint=terms"	GO:0009653_anatomical_structure_morphogenesis) =HYPERLINK("http://www.ncbi.nih.gov/gquery/gquery.fcgi?term=PAX6"	PAX6) 958 6 1.030048 -0.265839 490 400.01 0.816347
=HYPERLINK("http://www.godatabase.org/cgi-bin/go.cgi?query=GO:0009653&auto_wild_cards=yes&view=query&action=query&search_constraint=terms"	GO:0009653_anatomical_structure_morphogenesis) =HYPERLINK("http://www.ncbi.nih.gov/gquery/gquery.fcgi?term=RHOQ"	RHOQ) 958 6 1.030048 -0.265839 490 400.01 0.816347
=HYPERLINK("http://www.godatabase.org/cgi-bin/go.cgi?query=GO:0009653&auto_wild_cards=yes&view=query&action=query&search_constraint=terms"	GO:0009653_anatomical_structure_morphogenesis) =HYPERLINK("http://www.ncbi.nih.gov/gquery/gquery.fcgi?term=NEO1"	NEO1) 958 6 1.030048 -0.265839 490 400.01 0.816347
=HYPERLINK("http://www.godatabase.org/cgi-bin/go.cgi?query=GO:0009653&auto_wild_cards=yes&view=query&action=query&search_constraint=terms"	GO:0009653_anatomical_structure_morphogenesis) =HYPERLINK("http://www.ncbi.nih.gov/gquery/gquery.fcgi?term=ZIC3"	ZIC3) 958 6 1.030048 -0.265839 490 400.01 0.816347
=HYPERLINK("http://www.godatabase.org/cgi-bin/go.cgi?query=GO:0009653&auto_wild_cards=yes&view=query&action=query&search_constraint=terms"	GO:0009653_anatomical_structure_morphogenesis) =HYPERLINK("http://www.ncbi.nih.gov/gquery/gquery.fcgi?term=BMPR1A"	BMPR1A) 958 6 1.030048 -0.265839 490 400.01 0.816347
=HYPERLINK("http://www.godatabase.org/cgi-bin/go.cgi?query=GO:0043285&auto_wild_cards=yes&view=query&action=query&search_constraint=terms"	GO:0043285_biopolymer_catabolic_process) =HYPERLINK("http://www.ncbi.nih.gov/gquery/gquery.fcgi?term=UBE2D3"	UBE2D3) 129 1 1.274917 -0.259841 492 402.99 0.819085
=HYPERLINK("http://www.godatabase.org/cgi-bin/go.cgi?query=GO:0051276&auto_wild_cards=yes&view=query&action=query&search_constraint=terms"	GO:0051276_chromosome_organization) =HYPERLINK("http://www.ncbi.nih.gov/gquery/gquery.fcgi?term=GPX4"	GPX4) 129 1 1.274917 -0.259841 492 402.99 0.819085
=HYPERLINK("http://www.godatabase.org/cgi-bin/go.cgi?query=GO:0032787&auto_wild_cards=yes&view=query&action=query&search_constraint=terms"	GO:0032787_monocarboxylic_acid_metabolic_process) =HYPERLINK("http://www.ncbi.nih.gov/gquery/gquery.fcgi?term=ATF4"	ATF4) 130 1 1.265110 -0.257621 494 404.33 0.818482
=HYPERLINK("http://www.godatabase.org/cgi-bin/go.cgi?query=GO:0045165&auto_wild_cards=yes&view=query&action=query&search_constraint=terms"	GO:0045165_cell_fate_commitment) =HYPERLINK("http://www.ncbi.nih.gov/gquery/gquery.fcgi?term=PAX6"	PAX6) 130 1 1.265110 -0.257621 494 404.33 0.818482
=HYPERLINK("http://www.godatabase.org/cgi-bin/go.cgi?query=GO:0009887&auto_wild_cards=yes&view=query&action=query&search_constraint=terms"	GO:0009887_organ_morphogenesis) =HYPERLINK("http://www.ncbi.nih.gov/gquery/gquery.fcgi?term=CCND1"	CCND1) 642 4 1.024700 -0.250558 495 405.7 0.819596
=HYPERLINK("http://www.godatabase.org/cgi-bin/go.cgi?query=GO:0009887&auto_wild_cards=yes&view=query&action=query&search_constraint=terms"	GO:0009887_organ_morphogenesis) =HYPERLINK("http://www.ncbi.nih.gov/gquery/gquery.fcgi?term=PAX6"	PAX6) 642 4 1.024700 -0.250558 495 405.7 0.819596
=HYPERLINK("http://www.godatabase.org/cgi-bin/go.cgi?query=GO:0009887&auto_wild_cards=yes&view=query&action=query&search_constraint=terms"	GO:0009887_organ_morphogenesis) =HYPERLINK("http://www.ncbi.nih.gov/gquery/gquery.fcgi?term=ZIC3"	ZIC3) 642 4 1.024700 -0.250558 495 405.7 0.819596
=HYPERLINK("http://www.godatabase.org/cgi-bin/go.cgi?query=GO:0009887&auto_wild_cards=yes&view=query&action=query&search_constraint=terms"	GO:0009887_organ_morphogenesis) =HYPERLINK("http://www.ncbi.nih.gov/gquery/gquery.fcgi?term=BMPR1A"	BMPR1A) 642 4 1.024700 -0.250558 495 405.7 0.819596
=HYPERLINK("http://www.godatabase.org/cgi-bin/go.cgi?query=GO:0032989&auto_wild_cards=yes&view=query&action=query&search_constraint=terms"	GO:0032989_cellular_component_morphogenesis) =HYPERLINK("http://www.ncbi.nih.gov/gquery/gquery.fcgi?term=PAX6"	PAX6) 307 2 1.071429 -0.247131 496 407.52 0.821613
=HYPERLINK("http://www.godatabase.org/cgi-bin/go.cgi?query=GO:0032989&auto_wild_cards=yes&view=query&action=query&search_constraint=terms"	GO:0032989_cellular_component_morphogenesis) =HYPERLINK("http://www.ncbi.nih.gov/gquery/gquery.fcgi?term=RHOQ"	RHOQ) 307 2 1.071429 -0.247131 496 407.52 0.821613
=HYPERLINK("http://www.godatabase.org/cgi-bin/go.cgi?query=GO:0001654&auto_wild_cards=yes&view=query&action=query&search_constraint=terms"	GO:0001654_eye_development) =HYPERLINK("http://www.ncbi.nih.gov/gquery/gquery.fcgi?term=PAX6"	PAX6) 136 1 1.209296 -0.244807 497 408.68 0.822294
=HYPERLINK("http://www.godatabase.org/cgi-bin/go.cgi?query=GO:0009057&auto_wild_cards=yes&view=query&action=query&search_constraint=terms"	GO:0009057_macromolecule_catabolic_process) =HYPERLINK("http://www.ncbi.nih.gov/gquery/gquery.fcgi?term=UBE2D3"	UBE2D3) 137 1 1.200469 -0.242752 498 409.46 0.822209
=HYPERLINK("http://www.godatabase.org/cgi-bin/go.cgi?query=GO:0016070&auto_wild_cards=yes&view=query&action=query&search_constraint=terms"	GO:0016070_RNA_metabolic_process) =HYPERLINK("http://www.ncbi.nih.gov/gquery/gquery.fcgi?term=ATF4"	ATF4) 658 4 0.999783 -0.234759 499 411.46 0.824569
=HYPERLINK("http://www.godatabase.org/cgi-bin/go.cgi?query=GO:0016070&auto_wild_cards=yes&view=query&action=query&search_constraint=terms"	GO:0016070_RNA_metabolic_process) =HYPERLINK("http://www.ncbi.nih.gov/gquery/gquery.fcgi?term=PAX6"	PAX6) 658 4 0.999783 -0.234759 499 411.46 0.824569
=HYPERLINK("http://www.godatabase.org/cgi-bin/go.cgi?query=GO:0016070&auto_wild_cards=yes&view=query&action=query&search_constraint=terms"	GO:0016070_RNA_metabolic_process) =HYPERLINK("http://www.ncbi.nih.gov/gquery/gquery.fcgi?term=AGRN"	AGRN) 658 4 0.999783 -0.234759 499 411.46 0.824569
=HYPERLINK("http://www.godatabase.org/cgi-bin/go.cgi?query=GO:0016070&auto_wild_cards=yes&view=query&action=query&search_constraint=terms"	GO:0016070_RNA_metabolic_process) =HYPERLINK("http://www.ncbi.nih.gov/gquery/gquery.fcgi?term=ZIC3"	ZIC3) 658 4 0.999783 -0.234759 499 411.46 0.824569
=HYPERLINK("http://www.godatabase.org/cgi-bin/go.cgi?query=GO:0002684&auto_wild_cards=yes&view=query&action=query&search_constraint=terms"	GO:0002684_positive_regulation_of_immune_system_process) =HYPERLINK("http://www.ncbi.nih.gov/gquery/gquery.fcgi?term=HSP90AA1"	HSP90AA1) 148 1 1.111245 -0.221526 500 416.12 0.832240
=HYPERLINK("http://www.godatabase.org/cgi-bin/go.cgi?query=GO:0010646&auto_wild_cards=yes&view=query&action=query&search_constraint=terms"	GO:0010646_regulation_of_cell_communication) =HYPERLINK("http://www.ncbi.nih.gov/gquery/gquery.fcgi?term=CCND1"	CCND1) 330 2 0.996753 -0.217063 501 417.72 0.833772
=HYPERLINK("http://www.godatabase.org/cgi-bin/go.cgi?query=GO:0010646&auto_wild_cards=yes&view=query&action=query&search_constraint=terms"	GO:0010646_regulation_of_cell_communication) =HYPERLINK("http://www.ncbi.nih.gov/gquery/gquery.fcgi?term=NUP62"	NUP62) 330 2 0.996753 -0.217063 501 417.72 0.833772
=HYPERLINK("http://www.godatabase.org/cgi-bin/go.cgi?query=GO:0010605&auto_wild_cards=yes&view=query&action=query&search_constraint=terms"	GO:0010605_negative_regulation_of_macromolecule_metabolic_process) =HYPERLINK("http://www.ncbi.nih.gov/gquery/gquery.fcgi?term=YWHAE"	YWHAE) 331 2 0.993742 -0.215847 502 418.47 0.833606
=HYPERLINK("http://www.godatabase.org/cgi-bin/go.cgi?query=GO:0010605&auto_wild_cards=yes&view=query&action=query&search_constraint=terms"	GO:0010605_negative_regulation_of_macromolecule_metabolic_process) =HYPERLINK("http://www.ncbi.nih.gov/gquery/gquery.fcgi?term=MYBBP1A"	MYBBP1A) 331 2 0.993742 -0.215847 502 418.47 0.833606
=HYPERLINK("http://www.godatabase.org/cgi-bin/go.cgi?query=GO:0031324&auto_wild_cards=yes&view=query&action=query&search_constraint=terms"	GO:0031324_negative_regulation_of_cellular_metabolic_process) =HYPERLINK("http://www.ncbi.nih.gov/gquery/gquery.fcgi?term=MYBBP1A"	MYBBP1A) 332 2 0.990749 -0.214637 503 418.67 0.832346
=HYPERLINK("http://www.godatabase.org/cgi-bin/go.cgi?query=GO:0031324&auto_wild_cards=yes&view=query&action=query&search_constraint=terms"	GO:0031324_negative_regulation_of_cellular_metabolic_process) =HYPERLINK("http://www.ncbi.nih.gov/gquery/gquery.fcgi?term=YWHAE"	YWHAE) 332 2 0.990749 -0.214637 503 418.67 0.832346
=HYPERLINK("http://www.godatabase.org/cgi-bin/go.cgi?query=GO:0032268&auto_wild_cards=yes&view=query&action=query&search_constraint=terms"	GO:0032268_regulation_of_cellular_protein_metabolic_process) =HYPERLINK("http://www.ncbi.nih.gov/gquery/gquery.fcgi?term=YWHAE"	YWHAE) 152 1 1.082002 -0.214389 504 419.03 0.831409
=HYPERLINK("http://www.godatabase.org/cgi-bin/go.cgi?query=GO:0048856&auto_wild_cards=yes&view=query&action=query&search_constraint=terms"	GO:0048856_anatomical_structure_development) =HYPERLINK("http://www.ncbi.nih.gov/gquery/gquery.fcgi?term=CCND1"	CCND1) 1688 10 0.974314 -0.213549 505 419.16 0.830020
=HYPERLINK("http://www.godatabase.org/cgi-bin/go.cgi?query=GO:0048856&auto_wild_cards=yes&view=query&action=query&search_constraint=terms"	GO:0048856_anatomical_structure_development) =HYPERLINK("http://www.ncbi.nih.gov/gquery/gquery.fcgi?term=HSP90AA1"	HSP90AA1) 1688 10 0.974314 -0.213549 505 419.16 0.830020
=HYPERLINK("http://www.godatabase.org/cgi-bin/go.cgi?query=GO:0048856&auto_wild_cards=yes&view=query&action=query&search_constraint=terms"	GO:0048856_anatomical_structure_development) =HYPERLINK("http://www.ncbi.nih.gov/gquery/gquery.fcgi?term=PAX6"	PAX6) 1688 10 0.974314 -0.213549 505 419.16 0.830020
=HYPERLINK("http://www.godatabase.org/cgi-bin/go.cgi?query=GO:0048856&auto_wild_cards=yes&view=query&action=query&search_constraint=terms"	GO:0048856_anatomical_structure_development) =HYPERLINK("http://www.ncbi.nih.gov/gquery/gquery.fcgi?term=RHOQ"	RHOQ) 1688 10 0.974314 -0.213549 505 419.16 0.830020
=HYPERLINK("http://www.godatabase.org/cgi-bin/go.cgi?query=GO:0048856&auto_wild_cards=yes&view=query&action=query&search_constraint=terms"	GO:0048856_anatomical_structure_development) =HYPERLINK("http://www.ncbi.nih.gov/gquery/gquery.fcgi?term=AGRN"	AGRN) 1688 10 0.974314 -0.213549 505 419.16 0.830020
=HYPERLINK("http://www.godatabase.org/cgi-bin/go.cgi?query=GO:0048856&auto_wild_cards=yes&view=query&action=query&search_constraint=terms"	GO:0048856_anatomical_structure_development) =HYPERLINK("http://www.ncbi.nih.gov/gquery/gquery.fcgi?term=NEO1"	NEO1) 1688 10 0.974314 -0.213549 505 419.16 0.830020
=HYPERLINK("http://www.godatabase.org/cgi-bin/go.cgi?query=GO:0048856&auto_wild_cards=yes&view=query&action=query&search_constraint=terms"	GO:0048856_anatomical_structure_development) =HYPERLINK("http://www.ncbi.nih.gov/gquery/gquery.fcgi?term=CSDA"	CSDA) 1688 10 0.974314 -0.213549 505 419.16 0.830020
=HYPERLINK("http://www.godatabase.org/cgi-bin/go.cgi?query=GO:0048856&auto_wild_cards=yes&view=query&action=query&search_constraint=terms"	GO:0048856_anatomical_structure_development) =HYPERLINK("http://www.ncbi.nih.gov/gquery/gquery.fcgi?term=YWHAE"	YWHAE) 1688 10 0.974314 -0.213549 505 419.16 0.830020
=HYPERLINK("http://www.godatabase.org/cgi-bin/go.cgi?query=GO:0048856&auto_wild_cards=yes&view=query&action=query&search_constraint=terms"	GO:0048856_anatomical_structure_development) =HYPERLINK("http://www.ncbi.nih.gov/gquery/gquery.fcgi?term=ZIC3"	ZIC3) 1688 10 0.974314 -0.213549 505 419.16 0.830020
=HYPERLINK("http://www.godatabase.org/cgi-bin/go.cgi?query=GO:0048856&auto_wild_cards=yes&view=query&action=query&search_constraint=terms"	GO:0048856_anatomical_structure_development) =HYPERLINK("http://www.ncbi.nih.gov/gquery/gquery.fcgi?term=BMPR1A"	BMPR1A) 1688 10 0.974314 -0.213549 505 419.16 0.830020
=HYPERLINK("http://www.godatabase.org/cgi-bin/go.cgi?query=GO:0007268&auto_wild_cards=yes&view=query&action=query&search_constraint=terms"	GO:0007268_synaptic_transmission) =HYPERLINK("http://www.ncbi.nih.gov/gquery/gquery.fcgi?term=AGRN"	AGRN) 154 1 1.067950 -0.210927 506 420.07 0.830178
=HYPERLINK("http://www.godatabase.org/cgi-bin/go.cgi?query=GO:0009605&auto_wild_cards=yes&view=query&action=query&search_constraint=terms"	GO:0009605_response_to_external_stimulus) =HYPERLINK("http://www.ncbi.nih.gov/gquery/gquery.fcgi?term=LDHA"	LDHA) 339 2 0.970291 -0.206365 507 421.71 0.831775
=HYPERLINK("http://www.godatabase.org/cgi-bin/go.cgi?query=GO:0009605&auto_wild_cards=yes&view=query&action=query&search_constraint=terms"	GO:0009605_response_to_external_stimulus) =HYPERLINK("http://www.ncbi.nih.gov/gquery/gquery.fcgi?term=SFRP2"	SFRP2) 339 2 0.970291 -0.206365 507 421.71 0.831775
=HYPERLINK("http://www.godatabase.org/cgi-bin/go.cgi?query=GO:0007409&auto_wild_cards=yes&view=query&action=query&search_constraint=terms"	GO:0007409_axonogenesis) =HYPERLINK("http://www.ncbi.nih.gov/gquery/gquery.fcgi?term=PAX6"	PAX6) 158 1 1.040913 -0.204208 508 424.19 0.835020
=HYPERLINK("http://www.godatabase.org/cgi-bin/go.cgi?query=GO:0065008&auto_wild_cards=yes&view=query&action=query&search_constraint=terms"	GO:0065008_regulation_of_biological_quality) =HYPERLINK("http://www.ncbi.nih.gov/gquery/gquery.fcgi?term=EI24"	EI24) 693 4 0.949289 -0.203322 509 424.39 0.833772
=HYPERLINK("http://www.godatabase.org/cgi-bin/go.cgi?query=GO:0065008&auto_wild_cards=yes&view=query&action=query&search_constraint=terms"	GO:0065008_regulation_of_biological_quality) =HYPERLINK("http://www.ncbi.nih.gov/gquery/gquery.fcgi?term=RHOQ"	RHOQ) 693 4 0.949289 -0.203322 509 424.39 0.833772
=HYPERLINK("http://www.godatabase.org/cgi-bin/go.cgi?query=GO:0065008&auto_wild_cards=yes&view=query&action=query&search_constraint=terms"	GO:0065008_regulation_of_biological_quality) =HYPERLINK("http://www.ncbi.nih.gov/gquery/gquery.fcgi?term=AGRN"	AGRN) 693 4 0.949289 -0.203322 509 424.39 0.833772
=HYPERLINK("http://www.godatabase.org/cgi-bin/go.cgi?query=GO:0065008&auto_wild_cards=yes&view=query&action=query&search_constraint=terms"	GO:0065008_regulation_of_biological_quality) =HYPERLINK("http://www.ncbi.nih.gov/gquery/gquery.fcgi?term=BMPR1A"	BMPR1A) 693 4 0.949289 -0.203322 509 424.39 0.833772
=HYPERLINK("http://www.godatabase.org/cgi-bin/go.cgi?query=GO:0051649&auto_wild_cards=yes&view=query&action=query&search_constraint=terms"	GO:0051649_establishment_of_localization_in_cell) =HYPERLINK("http://www.ncbi.nih.gov/gquery/gquery.fcgi?term=MYBBP1A"	MYBBP1A) 342 2 0.961779 -0.202923 510 424.65 0.832647
=HYPERLINK("http://www.godatabase.org/cgi-bin/go.cgi?query=GO:0051649&auto_wild_cards=yes&view=query&action=query&search_constraint=terms"	GO:0051649_establishment_of_localization_in_cell) =HYPERLINK("http://www.ncbi.nih.gov/gquery/gquery.fcgi?term=YWHAE"	YWHAE) 342 2 0.961779 -0.202923 510 424.65 0.832647
=HYPERLINK("http://www.godatabase.org/cgi-bin/go.cgi?query=GO:0002521&auto_wild_cards=yes&view=query&action=query&search_constraint=terms"	GO:0002521_leukocyte_differentiation) =HYPERLINK("http://www.ncbi.nih.gov/gquery/gquery.fcgi?term=HSP90AA1"	HSP90AA1) 161 1 1.021517 -0.199341 511 425.42 0.832524
=HYPERLINK("http://www.godatabase.org/cgi-bin/go.cgi?query=GO:0009892&auto_wild_cards=yes&view=query&action=query&search_constraint=terms"	GO:0009892_negative_regulation_of_metabolic_process) =HYPERLINK("http://www.ncbi.nih.gov/gquery/gquery.fcgi?term=YWHAE"	YWHAE) 348 2 0.945197 -0.196214 512 426.8 0.833594
=HYPERLINK("http://www.godatabase.org/cgi-bin/go.cgi?query=GO:0009892&auto_wild_cards=yes&view=query&action=query&search_constraint=terms"	GO:0009892_negative_regulation_of_metabolic_process) =HYPERLINK("http://www.ncbi.nih.gov/gquery/gquery.fcgi?term=MYBBP1A"	MYBBP1A) 348 2 0.945197 -0.196214 512 426.8 0.833594
=HYPERLINK("http://www.godatabase.org/cgi-bin/go.cgi?query=GO:0042110&auto_wild_cards=yes&view=query&action=query&search_constraint=terms"	GO:0042110_T_cell_activation) =HYPERLINK("http://www.ncbi.nih.gov/gquery/gquery.fcgi?term=HSP90AA1"	HSP90AA1) 163 1 1.008983 -0.196174 513 427.58 0.833489
=HYPERLINK("http://www.godatabase.org/cgi-bin/go.cgi?query=GO:0042325&auto_wild_cards=yes&view=query&action=query&search_constraint=terms"	GO:0042325_regulation_of_phosphorylation) =HYPERLINK("http://www.ncbi.nih.gov/gquery/gquery.fcgi?term=NUP62"	NUP62) 164 1 1.002831 -0.194614 514 428.15 0.832977
=HYPERLINK("http://www.godatabase.org/cgi-bin/go.cgi?query=GO:0006259&auto_wild_cards=yes&view=query&action=query&search_constraint=terms"	GO:0006259_DNA_metabolic_process) =HYPERLINK("http://www.ncbi.nih.gov/gquery/gquery.fcgi?term=CCNE1"	CCNE1) 165 1 0.996753 -0.193068 515 429.24 0.833476
=HYPERLINK("http://www.godatabase.org/cgi-bin/go.cgi?query=GO:0043065&auto_wild_cards=yes&view=query&action=query&search_constraint=terms"	GO:0043065_positive_regulation_of_apoptosis) =HYPERLINK("http://www.ncbi.nih.gov/gquery/gquery.fcgi?term=EI24"	EI24) 166 1 0.990749 -0.191538 516 429.94 0.833217
=HYPERLINK("http://www.godatabase.org/cgi-bin/go.cgi?query=GO:0010942&auto_wild_cards=yes&view=query&action=query&search_constraint=terms"	GO:0010942_positive_regulation_of_cell_death) =HYPERLINK("http://www.ncbi.nih.gov/gquery/gquery.fcgi?term=EI24"	EI24) 167 1 0.984816 -0.190022 518 431.04 0.832124
=HYPERLINK("http://www.godatabase.org/cgi-bin/go.cgi?query=GO:0043068&auto_wild_cards=yes&view=query&action=query&search_constraint=terms"	GO:0043068_positive_regulation_of_programmed_cell_death) =HYPERLINK("http://www.ncbi.nih.gov/gquery/gquery.fcgi?term=EI24"	EI24) 167 1 0.984816 -0.190022 518 431.04 0.832124
=HYPERLINK("http://www.godatabase.org/cgi-bin/go.cgi?query=GO:0048812&auto_wild_cards=yes&view=query&action=query&search_constraint=terms"	GO:0048812_neuron_projection_morphogenesis) =HYPERLINK("http://www.ncbi.nih.gov/gquery/gquery.fcgi?term=PAX6"	PAX6) 170 1 0.967437 -0.185561 520 432.7 0.832115
=HYPERLINK("http://www.godatabase.org/cgi-bin/go.cgi?query=GO:0051246&auto_wild_cards=yes&view=query&action=query&search_constraint=terms"	GO:0051246_regulation_of_protein_metabolic_process) =HYPERLINK("http://www.ncbi.nih.gov/gquery/gquery.fcgi?term=YWHAE"	YWHAE) 170 1 0.967437 -0.185561 520 432.7 0.832115
=HYPERLINK("http://www.godatabase.org/cgi-bin/go.cgi?query=GO:0042981&auto_wild_cards=yes&view=query&action=query&search_constraint=terms"	GO:0042981_regulation_of_apoptosis) =HYPERLINK("http://www.ncbi.nih.gov/gquery/gquery.fcgi?term=EI24"	EI24) 360 2 0.913690 -0.183474 521 432.96 0.831017
=HYPERLINK("http://www.godatabase.org/cgi-bin/go.cgi?query=GO:0042981&auto_wild_cards=yes&view=query&action=query&search_constraint=terms"	GO:0042981_regulation_of_apoptosis) =HYPERLINK("http://www.ncbi.nih.gov/gquery/gquery.fcgi?term=CSDA"	CSDA) 360 2 0.913690 -0.183474 521 432.96 0.831017
=HYPERLINK("http://www.godatabase.org/cgi-bin/go.cgi?query=GO:0044093&auto_wild_cards=yes&view=query&action=query&search_constraint=terms"	GO:0044093_positive_regulation_of_molecular_function) =HYPERLINK("http://www.ncbi.nih.gov/gquery/gquery.fcgi?term=CALM1"	CALM1) 173 1 0.950661 -0.181224 524 435.42 0.830954
=HYPERLINK("http://www.godatabase.org/cgi-bin/go.cgi?query=GO:0044248&auto_wild_cards=yes&view=query&action=query&search_constraint=terms"	GO:0044248_cellular_catabolic_process) =HYPERLINK("http://www.ncbi.nih.gov/gquery/gquery.fcgi?term=UBE2D3"	UBE2D3) 173 1 0.950661 -0.181224 524 435.42 0.830954
=HYPERLINK("http://www.godatabase.org/cgi-bin/go.cgi?query=GO:0048667&auto_wild_cards=yes&view=query&action=query&search_constraint=terms"	GO:0048667_cell_morphogenesis_involved_in_neuron_differentiation) =HYPERLINK("http://www.ncbi.nih.gov/gquery/gquery.fcgi?term=PAX6"	PAX6) 173 1 0.950661 -0.181224 524 435.42 0.830954
=HYPERLINK("http://www.godatabase.org/cgi-bin/go.cgi?query=GO:0010941&auto_wild_cards=yes&view=query&action=query&search_constraint=terms"	GO:0010941_regulation_of_cell_death) =HYPERLINK("http://www.ncbi.nih.gov/gquery/gquery.fcgi?term=EI24"	EI24) 365 2 0.901174 -0.178419 526 436.8 0.830418
=HYPERLINK("http://www.godatabase.org/cgi-bin/go.cgi?query=GO:0010941&auto_wild_cards=yes&view=query&action=query&search_constraint=terms"	GO:0010941_regulation_of_cell_death) =HYPERLINK("http://www.ncbi.nih.gov/gquery/gquery.fcgi?term=CSDA"	CSDA) 365 2 0.901174 -0.178419 526 436.8 0.830418
=HYPERLINK("http://www.godatabase.org/cgi-bin/go.cgi?query=GO:0043067&auto_wild_cards=yes&view=query&action=query&search_constraint=terms"	GO:0043067_regulation_of_programmed_cell_death) =HYPERLINK("http://www.ncbi.nih.gov/gquery/gquery.fcgi?term=EI24"	EI24) 365 2 0.901174 -0.178419 526 436.8 0.830418
=HYPERLINK("http://www.godatabase.org/cgi-bin/go.cgi?query=GO:0043067&auto_wild_cards=yes&view=query&action=query&search_constraint=terms"	GO:0043067_regulation_of_programmed_cell_death) =HYPERLINK("http://www.ncbi.nih.gov/gquery/gquery.fcgi?term=CSDA"	CSDA) 365 2 0.901174 -0.178419 526 436.8 0.830418
=HYPERLINK("http://www.godatabase.org/cgi-bin/go.cgi?query=GO:0015031&auto_wild_cards=yes&view=query&action=query&search_constraint=terms"	GO:0015031_protein_transport) =HYPERLINK("http://www.ncbi.nih.gov/gquery/gquery.fcgi?term=YWHAE"	YWHAE) 175 1 0.939796 -0.178400 527 437.94 0.831006
=HYPERLINK("http://www.godatabase.org/cgi-bin/go.cgi?query=GO:0043066&auto_wild_cards=yes&view=query&action=query&search_constraint=terms"	GO:0043066_negative_regulation_of_apoptosis) =HYPERLINK("http://www.ncbi.nih.gov/gquery/gquery.fcgi?term=CSDA"	CSDA) 176 1 0.934456 -0.177008 529 439.25 0.830340
=HYPERLINK("http://www.godatabase.org/cgi-bin/go.cgi?query=GO:0048858&auto_wild_cards=yes&view=query&action=query&search_constraint=terms"	GO:0048858_cell_projection_morphogenesis) =HYPERLINK("http://www.ncbi.nih.gov/gquery/gquery.fcgi?term=PAX6"	PAX6) 176 1 0.934456 -0.177008 529 439.25 0.830340
=HYPERLINK("http://www.godatabase.org/cgi-bin/go.cgi?query=GO:0043069&auto_wild_cards=yes&view=query&action=query&search_constraint=terms"	GO:0043069_negative_regulation_of_programmed_cell_death) =HYPERLINK("http://www.ncbi.nih.gov/gquery/gquery.fcgi?term=CSDA"	CSDA) 179 1 0.918795 -0.172908 531 441.63 0.831695
=HYPERLINK("http://www.godatabase.org/cgi-bin/go.cgi?query=GO:0060548&auto_wild_cards=yes&view=query&action=query&search_constraint=terms"	GO:0060548_negative_regulation_of_cell_death) =HYPERLINK("http://www.ncbi.nih.gov/gquery/gquery.fcgi?term=CSDA"	CSDA) 179 1 0.918795 -0.172908 531 441.63 0.831695
=HYPERLINK("http://www.godatabase.org/cgi-bin/go.cgi?query=GO:0007275&auto_wild_cards=yes&view=query&action=query&search_constraint=terms"	GO:0007275_multicellular_organismal_development) =HYPERLINK("http://www.ncbi.nih.gov/gquery/gquery.fcgi?term=CCND1"	CCND1) 1760 10 0.934456 -0.170325 532 442.61 0.831974
=HYPERLINK("http://www.godatabase.org/cgi-bin/go.cgi?query=GO:0007275&auto_wild_cards=yes&view=query&action=query&search_constraint=terms"	GO:0007275_multicellular_organismal_development) =HYPERLINK("http://www.ncbi.nih.gov/gquery/gquery.fcgi?term=HSP90AA1"	HSP90AA1) 1760 10 0.934456 -0.170325 532 442.61 0.831974
=HYPERLINK("http://www.godatabase.org/cgi-bin/go.cgi?query=GO:0007275&auto_wild_cards=yes&view=query&action=query&search_constraint=terms"	GO:0007275_multicellular_organismal_development) =HYPERLINK("http://www.ncbi.nih.gov/gquery/gquery.fcgi?term=SFRP2"	SFRP2) 1760 10 0.934456 -0.170325 532 442.61 0.831974
=HYPERLINK("http://www.godatabase.org/cgi-bin/go.cgi?query=GO:0007275&auto_wild_cards=yes&view=query&action=query&search_constraint=terms"	GO:0007275_multicellular_organismal_development) =HYPERLINK("http://www.ncbi.nih.gov/gquery/gquery.fcgi?term=PAX6"	PAX6) 1760 10 0.934456 -0.170325 532 442.61 0.831974
=HYPERLINK("http://www.godatabase.org/cgi-bin/go.cgi?query=GO:0007275&auto_wild_cards=yes&view=query&action=query&search_constraint=terms"	GO:0007275_multicellular_organismal_development) =HYPERLINK("http://www.ncbi.nih.gov/gquery/gquery.fcgi?term=NEO1"	NEO1) 1760 10 0.934456 -0.170325 532 442.61 0.831974
=HYPERLINK("http://www.godatabase.org/cgi-bin/go.cgi?query=GO:0007275&auto_wild_cards=yes&view=query&action=query&search_constraint=terms"	GO:0007275_multicellular_organismal_development) =HYPERLINK("http://www.ncbi.nih.gov/gquery/gquery.fcgi?term=AGRN"	AGRN) 1760 10 0.934456 -0.170325 532 442.61 0.831974
=HYPERLINK("http://www.godatabase.org/cgi-bin/go.cgi?query=GO:0007275&auto_wild_cards=yes&view=query&action=query&search_constraint=terms"	GO:0007275_multicellular_organismal_development) =HYPERLINK("http://www.ncbi.nih.gov/gquery/gquery.fcgi?term=CSDA"	CSDA) 1760 10 0.934456 -0.170325 532 442.61 0.831974
=HYPERLINK("http://www.godatabase.org/cgi-bin/go.cgi?query=GO:0007275&auto_wild_cards=yes&view=query&action=query&search_constraint=terms"	GO:0007275_multicellular_organismal_development) =HYPERLINK("http://www.ncbi.nih.gov/gquery/gquery.fcgi?term=YWHAE"	YWHAE) 1760 10 0.934456 -0.170325 532 442.61 0.831974
=HYPERLINK("http://www.godatabase.org/cgi-bin/go.cgi?query=GO:0007275&auto_wild_cards=yes&view=query&action=query&search_constraint=terms"	GO:0007275_multicellular_organismal_development) =HYPERLINK("http://www.ncbi.nih.gov/gquery/gquery.fcgi?term=ZIC3"	ZIC3) 1760 10 0.934456 -0.170325 532 442.61 0.831974
=HYPERLINK("http://www.godatabase.org/cgi-bin/go.cgi?query=GO:0007275&auto_wild_cards=yes&view=query&action=query&search_constraint=terms"	GO:0007275_multicellular_organismal_development) =HYPERLINK("http://www.ncbi.nih.gov/gquery/gquery.fcgi?term=BMPR1A"	BMPR1A) 1760 10 0.934456 -0.170325 532 442.61 0.831974
=HYPERLINK("http://www.godatabase.org/cgi-bin/go.cgi?query=GO:0019752&auto_wild_cards=yes&view=query&action=query&search_constraint=terms"	GO:0019752_carboxylic_acid_metabolic_process) =HYPERLINK("http://www.ncbi.nih.gov/gquery/gquery.fcgi?term=ATF4"	ATF4) 181 1 0.908642 -0.170238 534 443.8 0.831086
=HYPERLINK("http://www.godatabase.org/cgi-bin/go.cgi?query=GO:0043436&auto_wild_cards=yes&view=query&action=query&search_constraint=terms"	GO:0043436_oxoacid_metabolic_process) =HYPERLINK("http://www.ncbi.nih.gov/gquery/gquery.fcgi?term=ATF4"	ATF4) 181 1 0.908642 -0.170238 534 443.8 0.831086
=HYPERLINK("http://www.godatabase.org/cgi-bin/go.cgi?query=GO:0006082&auto_wild_cards=yes&view=query&action=query&search_constraint=terms"	GO:0006082_organic_acid_metabolic_process) =HYPERLINK("http://www.ncbi.nih.gov/gquery/gquery.fcgi?term=ATF4"	ATF4) 182 1 0.903650 -0.168920 535 444.22 0.830318
=HYPERLINK("http://www.godatabase.org/cgi-bin/go.cgi?query=GO:0042180&auto_wild_cards=yes&view=query&action=query&search_constraint=terms"	GO:0042180_cellular_ketone_metabolic_process) =HYPERLINK("http://www.ncbi.nih.gov/gquery/gquery.fcgi?term=ATF4"	ATF4) 183 1 0.898712 -0.167615 536 445.63 0.831399
=HYPERLINK("http://www.godatabase.org/cgi-bin/go.cgi?query=GO:0032990&auto_wild_cards=yes&view=query&action=query&search_constraint=terms"	GO:0032990_cell_part_morphogenesis) =HYPERLINK("http://www.ncbi.nih.gov/gquery/gquery.fcgi?term=PAX6"	PAX6) 184 1 0.893828 -0.166322 537 446.44 0.831359
=HYPERLINK("http://www.godatabase.org/cgi-bin/go.cgi?query=GO:0007010&auto_wild_cards=yes&view=query&action=query&search_constraint=terms"	GO:0007010_cytoskeleton_organization) =HYPERLINK("http://www.ncbi.nih.gov/gquery/gquery.fcgi?term=RHOQ"	RHOQ) 185 1 0.888996 -0.165040 538 446.83 0.830539
=HYPERLINK("http://www.godatabase.org/cgi-bin/go.cgi?query=GO:0048731&auto_wild_cards=yes&view=query&action=query&search_constraint=terms"	GO:0048731_system_development) =HYPERLINK("http://www.ncbi.nih.gov/gquery/gquery.fcgi?term=CCND1"	CCND1) 1609 9 0.919937 -0.161574 539 449.58 0.834100
=HYPERLINK("http://www.godatabase.org/cgi-bin/go.cgi?query=GO:0048731&auto_wild_cards=yes&view=query&action=query&search_constraint=terms"	GO:0048731_system_development) =HYPERLINK("http://www.ncbi.nih.gov/gquery/gquery.fcgi?term=HSP90AA1"	HSP90AA1) 1609 9 0.919937 -0.161574 539 449.58 0.834100
=HYPERLINK("http://www.godatabase.org/cgi-bin/go.cgi?query=GO:0048731&auto_wild_cards=yes&view=query&action=query&search_constraint=terms"	GO:0048731_system_development) =HYPERLINK("http://www.ncbi.nih.gov/gquery/gquery.fcgi?term=PAX6"	PAX6) 1609 9 0.919937 -0.161574 539 449.58 0.834100
=HYPERLINK("http://www.godatabase.org/cgi-bin/go.cgi?query=GO:0048731&auto_wild_cards=yes&view=query&action=query&search_constraint=terms"	GO:0048731_system_development) =HYPERLINK("http://www.ncbi.nih.gov/gquery/gquery.fcgi?term=NEO1"	NEO1) 1609 9 0.919937 -0.161574 539 449.58 0.834100
=HYPERLINK("http://www.godatabase.org/cgi-bin/go.cgi?query=GO:0048731&auto_wild_cards=yes&view=query&action=query&search_constraint=terms"	GO:0048731_system_development) =HYPERLINK("http://www.ncbi.nih.gov/gquery/gquery.fcgi?term=AGRN"	AGRN) 1609 9 0.919937 -0.161574 539 449.58 0.834100
=HYPERLINK("http://www.godatabase.org/cgi-bin/go.cgi?query=GO:0048731&auto_wild_cards=yes&view=query&action=query&search_constraint=terms"	GO:0048731_system_development) =HYPERLINK("http://www.ncbi.nih.gov/gquery/gquery.fcgi?term=CSDA"	CSDA) 1609 9 0.919937 -0.161574 539 449.58 0.834100
[truncated: 93 more rows]
