# Supplementary material for: RedundancyMiner: De-replication of redundant GO categories in microarray and proteomics analysis
Source: BMC Bioinformatics. 2011 Feb 10;12:52. doi: 10.1186/1471-2105-12-52 (PMC3223614; doi:10.1186/1471-2105-12-52)
Supplement: Additional file 8 — Retinal development HTGM download. compressed package of the results of running HTGM on the retinal development genes list. [file 1471-2105-12-52-S8.ZIP › SCENARIO_2_MODIFIED/total.txt.total.txt.dir/Exp1_BestClusterMap_LEIGS_KM_24.csv.join.23.txt.dir/Exp1_BestClusterMap_LEIGS_KM_24.csv.join.23.txt.change.xls]

=HYPERLINK("http://discover.nci.nih.gov/gominer/hi-thruput-defs.jsp#GO"	HYPERLINKED GO CATEGORY) =HYPERLINK("http://discover.nci.nih.gov/gominer/hi-thruput-defs.jsp#Total"	TOTAL GENES) =HYPERLINK("http://discover.nci.nih.gov/gominer/hi-thruput-defs.jsp#CHANGED"	CHANGED GENES) =HYPERLINK("http://discover.nci.nih.gov/gominer/hi-thruput-defs.jsp#ENRICH"	ENRICHMENT) =HYPERLINK("http://discover.nci.nih.gov/gominer/hi-thruput-defs.jsp#LOG10"	LOG10(p)) =HYPERLINK("http://discover.nci.nih.gov/gominer/hi-thruput-defs.jsp#NUMB"	CUMULATIVE NUMBER OF CATEGORIES) =HYPERLINK("http://discover.nci.nih.gov/gominer/hi-thruput-defs.jsp#RLB"	CUMULATIVE RANDOMS LOWER BOUND) =HYPERLINK("http://discover.nci.nih.gov/gominer/hi-thruput-defs.jsp#RM"	CUMULATIVE RANDOMS MEAN) =HYPERLINK("http://discover.nci.nih.gov/gominer/hi-thruput-defs.jsp#RUB"	CUMULATIVE RANDOMS UPPER BOUND) =HYPERLINK("http://discover.nci.nih.gov/gominer/hi-thruput-defs.jsp#FDR"	FALSE DISCOVERY RATE)
=HYPERLINK("http://www.godatabase.org/cgi-bin/go.cgi?query=GO:0009950&auto_wild_cards=yes&view=query&action=query&search_constraint=terms"	GO:0009950_dorsal_ventral_axis_specification) 5 2 65.785714 -3.452757 1 -0.445247 0.26 0.965247 0.260000
=HYPERLINK("http://www.godatabase.org/cgi-bin/go.cgi?query=GO:0048641&auto_wild_cards=yes&view=query&action=query&search_constraint=terms"	GO:0048641_regulation_of_skeletal_muscle_tissue_development) 10 2 32.892857 -2.807724 2 -0.703255 1.39 3.483255 0.695000
=HYPERLINK("http://www.godatabase.org/cgi-bin/go.cgi?query=GO:0030856&auto_wild_cards=yes&view=query&action=query&search_constraint=terms"	GO:0030856_regulation_of_epithelial_cell_differentiation) 11 2 29.902597 -2.722208 3 -0.647048 1.63 3.907048 0.543333
=HYPERLINK("http://www.godatabase.org/cgi-bin/go.cgi?query=GO:0006986&auto_wild_cards=yes&view=query&action=query&search_constraint=terms"	GO:0006986_response_to_unfolded_protein) 13 2 25.302198 -2.573744 4 -0.494633 2.28 5.054633 0.570000
=HYPERLINK("http://www.godatabase.org/cgi-bin/go.cgi?query=GO:0009798&auto_wild_cards=yes&view=query&action=query&search_constraint=terms"	GO:0009798_axis_specification) 19 2 17.312030 -2.242631 5 0.169905 4.75 9.330095 0.950000
=HYPERLINK("http://www.godatabase.org/cgi-bin/go.cgi?query=GO:0001880&auto_wild_cards=yes&view=query&action=query&search_constraint=terms"	GO:0001880_Mullerian_duct_regression) 1 1
=HYPERLINK("http://www.godatabase.org/cgi-bin/go.cgi?query=GO:0006175&auto_wild_cards=yes&view=query&action=query&search_constraint=terms"	GO:0006175_dATP_biosynthetic_process) 1 1
=HYPERLINK("http://www.godatabase.org/cgi-bin/go.cgi?query=GO:0009145&auto_wild_cards=yes&view=query&action=query&search_constraint=terms"	GO:0009145_purine_nucleoside_triphosphate_biosynthetic_process) 1 1
=HYPERLINK("http://www.godatabase.org/cgi-bin/go.cgi?query=GO:0009153&auto_wild_cards=yes&view=query&action=query&search_constraint=terms"	GO:0009153_purine_deoxyribonucleotide_biosynthetic_process) 1 1
=HYPERLINK("http://www.godatabase.org/cgi-bin/go.cgi?query=GO:0009216&auto_wild_cards=yes&view=query&action=query&search_constraint=terms"	GO:0009216_purine_deoxyribonucleoside_triphosphate_biosynthetic_process) 1 1
=HYPERLINK("http://www.godatabase.org/cgi-bin/go.cgi?query=GO:0021902&auto_wild_cards=yes&view=query&action=query&search_constraint=terms"	GO:0021902_commitment_of_a_neuronal_cell_to_a_specific_type_of_neuron_in_the_forebrain) 1 1
=HYPERLINK("http://www.godatabase.org/cgi-bin/go.cgi?query=GO:0021905&auto_wild_cards=yes&view=query&action=query&search_constraint=terms"	GO:0021905_forebrain-midbrain_boundary_formation) 1 1
=HYPERLINK("http://www.godatabase.org/cgi-bin/go.cgi?query=GO:0021917&auto_wild_cards=yes&view=query&action=query&search_constraint=terms"	GO:0021917_somatic_motor_neuron_fate_commitment) 1 1
=HYPERLINK("http://www.godatabase.org/cgi-bin/go.cgi?query=GO:0021918&auto_wild_cards=yes&view=query&action=query&search_constraint=terms"	GO:0021918_regulation_of_transcription_from_RNA_polymerase_II_promoter_involved_in_somatic_motor_neuron_fate_commitment) 1 1
=HYPERLINK("http://www.godatabase.org/cgi-bin/go.cgi?query=GO:0035303&auto_wild_cards=yes&view=query&action=query&search_constraint=terms"	GO:0035303_regulation_of_dephosphorylation) 1 1
=HYPERLINK("http://www.godatabase.org/cgi-bin/go.cgi?query=GO:0035304&auto_wild_cards=yes&view=query&action=query&search_constraint=terms"	GO:0035304_regulation_of_protein_amino_acid_dephosphorylation) 1 1
=HYPERLINK("http://www.godatabase.org/cgi-bin/go.cgi?query=GO:0035305&auto_wild_cards=yes&view=query&action=query&search_constraint=terms"	GO:0035305_negative_regulation_of_dephosphorylation) 1 1
=HYPERLINK("http://www.godatabase.org/cgi-bin/go.cgi?query=GO:0035308&auto_wild_cards=yes&view=query&action=query&search_constraint=terms"	GO:0035308_negative_regulation_of_protein_amino_acid_dephosphorylation) 1 1
=HYPERLINK("http://www.godatabase.org/cgi-bin/go.cgi?query=GO:0042026&auto_wild_cards=yes&view=query&action=query&search_constraint=terms"	GO:0042026_protein_refolding) 1 1
=HYPERLINK("http://www.godatabase.org/cgi-bin/go.cgi?query=GO:0042059&auto_wild_cards=yes&view=query&action=query&search_constraint=terms"	GO:0042059_negative_regulation_of_epidermal_growth_factor_receptor_signaling_pathway) 1 1
=HYPERLINK("http://www.godatabase.org/cgi-bin/go.cgi?query=GO:0045583&auto_wild_cards=yes&view=query&action=query&search_constraint=terms"	GO:0045583_regulation_of_cytotoxic_T_cell_differentiation) 1 1
=HYPERLINK("http://www.godatabase.org/cgi-bin/go.cgi?query=GO:0045585&auto_wild_cards=yes&view=query&action=query&search_constraint=terms"	GO:0045585_positive_regulation_of_cytotoxic_T_cell_differentiation) 1 1
=HYPERLINK("http://www.godatabase.org/cgi-bin/go.cgi?query=GO:0048642&auto_wild_cards=yes&view=query&action=query&search_constraint=terms"	GO:0048642_negative_regulation_of_skeletal_muscle_tissue_development) 1 1
=HYPERLINK("http://www.godatabase.org/cgi-bin/go.cgi?query=GO:0016202&auto_wild_cards=yes&view=query&action=query&search_constraint=terms"	GO:0016202_regulation_of_striated_muscle_tissue_development) 21 2 15.663265 -2.156667 7 0.400456 5.53 10.659544 0.790000
=HYPERLINK("http://www.godatabase.org/cgi-bin/go.cgi?query=GO:0048634&auto_wild_cards=yes&view=query&action=query&search_constraint=terms"	GO:0048634_regulation_of_muscle_development) 21 2 15.663265 -2.156667 7 0.400456 5.53 10.659544 0.790000
=HYPERLINK("http://www.godatabase.org/cgi-bin/go.cgi?query=GO:0009952&auto_wild_cards=yes&view=query&action=query&search_constraint=terms"	GO:0009952_anterior_posterior_pattern_formation) 133 4 4.946294 -2.099692 8 0.595474 5.99 11.384526 0.748750
=HYPERLINK("http://www.godatabase.org/cgi-bin/go.cgi?query=GO:0050673&auto_wild_cards=yes&view=query&action=query&search_constraint=terms"	GO:0050673_epithelial_cell_proliferation) 72 3 6.852679 -2.042262 9 0.949776 6.78 12.610224 0.753333
=HYPERLINK("http://www.godatabase.org/cgi-bin/go.cgi?query=GO:0021983&auto_wild_cards=yes&view=query&action=query&search_constraint=terms"	GO:0021983_pituitary_gland_development) 25 2 13.157143 -2.008277 10 1.060596 7.19 13.319404 0.719000
=HYPERLINK("http://www.godatabase.org/cgi-bin/go.cgi?query=GO:0007519&auto_wild_cards=yes&view=query&action=query&search_constraint=terms"	GO:0007519_skeletal_muscle_tissue_development) 78 3 6.325549 -1.947103 12 1.185882 7.77 14.354118 0.647500
=HYPERLINK("http://www.godatabase.org/cgi-bin/go.cgi?query=GO:0060538&auto_wild_cards=yes&view=query&action=query&search_constraint=terms"	GO:0060538_skeletal_muscle_organ_development) 78 3 6.325549 -1.947103 12 1.185882 7.77 14.354118 0.647500
=HYPERLINK("http://www.godatabase.org/cgi-bin/go.cgi?query=GO:0008582&auto_wild_cards=yes&view=query&action=query&search_constraint=terms"	GO:0008582_regulation_of_synaptic_growth_at_neuromuscular_junction) 2 1
=HYPERLINK("http://www.godatabase.org/cgi-bin/go.cgi?query=GO:0009142&auto_wild_cards=yes&view=query&action=query&search_constraint=terms"	GO:0009142_nucleoside_triphosphate_biosynthetic_process) 2 1
=HYPERLINK("http://www.godatabase.org/cgi-bin/go.cgi?query=GO:0009202&auto_wild_cards=yes&view=query&action=query&search_constraint=terms"	GO:0009202_deoxyribonucleoside_triphosphate_biosynthetic_process) 2 1
=HYPERLINK("http://www.godatabase.org/cgi-bin/go.cgi?query=GO:0009265&auto_wild_cards=yes&view=query&action=query&search_constraint=terms"	GO:0009265_2'-deoxyribonucleotide_biosynthetic_process) 2 1
=HYPERLINK("http://www.godatabase.org/cgi-bin/go.cgi?query=GO:0045065&auto_wild_cards=yes&view=query&action=query&search_constraint=terms"	GO:0045065_cytotoxic_T_cell_differentiation) 2 1
=HYPERLINK("http://www.godatabase.org/cgi-bin/go.cgi?query=GO:0046060&auto_wild_cards=yes&view=query&action=query&search_constraint=terms"	GO:0046060_dATP_metabolic_process) 2 1
=HYPERLINK("http://www.godatabase.org/cgi-bin/go.cgi?query=GO:0048382&auto_wild_cards=yes&view=query&action=query&search_constraint=terms"	GO:0048382_mesendoderm_development) 2 1
=HYPERLINK("http://www.godatabase.org/cgi-bin/go.cgi?query=GO:0031668&auto_wild_cards=yes&view=query&action=query&search_constraint=terms"	GO:0031668_cellular_response_to_extracellular_stimulus) 30 2 10.964286 -1.855036 13 1.340712 9.51 17.679288 0.731538
=HYPERLINK("http://www.godatabase.org/cgi-bin/go.cgi?query=GO:0021536&auto_wild_cards=yes&view=query&action=query&search_constraint=terms"	GO:0021536_diencephalon_development) 33 2 9.967532 -1.775761 14 1.757651 11.01 20.262349 0.786429
=HYPERLINK("http://www.godatabase.org/cgi-bin/go.cgi?query=GO:0000320&auto_wild_cards=yes&view=query&action=query&search_constraint=terms"	GO:0000320_re-entry_into_mitotic_cell_cycle) 3 1
=HYPERLINK("http://www.godatabase.org/cgi-bin/go.cgi?query=GO:0006166&auto_wild_cards=yes&view=query&action=query&search_constraint=terms"	GO:0006166_purine_ribonucleoside_salvage) 3 1
=HYPERLINK("http://www.godatabase.org/cgi-bin/go.cgi?query=GO:0021797&auto_wild_cards=yes&view=query&action=query&search_constraint=terms"	GO:0021797_forebrain_anterior_posterior_pattern_formation) 3 1
=HYPERLINK("http://www.godatabase.org/cgi-bin/go.cgi?query=GO:0021798&auto_wild_cards=yes&view=query&action=query&search_constraint=terms"	GO:0021798_forebrain_dorsal_ventral_pattern_formation) 3 1
=HYPERLINK("http://www.godatabase.org/cgi-bin/go.cgi?query=GO:0021912&auto_wild_cards=yes&view=query&action=query&search_constraint=terms"	GO:0021912_regulation_of_transcription_from_RNA_polymerase_II_promoter_involved_in_spinal_cord_motor_neuron_fate_specification) 3 1
=HYPERLINK("http://www.godatabase.org/cgi-bin/go.cgi?query=GO:0030033&auto_wild_cards=yes&view=query&action=query&search_constraint=terms"	GO:0030033_microvillus_assembly) 3 1
=HYPERLINK("http://www.godatabase.org/cgi-bin/go.cgi?query=GO:0030857&auto_wild_cards=yes&view=query&action=query&search_constraint=terms"	GO:0030857_negative_regulation_of_epithelial_cell_differentiation) 3 1
=HYPERLINK("http://www.godatabase.org/cgi-bin/go.cgi?query=GO:0032528&auto_wild_cards=yes&view=query&action=query&search_constraint=terms"	GO:0032528_microvillus_organization) 3 1
=HYPERLINK("http://www.godatabase.org/cgi-bin/go.cgi?query=GO:0043094&auto_wild_cards=yes&view=query&action=query&search_constraint=terms"	GO:0043094_cellular_metabolic_compound_salvage) 3 1
=HYPERLINK("http://www.godatabase.org/cgi-bin/go.cgi?query=GO:0043101&auto_wild_cards=yes&view=query&action=query&search_constraint=terms"	GO:0043101_purine_salvage) 3 1
=HYPERLINK("http://www.godatabase.org/cgi-bin/go.cgi?query=GO:0043174&auto_wild_cards=yes&view=query&action=query&search_constraint=terms"	GO:0043174_nucleoside_salvage) 3 1
=HYPERLINK("http://www.godatabase.org/cgi-bin/go.cgi?query=GO:0060033&auto_wild_cards=yes&view=query&action=query&search_constraint=terms"	GO:0060033_anatomical_structure_regression) 3 1
=HYPERLINK("http://www.godatabase.org/cgi-bin/go.cgi?query=GO:0021523&auto_wild_cards=yes&view=query&action=query&search_constraint=terms"	GO:0021523_somatic_motor_neuron_differentiation) 4 1
=HYPERLINK("http://www.godatabase.org/cgi-bin/go.cgi?query=GO:0021778&auto_wild_cards=yes&view=query&action=query&search_constraint=terms"	GO:0021778_oligodendrocyte_cell_fate_specification) 4 1
=HYPERLINK("http://www.godatabase.org/cgi-bin/go.cgi?query=GO:0021779&auto_wild_cards=yes&view=query&action=query&search_constraint=terms"	GO:0021779_oligodendrocyte_cell_fate_commitment) 4 1
=HYPERLINK("http://www.godatabase.org/cgi-bin/go.cgi?query=GO:0021780&auto_wild_cards=yes&view=query&action=query&search_constraint=terms"	GO:0021780_glial_cell_fate_specification) 4 1
=HYPERLINK("http://www.godatabase.org/cgi-bin/go.cgi?query=GO:0021877&auto_wild_cards=yes&view=query&action=query&search_constraint=terms"	GO:0021877_forebrain_neuron_fate_commitment) 4 1
=HYPERLINK("http://www.godatabase.org/cgi-bin/go.cgi?query=GO:0021913&auto_wild_cards=yes&view=query&action=query&search_constraint=terms"	GO:0021913_regulation_of_transcription_from_RNA_polymerase_II_promoter_involved_in_ventral_spinal_cord_interneuron_specification) 4 1
=HYPERLINK("http://www.godatabase.org/cgi-bin/go.cgi?query=GO:0030858&auto_wild_cards=yes&view=query&action=query&search_constraint=terms"	GO:0030858_positive_regulation_of_epithelial_cell_differentiation) 4 1
=HYPERLINK("http://www.godatabase.org/cgi-bin/go.cgi?query=GO:0032808&auto_wild_cards=yes&view=query&action=query&search_constraint=terms"	GO:0032808_lacrimal_gland_development) 4 1
=HYPERLINK("http://www.godatabase.org/cgi-bin/go.cgi?query=GO:0051124&auto_wild_cards=yes&view=query&action=query&search_constraint=terms"	GO:0051124_synaptic_growth_at_neuromuscular_junction) 4 1
=HYPERLINK("http://www.godatabase.org/cgi-bin/go.cgi?query=GO:0051789&auto_wild_cards=yes&view=query&action=query&search_constraint=terms"	GO:0051789_response_to_protein_stimulus) 43 2 7.649502 -1.558905 15 3.183514 16.98 30.776486 1.132000
=HYPERLINK("http://www.godatabase.org/cgi-bin/go.cgi?query=GO:0003002&auto_wild_cards=yes&view=query&action=query&search_constraint=terms"	GO:0003002_regionalization) 195 4 3.373626 -1.540950 16 3.282492 17.22 31.157508 1.076250
=HYPERLINK("http://www.godatabase.org/cgi-bin/go.cgi?query=GO:0006270&auto_wild_cards=yes&view=query&action=query&search_constraint=terms"	GO:0006270_DNA_replication_initiation) 5 1 32.892857 -1.522196 22 9.097635 26.8 44.502365 1.218182
=HYPERLINK("http://www.godatabase.org/cgi-bin/go.cgi?query=GO:0009151&auto_wild_cards=yes&view=query&action=query&search_constraint=terms"	GO:0009151_purine_deoxyribonucleotide_metabolic_process) 5 1 32.892857 -1.522196 22 9.097635 26.8 44.502365 1.218182
=HYPERLINK("http://www.godatabase.org/cgi-bin/go.cgi?query=GO:0009215&auto_wild_cards=yes&view=query&action=query&search_constraint=terms"	GO:0009215_purine_deoxyribonucleoside_triphosphate_metabolic_process) 5 1 32.892857 -1.522196 22 9.097635 26.8 44.502365 1.218182
=HYPERLINK("http://www.godatabase.org/cgi-bin/go.cgi?query=GO:0009263&auto_wild_cards=yes&view=query&action=query&search_constraint=terms"	GO:0009263_deoxyribonucleotide_biosynthetic_process) 5 1 32.892857 -1.522196 22 9.097635 26.8 44.502365 1.218182
=HYPERLINK("http://www.godatabase.org/cgi-bin/go.cgi?query=GO:0030866&auto_wild_cards=yes&view=query&action=query&search_constraint=terms"	GO:0030866_cortical_actin_cytoskeleton_organization) 5 1 32.892857 -1.522196 22 9.097635 26.8 44.502365 1.218182
=HYPERLINK("http://www.godatabase.org/cgi-bin/go.cgi?query=GO:0045213&auto_wild_cards=yes&view=query&action=query&search_constraint=terms"	GO:0045213_neurotransmitter_receptor_metabolic_process) 5 1 32.892857 -1.522196 22 9.097635 26.8 44.502365 1.218182
=HYPERLINK("http://www.godatabase.org/cgi-bin/go.cgi?query=GO:0040008&auto_wild_cards=yes&view=query&action=query&search_constraint=terms"	GO:0040008_regulation_of_growth) 113 3 4.366308 -1.520257 23 9.106370 27.07 45.033630 1.176957
=HYPERLINK("http://www.godatabase.org/cgi-bin/go.cgi?query=GO:0045595&auto_wild_cards=yes&view=query&action=query&search_constraint=terms"	GO:0045595_regulation_of_cell_differentiation) 295 5 2.787530 -1.518123 24 9.108031 27.14 45.171969 1.130833
=HYPERLINK("http://www.godatabase.org/cgi-bin/go.cgi?query=GO:0051960&auto_wild_cards=yes&view=query&action=query&search_constraint=terms"	GO:0051960_regulation_of_nervous_system_development) 118 3 4.181295 -1.472093 25 9.464880 28.42 47.375120 1.136800
=HYPERLINK("http://www.godatabase.org/cgi-bin/go.cgi?query=GO:0021543&auto_wild_cards=yes&view=query&action=query&search_constraint=terms"	GO:0021543_pallium_development) 49 2 6.712828 -1.453877 28 9.755668 29.22 48.684332 1.043571
=HYPERLINK("http://www.godatabase.org/cgi-bin/go.cgi?query=GO:0046661&auto_wild_cards=yes&view=query&action=query&search_constraint=terms"	GO:0046661_male_sex_differentiation) 49 2 6.712828 -1.453877 28 9.755668 29.22 48.684332 1.043571
=HYPERLINK("http://www.godatabase.org/cgi-bin/go.cgi?query=GO:0048741&auto_wild_cards=yes&view=query&action=query&search_constraint=terms"	GO:0048741_skeletal_muscle_fiber_development) 49 2 6.712828 -1.453877 28 9.755668 29.22 48.684332 1.043571
=HYPERLINK("http://www.godatabase.org/cgi-bin/go.cgi?query=GO:0014706&auto_wild_cards=yes&view=query&action=query&search_constraint=terms"	GO:0014706_striated_muscle_tissue_development) 120 3 4.111607 -1.453504 29 9.779021 29.24 48.700979 1.008276
=HYPERLINK("http://www.godatabase.org/cgi-bin/go.cgi?query=GO:0000768&auto_wild_cards=yes&view=query&action=query&search_constraint=terms"	GO:0000768_syncytium_formation_by_plasma_membrane_fusion) 6 1 27.410714 -1.444286 38 14.076448 36.01 57.943552 0.947632
=HYPERLINK("http://www.godatabase.org/cgi-bin/go.cgi?query=GO:0007032&auto_wild_cards=yes&view=query&action=query&search_constraint=terms"	GO:0007032_endosome_organization) 6 1 27.410714 -1.444286 38 14.076448 36.01 57.943552 0.947632
=HYPERLINK("http://www.godatabase.org/cgi-bin/go.cgi?query=GO:0007520&auto_wild_cards=yes&view=query&action=query&search_constraint=terms"	GO:0007520_myoblast_fusion) 6 1 27.410714 -1.444286 38 14.076448 36.01 57.943552 0.947632
=HYPERLINK("http://www.godatabase.org/cgi-bin/go.cgi?query=GO:0030865&auto_wild_cards=yes&view=query&action=query&search_constraint=terms"	GO:0030865_cortical_cytoskeleton_organization) 6 1 27.410714 -1.444286 38 14.076448 36.01 57.943552 0.947632
=HYPERLINK("http://www.godatabase.org/cgi-bin/go.cgi?query=GO:0045176&auto_wild_cards=yes&view=query&action=query&search_constraint=terms"	GO:0045176_apical_protein_localization) 6 1 27.410714 -1.444286 38 14.076448 36.01 57.943552 0.947632
=HYPERLINK("http://www.godatabase.org/cgi-bin/go.cgi?query=GO:0045843&auto_wild_cards=yes&view=query&action=query&search_constraint=terms"	GO:0045843_negative_regulation_of_striated_muscle_development) 6 1 27.410714 -1.444286 38 14.076448 36.01 57.943552 0.947632
=HYPERLINK("http://www.godatabase.org/cgi-bin/go.cgi?query=GO:0046580&auto_wild_cards=yes&view=query&action=query&search_constraint=terms"	GO:0046580_negative_regulation_of_Ras_protein_signal_transduction) 6 1 27.410714 -1.444286 38 14.076448 36.01 57.943552 0.947632
=HYPERLINK("http://www.godatabase.org/cgi-bin/go.cgi?query=GO:0048635&auto_wild_cards=yes&view=query&action=query&search_constraint=terms"	GO:0048635_negative_regulation_of_muscle_development) 6 1 27.410714 -1.444286 38 14.076448 36.01 57.943552 0.947632
=HYPERLINK("http://www.godatabase.org/cgi-bin/go.cgi?query=GO:0051058&auto_wild_cards=yes&view=query&action=query&search_constraint=terms"	GO:0051058_negative_regulation_of_small_GTPase_mediated_signal_transduction) 6 1 27.410714 -1.444286 38 14.076448 36.01 57.943552 0.947632
=HYPERLINK("http://www.godatabase.org/cgi-bin/go.cgi?query=GO:0060284&auto_wild_cards=yes&view=query&action=query&search_constraint=terms"	GO:0060284_regulation_of_cell_development) 122 3 4.044204 -1.435282 39 14.090767 36.54 58.989233 0.936923
=HYPERLINK("http://www.godatabase.org/cgi-bin/go.cgi?query=GO:0048747&auto_wild_cards=yes&view=query&action=query&search_constraint=terms"	GO:0048747_muscle_fiber_development) 51 2 6.449580 -1.422001 40 14.296934 36.96 59.623066 0.924000
=HYPERLINK("http://www.godatabase.org/cgi-bin/go.cgi?query=GO:0040007&auto_wild_cards=yes&view=query&action=query&search_constraint=terms"	GO:0040007_growth) 217 4 3.031600 -1.393656 41 14.368291 37.48 60.591709 0.914146
=HYPERLINK("http://www.godatabase.org/cgi-bin/go.cgi?query=GO:0060537&auto_wild_cards=yes&view=query&action=query&search_constraint=terms"	GO:0060537_muscle_tissue_development) 128 3 3.854632 -1.382699 42 14.654429 37.87 61.085571 0.901667
=HYPERLINK("http://www.godatabase.org/cgi-bin/go.cgi?query=GO:0002052&auto_wild_cards=yes&view=query&action=query&search_constraint=terms"	GO:0002052_positive_regulation_of_neuroblast_proliferation) 7 1 23.494898 -1.378609 55 20.269070 45.42 70.570930 0.825818
=HYPERLINK("http://www.godatabase.org/cgi-bin/go.cgi?query=GO:0006014&auto_wild_cards=yes&view=query&action=query&search_constraint=terms"	GO:0006014_D-ribose_metabolic_process) 7 1 23.494898 -1.378609 55 20.269070 45.42 70.570930 0.825818
=HYPERLINK("http://www.godatabase.org/cgi-bin/go.cgi?query=GO:0006949&auto_wild_cards=yes&view=query&action=query&search_constraint=terms"	GO:0006949_syncytium_formation) 7 1 23.494898 -1.378609 55 20.269070 45.42 70.570930 0.825818
=HYPERLINK("http://www.godatabase.org/cgi-bin/go.cgi?query=GO:0009200&auto_wild_cards=yes&view=query&action=query&search_constraint=terms"	GO:0009200_deoxyribonucleoside_triphosphate_metabolic_process) 7 1 23.494898 -1.378609 55 20.269070 45.42 70.570930 0.825818
=HYPERLINK("http://www.godatabase.org/cgi-bin/go.cgi?query=GO:0009394&auto_wild_cards=yes&view=query&action=query&search_constraint=terms"	GO:0009394_2'-deoxyribonucleotide_metabolic_process) 7 1 23.494898 -1.378609 55 20.269070 45.42 70.570930 0.825818
=HYPERLINK("http://www.godatabase.org/cgi-bin/go.cgi?query=GO:0019692&auto_wild_cards=yes&view=query&action=query&search_constraint=terms"	GO:0019692_deoxyribose_phosphate_metabolic_process) 7 1 23.494898 -1.378609 55 20.269070 45.42 70.570930 0.825818
=HYPERLINK("http://www.godatabase.org/cgi-bin/go.cgi?query=GO:0021514&auto_wild_cards=yes&view=query&action=query&search_constraint=terms"	GO:0021514_ventral_spinal_cord_interneuron_differentiation) 7 1 23.494898 -1.378609 55 20.269070 45.42 70.570930 0.825818
=HYPERLINK("http://www.godatabase.org/cgi-bin/go.cgi?query=GO:0021520&auto_wild_cards=yes&view=query&action=query&search_constraint=terms"	GO:0021520_spinal_cord_motor_neuron_cell_fate_specification) 7 1 23.494898 -1.378609 55 20.269070 45.42 70.570930 0.825818
=HYPERLINK("http://www.godatabase.org/cgi-bin/go.cgi?query=GO:0021521&auto_wild_cards=yes&view=query&action=query&search_constraint=terms"	GO:0021521_ventral_spinal_cord_interneuron_specification) 7 1 23.494898 -1.378609 55 20.269070 45.42 70.570930 0.825818
=HYPERLINK("http://www.godatabase.org/cgi-bin/go.cgi?query=GO:0021903&auto_wild_cards=yes&view=query&action=query&search_constraint=terms"	GO:0021903_rostrocaudal_neural_tube_patterning) 7 1 23.494898 -1.378609 55 20.269070 45.42 70.570930 0.825818
=HYPERLINK("http://www.godatabase.org/cgi-bin/go.cgi?query=GO:0030521&auto_wild_cards=yes&view=query&action=query&search_constraint=terms"	GO:0030521_androgen_receptor_signaling_pathway) 7 1 23.494898 -1.378609 55 20.269070 45.42 70.570930 0.825818
=HYPERLINK("http://www.godatabase.org/cgi-bin/go.cgi?query=GO:0046622&auto_wild_cards=yes&view=query&action=query&search_constraint=terms"	GO:0046622_positive_regulation_of_organ_growth) 7 1 23.494898 -1.378609 55 20.269070 45.42 70.570930 0.825818
=HYPERLINK("http://www.godatabase.org/cgi-bin/go.cgi?query=GO:0060579&auto_wild_cards=yes&view=query&action=query&search_constraint=terms"	GO:0060579_ventral_spinal_cord_interneuron_fate_commitment) 7 1 23.494898 -1.378609 55 20.269070 45.42 70.570930 0.825818
=HYPERLINK("http://www.godatabase.org/cgi-bin/go.cgi?query=GO:0050678&auto_wild_cards=yes&view=query&action=query&search_constraint=terms"	GO:0050678_regulation_of_epithelial_cell_proliferation) 56 2 5.873724 -1.348046 56 20.830207 46.96 73.089793 0.838571
=HYPERLINK("http://www.godatabase.org/cgi-bin/go.cgi?query=GO:0001764&auto_wild_cards=yes&view=query&action=query&search_constraint=terms"	GO:0001764_neuron_migration) 57 2 5.770677 -1.334143 58 21.352660 47.77 74.187340 0.823621
=HYPERLINK("http://www.godatabase.org/cgi-bin/go.cgi?query=GO:0009953&auto_wild_cards=yes&view=query&action=query&search_constraint=terms"	GO:0009953_dorsal_ventral_pattern_formation) 57 2 5.770677 -1.334143 58 21.352660 47.77 74.187340 0.823621
=HYPERLINK("http://www.godatabase.org/cgi-bin/go.cgi?query=GO:0007283&auto_wild_cards=yes&view=query&action=query&search_constraint=terms"	GO:0007283_spermatogenesis) 134 3 3.682036 -1.333019 60 21.416821 47.81 74.203179 0.796833
=HYPERLINK("http://www.godatabase.org/cgi-bin/go.cgi?query=GO:0048232&auto_wild_cards=yes&view=query&action=query&search_constraint=terms"	GO:0048232_male_gamete_generation) 134 3 3.682036 -1.333019 60 21.416821 47.81 74.203179 0.796833
=HYPERLINK("http://www.godatabase.org/cgi-bin/go.cgi?query=GO:0009987&auto_wild_cards=yes&view=query&action=query&search_constraint=terms"	GO:0009987_cellular_process) 3868 27 1.148019 -1.323317 61 21.466988 48.06 74.653012 0.787869
=HYPERLINK("http://www.godatabase.org/cgi-bin/go.cgi?query=GO:0006020&auto_wild_cards=yes&view=query&action=query&search_constraint=terms"	GO:0006020_inositol_metabolic_process) 8 1 20.558036 -1.321886 71 26.019214 54.25 82.480786 0.764085
=HYPERLINK("http://www.godatabase.org/cgi-bin/go.cgi?query=GO:0007009&auto_wild_cards=yes&view=query&action=query&search_constraint=terms"	GO:0007009_plasma_membrane_organization) 8 1 20.558036 -1.321886 71 26.019214 54.25 82.480786 0.764085
=HYPERLINK("http://www.godatabase.org/cgi-bin/go.cgi?query=GO:0008105&auto_wild_cards=yes&view=query&action=query&search_constraint=terms"	GO:0008105_asymmetric_protein_localization) 8 1 20.558036 -1.321886 71 26.019214 54.25 82.480786 0.764085
=HYPERLINK("http://www.godatabase.org/cgi-bin/go.cgi?query=GO:0009144&auto_wild_cards=yes&view=query&action=query&search_constraint=terms"	GO:0009144_purine_nucleoside_triphosphate_metabolic_process) 8 1 20.558036 -1.321886 71 26.019214 54.25 82.480786 0.764085
=HYPERLINK("http://www.godatabase.org/cgi-bin/go.cgi?query=GO:0021781&auto_wild_cards=yes&view=query&action=query&search_constraint=terms"	GO:0021781_glial_cell_fate_commitment) 8 1 20.558036 -1.321886 71 26.019214 54.25 82.480786 0.764085
=HYPERLINK("http://www.godatabase.org/cgi-bin/go.cgi?query=GO:0040034&auto_wild_cards=yes&view=query&action=query&search_constraint=terms"	GO:0040034_regulation_of_development__heterochronic) 8 1 20.558036 -1.321886 71 26.019214 54.25 82.480786 0.764085
=HYPERLINK("http://www.godatabase.org/cgi-bin/go.cgi?query=GO:0045429&auto_wild_cards=yes&view=query&action=query&search_constraint=terms"	GO:0045429_positive_regulation_of_nitric_oxide_biosynthetic_process) 8 1 20.558036 -1.321886 71 26.019214 54.25 82.480786 0.764085
=HYPERLINK("http://www.godatabase.org/cgi-bin/go.cgi?query=GO:0048505&auto_wild_cards=yes&view=query&action=query&search_constraint=terms"	GO:0048505_regulation_of_timing_of_cell_differentiation) 8 1 20.558036 -1.321886 71 26.019214 54.25 82.480786 0.764085
=HYPERLINK("http://www.godatabase.org/cgi-bin/go.cgi?query=GO:0048638&auto_wild_cards=yes&view=query&action=query&search_constraint=terms"	GO:0048638_regulation_of_developmental_growth) 8 1 20.558036 -1.321886 71 26.019214 54.25 82.480786 0.764085
=HYPERLINK("http://www.godatabase.org/cgi-bin/go.cgi?query=GO:0048742&auto_wild_cards=yes&view=query&action=query&search_constraint=terms"	GO:0048742_regulation_of_skeletal_muscle_fiber_development) 8 1 20.558036 -1.321886 71 26.019214 54.25 82.480786 0.764085
=HYPERLINK("http://www.godatabase.org/cgi-bin/go.cgi?query=GO:0030334&auto_wild_cards=yes&view=query&action=query&search_constraint=terms"	GO:0030334_regulation_of_cell_migration) 59 2 5.575061 -1.307143 73 26.407136 54.92 83.432864 0.752329
=HYPERLINK("http://www.godatabase.org/cgi-bin/go.cgi?query=GO:0035270&auto_wild_cards=yes&view=query&action=query&search_constraint=terms"	GO:0035270_endocrine_system_development) 59 2 5.575061 -1.307143 73 26.407136 54.92 83.432864 0.752329
=HYPERLINK("http://www.godatabase.org/cgi-bin/go.cgi?query=GO:0009991&auto_wild_cards=yes&view=query&action=query&search_constraint=terms"	GO:0009991_response_to_extracellular_stimulus) 61 2 5.392272 -1.281157 74 26.573184 55.86 85.146816 0.754865
=HYPERLINK("http://www.godatabase.org/cgi-bin/go.cgi?query=GO:0050793&auto_wild_cards=yes&view=query&action=query&search_constraint=terms"	GO:0050793_regulation_of_developmental_process) 703 8 1.871571 -1.279392 75 26.568188 55.92 85.271812 0.745600
=HYPERLINK("http://www.godatabase.org/cgi-bin/go.cgi?query=GO:0042058&auto_wild_cards=yes&view=query&action=query&search_constraint=terms"	GO:0042058_regulation_of_epidermal_growth_factor_receptor_signaling_pathway) 9 1 18.273810 -1.272002 78 30.668280 61.98 93.291720 0.794615
=HYPERLINK("http://www.godatabase.org/cgi-bin/go.cgi?query=GO:0045428&auto_wild_cards=yes&view=query&action=query&search_constraint=terms"	GO:0045428_regulation_of_nitric_oxide_biosynthetic_process) 9 1 18.273810 -1.272002 78 30.668280 61.98 93.291720 0.794615
=HYPERLINK("http://www.godatabase.org/cgi-bin/go.cgi?query=GO:0051963&auto_wild_cards=yes&view=query&action=query&search_constraint=terms"	GO:0051963_regulation_of_synaptogenesis) 9 1 18.273810 -1.272002 78 30.668280 61.98 93.291720 0.794615
=HYPERLINK("http://www.godatabase.org/cgi-bin/go.cgi?query=GO:0007049&auto_wild_cards=yes&view=query&action=query&search_constraint=terms"	GO:0007049_cell_cycle) 238 4 2.764106 -1.270037 79 30.738152 62.05 93.361848 0.785443
=HYPERLINK("http://www.godatabase.org/cgi-bin/go.cgi?query=GO:0021537&auto_wild_cards=yes&view=query&action=query&search_constraint=terms"	GO:0021537_telencephalon_development) 62 2 5.305300 -1.268523 81 31.042595 62.49 93.937405 0.771481
=HYPERLINK("http://www.godatabase.org/cgi-bin/go.cgi?query=GO:0030855&auto_wild_cards=yes&view=query&action=query&search_constraint=terms"	GO:0030855_epithelial_cell_differentiation) 62 2 5.305300 -1.268523 81 31.042595 62.49 93.937405 0.771481
=HYPERLINK("http://www.godatabase.org/cgi-bin/go.cgi?query=GO:0045596&auto_wild_cards=yes&view=query&action=query&search_constraint=terms"	GO:0045596_negative_regulation_of_cell_differentiation) 144 3 3.426339 -1.255982 82 31.216359 62.98 94.743641 0.768049
=HYPERLINK("http://www.godatabase.org/cgi-bin/go.cgi?query=GO:0050794&auto_wild_cards=yes&view=query&action=query&search_constraint=terms"	GO:0050794_regulation_of_cellular_process) 2190 18 1.351761 -1.252876 83 31.239907 63.08 94.920093 0.760000
=HYPERLINK("http://www.godatabase.org/cgi-bin/go.cgi?query=GO:0030900&auto_wild_cards=yes&view=query&action=query&search_constraint=terms"	GO:0030900_forebrain_development) 146 3 3.379403 -1.241366 84 31.594374 63.65 95.705626 0.757738
=HYPERLINK("http://www.godatabase.org/cgi-bin/go.cgi?query=GO:0022603&auto_wild_cards=yes&view=query&action=query&search_constraint=terms"	GO:0022603_regulation_of_anatomical_structure_morphogenesis) 147 3 3.356414 -1.234151 85 31.654497 63.8 95.945503 0.750588
=HYPERLINK("http://www.godatabase.org/cgi-bin/go.cgi?query=GO:0007172&auto_wild_cards=yes&view=query&action=query&search_constraint=terms"	GO:0007172_signal_complex_assembly) 10 1 16.446429 -1.227511 91 36.800890 70.84 104.879110 0.778462
=HYPERLINK("http://www.godatabase.org/cgi-bin/go.cgi?query=GO:0019321&auto_wild_cards=yes&view=query&action=query&search_constraint=terms"	GO:0019321_pentose_metabolic_process) 10 1 16.446429 -1.227511 91 36.800890 70.84 104.879110 0.778462
=HYPERLINK("http://www.godatabase.org/cgi-bin/go.cgi?query=GO:0021871&auto_wild_cards=yes&view=query&action=query&search_constraint=terms"	GO:0021871_forebrain_regionalization) 10 1 16.446429 -1.227511 91 36.800890 70.84 104.879110 0.778462
=HYPERLINK("http://www.godatabase.org/cgi-bin/go.cgi?query=GO:0022900&auto_wild_cards=yes&view=query&action=query&search_constraint=terms"	GO:0022900_electron_transport_chain) 10 1 16.446429 -1.227511 91 36.800890 70.84 104.879110 0.778462
=HYPERLINK("http://www.godatabase.org/cgi-bin/go.cgi?query=GO:0022904&auto_wild_cards=yes&view=query&action=query&search_constraint=terms"	GO:0022904_respiratory_electron_transport_chain) 10 1 16.446429 -1.227511 91 36.800890 70.84 104.879110 0.778462
=HYPERLINK("http://www.godatabase.org/cgi-bin/go.cgi?query=GO:0043113&auto_wild_cards=yes&view=query&action=query&search_constraint=terms"	GO:0043113_receptor_clustering) 10 1 16.446429 -1.227511 91 36.800890 70.84 104.879110 0.778462
=HYPERLINK("http://www.godatabase.org/cgi-bin/go.cgi?query=GO:0003007&auto_wild_cards=yes&view=query&action=query&search_constraint=terms"	GO:0003007_heart_morphogenesis) 67 2 4.909382 -1.208650 92 37.093178 71.87 106.646822 0.781196
=HYPERLINK("http://www.godatabase.org/cgi-bin/go.cgi?query=GO:0007389&auto_wild_cards=yes&view=query&action=query&search_constraint=terms"	GO:0007389_pattern_specification_process) 250 4 2.631429 -1.205701 93 37.121649 71.93 106.738351 0.773441
=HYPERLINK("http://www.godatabase.org/cgi-bin/go.cgi?query=GO:0008104&auto_wild_cards=yes&view=query&action=query&search_constraint=terms"	GO:0008104_protein_localization) 251 4 2.620945 -1.200527 94 37.179303 72.06 106.940697 0.766596
=HYPERLINK("http://www.godatabase.org/cgi-bin/go.cgi?query=GO:0051173&auto_wild_cards=yes&view=query&action=query&search_constraint=terms"	GO:0051173_positive_regulation_of_nitrogen_compound_metabolic_process) 361 5 2.277899 -1.198089 95 37.224864 72.15 107.075136 0.759474
=HYPERLINK("http://www.godatabase.org/cgi-bin/go.cgi?query=GO:0007517&auto_wild_cards=yes&view=query&action=query&search_constraint=terms"	GO:0007517_muscle_organ_development) 153 3 3.224790 -1.192110 96 37.373888 72.49 107.606112 0.755104
=HYPERLINK("http://www.godatabase.org/cgi-bin/go.cgi?query=GO:0009141&auto_wild_cards=yes&view=query&action=query&search_constraint=terms"	GO:0009141_nucleoside_triphosphate_metabolic_process) 11 1 14.951299 -1.187384 103 41.004781 77.57 114.135219 0.753107
=HYPERLINK("http://www.godatabase.org/cgi-bin/go.cgi?query=GO:0014902&auto_wild_cards=yes&view=query&action=query&search_constraint=terms"	GO:0014902_myotube_differentiation) 11 1 14.951299 -1.187384 103 41.004781 77.57 114.135219 0.753107
=HYPERLINK("http://www.godatabase.org/cgi-bin/go.cgi?query=GO:0030308&auto_wild_cards=yes&view=query&action=query&search_constraint=terms"	GO:0030308_negative_regulation_of_cell_growth) 11 1 14.951299 -1.187384 103 41.004781 77.57 114.135219 0.753107
=HYPERLINK("http://www.godatabase.org/cgi-bin/go.cgi?query=GO:0030968&auto_wild_cards=yes&view=query&action=query&search_constraint=terms"	GO:0030968_endoplasmic_reticulum_unfolded_protein_response) 11 1 14.951299 -1.187384 103 41.004781 77.57 114.135219 0.753107
=HYPERLINK("http://www.godatabase.org/cgi-bin/go.cgi?query=GO:0034620&auto_wild_cards=yes&view=query&action=query&search_constraint=terms"	GO:0034620_cellular_response_to_unfolded_protein) 11 1 14.951299 -1.187384 103 41.004781 77.57 114.135219 0.753107
=HYPERLINK("http://www.godatabase.org/cgi-bin/go.cgi?query=GO:0045026&auto_wild_cards=yes&view=query&action=query&search_constraint=terms"	GO:0045026_plasma_membrane_fusion) 11 1 14.951299 -1.187384 103 41.004781 77.57 114.135219 0.753107
=HYPERLINK("http://www.godatabase.org/cgi-bin/go.cgi?query=GO:0050807&auto_wild_cards=yes&view=query&action=query&search_constraint=terms"	GO:0050807_regulation_of_synapse_organization) 11 1 14.951299 -1.187384 103 41.004781 77.57 114.135219 0.753107
=HYPERLINK("http://www.godatabase.org/cgi-bin/go.cgi?query=GO:0005996&auto_wild_cards=yes&view=query&action=query&search_constraint=terms"	GO:0005996_monosaccharide_metabolic_process) 69 2 4.767081 -1.186117 104 41.101916 77.87 114.638084 0.748750
=HYPERLINK("http://www.godatabase.org/cgi-bin/go.cgi?query=GO:0048870&auto_wild_cards=yes&view=query&action=query&search_constraint=terms"	GO:0048870_cell_motility) 257 4 2.559755 -1.170060 105 41.447118 78.79 116.132882 0.750381
=HYPERLINK("http://www.godatabase.org/cgi-bin/go.cgi?query=GO:0006066&auto_wild_cards=yes&view=query&action=query&search_constraint=terms"	GO:0006066_alcohol_metabolic_process) 158 3 3.122740 -1.158627 106 41.608208 79.5 117.391792 0.750000
=HYPERLINK("http://www.godatabase.org/cgi-bin/go.cgi?query=GO:0007264&auto_wild_cards=yes&view=query&action=query&search_constraint=terms"	GO:0007264_small_GTPase_mediated_signal_transduction) 72 2 4.568452 -1.153688 108 41.866798 80.2 118.533202 0.742593
=HYPERLINK("http://www.godatabase.org/cgi-bin/go.cgi?query=GO:0040012&auto_wild_cards=yes&view=query&action=query&search_constraint=terms"	GO:0040012_regulation_of_locomotion) 72 2 4.568452 -1.153688 108 41.866798 80.2 118.533202 0.742593
=HYPERLINK("http://www.godatabase.org/cgi-bin/go.cgi?query=GO:0006094&auto_wild_cards=yes&view=query&action=query&search_constraint=terms"	GO:0006094_gluconeogenesis) 12 1 13.705357 -1.150860 118 46.213524 85.7 125.186476 0.726271
=HYPERLINK("http://www.godatabase.org/cgi-bin/go.cgi?query=GO:0009262&auto_wild_cards=yes&view=query&action=query&search_constraint=terms"	GO:0009262_deoxyribonucleotide_metabolic_process) 12 1 13.705357 -1.150860 118 46.213524 85.7 125.186476 0.726271
=HYPERLINK("http://www.godatabase.org/cgi-bin/go.cgi?query=GO:0019319&auto_wild_cards=yes&view=query&action=query&search_constraint=terms"	GO:0019319_hexose_biosynthetic_process) 12 1 13.705357 -1.150860 118 46.213524 85.7 125.186476 0.726271
=HYPERLINK("http://www.godatabase.org/cgi-bin/go.cgi?query=GO:0021513&auto_wild_cards=yes&view=query&action=query&search_constraint=terms"	GO:0021513_spinal_cord_dorsal_ventral_patterning) 12 1 13.705357 -1.150860 118 46.213524 85.7 125.186476 0.726271
=HYPERLINK("http://www.godatabase.org/cgi-bin/go.cgi?query=GO:0033598&auto_wild_cards=yes&view=query&action=query&search_constraint=terms"	GO:0033598_mammary_gland_epithelial_cell_proliferation) 12 1 13.705357 -1.150860 118 46.213524 85.7 125.186476 0.726271
=HYPERLINK("http://www.godatabase.org/cgi-bin/go.cgi?query=GO:0042278&auto_wild_cards=yes&view=query&action=query&search_constraint=terms"	GO:0042278_purine_nucleoside_metabolic_process) 12 1 13.705357 -1.150860 118 46.213524 85.7 125.186476 0.726271
=HYPERLINK("http://www.godatabase.org/cgi-bin/go.cgi?query=GO:0045792&auto_wild_cards=yes&view=query&action=query&search_constraint=terms"	GO:0045792_negative_regulation_of_cell_size) 12 1 13.705357 -1.150860 118 46.213524 85.7 125.186476 0.726271
=HYPERLINK("http://www.godatabase.org/cgi-bin/go.cgi?query=GO:0046128&auto_wild_cards=yes&view=query&action=query&search_constraint=terms"	GO:0046128_purine_ribonucleoside_metabolic_process) 12 1 13.705357 -1.150860 118 46.213524 85.7 125.186476 0.726271
=HYPERLINK("http://www.godatabase.org/cgi-bin/go.cgi?query=GO:0050803&auto_wild_cards=yes&view=query&action=query&search_constraint=terms"	GO:0050803_regulation_of_synapse_structure_and_activity) 12 1 13.705357 -1.150860 118 46.213524 85.7 125.186476 0.726271
=HYPERLINK("http://www.godatabase.org/cgi-bin/go.cgi?query=GO:0055114&auto_wild_cards=yes&view=query&action=query&search_constraint=terms"	GO:0055114_oxidation_reduction) 12 1 13.705357 -1.150860 118 46.213524 85.7 125.186476 0.726271
=HYPERLINK("http://www.godatabase.org/cgi-bin/go.cgi?query=GO:0051270&auto_wild_cards=yes&view=query&action=query&search_constraint=terms"	GO:0051270_regulation_of_cell_motion) 73 2 4.505871 -1.143224 119 46.570380 86.25 125.929620 0.724790
=HYPERLINK("http://www.godatabase.org/cgi-bin/go.cgi?query=GO:0022414&auto_wild_cards=yes&view=query&action=query&search_constraint=terms"	GO:0022414_reproductive_process) 376 5 2.187025 -1.136723 120 46.670358 86.4 126.129642 0.720000
=HYPERLINK("http://www.godatabase.org/cgi-bin/go.cgi?query=GO:0000003&auto_wild_cards=yes&view=query&action=query&search_constraint=terms"	GO:0000003_reproduction) 379 5 2.169714 -1.124877 121 46.843120 86.83 126.816880 0.717603
=HYPERLINK("http://www.godatabase.org/cgi-bin/go.cgi?query=GO:0048589&auto_wild_cards=yes&view=query&action=query&search_constraint=terms"	GO:0048589_developmental_growth) 75 2 4.385714 -1.122785 122 46.960219 87.1 127.239781 0.713934
=HYPERLINK("http://www.godatabase.org/cgi-bin/go.cgi?query=GO:0006090&auto_wild_cards=yes&view=query&action=query&search_constraint=terms"	GO:0006090_pyruvate_metabolic_process) 13 1 12.651099 -1.117362 127 50.981187 92.85 134.718813 0.731102
=HYPERLINK("http://www.godatabase.org/cgi-bin/go.cgi?query=GO:0009119&auto_wild_cards=yes&view=query&action=query&search_constraint=terms"	GO:0009119_ribonucleoside_metabolic_process) 13 1 12.651099 -1.117362 127 50.981187 92.85 134.718813 0.731102
=HYPERLINK("http://www.godatabase.org/cgi-bin/go.cgi?query=GO:0021511&auto_wild_cards=yes&view=query&action=query&search_constraint=terms"	GO:0021511_spinal_cord_patterning) 13 1 12.651099 -1.117362 127 50.981187 92.85 134.718813 0.731102
=HYPERLINK("http://www.godatabase.org/cgi-bin/go.cgi?query=GO:0021879&auto_wild_cards=yes&view=query&action=query&search_constraint=terms"	GO:0021879_forebrain_neuron_differentiation) 13 1 12.651099 -1.117362 127 50.981187 92.85 134.718813 0.731102
=HYPERLINK("http://www.godatabase.org/cgi-bin/go.cgi?query=GO:0060070&auto_wild_cards=yes&view=query&action=query&search_constraint=terms"	GO:0060070_Wnt_receptor_signaling_pathway_through_beta-catenin) 13 1 12.651099 -1.117362 127 50.981187 92.85 134.718813 0.731102
=HYPERLINK("http://www.godatabase.org/cgi-bin/go.cgi?query=GO:0045944&auto_wild_cards=yes&view=query&action=query&search_constraint=terms"	GO:0045944_positive_regulation_of_transcription_from_RNA_polymerase_II_promoter) 269 4 2.445566 -1.111944 128 51.269037 93.53 135.790963 0.730703
=HYPERLINK("http://www.godatabase.org/cgi-bin/go.cgi?query=GO:0031328&auto_wild_cards=yes&view=query&action=query&search_constraint=terms"	GO:0031328_positive_regulation_of_cellular_biosynthetic_process) 387 5 2.124862 -1.093955 129 51.784386 94.27 136.755614 0.730775
=HYPERLINK("http://www.godatabase.org/cgi-bin/go.cgi?query=GO:0051716&auto_wild_cards=yes&view=query&action=query&search_constraint=terms"	GO:0051716_cellular_response_to_stimulus) 273 4 2.409733 -1.093361 130 51.808691 94.33 136.851309 0.725615
=HYPERLINK("http://www.godatabase.org/cgi-bin/go.cgi?query=GO:0009891&auto_wild_cards=yes&view=query&action=query&search_constraint=terms"	GO:0009891_positive_regulation_of_biosynthetic_process) 388 5 2.119385 -1.090156 131 52.225881 94.97 137.714119 0.724962
=HYPERLINK("http://www.godatabase.org/cgi-bin/go.cgi?query=GO:0033036&auto_wild_cards=yes&view=query&action=query&search_constraint=terms"	GO:0033036_macromolecule_localization) 274 4 2.400938 -1.088774 132 52.321841 95.13 137.938159 0.720682
=HYPERLINK("http://www.godatabase.org/cgi-bin/go.cgi?query=GO:0006809&auto_wild_cards=yes&view=query&action=query&search_constraint=terms"	GO:0006809_nitric_oxide_biosynthetic_process) 14 1 11.747449 -1.086439 135 55.406209 99.55 143.693791 0.737407
=HYPERLINK("http://www.godatabase.org/cgi-bin/go.cgi?query=GO:0046209&auto_wild_cards=yes&view=query&action=query&search_constraint=terms"	GO:0046209_nitric_oxide_metabolic_process) 14 1 11.747449 -1.086439 135 55.406209 99.55 143.693791 0.737407
=HYPERLINK("http://www.godatabase.org/cgi-bin/go.cgi?query=GO:0048665&auto_wild_cards=yes&view=query&action=query&search_constraint=terms"	GO:0048665_neuron_fate_specification) 14 1 11.747449 -1.086439 135 55.406209 99.55 143.693791 0.737407
=HYPERLINK("http://www.godatabase.org/cgi-bin/go.cgi?query=GO:0048523&auto_wild_cards=yes&view=query&action=query&search_constraint=terms"	GO:0048523_negative_regulation_of_cellular_process) 774 8 1.699889 -1.074655 136 55.570140 100.24 144.909860 0.737059
=HYPERLINK("http://www.godatabase.org/cgi-bin/go.cgi?query=GO:0007173&auto_wild_cards=yes&view=query&action=query&search_constraint=terms"	GO:0007173_epidermal_growth_factor_receptor_signaling_pathway) 15 1 10.964286 -1.057737 141 59.850617 106.18 152.509383 0.753050
=HYPERLINK("http://www.godatabase.org/cgi-bin/go.cgi?query=GO:0009116&auto_wild_cards=yes&view=query&action=query&search_constraint=terms"	GO:0009116_nucleoside_metabolic_process) 15 1 10.964286 -1.057737 141 59.850617 106.18 152.509383 0.753050
=HYPERLINK("http://www.godatabase.org/cgi-bin/go.cgi?query=GO:0021872&auto_wild_cards=yes&view=query&action=query&search_constraint=terms"	GO:0021872_generation_of_neurons_in_the_forebrain) 15 1 10.964286 -1.057737 141 59.850617 106.18 152.509383 0.753050
=HYPERLINK("http://www.godatabase.org/cgi-bin/go.cgi?query=GO:0048709&auto_wild_cards=yes&view=query&action=query&search_constraint=terms"	GO:0048709_oligodendrocyte_differentiation) 15 1 10.964286 -1.057737 141 59.850617 106.18 152.509383 0.753050
=HYPERLINK("http://www.godatabase.org/cgi-bin/go.cgi?query=GO:0060749&auto_wild_cards=yes&view=query&action=query&search_constraint=terms"	GO:0060749_mammary_gland_alveolus_development) 15 1 10.964286 -1.057737 141 59.850617 106.18 152.509383 0.753050
=HYPERLINK("http://www.godatabase.org/cgi-bin/go.cgi?query=GO:0009888&auto_wild_cards=yes&view=query&action=query&search_constraint=terms"	GO:0009888_tissue_development) 525 6 1.879592 -1.039964 142 60.872521 107.96 155.047479 0.760282
=HYPERLINK("http://www.godatabase.org/cgi-bin/go.cgi?query=GO:0048732&auto_wild_cards=yes&view=query&action=query&search_constraint=terms"	GO:0048732_gland_development) 179 3 2.756385 -1.031459 143 61.200342 108.59 155.979658 0.759371
=HYPERLINK("http://www.godatabase.org/cgi-bin/go.cgi?query=GO:0019751&auto_wild_cards=yes&view=query&action=query&search_constraint=terms"	GO:0019751_polyol_metabolic_process) 16 1 10.279018 -1.030969 147 64.056201 112.69 161.323799 0.766599
=HYPERLINK("http://www.godatabase.org/cgi-bin/go.cgi?query=GO:0021522&auto_wild_cards=yes&view=query&action=query&search_constraint=terms"	GO:0021522_spinal_cord_motor_neuron_differentiation) 16 1 10.279018 -1.030969 147 64.056201 112.69 161.323799 0.766599
=HYPERLINK("http://www.godatabase.org/cgi-bin/go.cgi?query=GO:0034976&auto_wild_cards=yes&view=query&action=query&search_constraint=terms"	GO:0034976_response_to_endoplasmic_reticulum_stress) 16 1 10.279018 -1.030969 147 64.056201 112.69 161.323799 0.766599
=HYPERLINK("http://www.godatabase.org/cgi-bin/go.cgi?query=GO:0046364&auto_wild_cards=yes&view=query&action=query&search_constraint=terms"	GO:0046364_monosaccharide_biosynthetic_process) 16 1 10.279018 -1.030969 147 64.056201 112.69 161.323799 0.766599
=HYPERLINK("http://www.godatabase.org/cgi-bin/go.cgi?query=GO:0070887&auto_wild_cards=yes&view=query&action=query&search_constraint=terms"	GO:0070887_cellular_response_to_chemical_stimulus) 85 2 3.869748 -1.029338 148 64.171153 112.94 161.708847 0.763108
=HYPERLINK("http://www.godatabase.org/cgi-bin/go.cgi?query=GO:0006261&auto_wild_cards=yes&view=query&action=query&search_constraint=terms"	GO:0006261_DNA-dependent_DNA_replication) 17 1 9.674370 -1.005899 153 69.157498 119.08 169.002502 0.778301
=HYPERLINK("http://www.godatabase.org/cgi-bin/go.cgi?query=GO:0006984&auto_wild_cards=yes&view=query&action=query&search_constraint=terms"	GO:0006984_ER-nuclear_signaling_pathway) 17 1 9.674370 -1.005899 153 69.157498 119.08 169.002502 0.778301
=HYPERLINK("http://www.godatabase.org/cgi-bin/go.cgi?query=GO:0030317&auto_wild_cards=yes&view=query&action=query&search_constraint=terms"	GO:0030317_sperm_motility) 17 1 9.674370 -1.005899 153 69.157498 119.08 169.002502 0.778301
=HYPERLINK("http://www.godatabase.org/cgi-bin/go.cgi?query=GO:0043407&auto_wild_cards=yes&view=query&action=query&search_constraint=terms"	GO:0043407_negative_regulation_of_MAP_kinase_activity) 17 1 9.674370 -1.005899 153 69.157498 119.08 169.002502 0.778301
=HYPERLINK("http://www.godatabase.org/cgi-bin/go.cgi?query=GO:0045333&auto_wild_cards=yes&view=query&action=query&search_constraint=terms"	GO:0045333_cellular_respiration) 17 1 9.674370 -1.005899 153 69.157498 119.08 169.002502 0.778301
=HYPERLINK("http://www.godatabase.org/cgi-bin/go.cgi?query=GO:0040011&auto_wild_cards=yes&view=query&action=query&search_constraint=terms"	GO:0040011_locomotion) 295 4 2.230024 -0.997570 154 69.810058 120.0 170.189942 0.779221
=HYPERLINK("http://www.godatabase.org/cgi-bin/go.cgi?query=GO:0007276&auto_wild_cards=yes&view=query&action=query&search_constraint=terms"	GO:0007276_gamete_generation) 188 3 2.624430 -0.982749 155 70.133396 120.88 171.626604 0.779871
=HYPERLINK("http://www.godatabase.org/cgi-bin/go.cgi?query=GO:0006457&auto_wild_cards=yes&view=query&action=query&search_constraint=terms"	GO:0006457_protein_folding) 18 1 9.136905 -0.982334 162 73.882585 125.92 177.957415 0.777284
=HYPERLINK("http://www.godatabase.org/cgi-bin/go.cgi?query=GO:0010498&auto_wild_cards=yes&view=query&action=query&search_constraint=terms"	GO:0010498_proteasomal_protein_catabolic_process) 18 1 9.136905 -0.982334 162 73.882585 125.92 177.957415 0.777284
=HYPERLINK("http://www.godatabase.org/cgi-bin/go.cgi?query=GO:0021517&auto_wild_cards=yes&view=query&action=query&search_constraint=terms"	GO:0021517_ventral_spinal_cord_development) 18 1 9.136905 -0.982334 162 73.882585 125.92 177.957415 0.777284
=HYPERLINK("http://www.godatabase.org/cgi-bin/go.cgi?query=GO:0030178&auto_wild_cards=yes&view=query&action=query&search_constraint=terms"	GO:0030178_negative_regulation_of_Wnt_receptor_signaling_pathway) 18 1 9.136905 -0.982334 162 73.882585 125.92 177.957415 0.777284
=HYPERLINK("http://www.godatabase.org/cgi-bin/go.cgi?query=GO:0043161&auto_wild_cards=yes&view=query&action=query&search_constraint=terms"	GO:0043161_proteasomal_ubiquitin-dependent_protein_catabolic_process) 18 1 9.136905 -0.982334 162 73.882585 125.92 177.957415 0.777284
=HYPERLINK("http://www.godatabase.org/cgi-bin/go.cgi?query=GO:0046578&auto_wild_cards=yes&view=query&action=query&search_constraint=terms"	GO:0046578_regulation_of_Ras_protein_signal_transduction) 18 1 9.136905 -0.982334 162 73.882585 125.92 177.957415 0.777284
=HYPERLINK("http://www.godatabase.org/cgi-bin/go.cgi?query=GO:0046620&auto_wild_cards=yes&view=query&action=query&search_constraint=terms"	GO:0046620_regulation_of_organ_growth) 18 1 9.136905 -0.982334 162 73.882585 125.92 177.957415 0.777284
=HYPERLINK("http://www.godatabase.org/cgi-bin/go.cgi?query=GO:0007569&auto_wild_cards=yes&view=query&action=query&search_constraint=terms"	GO:0007569_cell_aging) 19 1 8.656015 -0.960110 168 77.363938 131.23 185.096062 0.781131
=HYPERLINK("http://www.godatabase.org/cgi-bin/go.cgi?query=GO:0007595&auto_wild_cards=yes&view=query&action=query&search_constraint=terms"	GO:0007595_lactation) 19 1 8.656015 -0.960110 168 77.363938 131.23 185.096062 0.781131
=HYPERLINK("http://www.godatabase.org/cgi-bin/go.cgi?query=GO:0030518&auto_wild_cards=yes&view=query&action=query&search_constraint=terms"	GO:0030518_steroid_hormone_receptor_signaling_pathway) 19 1 8.656015 -0.960110 168 77.363938 131.23 185.096062 0.781131
=HYPERLINK("http://www.godatabase.org/cgi-bin/go.cgi?query=GO:0042462&auto_wild_cards=yes&view=query&action=query&search_constraint=terms"	GO:0042462_eye_photoreceptor_cell_development) 19 1 8.656015 -0.960110 168 77.363938 131.23 185.096062 0.781131
=HYPERLINK("http://www.godatabase.org/cgi-bin/go.cgi?query=GO:0046165&auto_wild_cards=yes&view=query&action=query&search_constraint=terms"	GO:0046165_alcohol_biosynthetic_process) 19 1 8.656015 -0.960110 168 77.363938 131.23 185.096062 0.781131
=HYPERLINK("http://www.godatabase.org/cgi-bin/go.cgi?query=GO:0051056&auto_wild_cards=yes&view=query&action=query&search_constraint=terms"	GO:0051056_regulation_of_small_GTPase_mediated_signal_transduction) 19 1 8.656015 -0.960110 168 77.363938 131.23 185.096062 0.781131
=HYPERLINK("http://www.godatabase.org/cgi-bin/go.cgi?query=GO:0045893&auto_wild_cards=yes&view=query&action=query&search_constraint=terms"	GO:0045893_positive_regulation_of_transcription__DNA-dependent) 306 4 2.149860 -0.953407 170 77.903082 132.13 186.356918 0.777235
=HYPERLINK("http://www.godatabase.org/cgi-bin/go.cgi?query=GO:0051254&auto_wild_cards=yes&view=query&action=query&search_constraint=terms"	GO:0051254_positive_regulation_of_RNA_metabolic_process) 306 4 2.149860 -0.953407 170 77.903082 132.13 186.356918 0.777235
=HYPERLINK("http://www.godatabase.org/cgi-bin/go.cgi?query=GO:0050789&auto_wild_cards=yes&view=query&action=query&search_constraint=terms"	GO:0050789_regulation_of_biological_process) 2357 18 1.255985 -0.941772 171 78.478406 133.09 187.701594 0.778304
=HYPERLINK("http://www.godatabase.org/cgi-bin/go.cgi?query=GO:0007416&auto_wild_cards=yes&view=query&action=query&search_constraint=terms"	GO:0007416_synaptogenesis) 20 1 8.223214 -0.939089 174 81.578687 137.1 192.621313 0.787931
=HYPERLINK("http://www.godatabase.org/cgi-bin/go.cgi?query=GO:0007528&auto_wild_cards=yes&view=query&action=query&search_constraint=terms"	GO:0007528_neuromuscular_junction_development) 20 1 8.223214 -0.939089 174 81.578687 137.1 192.621313 0.787931
=HYPERLINK("http://www.godatabase.org/cgi-bin/go.cgi?query=GO:0008360&auto_wild_cards=yes&view=query&action=query&search_constraint=terms"	GO:0008360_regulation_of_cell_shape) 20 1 8.223214 -0.939089 174 81.578687 137.1 192.621313 0.787931
=HYPERLINK("http://www.godatabase.org/cgi-bin/go.cgi?query=GO:0007548&auto_wild_cards=yes&view=query&action=query&search_constraint=terms"	GO:0007548_sex_differentiation) 98 2 3.356414 -0.925694 175 82.216035 138.6 194.983965 0.792000
=HYPERLINK("http://www.godatabase.org/cgi-bin/go.cgi?query=GO:0001709&auto_wild_cards=yes&view=query&action=query&search_constraint=terms"	GO:0001709_cell_fate_determination) 21 1 7.831633 -0.919155 184 85.237775 143.15 201.062225 0.777989
=HYPERLINK("http://www.godatabase.org/cgi-bin/go.cgi?query=GO:0001754&auto_wild_cards=yes&view=query&action=query&search_constraint=terms"	GO:0001754_eye_photoreceptor_cell_differentiation) 21 1 7.831633 -0.919155 184 85.237775 143.15 201.062225 0.777989
=HYPERLINK("http://www.godatabase.org/cgi-bin/go.cgi?query=GO:0002053&auto_wild_cards=yes&view=query&action=query&search_constraint=terms"	GO:0002053_positive_regulation_of_mesenchymal_cell_proliferation) 21 1 7.831633 -0.919155 184 85.237775 143.15 201.062225 0.777989
=HYPERLINK("http://www.godatabase.org/cgi-bin/go.cgi?query=GO:0006944&auto_wild_cards=yes&view=query&action=query&search_constraint=terms"	GO:0006944_membrane_fusion) 21 1 7.831633 -0.919155 184 85.237775 143.15 201.062225 0.777989
=HYPERLINK("http://www.godatabase.org/cgi-bin/go.cgi?query=GO:0010563&auto_wild_cards=yes&view=query&action=query&search_constraint=terms"	GO:0010563_negative_regulation_of_phosphorus_metabolic_process) 21 1 7.831633 -0.919155 184 85.237775 143.15 201.062225 0.777989
=HYPERLINK("http://www.godatabase.org/cgi-bin/go.cgi?query=GO:0019827&auto_wild_cards=yes&view=query&action=query&search_constraint=terms"	GO:0019827_stem_cell_maintenance) 21 1 7.831633 -0.919155 184 85.237775 143.15 201.062225 0.777989
=HYPERLINK("http://www.godatabase.org/cgi-bin/go.cgi?query=GO:0021532&auto_wild_cards=yes&view=query&action=query&search_constraint=terms"	GO:0021532_neural_tube_patterning) 21 1 7.831633 -0.919155 184 85.237775 143.15 201.062225 0.777989
=HYPERLINK("http://www.godatabase.org/cgi-bin/go.cgi?query=GO:0030216&auto_wild_cards=yes&view=query&action=query&search_constraint=terms"	GO:0030216_keratinocyte_differentiation) 21 1 7.831633 -0.919155 184 85.237775 143.15 201.062225 0.777989
=HYPERLINK("http://www.godatabase.org/cgi-bin/go.cgi?query=GO:0045936&auto_wild_cards=yes&view=query&action=query&search_constraint=terms"	GO:0045936_negative_regulation_of_phosphate_metabolic_process) 21 1 7.831633 -0.919155 184 85.237775 143.15 201.062225 0.777989
=HYPERLINK("http://www.godatabase.org/cgi-bin/go.cgi?query=GO:0007398&auto_wild_cards=yes&view=query&action=query&search_constraint=terms"	GO:0007398_ectoderm_development) 99 2 3.322511 -0.918416 185 85.453262 143.54 201.626738 0.775892
=HYPERLINK("http://www.godatabase.org/cgi-bin/go.cgi?query=GO:0031325&auto_wild_cards=yes&view=query&action=query&search_constraint=terms"	GO:0031325_positive_regulation_of_cellular_metabolic_process) 442 5 1.860456 -0.904817 186 85.802119 144.05 202.297881 0.774462
=HYPERLINK("http://www.godatabase.org/cgi-bin/go.cgi?query=GO:0001558&auto_wild_cards=yes&view=query&action=query&search_constraint=terms"	GO:0001558_regulation_of_cell_growth) 22 1 7.475649 -0.900206 194 90.185582 149.8 209.414418 0.772165
=HYPERLINK("http://www.godatabase.org/cgi-bin/go.cgi?query=GO:0001947&auto_wild_cards=yes&view=query&action=query&search_constraint=terms"	GO:0001947_heart_looping) 22 1 7.475649 -0.900206 194 90.185582 149.8 209.414418 0.772165
=HYPERLINK("http://www.godatabase.org/cgi-bin/go.cgi?query=GO:0010463&auto_wild_cards=yes&view=query&action=query&search_constraint=terms"	GO:0010463_mesenchymal_cell_proliferation) 22 1 7.475649 -0.900206 194 90.185582 149.8 209.414418 0.772165
=HYPERLINK("http://www.godatabase.org/cgi-bin/go.cgi?query=GO:0010464&auto_wild_cards=yes&view=query&action=query&search_constraint=terms"	GO:0010464_regulation_of_mesenchymal_cell_proliferation) 22 1 7.475649 -0.900206 194 90.185582 149.8 209.414418 0.772165
=HYPERLINK("http://www.godatabase.org/cgi-bin/go.cgi?query=GO:0021766&auto_wild_cards=yes&view=query&action=query&search_constraint=terms"	GO:0021766_hippocampus_development) 22 1 7.475649 -0.900206 194 90.185582 149.8 209.414418 0.772165
=HYPERLINK("http://www.godatabase.org/cgi-bin/go.cgi?query=GO:0042461&auto_wild_cards=yes&view=query&action=query&search_constraint=terms"	GO:0042461_photoreceptor_cell_development) 22 1 7.475649 -0.900206 194 90.185582 149.8 209.414418 0.772165
=HYPERLINK("http://www.godatabase.org/cgi-bin/go.cgi?query=GO:0043112&auto_wild_cards=yes&view=query&action=query&search_constraint=terms"	GO:0043112_receptor_metabolic_process) 22 1 7.475649 -0.900206 194 90.185582 149.8 209.414418 0.772165
=HYPERLINK("http://www.godatabase.org/cgi-bin/go.cgi?query=GO:0048864&auto_wild_cards=yes&view=query&action=query&search_constraint=terms"	GO:0048864_stem_cell_development) 22 1 7.475649 -0.900206 194 90.185582 149.8 209.414418 0.772165
=HYPERLINK("http://www.godatabase.org/cgi-bin/go.cgi?query=GO:0009968&auto_wild_cards=yes&view=query&action=query&search_constraint=terms"	GO:0009968_negative_regulation_of_signal_transduction) 103 2 3.193481 -0.890172 195 90.689311 150.7 210.710689 0.772821
=HYPERLINK("http://www.godatabase.org/cgi-bin/go.cgi?query=GO:0050767&auto_wild_cards=yes&view=query&action=query&search_constraint=terms"	GO:0050767_regulation_of_neurogenesis) 104 2 3.162775 -0.883320 196 90.940968 151.25 211.559032 0.771684
=HYPERLINK("http://www.godatabase.org/cgi-bin/go.cgi?query=GO:0043388&auto_wild_cards=yes&view=query&action=query&search_constraint=terms"	GO:0043388_positive_regulation_of_DNA_binding) 23 1 7.150621 -0.882153 197 93.127716 154.18 215.232284 0.782640
=HYPERLINK("http://www.godatabase.org/cgi-bin/go.cgi?query=GO:0048519&auto_wild_cards=yes&view=query&action=query&search_constraint=terms"	GO:0048519_negative_regulation_of_biological_process) 859 8 1.531681 -0.869154 198 93.361704 154.55 215.738296 0.780556
=HYPERLINK("http://www.godatabase.org/cgi-bin/go.cgi?query=GO:0021515&auto_wild_cards=yes&view=query&action=query&search_constraint=terms"	GO:0021515_cell_differentiation_in_spinal_cord) 24 1 6.852679 -0.864921 201 96.273884 158.71 221.146116 0.789602
=HYPERLINK("http://www.godatabase.org/cgi-bin/go.cgi?query=GO:0050679&auto_wild_cards=yes&view=query&action=query&search_constraint=terms"	GO:0050679_positive_regulation_of_epithelial_cell_proliferation) 24 1 6.852679 -0.864921 201 96.273884 158.71 221.146116 0.789602
=HYPERLINK("http://www.godatabase.org/cgi-bin/go.cgi?query=GO:0051099&auto_wild_cards=yes&view=query&action=query&search_constraint=terms"	GO:0051099_positive_regulation_of_binding) 24 1 6.852679 -0.864921 201 96.273884 158.71 221.146116 0.789602
=HYPERLINK("http://www.godatabase.org/cgi-bin/go.cgi?query=GO:0006928&auto_wild_cards=yes&view=query&action=query&search_constraint=terms"	GO:0006928_cell_motion) 330 4 1.993506 -0.864642 203 96.379280 159.07 221.760720 0.783596
=HYPERLINK("http://www.godatabase.org/cgi-bin/go.cgi?query=GO:0051674&auto_wild_cards=yes&view=query&action=query&search_constraint=terms"	GO:0051674_localization_of_cell) 330 4 1.993506 -0.864642 203 96.379280 159.07 221.760720 0.783596
=HYPERLINK("http://www.godatabase.org/cgi-bin/go.cgi?query=GO:0051239&auto_wild_cards=yes&view=query&action=query&search_constraint=terms"	GO:0051239_regulation_of_multicellular_organismal_process) 587 6 1.681066 -0.862615 204 96.504131 159.28 222.055869 0.780784
=HYPERLINK("http://www.godatabase.org/cgi-bin/go.cgi?query=GO:0051093&auto_wild_cards=yes&view=query&action=query&search_constraint=terms"	GO:0051093_negative_regulation_of_developmental_process) 331 4 1.987484 -0.861153 205 96.641377 159.49 222.338623 0.778000
=HYPERLINK("http://www.godatabase.org/cgi-bin/go.cgi?query=GO:0009893&auto_wild_cards=yes&view=query&action=query&search_constraint=terms"	GO:0009893_positive_regulation_of_metabolic_process) 458 5 1.795462 -0.856557 206 96.939484 160.04 223.140516 0.776893
=HYPERLINK("http://www.godatabase.org/cgi-bin/go.cgi?query=GO:0010033&auto_wild_cards=yes&view=query&action=query&search_constraint=terms"	GO:0010033_response_to_organic_substance) 216 3 2.284226 -0.849178 207 97.193670 160.34 223.486330 0.774589
=HYPERLINK("http://www.godatabase.org/cgi-bin/go.cgi?query=GO:0007492&auto_wild_cards=yes&view=query&action=query&search_constraint=terms"	GO:0007492_endoderm_development) 25 1 6.578571 -0.848443 210 99.367180 163.4 227.432820 0.778095
=HYPERLINK("http://www.godatabase.org/cgi-bin/go.cgi?query=GO:0031400&auto_wild_cards=yes&view=query&action=query&search_constraint=terms"	GO:0031400_negative_regulation_of_protein_modification_process) 25 1 6.578571 -0.848443 210 99.367180 163.4 227.432820 0.778095
=HYPERLINK("http://www.godatabase.org/cgi-bin/go.cgi?query=GO:0035137&auto_wild_cards=yes&view=query&action=query&search_constraint=terms"	GO:0035137_hindlimb_morphogenesis) 25 1 6.578571 -0.848443 210 99.367180 163.4 227.432820 0.778095
=HYPERLINK("http://www.godatabase.org/cgi-bin/go.cgi?query=GO:0010648&auto_wild_cards=yes&view=query&action=query&search_constraint=terms"	GO:0010648_negative_regulation_of_cell_communication) 110 2 2.990260 -0.843848 211 99.867723 164.38 228.892277 0.779052
=HYPERLINK("http://www.godatabase.org/cgi-bin/go.cgi?query=GO:0031323&auto_wild_cards=yes&view=query&action=query&search_constraint=terms"	GO:0031323_regulation_of_cellular_metabolic_process) 1015 9 1.458304 -0.841765 212 99.945505 164.5 229.054495 0.775943
=HYPERLINK("http://www.godatabase.org/cgi-bin/go.cgi?query=GO:0045941&auto_wild_cards=yes&view=query&action=query&search_constraint=terms"	GO:0045941_positive_regulation_of_transcription) 338 4 1.946323 -0.837164 213 100.199057 164.82 229.440943 0.773803
=HYPERLINK("http://www.godatabase.org/cgi-bin/go.cgi?query=GO:0007405&auto_wild_cards=yes&view=query&action=query&search_constraint=terms"	GO:0007405_neuroblast_proliferation) 26 1 6.325549 -0.832659 217 102.408282 168.47 234.531718 0.776359
=HYPERLINK("http://www.godatabase.org/cgi-bin/go.cgi?query=GO:0045665&auto_wild_cards=yes&view=query&action=query&search_constraint=terms"	GO:0045665_negative_regulation_of_neuron_differentiation) 26 1 6.325549 -0.832659 217 102.408282 168.47 234.531718 0.776359
=HYPERLINK("http://www.godatabase.org/cgi-bin/go.cgi?query=GO:0046530&auto_wild_cards=yes&view=query&action=query&search_constraint=terms"	GO:0046530_photoreceptor_cell_differentiation) 26 1 6.325549 -0.832659 217 102.408282 168.47 234.531718 0.776359
=HYPERLINK("http://www.godatabase.org/cgi-bin/go.cgi?query=GO:0050680&auto_wild_cards=yes&view=query&action=query&search_constraint=terms"	GO:0050680_negative_regulation_of_epithelial_cell_proliferation) 26 1 6.325549 -0.832659 217 102.408282 168.47 234.531718 0.776359
=HYPERLINK("http://www.godatabase.org/cgi-bin/go.cgi?query=GO:0006793&auto_wild_cards=yes&view=query&action=query&search_constraint=terms"	GO:0006793_phosphorus_metabolic_process) 340 4 1.934874 -0.830447 219 102.749006 169.06 235.370994 0.771963
=HYPERLINK("http://www.godatabase.org/cgi-bin/go.cgi?query=GO:0006796&auto_wild_cards=yes&view=query&action=query&search_constraint=terms"	GO:0006796_phosphate_metabolic_process) 340 4 1.934874 -0.830447 219 102.749006 169.06 235.370994 0.771963
=HYPERLINK("http://www.godatabase.org/cgi-bin/go.cgi?query=GO:0065007&auto_wild_cards=yes&view=query&action=query&search_constraint=terms"	GO:0065007_biological_regulation) 2593 19 1.205099 -0.830148 220 102.752121 169.08 235.407879 0.768545
=HYPERLINK("http://www.godatabase.org/cgi-bin/go.cgi?query=GO:0009607&auto_wild_cards=yes&view=query&action=query&search_constraint=terms"	GO:0009607_response_to_biotic_stimulus) 114 2 2.885338 -0.818989 221 103.345620 169.78 236.214380 0.768235
=HYPERLINK("http://www.godatabase.org/cgi-bin/go.cgi?query=GO:0009913&auto_wild_cards=yes&view=query&action=query&search_constraint=terms"	GO:0009913_epidermal_cell_differentiation) 27 1 6.091270 -0.817517 223 105.227068 172.19 239.152932 0.772152
=HYPERLINK("http://www.godatabase.org/cgi-bin/go.cgi?query=GO:0045582&auto_wild_cards=yes&view=query&action=query&search_constraint=terms"	GO:0045582_positive_regulation_of_T_cell_differentiation) 27 1 6.091270 -0.817517 223 105.227068 172.19 239.152932 0.772152
=HYPERLINK("http://www.godatabase.org/cgi-bin/go.cgi?query=GO:0010628&auto_wild_cards=yes&view=query&action=query&search_constraint=terms"	GO:0010628_positive_regulation_of_gene_expression) 346 4 1.901321 -0.810655 224 105.510149 172.67 239.829851 0.770848
=HYPERLINK("http://www.godatabase.org/cgi-bin/go.cgi?query=GO:0002088&auto_wild_cards=yes&view=query&action=query&search_constraint=terms"	GO:0002088_lens_development_in_camera-type_eye) 28 1 5.873724 -0.802970 229 107.623651 175.72 243.816349 0.767336
=HYPERLINK("http://www.godatabase.org/cgi-bin/go.cgi?query=GO:0006470&auto_wild_cards=yes&view=query&action=query&search_constraint=terms"	GO:0006470_protein_amino_acid_dephosphorylation) 28 1 5.873724 -0.802970 229 107.623651 175.72 243.816349 0.767336
=HYPERLINK("http://www.godatabase.org/cgi-bin/go.cgi?query=GO:0030111&auto_wild_cards=yes&view=query&action=query&search_constraint=terms"	GO:0030111_regulation_of_Wnt_receptor_signaling_pathway) 28 1 5.873724 -0.802970 229 107.623651 175.72 243.816349 0.767336
=HYPERLINK("http://www.godatabase.org/cgi-bin/go.cgi?query=GO:0045926&auto_wild_cards=yes&view=query&action=query&search_constraint=terms"	GO:0045926_negative_regulation_of_growth) 28 1 5.873724 -0.802970 229 107.623651 175.72 243.816349 0.767336
=HYPERLINK("http://www.godatabase.org/cgi-bin/go.cgi?query=GO:0048863&auto_wild_cards=yes&view=query&action=query&search_constraint=terms"	GO:0048863_stem_cell_differentiation) 28 1 5.873724 -0.802970 229 107.623651 175.72 243.816349 0.767336
=HYPERLINK("http://www.godatabase.org/cgi-bin/go.cgi?query=GO:0019953&auto_wild_cards=yes&view=query&action=query&search_constraint=terms"	GO:0019953_sexual_reproduction) 228 3 2.164004 -0.798997 230 107.933695 176.19 244.446305 0.766043
=HYPERLINK("http://www.godatabase.org/cgi-bin/go.cgi?query=GO:0007167&auto_wild_cards=yes&view=query&action=query&search_constraint=terms"	GO:0007167_enzyme_linked_receptor_protein_signaling_pathway) 229 3 2.154554 -0.794983 231 108.295018 176.63 244.964982 0.764632
=HYPERLINK("http://www.godatabase.org/cgi-bin/go.cgi?query=GO:0045935&auto_wild_cards=yes&view=query&action=query&search_constraint=terms"	GO:0045935_positive_regulation_of_nucleobase__nucleoside__nucleotide_and_nucleic_acid_metabolic_process) 352 4 1.868912 -0.791382 232 108.490392 176.87 245.249608 0.762371
=HYPERLINK("http://www.godatabase.org/cgi-bin/go.cgi?query=GO:0021761&auto_wild_cards=yes&view=query&action=query&search_constraint=terms"	GO:0021761_limbic_system_development) 29 1 5.671182 -0.788977 236 111.009887 180.12 249.230113 0.763220
=HYPERLINK("http://www.godatabase.org/cgi-bin/go.cgi?query=GO:0044087&auto_wild_cards=yes&view=query&action=query&search_constraint=terms"	GO:0044087_regulation_of_cellular_component_biogenesis) 29 1 5.671182 -0.788977 236 111.009887 180.12 249.230113 0.763220
=HYPERLINK("http://www.godatabase.org/cgi-bin/go.cgi?query=GO:0045621&auto_wild_cards=yes&view=query&action=query&search_constraint=terms"	GO:0045621_positive_regulation_of_lymphocyte_differentiation) 29 1 5.671182 -0.788977 236 111.009887 180.12 249.230113 0.763220
=HYPERLINK("http://www.godatabase.org/cgi-bin/go.cgi?query=GO:0050769&auto_wild_cards=yes&view=query&action=query&search_constraint=terms"	GO:0050769_positive_regulation_of_neurogenesis) 29 1 5.671182 -0.788977 236 111.009887 180.12 249.230113 0.763220
=HYPERLINK("http://www.godatabase.org/cgi-bin/go.cgi?query=GO:0007420&auto_wild_cards=yes&view=query&action=query&search_constraint=terms"	GO:0007420_brain_development) 231 3 2.135900 -0.787029 237 111.060781 180.23 249.399219 0.760464
=HYPERLINK("http://www.godatabase.org/cgi-bin/go.cgi?query=GO:0051726&auto_wild_cards=yes&view=query&action=query&search_constraint=terms"	GO:0051726_regulation_of_cell_cycle) 121 2 2.718418 -0.778015 238 112.006526 181.58 251.153474 0.762941
=HYPERLINK("http://www.godatabase.org/cgi-bin/go.cgi?query=GO:0007435&auto_wild_cards=yes&view=query&action=query&search_constraint=terms"	GO:0007435_salivary_gland_morphogenesis) 30 1 5.482143 -0.775499 242 114.741732 185.36 255.978268 0.765950
=HYPERLINK("http://www.godatabase.org/cgi-bin/go.cgi?query=GO:0030522&auto_wild_cards=yes&view=query&action=query&search_constraint=terms"	GO:0030522_intracellular_receptor-mediated_signaling_pathway) 30 1 5.482143 -0.775499 242 114.741732 185.36 255.978268 0.765950
=HYPERLINK("http://www.godatabase.org/cgi-bin/go.cgi?query=GO:0035265&auto_wild_cards=yes&view=query&action=query&search_constraint=terms"	GO:0035265_organ_growth) 30 1 5.482143 -0.775499 242 114.741732 185.36 255.978268 0.765950
=HYPERLINK("http://www.godatabase.org/cgi-bin/go.cgi?query=GO:0060021&auto_wild_cards=yes&view=query&action=query&search_constraint=terms"	GO:0060021_palate_development) 30 1 5.482143 -0.775499 242 114.741732 185.36 255.978268 0.765950
=HYPERLINK("http://www.godatabase.org/cgi-bin/go.cgi?query=GO:0016477&auto_wild_cards=yes&view=query&action=query&search_constraint=terms"	GO:0016477_cell_migration) 234 3 2.108516 -0.775279 243 114.823691 185.54 256.256309 0.763539
=HYPERLINK("http://www.godatabase.org/cgi-bin/go.cgi?query=GO:0016049&auto_wild_cards=yes&view=query&action=query&search_constraint=terms"	GO:0016049_cell_growth) 31 1 5.305300 -0.762502 245 119.736642 192.27 264.803358 0.784776
=HYPERLINK("http://www.godatabase.org/cgi-bin/go.cgi?query=GO:0016311&auto_wild_cards=yes&view=query&action=query&search_constraint=terms"	GO:0016311_dephosphorylation) 31 1 5.305300 -0.762502 245 119.736642 192.27 264.803358 0.784776
=HYPERLINK("http://www.godatabase.org/cgi-bin/go.cgi?query=GO:0051171&auto_wild_cards=yes&view=query&action=query&search_constraint=terms"	GO:0051171_regulation_of_nitrogen_compound_metabolic_process) 771 7 1.493191 -0.755007 246 120.181332 193.08 265.978668 0.784878
=HYPERLINK("http://www.godatabase.org/cgi-bin/go.cgi?query=GO:0043009&auto_wild_cards=yes&view=query&action=query&search_constraint=terms"	GO:0043009_chordate_embryonic_development) 365 4 1.802348 -0.751324 247 120.301697 193.45 266.598303 0.783198
=HYPERLINK("http://www.godatabase.org/cgi-bin/go.cgi?query=GO:0001707&auto_wild_cards=yes&view=query&action=query&search_constraint=terms"	GO:0001707_mesoderm_formation) 32 1 5.139509 -0.749957 250 122.164473 195.86 269.555527 0.783440
=HYPERLINK("http://www.godatabase.org/cgi-bin/go.cgi?query=GO:0048332&auto_wild_cards=yes&view=query&action=query&search_constraint=terms"	GO:0048332_mesoderm_morphogenesis) 32 1 5.139509 -0.749957 250 122.164473 195.86 269.555527 0.783440
=HYPERLINK("http://www.godatabase.org/cgi-bin/go.cgi?query=GO:0050768&auto_wild_cards=yes&view=query&action=query&search_constraint=terms"	GO:0050768_negative_regulation_of_neurogenesis) 32 1 5.139509 -0.749957 250 122.164473 195.86 269.555527 0.783440
=HYPERLINK("http://www.godatabase.org/cgi-bin/go.cgi?query=GO:0009792&auto_wild_cards=yes&view=query&action=query&search_constraint=terms"	GO:0009792_embryonic_development_ending_in_birth_or_egg_hatching) 368 4 1.787655 -0.742397 251 122.286173 196.11 269.933827 0.781315
=HYPERLINK("http://www.godatabase.org/cgi-bin/go.cgi?query=GO:0045597&auto_wild_cards=yes&view=query&action=query&search_constraint=terms"	GO:0045597_positive_regulation_of_cell_differentiation) 128 2 2.569754 -0.739947 252 122.685250 196.78 270.874750 0.780873
=HYPERLINK("http://www.godatabase.org/cgi-bin/go.cgi?query=GO:0007431&auto_wild_cards=yes&view=query&action=query&search_constraint=terms"	GO:0007431_salivary_gland_development) 33 1 4.983766 -0.737835 255 124.232792 199.21 274.187208 0.781216
=HYPERLINK("http://www.godatabase.org/cgi-bin/go.cgi?query=GO:0008584&auto_wild_cards=yes&view=query&action=query&search_constraint=terms"	GO:0008584_male_gonad_development) 33 1 4.983766 -0.737835 255 124.232792 199.21 274.187208 0.781216
=HYPERLINK("http://www.godatabase.org/cgi-bin/go.cgi?query=GO:0021987&auto_wild_cards=yes&view=query&action=query&search_constraint=terms"	GO:0021987_cerebral_cortex_development) 33 1 4.983766 -0.737835 255 124.232792 199.21 274.187208 0.781216
=HYPERLINK("http://www.godatabase.org/cgi-bin/go.cgi?query=GO:0010557&auto_wild_cards=yes&view=query&action=query&search_constraint=terms"	GO:0010557_positive_regulation_of_macromolecule_biosynthetic_process) 371 4 1.773200 -0.733584 256 124.408124 199.56 274.711876 0.779531
=HYPERLINK("http://www.godatabase.org/cgi-bin/go.cgi?query=GO:0007568&auto_wild_cards=yes&view=query&action=query&search_constraint=terms"	GO:0007568_aging) 34 1 4.837185 -0.726111 261 126.890628 203.18 279.469372 0.778467
=HYPERLINK("http://www.godatabase.org/cgi-bin/go.cgi?query=GO:0010720&auto_wild_cards=yes&view=query&action=query&search_constraint=terms"	GO:0010720_positive_regulation_of_cell_development) 34 1 4.837185 -0.726111 261 126.890628 203.18 279.469372 0.778467
=HYPERLINK("http://www.godatabase.org/cgi-bin/go.cgi?query=GO:0010721&auto_wild_cards=yes&view=query&action=query&search_constraint=terms"	GO:0010721_negative_regulation_of_cell_development) 34 1 4.837185 -0.726111 261 126.890628 203.18 279.469372 0.778467
=HYPERLINK("http://www.godatabase.org/cgi-bin/go.cgi?query=GO:0030509&auto_wild_cards=yes&view=query&action=query&search_constraint=terms"	GO:0030509_BMP_signaling_pathway) 34 1 4.837185 -0.726111 261 126.890628 203.18 279.469372 0.778467
=HYPERLINK("http://www.godatabase.org/cgi-bin/go.cgi?query=GO:0045927&auto_wild_cards=yes&view=query&action=query&search_constraint=terms"	GO:0045927_positive_regulation_of_growth) 34 1 4.837185 -0.726111 261 126.890628 203.18 279.469372 0.778467
=HYPERLINK("http://www.godatabase.org/cgi-bin/go.cgi?query=GO:0032879&auto_wild_cards=yes&view=query&action=query&search_constraint=terms"	GO:0032879_regulation_of_localization) 248 3 1.989487 -0.723170 262 127.002487 203.44 279.877513 0.776489
=HYPERLINK("http://www.godatabase.org/cgi-bin/go.cgi?query=GO:0001756&auto_wild_cards=yes&view=query&action=query&search_constraint=terms"	GO:0001756_somitogenesis) 35 1 4.698980 -0.714761 264 128.712376 205.75 282.787624 0.779356
=HYPERLINK("http://www.godatabase.org/cgi-bin/go.cgi?query=GO:0016051&auto_wild_cards=yes&view=query&action=query&search_constraint=terms"	GO:0016051_carbohydrate_biosynthetic_process) 35 1 4.698980 -0.714761 264 128.712376 205.75 282.787624 0.779356
=HYPERLINK("http://www.godatabase.org/cgi-bin/go.cgi?query=GO:0019222&auto_wild_cards=yes&view=query&action=query&search_constraint=terms"	GO:0019222_regulation_of_metabolic_process) 1088 9 1.360458 -0.705867 265 129.445201 206.76 284.074799 0.780226
=HYPERLINK("http://www.godatabase.org/cgi-bin/go.cgi?query=GO:0001704&auto_wild_cards=yes&view=query&action=query&search_constraint=terms"	GO:0001704_formation_of_primary_germ_layer) 36 1 4.568452 -0.703766 270 131.770695 210.34 288.909305 0.779037
=HYPERLINK("http://www.godatabase.org/cgi-bin/go.cgi?query=GO:0006469&auto_wild_cards=yes&view=query&action=query&search_constraint=terms"	GO:0006469_negative_regulation_of_protein_kinase_activity) 36 1 4.568452 -0.703766 270 131.770695 210.34 288.909305 0.779037
=HYPERLINK("http://www.godatabase.org/cgi-bin/go.cgi?query=GO:0007368&auto_wild_cards=yes&view=query&action=query&search_constraint=terms"	GO:0007368_determination_of_left_right_symmetry) 36 1 4.568452 -0.703766 270 131.770695 210.34 288.909305 0.779037
=HYPERLINK("http://www.godatabase.org/cgi-bin/go.cgi?query=GO:0021510&auto_wild_cards=yes&view=query&action=query&search_constraint=terms"	GO:0021510_spinal_cord_development) 36 1 4.568452 -0.703766 270 131.770695 210.34 288.909305 0.779037
=HYPERLINK("http://www.godatabase.org/cgi-bin/go.cgi?query=GO:0033673&auto_wild_cards=yes&view=query&action=query&search_constraint=terms"	GO:0033673_negative_regulation_of_kinase_activity) 36 1 4.568452 -0.703766 270 131.770695 210.34 288.909305 0.779037
=HYPERLINK("http://www.godatabase.org/cgi-bin/go.cgi?query=GO:0048729&auto_wild_cards=yes&view=query&action=query&search_constraint=terms"	GO:0048729_tissue_morphogenesis) 255 3 1.934874 -0.698689 271 132.373517 211.07 289.766483 0.778856
=HYPERLINK("http://www.godatabase.org/cgi-bin/go.cgi?query=GO:0034960&auto_wild_cards=yes&view=query&action=query&search_constraint=terms"	GO:0034960_cellular_biopolymer_metabolic_process) 1395 11 1.296851 -0.698310 272 132.406376 211.11 289.813624 0.776140
=HYPERLINK("http://www.godatabase.org/cgi-bin/go.cgi?query=GO:0009799&auto_wild_cards=yes&view=query&action=query&search_constraint=terms"	GO:0009799_determination_of_symmetry) 37 1 4.444981 -0.693104 276 133.900528 213.73 293.559472 0.774384
=HYPERLINK("http://www.godatabase.org/cgi-bin/go.cgi?query=GO:0009855&auto_wild_cards=yes&view=query&action=query&search_constraint=terms"	GO:0009855_determination_of_bilateral_symmetry) 37 1 4.444981 -0.693104 276 133.900528 213.73 293.559472 0.774384
=HYPERLINK("http://www.godatabase.org/cgi-bin/go.cgi?query=GO:0032869&auto_wild_cards=yes&view=query&action=query&search_constraint=terms"	GO:0032869_cellular_response_to_insulin_stimulus) 37 1 4.444981 -0.693104 276 133.900528 213.73 293.559472 0.774384
=HYPERLINK("http://www.godatabase.org/cgi-bin/go.cgi?query=GO:0051101&auto_wild_cards=yes&view=query&action=query&search_constraint=terms"	GO:0051101_regulation_of_DNA_binding) 37 1 4.444981 -0.693104 276 133.900528 213.73 293.559472 0.774384
=HYPERLINK("http://www.godatabase.org/cgi-bin/go.cgi?query=GO:0007154&auto_wild_cards=yes&view=query&action=query&search_constraint=terms"	GO:0007154_cell_communication) 1096 9 1.350528 -0.692150 277 133.975454 213.83 293.684546 0.771949
=HYPERLINK("http://www.godatabase.org/cgi-bin/go.cgi?query=GO:0034961&auto_wild_cards=yes&view=query&action=query&search_constraint=terms"	GO:0034961_cellular_biopolymer_biosynthetic_process) 804 7 1.431903 -0.688760 278 134.310054 214.27 294.229946 0.770755
=HYPERLINK("http://www.godatabase.org/cgi-bin/go.cgi?query=GO:0007169&auto_wild_cards=yes&view=query&action=query&search_constraint=terms"	GO:0007169_transmembrane_receptor_protein_tyrosine_kinase_signaling_pathway) 139 2 2.366393 -0.685254 280 134.817714 215.05 295.282286 0.768036
=HYPERLINK("http://www.godatabase.org/cgi-bin/go.cgi?query=GO:0034613&auto_wild_cards=yes&view=query&action=query&search_constraint=terms"	GO:0034613_cellular_protein_localization) 139 2 2.366393 -0.685254 280 134.817714 215.05 295.282286 0.768036
=HYPERLINK("http://www.godatabase.org/cgi-bin/go.cgi?query=GO:0043284&auto_wild_cards=yes&view=query&action=query&search_constraint=terms"	GO:0043284_biopolymer_biosynthetic_process) 807 7 1.426580 -0.683003 281 134.938384 215.17 295.401616 0.765730
=HYPERLINK("http://www.godatabase.org/cgi-bin/go.cgi?query=GO:0042493&auto_wild_cards=yes&view=query&action=query&search_constraint=terms"	GO:0042493_response_to_drug) 38 1 4.328008 -0.682758 284 137.929609 218.77 299.610391 0.770317
=HYPERLINK("http://www.godatabase.org/cgi-bin/go.cgi?query=GO:0045580&auto_wild_cards=yes&view=query&action=query&search_constraint=terms"	GO:0045580_regulation_of_T_cell_differentiation) 38 1 4.328008 -0.682758 284 137.929609 218.77 299.610391 0.770317
=HYPERLINK("http://www.godatabase.org/cgi-bin/go.cgi?query=GO:0051348&auto_wild_cards=yes&view=query&action=query&search_constraint=terms"	GO:0051348_negative_regulation_of_transferase_activity) 38 1 4.328008 -0.682758 284 137.929609 218.77 299.610391 0.770317
=HYPERLINK("http://www.godatabase.org/cgi-bin/go.cgi?query=GO:0016044&auto_wild_cards=yes&view=query&action=query&search_constraint=terms"	GO:0016044_membrane_organization) 140 2 2.349490 -0.680564 285 138.021848 219.01 299.998152 0.768456
=HYPERLINK("http://www.godatabase.org/cgi-bin/go.cgi?query=GO:0003006&auto_wild_cards=yes&view=query&action=query&search_constraint=terms"	GO:0003006_reproductive_developmental_process) 141 2 2.332827 -0.675918 287 138.348626 219.5 300.651374 0.764808
=HYPERLINK("http://www.godatabase.org/cgi-bin/go.cgi?query=GO:0070727&auto_wild_cards=yes&view=query&action=query&search_constraint=terms"	GO:0070727_cellular_macromolecule_localization) 141 2 2.332827 -0.675918 287 138.348626 219.5 300.651374 0.764808
=HYPERLINK("http://www.godatabase.org/cgi-bin/go.cgi?query=GO:0031326&auto_wild_cards=yes&view=query&action=query&search_constraint=terms"	GO:0031326_regulation_of_cellular_biosynthetic_process) 812 7 1.417796 -0.673503 288 138.821225 220.2 301.578775 0.764583
=HYPERLINK("http://www.godatabase.org/cgi-bin/go.cgi?query=GO:0006511&auto_wild_cards=yes&view=query&action=query&search_constraint=terms"	GO:0006511_ubiquitin-dependent_protein_catabolic_process) 39 1 4.217033 -0.672713 292 141.146666 223.06 304.973334 0.763904
=HYPERLINK("http://www.godatabase.org/cgi-bin/go.cgi?query=GO:0042475&auto_wild_cards=yes&view=query&action=query&search_constraint=terms"	GO:0042475_odontogenesis_of_dentine-containing_tooth) 39 1 4.217033 -0.672713 292 141.146666 223.06 304.973334 0.763904
=HYPERLINK("http://www.godatabase.org/cgi-bin/go.cgi?query=GO:0048663&auto_wild_cards=yes&view=query&action=query&search_constraint=terms"	GO:0048663_neuron_fate_commitment) 39 1 4.217033 -0.672713 292 141.146666 223.06 304.973334 0.763904
=HYPERLINK("http://www.godatabase.org/cgi-bin/go.cgi?query=GO:0070201&auto_wild_cards=yes&view=query&action=query&search_constraint=terms"	GO:0070201_regulation_of_establishment_of_protein_localization) 39 1 4.217033 -0.672713 292 141.146666 223.06 304.973334 0.763904
=HYPERLINK("http://www.godatabase.org/cgi-bin/go.cgi?query=GO:0009889&auto_wild_cards=yes&view=query&action=query&search_constraint=terms"	GO:0009889_regulation_of_biosynthetic_process) 815 7 1.412577 -0.667859 293 141.515779 223.53 305.544221 0.762901
=HYPERLINK("http://www.godatabase.org/cgi-bin/go.cgi?query=GO:0035272&auto_wild_cards=yes&view=query&action=query&search_constraint=terms"	GO:0035272_exocrine_system_development) 40 1 4.111607 -0.662952 294 143.537245 226.16 308.782755 0.769252
=HYPERLINK("http://www.godatabase.org/cgi-bin/go.cgi?query=GO:0045449&auto_wild_cards=yes&view=query&action=query&search_constraint=terms"	GO:0045449_regulation_of_transcription) 676 6 1.459742 -0.658228 295 144.056369 226.7 309.343631 0.768475
=HYPERLINK("http://www.godatabase.org/cgi-bin/go.cgi?query=GO:0006260&auto_wild_cards=yes&view=query&action=query&search_constraint=terms"	GO:0006260_DNA_replication) 41 1 4.011324 -0.653461 299 147.055213 230.65 314.244787 0.771405
=HYPERLINK("http://www.godatabase.org/cgi-bin/go.cgi?query=GO:0010551&auto_wild_cards=yes&view=query&action=query&search_constraint=terms"	GO:0010551_regulation_of_specific_transcription_from_RNA_polymerase_II_promoter) 41 1 4.011324 -0.653461 299 147.055213 230.65 314.244787 0.771405
=HYPERLINK("http://www.godatabase.org/cgi-bin/go.cgi?query=GO:0015980&auto_wild_cards=yes&view=query&action=query&search_constraint=terms"	GO:0015980_energy_derivation_by_oxidation_of_organic_compounds) 41 1 4.011324 -0.653461 299 147.055213 230.65 314.244787 0.771405
=HYPERLINK("http://www.godatabase.org/cgi-bin/go.cgi?query=GO:0032569&auto_wild_cards=yes&view=query&action=query&search_constraint=terms"	GO:0032569_specific_transcription_from_RNA_polymerase_II_promoter) 41 1 4.011324 -0.653461 299 147.055213 230.65 314.244787 0.771405
=HYPERLINK("http://www.godatabase.org/cgi-bin/go.cgi?query=GO:0005975&auto_wild_cards=yes&view=query&action=query&search_constraint=terms"	GO:0005975_carbohydrate_metabolic_process) 146 2 2.252935 -0.653324 300 147.389461 231.13 314.870539 0.770433
=HYPERLINK("http://www.godatabase.org/cgi-bin/go.cgi?query=GO:0006006&auto_wild_cards=yes&view=query&action=query&search_constraint=terms"	GO:0006006_glucose_metabolic_process) 42 1 3.915816 -0.644228 306 150.725761 235.6 320.474239 0.769935
=HYPERLINK("http://www.godatabase.org/cgi-bin/go.cgi?query=GO:0008361&auto_wild_cards=yes&view=query&action=query&search_constraint=terms"	GO:0008361_regulation_of_cell_size) 42 1 3.915816 -0.644228 306 150.725761 235.6 320.474239 0.769935
=HYPERLINK("http://www.godatabase.org/cgi-bin/go.cgi?query=GO:0019941&auto_wild_cards=yes&view=query&action=query&search_constraint=terms"	GO:0019941_modification-dependent_protein_catabolic_process) 42 1 3.915816 -0.644228 306 150.725761 235.6 320.474239 0.769935
=HYPERLINK("http://www.godatabase.org/cgi-bin/go.cgi?query=GO:0042476&auto_wild_cards=yes&view=query&action=query&search_constraint=terms"	GO:0042476_odontogenesis) 42 1 3.915816 -0.644228 306 150.725761 235.6 320.474239 0.769935
=HYPERLINK("http://www.godatabase.org/cgi-bin/go.cgi?query=GO:0043632&auto_wild_cards=yes&view=query&action=query&search_constraint=terms"	GO:0043632_modification-dependent_macromolecule_catabolic_process) 42 1 3.915816 -0.644228 306 150.725761 235.6 320.474239 0.769935
=HYPERLINK("http://www.godatabase.org/cgi-bin/go.cgi?query=GO:0051603&auto_wild_cards=yes&view=query&action=query&search_constraint=terms"	GO:0051603_proteolysis_involved_in_cellular_protein_catabolic_process) 42 1 3.915816 -0.644228 306 150.725761 235.6 320.474239 0.769935
=HYPERLINK("http://www.godatabase.org/cgi-bin/go.cgi?query=GO:0008283&auto_wild_cards=yes&view=query&action=query&search_constraint=terms"	GO:0008283_cell_proliferation) 544 5 1.511620 -0.638509 307 151.119460 236.11 321.100540 0.769088
=HYPERLINK("http://www.godatabase.org/cgi-bin/go.cgi?query=GO:0007224&auto_wild_cards=yes&view=query&action=query&search_constraint=terms"	GO:0007224_smoothened_signaling_pathway) 43 1 3.824751 -0.635239 310 153.858353 239.86 325.861647 0.773742
=HYPERLINK("http://www.godatabase.org/cgi-bin/go.cgi?query=GO:0010001&auto_wild_cards=yes&view=query&action=query&search_constraint=terms"	GO:0010001_glial_cell_differentiation) 43 1 3.824751 -0.635239 310 153.858353 239.86 325.861647 0.773742
=HYPERLINK("http://www.godatabase.org/cgi-bin/go.cgi?query=GO:0032868&auto_wild_cards=yes&view=query&action=query&search_constraint=terms"	GO:0032868_response_to_insulin_stimulus) 43 1 3.824751 -0.635239 310 153.858353 239.86 325.861647 0.773742
=HYPERLINK("http://www.godatabase.org/cgi-bin/go.cgi?query=GO:0042221&auto_wild_cards=yes&view=query&action=query&search_constraint=terms"	GO:0042221_response_to_chemical_stimulus) 409 4 1.608453 -0.631110 311 154.026671 240.06 326.093329 0.771897
=HYPERLINK("http://www.godatabase.org/cgi-bin/go.cgi?query=GO:0035282&auto_wild_cards=yes&view=query&action=query&search_constraint=terms"	GO:0035282_segmentation) 44 1 3.737825 -0.626485 314 157.715476 244.94 332.164524 0.780064
=HYPERLINK("http://www.godatabase.org/cgi-bin/go.cgi?query=GO:0044257&auto_wild_cards=yes&view=query&action=query&search_constraint=terms"	GO:0044257_cellular_protein_catabolic_process) 44 1 3.737825 -0.626485 314 157.715476 244.94 332.164524 0.780064
=HYPERLINK("http://www.godatabase.org/cgi-bin/go.cgi?query=GO:0050808&auto_wild_cards=yes&view=query&action=query&search_constraint=terms"	GO:0050808_synapse_organization) 44 1 3.737825 -0.626485 314 157.715476 244.94 332.164524 0.780064
=HYPERLINK("http://www.godatabase.org/cgi-bin/go.cgi?query=GO:0007242&auto_wild_cards=yes&view=query&action=query&search_constraint=terms"	GO:0007242_intracellular_signaling_cascade) 411 4 1.600626 -0.626152 315 157.834530 245.09 332.345470 0.778063
=HYPERLINK("http://www.godatabase.org/cgi-bin/go.cgi?query=GO:0044260&auto_wild_cards=yes&view=query&action=query&search_constraint=terms"	GO:0044260_cellular_macromolecule_metabolic_process) 1447 11 1.250247 -0.620268 316 158.365885 245.95 333.534115 0.778323
=HYPERLINK("http://www.godatabase.org/cgi-bin/go.cgi?query=GO:0032870&auto_wild_cards=yes&view=query&action=query&search_constraint=terms"	GO:0032870_cellular_response_to_hormone_stimulus) 45 1 3.654762 -0.617954 319 159.533814 247.41 335.286186 0.775580
=HYPERLINK("http://www.godatabase.org/cgi-bin/go.cgi?query=GO:0043623&auto_wild_cards=yes&view=query&action=query&search_constraint=terms"	GO:0043623_cellular_protein_complex_assembly) 45 1 3.654762 -0.617954 319 159.533814 247.41 335.286186 0.775580
=HYPERLINK("http://www.godatabase.org/cgi-bin/go.cgi?query=GO:0046546&auto_wild_cards=yes&view=query&action=query&search_constraint=terms"	GO:0046546_development_of_primary_male_sexual_characteristics) 45 1 3.654762 -0.617954 319 159.533814 247.41 335.286186 0.775580
=HYPERLINK("http://www.godatabase.org/cgi-bin/go.cgi?query=GO:0008285&auto_wild_cards=yes&view=query&action=query&search_constraint=terms"	GO:0008285_negative_regulation_of_cell_proliferation) 155 2 2.122120 -0.615154 321 159.849509 247.83 335.810491 0.772056
=HYPERLINK("http://www.godatabase.org/cgi-bin/go.cgi?query=GO:0022402&auto_wild_cards=yes&view=query&action=query&search_constraint=terms"	GO:0022402_cell_cycle_process) 155 2 2.122120 -0.615154 321 159.849509 247.83 335.810491 0.772056
=HYPERLINK("http://www.godatabase.org/cgi-bin/go.cgi?query=GO:0048518&auto_wild_cards=yes&view=query&action=query&search_constraint=terms"	GO:0048518_positive_regulation_of_biological_process) 995 8 1.322326 -0.611481 322 160.076296 248.15 336.223704 0.770652
=HYPERLINK("http://www.godatabase.org/cgi-bin/go.cgi?query=GO:0006807&auto_wild_cards=yes&view=query&action=query&search_constraint=terms"	GO:0006807_nitrogen_compound_metabolic_process) 1147 9 1.290478 -0.609745 323 160.307448 248.42 336.532552 0.769102
=HYPERLINK("http://www.godatabase.org/cgi-bin/go.cgi?query=GO:0042063&auto_wild_cards=yes&view=query&action=query&search_constraint=terms"	GO:0042063_gliogenesis) 46 1 3.575311 -0.609636 325 161.845285 250.45 339.054715 0.770615
=HYPERLINK("http://www.godatabase.org/cgi-bin/go.cgi?query=GO:0051098&auto_wild_cards=yes&view=query&action=query&search_constraint=terms"	GO:0051098_regulation_of_binding) 46 1 3.575311 -0.609636 325 161.845285 250.45 339.054715 0.770615
=HYPERLINK("http://www.godatabase.org/cgi-bin/go.cgi?query=GO:0006350&auto_wild_cards=yes&view=query&action=query&search_constraint=terms"	GO:0006350_transcription) 701 6 1.407683 -0.609558 326 161.994462 250.58 339.165538 0.768650
=HYPERLINK("http://www.godatabase.org/cgi-bin/go.cgi?query=GO:0044267&auto_wild_cards=yes&view=query&action=query&search_constraint=terms"	GO:0044267_cellular_protein_metabolic_process) 559 5 1.471058 -0.606553 327 162.413210 251.18 339.946790 0.768135
=HYPERLINK("http://www.godatabase.org/cgi-bin/go.cgi?query=GO:0044249&auto_wild_cards=yes&view=query&action=query&search_constraint=terms"	GO:0044249_cellular_biosynthetic_process) 1150 9 1.287112 -0.605159 328 162.580174 251.45 340.319826 0.766616
=HYPERLINK("http://www.godatabase.org/cgi-bin/go.cgi?query=GO:0045619&auto_wild_cards=yes&view=query&action=query&search_constraint=terms"	GO:0045619_regulation_of_lymphocyte_differentiation) 47 1 3.499240 -0.601523 329 164.758833 254.58 344.401167 0.773799
=HYPERLINK("http://www.godatabase.org/cgi-bin/go.cgi?query=GO:0006139&auto_wild_cards=yes&view=query&action=query&search_constraint=terms"	GO:0006139_nucleobase__nucleoside__nucleotide_and_nucleic_acid_metabolic_process) 1002 8 1.313088 -0.600211 330 164.886320 254.69 344.493680 0.771788
=HYPERLINK("http://www.godatabase.org/cgi-bin/go.cgi?query=GO:0007417&auto_wild_cards=yes&view=query&action=query&search_constraint=terms"	GO:0007417_central_nervous_system_development) 287 3 1.719139 -0.598378 331 164.942747 254.83 344.717253 0.769879
=HYPERLINK("http://www.godatabase.org/cgi-bin/go.cgi?query=GO:0051128&auto_wild_cards=yes&view=query&action=query&search_constraint=terms"	GO:0051128_regulation_of_cellular_component_organization) 160 2 2.055804 -0.595222 332 165.227700 255.17 345.112300 0.768584
=HYPERLINK("http://www.godatabase.org/cgi-bin/go.cgi?query=GO:0007498&auto_wild_cards=yes&view=query&action=query&search_constraint=terms"	GO:0007498_mesoderm_development) 48 1 3.426339 -0.593605 335 166.524030 256.79 347.055970 0.766537
=HYPERLINK("http://www.godatabase.org/cgi-bin/go.cgi?query=GO:0019318&auto_wild_cards=yes&view=query&action=query&search_constraint=terms"	GO:0019318_hexose_metabolic_process) 48 1 3.426339 -0.593605 335 166.524030 256.79 347.055970 0.766537
=HYPERLINK("http://www.godatabase.org/cgi-bin/go.cgi?query=GO:0032269&auto_wild_cards=yes&view=query&action=query&search_constraint=terms"	GO:0032269_negative_regulation_of_cellular_protein_metabolic_process) 48 1 3.426339 -0.593605 335 166.524030 256.79 347.055970 0.766537
=HYPERLINK("http://www.godatabase.org/cgi-bin/go.cgi?query=GO:0019220&auto_wild_cards=yes&view=query&action=query&search_constraint=terms"	GO:0019220_regulation_of_phosphate_metabolic_process) 165 2 1.993506 -0.576128 337 171.492678 263.46 355.427322 0.781780
=HYPERLINK("http://www.godatabase.org/cgi-bin/go.cgi?query=GO:0051174&auto_wild_cards=yes&view=query&action=query&search_constraint=terms"	GO:0051174_regulation_of_phosphorus_metabolic_process) 165 2 1.993506 -0.576128 337 171.492678 263.46 355.427322 0.781780
=HYPERLINK("http://www.godatabase.org/cgi-bin/go.cgi?query=GO:0010604&auto_wild_cards=yes&view=query&action=query&search_constraint=terms"	GO:0010604_positive_regulation_of_macromolecule_metabolic_process) 433 4 1.519301 -0.574200 338 171.782427 264.08 356.377573 0.781302
=HYPERLINK("http://www.godatabase.org/cgi-bin/go.cgi?query=GO:0032583&auto_wild_cards=yes&view=query&action=query&search_constraint=terms"	GO:0032583_regulation_of_gene-specific_transcription) 51 1 3.224790 -0.570946 340 173.935338 266.66 359.384662 0.784294
=HYPERLINK("http://www.godatabase.org/cgi-bin/go.cgi?query=GO:0032880&auto_wild_cards=yes&view=query&action=query&search_constraint=terms"	GO:0032880_regulation_of_protein_localization) 51 1 3.224790 -0.570946 340 173.935338 266.66 359.384662 0.784294
=HYPERLINK("http://www.godatabase.org/cgi-bin/go.cgi?query=GO:0006357&auto_wild_cards=yes&view=query&action=query&search_constraint=terms"	GO:0006357_regulation_of_transcription_from_RNA_polymerase_II_promoter) 435 4 1.512315 -0.569702 341 174.063469 266.78 359.496531 0.782346
=HYPERLINK("http://www.godatabase.org/cgi-bin/go.cgi?query=GO:0009058&auto_wild_cards=yes&view=query&action=query&search_constraint=terms"	GO:0009058_biosynthetic_process) 1175 9 1.259726 -0.568015 342 174.513532 267.39 360.266468 0.781842
=HYPERLINK("http://www.godatabase.org/cgi-bin/go.cgi?query=GO:0043283&auto_wild_cards=yes&view=query&action=query&search_constraint=terms"	GO:0043283_biopolymer_metabolic_process) 1490 11 1.214166 -0.560920 343 175.512096 268.81 362.107904 0.783703
=HYPERLINK("http://www.godatabase.org/cgi-bin/go.cgi?query=GO:0030031&auto_wild_cards=yes&view=query&action=query&search_constraint=terms"	GO:0030031_cell_projection_assembly) 53 1 3.103100 -0.556682 345 177.721314 271.35 364.978686 0.786522
=HYPERLINK("http://www.godatabase.org/cgi-bin/go.cgi?query=GO:0051248&auto_wild_cards=yes&view=query&action=query&search_constraint=terms"	GO:0051248_negative_regulation_of_protein_metabolic_process) 53 1 3.103100 -0.556682 345 177.721314 271.35 364.978686 0.786522
=HYPERLINK("http://www.godatabase.org/cgi-bin/go.cgi?query=GO:0006366&auto_wild_cards=yes&view=query&action=query&search_constraint=terms"	GO:0006366_transcription_from_RNA_polymerase_II_promoter) 444 4 1.481660 -0.549901 346 178.434608 272.4 366.365392 0.787283
=HYPERLINK("http://www.godatabase.org/cgi-bin/go.cgi?query=GO:0006091&auto_wild_cards=yes&view=query&action=query&search_constraint=terms"	GO:0006091_generation_of_precursor_metabolites_and_energy) 54 1 3.045635 -0.549783 352 180.371325 274.74 369.108675 0.780511
=HYPERLINK("http://www.godatabase.org/cgi-bin/go.cgi?query=GO:0006164&auto_wild_cards=yes&view=query&action=query&search_constraint=terms"	GO:0006164_purine_nucleotide_biosynthetic_process) 54 1 3.045635 -0.549783 352 180.371325 274.74 369.108675 0.780511
=HYPERLINK("http://www.godatabase.org/cgi-bin/go.cgi?query=GO:0007265&auto_wild_cards=yes&view=query&action=query&search_constraint=terms"	GO:0007265_Ras_protein_signal_transduction) 54 1 3.045635 -0.549783 352 180.371325 274.74 369.108675 0.780511
=HYPERLINK("http://www.godatabase.org/cgi-bin/go.cgi?query=GO:0009566&auto_wild_cards=yes&view=query&action=query&search_constraint=terms"	GO:0009566_fertilization) 54 1 3.045635 -0.549783 352 180.371325 274.74 369.108675 0.780511
=HYPERLINK("http://www.godatabase.org/cgi-bin/go.cgi?query=GO:0043405&auto_wild_cards=yes&view=query&action=query&search_constraint=terms"	GO:0043405_regulation_of_MAP_kinase_activity) 54 1 3.045635 -0.549783 352 180.371325 274.74 369.108675 0.780511
=HYPERLINK("http://www.godatabase.org/cgi-bin/go.cgi?query=GO:0044271&auto_wild_cards=yes&view=query&action=query&search_constraint=terms"	GO:0044271_nitrogen_compound_biosynthetic_process) 54 1 3.045635 -0.549783 352 180.371325 274.74 369.108675 0.780511
=HYPERLINK("http://www.godatabase.org/cgi-bin/go.cgi?query=GO:0010926&auto_wild_cards=yes&view=query&action=query&search_constraint=terms"	GO:0010926_anatomical_structure_formation) 447 4 1.471716 -0.543457 353 181.325019 276.04 370.754981 0.781983
=HYPERLINK("http://www.godatabase.org/cgi-bin/go.cgi?query=GO:0007126&auto_wild_cards=yes&view=query&action=query&search_constraint=terms"	GO:0007126_meiosis) 55 1 2.990260 -0.543032 357 182.840961 277.67 372.499039 0.777787
=HYPERLINK("http://www.godatabase.org/cgi-bin/go.cgi?query=GO:0043434&auto_wild_cards=yes&view=query&action=query&search_constraint=terms"	GO:0043434_response_to_peptide_hormone_stimulus) 55 1 2.990260 -0.543032 357 182.840961 277.67 372.499039 0.777787
=HYPERLINK("http://www.godatabase.org/cgi-bin/go.cgi?query=GO:0048568&auto_wild_cards=yes&view=query&action=query&search_constraint=terms"	GO:0048568_embryonic_organ_development) 55 1 2.990260 -0.543032 357 182.840961 277.67 372.499039 0.777787
=HYPERLINK("http://www.godatabase.org/cgi-bin/go.cgi?query=GO:0051327&auto_wild_cards=yes&view=query&action=query&search_constraint=terms"	GO:0051327_M_phase_of_meiotic_cell_cycle) 55 1 2.990260 -0.543032 357 182.840961 277.67 372.499039 0.777787
=HYPERLINK("http://www.godatabase.org/cgi-bin/go.cgi?query=GO:0051094&auto_wild_cards=yes&view=query&action=query&search_constraint=terms"	GO:0051094_positive_regulation_of_developmental_process) 308 3 1.601925 -0.541455 358 183.063011 277.85 372.636989 0.776117
=HYPERLINK("http://www.godatabase.org/cgi-bin/go.cgi?query=GO:0016310&auto_wild_cards=yes&view=query&action=query&search_constraint=terms"	GO:0016310_phosphorylation) 309 3 1.596741 -0.538898 359 183.801334 278.73 373.658666 0.776407
=HYPERLINK("http://www.godatabase.org/cgi-bin/go.cgi?query=GO:0001708&auto_wild_cards=yes&view=query&action=query&search_constraint=terms"	GO:0001708_cell_fate_specification) 56 1 2.936862 -0.536423 361 186.469749 282.18 377.890251 0.781662
=HYPERLINK("http://www.godatabase.org/cgi-bin/go.cgi?query=GO:0051321&auto_wild_cards=yes&view=query&action=query&search_constraint=terms"	GO:0051321_meiotic_cell_cycle) 56 1 2.936862 -0.536423 361 186.469749 282.18 377.890251 0.781662
=HYPERLINK("http://www.godatabase.org/cgi-bin/go.cgi?query=GO:0007166&auto_wild_cards=yes&view=query&action=query&search_constraint=terms"	GO:0007166_cell_surface_receptor_linked_signal_transduction) 597 5 1.377423 -0.532323 362 186.652501 282.54 378.427499 0.780497
=HYPERLINK("http://www.godatabase.org/cgi-bin/go.cgi?query=GO:0048522&auto_wild_cards=yes&view=query&action=query&search_constraint=terms"	GO:0048522_positive_regulation_of_cellular_process) 895 7 1.286313 -0.531863 363 186.672839 282.6 378.527161 0.778512
=HYPERLINK("http://www.godatabase.org/cgi-bin/go.cgi?query=GO:0010556&auto_wild_cards=yes&view=query&action=query&search_constraint=terms"	GO:0010556_regulation_of_macromolecule_biosynthetic_process) 745 6 1.324545 -0.531800 364 186.867371 282.76 378.652629 0.776813
=HYPERLINK("http://www.godatabase.org/cgi-bin/go.cgi?query=GO:0033365&auto_wild_cards=yes&view=query&action=query&search_constraint=terms"	GO:0033365_protein_localization_in_organelle) 57 1 2.885338 -0.529952 366 189.523128 285.78 382.036872 0.780820
=HYPERLINK("http://www.godatabase.org/cgi-bin/go.cgi?query=GO:0045444&auto_wild_cards=yes&view=query&action=query&search_constraint=terms"	GO:0045444_fat_cell_differentiation) 57 1 2.885338 -0.529952 366 189.523128 285.78 382.036872 0.780820
=HYPERLINK("http://www.godatabase.org/cgi-bin/go.cgi?query=GO:0034622&auto_wild_cards=yes&view=query&action=query&search_constraint=terms"	GO:0034622_cellular_macromolecular_complex_assembly) 58 1 2.835591 -0.523613 367 190.617441 287.07 383.522559 0.782207
=HYPERLINK("http://www.godatabase.org/cgi-bin/go.cgi?query=GO:0045184&auto_wild_cards=yes&view=query&action=query&search_constraint=terms"	GO:0045184_establishment_of_protein_localization) 180 2 1.827381 -0.523375 368 190.760228 287.19 383.619772 0.780408
=HYPERLINK("http://www.godatabase.org/cgi-bin/go.cgi?query=GO:0034645&auto_wild_cards=yes&view=query&action=query&search_constraint=terms"	GO:0034645_cellular_macromolecule_biosynthetic_process) 901 7 1.277747 -0.522711 369 190.888283 287.34 383.791717 0.778699
=HYPERLINK("http://www.godatabase.org/cgi-bin/go.cgi?query=GO:0016055&auto_wild_cards=yes&view=query&action=query&search_constraint=terms"	GO:0016055_Wnt_receptor_signaling_pathway) 59 1 2.787530 -0.517403 371 192.552698 289.71 386.867302 0.780889
=HYPERLINK("http://www.godatabase.org/cgi-bin/go.cgi?query=GO:0050870&auto_wild_cards=yes&view=query&action=query&search_constraint=terms"	GO:0050870_positive_regulation_of_T_cell_activation) 59 1 2.787530 -0.517403 371 192.552698 289.71 386.867302 0.780889
=HYPERLINK("http://www.godatabase.org/cgi-bin/go.cgi?query=GO:0019219&auto_wild_cards=yes&view=query&action=query&search_constraint=terms"	GO:0019219_regulation_of_nucleobase__nucleoside__nucleotide_and_nucleic_acid_metabolic_process) 757 6 1.303548 -0.512208 372 193.286905 290.66 388.033095 0.781344
=HYPERLINK("http://www.godatabase.org/cgi-bin/go.cgi?query=GO:0009059&auto_wild_cards=yes&view=query&action=query&search_constraint=terms"	GO:0009059_macromolecule_biosynthetic_process) 910 7 1.265110 -0.509238 373 194.040721 291.54 389.039279 0.781609
=HYPERLINK("http://www.godatabase.org/cgi-bin/go.cgi?query=GO:0007165&auto_wild_cards=yes&view=query&action=query&search_constraint=terms"	GO:0007165_signal_transduction) 915 7 1.258197 -0.501882 374 195.801076 293.84 391.878924 0.785668
=HYPERLINK("http://www.godatabase.org/cgi-bin/go.cgi?query=GO:0022604&auto_wild_cards=yes&view=query&action=query&search_constraint=terms"	GO:0022604_regulation_of_cell_morphogenesis) 62 1 2.652650 -0.499496 375 197.595151 296.36 395.124849 0.790293
=HYPERLINK("http://www.godatabase.org/cgi-bin/go.cgi?query=GO:0007369&auto_wild_cards=yes&view=query&action=query&search_constraint=terms"	GO:0007369_gastrulation) 63 1 2.610544 -0.493757 378 199.261994 298.39 397.518006 0.789392
=HYPERLINK("http://www.godatabase.org/cgi-bin/go.cgi?query=GO:0009165&auto_wild_cards=yes&view=query&action=query&search_constraint=terms"	GO:0009165_nucleotide_biosynthetic_process) 63 1 2.610544 -0.493757 378 199.261994 298.39 397.518006 0.789392
=HYPERLINK("http://www.godatabase.org/cgi-bin/go.cgi?query=GO:0051216&auto_wild_cards=yes&view=query&action=query&search_constraint=terms"	GO:0051216_cartilage_development) 63 1 2.610544 -0.493757 378 199.261994 298.39 397.518006 0.789392
=HYPERLINK("http://www.godatabase.org/cgi-bin/go.cgi?query=GO:0080090&auto_wild_cards=yes&view=query&action=query&search_constraint=terms"	GO:0080090_regulation_of_primary_metabolic_process) 926 7 1.243251 -0.486019 379 201.215781 301.08 400.944219 0.794406
=HYPERLINK("http://www.godatabase.org/cgi-bin/go.cgi?query=GO:0043086&auto_wild_cards=yes&view=query&action=query&search_constraint=terms"	GO:0043086_negative_regulation_of_catalytic_activity) 65 1 2.530220 -0.482598 380 202.442400 302.58 402.717600 0.796263
=HYPERLINK("http://www.godatabase.org/cgi-bin/go.cgi?query=GO:0046907&auto_wild_cards=yes&view=query&action=query&search_constraint=terms"	GO:0046907_intracellular_transport) 194 2 1.695508 -0.479509 381 202.770625 302.98 403.189375 0.795223
=HYPERLINK("http://www.godatabase.org/cgi-bin/go.cgi?query=GO:0010468&auto_wild_cards=yes&view=query&action=query&search_constraint=terms"	GO:0010468_regulation_of_gene_expression) 778 6 1.268362 -0.479468 382 202.948704 303.12 403.291296 0.793508
=HYPERLINK("http://www.godatabase.org/cgi-bin/go.cgi?query=GO:0007507&auto_wild_cards=yes&view=query&action=query&search_constraint=terms"	GO:0007507_heart_development) 195 2 1.686813 -0.476552 383 204.706351 305.27 405.833649 0.797050
=HYPERLINK("http://www.godatabase.org/cgi-bin/go.cgi?query=GO:0060255&auto_wild_cards=yes&view=query&action=query&search_constraint=terms"	GO:0060255_regulation_of_macromolecule_metabolic_process) 936 7 1.229968 -0.471972 384 205.142329 305.74 406.337671 0.796198
=HYPERLINK("http://www.godatabase.org/cgi-bin/go.cgi?query=GO:0002009&auto_wild_cards=yes&view=query&action=query&search_constraint=terms"	GO:0002009_morphogenesis_of_an_epithelium) 198 2 1.661255 -0.467816 386 207.083261 308.11 409.136739 0.798212
=HYPERLINK("http://www.godatabase.org/cgi-bin/go.cgi?query=GO:0060429&auto_wild_cards=yes&view=query&action=query&search_constraint=terms"	GO:0060429_epithelium_development) 198 2 1.661255 -0.467816 386 207.083261 308.11 409.136739 0.798212
=HYPERLINK("http://www.godatabase.org/cgi-bin/go.cgi?query=GO:0034962&auto_wild_cards=yes&view=query&action=query&search_constraint=terms"	GO:0034962_cellular_biopolymer_catabolic_process) 68 1 2.418592 -0.466617 388 207.965684 309.25 410.534316 0.797036
=HYPERLINK("http://www.godatabase.org/cgi-bin/go.cgi?query=GO:0042692&auto_wild_cards=yes&view=query&action=query&search_constraint=terms"	GO:0042692_muscle_cell_differentiation) 68 1 2.418592 -0.466617 388 207.965684 309.25 410.534316 0.797036
=HYPERLINK("http://www.godatabase.org/cgi-bin/go.cgi?query=GO:0008406&auto_wild_cards=yes&view=query&action=query&search_constraint=terms"	GO:0008406_gonad_development) 70 1 2.349490 -0.456431 390 210.999696 313.13 415.260304 0.802897
=HYPERLINK("http://www.godatabase.org/cgi-bin/go.cgi?query=GO:0048592&auto_wild_cards=yes&view=query&action=query&search_constraint=terms"	GO:0048592_eye_morphogenesis) 70 1 2.349490 -0.456431 390 210.999696 313.13 415.260304 0.802897
=HYPERLINK("http://www.godatabase.org/cgi-bin/go.cgi?query=GO:0043170&auto_wild_cards=yes&view=query&action=query&search_constraint=terms"	GO:0043170_macromolecule_metabolic_process) 1576 11 1.147911 -0.455211 391 211.173546 313.34 415.506454 0.801381
=HYPERLINK("http://www.godatabase.org/cgi-bin/go.cgi?query=GO:0006913&auto_wild_cards=yes&view=query&action=query&search_constraint=terms"	GO:0006913_nucleocytoplasmic_transport) 71 1 2.316398 -0.451471 392 212.942069 315.28 417.617931 0.804286
=HYPERLINK("http://www.godatabase.org/cgi-bin/go.cgi?query=GO:0022607&auto_wild_cards=yes&view=query&action=query&search_constraint=terms"	GO:0022607_cellular_component_assembly) 204 2 1.612395 -0.450918 393 213.170191 315.49 417.809809 0.802774
=HYPERLINK("http://www.godatabase.org/cgi-bin/go.cgi?query=GO:0021915&auto_wild_cards=yes&view=query&action=query&search_constraint=terms"	GO:0021915_neural_tube_development) 72 1 2.284226 -0.446596 396 216.197899 319.17 422.142101 0.805985
=HYPERLINK("http://www.godatabase.org/cgi-bin/go.cgi?query=GO:0030879&auto_wild_cards=yes&view=query&action=query&search_constraint=terms"	GO:0030879_mammary_gland_development) 72 1 2.284226 -0.446596 396 216.197899 319.17 422.142101 0.805985
=HYPERLINK("http://www.godatabase.org/cgi-bin/go.cgi?query=GO:0051169&auto_wild_cards=yes&view=query&action=query&search_constraint=terms"	GO:0051169_nuclear_transport) 72 1 2.284226 -0.446596 396 216.197899 319.17 422.142101 0.805985
=HYPERLINK("http://www.godatabase.org/cgi-bin/go.cgi?query=GO:0048869&auto_wild_cards=yes&view=query&action=query&search_constraint=terms"	GO:0048869_cellular_developmental_process) 1113 8 1.182133 -0.443306 397 216.482282 319.45 422.417718 0.804660
=HYPERLINK("http://www.godatabase.org/cgi-bin/go.cgi?query=GO:0006163&auto_wild_cards=yes&view=query&action=query&search_constraint=terms"	GO:0006163_purine_nucleotide_metabolic_process) 73 1 2.252935 -0.441803 398 217.707457 321.04 424.372543 0.806633
=HYPERLINK("http://www.godatabase.org/cgi-bin/go.cgi?query=GO:0008284&auto_wild_cards=yes&view=query&action=query&search_constraint=terms"	GO:0008284_positive_regulation_of_cell_proliferation) 208 2 1.581387 -0.440061 399 218.300505 321.77 425.239495 0.806441
=HYPERLINK("http://www.godatabase.org/cgi-bin/go.cgi?query=GO:0048468&auto_wild_cards=yes&view=query&action=query&search_constraint=terms"	GO:0048468_cell_development) 654 5 1.257372 -0.436845 400 219.026401 322.71 426.393599 0.806775
=HYPERLINK("http://www.godatabase.org/cgi-bin/go.cgi?query=GO:0019538&auto_wild_cards=yes&view=query&action=query&search_constraint=terms"	GO:0019538_protein_metabolic_process) 655 5 1.255453 -0.435322 401 219.075142 322.84 426.604858 0.805087
=HYPERLINK("http://www.godatabase.org/cgi-bin/go.cgi?query=GO:0016043&auto_wild_cards=yes&view=query&action=query&search_constraint=terms"	GO:0016043_cellular_component_organization) 964 7 1.194243 -0.434462 402 219.117012 322.93 426.742988 0.803308
=HYPERLINK("http://www.godatabase.org/cgi-bin/go.cgi?query=GO:0044265&auto_wild_cards=yes&view=query&action=query&search_constraint=terms"	GO:0044265_cellular_macromolecule_catabolic_process) 75 1 2.192857 -0.432458 403 220.045375 324.13 428.214625 0.804293
=HYPERLINK("http://www.godatabase.org/cgi-bin/go.cgi?query=GO:0006508&auto_wild_cards=yes&view=query&action=query&search_constraint=terms"	GO:0006508_proteolysis) 76 1 2.164004 -0.427900 406 221.848721 326.09 430.331279 0.803177
=HYPERLINK("http://www.godatabase.org/cgi-bin/go.cgi?query=GO:0009725&auto_wild_cards=yes&view=query&action=query&search_constraint=terms"	GO:0009725_response_to_hormone_stimulus) 76 1 2.164004 -0.427900 406 221.848721 326.09 430.331279 0.803177
=HYPERLINK("http://www.godatabase.org/cgi-bin/go.cgi?query=GO:0034621&auto_wild_cards=yes&view=query&action=query&search_constraint=terms"	GO:0034621_cellular_macromolecular_complex_subunit_organization) 76 1 2.164004 -0.427900 406 221.848721 326.09 430.331279 0.803177
=HYPERLINK("http://www.godatabase.org/cgi-bin/go.cgi?query=GO:0006461&auto_wild_cards=yes&view=query&action=query&search_constraint=terms"	GO:0006461_protein_complex_assembly) 78 1 2.108516 -0.419005 409 224.768132 329.39 434.011868 0.805355
=HYPERLINK("http://www.godatabase.org/cgi-bin/go.cgi?query=GO:0051251&auto_wild_cards=yes&view=query&action=query&search_constraint=terms"	GO:0051251_positive_regulation_of_lymphocyte_activation) 78 1 2.108516 -0.419005 409 224.768132 329.39 434.011868 0.805355
=HYPERLINK("http://www.godatabase.org/cgi-bin/go.cgi?query=GO:0070271&auto_wild_cards=yes&view=query&action=query&search_constraint=terms"	GO:0070271_protein_complex_biogenesis) 78 1 2.108516 -0.419005 409 224.768132 329.39 434.011868 0.805355
=HYPERLINK("http://www.godatabase.org/cgi-bin/go.cgi?query=GO:0044092&auto_wild_cards=yes&view=query&action=query&search_constraint=terms"	GO:0044092_negative_regulation_of_molecular_function) 80 1 2.055804 -0.410391 410 227.799087 333.21 438.620913 0.812707
=HYPERLINK("http://www.godatabase.org/cgi-bin/go.cgi?query=GO:0001701&auto_wild_cards=yes&view=query&action=query&search_constraint=terms"	GO:0001701_in_utero_embryonic_development) 221 2 1.488365 -0.406864 411 228.340629 333.92 439.499371 0.812457
=HYPERLINK("http://www.godatabase.org/cgi-bin/go.cgi?query=GO:0051641&auto_wild_cards=yes&view=query&action=query&search_constraint=terms"	GO:0051641_cellular_localization) 370 3 1.333494 -0.405122 412 228.848815 334.6 440.351185 0.812136
=HYPERLINK("http://www.godatabase.org/cgi-bin/go.cgi?query=GO:0002696&auto_wild_cards=yes&view=query&action=query&search_constraint=terms"	GO:0002696_positive_regulation_of_leukocyte_activation) 82 1 2.005662 -0.402044 415 230.620588 336.61 442.599412 0.811108
=HYPERLINK("http://www.godatabase.org/cgi-bin/go.cgi?query=GO:0007411&auto_wild_cards=yes&view=query&action=query&search_constraint=terms"	GO:0007411_axon_guidance) 82 1 2.005662 -0.402044 415 230.620588 336.61 442.599412 0.811108
=HYPERLINK("http://www.godatabase.org/cgi-bin/go.cgi?query=GO:0045664&auto_wild_cards=yes&view=query&action=query&search_constraint=terms"	GO:0045664_regulation_of_neuron_differentiation) 82 1 2.005662 -0.402044 415 230.620588 336.61 442.599412 0.811108
=HYPERLINK("http://www.godatabase.org/cgi-bin/go.cgi?query=GO:0006325&auto_wild_cards=yes&view=query&action=query&search_constraint=terms"	GO:0006325_chromatin_organization) 83 1 1.981497 -0.397966 417 232.548145 338.65 444.751855 0.812110
=HYPERLINK("http://www.godatabase.org/cgi-bin/go.cgi?query=GO:0050867&auto_wild_cards=yes&view=query&action=query&search_constraint=terms"	GO:0050867_positive_regulation_of_cell_activation) 83 1 1.981497 -0.397966 417 232.548145 338.65 444.751855 0.812110
=HYPERLINK("http://www.godatabase.org/cgi-bin/go.cgi?query=GO:0045137&auto_wild_cards=yes&view=query&action=query&search_constraint=terms"	GO:0045137_development_of_primary_sexual_characteristics) 84 1 1.957908 -0.393951 418 233.181093 339.53 445.878907 0.812273
=HYPERLINK("http://www.godatabase.org/cgi-bin/go.cgi?query=GO:0000279&auto_wild_cards=yes&view=query&action=query&search_constraint=terms"	GO:0000279_M_phase) 85 1 1.934874 -0.389996 419 234.546850 341.19 447.833150 0.814296
=HYPERLINK("http://www.godatabase.org/cgi-bin/go.cgi?query=GO:0006605&auto_wild_cards=yes&view=query&action=query&search_constraint=terms"	GO:0006605_protein_targeting) 86 1 1.912375 -0.386100 423 237.164291 343.92 450.675709 0.813050
=HYPERLINK("http://www.godatabase.org/cgi-bin/go.cgi?query=GO:0032504&auto_wild_cards=yes&view=query&action=query&search_constraint=terms"	GO:0032504_multicellular_organism_reproduction) 86 1 1.912375 -0.386100 423 237.164291 343.92 450.675709 0.813050
=HYPERLINK("http://www.godatabase.org/cgi-bin/go.cgi?query=GO:0034641&auto_wild_cards=yes&view=query&action=query&search_constraint=terms"	GO:0034641_cellular_nitrogen_compound_metabolic_process) 86 1 1.912375 -0.386100 423 237.164291 343.92 450.675709 0.813050
=HYPERLINK("http://www.godatabase.org/cgi-bin/go.cgi?query=GO:0048609&auto_wild_cards=yes&view=query&action=query&search_constraint=terms"	GO:0048609_reproductive_process_in_a_multicellular_organism) 86 1 1.912375 -0.386100 423 237.164291 343.92 450.675709 0.813050
=HYPERLINK("http://www.godatabase.org/cgi-bin/go.cgi?query=GO:0007178&auto_wild_cards=yes&view=query&action=query&search_constraint=terms"	GO:0007178_transmembrane_receptor_protein_serine_threonine_kinase_signaling_pathway) 87 1 1.890394 -0.382261 425 239.019837 346.45 453.880163 0.815176
=HYPERLINK("http://www.godatabase.org/cgi-bin/go.cgi?query=GO:0022612&auto_wild_cards=yes&view=query&action=query&search_constraint=terms"	GO:0022612_gland_morphogenesis) 87 1 1.890394 -0.382261 425 239.019837 346.45 453.880163 0.815176
=HYPERLINK("http://www.godatabase.org/cgi-bin/go.cgi?query=GO:0043687&auto_wild_cards=yes&view=query&action=query&search_constraint=terms"	GO:0043687_post-translational_protein_modification) 384 3 1.284877 -0.379680 426 239.343872 346.76 454.176128 0.813991
=HYPERLINK("http://www.godatabase.org/cgi-bin/go.cgi?query=GO:0050863&auto_wild_cards=yes&view=query&action=query&search_constraint=terms"	GO:0050863_regulation_of_T_cell_activation) 88 1 1.868912 -0.378479 427 240.407484 348.07 455.732516 0.815152
=HYPERLINK("http://www.godatabase.org/cgi-bin/go.cgi?query=GO:0008152&auto_wild_cards=yes&view=query&action=query&search_constraint=terms"	GO:0008152_metabolic_process) 2133 14 1.079466 -0.378253 428 240.547429 348.19 455.832571 0.813528
=HYPERLINK("http://www.godatabase.org/cgi-bin/go.cgi?query=GO:0044237&auto_wild_cards=yes&view=query&action=query&search_constraint=terms"	GO:0044237_cellular_metabolic_process) 1974 13 1.083098 -0.375483 429 241.092572 348.81 456.527428 0.813077
=HYPERLINK("http://www.godatabase.org/cgi-bin/go.cgi?query=GO:0030324&auto_wild_cards=yes&view=query&action=query&search_constraint=terms"	GO:0030324_lung_development) 90 1 1.827381 -0.371079 430 242.769956 351.04 459.310044 0.816372
=HYPERLINK("http://www.godatabase.org/cgi-bin/go.cgi?query=GO:0006468&auto_wild_cards=yes&view=query&action=query&search_constraint=terms"	GO:0006468_protein_amino_acid_phosphorylation) 237 2 1.387884 -0.369949 432 243.345818 351.81 460.274182 0.814375
=HYPERLINK("http://www.godatabase.org/cgi-bin/go.cgi?query=GO:0044085&auto_wild_cards=yes&view=query&action=query&search_constraint=terms"	GO:0044085_cellular_component_biogenesis) 237 2 1.387884 -0.369949 432 243.345818 351.81 460.274182 0.814375
=HYPERLINK("http://www.godatabase.org/cgi-bin/go.cgi?query=GO:0008544&auto_wild_cards=yes&view=query&action=query&search_constraint=terms"	GO:0008544_epidermis_development) 91 1 1.807300 -0.367458 434 244.806958 353.44 462.073042 0.814378
=HYPERLINK("http://www.godatabase.org/cgi-bin/go.cgi?query=GO:0031399&auto_wild_cards=yes&view=query&action=query&search_constraint=terms"	GO:0031399_regulation_of_protein_modification_process) 91 1 1.807300 -0.367458 434 244.806958 353.44 462.073042 0.814378
=HYPERLINK("http://www.godatabase.org/cgi-bin/go.cgi?query=GO:0042127&auto_wild_cards=yes&view=query&action=query&search_constraint=terms"	GO:0042127_regulation_of_cell_proliferation) 393 3 1.255453 -0.364200 435 244.972824 353.68 462.387176 0.813057
=HYPERLINK("http://www.godatabase.org/cgi-bin/go.cgi?query=GO:0009719&auto_wild_cards=yes&view=query&action=query&search_constraint=terms"	GO:0009719_response_to_endogenous_stimulus) 92 1 1.787655 -0.363888 438 245.785608 354.62 463.454392 0.809635
=HYPERLINK("http://www.godatabase.org/cgi-bin/go.cgi?query=GO:0030217&auto_wild_cards=yes&view=query&action=query&search_constraint=terms"	GO:0030217_T_cell_differentiation) 92 1 1.787655 -0.363888 438 245.785608 354.62 463.454392 0.809635
=HYPERLINK("http://www.godatabase.org/cgi-bin/go.cgi?query=GO:0030323&auto_wild_cards=yes&view=query&action=query&search_constraint=terms"	GO:0030323_respiratory_tube_development) 92 1 1.787655 -0.363888 438 245.785608 354.62 463.454392 0.809635
=HYPERLINK("http://www.godatabase.org/cgi-bin/go.cgi?query=GO:0035107&auto_wild_cards=yes&view=query&action=query&search_constraint=terms"	GO:0035107_appendage_morphogenesis) 93 1 1.768433 -0.360369 441 247.229624 356.07 464.910376 0.807415
=HYPERLINK("http://www.godatabase.org/cgi-bin/go.cgi?query=GO:0035108&auto_wild_cards=yes&view=query&action=query&search_constraint=terms"	GO:0035108_limb_morphogenesis) 93 1 1.768433 -0.360369 441 247.229624 356.07 464.910376 0.807415
=HYPERLINK("http://www.godatabase.org/cgi-bin/go.cgi?query=GO:0065003&auto_wild_cards=yes&view=query&action=query&search_constraint=terms"	GO:0065003_macromolecular_complex_assembly) 93 1 1.768433 -0.360369 441 247.229624 356.07 464.910376 0.807415
=HYPERLINK("http://www.godatabase.org/cgi-bin/go.cgi?query=GO:0048699&auto_wild_cards=yes&view=query&action=query&search_constraint=terms"	GO:0048699_generation_of_neurons) 396 3 1.245942 -0.359185 442 247.494338 356.34 465.185662 0.806199
=HYPERLINK("http://www.godatabase.org/cgi-bin/go.cgi?query=GO:0006753&auto_wild_cards=yes&view=query&action=query&search_constraint=terms"	GO:0006753_nucleoside_phosphate_metabolic_process) 94 1 1.749620 -0.356898 444 249.203400 358.37 467.536600 0.807140
=HYPERLINK("http://www.godatabase.org/cgi-bin/go.cgi?query=GO:0009117&auto_wild_cards=yes&view=query&action=query&search_constraint=terms"	GO:0009117_nucleotide_metabolic_process) 94 1 1.749620 -0.356898 444 249.203400 358.37 467.536600 0.807140
=HYPERLINK("http://www.godatabase.org/cgi-bin/go.cgi?query=GO:0048736&auto_wild_cards=yes&view=query&action=query&search_constraint=terms"	GO:0048736_appendage_development) 96 1 1.713170 -0.350101 447 251.268145 360.6 469.931855 0.806711
=HYPERLINK("http://www.godatabase.org/cgi-bin/go.cgi?query=GO:0060173&auto_wild_cards=yes&view=query&action=query&search_constraint=terms"	GO:0060173_limb_development) 96 1 1.713170 -0.350101 447 251.268145 360.6 469.931855 0.806711
=HYPERLINK("http://www.godatabase.org/cgi-bin/go.cgi?query=GO:0060249&auto_wild_cards=yes&view=query&action=query&search_constraint=terms"	GO:0060249_anatomical_structure_homeostasis) 96 1 1.713170 -0.350101 447 251.268145 360.6 469.931855 0.806711
=HYPERLINK("http://www.godatabase.org/cgi-bin/go.cgi?query=GO:0060541&auto_wild_cards=yes&view=query&action=query&search_constraint=terms"	GO:0060541_respiratory_system_development) 98 1 1.678207 -0.343487 448 253.528227 363.16 472.791773 0.810625
=HYPERLINK("http://www.godatabase.org/cgi-bin/go.cgi?query=GO:0048513&auto_wild_cards=yes&view=query&action=query&search_constraint=terms"	GO:0048513_organ_development) 1365 9 1.084380 -0.341212 449 253.863323 363.51 473.156677 0.809599
=HYPERLINK("http://www.godatabase.org/cgi-bin/go.cgi?query=GO:0009790&auto_wild_cards=yes&view=query&action=query&search_constraint=terms"	GO:0009790_embryonic_development) 567 4 1.160242 -0.338611 450 255.646441 365.54 475.433559 0.812311
=HYPERLINK("http://www.godatabase.org/cgi-bin/go.cgi?query=GO:0030163&auto_wild_cards=yes&view=query&action=query&search_constraint=terms"	GO:0030163_protein_catabolic_process) 101 1 1.628359 -0.333895 451 257.472032 367.55 477.627968 0.814967
=HYPERLINK("http://www.godatabase.org/cgi-bin/go.cgi?query=GO:0009966&auto_wild_cards=yes&view=query&action=query&search_constraint=terms"	GO:0009966_regulation_of_signal_transduction) 256 2 1.284877 -0.330997 452 257.938243 368.11 478.281757 0.814403
=HYPERLINK("http://www.godatabase.org/cgi-bin/go.cgi?query=GO:0030036&auto_wild_cards=yes&view=query&action=query&search_constraint=terms"	GO:0030036_actin_cytoskeleton_organization) 102 1 1.612395 -0.330782 453 258.269872 368.48 478.690128 0.813422
=HYPERLINK("http://www.godatabase.org/cgi-bin/go.cgi?query=GO:0006355&auto_wild_cards=yes&view=query&action=query&search_constraint=terms"	GO:0006355_regulation_of_transcription__DNA-dependent) 575 4 1.144099 -0.327998 454 258.943182 369.06 479.176818 0.812907
=HYPERLINK("http://www.godatabase.org/cgi-bin/go.cgi?query=GO:0051179&auto_wild_cards=yes&view=query&action=query&search_constraint=terms"	GO:0051179_localization) 1058 7 1.088138 -0.326333 455 260.359820 370.48 480.600180 0.814242
=HYPERLINK("http://www.godatabase.org/cgi-bin/go.cgi?query=GO:0055086&auto_wild_cards=yes&view=query&action=query&search_constraint=terms"	GO:0055086_nucleobase__nucleoside_and_nucleotide_metabolic_process) 104 1 1.581387 -0.324677 456 260.972305 371.21 481.447695 0.814057
=HYPERLINK("http://www.godatabase.org/cgi-bin/go.cgi?query=GO:0030154&auto_wild_cards=yes&view=query&action=query&search_constraint=terms"	GO:0030154_cell_differentiation) 1060 7 1.086085 -0.324304 457 261.123844 371.35 481.576156 0.812582
=HYPERLINK("http://www.godatabase.org/cgi-bin/go.cgi?query=GO:0010467&auto_wild_cards=yes&view=query&action=query&search_constraint=terms"	GO:0010467_gene_expression) 905 6 1.090371 -0.317830 458 263.118507 373.64 484.161493 0.815808
=HYPERLINK("http://www.godatabase.org/cgi-bin/go.cgi?query=GO:0030030&auto_wild_cards=yes&view=query&action=query&search_constraint=terms"	GO:0030030_cell_projection_organization) 263 2 1.250679 -0.317827 459 263.410319 373.9 484.389681 0.814597
=HYPERLINK("http://www.godatabase.org/cgi-bin/go.cgi?query=GO:0022008&auto_wild_cards=yes&view=query&action=query&search_constraint=terms"	GO:0022008_neurogenesis) 423 3 1.166413 -0.317086 460 263.643140 374.14 484.636860 0.813348
=HYPERLINK("http://www.godatabase.org/cgi-bin/go.cgi?query=GO:0045859&auto_wild_cards=yes&view=query&action=query&search_constraint=terms"	GO:0045859_regulation_of_protein_kinase_activity) 107 1 1.537049 -0.315810 461 264.310453 374.89 485.469547 0.813210
=HYPERLINK("http://www.godatabase.org/cgi-bin/go.cgi?query=GO:0030029&auto_wild_cards=yes&view=query&action=query&search_constraint=terms"	GO:0030029_actin_filament-based_process) 109 1 1.508847 -0.310084 462 266.063160 376.81 487.556840 0.815606
=HYPERLINK("http://www.godatabase.org/cgi-bin/go.cgi?query=GO:0051252&auto_wild_cards=yes&view=query&action=query&search_constraint=terms"	GO:0051252_regulation_of_RNA_metabolic_process) 590 4 1.115012 -0.308938 463 266.334161 377.01 487.685839 0.814276
=HYPERLINK("http://www.godatabase.org/cgi-bin/go.cgi?query=GO:0043010&auto_wild_cards=yes&view=query&action=query&search_constraint=terms"	GO:0043010_camera-type_eye_development) 110 1 1.495130 -0.307274 464 267.760089 378.48 489.199911 0.815690
=HYPERLINK("http://www.godatabase.org/cgi-bin/go.cgi?query=GO:0006351&auto_wild_cards=yes&view=query&action=query&search_constraint=terms"	GO:0006351_transcription__DNA-dependent) 594 4 1.107504 -0.304034 465 268.822741 379.54 490.257259 0.816215
=HYPERLINK("http://www.godatabase.org/cgi-bin/go.cgi?query=GO:0032774&auto_wild_cards=yes&view=query&action=query&search_constraint=terms"	GO:0032774_RNA_biosynthetic_process) 595 4 1.105642 -0.302819 466 269.463657 380.14 490.816343 0.815751
=HYPERLINK("http://www.godatabase.org/cgi-bin/go.cgi?query=GO:0043549&auto_wild_cards=yes&view=query&action=query&search_constraint=terms"	GO:0043549_regulation_of_kinase_activity) 112 1 1.468431 -0.301759 468 270.534662 381.22 491.905338 0.814573
=HYPERLINK("http://www.godatabase.org/cgi-bin/go.cgi?query=GO:0051249&auto_wild_cards=yes&view=query&action=query&search_constraint=terms"	GO:0051249_regulation_of_lymphocyte_activation) 112 1 1.468431 -0.301759 468 270.534662 381.22 491.905338 0.814573
=HYPERLINK("http://www.godatabase.org/cgi-bin/go.cgi?query=GO:0032502&auto_wild_cards=yes&view=query&action=query&search_constraint=terms"	GO:0032502_developmental_process) 2060 13 1.037881 -0.299998 469 271.456125 382.16 492.863875 0.814840
=HYPERLINK("http://www.godatabase.org/cgi-bin/go.cgi?query=GO:0006464&auto_wild_cards=yes&view=query&action=query&search_constraint=terms"	GO:0006464_protein_modification_process) 439 3 1.123902 -0.294516 470 273.753807 384.64 495.526193 0.818383
=HYPERLINK("http://www.godatabase.org/cgi-bin/go.cgi?query=GO:0044238&auto_wild_cards=yes&view=query&action=query&search_constraint=terms"	GO:0044238_primary_metabolic_process) 1905 12 1.035996 -0.293896 471 273.912397 384.8 495.687603 0.816985
=HYPERLINK("http://www.godatabase.org/cgi-bin/go.cgi?query=GO:0051338&auto_wild_cards=yes&view=query&action=query&search_constraint=terms"	GO:0051338_regulation_of_transferase_activity) 115 1 1.430124 -0.293736 472 274.526364 385.53 496.533636 0.816801
=HYPERLINK("http://www.godatabase.org/cgi-bin/go.cgi?query=GO:0048646&auto_wild_cards=yes&view=query&action=query&search_constraint=terms"	GO:0048646_anatomical_structure_formation_involved_in_morphogenesis) 277 2 1.187468 -0.293196 473 275.017910 386.11 497.202090 0.816300
=HYPERLINK("http://www.godatabase.org/cgi-bin/go.cgi?query=GO:0046483&auto_wild_cards=yes&view=query&action=query&search_constraint=terms"	GO:0046483_heterocycle_metabolic_process) 116 1 1.417796 -0.291125 475 276.042830 387.24 498.437170 0.815242
=HYPERLINK("http://www.godatabase.org/cgi-bin/go.cgi?query=GO:0048608&auto_wild_cards=yes&view=query&action=query&search_constraint=terms"	GO:0048608_reproductive_structure_development) 116 1 1.417796 -0.291125 475 276.042830 387.24 498.437170 0.815242
=HYPERLINK("http://www.godatabase.org/cgi-bin/go.cgi?query=GO:0065009&auto_wild_cards=yes&view=query&action=query&search_constraint=terms"	GO:0065009_regulation_of_molecular_function) 279 2 1.178955 -0.289852 476 276.777773 388.0 499.222227 0.815126
=HYPERLINK("http://www.godatabase.org/cgi-bin/go.cgi?query=GO:0043933&auto_wild_cards=yes&view=query&action=query&search_constraint=terms"	GO:0043933_macromolecular_complex_subunit_organization) 117 1 1.405678 -0.288546 477 277.241362 388.45 499.658638 0.814361
=HYPERLINK("http://www.godatabase.org/cgi-bin/go.cgi?query=GO:0022403&auto_wild_cards=yes&view=query&action=query&search_constraint=terms"	GO:0022403_cell_cycle_phase) 119 1 1.382053 -0.283479 478 279.829707 391.06 502.290293 0.818117
=HYPERLINK("http://www.godatabase.org/cgi-bin/go.cgi?query=GO:0000902&auto_wild_cards=yes&view=query&action=query&search_constraint=terms"	GO:0000902_cell_morphogenesis) 283 2 1.162292 -0.283288 479 280.103863 391.33 502.556137 0.816973
=HYPERLINK("http://www.godatabase.org/cgi-bin/go.cgi?query=GO:0006996&auto_wild_cards=yes&view=query&action=query&search_constraint=terms"	GO:0006996_organelle_organization) 449 3 1.098871 -0.281229 480 280.640631 391.89 503.139369 0.816437
=HYPERLINK("http://www.godatabase.org/cgi-bin/go.cgi?query=GO:0002694&auto_wild_cards=yes&view=query&action=query&search_constraint=terms"	GO:0002694_regulation_of_leukocyte_activation) 121 1 1.359209 -0.278531 483 283.143077 394.55 505.956923 0.816874
=HYPERLINK("http://www.godatabase.org/cgi-bin/go.cgi?query=GO:0006917&auto_wild_cards=yes&view=query&action=query&search_constraint=terms"	GO:0006917_induction_of_apoptosis) 121 1 1.359209 -0.278531 483 283.143077 394.55 505.956923 0.816874
=HYPERLINK("http://www.godatabase.org/cgi-bin/go.cgi?query=GO:0012502&auto_wild_cards=yes&view=query&action=query&search_constraint=terms"	GO:0012502_induction_of_programmed_cell_death) 121 1 1.359209 -0.278531 483 283.143077 394.55 505.956923 0.816874
=HYPERLINK("http://www.godatabase.org/cgi-bin/go.cgi?query=GO:0006886&auto_wild_cards=yes&view=query&action=query&search_constraint=terms"	GO:0006886_intracellular_protein_transport) 122 1 1.348068 -0.276100 485 285.724986 397.24 508.755014 0.819052
=HYPERLINK("http://www.godatabase.org/cgi-bin/go.cgi?query=GO:0050865&auto_wild_cards=yes&view=query&action=query&search_constraint=terms"	GO:0050865_regulation_of_cell_activation) 122 1 1.348068 -0.276100 485 285.724986 397.24 508.755014 0.819052
=HYPERLINK("http://www.godatabase.org/cgi-bin/go.cgi?query=GO:0007399&auto_wild_cards=yes&view=query&action=query&search_constraint=terms"	GO:0007399_nervous_system_development) 621 4 1.059351 -0.272780 486 285.982892 397.55 509.117108 0.818004
=HYPERLINK("http://www.godatabase.org/cgi-bin/go.cgi?query=GO:0030098&auto_wild_cards=yes&view=query&action=query&search_constraint=terms"	GO:0030098_lymphocyte_differentiation) 124 1 1.326325 -0.271321 487 286.643241 398.34 510.036759 0.817947
=HYPERLINK("http://www.godatabase.org/cgi-bin/go.cgi?query=GO:0043412&auto_wild_cards=yes&view=query&action=query&search_constraint=terms"	GO:0043412_biopolymer_modification) 458 3 1.077277 -0.269777 488 287.279459 398.97 510.660541 0.817561
=HYPERLINK("http://www.godatabase.org/cgi-bin/go.cgi?query=GO:0043062&auto_wild_cards=yes&view=query&action=query&search_constraint=terms"	GO:0043062_extracellular_structure_organization) 125 1 1.315714 -0.268972 489 287.875953 399.6 511.324047 0.817178
=HYPERLINK("http://www.godatabase.org/cgi-bin/go.cgi?query=GO:0009653&auto_wild_cards=yes&view=query&action=query&search_constraint=terms"	GO:0009653_anatomical_structure_morphogenesis) 958 6 1.030048 -0.265839 490 288.366674 400.01 511.653326 0.816347
=HYPERLINK("http://www.godatabase.org/cgi-bin/go.cgi?query=GO:0043285&auto_wild_cards=yes&view=query&action=query&search_constraint=terms"	GO:0043285_biopolymer_catabolic_process) 129 1 1.274917 -0.259841 492 291.042998 402.99 514.937002 0.819085
=HYPERLINK("http://www.godatabase.org/cgi-bin/go.cgi?query=GO:0051276&auto_wild_cards=yes&view=query&action=query&search_constraint=terms"	GO:0051276_chromosome_organization) 129 1 1.274917 -0.259841 492 291.042998 402.99 514.937002 0.819085
=HYPERLINK("http://www.godatabase.org/cgi-bin/go.cgi?query=GO:0032787&auto_wild_cards=yes&view=query&action=query&search_constraint=terms"	GO:0032787_monocarboxylic_acid_metabolic_process) 130 1 1.265110 -0.257621 494 292.225606 404.33 516.434394 0.818482
=HYPERLINK("http://www.godatabase.org/cgi-bin/go.cgi?query=GO:0045165&auto_wild_cards=yes&view=query&action=query&search_constraint=terms"	GO:0045165_cell_fate_commitment) 130 1 1.265110 -0.257621 494 292.225606 404.33 516.434394 0.818482
=HYPERLINK("http://www.godatabase.org/cgi-bin/go.cgi?query=GO:0009887&auto_wild_cards=yes&view=query&action=query&search_constraint=terms"	GO:0009887_organ_morphogenesis) 642 4 1.024700 -0.250558 495 293.624493 405.7 517.775507 0.819596
=HYPERLINK("http://www.godatabase.org/cgi-bin/go.cgi?query=GO:0032989&auto_wild_cards=yes&view=query&action=query&search_constraint=terms"	GO:0032989_cellular_component_morphogenesis) 307 2 1.071429 -0.247131 496 295.138392 407.52 519.901608 0.821613
=HYPERLINK("http://www.godatabase.org/cgi-bin/go.cgi?query=GO:0001654&auto_wild_cards=yes&view=query&action=query&search_constraint=terms"	GO:0001654_eye_development) 136 1 1.209296 -0.244807 497 296.166218 408.68 521.193782 0.822294
=HYPERLINK("http://www.godatabase.org/cgi-bin/go.cgi?query=GO:0009057&auto_wild_cards=yes&view=query&action=query&search_constraint=terms"	GO:0009057_macromolecule_catabolic_process) 137 1 1.200469 -0.242752 498 296.959816 409.46 521.960184 0.822209
=HYPERLINK("http://www.godatabase.org/cgi-bin/go.cgi?query=GO:0016070&auto_wild_cards=yes&view=query&action=query&search_constraint=terms"	GO:0016070_RNA_metabolic_process) 658 4 0.999783 -0.234759 499 299.356024 411.46 523.563976 0.824569
=HYPERLINK("http://www.godatabase.org/cgi-bin/go.cgi?query=GO:0002684&auto_wild_cards=yes&view=query&action=query&search_constraint=terms"	GO:0002684_positive_regulation_of_immune_system_process) 148 1 1.111245 -0.221526 500 303.829227 416.12 528.410773 0.832240
=HYPERLINK("http://www.godatabase.org/cgi-bin/go.cgi?query=GO:0010646&auto_wild_cards=yes&view=query&action=query&search_constraint=terms"	GO:0010646_regulation_of_cell_communication) 330 2 0.996753 -0.217063 501 305.501501 417.72 529.938499 0.833772
=HYPERLINK("http://www.godatabase.org/cgi-bin/go.cgi?query=GO:0010605&auto_wild_cards=yes&view=query&action=query&search_constraint=terms"	GO:0010605_negative_regulation_of_macromolecule_metabolic_process) 331 2 0.993742 -0.215847 502 306.175523 418.47 530.764477 0.833606
=HYPERLINK("http://www.godatabase.org/cgi-bin/go.cgi?query=GO:0031324&auto_wild_cards=yes&view=query&action=query&search_constraint=terms"	GO:0031324_negative_regulation_of_cellular_metabolic_process) 332 2 0.990749 -0.214637 503 306.347947 418.67 530.992053 0.832346
=HYPERLINK("http://www.godatabase.org/cgi-bin/go.cgi?query=GO:0032268&auto_wild_cards=yes&view=query&action=query&search_constraint=terms"	GO:0032268_regulation_of_cellular_protein_metabolic_process) 152 1 1.082002 -0.214389 504 306.607146 419.03 531.452854 0.831409
=HYPERLINK("http://www.godatabase.org/cgi-bin/go.cgi?query=GO:0048856&auto_wild_cards=yes&view=query&action=query&search_constraint=terms"	GO:0048856_anatomical_structure_development) 1688 10 0.974314 -0.213549 505 306.754644 419.16 531.565356 0.830020
=HYPERLINK("http://www.godatabase.org/cgi-bin/go.cgi?query=GO:0007268&auto_wild_cards=yes&view=query&action=query&search_constraint=terms"	GO:0007268_synaptic_transmission) 154 1 1.067950 -0.210927 506 307.540295 420.07 532.599705 0.830178
=HYPERLINK("http://www.godatabase.org/cgi-bin/go.cgi?query=GO:0009605&auto_wild_cards=yes&view=query&action=query&search_constraint=terms"	GO:0009605_response_to_external_stimulus) 339 2 0.970291 -0.206365 507 309.147264 421.71 534.272736 0.831775
=HYPERLINK("http://www.godatabase.org/cgi-bin/go.cgi?query=GO:0007409&auto_wild_cards=yes&view=query&action=query&search_constraint=terms"	GO:0007409_axonogenesis) 158 1 1.040913 -0.204208 508 311.544073 424.19 536.835927 0.835020
=HYPERLINK("http://www.godatabase.org/cgi-bin/go.cgi?query=GO:0065008&auto_wild_cards=yes&view=query&action=query&search_constraint=terms"	GO:0065008_regulation_of_biological_quality) 693 4 0.949289 -0.203322 509 311.763515 424.39 537.016485 0.833772
=HYPERLINK("http://www.godatabase.org/cgi-bin/go.cgi?query=GO:0051649&auto_wild_cards=yes&view=query&action=query&search_constraint=terms"	GO:0051649_establishment_of_localization_in_cell) 342 2 0.961779 -0.202923 510 312.043204 424.65 537.256796 0.832647
=HYPERLINK("http://www.godatabase.org/cgi-bin/go.cgi?query=GO:0002521&auto_wild_cards=yes&view=query&action=query&search_constraint=terms"	GO:0002521_leukocyte_differentiation) 161 1 1.021517 -0.199341 511 312.730189 425.42 538.109811 0.832524
=HYPERLINK("http://www.godatabase.org/cgi-bin/go.cgi?query=GO:0009892&auto_wild_cards=yes&view=query&action=query&search_constraint=terms"	GO:0009892_negative_regulation_of_metabolic_process) 348 2 0.945197 -0.196214 512 314.093803 426.8 539.506197 0.833594
=HYPERLINK("http://www.godatabase.org/cgi-bin/go.cgi?query=GO:0042110&auto_wild_cards=yes&view=query&action=query&search_constraint=terms"	GO:0042110_T_cell_activation) 163 1 1.008983 -0.196174 513 314.876117 427.58 540.283883 0.833489
=HYPERLINK("http://www.godatabase.org/cgi-bin/go.cgi?query=GO:0042325&auto_wild_cards=yes&view=query&action=query&search_constraint=terms"	GO:0042325_regulation_of_phosphorylation) 164 1 1.002831 -0.194614 514 315.482314 428.15 540.817686 0.832977
=HYPERLINK("http://www.godatabase.org/cgi-bin/go.cgi?query=GO:0006259&auto_wild_cards=yes&view=query&action=query&search_constraint=terms"	GO:0006259_DNA_metabolic_process) 165 1 0.996753 -0.193068 515 316.544906 429.24 541.935094 0.833476
=HYPERLINK("http://www.godatabase.org/cgi-bin/go.cgi?query=GO:0043065&auto_wild_cards=yes&view=query&action=query&search_constraint=terms"	GO:0043065_positive_regulation_of_apoptosis) 166 1 0.990749 -0.191538 516 317.174773 429.94 542.705227 0.833217
=HYPERLINK("http://www.godatabase.org/cgi-bin/go.cgi?query=GO:0010942&auto_wild_cards=yes&view=query&action=query&search_constraint=terms"	GO:0010942_positive_regulation_of_cell_death) 167 1 0.984816 -0.190022 518 318.251925 431.04 543.828075 0.832124
=HYPERLINK("http://www.godatabase.org/cgi-bin/go.cgi?query=GO:0043068&auto_wild_cards=yes&view=query&action=query&search_constraint=terms"	GO:0043068_positive_regulation_of_programmed_cell_death) 167 1 0.984816 -0.190022 518 318.251925 431.04 543.828075 0.832124
=HYPERLINK("http://www.godatabase.org/cgi-bin/go.cgi?query=GO:0048812&auto_wild_cards=yes&view=query&action=query&search_constraint=terms"	GO:0048812_neuron_projection_morphogenesis) 170 1 0.967437 -0.185561 520 320.063506 432.7 545.336494 0.832115
=HYPERLINK("http://www.godatabase.org/cgi-bin/go.cgi?query=GO:0051246&auto_wild_cards=yes&view=query&action=query&search_constraint=terms"	GO:0051246_regulation_of_protein_metabolic_process) 170 1 0.967437 -0.185561 520 320.063506 432.7 545.336494 0.832115
=HYPERLINK("http://www.godatabase.org/cgi-bin/go.cgi?query=GO:0042981&auto_wild_cards=yes&view=query&action=query&search_constraint=terms"	GO:0042981_regulation_of_apoptosis) 360 2 0.913690 -0.183474 521 320.381415 432.96 545.538585 0.831017
=HYPERLINK("http://www.godatabase.org/cgi-bin/go.cgi?query=GO:0044093&auto_wild_cards=yes&view=query&action=query&search_constraint=terms"	GO:0044093_positive_regulation_of_molecular_function) 173 1 0.950661 -0.181224 524 322.964830 435.42 547.875170 0.830954
=HYPERLINK("http://www.godatabase.org/cgi-bin/go.cgi?query=GO:0044248&auto_wild_cards=yes&view=query&action=query&search_constraint=terms"	GO:0044248_cellular_catabolic_process) 173 1 0.950661 -0.181224 524 322.964830 435.42 547.875170 0.830954
=HYPERLINK("http://www.godatabase.org/cgi-bin/go.cgi?query=GO:0048667&auto_wild_cards=yes&view=query&action=query&search_constraint=terms"	GO:0048667_cell_morphogenesis_involved_in_neuron_differentiation) 173 1 0.950661 -0.181224 524 322.964830 435.42 547.875170 0.830954
=HYPERLINK("http://www.godatabase.org/cgi-bin/go.cgi?query=GO:0010941&auto_wild_cards=yes&view=query&action=query&search_constraint=terms"	GO:0010941_regulation_of_cell_death) 365 2 0.901174 -0.178419 526 324.589700 436.8 549.010300 0.830418
=HYPERLINK("http://www.godatabase.org/cgi-bin/go.cgi?query=GO:0043067&auto_wild_cards=yes&view=query&action=query&search_constraint=terms"	GO:0043067_regulation_of_programmed_cell_death) 365 2 0.901174 -0.178419 526 324.589700 436.8 549.010300 0.830418
=HYPERLINK("http://www.godatabase.org/cgi-bin/go.cgi?query=GO:0015031&auto_wild_cards=yes&view=query&action=query&search_constraint=terms"	GO:0015031_protein_transport) 175 1 0.939796 -0.178400 527 325.779777 437.94 550.100223 0.831006
=HYPERLINK("http://www.godatabase.org/cgi-bin/go.cgi?query=GO:0043066&auto_wild_cards=yes&view=query&action=query&search_constraint=terms"	GO:0043066_negative_regulation_of_apoptosis) 176 1 0.934456 -0.177008 529 327.140352 439.25 551.359648 0.830340
=HYPERLINK("http://www.godatabase.org/cgi-bin/go.cgi?query=GO:0048858&auto_wild_cards=yes&view=query&action=query&search_constraint=terms"	GO:0048858_cell_projection_morphogenesis) 176 1 0.934456 -0.177008 529 327.140352 439.25 551.359648 0.830340
=HYPERLINK("http://www.godatabase.org/cgi-bin/go.cgi?query=GO:0043069&auto_wild_cards=yes&view=query&action=query&search_constraint=terms"	GO:0043069_negative_regulation_of_programmed_cell_death) 179 1 0.918795 -0.172908 531 329.524111 441.63 553.735889 0.831695
=HYPERLINK("http://www.godatabase.org/cgi-bin/go.cgi?query=GO:0060548&auto_wild_cards=yes&view=query&action=query&search_constraint=terms"	GO:0060548_negative_regulation_of_cell_death) 179 1 0.918795 -0.172908 531 329.524111 441.63 553.735889 0.831695
=HYPERLINK("http://www.godatabase.org/cgi-bin/go.cgi?query=GO:0007275&auto_wild_cards=yes&view=query&action=query&search_constraint=terms"	GO:0007275_multicellular_organismal_development) 1760 10 0.934456 -0.170325 532 330.515082 442.61 554.704918 0.831974
=HYPERLINK("http://www.godatabase.org/cgi-bin/go.cgi?query=GO:0019752&auto_wild_cards=yes&view=query&action=query&search_constraint=terms"	GO:0019752_carboxylic_acid_metabolic_process) 181 1 0.908642 -0.170238 534 331.604374 443.8 555.995626 0.831086
=HYPERLINK("http://www.godatabase.org/cgi-bin/go.cgi?query=GO:0043436&auto_wild_cards=yes&view=query&action=query&search_constraint=terms"	GO:0043436_oxoacid_metabolic_process) 181 1 0.908642 -0.170238 534 331.604374 443.8 555.995626 0.831086
=HYPERLINK("http://www.godatabase.org/cgi-bin/go.cgi?query=GO:0006082&auto_wild_cards=yes&view=query&action=query&search_constraint=terms"	GO:0006082_organic_acid_metabolic_process) 182 1 0.903650 -0.168920 535 331.974816 444.22 556.465184 0.830318
=HYPERLINK("http://www.godatabase.org/cgi-bin/go.cgi?query=GO:0042180&auto_wild_cards=yes&view=query&action=query&search_constraint=terms"	GO:0042180_cellular_ketone_metabolic_process) 183 1 0.898712 -0.167615 536 333.321653 445.63 557.938347 0.831399
=HYPERLINK("http://www.godatabase.org/cgi-bin/go.cgi?query=GO:0032990&auto_wild_cards=yes&view=query&action=query&search_constraint=terms"	GO:0032990_cell_part_morphogenesis) 184 1 0.893828 -0.166322 537 334.097961 446.44 558.782039 0.831359
=HYPERLINK("http://www.godatabase.org/cgi-bin/go.cgi?query=GO:0007010&auto_wild_cards=yes&view=query&action=query&search_constraint=terms"	GO:0007010_cytoskeleton_organization) 185 1 0.888996 -0.165040 538 334.483579 446.83 559.176421 0.830539
=HYPERLINK("http://www.godatabase.org/cgi-bin/go.cgi?query=GO:0048731&auto_wild_cards=yes&view=query&action=query&search_constraint=terms"	GO:0048731_system_development) 1609 9 0.919937 -0.161574 539 337.334402 449.58 561.825598 0.834100
=HYPERLINK("http://www.godatabase.org/cgi-bin/go.cgi?query=GO:0019226&auto_wild_cards=yes&view=query&action=query&search_constraint=terms"	GO:0019226_transmission_of_nerve_impulse) 189 1 0.870181 -0.160028 540 338.318447 450.83 563.341553 0.834870
=HYPERLINK("http://www.godatabase.org/cgi-bin/go.cgi?query=GO:0050896&auto_wild_cards=yes&view=query&action=query&search_constraint=terms"	GO:0050896_response_to_stimulus) 1107 6 0.891405 -0.156522 541 339.096876 451.67 564.243124 0.834880
=HYPERLINK("http://www.godatabase.org/cgi-bin/go.cgi?query=GO:0033554&auto_wild_cards=yes&view=query&action=query&search_constraint=terms"	GO:0033554_cellular_response_to_stress) 196 1 0.839103 -0.151677 542 342.294169 454.78 567.265831 0.839077
=HYPERLINK("http://www.godatabase.org/cgi-bin/go.cgi?query=GO:0031175&auto_wild_cards=yes&view=query&action=query&search_constraint=terms"	GO:0031175_neuron_projection_development) 197 1 0.834844 -0.150526 543 342.969935 455.48 567.990065 0.838821
=HYPERLINK("http://www.godatabase.org/cgi-bin/go.cgi?query=GO:0000904&auto_wild_cards=yes&view=query&action=query&search_constraint=terms"	GO:0000904_cell_morphogenesis_involved_in_differentiation) 199 1 0.826454 -0.148253 544 344.541758 457.14 569.738242 0.840331
=HYPERLINK("http://www.godatabase.org/cgi-bin/go.cgi?query=GO:0035295&auto_wild_cards=yes&view=query&action=query&search_constraint=terms"	GO:0035295_tube_development) 212 1 0.775775 -0.134404 545 351.085461 463.27 575.454539 0.850037
=HYPERLINK("http://www.godatabase.org/cgi-bin/go.cgi?query=GO:0007423&auto_wild_cards=yes&view=query&action=query&search_constraint=terms"	GO:0007423_sensory_organ_development) 219 1 0.750978 -0.127558 546 353.738213 465.57 577.401787 0.852692
=HYPERLINK("http://www.godatabase.org/cgi-bin/go.cgi?query=GO:0006915&auto_wild_cards=yes&view=query&action=query&search_constraint=terms"	GO:0006915_apoptosis) 427 2 0.770325 -0.126263 547 354.844865 466.49 578.135135 0.852815
=HYPERLINK("http://www.godatabase.org/cgi-bin/go.cgi?query=GO:0012501&auto_wild_cards=yes&view=query&action=query&search_constraint=terms"	GO:0012501_programmed_cell_death) 433 2 0.759650 -0.122107 548 357.100604 468.4 579.699396 0.854745
=HYPERLINK("http://www.godatabase.org/cgi-bin/go.cgi?query=GO:0002682&auto_wild_cards=yes&view=query&action=query&search_constraint=terms"	GO:0002682_regulation_of_immune_system_process) 228 1 0.721335 -0.119325 550 359.132552 470.35 581.567448 0.855182
=HYPERLINK("http://www.godatabase.org/cgi-bin/go.cgi?query=GO:0046649&auto_wild_cards=yes&view=query&action=query&search_constraint=terms"	GO:0046649_lymphocyte_activation) 228 1 0.721335 -0.119325 550 359.132552 470.35 581.567448 0.855182
=HYPERLINK("http://www.godatabase.org/cgi-bin/go.cgi?query=GO:0050790&auto_wild_cards=yes&view=query&action=query&search_constraint=terms"	GO:0050790_regulation_of_catalytic_activity) 233 1 0.705855 -0.115008 551 360.892598 472.15 583.407402 0.856897
=HYPERLINK("http://www.godatabase.org/cgi-bin/go.cgi?query=GO:0008219&auto_wild_cards=yes&view=query&action=query&search_constraint=terms"	GO:0008219_cell_death) 444 2 0.740830 -0.114834 552 361.440286 472.69 583.939714 0.856322
=HYPERLINK("http://www.godatabase.org/cgi-bin/go.cgi?query=GO:0001501&auto_wild_cards=yes&view=query&action=query&search_constraint=terms"	GO:0001501_skeletal_system_development) 236 1 0.696883 -0.112501 553 362.746170 473.86 584.973830 0.856890
=HYPERLINK("http://www.godatabase.org/cgi-bin/go.cgi?query=GO:0016265&auto_wild_cards=yes&view=query&action=query&search_constraint=terms"	GO:0016265_death) 450 2 0.730952 -0.111048 554 364.246462 475.25 586.253538 0.857852
=HYPERLINK("http://www.godatabase.org/cgi-bin/go.cgi?query=GO:0009056&auto_wild_cards=yes&view=query&action=query&search_constraint=terms"	GO:0009056_catabolic_process) 243 1 0.676808 -0.106882 555 365.447939 476.36 587.272061 0.858306
=HYPERLINK("http://www.godatabase.org/cgi-bin/go.cgi?query=GO:0045321&auto_wild_cards=yes&view=query&action=query&search_constraint=terms"	GO:0045321_leukocyte_activation) 248 1 0.663162 -0.103057 556 367.442370 478.2 588.957630 0.860072
=HYPERLINK("http://www.godatabase.org/cgi-bin/go.cgi?query=GO:0007267&auto_wild_cards=yes&view=query&action=query&search_constraint=terms"	GO:0007267_cell-cell_signaling) 252 1 0.652636 -0.100105 557 368.618520 479.44 590.261480 0.860754
=HYPERLINK("http://www.godatabase.org/cgi-bin/go.cgi?query=GO:0016481&auto_wild_cards=yes&view=query&action=query&search_constraint=terms"	GO:0016481_negative_regulation_of_transcription) 253 1 0.650056 -0.099382 559 369.727674 480.4 591.072326 0.859392
=HYPERLINK("http://www.godatabase.org/cgi-bin/go.cgi?query=GO:0030097&auto_wild_cards=yes&view=query&action=query&search_constraint=terms"	GO:0030097_hemopoiesis) 253 1 0.650056 -0.099382 559 369.727674 480.4 591.072326 0.859392
=HYPERLINK("http://www.godatabase.org/cgi-bin/go.cgi?query=GO:0001775&auto_wild_cards=yes&view=query&action=query&search_constraint=terms"	GO:0001775_cell_activation) 262 1 0.627726 -0.093119 562 373.102648 483.27 593.437352 0.859911
=HYPERLINK("http://www.godatabase.org/cgi-bin/go.cgi?query=GO:0010629&auto_wild_cards=yes&view=query&action=query&search_constraint=terms"	GO:0010629_negative_regulation_of_gene_expression) 262 1 0.627726 -0.093119 562 373.102648 483.27 593.437352 0.859911
=HYPERLINK("http://www.godatabase.org/cgi-bin/go.cgi?query=GO:0048666&auto_wild_cards=yes&view=query&action=query&search_constraint=terms"	GO:0048666_neuron_development) 262 1 0.627726 -0.093119 562 373.102648 483.27 593.437352 0.859911
=HYPERLINK("http://www.godatabase.org/cgi-bin/go.cgi?query=GO:0045934&auto_wild_cards=yes&view=query&action=query&search_constraint=terms"	GO:0045934_negative_regulation_of_nucleobase__nucleoside__nucleotide_and_nucleic_acid_metabolic_process) 270 1 0.609127 -0.087909 563 374.738378 484.79 594.841622 0.861083
=HYPERLINK("http://www.godatabase.org/cgi-bin/go.cgi?query=GO:0051172&auto_wild_cards=yes&view=query&action=query&search_constraint=terms"	GO:0051172_negative_regulation_of_nitrogen_compound_metabolic_process) 271 1 0.606879 -0.087280 564 375.364097 485.32 595.275903 0.860496
=HYPERLINK("http://www.godatabase.org/cgi-bin/go.cgi?query=GO:0010558&auto_wild_cards=yes&view=query&action=query&search_constraint=terms"	GO:0010558_negative_regulation_of_macromolecule_biosynthetic_process) 274 1 0.600235 -0.085422 565 376.501379 486.29 596.078621 0.860690
=HYPERLINK("http://www.godatabase.org/cgi-bin/go.cgi?query=GO:0048534&auto_wild_cards=yes&view=query&action=query&search_constraint=terms"	GO:0048534_hemopoietic_or_lymphoid_organ_development) 277 1 0.593734 -0.083606 566 377.873064 487.54 597.206936 0.861378
=HYPERLINK("http://www.godatabase.org/cgi-bin/go.cgi?query=GO:0031327&auto_wild_cards=yes&view=query&action=query&search_constraint=terms"	GO:0031327_negative_regulation_of_cellular_biosynthetic_process) 282 1 0.583207 -0.080671 567 379.977733 489.34 598.702267 0.863034
=HYPERLINK("http://www.godatabase.org/cgi-bin/go.cgi?query=GO:0009890&auto_wild_cards=yes&view=query&action=query&search_constraint=terms"	GO:0009890_negative_regulation_of_biosynthetic_process) 284 1 0.579100 -0.079528 568 381.003603 490.25 599.496397 0.863116
=HYPERLINK("http://www.godatabase.org/cgi-bin/go.cgi?query=GO:0051234&auto_wild_cards=yes&view=query&action=query&search_constraint=terms"	GO:0051234_establishment_of_localization) 729 3 0.676808 -0.074031 569 383.156337 491.97 600.783663 0.864622
=HYPERLINK("http://www.godatabase.org/cgi-bin/go.cgi?query=GO:0002520&auto_wild_cards=yes&view=query&action=query&search_constraint=terms"	GO:0002520_immune_system_development) 295 1 0.557506 -0.073539 570 384.479855 493.09 601.700145 0.865070
=HYPERLINK("http://www.godatabase.org/cgi-bin/go.cgi?query=GO:0048598&auto_wild_cards=yes&view=query&action=query&search_constraint=terms"	GO:0048598_embryonic_morphogenesis) 299 1 0.550048 -0.071481 571 385.039951 493.59 602.140049 0.864431
=HYPERLINK("http://www.godatabase.org/cgi-bin/go.cgi?query=GO:0006950&auto_wild_cards=yes&view=query&action=query&search_constraint=terms"	GO:0006950_response_to_stress) 549 2 0.599141 -0.063574 572 388.978584 497.0 605.021416 0.868881
=HYPERLINK("http://www.godatabase.org/cgi-bin/go.cgi?query=GO:0030182&auto_wild_cards=yes&view=query&action=query&search_constraint=terms"	GO:0030182_neuron_differentiation) 356 1 0.461978 -0.047874 573 398.742168 505.27 611.797832 0.881798
=HYPERLINK("http://www.godatabase.org/cgi-bin/go.cgi?query=GO:0050877&auto_wild_cards=yes&view=query&action=query&search_constraint=terms"	GO:0050877_neurological_system_process) 390 1 0.421703 -0.037768 574 404.713206 509.91 615.106794 0.888345
=HYPERLINK("http://www.godatabase.org/cgi-bin/go.cgi?query=GO:0032501&auto_wild_cards=yes&view=query&action=query&search_constraint=terms"	GO:0032501_multicellular_organismal_process) 2183 10 0.753387 -0.033796 575 405.773060 510.87 615.966940 0.888470
=HYPERLINK("http://www.godatabase.org/cgi-bin/go.cgi?query=GO:0042592&auto_wild_cards=yes&view=query&action=query&search_constraint=terms"	GO:0042592_homeostatic_process) 419 1 0.392516 -0.030867 576 407.203851 511.86 616.516149 0.888646
=HYPERLINK("http://www.godatabase.org/cgi-bin/go.cgi?query=GO:0006810&auto_wild_cards=yes&view=query&action=query&search_constraint=terms"	GO:0006810_transport) 718 2 0.458118 -0.023698 577 412.167927 515.72 619.272073 0.893795
=HYPERLINK("http://www.godatabase.org/cgi-bin/go.cgi?query=GO:0002376&auto_wild_cards=yes&view=query&action=query&search_constraint=terms"	GO:0002376_immune_system_process) 505 1 0.325672 -0.016957 578 414.701519 517.57 620.438481 0.895450
=HYPERLINK("http://www.godatabase.org/cgi-bin/go.cgi?query=GO:0003008&auto_wild_cards=yes&view=query&action=query&search_constraint=terms"	GO:0003008_system_process) 516 1 0.318729 -0.015702 579 415.256719 518.0 620.743281 0.894646
=HYPERLINK("http://www.godatabase.org/cgi-bin/go.cgi?query=GO:0006954&auto_wild_cards=yes&view=query&action=query&search_constraint=terms"	GO:0006954_inflammatory_response) 96 0 0.000000 -0.000000 581 425.919706 525.56 625.200294 0.904578
=HYPERLINK("http://www.godatabase.org/cgi-bin/go.cgi?query=GO:0070661&auto_wild_cards=yes&view=query&action=query&search_constraint=terms"	GO:0070661_leukocyte_proliferation) 96 0 0.000000 -0.000000 581 425.919706 525.56 625.200294 0.904578
=HYPERLINK("http://www.godatabase.org/cgi-bin/go.cgi?query=GO:0002683&auto_wild_cards=yes&view=query&action=query&search_constraint=terms"	GO:0002683_negative_regulation_of_immune_system_process) 56 0 0.000000 -0.000000 588 434.356786 533.16 631.963214 0.906735
=HYPERLINK("http://www.godatabase.org/cgi-bin/go.cgi?query=GO:0002703&auto_wild_cards=yes&view=query&action=query&search_constraint=terms"	GO:0002703_regulation_of_leukocyte_mediated_immunity) 56 0 0.000000 -0.000000 588 434.356786 533.16 631.963214 0.906735
=HYPERLINK("http://www.godatabase.org/cgi-bin/go.cgi?query=GO:0006790&auto_wild_cards=yes&view=query&action=query&search_constraint=terms"	GO:0006790_sulfur_metabolic_process) 56 0 0.000000 -0.000000 588 434.356786 533.16 631.963214 0.906735
=HYPERLINK("http://www.godatabase.org/cgi-bin/go.cgi?query=GO:0009187&auto_wild_cards=yes&view=query&action=query&search_constraint=terms"	GO:0009187_cyclic_nucleotide_metabolic_process) 56 0 0.000000 -0.000000 588 434.356786 533.16 631.963214 0.906735
=HYPERLINK("http://www.godatabase.org/cgi-bin/go.cgi?query=GO:0042089&auto_wild_cards=yes&view=query&action=query&search_constraint=terms"	GO:0042089_cytokine_biosynthetic_process) 56 0 0.000000 -0.000000 588 434.356786 533.16 631.963214 0.906735
=HYPERLINK("http://www.godatabase.org/cgi-bin/go.cgi?query=GO:0042107&auto_wild_cards=yes&view=query&action=query&search_constraint=terms"	GO:0042107_cytokine_metabolic_process) 56 0 0.000000 -0.000000 588 434.356786 533.16 631.963214 0.906735
=HYPERLINK("http://www.godatabase.org/cgi-bin/go.cgi?query=GO:0046486&auto_wild_cards=yes&view=query&action=query&search_constraint=terms"	GO:0046486_glycerolipid_metabolic_process) 56 0 0.000000 -0.000000 588 434.356786 533.16 631.963214 0.906735
=HYPERLINK("http://www.godatabase.org/cgi-bin/go.cgi?query=GO:0001934&auto_wild_cards=yes&view=query&action=query&search_constraint=terms"	GO:0001934_positive_regulation_of_protein_amino_acid_phosphorylation) 29 0 0.000000 -0.000000 606 453.739923 551.77 649.800077 0.910512
=HYPERLINK("http://www.godatabase.org/cgi-bin/go.cgi?query=GO:0006417&auto_wild_cards=yes&view=query&action=query&search_constraint=terms"	GO:0006417_regulation_of_translation) 29 0 0.000000 -0.000000 606 453.739923 551.77 649.800077 0.910512
=HYPERLINK("http://www.godatabase.org/cgi-bin/go.cgi?query=GO:0006641&auto_wild_cards=yes&view=query&action=query&search_constraint=terms"	GO:0006641_triglyceride_metabolic_process) 29 0 0.000000 -0.000000 606 453.739923 551.77 649.800077 0.910512
=HYPERLINK("http://www.godatabase.org/cgi-bin/go.cgi?query=GO:0006909&auto_wild_cards=yes&view=query&action=query&search_constraint=terms"	GO:0006909_phagocytosis) 29 0 0.000000 -0.000000 606 453.739923 551.77 649.800077 0.910512
=HYPERLINK("http://www.godatabase.org/cgi-bin/go.cgi?query=GO:0007190&auto_wild_cards=yes&view=query&action=query&search_constraint=terms"	GO:0007190_activation_of_adenylate_cyclase_activity) 29 0 0.000000 -0.000000 606 453.739923 551.77 649.800077 0.910512
=HYPERLINK("http://www.godatabase.org/cgi-bin/go.cgi?query=GO:0010564&auto_wild_cards=yes&view=query&action=query&search_constraint=terms"	GO:0010564_regulation_of_cell_cycle_process) 29 0 0.000000 -0.000000 606 453.739923 551.77 649.800077 0.910512
=HYPERLINK("http://www.godatabase.org/cgi-bin/go.cgi?query=GO:0016447&auto_wild_cards=yes&view=query&action=query&search_constraint=terms"	GO:0016447_somatic_recombination_of_immunoglobulin_gene_segments) 29 0 0.000000 -0.000000 606 453.739923 551.77 649.800077 0.910512
=HYPERLINK("http://www.godatabase.org/cgi-bin/go.cgi?query=GO:0042176&auto_wild_cards=yes&view=query&action=query&search_constraint=terms"	GO:0042176_regulation_of_protein_catabolic_process) 29 0 0.000000 -0.000000 606 453.739923 551.77 649.800077 0.910512
=HYPERLINK("http://www.godatabase.org/cgi-bin/go.cgi?query=GO:0042490&auto_wild_cards=yes&view=query&action=query&search_constraint=terms"	GO:0042490_mechanoreceptor_differentiation) 29 0 0.000000 -0.000000 606 453.739923 551.77 649.800077 0.910512
=HYPERLINK("http://www.godatabase.org/cgi-bin/go.cgi?query=GO:0042770&auto_wild_cards=yes&view=query&action=query&search_constraint=terms"	GO:0042770_DNA_damage_response__signal_transduction) 29 0 0.000000 -0.000000 606 453.739923 551.77 649.800077 0.910512
=HYPERLINK("http://www.godatabase.org/cgi-bin/go.cgi?query=GO:0043281&auto_wild_cards=yes&view=query&action=query&search_constraint=terms"	GO:0043281_regulation_of_caspase_activity) 29 0 0.000000 -0.000000 606 453.739923 551.77 649.800077 0.910512
=HYPERLINK("http://www.godatabase.org/cgi-bin/go.cgi?query=GO:0044270&auto_wild_cards=yes&view=query&action=query&search_constraint=terms"	GO:0044270_nitrogen_compound_catabolic_process) 29 0 0.000000 -0.000000 606 453.739923 551.77 649.800077 0.910512
=HYPERLINK("http://www.godatabase.org/cgi-bin/go.cgi?query=GO:0046634&auto_wild_cards=yes&view=query&action=query&search_constraint=terms"	GO:0046634_regulation_of_alpha-beta_T_cell_activation) 29 0 0.000000 -0.000000 606 453.739923 551.77 649.800077 0.910512
=HYPERLINK("http://www.godatabase.org/cgi-bin/go.cgi?query=GO:0048066&auto_wild_cards=yes&view=query&action=query&search_constraint=terms"	GO:0048066_pigmentation_during_development) 29 0 0.000000 -0.000000 606 453.739923 551.77 649.800077 0.910512
=HYPERLINK("http://www.godatabase.org/cgi-bin/go.cgi?query=GO:0051301&auto_wild_cards=yes&view=query&action=query&search_constraint=terms"	GO:0051301_cell_division) 29 0 0.000000 -0.000000 606 453.739923 551.77 649.800077 0.910512
=HYPERLINK("http://www.godatabase.org/cgi-bin/go.cgi?query=GO:0052548&auto_wild_cards=yes&view=query&action=query&search_constraint=terms"	GO:0052548_regulation_of_endopeptidase_activity) 29 0 0.000000 -0.000000 606 453.739923 551.77 649.800077 0.910512
=HYPERLINK("http://www.godatabase.org/cgi-bin/go.cgi?query=GO:0060041&auto_wild_cards=yes&view=query&action=query&search_constraint=terms"	GO:0060041_retina_development_in_camera-type_eye) 29 0 0.000000 -0.000000 606 453.739923 551.77 649.800077 0.910512
=HYPERLINK("http://www.godatabase.org/cgi-bin/go.cgi?query=GO:0070302&auto_wild_cards=yes&view=query&action=query&search_constraint=terms"	GO:0070302_regulation_of_stress-activated_protein_kinase_signaling_pathway) 29 0 0.000000 -0.000000 606 453.739923 551.77 649.800077 0.910512
=HYPERLINK("http://www.godatabase.org/cgi-bin/go.cgi?query=GO:0032940&auto_wild_cards=yes&view=query&action=query&search_constraint=terms"	GO:0032940_secretion_by_cell) 149 0 0.000000 -0.000000 607 454.224844 552.17 650.115156 0.909671
=HYPERLINK("http://www.godatabase.org/cgi-bin/go.cgi?query=GO:0000002&auto_wild_cards=yes&view=query&action=query&search_constraint=terms"	GO:0000002_mitochondrial_genome_maintenance) 9 0 0.000000 -0.000000 724 570.130341 666.08 762.029659 0.920000
=HYPERLINK("http://www.godatabase.org/cgi-bin/go.cgi?query=GO:0000186&auto_wild_cards=yes&view=query&action=query&search_constraint=terms"	GO:0000186_activation_of_MAPKK_activity) 9 0 0.000000 -0.000000 724 570.130341 666.08 762.029659 0.920000
=HYPERLINK("http://www.godatabase.org/cgi-bin/go.cgi?query=GO:0001539&auto_wild_cards=yes&view=query&action=query&search_constraint=terms"	GO:0001539_ciliary_or_flagellar_motility) 9 0 0.000000 -0.000000 724 570.130341 666.08 762.029659 0.920000
=HYPERLINK("http://www.godatabase.org/cgi-bin/go.cgi?query=GO:0001542&auto_wild_cards=yes&view=query&action=query&search_constraint=terms"	GO:0001542_ovulation_from_ovarian_follicle) 9 0 0.000000 -0.000000 724 570.130341 666.08 762.029659 0.920000
=HYPERLINK("http://www.godatabase.org/cgi-bin/go.cgi?query=GO:0001667&auto_wild_cards=yes&view=query&action=query&search_constraint=terms"	GO:0001667_ameboidal_cell_migration) 9 0 0.000000 -0.000000 724 570.130341 666.08 762.029659 0.920000
=HYPERLINK("http://www.godatabase.org/cgi-bin/go.cgi?query=GO:0001676&auto_wild_cards=yes&view=query&action=query&search_constraint=terms"	GO:0001676_long-chain_fatty_acid_metabolic_process) 9 0 0.000000 -0.000000 724 570.130341 666.08 762.029659 0.920000
=HYPERLINK("http://www.godatabase.org/cgi-bin/go.cgi?query=GO:0001935&auto_wild_cards=yes&view=query&action=query&search_constraint=terms"	GO:0001935_endothelial_cell_proliferation) 9 0 0.000000 -0.000000 724 570.130341 666.08 762.029659 0.920000
=HYPERLINK("http://www.godatabase.org/cgi-bin/go.cgi?query=GO:0002021&auto_wild_cards=yes&view=query&action=query&search_constraint=terms"	GO:0002021_response_to_dietary_excess) 9 0 0.000000 -0.000000 724 570.130341 666.08 762.029659 0.920000
=HYPERLINK("http://www.godatabase.org/cgi-bin/go.cgi?query=GO:0002028&auto_wild_cards=yes&view=query&action=query&search_constraint=terms"	GO:0002028_regulation_of_sodium_ion_transport) 9 0 0.000000 -0.000000 724 570.130341 666.08 762.029659 0.920000
=HYPERLINK("http://www.godatabase.org/cgi-bin/go.cgi?query=GO:0002221&auto_wild_cards=yes&view=query&action=query&search_constraint=terms"	GO:0002221_pattern_recognition_receptor_signaling_pathway) 9 0 0.000000 -0.000000 724 570.130341 666.08 762.029659 0.920000
=HYPERLINK("http://www.godatabase.org/cgi-bin/go.cgi?query=GO:0002292&auto_wild_cards=yes&view=query&action=query&search_constraint=terms"	GO:0002292_T_cell_differentiation_during_immune_response) 9 0 0.000000 -0.000000 724 570.130341 666.08 762.029659 0.920000
=HYPERLINK("http://www.godatabase.org/cgi-bin/go.cgi?query=GO:0002293&auto_wild_cards=yes&view=query&action=query&search_constraint=terms"	GO:0002293_alpha-beta_T_cell_differentiation_during_immune_response) 9 0 0.000000 -0.000000 724 570.130341 666.08 762.029659 0.920000
=HYPERLINK("http://www.godatabase.org/cgi-bin/go.cgi?query=GO:0002294&auto_wild_cards=yes&view=query&action=query&search_constraint=terms"	GO:0002294_CD4-positive__alpha-beta_T_cell_differentiation_during_immune_response) 9 0 0.000000 -0.000000 724 570.130341 666.08 762.029659 0.920000
=HYPERLINK("http://www.godatabase.org/cgi-bin/go.cgi?query=GO:0002507&auto_wild_cards=yes&view=query&action=query&search_constraint=terms"	GO:0002507_tolerance_induction) 9 0 0.000000 -0.000000 724 570.130341 666.08 762.029659 0.920000
=HYPERLINK("http://www.godatabase.org/cgi-bin/go.cgi?query=GO:0002886&auto_wild_cards=yes&view=query&action=query&search_constraint=terms"	GO:0002886_regulation_of_myeloid_leukocyte_mediated_immunity) 9 0 0.000000 -0.000000 724 570.130341 666.08 762.029659 0.920000
=HYPERLINK("http://www.godatabase.org/cgi-bin/go.cgi?query=GO:0006007&auto_wild_cards=yes&view=query&action=query&search_constraint=terms"	GO:0006007_glucose_catabolic_process) 9 0 0.000000 -0.000000 724 570.130341 666.08 762.029659 0.920000
=HYPERLINK("http://www.godatabase.org/cgi-bin/go.cgi?query=GO:0006182&auto_wild_cards=yes&view=query&action=query&search_constraint=terms"	GO:0006182_cGMP_biosynthetic_process) 9 0 0.000000 -0.000000 724 570.130341 666.08 762.029659 0.920000
=HYPERLINK("http://www.godatabase.org/cgi-bin/go.cgi?query=GO:0006309&auto_wild_cards=yes&view=query&action=query&search_constraint=terms"	GO:0006309_DNA_fragmentation_involved_in_apoptosis) 9 0 0.000000 -0.000000 724 570.130341 666.08 762.029659 0.920000
=HYPERLINK("http://www.godatabase.org/cgi-bin/go.cgi?query=GO:0006364&auto_wild_cards=yes&view=query&action=query&search_constraint=terms"	GO:0006364_rRNA_processing) 9 0 0.000000 -0.000000 724 570.130341 666.08 762.029659 0.920000
=HYPERLINK("http://www.godatabase.org/cgi-bin/go.cgi?query=GO:0006476&auto_wild_cards=yes&view=query&action=query&search_constraint=terms"	GO:0006476_protein_amino_acid_deacetylation) 9 0 0.000000 -0.000000 724 570.130341 666.08 762.029659 0.920000
=HYPERLINK("http://www.godatabase.org/cgi-bin/go.cgi?query=GO:0006595&auto_wild_cards=yes&view=query&action=query&search_constraint=terms"	GO:0006595_polyamine_metabolic_process) 9 0 0.000000 -0.000000 724 570.130341 666.08 762.029659 0.920000
=HYPERLINK("http://www.godatabase.org/cgi-bin/go.cgi?query=GO:0006611&auto_wild_cards=yes&view=query&action=query&search_constraint=terms"	GO:0006611_protein_export_from_nucleus) 9 0 0.000000 -0.000000 724 570.130341 666.08 762.029659 0.920000
=HYPERLINK("http://www.godatabase.org/cgi-bin/go.cgi?query=GO:0006910&auto_wild_cards=yes&view=query&action=query&search_constraint=terms"	GO:0006910_phagocytosis__recognition) 9 0 0.000000 -0.000000 724 570.130341 666.08 762.029659 0.920000
=HYPERLINK("http://www.godatabase.org/cgi-bin/go.cgi?query=GO:0006911&auto_wild_cards=yes&view=query&action=query&search_constraint=terms"	GO:0006911_phagocytosis__engulfment) 9 0 0.000000 -0.000000 724 570.130341 666.08 762.029659 0.920000
=HYPERLINK("http://www.godatabase.org/cgi-bin/go.cgi?query=GO:0007128&auto_wild_cards=yes&view=query&action=query&search_constraint=terms"	GO:0007128_meiotic_prophase_I) 9 0 0.000000 -0.000000 724 570.130341 666.08 762.029659 0.920000
=HYPERLINK("http://www.godatabase.org/cgi-bin/go.cgi?query=GO:0007193&auto_wild_cards=yes&view=query&action=query&search_constraint=terms"	GO:0007193_inhibition_of_adenylate_cyclase_activity_by_G-protein_signaling) 9 0 0.000000 -0.000000 724 570.130341 666.08 762.029659 0.920000
=HYPERLINK("http://www.godatabase.org/cgi-bin/go.cgi?query=GO:0007379&auto_wild_cards=yes&view=query&action=query&search_constraint=terms"	GO:0007379_segment_specification) 9 0 0.000000 -0.000000 724 570.130341 666.08 762.029659 0.920000
=HYPERLINK("http://www.godatabase.org/cgi-bin/go.cgi?query=GO:0007617&auto_wild_cards=yes&view=query&action=query&search_constraint=terms"	GO:0007617_mating_behavior) 9 0 0.000000 -0.000000 724 570.130341 666.08 762.029659 0.920000
=HYPERLINK("http://www.godatabase.org/cgi-bin/go.cgi?query=GO:0009451&auto_wild_cards=yes&view=query&action=query&search_constraint=terms"	GO:0009451_RNA_modification) 9 0 0.000000 -0.000000 724 570.130341 666.08 762.029659 0.920000
=HYPERLINK("http://www.godatabase.org/cgi-bin/go.cgi?query=GO:0010165&auto_wild_cards=yes&view=query&action=query&search_constraint=terms"	GO:0010165_response_to_X-ray) 9 0 0.000000 -0.000000 724 570.130341 666.08 762.029659 0.920000
=HYPERLINK("http://www.godatabase.org/cgi-bin/go.cgi?query=GO:0010675&auto_wild_cards=yes&view=query&action=query&search_constraint=terms"	GO:0010675_regulation_of_cellular_carbohydrate_metabolic_process) 9 0 0.000000 -0.000000 724 570.130341 666.08 762.029659 0.920000
=HYPERLINK("http://www.godatabase.org/cgi-bin/go.cgi?query=GO:0014037&auto_wild_cards=yes&view=query&action=query&search_constraint=terms"	GO:0014037_Schwann_cell_differentiation) 9 0 0.000000 -0.000000 724 570.130341 666.08 762.029659 0.920000
=HYPERLINK("http://www.godatabase.org/cgi-bin/go.cgi?query=GO:0014073&auto_wild_cards=yes&view=query&action=query&search_constraint=terms"	GO:0014073_response_to_tropane) 9 0 0.000000 -0.000000 724 570.130341 666.08 762.029659 0.920000
=HYPERLINK("http://www.godatabase.org/cgi-bin/go.cgi?query=GO:0015695&auto_wild_cards=yes&view=query&action=query&search_constraint=terms"	GO:0015695_organic_cation_transport) 9 0 0.000000 -0.000000 724 570.130341 666.08 762.029659 0.920000
=HYPERLINK("http://www.godatabase.org/cgi-bin/go.cgi?query=GO:0016072&auto_wild_cards=yes&view=query&action=query&search_constraint=terms"	GO:0016072_rRNA_metabolic_process) 9 0 0.000000 -0.000000 724 570.130341 666.08 762.029659 0.920000
=HYPERLINK("http://www.godatabase.org/cgi-bin/go.cgi?query=GO:0016601&auto_wild_cards=yes&view=query&action=query&search_constraint=terms"	GO:0016601_Rac_protein_signal_transduction) 9 0 0.000000 -0.000000 724 570.130341 666.08 762.029659 0.920000
=HYPERLINK("http://www.godatabase.org/cgi-bin/go.cgi?query=GO:0017145&auto_wild_cards=yes&view=query&action=query&search_constraint=terms"	GO:0017145_stem_cell_division) 9 0 0.000000 -0.000000 724 570.130341 666.08 762.029659 0.920000
=HYPERLINK("http://www.godatabase.org/cgi-bin/go.cgi?query=GO:0019320&auto_wild_cards=yes&view=query&action=query&search_constraint=terms"	GO:0019320_hexose_catabolic_process) 9 0 0.000000 -0.000000 724 570.130341 666.08 762.029659 0.920000
=HYPERLINK("http://www.godatabase.org/cgi-bin/go.cgi?query=GO:0021544&auto_wild_cards=yes&view=query&action=query&search_constraint=terms"	GO:0021544_subpallium_development) 9 0 0.000000 -0.000000 724 570.130341 666.08 762.029659 0.920000
=HYPERLINK("http://www.godatabase.org/cgi-bin/go.cgi?query=GO:0021936&auto_wild_cards=yes&view=query&action=query&search_constraint=terms"	GO:0021936_regulation_of_granule_cell_precursor_proliferation) 9 0 0.000000 -0.000000 724 570.130341 666.08 762.029659 0.920000
=HYPERLINK("http://www.godatabase.org/cgi-bin/go.cgi?query=GO:0021940&auto_wild_cards=yes&view=query&action=query&search_constraint=terms"	GO:0021940_positive_regulation_of_granule_cell_precursor_proliferation) 9 0 0.000000 -0.000000 724 570.130341 666.08 762.029659 0.920000
=HYPERLINK("http://www.godatabase.org/cgi-bin/go.cgi?query=GO:0030048&auto_wild_cards=yes&view=query&action=query&search_constraint=terms"	GO:0030048_actin_filament-based_movement) 9 0 0.000000 -0.000000 724 570.130341 666.08 762.029659 0.920000
=HYPERLINK("http://www.godatabase.org/cgi-bin/go.cgi?query=GO:0030279&auto_wild_cards=yes&view=query&action=query&search_constraint=terms"	GO:0030279_negative_regulation_of_ossification) 9 0 0.000000 -0.000000 724 570.130341 666.08 762.029659 0.920000
=HYPERLINK("http://www.godatabase.org/cgi-bin/go.cgi?query=GO:0030325&auto_wild_cards=yes&view=query&action=query&search_constraint=terms"	GO:0030325_adrenal_gland_development) 9 0 0.000000 -0.000000 724 570.130341 666.08 762.029659 0.920000
=HYPERLINK("http://www.godatabase.org/cgi-bin/go.cgi?query=GO:0030728&auto_wild_cards=yes&view=query&action=query&search_constraint=terms"	GO:0030728_ovulation) 9 0 0.000000 -0.000000 724 570.130341 666.08 762.029659 0.920000
=HYPERLINK("http://www.godatabase.org/cgi-bin/go.cgi?query=GO:0031023&auto_wild_cards=yes&view=query&action=query&search_constraint=terms"	GO:0031023_microtubule_organizing_center_organization) 9 0 0.000000 -0.000000 724 570.130341 666.08 762.029659 0.920000
=HYPERLINK("http://www.godatabase.org/cgi-bin/go.cgi?query=GO:0032388&auto_wild_cards=yes&view=query&action=query&search_constraint=terms"	GO:0032388_positive_regulation_of_intracellular_transport) 9 0 0.000000 -0.000000 724 570.130341 666.08 762.029659 0.920000
=HYPERLINK("http://www.godatabase.org/cgi-bin/go.cgi?query=GO:0032606&auto_wild_cards=yes&view=query&action=query&search_constraint=terms"	GO:0032606_type_I_interferon_production) 9 0 0.000000 -0.000000 724 570.130341 666.08 762.029659 0.920000
=HYPERLINK("http://www.godatabase.org/cgi-bin/go.cgi?query=GO:0032814&auto_wild_cards=yes&view=query&action=query&search_constraint=terms"	GO:0032814_regulation_of_natural_killer_cell_activation) 9 0 0.000000 -0.000000 724 570.130341 666.08 762.029659 0.920000
=HYPERLINK("http://www.godatabase.org/cgi-bin/go.cgi?query=GO:0032816&auto_wild_cards=yes&view=query&action=query&search_constraint=terms"	GO:0032816_positive_regulation_of_natural_killer_cell_activation) 9 0 0.000000 -0.000000 724 570.130341 666.08 762.029659 0.920000
=HYPERLINK("http://www.godatabase.org/cgi-bin/go.cgi?query=GO:0032963&auto_wild_cards=yes&view=query&action=query&search_constraint=terms"	GO:0032963_collagen_metabolic_process) 9 0 0.000000 -0.000000 724 570.130341 666.08 762.029659 0.920000
=HYPERLINK("http://www.godatabase.org/cgi-bin/go.cgi?query=GO:0033028&auto_wild_cards=yes&view=query&action=query&search_constraint=terms"	GO:0033028_myeloid_cell_apoptosis) 9 0 0.000000 -0.000000 724 570.130341 666.08 762.029659 0.920000
=HYPERLINK("http://www.godatabase.org/cgi-bin/go.cgi?query=GO:0033143&auto_wild_cards=yes&view=query&action=query&search_constraint=terms"	GO:0033143_regulation_of_steroid_hormone_receptor_signaling_pathway) 9 0 0.000000 -0.000000 724 570.130341 666.08 762.029659 0.920000
=HYPERLINK("http://www.godatabase.org/cgi-bin/go.cgi?query=GO:0033151&auto_wild_cards=yes&view=query&action=query&search_constraint=terms"	GO:0033151_V(D)J_recombination) 9 0 0.000000 -0.000000 724 570.130341 666.08 762.029659 0.920000
=HYPERLINK("http://www.godatabase.org/cgi-bin/go.cgi?query=GO:0033344&auto_wild_cards=yes&view=query&action=query&search_constraint=terms"	GO:0033344_cholesterol_efflux) 9 0 0.000000 -0.000000 724 570.130341 666.08 762.029659 0.920000
=HYPERLINK("http://www.godatabase.org/cgi-bin/go.cgi?query=GO:0034605&auto_wild_cards=yes&view=query&action=query&search_constraint=terms"	GO:0034605_cellular_response_to_heat) 9 0 0.000000 -0.000000 724 570.130341 666.08 762.029659 0.920000
=HYPERLINK("http://www.godatabase.org/cgi-bin/go.cgi?query=GO:0035088&auto_wild_cards=yes&view=query&action=query&search_constraint=terms"	GO:0035088_establishment_or_maintenance_of_apical_basal_cell_polarity) 9 0 0.000000 -0.000000 724 570.130341 666.08 762.029659 0.920000
=HYPERLINK("http://www.godatabase.org/cgi-bin/go.cgi?query=GO:0035162&auto_wild_cards=yes&view=query&action=query&search_constraint=terms"	GO:0035162_embryonic_hemopoiesis) 9 0 0.000000 -0.000000 724 570.130341 666.08 762.029659 0.920000
=HYPERLINK("http://www.godatabase.org/cgi-bin/go.cgi?query=GO:0040020&auto_wild_cards=yes&view=query&action=query&search_constraint=terms"	GO:0040020_regulation_of_meiosis) 9 0 0.000000 -0.000000 724 570.130341 666.08 762.029659 0.920000
=HYPERLINK("http://www.godatabase.org/cgi-bin/go.cgi?query=GO:0042093&auto_wild_cards=yes&view=query&action=query&search_constraint=terms"	GO:0042093_T-helper_cell_differentiation) 9 0 0.000000 -0.000000 724 570.130341 666.08 762.029659 0.920000
=HYPERLINK("http://www.godatabase.org/cgi-bin/go.cgi?query=GO:0042220&auto_wild_cards=yes&view=query&action=query&search_constraint=terms"	GO:0042220_response_to_cocaine) 9 0 0.000000 -0.000000 724 570.130341 666.08 762.029659 0.920000
=HYPERLINK("http://www.godatabase.org/cgi-bin/go.cgi?query=GO:0042402&auto_wild_cards=yes&view=query&action=query&search_constraint=terms"	GO:0042402_biogenic_amine_catabolic_process) 9 0 0.000000 -0.000000 724 570.130341 666.08 762.029659 0.920000
=HYPERLINK("http://www.godatabase.org/cgi-bin/go.cgi?query=GO:0042509&auto_wild_cards=yes&view=query&action=query&search_constraint=terms"	GO:0042509_regulation_of_tyrosine_phosphorylation_of_STAT_protein) 9 0 0.000000 -0.000000 724 570.130341 666.08 762.029659 0.920000
=HYPERLINK("http://www.godatabase.org/cgi-bin/go.cgi?query=GO:0042640&auto_wild_cards=yes&view=query&action=query&search_constraint=terms"	GO:0042640_anagen) 9 0 0.000000 -0.000000 724 570.130341 666.08 762.029659 0.920000
=HYPERLINK("http://www.godatabase.org/cgi-bin/go.cgi?query=GO:0043242&auto_wild_cards=yes&view=query&action=query&search_constraint=terms"	GO:0043242_negative_regulation_of_protein_complex_disassembly) 9 0 0.000000 -0.000000 724 570.130341 666.08 762.029659 0.920000
=HYPERLINK("http://www.godatabase.org/cgi-bin/go.cgi?query=GO:0043299&auto_wild_cards=yes&view=query&action=query&search_constraint=terms"	GO:0043299_leukocyte_degranulation) 9 0 0.000000 -0.000000 724 570.130341 666.08 762.029659 0.920000
=HYPERLINK("http://www.godatabase.org/cgi-bin/go.cgi?query=GO:0043383&auto_wild_cards=yes&view=query&action=query&search_constraint=terms"	GO:0043383_negative_T_cell_selection) 9 0 0.000000 -0.000000 724 570.130341 666.08 762.029659 0.920000
=HYPERLINK("http://www.godatabase.org/cgi-bin/go.cgi?query=GO:0043409&auto_wild_cards=yes&view=query&action=query&search_constraint=terms"	GO:0043409_negative_regulation_of_MAPKKK_cascade) 9 0 0.000000 -0.000000 724 570.130341 666.08 762.029659 0.920000
=HYPERLINK("http://www.godatabase.org/cgi-bin/go.cgi?query=GO:0043433&auto_wild_cards=yes&view=query&action=query&search_constraint=terms"	GO:0043433_negative_regulation_of_transcription_factor_activity) 9 0 0.000000 -0.000000 724 570.130341 666.08 762.029659 0.920000
=HYPERLINK("http://www.godatabase.org/cgi-bin/go.cgi?query=GO:0043603&auto_wild_cards=yes&view=query&action=query&search_constraint=terms"	GO:0043603_cellular_amide_metabolic_process) 9 0 0.000000 -0.000000 724 570.130341 666.08 762.029659 0.920000
=HYPERLINK("http://www.godatabase.org/cgi-bin/go.cgi?query=GO:0045060&auto_wild_cards=yes&view=query&action=query&search_constraint=terms"	GO:0045060_negative_thymic_T_cell_selection) 9 0 0.000000 -0.000000 724 570.130341 666.08 762.029659 0.920000
=HYPERLINK("http://www.godatabase.org/cgi-bin/go.cgi?query=GO:0045109&auto_wild_cards=yes&view=query&action=query&search_constraint=terms"	GO:0045109_intermediate_filament_organization) 9 0 0.000000 -0.000000 724 570.130341 666.08 762.029659 0.920000
=HYPERLINK("http://www.godatabase.org/cgi-bin/go.cgi?query=GO:0045136&auto_wild_cards=yes&view=query&action=query&search_constraint=terms"	GO:0045136_development_of_secondary_sexual_characteristics) 9 0 0.000000 -0.000000 724 570.130341 666.08 762.029659 0.920000
=HYPERLINK("http://www.godatabase.org/cgi-bin/go.cgi?query=GO:0045185&auto_wild_cards=yes&view=query&action=query&search_constraint=terms"	GO:0045185_maintenance_of_protein_location) 9 0 0.000000 -0.000000 724 570.130341 666.08 762.029659 0.920000
=HYPERLINK("http://www.godatabase.org/cgi-bin/go.cgi?query=GO:0045214&auto_wild_cards=yes&view=query&action=query&search_constraint=terms"	GO:0045214_sarcomere_organization) 9 0 0.000000 -0.000000 724 570.130341 666.08 762.029659 0.920000
=HYPERLINK("http://www.godatabase.org/cgi-bin/go.cgi?query=GO:0045620&auto_wild_cards=yes&view=query&action=query&search_constraint=terms"	GO:0045620_negative_regulation_of_lymphocyte_differentiation) 9 0 0.000000 -0.000000 724 570.130341 666.08 762.029659 0.920000
=HYPERLINK("http://www.godatabase.org/cgi-bin/go.cgi?query=GO:0045646&auto_wild_cards=yes&view=query&action=query&search_constraint=terms"	GO:0045646_regulation_of_erythrocyte_differentiation) 9 0 0.000000 -0.000000 724 570.130341 666.08 762.029659 0.920000
=HYPERLINK("http://www.godatabase.org/cgi-bin/go.cgi?query=GO:0045671&auto_wild_cards=yes&view=query&action=query&search_constraint=terms"	GO:0045671_negative_regulation_of_osteoclast_differentiation) 9 0 0.000000 -0.000000 724 570.130341 666.08 762.029659 0.920000
=HYPERLINK("http://www.godatabase.org/cgi-bin/go.cgi?query=GO:0045766&auto_wild_cards=yes&view=query&action=query&search_constraint=terms"	GO:0045766_positive_regulation_of_angiogenesis) 9 0 0.000000 -0.000000 724 570.130341 666.08 762.029659 0.920000
=HYPERLINK("http://www.godatabase.org/cgi-bin/go.cgi?query=GO:0045830&auto_wild_cards=yes&view=query&action=query&search_constraint=terms"	GO:0045830_positive_regulation_of_isotype_switching) 9 0 0.000000 -0.000000 724 570.130341 666.08 762.029659 0.920000
=HYPERLINK("http://www.godatabase.org/cgi-bin/go.cgi?query=GO:0045884&auto_wild_cards=yes&view=query&action=query&search_constraint=terms"	GO:0045884_regulation_of_survival_gene_product_expression) 9 0 0.000000 -0.000000 724 570.130341 666.08 762.029659 0.920000
=HYPERLINK("http://www.godatabase.org/cgi-bin/go.cgi?query=GO:0046006&auto_wild_cards=yes&view=query&action=query&search_constraint=terms"	GO:0046006_regulation_of_activated_T_cell_proliferation) 9 0 0.000000 -0.000000 724 570.130341 666.08 762.029659 0.920000
=HYPERLINK("http://www.godatabase.org/cgi-bin/go.cgi?query=GO:0046324&auto_wild_cards=yes&view=query&action=query&search_constraint=terms"	GO:0046324_regulation_of_glucose_import) 9 0 0.000000 -0.000000 724 570.130341 666.08 762.029659 0.920000
=HYPERLINK("http://www.godatabase.org/cgi-bin/go.cgi?query=GO:0046365&auto_wild_cards=yes&view=query&action=query&search_constraint=terms"	GO:0046365_monosaccharide_catabolic_process) 9 0 0.000000 -0.000000 724 570.130341 666.08 762.029659 0.920000
=HYPERLINK("http://www.godatabase.org/cgi-bin/go.cgi?query=GO:0046636&auto_wild_cards=yes&view=query&action=query&search_constraint=terms"	GO:0046636_negative_regulation_of_alpha-beta_T_cell_activation) 9 0 0.000000 -0.000000 724 570.130341 666.08 762.029659 0.920000
=HYPERLINK("http://www.godatabase.org/cgi-bin/go.cgi?query=GO:0046641&auto_wild_cards=yes&view=query&action=query&search_constraint=terms"	GO:0046641_positive_regulation_of_alpha-beta_T_cell_proliferation) 9 0 0.000000 -0.000000 724 570.130341 666.08 762.029659 0.920000
=HYPERLINK("http://www.godatabase.org/cgi-bin/go.cgi?query=GO:0046888&auto_wild_cards=yes&view=query&action=query&search_constraint=terms"	GO:0046888_negative_regulation_of_hormone_secretion) 9 0 0.000000 -0.000000 724 570.130341 666.08 762.029659 0.920000
=HYPERLINK("http://www.godatabase.org/cgi-bin/go.cgi?query=GO:0048070&auto_wild_cards=yes&view=query&action=query&search_constraint=terms"	GO:0048070_regulation_of_pigmentation_during_development) 9 0 0.000000 -0.000000 724 570.130341 666.08 762.029659 0.920000
=HYPERLINK("http://www.godatabase.org/cgi-bin/go.cgi?query=GO:0048146&auto_wild_cards=yes&view=query&action=query&search_constraint=terms"	GO:0048146_positive_regulation_of_fibroblast_proliferation) 9 0 0.000000 -0.000000 724 570.130341 666.08 762.029659 0.920000
=HYPERLINK("http://www.godatabase.org/cgi-bin/go.cgi?query=GO:0048284&auto_wild_cards=yes&view=query&action=query&search_constraint=terms"	GO:0048284_organelle_fusion) 9 0 0.000000 -0.000000 724 570.130341 666.08 762.029659 0.920000
=HYPERLINK("http://www.godatabase.org/cgi-bin/go.cgi?query=GO:0048488&auto_wild_cards=yes&view=query&action=query&search_constraint=terms"	GO:0048488_synaptic_vesicle_endocytosis) 9 0 0.000000 -0.000000 724 570.130341 666.08 762.029659 0.920000
=HYPERLINK("http://www.godatabase.org/cgi-bin/go.cgi?query=GO:0048569&auto_wild_cards=yes&view=query&action=query&search_constraint=terms"	GO:0048569_post-embryonic_organ_development) 9 0 0.000000 -0.000000 724 570.130341 666.08 762.029659 0.920000
=HYPERLINK("http://www.godatabase.org/cgi-bin/go.cgi?query=GO:0048708&auto_wild_cards=yes&view=query&action=query&search_constraint=terms"	GO:0048708_astrocyte_differentiation) 9 0 0.000000 -0.000000 724 570.130341 666.08 762.029659 0.920000
=HYPERLINK("http://www.godatabase.org/cgi-bin/go.cgi?query=GO:0050433&auto_wild_cards=yes&view=query&action=query&search_constraint=terms"	GO:0050433_regulation_of_catecholamine_secretion) 9 0 0.000000 -0.000000 724 570.130341 666.08 762.029659 0.920000
=HYPERLINK("http://www.godatabase.org/cgi-bin/go.cgi?query=GO:0050856&auto_wild_cards=yes&view=query&action=query&search_constraint=terms"	GO:0050856_regulation_of_T_cell_receptor_signaling_pathway) 9 0 0.000000 -0.000000 724 570.130341 666.08 762.029659 0.920000
=HYPERLINK("http://www.godatabase.org/cgi-bin/go.cgi?query=GO:0050884&auto_wild_cards=yes&view=query&action=query&search_constraint=terms"	GO:0050884_neuromuscular_process_controlling_posture) 9 0 0.000000 -0.000000 724 570.130341 666.08 762.029659 0.920000
=HYPERLINK("http://www.godatabase.org/cgi-bin/go.cgi?query=GO:0050910&auto_wild_cards=yes&view=query&action=query&search_constraint=terms"	GO:0050910_detection_of_mechanical_stimulus_involved_in_sensory_perception_of_sound) 9 0 0.000000 -0.000000 724 570.130341 666.08 762.029659 0.920000
=HYPERLINK("http://www.godatabase.org/cgi-bin/go.cgi?query=GO:0050918&auto_wild_cards=yes&view=query&action=query&search_constraint=terms"	GO:0050918_positive_chemotaxis) 9 0 0.000000 -0.000000 724 570.130341 666.08 762.029659 0.920000
=HYPERLINK("http://www.godatabase.org/cgi-bin/go.cgi?query=GO:0051023&auto_wild_cards=yes&view=query&action=query&search_constraint=terms"	GO:0051023_regulation_of_immunoglobulin_secretion) 9 0 0.000000 -0.000000 724 570.130341 666.08 762.029659 0.920000
=HYPERLINK("http://www.godatabase.org/cgi-bin/go.cgi?query=GO:0051297&auto_wild_cards=yes&view=query&action=query&search_constraint=terms"	GO:0051297_centrosome_organization) 9 0 0.000000 -0.000000 724 570.130341 666.08 762.029659 0.920000
=HYPERLINK("http://www.godatabase.org/cgi-bin/go.cgi?query=GO:0051324&auto_wild_cards=yes&view=query&action=query&search_constraint=terms"	GO:0051324_prophase) 9 0 0.000000 -0.000000 724 570.130341 666.08 762.029659 0.920000
=HYPERLINK("http://www.godatabase.org/cgi-bin/go.cgi?query=GO:0051607&auto_wild_cards=yes&view=query&action=query&search_constraint=terms"	GO:0051607_defense_response_to_virus) 9 0 0.000000 -0.000000 724 570.130341 666.08 762.029659 0.920000
=HYPERLINK("http://www.godatabase.org/cgi-bin/go.cgi?query=GO:0051647&auto_wild_cards=yes&view=query&action=query&search_constraint=terms"	GO:0051647_nucleus_localization) 9 0 0.000000 -0.000000 724 570.130341 666.08 762.029659 0.920000
=HYPERLINK("http://www.godatabase.org/cgi-bin/go.cgi?query=GO:0051896&auto_wild_cards=yes&view=query&action=query&search_constraint=terms"	GO:0051896_regulation_of_protein_kinase_B_signaling_cascade) 9 0 0.000000 -0.000000 724 570.130341 666.08 762.029659 0.920000
=HYPERLINK("http://www.godatabase.org/cgi-bin/go.cgi?query=GO:0051932&auto_wild_cards=yes&view=query&action=query&search_constraint=terms"	GO:0051932_synaptic_transmission__GABAergic) 9 0 0.000000 -0.000000 724 570.130341 666.08 762.029659 0.920000
=HYPERLINK("http://www.godatabase.org/cgi-bin/go.cgi?query=GO:0055012&auto_wild_cards=yes&view=query&action=query&search_constraint=terms"	GO:0055012_ventricular_cardiac_muscle_cell_differentiation) 9 0 0.000000 -0.000000 724 570.130341 666.08 762.029659 0.920000
=HYPERLINK("http://www.godatabase.org/cgi-bin/go.cgi?query=GO:0055013&auto_wild_cards=yes&view=query&action=query&search_constraint=terms"	GO:0055013_cardiac_muscle_cell_development) 9 0 0.000000 -0.000000 724 570.130341 666.08 762.029659 0.920000
=HYPERLINK("http://www.godatabase.org/cgi-bin/go.cgi?query=GO:0060052&auto_wild_cards=yes&view=query&action=query&search_constraint=terms"	GO:0060052_neurofilament_cytoskeleton_organization) 9 0 0.000000 -0.000000 724 570.130341 666.08 762.029659 0.920000
=HYPERLINK("http://www.godatabase.org/cgi-bin/go.cgi?query=GO:0060081&auto_wild_cards=yes&view=query&action=query&search_constraint=terms"	GO:0060081_membrane_hyperpolarization) 9 0 0.000000 -0.000000 724 570.130341 666.08 762.029659 0.920000
=HYPERLINK("http://www.godatabase.org/cgi-bin/go.cgi?query=GO:0060119&auto_wild_cards=yes&view=query&action=query&search_constraint=terms"	GO:0060119_inner_ear_receptor_cell_development) 9 0 0.000000 -0.000000 724 570.130341 666.08 762.029659 0.920000
=HYPERLINK("http://www.godatabase.org/cgi-bin/go.cgi?query=GO:0060122&auto_wild_cards=yes&view=query&action=query&search_constraint=terms"	GO:0060122_inner_ear_receptor_stereocilium_organization) 9 0 0.000000 -0.000000 724 570.130341 666.08 762.029659 0.920000
=HYPERLINK("http://www.godatabase.org/cgi-bin/go.cgi?query=GO:0060325&auto_wild_cards=yes&view=query&action=query&search_constraint=terms"	GO:0060325_face_morphogenesis) 9 0 0.000000 -0.000000 724 570.130341 666.08 762.029659 0.920000
=HYPERLINK("http://www.godatabase.org/cgi-bin/go.cgi?query=GO:0060513&auto_wild_cards=yes&view=query&action=query&search_constraint=terms"	GO:0060513_prostatic_bud_formation) 9 0 0.000000 -0.000000 724 570.130341 666.08 762.029659 0.920000
=HYPERLINK("http://www.godatabase.org/cgi-bin/go.cgi?query=GO:0060602&auto_wild_cards=yes&view=query&action=query&search_constraint=terms"	GO:0060602_branch_elongation_of_an_epithelium) 9 0 0.000000 -0.000000 724 570.130341 666.08 762.029659 0.920000
=HYPERLINK("http://www.godatabase.org/cgi-bin/go.cgi?query=GO:0060693&auto_wild_cards=yes&view=query&action=query&search_constraint=terms"	GO:0060693_regulation_of_branching_involved_in_salivary_gland_morphogenesis) 9 0 0.000000 -0.000000 724 570.130341 666.08 762.029659 0.920000
=HYPERLINK("http://www.godatabase.org/cgi-bin/go.cgi?query=GO:0070306&auto_wild_cards=yes&view=query&action=query&search_constraint=terms"	GO:0070306_lens_fiber_cell_differentiation) 9 0 0.000000 -0.000000 724 570.130341 666.08 762.029659 0.920000
=HYPERLINK("http://www.godatabase.org/cgi-bin/go.cgi?query=GO:0090048&auto_wild_cards=yes&view=query&action=query&search_constraint=terms"	GO:0090048_negative_regulation_of_transcription_regulator_activity) 9 0 0.000000 -0.000000 724 570.130341 666.08 762.029659 0.920000
=HYPERLINK("http://www.godatabase.org/cgi-bin/go.cgi?query=GO:0035239&auto_wild_cards=yes&view=query&action=query&search_constraint=terms"	GO:0035239_tube_morphogenesis) 143 0 0.000000 -0.000000 725 570.673731 666.49 762.306269 0.919297
=HYPERLINK("http://www.godatabase.org/cgi-bin/go.cgi?query=GO:0001508&auto_wild_cards=yes&view=query&action=query&search_constraint=terms"	GO:0001508_regulation_of_action_potential) 43 0 0.000000 -0.000000 739 586.013130 680.55 775.086870 0.920907
=HYPERLINK("http://www.godatabase.org/cgi-bin/go.cgi?query=GO:0001841&auto_wild_cards=yes&view=query&action=query&search_constraint=terms"	GO:0001841_neural_tube_formation) 43 0 0.000000 -0.000000 739 586.013130 680.55 775.086870 0.920907
=HYPERLINK("http://www.godatabase.org/cgi-bin/go.cgi?query=GO:0001894&auto_wild_cards=yes&view=query&action=query&search_constraint=terms"	GO:0001894_tissue_homeostasis) 43 0 0.000000 -0.000000 739 586.013130 680.55 775.086870 0.920907
=HYPERLINK("http://www.godatabase.org/cgi-bin/go.cgi?query=GO:0002819&auto_wild_cards=yes&view=query&action=query&search_constraint=terms"	GO:0002819_regulation_of_adaptive_immune_response) 43 0 0.000000 -0.000000 739 586.013130 680.55 775.086870 0.920907
=HYPERLINK("http://www.godatabase.org/cgi-bin/go.cgi?query=GO:0002822&auto_wild_cards=yes&view=query&action=query&search_constraint=terms"	GO:0002822_regulation_of_adaptive_immune_response_based_on_somatic_recombination_of_immune_receptors_built_from_immunoglobulin_superfamily_domains) 43 0 0.000000 -0.000000 739 586.013130 680.55 775.086870 0.920907
=HYPERLINK("http://www.godatabase.org/cgi-bin/go.cgi?query=GO:0006766&auto_wild_cards=yes&view=query&action=query&search_constraint=terms"	GO:0006766_vitamin_metabolic_process) 43 0 0.000000 -0.000000 739 586.013130 680.55 775.086870 0.920907
=HYPERLINK("http://www.godatabase.org/cgi-bin/go.cgi?query=GO:0009582&auto_wild_cards=yes&view=query&action=query&search_constraint=terms"	GO:0009582_detection_of_abiotic_stimulus) 43 0 0.000000 -0.000000 739 586.013130 680.55 775.086870 0.920907
=HYPERLINK("http://www.godatabase.org/cgi-bin/go.cgi?query=GO:0019637&auto_wild_cards=yes&view=query&action=query&search_constraint=terms"	GO:0019637_organophosphate_metabolic_process) 43 0 0.000000 -0.000000 739 586.013130 680.55 775.086870 0.920907
=HYPERLINK("http://www.godatabase.org/cgi-bin/go.cgi?query=GO:0030814&auto_wild_cards=yes&view=query&action=query&search_constraint=terms"	GO:0030814_regulation_of_cAMP_metabolic_process) 43 0 0.000000 -0.000000 739 586.013130 680.55 775.086870 0.920907
=HYPERLINK("http://www.godatabase.org/cgi-bin/go.cgi?query=GO:0031098&auto_wild_cards=yes&view=query&action=query&search_constraint=terms"	GO:0031098_stress-activated_protein_kinase_signaling_pathway) 43 0 0.000000 -0.000000 739 586.013130 680.55 775.086870 0.920907
=HYPERLINK("http://www.godatabase.org/cgi-bin/go.cgi?query=GO:0032446&auto_wild_cards=yes&view=query&action=query&search_constraint=terms"	GO:0032446_protein_modification_by_small_protein_conjugation) 43 0 0.000000 -0.000000 739 586.013130 680.55 775.086870 0.920907
=HYPERLINK("http://www.godatabase.org/cgi-bin/go.cgi?query=GO:0046879&auto_wild_cards=yes&view=query&action=query&search_constraint=terms"	GO:0046879_hormone_secretion) 43 0 0.000000 -0.000000 739 586.013130 680.55 775.086870 0.920907
=HYPERLINK("http://www.godatabase.org/cgi-bin/go.cgi?query=GO:0048762&auto_wild_cards=yes&view=query&action=query&search_constraint=terms"	GO:0048762_mesenchymal_cell_differentiation) 43 0 0.000000 -0.000000 739 586.013130 680.55 775.086870 0.920907
=HYPERLINK("http://www.godatabase.org/cgi-bin/go.cgi?query=GO:0051604&auto_wild_cards=yes&view=query&action=query&search_constraint=terms"	GO:0051604_protein_maturation) 43 0 0.000000 -0.000000 739 586.013130 680.55 775.086870 0.920907
=HYPERLINK("http://www.godatabase.org/cgi-bin/go.cgi?query=GO:0006812&auto_wild_cards=yes&view=query&action=query&search_constraint=terms"	GO:0006812_cation_transport) 146 0 0.000000 -0.000000 740 587.614296 681.82 776.025704 0.921378
=HYPERLINK("http://www.godatabase.org/cgi-bin/go.cgi?query=GO:0000086&auto_wild_cards=yes&view=query&action=query&search_constraint=terms"	GO:0000086_G2_M_transition_of_mitotic_cell_cycle) 4 0
=HYPERLINK("http://www.godatabase.org/cgi-bin/go.cgi?query=GO:0000305&auto_wild_cards=yes&view=query&action=query&search_constraint=terms"	GO:0000305_response_to_oxygen_radical) 4 0
=HYPERLINK("http://www.godatabase.org/cgi-bin/go.cgi?query=GO:0001661&auto_wild_cards=yes&view=query&action=query&search_constraint=terms"	GO:0001661_conditioned_taste_aversion) 4 0
=HYPERLINK("http://www.godatabase.org/cgi-bin/go.cgi?query=GO:0001678&auto_wild_cards=yes&view=query&action=query&search_constraint=terms"	GO:0001678_cellular_glucose_homeostasis) 4 0
=HYPERLINK("http://www.godatabase.org/cgi-bin/go.cgi?query=GO:0001777&auto_wild_cards=yes&view=query&action=query&search_constraint=terms"	GO:0001777_T_cell_homeostatic_proliferation) 4 0
=HYPERLINK("http://www.godatabase.org/cgi-bin/go.cgi?query=GO:0001794&auto_wild_cards=yes&view=query&action=query&search_constraint=terms"	GO:0001794_type_IIa_hypersensitivity) 4 0
=HYPERLINK("http://www.godatabase.org/cgi-bin/go.cgi?query=GO:0001796&auto_wild_cards=yes&view=query&action=query&search_constraint=terms"	GO:0001796_regulation_of_type_IIa_hypersensitivity) 4 0
=HYPERLINK("http://www.godatabase.org/cgi-bin/go.cgi?query=GO:0001798&auto_wild_cards=yes&view=query&action=query&search_constraint=terms"	GO:0001798_positive_regulation_of_type_IIa_hypersensitivity) 4 0
=HYPERLINK("http://www.godatabase.org/cgi-bin/go.cgi?query=GO:0001810&auto_wild_cards=yes&view=query&action=query&search_constraint=terms"	GO:0001810_regulation_of_type_I_hypersensitivity) 4 0
=HYPERLINK("http://www.godatabase.org/cgi-bin/go.cgi?query=GO:0001820&auto_wild_cards=yes&view=query&action=query&search_constraint=terms"	GO:0001820_serotonin_secretion) 4 0
=HYPERLINK("http://www.godatabase.org/cgi-bin/go.cgi?query=GO:0001835&auto_wild_cards=yes&view=query&action=query&search_constraint=terms"	GO:0001835_blastocyst_hatching) 4 0
=HYPERLINK("http://www.godatabase.org/cgi-bin/go.cgi?query=GO:0001842&auto_wild_cards=yes&view=query&action=query&search_constraint=terms"	GO:0001842_neural_fold_formation) 4 0
=HYPERLINK("http://www.godatabase.org/cgi-bin/go.cgi?query=GO:0001881&auto_wild_cards=yes&view=query&action=query&search_constraint=terms"	GO:0001881_receptor_recycling) 4 0
=HYPERLINK("http://www.godatabase.org/cgi-bin/go.cgi?query=GO:0001938&auto_wild_cards=yes&view=query&action=query&search_constraint=terms"	GO:0001938_positive_regulation_of_endothelial_cell_proliferation) 4 0
=HYPERLINK("http://www.godatabase.org/cgi-bin/go.cgi?query=GO:0001978&auto_wild_cards=yes&view=query&action=query&search_constraint=terms"	GO:0001978_regulation_of_systemic_arterial_blood_pressure_by_carotid_sinus_baroreceptor_feedback) 4 0
=HYPERLINK("http://www.godatabase.org/cgi-bin/go.cgi?query=GO:0002035&auto_wild_cards=yes&view=query&action=query&search_constraint=terms"	GO:0002035_brain_renin-angiotensin_system) 4 0
=HYPERLINK("http://www.godatabase.org/cgi-bin/go.cgi?query=GO:0002051&auto_wild_cards=yes&view=query&action=query&search_constraint=terms"	GO:0002051_osteoblast_fate_commitment) 4 0
=HYPERLINK("http://www.godatabase.org/cgi-bin/go.cgi?query=GO:0002220&auto_wild_cards=yes&view=query&action=query&search_constraint=terms"	GO:0002220_innate_immune_response_activating_cell_surface_receptor_signaling_pathway) 4 0
=HYPERLINK("http://www.godatabase.org/cgi-bin/go.cgi?query=GO:0002249&auto_wild_cards=yes&view=query&action=query&search_constraint=terms"	GO:0002249_lymphocyte_anergy) 4 0
=HYPERLINK("http://www.godatabase.org/cgi-bin/go.cgi?query=GO:0002312&auto_wild_cards=yes&view=query&action=query&search_constraint=terms"	GO:0002312_B_cell_activation_during_immune_response) 4 0
=HYPERLINK("http://www.godatabase.org/cgi-bin/go.cgi?query=GO:0002313&auto_wild_cards=yes&view=query&action=query&search_constraint=terms"	GO:0002313_mature_B_cell_differentiation_during_immune_response) 4 0
=HYPERLINK("http://www.godatabase.org/cgi-bin/go.cgi?query=GO:0002318&auto_wild_cards=yes&view=query&action=query&search_constraint=terms"	GO:0002318_myeloid_progenitor_cell_differentiation) 4 0
=HYPERLINK("http://www.godatabase.org/cgi-bin/go.cgi?query=GO:0002326&auto_wild_cards=yes&view=query&action=query&search_constraint=terms"	GO:0002326_B_cell_lineage_commitment) 4 0
=HYPERLINK("http://www.godatabase.org/cgi-bin/go.cgi?query=GO:0002347&auto_wild_cards=yes&view=query&action=query&search_constraint=terms"	GO:0002347_response_to_tumor_cell) 4 0
=HYPERLINK("http://www.godatabase.org/cgi-bin/go.cgi?query=GO:0002418&auto_wild_cards=yes&view=query&action=query&search_constraint=terms"	GO:0002418_immune_response_to_tumor_cell) 4 0
=HYPERLINK("http://www.godatabase.org/cgi-bin/go.cgi?query=GO:0002445&auto_wild_cards=yes&view=query&action=query&search_constraint=terms"	GO:0002445_type_II_hypersensitivity) 4 0
=HYPERLINK("http://www.godatabase.org/cgi-bin/go.cgi?query=GO:0002544&auto_wild_cards=yes&view=query&action=query&search_constraint=terms"	GO:0002544_chronic_inflammatory_response) 4 0
=HYPERLINK("http://www.godatabase.org/cgi-bin/go.cgi?query=GO:0002636&auto_wild_cards=yes&view=query&action=query&search_constraint=terms"	GO:0002636_positive_regulation_of_germinal_center_formation) 4 0
=HYPERLINK("http://www.godatabase.org/cgi-bin/go.cgi?query=GO:0002667&auto_wild_cards=yes&view=query&action=query&search_constraint=terms"	GO:0002667_regulation_of_T_cell_anergy) 4 0
=HYPERLINK("http://www.godatabase.org/cgi-bin/go.cgi?query=GO:0002669&auto_wild_cards=yes&view=query&action=query&search_constraint=terms"	GO:0002669_positive_regulation_of_T_cell_anergy) 4 0
=HYPERLINK("http://www.godatabase.org/cgi-bin/go.cgi?query=GO:0002687&auto_wild_cards=yes&view=query&action=query&search_constraint=terms"	GO:0002687_positive_regulation_of_leukocyte_migration) 4 0
=HYPERLINK("http://www.godatabase.org/cgi-bin/go.cgi?query=GO:0002702&auto_wild_cards=yes&view=query&action=query&search_constraint=terms"	GO:0002702_positive_regulation_of_production_of_molecular_mediator_of_immune_response) 4 0
=HYPERLINK("http://www.godatabase.org/cgi-bin/go.cgi?query=GO:0002718&auto_wild_cards=yes&view=query&action=query&search_constraint=terms"	GO:0002718_regulation_of_cytokine_production_during_immune_response) 4 0
=HYPERLINK("http://www.godatabase.org/cgi-bin/go.cgi?query=GO:0002829&auto_wild_cards=yes&view=query&action=query&search_constraint=terms"	GO:0002829_negative_regulation_of_T-helper_2_type_immune_response) 4 0
=HYPERLINK("http://www.godatabase.org/cgi-bin/go.cgi?query=GO:0002833&auto_wild_cards=yes&view=query&action=query&search_constraint=terms"	GO:0002833_positive_regulation_of_response_to_biotic_stimulus) 4 0
=HYPERLINK("http://www.godatabase.org/cgi-bin/go.cgi?query=GO:0002834&auto_wild_cards=yes&view=query&action=query&search_constraint=terms"	GO:0002834_regulation_of_response_to_tumor_cell) 4 0
=HYPERLINK("http://www.godatabase.org/cgi-bin/go.cgi?query=GO:0002836&auto_wild_cards=yes&view=query&action=query&search_constraint=terms"	GO:0002836_positive_regulation_of_response_to_tumor_cell) 4 0
=HYPERLINK("http://www.godatabase.org/cgi-bin/go.cgi?query=GO:0002837&auto_wild_cards=yes&view=query&action=query&search_constraint=terms"	GO:0002837_regulation_of_immune_response_to_tumor_cell) 4 0
=HYPERLINK("http://www.godatabase.org/cgi-bin/go.cgi?query=GO:0002839&auto_wild_cards=yes&view=query&action=query&search_constraint=terms"	GO:0002839_positive_regulation_of_immune_response_to_tumor_cell) 4 0
=HYPERLINK("http://www.godatabase.org/cgi-bin/go.cgi?query=GO:0002870&auto_wild_cards=yes&view=query&action=query&search_constraint=terms"	GO:0002870_T_cell_anergy) 4 0
=HYPERLINK("http://www.godatabase.org/cgi-bin/go.cgi?query=GO:0002888&auto_wild_cards=yes&view=query&action=query&search_constraint=terms"	GO:0002888_positive_regulation_of_myeloid_leukocyte_mediated_immunity) 4 0
=HYPERLINK("http://www.godatabase.org/cgi-bin/go.cgi?query=GO:0002892&auto_wild_cards=yes&view=query&action=query&search_constraint=terms"	GO:0002892_regulation_of_type_II_hypersensitivity) 4 0
=HYPERLINK("http://www.godatabase.org/cgi-bin/go.cgi?query=GO:0002894&auto_wild_cards=yes&view=query&action=query&search_constraint=terms"	GO:0002894_positive_regulation_of_type_II_hypersensitivity) 4 0
=HYPERLINK("http://www.godatabase.org/cgi-bin/go.cgi?query=GO:0002911&auto_wild_cards=yes&view=query&action=query&search_constraint=terms"	GO:0002911_regulation_of_lymphocyte_anergy) 4 0
=HYPERLINK("http://www.godatabase.org/cgi-bin/go.cgi?query=GO:0002913&auto_wild_cards=yes&view=query&action=query&search_constraint=terms"	GO:0002913_positive_regulation_of_lymphocyte_anergy) 4 0
=HYPERLINK("http://www.godatabase.org/cgi-bin/go.cgi?query=GO:0002923&auto_wild_cards=yes&view=query&action=query&search_constraint=terms"	GO:0002923_regulation_of_humoral_immune_response_mediated_by_circulating_immunoglobulin) 4 0
=HYPERLINK("http://www.godatabase.org/cgi-bin/go.cgi?query=GO:0003025&auto_wild_cards=yes&view=query&action=query&search_constraint=terms"	GO:0003025_regulation_of_systemic_arterial_blood_pressure_by_baroreceptor_feedback) 4 0
=HYPERLINK("http://www.godatabase.org/cgi-bin/go.cgi?query=GO:0003091&auto_wild_cards=yes&view=query&action=query&search_constraint=terms"	GO:0003091_renal_water_homeostasis) 4 0
=HYPERLINK("http://www.godatabase.org/cgi-bin/go.cgi?query=GO:0005978&auto_wild_cards=yes&view=query&action=query&search_constraint=terms"	GO:0005978_glycogen_biosynthetic_process) 4 0
=HYPERLINK("http://www.godatabase.org/cgi-bin/go.cgi?query=GO:0006012&auto_wild_cards=yes&view=query&action=query&search_constraint=terms"	GO:0006012_galactose_metabolic_process) 4 0
=HYPERLINK("http://www.godatabase.org/cgi-bin/go.cgi?query=GO:0006085&auto_wild_cards=yes&view=query&action=query&search_constraint=terms"	GO:0006085_acetyl-CoA_biosynthetic_process) 4 0
=HYPERLINK("http://www.godatabase.org/cgi-bin/go.cgi?query=GO:0006111&auto_wild_cards=yes&view=query&action=query&search_constraint=terms"	GO:0006111_regulation_of_gluconeogenesis) 4 0
=HYPERLINK("http://www.godatabase.org/cgi-bin/go.cgi?query=GO:0006144&auto_wild_cards=yes&view=query&action=query&search_constraint=terms"	GO:0006144_purine_base_metabolic_process) 4 0
=HYPERLINK("http://www.godatabase.org/cgi-bin/go.cgi?query=GO:0006290&auto_wild_cards=yes&view=query&action=query&search_constraint=terms"	GO:0006290_pyrimidine_dimer_repair) 4 0
=HYPERLINK("http://www.godatabase.org/cgi-bin/go.cgi?query=GO:0006334&auto_wild_cards=yes&view=query&action=query&search_constraint=terms"	GO:0006334_nucleosome_assembly) 4 0
=HYPERLINK("http://www.godatabase.org/cgi-bin/go.cgi?query=GO:0006534&auto_wild_cards=yes&view=query&action=query&search_constraint=terms"	GO:0006534_cysteine_metabolic_process) 4 0
=HYPERLINK("http://www.godatabase.org/cgi-bin/go.cgi?query=GO:0006547&auto_wild_cards=yes&view=query&action=query&search_constraint=terms"	GO:0006547_histidine_metabolic_process) 4 0
=HYPERLINK("http://www.godatabase.org/cgi-bin/go.cgi?query=GO:0006548&auto_wild_cards=yes&view=query&action=query&search_constraint=terms"	GO:0006548_histidine_catabolic_process) 4 0
=HYPERLINK("http://www.godatabase.org/cgi-bin/go.cgi?query=GO:0006555&auto_wild_cards=yes&view=query&action=query&search_constraint=terms"	GO:0006555_methionine_metabolic_process) 4 0
=HYPERLINK("http://www.godatabase.org/cgi-bin/go.cgi?query=GO:0006599&auto_wild_cards=yes&view=query&action=query&search_constraint=terms"	GO:0006599_phosphagen_metabolic_process) 4 0
=HYPERLINK("http://www.godatabase.org/cgi-bin/go.cgi?query=GO:0006623&auto_wild_cards=yes&view=query&action=query&search_constraint=terms"	GO:0006623_protein_targeting_to_vacuole) 4 0
=HYPERLINK("http://www.godatabase.org/cgi-bin/go.cgi?query=GO:0006626&auto_wild_cards=yes&view=query&action=query&search_constraint=terms"	GO:0006626_protein_targeting_to_mitochondrion) 4 0
=HYPERLINK("http://www.godatabase.org/cgi-bin/go.cgi?query=GO:0006684&auto_wild_cards=yes&view=query&action=query&search_constraint=terms"	GO:0006684_sphingomyelin_metabolic_process) 4 0
=HYPERLINK("http://www.godatabase.org/cgi-bin/go.cgi?query=GO:0006688&auto_wild_cards=yes&view=query&action=query&search_constraint=terms"	GO:0006688_glycosphingolipid_biosynthetic_process) 4 0
=HYPERLINK("http://www.godatabase.org/cgi-bin/go.cgi?query=GO:0006707&auto_wild_cards=yes&view=query&action=query&search_constraint=terms"	GO:0006707_cholesterol_catabolic_process) 4 0
=HYPERLINK("http://www.godatabase.org/cgi-bin/go.cgi?query=GO:0006739&auto_wild_cards=yes&view=query&action=query&search_constraint=terms"	GO:0006739_NADP_metabolic_process) 4 0
=HYPERLINK("http://www.godatabase.org/cgi-bin/go.cgi?query=GO:0006835&auto_wild_cards=yes&view=query&action=query&search_constraint=terms"	GO:0006835_dicarboxylic_acid_transport) 4 0
=HYPERLINK("http://www.godatabase.org/cgi-bin/go.cgi?query=GO:0006837&auto_wild_cards=yes&view=query&action=query&search_constraint=terms"	GO:0006837_serotonin_transport) 4 0
=HYPERLINK("http://www.godatabase.org/cgi-bin/go.cgi?query=GO:0006888&auto_wild_cards=yes&view=query&action=query&search_constraint=terms"	GO:0006888_ER_to_Golgi_vesicle-mediated_transport) 4 0
=HYPERLINK("http://www.godatabase.org/cgi-bin/go.cgi?query=GO:0006906&auto_wild_cards=yes&view=query&action=query&search_constraint=terms"	GO:0006906_vesicle_fusion) 4 0
=HYPERLINK("http://www.godatabase.org/cgi-bin/go.cgi?query=GO:0006927&auto_wild_cards=yes&view=query&action=query&search_constraint=terms"	GO:0006927_transformed_cell_apoptosis) 4 0
=HYPERLINK("http://www.godatabase.org/cgi-bin/go.cgi?query=GO:0006972&auto_wild_cards=yes&view=query&action=query&search_constraint=terms"	GO:0006972_hyperosmotic_response) 4 0
=HYPERLINK("http://www.godatabase.org/cgi-bin/go.cgi?query=GO:0007028&auto_wild_cards=yes&view=query&action=query&search_constraint=terms"	GO:0007028_cytoplasm_organization) 4 0
=HYPERLINK("http://www.godatabase.org/cgi-bin/go.cgi?query=GO:0007031&auto_wild_cards=yes&view=query&action=query&search_constraint=terms"	GO:0007031_peroxisome_organization) 4 0
=HYPERLINK("http://www.godatabase.org/cgi-bin/go.cgi?query=GO:0007066&auto_wild_cards=yes&view=query&action=query&search_constraint=terms"	GO:0007066_female_meiosis_sister_chromatid_cohesion) 4 0
=HYPERLINK("http://www.godatabase.org/cgi-bin/go.cgi?query=GO:0007144&auto_wild_cards=yes&view=query&action=query&search_constraint=terms"	GO:0007144_female_meiosis_I) 4 0
=HYPERLINK("http://www.godatabase.org/cgi-bin/go.cgi?query=GO:0007184&auto_wild_cards=yes&view=query&action=query&search_constraint=terms"	GO:0007184_SMAD_protein_nuclear_translocation) 4 0
=HYPERLINK("http://www.godatabase.org/cgi-bin/go.cgi?query=GO:0007216&auto_wild_cards=yes&view=query&action=query&search_constraint=terms"	GO:0007216_metabotropic_glutamate_receptor_signaling_pathway) 4 0
=HYPERLINK("http://www.godatabase.org/cgi-bin/go.cgi?query=GO:0007342&auto_wild_cards=yes&view=query&action=query&search_constraint=terms"	GO:0007342_fusion_of_sperm_to_egg_plasma_membrane) 4 0
=HYPERLINK("http://www.godatabase.org/cgi-bin/go.cgi?query=GO:0007386&auto_wild_cards=yes&view=query&action=query&search_constraint=terms"	GO:0007386_compartment_specification) 4 0
=HYPERLINK("http://www.godatabase.org/cgi-bin/go.cgi?query=GO:0008053&auto_wild_cards=yes&view=query&action=query&search_constraint=terms"	GO:0008053_mitochondrial_fusion) 4 0
=HYPERLINK("http://www.godatabase.org/cgi-bin/go.cgi?query=GO:0008207&auto_wild_cards=yes&view=query&action=query&search_constraint=terms"	GO:0008207_C21-steroid_hormone_metabolic_process) 4 0
=HYPERLINK("http://www.godatabase.org/cgi-bin/go.cgi?query=GO:0008215&auto_wild_cards=yes&view=query&action=query&search_constraint=terms"	GO:0008215_spermine_metabolic_process) 4 0
=HYPERLINK("http://www.godatabase.org/cgi-bin/go.cgi?query=GO:0009065&auto_wild_cards=yes&view=query&action=query&search_constraint=terms"	GO:0009065_glutamine_family_amino_acid_catabolic_process) 4 0
=HYPERLINK("http://www.godatabase.org/cgi-bin/go.cgi?query=GO:0009075&auto_wild_cards=yes&view=query&action=query&search_constraint=terms"	GO:0009075_histidine_family_amino_acid_metabolic_process) 4 0
=HYPERLINK("http://www.godatabase.org/cgi-bin/go.cgi?query=GO:0009077&auto_wild_cards=yes&view=query&action=query&search_constraint=terms"	GO:0009077_histidine_family_amino_acid_catabolic_process) 4 0
=HYPERLINK("http://www.godatabase.org/cgi-bin/go.cgi?query=GO:0009134&auto_wild_cards=yes&view=query&action=query&search_constraint=terms"	GO:0009134_nucleoside_diphosphate_catabolic_process) 4 0
=HYPERLINK("http://www.godatabase.org/cgi-bin/go.cgi?query=GO:0009163&auto_wild_cards=yes&view=query&action=query&search_constraint=terms"	GO:0009163_nucleoside_biosynthetic_process) 4 0
=HYPERLINK("http://www.godatabase.org/cgi-bin/go.cgi?query=GO:0009225&auto_wild_cards=yes&view=query&action=query&search_constraint=terms"	GO:0009225_nucleotide-sugar_metabolic_process) 4 0
=HYPERLINK("http://www.godatabase.org/cgi-bin/go.cgi?query=GO:0009250&auto_wild_cards=yes&view=query&action=query&search_constraint=terms"	GO:0009250_glucan_biosynthetic_process) 4 0
=HYPERLINK("http://www.godatabase.org/cgi-bin/go.cgi?query=GO:0009404&auto_wild_cards=yes&view=query&action=query&search_constraint=terms"	GO:0009404_toxin_metabolic_process) 4 0
=HYPERLINK("http://www.godatabase.org/cgi-bin/go.cgi?query=GO:0009593&auto_wild_cards=yes&view=query&action=query&search_constraint=terms"	GO:0009593_detection_of_chemical_stimulus) 4 0
=HYPERLINK("http://www.godatabase.org/cgi-bin/go.cgi?query=GO:0009595&auto_wild_cards=yes&view=query&action=query&search_constraint=terms"	GO:0009595_detection_of_biotic_stimulus) 4 0
=HYPERLINK("http://www.godatabase.org/cgi-bin/go.cgi?query=GO:0009755&auto_wild_cards=yes&view=query&action=query&search_constraint=terms"	GO:0009755_hormone-mediated_signaling) 4 0
=HYPERLINK("http://www.godatabase.org/cgi-bin/go.cgi?query=GO:0009912&auto_wild_cards=yes&view=query&action=query&search_constraint=terms"	GO:0009912_auditory_receptor_cell_fate_commitment) 4 0
=HYPERLINK("http://www.godatabase.org/cgi-bin/go.cgi?query=GO:0010224&auto_wild_cards=yes&view=query&action=query&search_constraint=terms"	GO:0010224_response_to_UV-B) 4 0
=HYPERLINK("http://www.godatabase.org/cgi-bin/go.cgi?query=GO:0010453&auto_wild_cards=yes&view=query&action=query&search_constraint=terms"	GO:0010453_regulation_of_cell_fate_commitment) 4 0
=HYPERLINK("http://www.godatabase.org/cgi-bin/go.cgi?query=GO:0010506&auto_wild_cards=yes&view=query&action=query&search_constraint=terms"	GO:0010506_regulation_of_autophagy) 4 0
=HYPERLINK("http://www.godatabase.org/cgi-bin/go.cgi?query=GO:0010631&auto_wild_cards=yes&view=query&action=query&search_constraint=terms"	GO:0010631_epithelial_cell_migration) 4 0
=HYPERLINK("http://www.godatabase.org/cgi-bin/go.cgi?query=GO:0010812&auto_wild_cards=yes&view=query&action=query&search_constraint=terms"	GO:0010812_negative_regulation_of_cell-substrate_adhesion) 4 0
=HYPERLINK("http://www.godatabase.org/cgi-bin/go.cgi?query=GO:0010829&auto_wild_cards=yes&view=query&action=query&search_constraint=terms"	GO:0010829_negative_regulation_of_glucose_transport) 4 0
=HYPERLINK("http://www.godatabase.org/cgi-bin/go.cgi?query=GO:0014002&auto_wild_cards=yes&view=query&action=query&search_constraint=terms"	GO:0014002_astrocyte_development) 4 0
=HYPERLINK("http://www.godatabase.org/cgi-bin/go.cgi?query=GO:0014832&auto_wild_cards=yes&view=query&action=query&search_constraint=terms"	GO:0014832_urinary_bladder_smooth_muscle_contraction) 4 0
=HYPERLINK("http://www.godatabase.org/cgi-bin/go.cgi?query=GO:0014848&auto_wild_cards=yes&view=query&action=query&search_constraint=terms"	GO:0014848_urinary_tract_smooth_muscle_contraction) 4 0
=HYPERLINK("http://www.godatabase.org/cgi-bin/go.cgi?query=GO:0015701&auto_wild_cards=yes&view=query&action=query&search_constraint=terms"	GO:0015701_bicarbonate_transport) 4 0
=HYPERLINK("http://www.godatabase.org/cgi-bin/go.cgi?query=GO:0015809&auto_wild_cards=yes&view=query&action=query&search_constraint=terms"	GO:0015809_arginine_transport) 4 0
=HYPERLINK("http://www.godatabase.org/cgi-bin/go.cgi?query=GO:0015850&auto_wild_cards=yes&view=query&action=query&search_constraint=terms"	GO:0015850_organic_alcohol_transport) 4 0
=HYPERLINK("http://www.godatabase.org/cgi-bin/go.cgi?query=GO:0015858&auto_wild_cards=yes&view=query&action=query&search_constraint=terms"	GO:0015858_nucleoside_transport) 4 0
=HYPERLINK("http://www.godatabase.org/cgi-bin/go.cgi?query=GO:0016068&auto_wild_cards=yes&view=query&action=query&search_constraint=terms"	GO:0016068_type_I_hypersensitivity) 4 0
=HYPERLINK("http://www.godatabase.org/cgi-bin/go.cgi?query=GO:0016127&auto_wild_cards=yes&view=query&action=query&search_constraint=terms"	GO:0016127_sterol_catabolic_process) 4 0
=HYPERLINK("http://www.godatabase.org/cgi-bin/go.cgi?query=GO:0016198&auto_wild_cards=yes&view=query&action=query&search_constraint=terms"	GO:0016198_axon_choice_point_recognition) 4 0
=HYPERLINK("http://www.godatabase.org/cgi-bin/go.cgi?query=GO:0016338&auto_wild_cards=yes&view=query&action=query&search_constraint=terms"	GO:0016338_calcium-independent_cell-cell_adhesion) 4 0
=HYPERLINK("http://www.godatabase.org/cgi-bin/go.cgi?query=GO:0018198&auto_wild_cards=yes&view=query&action=query&search_constraint=terms"	GO:0018198_peptidyl-cysteine_modification) 4 0
=HYPERLINK("http://www.godatabase.org/cgi-bin/go.cgi?query=GO:0018409&auto_wild_cards=yes&view=query&action=query&search_constraint=terms"	GO:0018409_peptide_or_protein_amino-terminal_blocking) 4 0
=HYPERLINK("http://www.godatabase.org/cgi-bin/go.cgi?query=GO:0019377&auto_wild_cards=yes&view=query&action=query&search_constraint=terms"	GO:0019377_glycolipid_catabolic_process) 4 0
=HYPERLINK("http://www.godatabase.org/cgi-bin/go.cgi?query=GO:0019432&auto_wild_cards=yes&view=query&action=query&search_constraint=terms"	GO:0019432_triglyceride_biosynthetic_process) 4 0
=HYPERLINK("http://www.godatabase.org/cgi-bin/go.cgi?query=GO:0019530&auto_wild_cards=yes&view=query&action=query&search_constraint=terms"	GO:0019530_taurine_metabolic_process) 4 0
=HYPERLINK("http://www.godatabase.org/cgi-bin/go.cgi?query=GO:0021535&auto_wild_cards=yes&view=query&action=query&search_constraint=terms"	GO:0021535_cell_migration_in_hindbrain) 4 0
=HYPERLINK("http://www.godatabase.org/cgi-bin/go.cgi?query=GO:0021542&auto_wild_cards=yes&view=query&action=query&search_constraint=terms"	GO:0021542_dentate_gyrus_development) 4 0
=HYPERLINK("http://www.godatabase.org/cgi-bin/go.cgi?query=GO:0021561&auto_wild_cards=yes&view=query&action=query&search_constraint=terms"	GO:0021561_facial_nerve_development) 4 0
=HYPERLINK("http://www.godatabase.org/cgi-bin/go.cgi?query=GO:0021569&auto_wild_cards=yes&view=query&action=query&search_constraint=terms"	GO:0021569_rhombomere_3_development) 4 0
=HYPERLINK("http://www.godatabase.org/cgi-bin/go.cgi?query=GO:0021571&auto_wild_cards=yes&view=query&action=query&search_constraint=terms"	GO:0021571_rhombomere_5_development) 4 0
=HYPERLINK("http://www.godatabase.org/cgi-bin/go.cgi?query=GO:0021604&auto_wild_cards=yes&view=query&action=query&search_constraint=terms"	GO:0021604_cranial_nerve_structural_organization) 4 0
=HYPERLINK("http://www.godatabase.org/cgi-bin/go.cgi?query=GO:0021610&auto_wild_cards=yes&view=query&action=query&search_constraint=terms"	GO:0021610_facial_nerve_morphogenesis) 4 0
=HYPERLINK("http://www.godatabase.org/cgi-bin/go.cgi?query=GO:0021612&auto_wild_cards=yes&view=query&action=query&search_constraint=terms"	GO:0021612_facial_nerve_structural_organization) 4 0
=HYPERLINK("http://www.godatabase.org/cgi-bin/go.cgi?query=GO:0021631&auto_wild_cards=yes&view=query&action=query&search_constraint=terms"	GO:0021631_optic_nerve_morphogenesis) 4 0
=HYPERLINK("http://www.godatabase.org/cgi-bin/go.cgi?query=GO:0021681&auto_wild_cards=yes&view=query&action=query&search_constraint=terms"	GO:0021681_cerebellar_granular_layer_development) 4 0
=HYPERLINK("http://www.godatabase.org/cgi-bin/go.cgi?query=GO:0021683&auto_wild_cards=yes&view=query&action=query&search_constraint=terms"	GO:0021683_cerebellar_granular_layer_morphogenesis) 4 0
=HYPERLINK("http://www.godatabase.org/cgi-bin/go.cgi?query=GO:0021684&auto_wild_cards=yes&view=query&action=query&search_constraint=terms"	GO:0021684_cerebellar_granular_layer_formation) 4 0
=HYPERLINK("http://www.godatabase.org/cgi-bin/go.cgi?query=GO:0021707&auto_wild_cards=yes&view=query&action=query&search_constraint=terms"	GO:0021707_cerebellar_granule_cell_differentiation) 4 0
=HYPERLINK("http://www.godatabase.org/cgi-bin/go.cgi?query=GO:0021801&auto_wild_cards=yes&view=query&action=query&search_constraint=terms"	GO:0021801_cerebral_cortex_radial_glia_guided_migration) 4 0
=HYPERLINK("http://www.godatabase.org/cgi-bin/go.cgi?query=GO:0021830&auto_wild_cards=yes&view=query&action=query&search_constraint=terms"	GO:0021830_interneuron_migration_from_the_subpallium_to_the_cortex) 4 0
=HYPERLINK("http://www.godatabase.org/cgi-bin/go.cgi?query=GO:0021853&auto_wild_cards=yes&view=query&action=query&search_constraint=terms"	GO:0021853_cerebral_cortex_GABAergic_interneuron_migration) 4 0
=HYPERLINK("http://www.godatabase.org/cgi-bin/go.cgi?query=GO:0021894&auto_wild_cards=yes&view=query&action=query&search_constraint=terms"	GO:0021894_cerebral_cortex_GABAergic_interneuron_development) 4 0
=HYPERLINK("http://www.godatabase.org/cgi-bin/go.cgi?query=GO:0021910&auto_wild_cards=yes&view=query&action=query&search_constraint=terms"	GO:0021910_smoothened_signaling_pathway_involved_in_ventral_spinal_cord_patterning) 4 0
=HYPERLINK("http://www.godatabase.org/cgi-bin/go.cgi?query=GO:0021938&auto_wild_cards=yes&view=query&action=query&search_constraint=terms"	GO:0021938_smoothened_signaling_pathway_involved_in_regulation_of_granule_cell_precursor_cell_proliferation) 4 0
=HYPERLINK("http://www.godatabase.org/cgi-bin/go.cgi?query=GO:0021978&auto_wild_cards=yes&view=query&action=query&search_constraint=terms"	GO:0021978_telencephalon_regionalization) 4 0
=HYPERLINK("http://www.godatabase.org/cgi-bin/go.cgi?query=GO:0022011&auto_wild_cards=yes&view=query&action=query&search_constraint=terms"	GO:0022011_myelination_in_the_peripheral_nervous_system) 4 0
=HYPERLINK("http://www.godatabase.org/cgi-bin/go.cgi?query=GO:0030146&auto_wild_cards=yes&view=query&action=query&search_constraint=terms"	GO:0030146_diuresis) 4 0
=HYPERLINK("http://www.godatabase.org/cgi-bin/go.cgi?query=GO:0030300&auto_wild_cards=yes&view=query&action=query&search_constraint=terms"	GO:0030300_regulation_of_intestinal_cholesterol_absorption) 4 0
=HYPERLINK("http://www.godatabase.org/cgi-bin/go.cgi?query=GO:0030800&auto_wild_cards=yes&view=query&action=query&search_constraint=terms"	GO:0030800_negative_regulation_of_cyclic_nucleotide_metabolic_process) 4 0
=HYPERLINK("http://www.godatabase.org/cgi-bin/go.cgi?query=GO:0030803&auto_wild_cards=yes&view=query&action=query&search_constraint=terms"	GO:0030803_negative_regulation_of_cyclic_nucleotide_biosynthetic_process) 4 0
=HYPERLINK("http://www.godatabase.org/cgi-bin/go.cgi?query=GO:0030809&auto_wild_cards=yes&view=query&action=query&search_constraint=terms"	GO:0030809_negative_regulation_of_nucleotide_biosynthetic_process) 4 0
=HYPERLINK("http://www.godatabase.org/cgi-bin/go.cgi?query=GO:0030815&auto_wild_cards=yes&view=query&action=query&search_constraint=terms"	GO:0030815_negative_regulation_of_cAMP_metabolic_process) 4 0
=HYPERLINK("http://www.godatabase.org/cgi-bin/go.cgi?query=GO:0030816&auto_wild_cards=yes&view=query&action=query&search_constraint=terms"	GO:0030816_positive_regulation_of_cAMP_metabolic_process) 4 0
=HYPERLINK("http://www.godatabase.org/cgi-bin/go.cgi?query=GO:0030818&auto_wild_cards=yes&view=query&action=query&search_constraint=terms"	GO:0030818_negative_regulation_of_cAMP_biosynthetic_process) 4 0
=HYPERLINK("http://www.godatabase.org/cgi-bin/go.cgi?query=GO:0030819&auto_wild_cards=yes&view=query&action=query&search_constraint=terms"	GO:0030819_positive_regulation_of_cAMP_biosynthetic_process) 4 0
=HYPERLINK("http://www.godatabase.org/cgi-bin/go.cgi?query=GO:0030826&auto_wild_cards=yes&view=query&action=query&search_constraint=terms"	GO:0030826_regulation_of_cGMP_biosynthetic_process) 4 0
=HYPERLINK("http://www.godatabase.org/cgi-bin/go.cgi?query=GO:0030859&auto_wild_cards=yes&view=query&action=query&search_constraint=terms"	GO:0030859_polarized_epithelial_cell_differentiation) 4 0
=HYPERLINK("http://www.godatabase.org/cgi-bin/go.cgi?query=GO:0030949&auto_wild_cards=yes&view=query&action=query&search_constraint=terms"	GO:0030949_positive_regulation_of_vascular_endothelial_growth_factor_receptor_signaling_pathway) 4 0
=HYPERLINK("http://www.godatabase.org/cgi-bin/go.cgi?query=GO:0031113&auto_wild_cards=yes&view=query&action=query&search_constraint=terms"	GO:0031113_regulation_of_microtubule_polymerization) 4 0
=HYPERLINK("http://www.godatabase.org/cgi-bin/go.cgi?query=GO:0031365&auto_wild_cards=yes&view=query&action=query&search_constraint=terms"	GO:0031365_N-terminal_protein_amino_acid_modification) 4 0
=HYPERLINK("http://www.godatabase.org/cgi-bin/go.cgi?query=GO:0031424&auto_wild_cards=yes&view=query&action=query&search_constraint=terms"	GO:0031424_keratinization) 4 0
=HYPERLINK("http://www.godatabase.org/cgi-bin/go.cgi?query=GO:0031557&auto_wild_cards=yes&view=query&action=query&search_constraint=terms"	GO:0031557_induction_of_programmed_cell_death_in_response_to_chemical_stimulus) 4 0
=HYPERLINK("http://www.godatabase.org/cgi-bin/go.cgi?query=GO:0031558&auto_wild_cards=yes&view=query&action=query&search_constraint=terms"	GO:0031558_induction_of_apoptosis_in_response_to_chemical_stimulus) 4 0
=HYPERLINK("http://www.godatabase.org/cgi-bin/go.cgi?query=GO:0031623&auto_wild_cards=yes&view=query&action=query&search_constraint=terms"	GO:0031623_receptor_internalization) 4 0
=HYPERLINK("http://www.godatabase.org/cgi-bin/go.cgi?query=GO:0032088&auto_wild_cards=yes&view=query&action=query&search_constraint=terms"	GO:0032088_negative_regulation_of_NF-kappaB_transcription_factor_activity) 4 0
=HYPERLINK("http://www.godatabase.org/cgi-bin/go.cgi?query=GO:0032098&auto_wild_cards=yes&view=query&action=query&search_constraint=terms"	GO:0032098_regulation_of_appetite) 4 0
=HYPERLINK("http://www.godatabase.org/cgi-bin/go.cgi?query=GO:0032105&auto_wild_cards=yes&view=query&action=query&search_constraint=terms"	GO:0032105_negative_regulation_of_response_to_extracellular_stimulus) 4 0
=HYPERLINK("http://www.godatabase.org/cgi-bin/go.cgi?query=GO:0032108&auto_wild_cards=yes&view=query&action=query&search_constraint=terms"	GO:0032108_negative_regulation_of_response_to_nutrient_levels) 4 0
=HYPERLINK("http://www.godatabase.org/cgi-bin/go.cgi?query=GO:0032225&auto_wild_cards=yes&view=query&action=query&search_constraint=terms"	GO:0032225_regulation_of_synaptic_transmission__dopaminergic) 4 0
=HYPERLINK("http://www.godatabase.org/cgi-bin/go.cgi?query=GO:0032292&auto_wild_cards=yes&view=query&action=query&search_constraint=terms"	GO:0032292_ensheathment_of_axons_in_the_peripheral_nervous_system) 4 0
=HYPERLINK("http://www.godatabase.org/cgi-bin/go.cgi?query=GO:0032321&auto_wild_cards=yes&view=query&action=query&search_constraint=terms"	GO:0032321_positive_regulation_of_Rho_GTPase_activity) 4 0
=HYPERLINK("http://www.godatabase.org/cgi-bin/go.cgi?query=GO:0032371&auto_wild_cards=yes&view=query&action=query&search_constraint=terms"	GO:0032371_regulation_of_sterol_transport) 4 0
=HYPERLINK("http://www.godatabase.org/cgi-bin/go.cgi?query=GO:0032374&auto_wild_cards=yes&view=query&action=query&search_constraint=terms"	GO:0032374_regulation_of_cholesterol_transport) 4 0
=HYPERLINK("http://www.godatabase.org/cgi-bin/go.cgi?query=GO:0032401&auto_wild_cards=yes&view=query&action=query&search_constraint=terms"	GO:0032401_establishment_of_melanosome_localization) 4 0
=HYPERLINK("http://www.godatabase.org/cgi-bin/go.cgi?query=GO:0032608&auto_wild_cards=yes&view=query&action=query&search_constraint=terms"	GO:0032608_interferon-beta_production) 4 0
=HYPERLINK("http://www.godatabase.org/cgi-bin/go.cgi?query=GO:0032611&auto_wild_cards=yes&view=query&action=query&search_constraint=terms"	GO:0032611_interleukin-1_beta_production) 4 0
=HYPERLINK("http://www.godatabase.org/cgi-bin/go.cgi?query=GO:0032612&auto_wild_cards=yes&view=query&action=query&search_constraint=terms"	GO:0032612_interleukin-1_production) 4 0
=HYPERLINK("http://www.godatabase.org/cgi-bin/go.cgi?query=GO:0032648&auto_wild_cards=yes&view=query&action=query&search_constraint=terms"	GO:0032648_regulation_of_interferon-beta_production) 4 0
=HYPERLINK("http://www.godatabase.org/cgi-bin/go.cgi?query=GO:0032651&auto_wild_cards=yes&view=query&action=query&search_constraint=terms"	GO:0032651_regulation_of_interleukin-1_beta_production) 4 0
=HYPERLINK("http://www.godatabase.org/cgi-bin/go.cgi?query=GO:0032652&auto_wild_cards=yes&view=query&action=query&search_constraint=terms"	GO:0032652_regulation_of_interleukin-1_production) 4 0
=HYPERLINK("http://www.godatabase.org/cgi-bin/go.cgi?query=GO:0032689&auto_wild_cards=yes&view=query&action=query&search_constraint=terms"	GO:0032689_negative_regulation_of_interferon-gamma_production) 4 0
=HYPERLINK("http://www.godatabase.org/cgi-bin/go.cgi?query=GO:0032713&auto_wild_cards=yes&view=query&action=query&search_constraint=terms"	GO:0032713_negative_regulation_of_interleukin-4_production) 4 0
=HYPERLINK("http://www.godatabase.org/cgi-bin/go.cgi?query=GO:0032715&auto_wild_cards=yes&view=query&action=query&search_constraint=terms"	GO:0032715_negative_regulation_of_interleukin-6_production) 4 0
=HYPERLINK("http://www.godatabase.org/cgi-bin/go.cgi?query=GO:0032733&auto_wild_cards=yes&view=query&action=query&search_constraint=terms"	GO:0032733_positive_regulation_of_interleukin-10_production) 4 0
=HYPERLINK("http://www.godatabase.org/cgi-bin/go.cgi?query=GO:0032835&auto_wild_cards=yes&view=query&action=query&search_constraint=terms"	GO:0032835_glomerulus_development) 4 0
=HYPERLINK("http://www.godatabase.org/cgi-bin/go.cgi?query=GO:0032872&auto_wild_cards=yes&view=query&action=query&search_constraint=terms"	GO:0032872_regulation_of_stress-activated_MAPK_cascade) 4 0
=HYPERLINK("http://www.godatabase.org/cgi-bin/go.cgi?query=GO:0032922&auto_wild_cards=yes&view=query&action=query&search_constraint=terms"	GO:0032922_circadian_regulation_of_gene_expression) 4 0
=HYPERLINK("http://www.godatabase.org/cgi-bin/go.cgi?query=GO:0033026&auto_wild_cards=yes&view=query&action=query&search_constraint=terms"	GO:0033026_negative_regulation_of_mast_cell_apoptosis) 4 0
=HYPERLINK("http://www.godatabase.org/cgi-bin/go.cgi?query=GO:0033079&auto_wild_cards=yes&view=query&action=query&search_constraint=terms"	GO:0033079_immature_T_cell_proliferation) 4 0
=HYPERLINK("http://www.godatabase.org/cgi-bin/go.cgi?query=GO:0033083&auto_wild_cards=yes&view=query&action=query&search_constraint=terms"	GO:0033083_regulation_of_immature_T_cell_proliferation) 4 0
=HYPERLINK("http://www.godatabase.org/cgi-bin/go.cgi?query=GO:0033089&auto_wild_cards=yes&view=query&action=query&search_constraint=terms"	GO:0033089_positive_regulation_of_T_cell_differentiation_in_the_thymus) 4 0
=HYPERLINK("http://www.godatabase.org/cgi-bin/go.cgi?query=GO:0033135&auto_wild_cards=yes&view=query&action=query&search_constraint=terms"	GO:0033135_regulation_of_peptidyl-serine_phosphorylation) 4 0
=HYPERLINK("http://www.godatabase.org/cgi-bin/go.cgi?query=GO:0033299&auto_wild_cards=yes&view=query&action=query&search_constraint=terms"	GO:0033299_secretion_of_lysosomal_enzymes) 4 0
=HYPERLINK("http://www.godatabase.org/cgi-bin/go.cgi?query=GO:0033327&auto_wild_cards=yes&view=query&action=query&search_constraint=terms"	GO:0033327_Leydig_cell_differentiation) 4 0
=HYPERLINK("http://www.godatabase.org/cgi-bin/go.cgi?query=GO:0033363&auto_wild_cards=yes&view=query&action=query&search_constraint=terms"	GO:0033363_secretory_granule_organization) 4 0
=HYPERLINK("http://www.godatabase.org/cgi-bin/go.cgi?query=GO:0033599&auto_wild_cards=yes&view=query&action=query&search_constraint=terms"	GO:0033599_regulation_of_mammary_gland_epithelial_cell_proliferation) 4 0
=HYPERLINK("http://www.godatabase.org/cgi-bin/go.cgi?query=GO:0033865&auto_wild_cards=yes&view=query&action=query&search_constraint=terms"	GO:0033865_nucleoside_bisphosphate_metabolic_process) 4 0
=HYPERLINK("http://www.godatabase.org/cgi-bin/go.cgi?query=GO:0034204&auto_wild_cards=yes&view=query&action=query&search_constraint=terms"	GO:0034204_lipid_translocation) 4 0
=HYPERLINK("http://www.godatabase.org/cgi-bin/go.cgi?query=GO:0034404&auto_wild_cards=yes&view=query&action=query&search_constraint=terms"	GO:0034404_nucleobase__nucleoside_and_nucleotide_biosynthetic_process) 4 0
=HYPERLINK("http://www.godatabase.org/cgi-bin/go.cgi?query=GO:0034587&auto_wild_cards=yes&view=query&action=query&search_constraint=terms"	GO:0034587_piRNA_metabolic_process) 4 0
=HYPERLINK("http://www.godatabase.org/cgi-bin/go.cgi?query=GO:0034614&auto_wild_cards=yes&view=query&action=query&search_constraint=terms"	GO:0034614_cellular_response_to_reactive_oxygen_species) 4 0
=HYPERLINK("http://www.godatabase.org/cgi-bin/go.cgi?query=GO:0034654&auto_wild_cards=yes&view=query&action=query&search_constraint=terms"	GO:0034654_nucleobase__nucleoside__nucleotide_and_nucleic_acid_biosynthetic_process) 4 0
=HYPERLINK("http://www.godatabase.org/cgi-bin/go.cgi?query=GO:0035020&auto_wild_cards=yes&view=query&action=query&search_constraint=terms"	GO:0035020_regulation_of_Rac_protein_signal_transduction) 4 0
=HYPERLINK("http://www.godatabase.org/cgi-bin/go.cgi?query=GO:0035082&auto_wild_cards=yes&view=query&action=query&search_constraint=terms"	GO:0035082_axoneme_assembly) 4 0
=HYPERLINK("http://www.godatabase.org/cgi-bin/go.cgi?query=GO:0035188&auto_wild_cards=yes&view=query&action=query&search_constraint=terms"	GO:0035188_hatching) 4 0
=HYPERLINK("http://www.godatabase.org/cgi-bin/go.cgi?query=GO:0035235&auto_wild_cards=yes&view=query&action=query&search_constraint=terms"	GO:0035235_ionotropic_glutamate_receptor_signaling_pathway) 4 0
=HYPERLINK("http://www.godatabase.org/cgi-bin/go.cgi?query=GO:0042345&auto_wild_cards=yes&view=query&action=query&search_constraint=terms"	GO:0042345_regulation_of_NF-kappaB_import_into_nucleus) 4 0
=HYPERLINK("http://www.godatabase.org/cgi-bin/go.cgi?query=GO:0042348&auto_wild_cards=yes&view=query&action=query&search_constraint=terms"	GO:0042348_NF-kappaB_import_into_nucleus) 4 0
=HYPERLINK("http://www.godatabase.org/cgi-bin/go.cgi?query=GO:0042359&auto_wild_cards=yes&view=query&action=query&search_constraint=terms"	GO:0042359_vitamin_D_metabolic_process) 4 0
=HYPERLINK("http://www.godatabase.org/cgi-bin/go.cgi?query=GO:0042428&auto_wild_cards=yes&view=query&action=query&search_constraint=terms"	GO:0042428_serotonin_metabolic_process) 4 0
=HYPERLINK("http://www.godatabase.org/cgi-bin/go.cgi?query=GO:0042451&auto_wild_cards=yes&view=query&action=query&search_constraint=terms"	GO:0042451_purine_nucleoside_biosynthetic_process) 4 0
=HYPERLINK("http://www.godatabase.org/cgi-bin/go.cgi?query=GO:0042455&auto_wild_cards=yes&view=query&action=query&search_constraint=terms"	GO:0042455_ribonucleoside_biosynthetic_process) 4 0
=HYPERLINK("http://www.godatabase.org/cgi-bin/go.cgi?query=GO:0042473&auto_wild_cards=yes&view=query&action=query&search_constraint=terms"	GO:0042473_outer_ear_morphogenesis) 4 0
=HYPERLINK("http://www.godatabase.org/cgi-bin/go.cgi?query=GO:0042522&auto_wild_cards=yes&view=query&action=query&search_constraint=terms"	GO:0042522_regulation_of_tyrosine_phosphorylation_of_Stat5_protein) 4 0
=HYPERLINK("http://www.godatabase.org/cgi-bin/go.cgi?query=GO:0042535&auto_wild_cards=yes&view=query&action=query&search_constraint=terms"	GO:0042535_positive_regulation_of_tumor_necrosis_factor_biosynthetic_process) 4 0
=HYPERLINK("http://www.godatabase.org/cgi-bin/go.cgi?query=GO:0042541&auto_wild_cards=yes&view=query&action=query&search_constraint=terms"	GO:0042541_hemoglobin_biosynthetic_process) 4 0
=HYPERLINK("http://www.godatabase.org/cgi-bin/go.cgi?query=GO:0042558&auto_wild_cards=yes&view=query&action=query&search_constraint=terms"	GO:0042558_pteridine_and_derivative_metabolic_process) 4 0
=HYPERLINK("http://www.godatabase.org/cgi-bin/go.cgi?query=GO:0042634&auto_wild_cards=yes&view=query&action=query&search_constraint=terms"	GO:0042634_regulation_of_hair_cycle) 4 0
=HYPERLINK("http://www.godatabase.org/cgi-bin/go.cgi?query=GO:0042744&auto_wild_cards=yes&view=query&action=query&search_constraint=terms"	GO:0042744_hydrogen_peroxide_catabolic_process) 4 0
=HYPERLINK("http://www.godatabase.org/cgi-bin/go.cgi?query=GO:0042773&auto_wild_cards=yes&view=query&action=query&search_constraint=terms"	GO:0042773_ATP_synthesis_coupled_electron_transport) 4 0
=HYPERLINK("http://www.godatabase.org/cgi-bin/go.cgi?query=GO:0042775&auto_wild_cards=yes&view=query&action=query&search_constraint=terms"	GO:0042775_mitochondrial_ATP_synthesis_coupled_electron_transport) 4 0
=HYPERLINK("http://www.godatabase.org/cgi-bin/go.cgi?query=GO:0042832&auto_wild_cards=yes&view=query&action=query&search_constraint=terms"	GO:0042832_defense_response_to_protozoan) 4 0
=HYPERLINK("http://www.godatabase.org/cgi-bin/go.cgi?query=GO:0042982&auto_wild_cards=yes&view=query&action=query&search_constraint=terms"	GO:0042982_amyloid_precursor_protein_metabolic_process) 4 0
=HYPERLINK("http://www.godatabase.org/cgi-bin/go.cgi?query=GO:0042992&auto_wild_cards=yes&view=query&action=query&search_constraint=terms"	GO:0042992_negative_regulation_of_transcription_factor_import_into_nucleus) 4 0
=HYPERLINK("http://www.godatabase.org/cgi-bin/go.cgi?query=GO:0043043&auto_wild_cards=yes&view=query&action=query&search_constraint=terms"	GO:0043043_peptide_biosynthetic_process) 4 0
=HYPERLINK("http://www.godatabase.org/cgi-bin/go.cgi?query=GO:0043129&auto_wild_cards=yes&view=query&action=query&search_constraint=terms"	GO:0043129_surfactant_homeostasis) 4 0
=HYPERLINK("http://www.godatabase.org/cgi-bin/go.cgi?query=GO:0043374&auto_wild_cards=yes&view=query&action=query&search_constraint=terms"	GO:0043374_CD8-positive__alpha-beta_T_cell_differentiation) 4 0
=HYPERLINK("http://www.godatabase.org/cgi-bin/go.cgi?query=GO:0043470&auto_wild_cards=yes&view=query&action=query&search_constraint=terms"	GO:0043470_regulation_of_carbohydrate_catabolic_process) 4 0
=HYPERLINK("http://www.godatabase.org/cgi-bin/go.cgi?query=GO:0043471&auto_wild_cards=yes&view=query&action=query&search_constraint=terms"	GO:0043471_regulation_of_cellular_carbohydrate_catabolic_process) 4 0
=HYPERLINK("http://www.godatabase.org/cgi-bin/go.cgi?query=GO:0043484&auto_wild_cards=yes&view=query&action=query&search_constraint=terms"	GO:0043484_regulation_of_RNA_splicing) 4 0
=HYPERLINK("http://www.godatabase.org/cgi-bin/go.cgi?query=GO:0043500&auto_wild_cards=yes&view=query&action=query&search_constraint=terms"	GO:0043500_muscle_adaptation) 4 0
=HYPERLINK("http://www.godatabase.org/cgi-bin/go.cgi?query=GO:0043534&auto_wild_cards=yes&view=query&action=query&search_constraint=terms"	GO:0043534_blood_vessel_endothelial_cell_migration) 4 0
=HYPERLINK("http://www.godatabase.org/cgi-bin/go.cgi?query=GO:0043691&auto_wild_cards=yes&view=query&action=query&search_constraint=terms"	GO:0043691_reverse_cholesterol_transport) 4 0
=HYPERLINK("http://www.godatabase.org/cgi-bin/go.cgi?query=GO:0044243&auto_wild_cards=yes&view=query&action=query&search_constraint=terms"	GO:0044243_multicellular_organismal_catabolic_process) 4 0
=HYPERLINK("http://www.godatabase.org/cgi-bin/go.cgi?query=GO:0044403&auto_wild_cards=yes&view=query&action=query&search_constraint=terms"	GO:0044403_symbiosis__encompassing_mutualism_through_parasitism) 4 0
=HYPERLINK("http://www.godatabase.org/cgi-bin/go.cgi?query=GO:0044419&auto_wild_cards=yes&view=query&action=query&search_constraint=terms"	GO:0044419_interspecies_interaction_between_organisms) 4 0
=HYPERLINK("http://www.godatabase.org/cgi-bin/go.cgi?query=GO:0045066&auto_wild_cards=yes&view=query&action=query&search_constraint=terms"	GO:0045066_regulatory_T_cell_differentiation) 4 0
=HYPERLINK("http://www.godatabase.org/cgi-bin/go.cgi?query=GO:0045078&auto_wild_cards=yes&view=query&action=query&search_constraint=terms"	GO:0045078_positive_regulation_of_interferon-gamma_biosynthetic_process) 4 0
=HYPERLINK("http://www.godatabase.org/cgi-bin/go.cgi?query=GO:0045332&auto_wild_cards=yes&view=query&action=query&search_constraint=terms"	GO:0045332_phospholipid_translocation) 4 0
=HYPERLINK("http://www.godatabase.org/cgi-bin/go.cgi?query=GO:0045346&auto_wild_cards=yes&view=query&action=query&search_constraint=terms"	GO:0045346_regulation_of_MHC_class_II_biosynthetic_process) 4 0
=HYPERLINK("http://www.godatabase.org/cgi-bin/go.cgi?query=GO:0045350&auto_wild_cards=yes&view=query&action=query&search_constraint=terms"	GO:0045350_interferon-beta_biosynthetic_process) 4 0
=HYPERLINK("http://www.godatabase.org/cgi-bin/go.cgi?query=GO:0045357&auto_wild_cards=yes&view=query&action=query&search_constraint=terms"	GO:0045357_regulation_of_interferon-beta_biosynthetic_process) 4 0
=HYPERLINK("http://www.godatabase.org/cgi-bin/go.cgi?query=GO:0045359&auto_wild_cards=yes&view=query&action=query&search_constraint=terms"	GO:0045359_positive_regulation_of_interferon-beta_biosynthetic_process) 4 0
=HYPERLINK("http://www.godatabase.org/cgi-bin/go.cgi?query=GO:0045600&auto_wild_cards=yes&view=query&action=query&search_constraint=terms"	GO:0045600_positive_regulation_of_fat_cell_differentiation) 4 0
=HYPERLINK("http://www.godatabase.org/cgi-bin/go.cgi?query=GO:0045616&auto_wild_cards=yes&view=query&action=query&search_constraint=terms"	GO:0045616_regulation_of_keratinocyte_differentiation) 4 0
=HYPERLINK("http://www.godatabase.org/cgi-bin/go.cgi?query=GO:0045624&auto_wild_cards=yes&view=query&action=query&search_constraint=terms"	GO:0045624_positive_regulation_of_T-helper_cell_differentiation) 4 0
=HYPERLINK("http://www.godatabase.org/cgi-bin/go.cgi?query=GO:0045628&auto_wild_cards=yes&view=query&action=query&search_constraint=terms"	GO:0045628_regulation_of_T-helper_2_cell_differentiation) 4 0
=HYPERLINK("http://www.godatabase.org/cgi-bin/go.cgi?query=GO:0045634&auto_wild_cards=yes&view=query&action=query&search_constraint=terms"	GO:0045634_regulation_of_melanocyte_differentiation) 4 0
=HYPERLINK("http://www.godatabase.org/cgi-bin/go.cgi?query=GO:0045647&auto_wild_cards=yes&view=query&action=query&search_constraint=terms"	GO:0045647_negative_regulation_of_erythrocyte_differentiation) 4 0
=HYPERLINK("http://www.godatabase.org/cgi-bin/go.cgi?query=GO:0045672&auto_wild_cards=yes&view=query&action=query&search_constraint=terms"	GO:0045672_positive_regulation_of_osteoclast_differentiation) 4 0
=HYPERLINK("http://www.godatabase.org/cgi-bin/go.cgi?query=GO:0045684&auto_wild_cards=yes&view=query&action=query&search_constraint=terms"	GO:0045684_positive_regulation_of_epidermis_development) 4 0
=HYPERLINK("http://www.godatabase.org/cgi-bin/go.cgi?query=GO:0045736&auto_wild_cards=yes&view=query&action=query&search_constraint=terms"	GO:0045736_negative_regulation_of_cyclin-dependent_protein_kinase_activity) 4 0
=HYPERLINK("http://www.godatabase.org/cgi-bin/go.cgi?query=GO:0045742&auto_wild_cards=yes&view=query&action=query&search_constraint=terms"	GO:0045742_positive_regulation_of_epidermal_growth_factor_receptor_signaling_pathway) 4 0
=HYPERLINK("http://www.godatabase.org/cgi-bin/go.cgi?query=GO:0045747&auto_wild_cards=yes&view=query&action=query&search_constraint=terms"	GO:0045747_positive_regulation_of_Notch_signaling_pathway) 4 0
=HYPERLINK("http://www.godatabase.org/cgi-bin/go.cgi?query=GO:0045767&auto_wild_cards=yes&view=query&action=query&search_constraint=terms"	GO:0045767_regulation_of_anti-apoptosis) 4 0
=HYPERLINK("http://www.godatabase.org/cgi-bin/go.cgi?query=GO:0045779&auto_wild_cards=yes&view=query&action=query&search_constraint=terms"	GO:0045779_negative_regulation_of_bone_resorption) 4 0
=HYPERLINK("http://www.godatabase.org/cgi-bin/go.cgi?query=GO:0045923&auto_wild_cards=yes&view=query&action=query&search_constraint=terms"	GO:0045923_positive_regulation_of_fatty_acid_metabolic_process) 4 0
=HYPERLINK("http://www.godatabase.org/cgi-bin/go.cgi?query=GO:0045930&auto_wild_cards=yes&view=query&action=query&search_constraint=terms"	GO:0045930_negative_regulation_of_mitotic_cell_cycle) 4 0
=HYPERLINK("http://www.godatabase.org/cgi-bin/go.cgi?query=GO:0045940&auto_wild_cards=yes&view=query&action=query&search_constraint=terms"	GO:0045940_positive_regulation_of_steroid_metabolic_process) 4 0
=HYPERLINK("http://www.godatabase.org/cgi-bin/go.cgi?query=GO:0045980&auto_wild_cards=yes&view=query&action=query&search_constraint=terms"	GO:0045980_negative_regulation_of_nucleotide_metabolic_process) 4 0
=HYPERLINK("http://www.godatabase.org/cgi-bin/go.cgi?query=GO:0046129&auto_wild_cards=yes&view=query&action=query&search_constraint=terms"	GO:0046129_purine_ribonucleoside_biosynthetic_process) 4 0
=HYPERLINK("http://www.godatabase.org/cgi-bin/go.cgi?query=GO:0046173&auto_wild_cards=yes&view=query&action=query&search_constraint=terms"	GO:0046173_polyol_biosynthetic_process) 4 0
=HYPERLINK("http://www.godatabase.org/cgi-bin/go.cgi?query=GO:0046541&auto_wild_cards=yes&view=query&action=query&search_constraint=terms"	GO:0046541_saliva_secretion) 4 0
=HYPERLINK("http://www.godatabase.org/cgi-bin/go.cgi?query=GO:0046548&auto_wild_cards=yes&view=query&action=query&search_constraint=terms"	GO:0046548_retinal_rod_cell_development) 4 0
=HYPERLINK("http://www.godatabase.org/cgi-bin/go.cgi?query=GO:0046579&auto_wild_cards=yes&view=query&action=query&search_constraint=terms"	GO:0046579_positive_regulation_of_Ras_protein_signal_transduction) 4 0
=HYPERLINK("http://www.godatabase.org/cgi-bin/go.cgi?query=GO:0046639&auto_wild_cards=yes&view=query&action=query&search_constraint=terms"	GO:0046639_negative_regulation_of_alpha-beta_T_cell_differentiation) 4 0
=HYPERLINK("http://www.godatabase.org/cgi-bin/go.cgi?query=GO:0046642&auto_wild_cards=yes&view=query&action=query&search_constraint=terms"	GO:0046642_negative_regulation_of_alpha-beta_T_cell_proliferation) 4 0
=HYPERLINK("http://www.godatabase.org/cgi-bin/go.cgi?query=GO:0046668&auto_wild_cards=yes&view=query&action=query&search_constraint=terms"	GO:0046668_regulation_of_retinal_cell_programmed_cell_death) 4 0
=HYPERLINK("http://www.godatabase.org/cgi-bin/go.cgi?query=GO:0046686&auto_wild_cards=yes&view=query&action=query&search_constraint=terms"	GO:0046686_response_to_cadmium_ion) 4 0
=HYPERLINK("http://www.godatabase.org/cgi-bin/go.cgi?query=GO:0046835&auto_wild_cards=yes&view=query&action=query&search_constraint=terms"	GO:0046835_carbohydrate_phosphorylation) 4 0
=HYPERLINK("http://www.godatabase.org/cgi-bin/go.cgi?query=GO:0046902&auto_wild_cards=yes&view=query&action=query&search_constraint=terms"	GO:0046902_regulation_of_mitochondrial_membrane_permeability) 4 0
=HYPERLINK("http://www.godatabase.org/cgi-bin/go.cgi?query=GO:0047496&auto_wild_cards=yes&view=query&action=query&search_constraint=terms"	GO:0047496_vesicle_transport_along_microtubule) 4 0
=HYPERLINK("http://www.godatabase.org/cgi-bin/go.cgi?query=GO:0048011&auto_wild_cards=yes&view=query&action=query&search_constraint=terms"	GO:0048011_nerve_growth_factor_receptor_signaling_pathway) 4 0
=HYPERLINK("http://www.godatabase.org/cgi-bin/go.cgi?query=GO:0048024&auto_wild_cards=yes&view=query&action=query&search_constraint=terms"	GO:0048024_regulation_of_nuclear_mRNA_splicing__via_spliceosome) 4 0
=HYPERLINK("http://www.godatabase.org/cgi-bin/go.cgi?query=GO:0048240&auto_wild_cards=yes&view=query&action=query&search_constraint=terms"	GO:0048240_sperm_capacitation) 4 0
=HYPERLINK("http://www.godatabase.org/cgi-bin/go.cgi?query=GO:0048341&auto_wild_cards=yes&view=query&action=query&search_constraint=terms"	GO:0048341_paraxial_mesoderm_formation) 4 0
=HYPERLINK("http://www.godatabase.org/cgi-bin/go.cgi?query=GO:0048484&auto_wild_cards=yes&view=query&action=query&search_constraint=terms"	GO:0048484_enteric_nervous_system_development) 4 0
=HYPERLINK("http://www.godatabase.org/cgi-bin/go.cgi?query=GO:0048512&auto_wild_cards=yes&view=query&action=query&search_constraint=terms"	GO:0048512_circadian_behavior) 4 0
=HYPERLINK("http://www.godatabase.org/cgi-bin/go.cgi?query=GO:0048558&auto_wild_cards=yes&view=query&action=query&search_constraint=terms"	GO:0048558_embryonic_gut_morphogenesis) 4 0
=HYPERLINK("http://www.godatabase.org/cgi-bin/go.cgi?query=GO:0048639&auto_wild_cards=yes&view=query&action=query&search_constraint=terms"	GO:0048639_positive_regulation_of_developmental_growth) 4 0
=HYPERLINK("http://www.godatabase.org/cgi-bin/go.cgi?query=GO:0048710&auto_wild_cards=yes&view=query&action=query&search_constraint=terms"	GO:0048710_regulation_of_astrocyte_differentiation) 4 0
=HYPERLINK("http://www.godatabase.org/cgi-bin/go.cgi?query=GO:0048841&auto_wild_cards=yes&view=query&action=query&search_constraint=terms"	GO:0048841_regulation_of_axon_extension_involved_in_axon_guidance) 4 0
=HYPERLINK("http://www.godatabase.org/cgi-bin/go.cgi?query=GO:0048843&auto_wild_cards=yes&view=query&action=query&search_constraint=terms"	GO:0048843_negative_regulation_of_axon_extension_involved_in_axon_guidance) 4 0
=HYPERLINK("http://www.godatabase.org/cgi-bin/go.cgi?query=GO:0048846&auto_wild_cards=yes&view=query&action=query&search_constraint=terms"	GO:0048846_axon_extension_involved_in_axon_guidance) 4 0
=HYPERLINK("http://www.godatabase.org/cgi-bin/go.cgi?query=GO:0048875&auto_wild_cards=yes&view=query&action=query&search_constraint=terms"	GO:0048875_chemical_homeostasis_within_a_tissue) 4 0
=HYPERLINK("http://www.godatabase.org/cgi-bin/go.cgi?query=GO:0048935&auto_wild_cards=yes&view=query&action=query&search_constraint=terms"	GO:0048935_peripheral_nervous_system_neuron_development) 4 0
=HYPERLINK("http://www.godatabase.org/cgi-bin/go.cgi?query=GO:0050702&auto_wild_cards=yes&view=query&action=query&search_constraint=terms"	GO:0050702_interleukin-1_beta_secretion) 4 0
=HYPERLINK("http://www.godatabase.org/cgi-bin/go.cgi?query=GO:0050704&auto_wild_cards=yes&view=query&action=query&search_constraint=terms"	GO:0050704_regulation_of_interleukin-1_secretion) 4 0
=HYPERLINK("http://www.godatabase.org/cgi-bin/go.cgi?query=GO:0050706&auto_wild_cards=yes&view=query&action=query&search_constraint=terms"	GO:0050706_regulation_of_interleukin-1_beta_secretion) 4 0
=HYPERLINK("http://www.godatabase.org/cgi-bin/go.cgi?query=GO:0050716&auto_wild_cards=yes&view=query&action=query&search_constraint=terms"	GO:0050716_positive_regulation_of_interleukin-1_secretion) 4 0
=HYPERLINK("http://www.godatabase.org/cgi-bin/go.cgi?query=GO:0050718&auto_wild_cards=yes&view=query&action=query&search_constraint=terms"	GO:0050718_positive_regulation_of_interleukin-1_beta_secretion) 4 0
=HYPERLINK("http://www.godatabase.org/cgi-bin/go.cgi?query=GO:0050820&auto_wild_cards=yes&view=query&action=query&search_constraint=terms"	GO:0050820_positive_regulation_of_coagulation) 4 0
=HYPERLINK("http://www.godatabase.org/cgi-bin/go.cgi?query=GO:0050891&auto_wild_cards=yes&view=query&action=query&search_constraint=terms"	GO:0050891_multicellular_organismal_water_homeostasis) 4 0
=HYPERLINK("http://www.godatabase.org/cgi-bin/go.cgi?query=GO:0050919&auto_wild_cards=yes&view=query&action=query&search_constraint=terms"	GO:0050919_negative_chemotaxis) 4 0
=HYPERLINK("http://www.godatabase.org/cgi-bin/go.cgi?query=GO:0050932&auto_wild_cards=yes&view=query&action=query&search_constraint=terms"	GO:0050932_regulation_of_pigment_cell_differentiation) 4 0
=HYPERLINK("http://www.godatabase.org/cgi-bin/go.cgi?query=GO:0050961&auto_wild_cards=yes&view=query&action=query&search_constraint=terms"	GO:0050961_detection_of_temperature_stimulus_involved_in_sensory_perception) 4 0
=HYPERLINK("http://www.godatabase.org/cgi-bin/go.cgi?query=GO:0050965&auto_wild_cards=yes&view=query&action=query&search_constraint=terms"	GO:0050965_detection_of_temperature_stimulus_involved_in_sensory_perception_of_pain) 4 0
=HYPERLINK("http://www.godatabase.org/cgi-bin/go.cgi?query=GO:0050994&auto_wild_cards=yes&view=query&action=query&search_constraint=terms"	GO:0050994_regulation_of_lipid_catabolic_process) 4 0
=HYPERLINK("http://www.godatabase.org/cgi-bin/go.cgi?query=GO:0051024&auto_wild_cards=yes&view=query&action=query&search_constraint=terms"	GO:0051024_positive_regulation_of_immunoglobulin_secretion) 4 0
=HYPERLINK("http://www.godatabase.org/cgi-bin/go.cgi?query=GO:0051055&auto_wild_cards=yes&view=query&action=query&search_constraint=terms"	GO:0051055_negative_regulation_of_lipid_biosynthetic_process) 4 0
=HYPERLINK("http://www.godatabase.org/cgi-bin/go.cgi?query=GO:0051148&auto_wild_cards=yes&view=query&action=query&search_constraint=terms"	GO:0051148_negative_regulation_of_muscle_cell_differentiation) 4 0
=HYPERLINK("http://www.godatabase.org/cgi-bin/go.cgi?query=GO:0051205&auto_wild_cards=yes&view=query&action=query&search_constraint=terms"	GO:0051205_protein_insertion_into_membrane) 4 0
=HYPERLINK("http://www.godatabase.org/cgi-bin/go.cgi?query=GO:0051225&auto_wild_cards=yes&view=query&action=query&search_constraint=terms"	GO:0051225_spindle_assembly) 4 0
=HYPERLINK("http://www.godatabase.org/cgi-bin/go.cgi?query=GO:0051341&auto_wild_cards=yes&view=query&action=query&search_constraint=terms"	GO:0051341_regulation_of_oxidoreductase_activity) 4 0
=HYPERLINK("http://www.godatabase.org/cgi-bin/go.cgi?query=GO:0051452&auto_wild_cards=yes&view=query&action=query&search_constraint=terms"	GO:0051452_intracellular_pH_reduction) 4 0
=HYPERLINK("http://www.godatabase.org/cgi-bin/go.cgi?query=GO:0051567&auto_wild_cards=yes&view=query&action=query&search_constraint=terms"	GO:0051567_histone_H3-K9_methylation) 4 0
=HYPERLINK("http://www.godatabase.org/cgi-bin/go.cgi?query=GO:0051642&auto_wild_cards=yes&view=query&action=query&search_constraint=terms"	GO:0051642_centrosome_localization) 4 0
=HYPERLINK("http://www.godatabase.org/cgi-bin/go.cgi?query=GO:0051797&auto_wild_cards=yes&view=query&action=query&search_constraint=terms"	GO:0051797_regulation_of_hair_follicle_development) 4 0
=HYPERLINK("http://www.godatabase.org/cgi-bin/go.cgi?query=GO:0051897&auto_wild_cards=yes&view=query&action=query&search_constraint=terms"	GO:0051897_positive_regulation_of_protein_kinase_B_signaling_cascade) 4 0
=HYPERLINK("http://www.godatabase.org/cgi-bin/go.cgi?query=GO:0051904&auto_wild_cards=yes&view=query&action=query&search_constraint=terms"	GO:0051904_pigment_granule_transport) 4 0
=HYPERLINK("http://www.godatabase.org/cgi-bin/go.cgi?query=GO:0055009&auto_wild_cards=yes&view=query&action=query&search_constraint=terms"	GO:0055009_atrial_cardiac_muscle_morphogenesis) 4 0
=HYPERLINK("http://www.godatabase.org/cgi-bin/go.cgi?query=GO:0060008&auto_wild_cards=yes&view=query&action=query&search_constraint=terms"	GO:0060008_Sertoli_cell_differentiation) 4 0
=HYPERLINK("http://www.godatabase.org/cgi-bin/go.cgi?query=GO:0060011&auto_wild_cards=yes&view=query&action=query&search_constraint=terms"	GO:0060011_Sertoli_cell_proliferation) 4 0
=HYPERLINK("http://www.godatabase.org/cgi-bin/go.cgi?query=GO:0060057&auto_wild_cards=yes&view=query&action=query&search_constraint=terms"	GO:0060057_apoptosis_involved_in_mammary_gland_involution) 4 0
=HYPERLINK("http://www.godatabase.org/cgi-bin/go.cgi?query=GO:0060058&auto_wild_cards=yes&view=query&action=query&search_constraint=terms"	GO:0060058_positive_regulation_of_apoptosis_involved_in_mammary_gland_involution) 4 0
=HYPERLINK("http://www.godatabase.org/cgi-bin/go.cgi?query=GO:0060065&auto_wild_cards=yes&view=query&action=query&search_constraint=terms"	GO:0060065_uterus_development) 4 0
=HYPERLINK("http://www.godatabase.org/cgi-bin/go.cgi?query=GO:0060087&auto_wild_cards=yes&view=query&action=query&search_constraint=terms"	GO:0060087_relaxation_of_vascular_smooth_muscle) 4 0
=HYPERLINK("http://www.godatabase.org/cgi-bin/go.cgi?query=GO:0060120&auto_wild_cards=yes&view=query&action=query&search_constraint=terms"	GO:0060120_inner_ear_receptor_cell_fate_commitment) 4 0
=HYPERLINK("http://www.godatabase.org/cgi-bin/go.cgi?query=GO:0060157&auto_wild_cards=yes&view=query&action=query&search_constraint=terms"	GO:0060157_urinary_bladder_development) 4 0
=HYPERLINK("http://www.godatabase.org/cgi-bin/go.cgi?query=GO:0060158&auto_wild_cards=yes&view=query&action=query&search_constraint=terms"	GO:0060158_activation_of_phospholipase_C_activity_by_dopamine_receptor_signaling_pathway) 4 0
=HYPERLINK("http://www.godatabase.org/cgi-bin/go.cgi?query=GO:0060164&auto_wild_cards=yes&view=query&action=query&search_constraint=terms"	GO:0060164_regulation_of_timing_of_neuron_differentiation) 4 0
=HYPERLINK("http://www.godatabase.org/cgi-bin/go.cgi?query=GO:0060235&auto_wild_cards=yes&view=query&action=query&search_constraint=terms"	GO:0060235_lens_induction_in_camera-type_eye) 4 0
=HYPERLINK("http://www.godatabase.org/cgi-bin/go.cgi?query=GO:0060291&auto_wild_cards=yes&view=query&action=query&search_constraint=terms"	GO:0060291_long-term_synaptic_potentiation) 4 0
=HYPERLINK("http://www.godatabase.org/cgi-bin/go.cgi?query=GO:0060412&auto_wild_cards=yes&view=query&action=query&search_constraint=terms"	GO:0060412_ventricular_septum_morphogenesis) 4 0
=HYPERLINK("http://www.godatabase.org/cgi-bin/go.cgi?query=GO:0060459&auto_wild_cards=yes&view=query&action=query&search_constraint=terms"	GO:0060459_left_lung_development) 4 0
=HYPERLINK("http://www.godatabase.org/cgi-bin/go.cgi?query=GO:0060528&auto_wild_cards=yes&view=query&action=query&search_constraint=terms"	GO:0060528_secretory_columnal_luminar_epithelial_cell_differentiation_involved_in_prostate_glandular_acinus_development) 4 0
=HYPERLINK("http://www.godatabase.org/cgi-bin/go.cgi?query=GO:0060561&auto_wild_cards=yes&view=query&action=query&search_constraint=terms"	GO:0060561_apoptosis_involved_in_morphogenesis) 4 0
=HYPERLINK("http://www.godatabase.org/cgi-bin/go.cgi?query=GO:0060592&auto_wild_cards=yes&view=query&action=query&search_constraint=terms"	GO:0060592_mammary_gland_formation) 4 0
=HYPERLINK("http://www.godatabase.org/cgi-bin/go.cgi?query=GO:0060644&auto_wild_cards=yes&view=query&action=query&search_constraint=terms"	GO:0060644_mammary_gland_epithelial_cell_differentiation) 4 0
=HYPERLINK("http://www.godatabase.org/cgi-bin/go.cgi?query=GO:0060666&auto_wild_cards=yes&view=query&action=query&search_constraint=terms"	GO:0060666_dichotomous_subdivision_of_terminal_units_involved_in_salivary_gland_branching) 4 0
=HYPERLINK("http://www.godatabase.org/cgi-bin/go.cgi?query=GO:0060737&auto_wild_cards=yes&view=query&action=query&search_constraint=terms"	GO:0060737_prostate_gland_morphogenetic_growth) 4 0
=HYPERLINK("http://www.godatabase.org/cgi-bin/go.cgi?query=GO:0060743&auto_wild_cards=yes&view=query&action=query&search_constraint=terms"	GO:0060743_epithelial_cell_maturation_involved_in_prostate_gland_development) 4 0
=HYPERLINK("http://www.godatabase.org/cgi-bin/go.cgi?query=GO:0060751&auto_wild_cards=yes&view=query&action=query&search_constraint=terms"	GO:0060751_mammary_gland_duct_branch_elongation) 4 0
=HYPERLINK("http://www.godatabase.org/cgi-bin/go.cgi?query=GO:0060900&auto_wild_cards=yes&view=query&action=query&search_constraint=terms"	GO:0060900_embryonic_camera-type_eye_formation) 4 0
=HYPERLINK("http://www.godatabase.org/cgi-bin/go.cgi?query=GO:0070059&auto_wild_cards=yes&view=query&action=query&search_constraint=terms"	GO:0070059_apoptosis_in_response_to_endoplasmic_reticulum_stress) 4 0
=HYPERLINK("http://www.godatabase.org/cgi-bin/go.cgi?query=GO:0070254&auto_wild_cards=yes&view=query&action=query&search_constraint=terms"	GO:0070254_mucus_secretion) 4 0
=HYPERLINK("http://www.godatabase.org/cgi-bin/go.cgi?query=GO:0070255&auto_wild_cards=yes&view=query&action=query&search_constraint=terms"	GO:0070255_regulation_of_mucus_secretion) 4 0
=HYPERLINK("http://www.godatabase.org/cgi-bin/go.cgi?query=GO:0070301&auto_wild_cards=yes&view=query&action=query&search_constraint=terms"	GO:0070301_cellular_response_to_hydrogen_peroxide) 4 0
=HYPERLINK("http://www.godatabase.org/cgi-bin/go.cgi?query=GO:0070585&auto_wild_cards=yes&view=query&action=query&search_constraint=terms"	GO:0070585_protein_localization_in_mitochondrion) 4 0
=HYPERLINK("http://www.godatabase.org/cgi-bin/go.cgi?query=GO:0000060&auto_wild_cards=yes&view=query&action=query&search_constraint=terms"	GO:0000060_protein_import_into_nucleus__translocation) 14 0 0.000000 -0.000000 802 649.963876 742.72 835.476124 0.926085
=HYPERLINK("http://www.godatabase.org/cgi-bin/go.cgi?query=GO:0000077&auto_wild_cards=yes&view=query&action=query&search_constraint=terms"	GO:0000077_DNA_damage_checkpoint) 14 0 0.000000 -0.000000 802 649.963876 742.72 835.476124 0.926085
=HYPERLINK("http://www.godatabase.org/cgi-bin/go.cgi?query=GO:0001502&auto_wild_cards=yes&view=query&action=query&search_constraint=terms"	GO:0001502_cartilage_condensation) 14 0 0.000000 -0.000000 802 649.963876 742.72 835.476124 0.926085
=HYPERLINK("http://www.godatabase.org/cgi-bin/go.cgi?query=GO:0001829&auto_wild_cards=yes&view=query&action=query&search_constraint=terms"	GO:0001829_trophectodermal_cell_differentiation) 14 0 0.000000 -0.000000 802 649.963876 742.72 835.476124 0.926085
=HYPERLINK("http://www.godatabase.org/cgi-bin/go.cgi?query=GO:0002027&auto_wild_cards=yes&view=query&action=query&search_constraint=terms"	GO:0002027_regulation_of_heart_rate) 14 0 0.000000 -0.000000 802 649.963876 742.72 835.476124 0.926085
=HYPERLINK("http://www.godatabase.org/cgi-bin/go.cgi?query=GO:0002262&auto_wild_cards=yes&view=query&action=query&search_constraint=terms"	GO:0002262_myeloid_cell_homeostasis) 14 0 0.000000 -0.000000 802 649.963876 742.72 835.476124 0.926085
=HYPERLINK("http://www.godatabase.org/cgi-bin/go.cgi?query=GO:0002698&auto_wild_cards=yes&view=query&action=query&search_constraint=terms"	GO:0002698_negative_regulation_of_immune_effector_process) 14 0 0.000000 -0.000000 802 649.963876 742.72 835.476124 0.926085
=HYPERLINK("http://www.godatabase.org/cgi-bin/go.cgi?query=GO:0006304&auto_wild_cards=yes&view=query&action=query&search_constraint=terms"	GO:0006304_DNA_modification) 14 0 0.000000 -0.000000 802 649.963876 742.72 835.476124 0.926085
=HYPERLINK("http://www.godatabase.org/cgi-bin/go.cgi?query=GO:0006305&auto_wild_cards=yes&view=query&action=query&search_constraint=terms"	GO:0006305_DNA_alkylation) 14 0 0.000000 -0.000000 802 649.963876 742.72 835.476124 0.926085
=HYPERLINK("http://www.godatabase.org/cgi-bin/go.cgi?query=GO:0006306&auto_wild_cards=yes&view=query&action=query&search_constraint=terms"	GO:0006306_DNA_methylation) 14 0 0.000000 -0.000000 802 649.963876 742.72 835.476124 0.926085
=HYPERLINK("http://www.godatabase.org/cgi-bin/go.cgi?query=GO:0006695&auto_wild_cards=yes&view=query&action=query&search_constraint=terms"	GO:0006695_cholesterol_biosynthetic_process) 14 0 0.000000 -0.000000 802 649.963876 742.72 835.476124 0.926085
=HYPERLINK("http://www.godatabase.org/cgi-bin/go.cgi?query=GO:0006914&auto_wild_cards=yes&view=query&action=query&search_constraint=terms"	GO:0006914_autophagy) 14 0 0.000000 -0.000000 802 649.963876 742.72 835.476124 0.926085
=HYPERLINK("http://www.godatabase.org/cgi-bin/go.cgi?query=GO:0006970&auto_wild_cards=yes&view=query&action=query&search_constraint=terms"	GO:0006970_response_to_osmotic_stress) 14 0 0.000000 -0.000000 802 649.963876 742.72 835.476124 0.926085
=HYPERLINK("http://www.godatabase.org/cgi-bin/go.cgi?query=GO:0007157&auto_wild_cards=yes&view=query&action=query&search_constraint=terms"	GO:0007157_heterophilic_cell_adhesion) 14 0 0.000000 -0.000000 802 649.963876 742.72 835.476124 0.926085
=HYPERLINK("http://www.godatabase.org/cgi-bin/go.cgi?query=GO:0007530&auto_wild_cards=yes&view=query&action=query&search_constraint=terms"	GO:0007530_sex_determination) 14 0 0.000000 -0.000000 802 649.963876 742.72 835.476124 0.926085
=HYPERLINK("http://www.godatabase.org/cgi-bin/go.cgi?query=GO:0007589&auto_wild_cards=yes&view=query&action=query&search_constraint=terms"	GO:0007589_body_fluid_secretion) 14 0 0.000000 -0.000000 802 649.963876 742.72 835.476124 0.926085
=HYPERLINK("http://www.godatabase.org/cgi-bin/go.cgi?query=GO:0008064&auto_wild_cards=yes&view=query&action=query&search_constraint=terms"	GO:0008064_regulation_of_actin_polymerization_or_depolymerization) 14 0 0.000000 -0.000000 802 649.963876 742.72 835.476124 0.926085
=HYPERLINK("http://www.godatabase.org/cgi-bin/go.cgi?query=GO:0008306&auto_wild_cards=yes&view=query&action=query&search_constraint=terms"	GO:0008306_associative_learning) 14 0 0.000000 -0.000000 802 649.963876 742.72 835.476124 0.926085
=HYPERLINK("http://www.godatabase.org/cgi-bin/go.cgi?query=GO:0008630&auto_wild_cards=yes&view=query&action=query&search_constraint=terms"	GO:0008630_DNA_damage_response__signal_transduction_resulting_in_induction_of_apoptosis) 14 0 0.000000 -0.000000 802 649.963876 742.72 835.476124 0.926085
=HYPERLINK("http://www.godatabase.org/cgi-bin/go.cgi?query=GO:0009108&auto_wild_cards=yes&view=query&action=query&search_constraint=terms"	GO:0009108_coenzyme_biosynthetic_process) 14 0 0.000000 -0.000000 802 649.963876 742.72 835.476124 0.926085
=HYPERLINK("http://www.godatabase.org/cgi-bin/go.cgi?query=GO:0009267&auto_wild_cards=yes&view=query&action=query&search_constraint=terms"	GO:0009267_cellular_response_to_starvation) 14 0 0.000000 -0.000000 802 649.963876 742.72 835.476124 0.926085
=HYPERLINK("http://www.godatabase.org/cgi-bin/go.cgi?query=GO:0009895&auto_wild_cards=yes&view=query&action=query&search_constraint=terms"	GO:0009895_negative_regulation_of_catabolic_process) 14 0 0.000000 -0.000000 802 649.963876 742.72 835.476124 0.926085
=HYPERLINK("http://www.godatabase.org/cgi-bin/go.cgi?query=GO:0010332&auto_wild_cards=yes&view=query&action=query&search_constraint=terms"	GO:0010332_response_to_gamma_radiation) 14 0 0.000000 -0.000000 802 649.963876 742.72 835.476124 0.926085
=HYPERLINK("http://www.godatabase.org/cgi-bin/go.cgi?query=GO:0014855&auto_wild_cards=yes&view=query&action=query&search_constraint=terms"	GO:0014855_striated_muscle_cell_proliferation) 14 0 0.000000 -0.000000 802 649.963876 742.72 835.476124 0.926085
=HYPERLINK("http://www.godatabase.org/cgi-bin/go.cgi?query=GO:0016573&auto_wild_cards=yes&view=query&action=query&search_constraint=terms"	GO:0016573_histone_acetylation) 14 0 0.000000 -0.000000 802 649.963876 742.72 835.476124 0.926085
=HYPERLINK("http://www.godatabase.org/cgi-bin/go.cgi?query=GO:0018130&auto_wild_cards=yes&view=query&action=query&search_constraint=terms"	GO:0018130_heterocycle_biosynthetic_process) 14 0 0.000000 -0.000000 802 649.963876 742.72 835.476124 0.926085
=HYPERLINK("http://www.godatabase.org/cgi-bin/go.cgi?query=GO:0019217&auto_wild_cards=yes&view=query&action=query&search_constraint=terms"	GO:0019217_regulation_of_fatty_acid_metabolic_process) 14 0 0.000000 -0.000000 802 649.963876 742.72 835.476124 0.926085
=HYPERLINK("http://www.godatabase.org/cgi-bin/go.cgi?query=GO:0021782&auto_wild_cards=yes&view=query&action=query&search_constraint=terms"	GO:0021782_glial_cell_development) 14 0 0.000000 -0.000000 802 649.963876 742.72 835.476124 0.926085
=HYPERLINK("http://www.godatabase.org/cgi-bin/go.cgi?query=GO:0021904&auto_wild_cards=yes&view=query&action=query&search_constraint=terms"	GO:0021904_dorsal_ventral_neural_tube_patterning) 14 0 0.000000 -0.000000 802 649.963876 742.72 835.476124 0.926085
=HYPERLINK("http://www.godatabase.org/cgi-bin/go.cgi?query=GO:0030032&auto_wild_cards=yes&view=query&action=query&search_constraint=terms"	GO:0030032_lamellipodium_assembly) 14 0 0.000000 -0.000000 802 649.963876 742.72 835.476124 0.926085
=HYPERLINK("http://www.godatabase.org/cgi-bin/go.cgi?query=GO:0030148&auto_wild_cards=yes&view=query&action=query&search_constraint=terms"	GO:0030148_sphingolipid_biosynthetic_process) 14 0 0.000000 -0.000000 802 649.963876 742.72 835.476124 0.926085
=HYPERLINK("http://www.godatabase.org/cgi-bin/go.cgi?query=GO:0030162&auto_wild_cards=yes&view=query&action=query&search_constraint=terms"	GO:0030162_regulation_of_proteolysis) 14 0 0.000000 -0.000000 802 649.963876 742.72 835.476124 0.926085
=HYPERLINK("http://www.godatabase.org/cgi-bin/go.cgi?query=GO:0030832&auto_wild_cards=yes&view=query&action=query&search_constraint=terms"	GO:0030832_regulation_of_actin_filament_length) 14 0 0.000000 -0.000000 802 649.963876 742.72 835.476124 0.926085
=HYPERLINK("http://www.godatabase.org/cgi-bin/go.cgi?query=GO:0031099&auto_wild_cards=yes&view=query&action=query&search_constraint=terms"	GO:0031099_regeneration) 14 0 0.000000 -0.000000 802 649.963876 742.72 835.476124 0.926085
=HYPERLINK("http://www.godatabase.org/cgi-bin/go.cgi?query=GO:0031346&auto_wild_cards=yes&view=query&action=query&search_constraint=terms"	GO:0031346_positive_regulation_of_cell_projection_organization) 14 0 0.000000 -0.000000 802 649.963876 742.72 835.476124 0.926085
=HYPERLINK("http://www.godatabase.org/cgi-bin/go.cgi?query=GO:0031663&auto_wild_cards=yes&view=query&action=query&search_constraint=terms"	GO:0031663_lipopolysaccharide-mediated_signaling_pathway) 14 0 0.000000 -0.000000 802 649.963876 742.72 835.476124 0.926085
=HYPERLINK("http://www.godatabase.org/cgi-bin/go.cgi?query=GO:0032271&auto_wild_cards=yes&view=query&action=query&search_constraint=terms"	GO:0032271_regulation_of_protein_polymerization) 14 0 0.000000 -0.000000 802 649.963876 742.72 835.476124 0.926085
=HYPERLINK("http://www.godatabase.org/cgi-bin/go.cgi?query=GO:0033044&auto_wild_cards=yes&view=query&action=query&search_constraint=terms"	GO:0033044_regulation_of_chromosome_organization) 14 0 0.000000 -0.000000 802 649.963876 742.72 835.476124 0.926085
=HYPERLINK("http://www.godatabase.org/cgi-bin/go.cgi?query=GO:0034104&auto_wild_cards=yes&view=query&action=query&search_constraint=terms"	GO:0034104_negative_regulation_of_tissue_remodeling) 14 0 0.000000 -0.000000 802 649.963876 742.72 835.476124 0.926085
=HYPERLINK("http://www.godatabase.org/cgi-bin/go.cgi?query=GO:0034623&auto_wild_cards=yes&view=query&action=query&search_constraint=terms"	GO:0034623_cellular_macromolecular_complex_disassembly) 14 0 0.000000 -0.000000 802 649.963876 742.72 835.476124 0.926085
=HYPERLINK("http://www.godatabase.org/cgi-bin/go.cgi?query=GO:0035036&auto_wild_cards=yes&view=query&action=query&search_constraint=terms"	GO:0035036_sperm-egg_recognition) 14 0 0.000000 -0.000000 802 649.963876 742.72 835.476124 0.926085
=HYPERLINK("http://www.godatabase.org/cgi-bin/go.cgi?query=GO:0042310&auto_wild_cards=yes&view=query&action=query&search_constraint=terms"	GO:0042310_vasoconstriction) 14 0 0.000000 -0.000000 802 649.963876 742.72 835.476124 0.926085
=HYPERLINK("http://www.godatabase.org/cgi-bin/go.cgi?query=GO:0042573&auto_wild_cards=yes&view=query&action=query&search_constraint=terms"	GO:0042573_retinoic_acid_metabolic_process) 14 0 0.000000 -0.000000 802 649.963876 742.72 835.476124 0.926085
=HYPERLINK("http://www.godatabase.org/cgi-bin/go.cgi?query=GO:0043123&auto_wild_cards=yes&view=query&action=query&search_constraint=terms"	GO:0043123_positive_regulation_of_I-kappaB_kinase_NF-kappaB_cascade) 14 0 0.000000 -0.000000 802 649.963876 742.72 835.476124 0.926085
=HYPERLINK("http://www.godatabase.org/cgi-bin/go.cgi?query=GO:0043254&auto_wild_cards=yes&view=query&action=query&search_constraint=terms"	GO:0043254_regulation_of_protein_complex_assembly) 14 0 0.000000 -0.000000 802 649.963876 742.72 835.476124 0.926085
=HYPERLINK("http://www.godatabase.org/cgi-bin/go.cgi?query=GO:0043491&auto_wild_cards=yes&view=query&action=query&search_constraint=terms"	GO:0043491_protein_kinase_B_signaling_cascade) 14 0 0.000000 -0.000000 802 649.963876 742.72 835.476124 0.926085
=HYPERLINK("http://www.godatabase.org/cgi-bin/go.cgi?query=GO:0044236&auto_wild_cards=yes&view=query&action=query&search_constraint=terms"	GO:0044236_multicellular_organismal_metabolic_process) 14 0 0.000000 -0.000000 802 649.963876 742.72 835.476124 0.926085
=HYPERLINK("http://www.godatabase.org/cgi-bin/go.cgi?query=GO:0045061&auto_wild_cards=yes&view=query&action=query&search_constraint=terms"	GO:0045061_thymic_T_cell_selection) 14 0 0.000000 -0.000000 802 649.963876 742.72 835.476124 0.926085
=HYPERLINK("http://www.godatabase.org/cgi-bin/go.cgi?query=GO:0045453&auto_wild_cards=yes&view=query&action=query&search_constraint=terms"	GO:0045453_bone_resorption) 14 0 0.000000 -0.000000 802 649.963876 742.72 835.476124 0.926085
=HYPERLINK("http://www.godatabase.org/cgi-bin/go.cgi?query=GO:0045598&auto_wild_cards=yes&view=query&action=query&search_constraint=terms"	GO:0045598_regulation_of_fat_cell_differentiation) 14 0 0.000000 -0.000000 802 649.963876 742.72 835.476124 0.926085
=HYPERLINK("http://www.godatabase.org/cgi-bin/go.cgi?query=GO:0045732&auto_wild_cards=yes&view=query&action=query&search_constraint=terms"	GO:0045732_positive_regulation_of_protein_catabolic_process) 14 0 0.000000 -0.000000 802 649.963876 742.72 835.476124 0.926085
=HYPERLINK("http://www.godatabase.org/cgi-bin/go.cgi?query=GO:0048048&auto_wild_cards=yes&view=query&action=query&search_constraint=terms"	GO:0048048_embryonic_eye_morphogenesis) 14 0 0.000000 -0.000000 802 649.963876 742.72 835.476124 0.926085
=HYPERLINK("http://www.godatabase.org/cgi-bin/go.cgi?query=GO:0048545&auto_wild_cards=yes&view=query&action=query&search_constraint=terms"	GO:0048545_response_to_steroid_hormone_stimulus) 14 0 0.000000 -0.000000 802 649.963876 742.72 835.476124 0.926085
=HYPERLINK("http://www.godatabase.org/cgi-bin/go.cgi?query=GO:0048844&auto_wild_cards=yes&view=query&action=query&search_constraint=terms"	GO:0048844_artery_morphogenesis) 14 0 0.000000 -0.000000 802 649.963876 742.72 835.476124 0.926085
=HYPERLINK("http://www.godatabase.org/cgi-bin/go.cgi?query=GO:0050810&auto_wild_cards=yes&view=query&action=query&search_constraint=terms"	GO:0050810_regulation_of_steroid_biosynthetic_process) 14 0 0.000000 -0.000000 802 649.963876 742.72 835.476124 0.926085
=HYPERLINK("http://www.godatabase.org/cgi-bin/go.cgi?query=GO:0051017&auto_wild_cards=yes&view=query&action=query&search_constraint=terms"	GO:0051017_actin_filament_bundle_formation) 14 0 0.000000 -0.000000 802 649.963876 742.72 835.476124 0.926085
=HYPERLINK("http://www.godatabase.org/cgi-bin/go.cgi?query=GO:0051053&auto_wild_cards=yes&view=query&action=query&search_constraint=terms"	GO:0051053_negative_regulation_of_DNA_metabolic_process) 14 0 0.000000 -0.000000 802 649.963876 742.72 835.476124 0.926085
=HYPERLINK("http://www.godatabase.org/cgi-bin/go.cgi?query=GO:0051054&auto_wild_cards=yes&view=query&action=query&search_constraint=terms"	GO:0051054_positive_regulation_of_DNA_metabolic_process) 14 0 0.000000 -0.000000 802 649.963876 742.72 835.476124 0.926085
=HYPERLINK("http://www.godatabase.org/cgi-bin/go.cgi?query=GO:0051100&auto_wild_cards=yes&view=query&action=query&search_constraint=terms"	GO:0051100_negative_regulation_of_binding) 14 0 0.000000 -0.000000 802 649.963876 742.72 835.476124 0.926085
=HYPERLINK("http://www.godatabase.org/cgi-bin/go.cgi?query=GO:0051952&auto_wild_cards=yes&view=query&action=query&search_constraint=terms"	GO:0051952_regulation_of_amine_transport) 14 0 0.000000 -0.000000 802 649.963876 742.72 835.476124 0.926085
=HYPERLINK("http://www.godatabase.org/cgi-bin/go.cgi?query=GO:0060716&auto_wild_cards=yes&view=query&action=query&search_constraint=terms"	GO:0060716_labyrinthine_layer_blood_vessel_development) 14 0 0.000000 -0.000000 802 649.963876 742.72 835.476124 0.926085
=HYPERLINK("http://www.godatabase.org/cgi-bin/go.cgi?query=GO:0060840&auto_wild_cards=yes&view=query&action=query&search_constraint=terms"	GO:0060840_artery_development) 14 0 0.000000 -0.000000 802 649.963876 742.72 835.476124 0.926085
=HYPERLINK("http://www.godatabase.org/cgi-bin/go.cgi?query=GO:0000079&auto_wild_cards=yes&view=query&action=query&search_constraint=terms"	GO:0000079_regulation_of_cyclin-dependent_protein_kinase_activity) 7 0 0.000000 -0.000000 971 826.838855 917.06 1007.281145 0.944449
=HYPERLINK("http://www.godatabase.org/cgi-bin/go.cgi?query=GO:0000188&auto_wild_cards=yes&view=query&action=query&search_constraint=terms"	GO:0000188_inactivation_of_MAPK_activity) 7 0 0.000000 -0.000000 971 826.838855 917.06 1007.281145 0.944449
=HYPERLINK("http://www.godatabase.org/cgi-bin/go.cgi?query=GO:0001504&auto_wild_cards=yes&view=query&action=query&search_constraint=terms"	GO:0001504_neurotransmitter_uptake) 7 0 0.000000 -0.000000 971 826.838855 917.06 1007.281145 0.944449
=HYPERLINK("http://www.godatabase.org/cgi-bin/go.cgi?query=GO:0001556&auto_wild_cards=yes&view=query&action=query&search_constraint=terms"	GO:0001556_oocyte_maturation) 7 0 0.000000 -0.000000 971 826.838855 917.06 1007.281145 0.944449
=HYPERLINK("http://www.godatabase.org/cgi-bin/go.cgi?query=GO:0001573&auto_wild_cards=yes&view=query&action=query&search_constraint=terms"	GO:0001573_ganglioside_metabolic_process) 7 0 0.000000 -0.000000 971 826.838855 917.06 1007.281145 0.944449
=HYPERLINK("http://www.godatabase.org/cgi-bin/go.cgi?query=GO:0001736&auto_wild_cards=yes&view=query&action=query&search_constraint=terms"	GO:0001736_establishment_of_planar_polarity) 7 0 0.000000 -0.000000 971 826.838855 917.06 1007.281145 0.944449
=HYPERLINK("http://www.godatabase.org/cgi-bin/go.cgi?query=GO:0001839&auto_wild_cards=yes&view=query&action=query&search_constraint=terms"	GO:0001839_neural_plate_morphogenesis) 7 0 0.000000 -0.000000 971 826.838855 917.06 1007.281145 0.944449
=HYPERLINK("http://www.godatabase.org/cgi-bin/go.cgi?query=GO:0001936&auto_wild_cards=yes&view=query&action=query&search_constraint=terms"	GO:0001936_regulation_of_endothelial_cell_proliferation) 7 0 0.000000 -0.000000 971 826.838855 917.06 1007.281145 0.944449
=HYPERLINK("http://www.godatabase.org/cgi-bin/go.cgi?query=GO:0001967&auto_wild_cards=yes&view=query&action=query&search_constraint=terms"	GO:0001967_suckling_behavior) 7 0 0.000000 -0.000000 971 826.838855 917.06 1007.281145 0.944449
=HYPERLINK("http://www.godatabase.org/cgi-bin/go.cgi?query=GO:0002011&auto_wild_cards=yes&view=query&action=query&search_constraint=terms"	GO:0002011_morphogenesis_of_an_epithelial_sheet) 7 0 0.000000 -0.000000 971 826.838855 917.06 1007.281145 0.944449
=HYPERLINK("http://www.godatabase.org/cgi-bin/go.cgi?query=GO:0002063&auto_wild_cards=yes&view=query&action=query&search_constraint=terms"	GO:0002063_chondrocyte_development) 7 0 0.000000 -0.000000 971 826.838855 917.06 1007.281145 0.944449
=HYPERLINK("http://www.godatabase.org/cgi-bin/go.cgi?query=GO:0002067&auto_wild_cards=yes&view=query&action=query&search_constraint=terms"	GO:0002067_glandular_epithelial_cell_differentiation) 7 0 0.000000 -0.000000 971 826.838855 917.06 1007.281145 0.944449
=HYPERLINK("http://www.godatabase.org/cgi-bin/go.cgi?query=GO:0002076&auto_wild_cards=yes&view=query&action=query&search_constraint=terms"	GO:0002076_osteoblast_development) 7 0 0.000000 -0.000000 971 826.838855 917.06 1007.281145 0.944449
=HYPERLINK("http://www.godatabase.org/cgi-bin/go.cgi?query=GO:0002087&auto_wild_cards=yes&view=query&action=query&search_constraint=terms"	GO:0002087_regulation_of_respiratory_gaseous_exchange_by_neurological_system_process) 7 0 0.000000 -0.000000 971 826.838855 917.06 1007.281145 0.944449
=HYPERLINK("http://www.godatabase.org/cgi-bin/go.cgi?query=GO:0002093&auto_wild_cards=yes&view=query&action=query&search_constraint=terms"	GO:0002093_auditory_receptor_cell_morphogenesis) 7 0 0.000000 -0.000000 971 826.838855 917.06 1007.281145 0.944449
=HYPERLINK("http://www.godatabase.org/cgi-bin/go.cgi?query=GO:0002224&auto_wild_cards=yes&view=query&action=query&search_constraint=terms"	GO:0002224_toll-like_receptor_signaling_pathway) 7 0 0.000000 -0.000000 971 826.838855 917.06 1007.281145 0.944449
=HYPERLINK("http://www.godatabase.org/cgi-bin/go.cgi?query=GO:0002455&auto_wild_cards=yes&view=query&action=query&search_constraint=terms"	GO:0002455_humoral_immune_response_mediated_by_circulating_immunoglobulin) 7 0 0.000000 -0.000000 971 826.838855 917.06 1007.281145 0.944449
=HYPERLINK("http://www.godatabase.org/cgi-bin/go.cgi?query=GO:0002643&auto_wild_cards=yes&view=query&action=query&search_constraint=terms"	GO:0002643_regulation_of_tolerance_induction) 7 0 0.000000 -0.000000 971 826.838855 917.06 1007.281145 0.944449
=HYPERLINK("http://www.godatabase.org/cgi-bin/go.cgi?query=GO:0002645&auto_wild_cards=yes&view=query&action=query&search_constraint=terms"	GO:0002645_positive_regulation_of_tolerance_induction) 7 0 0.000000 -0.000000 971 826.838855 917.06 1007.281145 0.944449
=HYPERLINK("http://www.godatabase.org/cgi-bin/go.cgi?query=GO:0002714&auto_wild_cards=yes&view=query&action=query&search_constraint=terms"	GO:0002714_positive_regulation_of_B_cell_mediated_immunity) 7 0 0.000000 -0.000000 971 826.838855 917.06 1007.281145 0.944449
=HYPERLINK("http://www.godatabase.org/cgi-bin/go.cgi?query=GO:0002792&auto_wild_cards=yes&view=query&action=query&search_constraint=terms"	GO:0002792_negative_regulation_of_peptide_secretion) 7 0 0.000000 -0.000000 971 826.838855 917.06 1007.281145 0.944449
=HYPERLINK("http://www.godatabase.org/cgi-bin/go.cgi?query=GO:0002793&auto_wild_cards=yes&view=query&action=query&search_constraint=terms"	GO:0002793_positive_regulation_of_peptide_secretion) 7 0 0.000000 -0.000000 971 826.838855 917.06 1007.281145 0.944449
=HYPERLINK("http://www.godatabase.org/cgi-bin/go.cgi?query=GO:0002828&auto_wild_cards=yes&view=query&action=query&search_constraint=terms"	GO:0002828_regulation_of_T-helper_2_type_immune_response) 7 0 0.000000 -0.000000 971 826.838855 917.06 1007.281145 0.944449
=HYPERLINK("http://www.godatabase.org/cgi-bin/go.cgi?query=GO:0002863&auto_wild_cards=yes&view=query&action=query&search_constraint=terms"	GO:0002863_positive_regulation_of_inflammatory_response_to_antigenic_stimulus) 7 0 0.000000 -0.000000 971 826.838855 917.06 1007.281145 0.944449
=HYPERLINK("http://www.godatabase.org/cgi-bin/go.cgi?query=GO:0002891&auto_wild_cards=yes&view=query&action=query&search_constraint=terms"	GO:0002891_positive_regulation_of_immunoglobulin_mediated_immune_response) 7 0 0.000000 -0.000000 971 826.838855 917.06 1007.281145 0.944449
=HYPERLINK("http://www.godatabase.org/cgi-bin/go.cgi?query=GO:0003084&auto_wild_cards=yes&view=query&action=query&search_constraint=terms"	GO:0003084_positive_regulation_of_systemic_arterial_blood_pressure) 7 0 0.000000 -0.000000 971 826.838855 917.06 1007.281145 0.944449
=HYPERLINK("http://www.godatabase.org/cgi-bin/go.cgi?query=GO:0003085&auto_wild_cards=yes&view=query&action=query&search_constraint=terms"	GO:0003085_negative_regulation_of_systemic_arterial_blood_pressure) 7 0 0.000000 -0.000000 971 826.838855 917.06 1007.281145 0.944449
=HYPERLINK("http://www.godatabase.org/cgi-bin/go.cgi?query=GO:0006041&auto_wild_cards=yes&view=query&action=query&search_constraint=terms"	GO:0006041_glucosamine_metabolic_process) 7 0 0.000000 -0.000000 971 826.838855 917.06 1007.281145 0.944449
=HYPERLINK("http://www.godatabase.org/cgi-bin/go.cgi?query=GO:0006044&auto_wild_cards=yes&view=query&action=query&search_constraint=terms"	GO:0006044_N-acetylglucosamine_metabolic_process) 7 0 0.000000 -0.000000 971 826.838855 917.06 1007.281145 0.944449
=HYPERLINK("http://www.godatabase.org/cgi-bin/go.cgi?query=GO:0006096&auto_wild_cards=yes&view=query&action=query&search_constraint=terms"	GO:0006096_glycolysis) 7 0 0.000000 -0.000000 971 826.838855 917.06 1007.281145 0.944449
=HYPERLINK("http://www.godatabase.org/cgi-bin/go.cgi?query=GO:0006119&auto_wild_cards=yes&view=query&action=query&search_constraint=terms"	GO:0006119_oxidative_phosphorylation) 7 0 0.000000 -0.000000 971 826.838855 917.06 1007.281145 0.944449
=HYPERLINK("http://www.godatabase.org/cgi-bin/go.cgi?query=GO:0006275&auto_wild_cards=yes&view=query&action=query&search_constraint=terms"	GO:0006275_regulation_of_DNA_replication) 7 0 0.000000 -0.000000 971 826.838855 917.06 1007.281145 0.944449
=HYPERLINK("http://www.godatabase.org/cgi-bin/go.cgi?query=GO:0006298&auto_wild_cards=yes&view=query&action=query&search_constraint=terms"	GO:0006298_mismatch_repair) 7 0 0.000000 -0.000000 971 826.838855 917.06 1007.281145 0.944449
=HYPERLINK("http://www.godatabase.org/cgi-bin/go.cgi?query=GO:0006352&auto_wild_cards=yes&view=query&action=query&search_constraint=terms"	GO:0006352_transcription_initiation) 7 0 0.000000 -0.000000 971 826.838855 917.06 1007.281145 0.944449
=HYPERLINK("http://www.godatabase.org/cgi-bin/go.cgi?query=GO:0006401&auto_wild_cards=yes&view=query&action=query&search_constraint=terms"	GO:0006401_RNA_catabolic_process) 7 0 0.000000 -0.000000 971 826.838855 917.06 1007.281145 0.944449
=HYPERLINK("http://www.godatabase.org/cgi-bin/go.cgi?query=GO:0006406&auto_wild_cards=yes&view=query&action=query&search_constraint=terms"	GO:0006406_mRNA_export_from_nucleus) 7 0 0.000000 -0.000000 971 826.838855 917.06 1007.281145 0.944449
=HYPERLINK("http://www.godatabase.org/cgi-bin/go.cgi?query=GO:0006505&auto_wild_cards=yes&view=query&action=query&search_constraint=terms"	GO:0006505_GPI_anchor_metabolic_process) 7 0 0.000000 -0.000000 971 826.838855 917.06 1007.281145 0.944449
=HYPERLINK("http://www.godatabase.org/cgi-bin/go.cgi?query=GO:0006516&auto_wild_cards=yes&view=query&action=query&search_constraint=terms"	GO:0006516_glycoprotein_catabolic_process) 7 0 0.000000 -0.000000 971 826.838855 917.06 1007.281145 0.944449
=HYPERLINK("http://www.godatabase.org/cgi-bin/go.cgi?query=GO:0006612&auto_wild_cards=yes&view=query&action=query&search_constraint=terms"	GO:0006612_protein_targeting_to_membrane) 7 0 0.000000 -0.000000 971 826.838855 917.06 1007.281145 0.944449
=HYPERLINK("http://www.godatabase.org/cgi-bin/go.cgi?query=GO:0006769&auto_wild_cards=yes&view=query&action=query&search_constraint=terms"	GO:0006769_nicotinamide_metabolic_process) 7 0 0.000000 -0.000000 971 826.838855 917.06 1007.281145 0.944449
=HYPERLINK("http://www.godatabase.org/cgi-bin/go.cgi?query=GO:0006783&auto_wild_cards=yes&view=query&action=query&search_constraint=terms"	GO:0006783_heme_biosynthetic_process) 7 0 0.000000 -0.000000 971 826.838855 917.06 1007.281145 0.944449
=HYPERLINK("http://www.godatabase.org/cgi-bin/go.cgi?query=GO:0006818&auto_wild_cards=yes&view=query&action=query&search_constraint=terms"	GO:0006818_hydrogen_transport) 7 0 0.000000 -0.000000 971 826.838855 917.06 1007.281145 0.944449
=HYPERLINK("http://www.godatabase.org/cgi-bin/go.cgi?query=GO:0006878&auto_wild_cards=yes&view=query&action=query&search_constraint=terms"	GO:0006878_cellular_copper_ion_homeostasis) 7 0 0.000000 -0.000000 971 826.838855 917.06 1007.281145 0.944449
=HYPERLINK("http://www.godatabase.org/cgi-bin/go.cgi?query=GO:0006884&auto_wild_cards=yes&view=query&action=query&search_constraint=terms"	GO:0006884_cell_volume_homeostasis) 7 0 0.000000 -0.000000 971 826.838855 917.06 1007.281145 0.944449
=HYPERLINK("http://www.godatabase.org/cgi-bin/go.cgi?query=GO:0007019&auto_wild_cards=yes&view=query&action=query&search_constraint=terms"	GO:0007019_microtubule_depolymerization) 7 0 0.000000 -0.000000 971 826.838855 917.06 1007.281145 0.944449
=HYPERLINK("http://www.godatabase.org/cgi-bin/go.cgi?query=GO:0007026&auto_wild_cards=yes&view=query&action=query&search_constraint=terms"	GO:0007026_negative_regulation_of_microtubule_depolymerization) 7 0 0.000000 -0.000000 971 826.838855 917.06 1007.281145 0.944449
=HYPERLINK("http://www.godatabase.org/cgi-bin/go.cgi?query=GO:0007034&auto_wild_cards=yes&view=query&action=query&search_constraint=terms"	GO:0007034_vacuolar_transport) 7 0 0.000000 -0.000000 971 826.838855 917.06 1007.281145 0.944449
=HYPERLINK("http://www.godatabase.org/cgi-bin/go.cgi?query=GO:0007062&auto_wild_cards=yes&view=query&action=query&search_constraint=terms"	GO:0007062_sister_chromatid_cohesion) 7 0 0.000000 -0.000000 971 826.838855 917.06 1007.281145 0.944449
=HYPERLINK("http://www.godatabase.org/cgi-bin/go.cgi?query=GO:0007130&auto_wild_cards=yes&view=query&action=query&search_constraint=terms"	GO:0007130_synaptonemal_complex_assembly) 7 0 0.000000 -0.000000 971 826.838855 917.06 1007.281145 0.944449
=HYPERLINK("http://www.godatabase.org/cgi-bin/go.cgi?query=GO:0007164&auto_wild_cards=yes&view=query&action=query&search_constraint=terms"	GO:0007164_establishment_of_tissue_polarity) 7 0 0.000000 -0.000000 971 826.838855 917.06 1007.281145 0.944449
=HYPERLINK("http://www.godatabase.org/cgi-bin/go.cgi?query=GO:0007191&auto_wild_cards=yes&view=query&action=query&search_constraint=terms"	GO:0007191_activation_of_adenylate_cyclase_activity_by_dopamine_receptor_signaling_pathway) 7 0 0.000000 -0.000000 971 826.838855 917.06 1007.281145 0.944449
=HYPERLINK("http://www.godatabase.org/cgi-bin/go.cgi?query=GO:0007271&auto_wild_cards=yes&view=query&action=query&search_constraint=terms"	GO:0007271_synaptic_transmission__cholinergic) 7 0 0.000000 -0.000000 971 826.838855 917.06 1007.281145 0.944449
=HYPERLINK("http://www.godatabase.org/cgi-bin/go.cgi?query=GO:0007413&auto_wild_cards=yes&view=query&action=query&search_constraint=terms"	GO:0007413_axonal_fasciculation) 7 0 0.000000 -0.000000 971 826.838855 917.06 1007.281145 0.944449
=HYPERLINK("http://www.godatabase.org/cgi-bin/go.cgi?query=GO:0007440&auto_wild_cards=yes&view=query&action=query&search_constraint=terms"	GO:0007440_foregut_morphogenesis) 7 0 0.000000 -0.000000 971 826.838855 917.06 1007.281145 0.944449
=HYPERLINK("http://www.godatabase.org/cgi-bin/go.cgi?query=GO:0007616&auto_wild_cards=yes&view=query&action=query&search_constraint=terms"	GO:0007616_long-term_memory) 7 0 0.000000 -0.000000 971 826.838855 917.06 1007.281145 0.944449
=HYPERLINK("http://www.godatabase.org/cgi-bin/go.cgi?query=GO:0008033&auto_wild_cards=yes&view=query&action=query&search_constraint=terms"	GO:0008033_tRNA_processing) 7 0 0.000000 -0.000000 971 826.838855 917.06 1007.281145 0.944449
=HYPERLINK("http://www.godatabase.org/cgi-bin/go.cgi?query=GO:0008299&auto_wild_cards=yes&view=query&action=query&search_constraint=terms"	GO:0008299_isoprenoid_biosynthetic_process) 7 0 0.000000 -0.000000 971 826.838855 917.06 1007.281145 0.944449
=HYPERLINK("http://www.godatabase.org/cgi-bin/go.cgi?query=GO:0008340&auto_wild_cards=yes&view=query&action=query&search_constraint=terms"	GO:0008340_determination_of_adult_lifespan) 7 0 0.000000 -0.000000 971 826.838855 917.06 1007.281145 0.944449
=HYPERLINK("http://www.godatabase.org/cgi-bin/go.cgi?query=GO:0009150&auto_wild_cards=yes&view=query&action=query&search_constraint=terms"	GO:0009150_purine_ribonucleotide_metabolic_process) 7 0 0.000000 -0.000000 971 826.838855 917.06 1007.281145 0.944449
=HYPERLINK("http://www.godatabase.org/cgi-bin/go.cgi?query=GO:0009259&auto_wild_cards=yes&view=query&action=query&search_constraint=terms"	GO:0009259_ribonucleotide_metabolic_process) 7 0 0.000000 -0.000000 971 826.838855 917.06 1007.281145 0.944449
=HYPERLINK("http://www.godatabase.org/cgi-bin/go.cgi?query=GO:0009311&auto_wild_cards=yes&view=query&action=query&search_constraint=terms"	GO:0009311_oligosaccharide_metabolic_process) 7 0 0.000000 -0.000000 971 826.838855 917.06 1007.281145 0.944449
=HYPERLINK("http://www.godatabase.org/cgi-bin/go.cgi?query=GO:0009820&auto_wild_cards=yes&view=query&action=query&search_constraint=terms"	GO:0009820_alkaloid_metabolic_process) 7 0 0.000000 -0.000000 971 826.838855 917.06 1007.281145 0.944449
=HYPERLINK("http://www.godatabase.org/cgi-bin/go.cgi?query=GO:0010469&auto_wild_cards=yes&view=query&action=query&search_constraint=terms"	GO:0010469_regulation_of_receptor_activity) 7 0 0.000000 -0.000000 971 826.838855 917.06 1007.281145 0.944449
=HYPERLINK("http://www.godatabase.org/cgi-bin/go.cgi?query=GO:0010948&auto_wild_cards=yes&view=query&action=query&search_constraint=terms"	GO:0010948_negative_regulation_of_cell_cycle_process) 7 0 0.000000 -0.000000 971 826.838855 917.06 1007.281145 0.944449
=HYPERLINK("http://www.godatabase.org/cgi-bin/go.cgi?query=GO:0014047&auto_wild_cards=yes&view=query&action=query&search_constraint=terms"	GO:0014047_glutamate_secretion) 7 0 0.000000 -0.000000 971 826.838855 917.06 1007.281145 0.944449
=HYPERLINK("http://www.godatabase.org/cgi-bin/go.cgi?query=GO:0014066&auto_wild_cards=yes&view=query&action=query&search_constraint=terms"	GO:0014066_regulation_of_phosphoinositide_3-kinase_cascade) 7 0 0.000000 -0.000000 971 826.838855 917.06 1007.281145 0.944449
=HYPERLINK("http://www.godatabase.org/cgi-bin/go.cgi?query=GO:0014821&auto_wild_cards=yes&view=query&action=query&search_constraint=terms"	GO:0014821_phasic_smooth_muscle_contraction) 7 0 0.000000 -0.000000 971 826.838855 917.06 1007.281145 0.944449
=HYPERLINK("http://www.godatabase.org/cgi-bin/go.cgi?query=GO:0015697&auto_wild_cards=yes&view=query&action=query&search_constraint=terms"	GO:0015697_quaternary_ammonium_group_transport) 7 0 0.000000 -0.000000 971 826.838855 917.06 1007.281145 0.944449
=HYPERLINK("http://www.godatabase.org/cgi-bin/go.cgi?query=GO:0015813&auto_wild_cards=yes&view=query&action=query&search_constraint=terms"	GO:0015813_L-glutamate_transport) 7 0 0.000000 -0.000000 971 826.838855 917.06 1007.281145 0.944449
=HYPERLINK("http://www.godatabase.org/cgi-bin/go.cgi?query=GO:0015908&auto_wild_cards=yes&view=query&action=query&search_constraint=terms"	GO:0015908_fatty_acid_transport) 7 0 0.000000 -0.000000 971 826.838855 917.06 1007.281145 0.944449
=HYPERLINK("http://www.godatabase.org/cgi-bin/go.cgi?query=GO:0015914&auto_wild_cards=yes&view=query&action=query&search_constraint=terms"	GO:0015914_phospholipid_transport) 7 0 0.000000 -0.000000 971 826.838855 917.06 1007.281145 0.944449
=HYPERLINK("http://www.godatabase.org/cgi-bin/go.cgi?query=GO:0015992&auto_wild_cards=yes&view=query&action=query&search_constraint=terms"	GO:0015992_proton_transport) 7 0 0.000000 -0.000000 971 826.838855 917.06 1007.281145 0.944449
=HYPERLINK("http://www.godatabase.org/cgi-bin/go.cgi?query=GO:0016339&auto_wild_cards=yes&view=query&action=query&search_constraint=terms"	GO:0016339_calcium-dependent_cell-cell_adhesion) 7 0 0.000000 -0.000000 971 826.838855 917.06 1007.281145 0.944449
=HYPERLINK("http://www.godatabase.org/cgi-bin/go.cgi?query=GO:0016575&auto_wild_cards=yes&view=query&action=query&search_constraint=terms"	GO:0016575_histone_deacetylation) 7 0 0.000000 -0.000000 971 826.838855 917.06 1007.281145 0.944449
=HYPERLINK("http://www.godatabase.org/cgi-bin/go.cgi?query=GO:0019362&auto_wild_cards=yes&view=query&action=query&search_constraint=terms"	GO:0019362_pyridine_nucleotide_metabolic_process) 7 0 0.000000 -0.000000 971 826.838855 917.06 1007.281145 0.944449
=HYPERLINK("http://www.godatabase.org/cgi-bin/go.cgi?query=GO:0019800&auto_wild_cards=yes&view=query&action=query&search_constraint=terms"	GO:0019800_peptide_cross-linking_via_chondroitin_4-sulfate_glycosaminoglycan) 7 0 0.000000 -0.000000 971 826.838855 917.06 1007.281145 0.944449
=HYPERLINK("http://www.godatabase.org/cgi-bin/go.cgi?query=GO:0020027&auto_wild_cards=yes&view=query&action=query&search_constraint=terms"	GO:0020027_hemoglobin_metabolic_process) 7 0 0.000000 -0.000000 971 826.838855 917.06 1007.281145 0.944449
=HYPERLINK("http://www.godatabase.org/cgi-bin/go.cgi?query=GO:0021516&auto_wild_cards=yes&view=query&action=query&search_constraint=terms"	GO:0021516_dorsal_spinal_cord_development) 7 0 0.000000 -0.000000 971 826.838855 917.06 1007.281145 0.944449
=HYPERLINK("http://www.godatabase.org/cgi-bin/go.cgi?query=GO:0021546&auto_wild_cards=yes&view=query&action=query&search_constraint=terms"	GO:0021546_rhombomere_development) 7 0 0.000000 -0.000000 971 826.838855 917.06 1007.281145 0.944449
=HYPERLINK("http://www.godatabase.org/cgi-bin/go.cgi?query=GO:0021756&auto_wild_cards=yes&view=query&action=query&search_constraint=terms"	GO:0021756_striatum_development) 7 0 0.000000 -0.000000 971 826.838855 917.06 1007.281145 0.944449
=HYPERLINK("http://www.godatabase.org/cgi-bin/go.cgi?query=GO:0021884&auto_wild_cards=yes&view=query&action=query&search_constraint=terms"	GO:0021884_forebrain_neuron_development) 7 0 0.000000 -0.000000 971 826.838855 917.06 1007.281145 0.944449
=HYPERLINK("http://www.godatabase.org/cgi-bin/go.cgi?query=GO:0021984&auto_wild_cards=yes&view=query&action=query&search_constraint=terms"	GO:0021984_adenohypophysis_development) 7 0 0.000000 -0.000000 971 826.838855 917.06 1007.281145 0.944449
=HYPERLINK("http://www.godatabase.org/cgi-bin/go.cgi?query=GO:0022407&auto_wild_cards=yes&view=query&action=query&search_constraint=terms"	GO:0022407_regulation_of_cell-cell_adhesion) 7 0 0.000000 -0.000000 971 826.838855 917.06 1007.281145 0.944449
=HYPERLINK("http://www.godatabase.org/cgi-bin/go.cgi?query=GO:0022618&auto_wild_cards=yes&view=query&action=query&search_constraint=terms"	GO:0022618_ribonucleoprotein_complex_assembly) 7 0 0.000000 -0.000000 971 826.838855 917.06 1007.281145 0.944449
=HYPERLINK("http://www.godatabase.org/cgi-bin/go.cgi?query=GO:0030104&auto_wild_cards=yes&view=query&action=query&search_constraint=terms"	GO:0030104_water_homeostasis) 7 0 0.000000 -0.000000 971 826.838855 917.06 1007.281145 0.944449
=HYPERLINK("http://www.godatabase.org/cgi-bin/go.cgi?query=GO:0030201&auto_wild_cards=yes&view=query&action=query&search_constraint=terms"	GO:0030201_heparan_sulfate_proteoglycan_metabolic_process) 7 0 0.000000 -0.000000 971 826.838855 917.06 1007.281145 0.944449
=HYPERLINK("http://www.godatabase.org/cgi-bin/go.cgi?query=GO:0030432&auto_wild_cards=yes&view=query&action=query&search_constraint=terms"	GO:0030432_peristalsis) 7 0 0.000000 -0.000000 971 826.838855 917.06 1007.281145 0.944449
=HYPERLINK("http://www.godatabase.org/cgi-bin/go.cgi?query=GO:0030517&auto_wild_cards=yes&view=query&action=query&search_constraint=terms"	GO:0030517_negative_regulation_of_axon_extension) 7 0 0.000000 -0.000000 971 826.838855 917.06 1007.281145 0.944449
=HYPERLINK("http://www.godatabase.org/cgi-bin/go.cgi?query=GO:0030520&auto_wild_cards=yes&view=query&action=query&search_constraint=terms"	GO:0030520_estrogen_receptor_signaling_pathway) 7 0 0.000000 -0.000000 971 826.838855 917.06 1007.281145 0.944449
=HYPERLINK("http://www.godatabase.org/cgi-bin/go.cgi?query=GO:0030903&auto_wild_cards=yes&view=query&action=query&search_constraint=terms"	GO:0030903_notochord_development) 7 0 0.000000 -0.000000 971 826.838855 917.06 1007.281145 0.944449
=HYPERLINK("http://www.godatabase.org/cgi-bin/go.cgi?query=GO:0031017&auto_wild_cards=yes&view=query&action=query&search_constraint=terms"	GO:0031017_exocrine_pancreas_development) 7 0 0.000000 -0.000000 971 826.838855 917.06 1007.281145 0.944449
=HYPERLINK("http://www.godatabase.org/cgi-bin/go.cgi?query=GO:0031114&auto_wild_cards=yes&view=query&action=query&search_constraint=terms"	GO:0031114_regulation_of_microtubule_depolymerization) 7 0 0.000000 -0.000000 971 826.838855 917.06 1007.281145 0.944449
=HYPERLINK("http://www.godatabase.org/cgi-bin/go.cgi?query=GO:0031124&auto_wild_cards=yes&view=query&action=query&search_constraint=terms"	GO:0031124_mRNA_3'-end_processing) 7 0 0.000000 -0.000000 971 826.838855 917.06 1007.281145 0.944449
=HYPERLINK("http://www.godatabase.org/cgi-bin/go.cgi?query=GO:0031497&auto_wild_cards=yes&view=query&action=query&search_constraint=terms"	GO:0031497_chromatin_assembly) 7 0 0.000000 -0.000000 971 826.838855 917.06 1007.281145 0.944449
=HYPERLINK("http://www.godatabase.org/cgi-bin/go.cgi?query=GO:0032104&auto_wild_cards=yes&view=query&action=query&search_constraint=terms"	GO:0032104_regulation_of_response_to_extracellular_stimulus) 7 0 0.000000 -0.000000 971 826.838855 917.06 1007.281145 0.944449
=HYPERLINK("http://www.godatabase.org/cgi-bin/go.cgi?query=GO:0032107&auto_wild_cards=yes&view=query&action=query&search_constraint=terms"	GO:0032107_regulation_of_response_to_nutrient_levels) 7 0 0.000000 -0.000000 971 826.838855 917.06 1007.281145 0.944449
=HYPERLINK("http://www.godatabase.org/cgi-bin/go.cgi?query=GO:0032228&auto_wild_cards=yes&view=query&action=query&search_constraint=terms"	GO:0032228_regulation_of_synaptic_transmission__GABAergic) 7 0 0.000000 -0.000000 971 826.838855 917.06 1007.281145 0.944449
=HYPERLINK("http://www.godatabase.org/cgi-bin/go.cgi?query=GO:0032319&auto_wild_cards=yes&view=query&action=query&search_constraint=terms"	GO:0032319_regulation_of_Rho_GTPase_activity) 7 0 0.000000 -0.000000 971 826.838855 917.06 1007.281145 0.944449
=HYPERLINK("http://www.godatabase.org/cgi-bin/go.cgi?query=GO:0032387&auto_wild_cards=yes&view=query&action=query&search_constraint=terms"	GO:0032387_negative_regulation_of_intracellular_transport) 7 0 0.000000 -0.000000 971 826.838855 917.06 1007.281145 0.944449
=HYPERLINK("http://www.godatabase.org/cgi-bin/go.cgi?query=GO:0032507&auto_wild_cards=yes&view=query&action=query&search_constraint=terms"	GO:0032507_maintenance_of_protein_location_in_cell) 7 0 0.000000 -0.000000 971 826.838855 917.06 1007.281145 0.944449
=HYPERLINK("http://www.godatabase.org/cgi-bin/go.cgi?query=GO:0033032&auto_wild_cards=yes&view=query&action=query&search_constraint=terms"	GO:0033032_regulation_of_myeloid_cell_apoptosis) 7 0 0.000000 -0.000000 971 826.838855 917.06 1007.281145 0.944449
=HYPERLINK("http://www.godatabase.org/cgi-bin/go.cgi?query=GO:0033057&auto_wild_cards=yes&view=query&action=query&search_constraint=terms"	GO:0033057_reproductive_behavior_in_a_multicellular_organism) 7 0 0.000000 -0.000000 971 826.838855 917.06 1007.281145 0.944449
=HYPERLINK("http://www.godatabase.org/cgi-bin/go.cgi?query=GO:0034599&auto_wild_cards=yes&view=query&action=query&search_constraint=terms"	GO:0034599_cellular_response_to_oxidative_stress) 7 0 0.000000 -0.000000 971 826.838855 917.06 1007.281145 0.944449
=HYPERLINK("http://www.godatabase.org/cgi-bin/go.cgi?query=GO:0042033&auto_wild_cards=yes&view=query&action=query&search_constraint=terms"	GO:0042033_chemokine_biosynthetic_process) 7 0 0.000000 -0.000000 971 826.838855 917.06 1007.281145 0.944449
=HYPERLINK("http://www.godatabase.org/cgi-bin/go.cgi?query=GO:0042133&auto_wild_cards=yes&view=query&action=query&search_constraint=terms"	GO:0042133_neurotransmitter_metabolic_process) 7 0 0.000000 -0.000000 971 826.838855 917.06 1007.281145 0.944449
=HYPERLINK("http://www.godatabase.org/cgi-bin/go.cgi?query=GO:0042168&auto_wild_cards=yes&view=query&action=query&search_constraint=terms"	GO:0042168_heme_metabolic_process) 7 0 0.000000 -0.000000 971 826.838855 917.06 1007.281145 0.944449
=HYPERLINK("http://www.godatabase.org/cgi-bin/go.cgi?query=GO:0042415&auto_wild_cards=yes&view=query&action=query&search_constraint=terms"	GO:0042415_norepinephrine_metabolic_process) 7 0 0.000000 -0.000000 971 826.838855 917.06 1007.281145 0.944449
=HYPERLINK("http://www.godatabase.org/cgi-bin/go.cgi?query=GO:0042438&auto_wild_cards=yes&view=query&action=query&search_constraint=terms"	GO:0042438_melanin_biosynthetic_process) 7 0 0.000000 -0.000000 971 826.838855 917.06 1007.281145 0.944449
=HYPERLINK("http://www.godatabase.org/cgi-bin/go.cgi?query=GO:0042503&auto_wild_cards=yes&view=query&action=query&search_constraint=terms"	GO:0042503_tyrosine_phosphorylation_of_Stat3_protein) 7 0 0.000000 -0.000000 971 826.838855 917.06 1007.281145 0.944449
=HYPERLINK("http://www.godatabase.org/cgi-bin/go.cgi?query=GO:0042572&auto_wild_cards=yes&view=query&action=query&search_constraint=terms"	GO:0042572_retinol_metabolic_process) 7 0 0.000000 -0.000000 971 826.838855 917.06 1007.281145 0.944449
=HYPERLINK("http://www.godatabase.org/cgi-bin/go.cgi?query=GO:0043353&auto_wild_cards=yes&view=query&action=query&search_constraint=terms"	GO:0043353_enucleate_erythrocyte_differentiation) 7 0 0.000000 -0.000000 971 826.838855 917.06 1007.281145 0.944449
=HYPERLINK("http://www.godatabase.org/cgi-bin/go.cgi?query=GO:0043372&auto_wild_cards=yes&view=query&action=query&search_constraint=terms"	GO:0043372_positive_regulation_of_CD4-positive__alpha_beta_T_cell_differentiation) 7 0 0.000000 -0.000000 971 826.838855 917.06 1007.281145 0.944449
=HYPERLINK("http://www.godatabase.org/cgi-bin/go.cgi?query=GO:0043449&auto_wild_cards=yes&view=query&action=query&search_constraint=terms"	GO:0043449_cellular_alkene_metabolic_process) 7 0 0.000000 -0.000000 971 826.838855 917.06 1007.281145 0.944449
=HYPERLINK("http://www.godatabase.org/cgi-bin/go.cgi?query=GO:0043507&auto_wild_cards=yes&view=query&action=query&search_constraint=terms"	GO:0043507_positive_regulation_of_JUN_kinase_activity) 7 0 0.000000 -0.000000 971 826.838855 917.06 1007.281145 0.944449
=HYPERLINK("http://www.godatabase.org/cgi-bin/go.cgi?query=GO:0043567&auto_wild_cards=yes&view=query&action=query&search_constraint=terms"	GO:0043567_regulation_of_insulin-like_growth_factor_receptor_signaling_pathway) 7 0 0.000000 -0.000000 971 826.838855 917.06 1007.281145 0.944449
=HYPERLINK("http://www.godatabase.org/cgi-bin/go.cgi?query=GO:0043584&auto_wild_cards=yes&view=query&action=query&search_constraint=terms"	GO:0043584_nose_development) 7 0 0.000000 -0.000000 971 826.838855 917.06 1007.281145 0.944449
=HYPERLINK("http://www.godatabase.org/cgi-bin/go.cgi?query=GO:0044065&auto_wild_cards=yes&view=query&action=query&search_constraint=terms"	GO:0044065_regulation_of_respiratory_system_process) 7 0 0.000000 -0.000000 971 826.838855 917.06 1007.281145 0.944449
=HYPERLINK("http://www.godatabase.org/cgi-bin/go.cgi?query=GO:0044275&auto_wild_cards=yes&view=query&action=query&search_constraint=terms"	GO:0044275_cellular_carbohydrate_catabolic_process) 7 0 0.000000 -0.000000 971 826.838855 917.06 1007.281145 0.944449
=HYPERLINK("http://www.godatabase.org/cgi-bin/go.cgi?query=GO:0045059&auto_wild_cards=yes&view=query&action=query&search_constraint=terms"	GO:0045059_positive_thymic_T_cell_selection) 7 0 0.000000 -0.000000 971 826.838855 917.06 1007.281145 0.944449
=HYPERLINK("http://www.godatabase.org/cgi-bin/go.cgi?query=GO:0045073&auto_wild_cards=yes&view=query&action=query&search_constraint=terms"	GO:0045073_regulation_of_chemokine_biosynthetic_process) 7 0 0.000000 -0.000000 971 826.838855 917.06 1007.281145 0.944449
=HYPERLINK("http://www.godatabase.org/cgi-bin/go.cgi?query=GO:0045581&auto_wild_cards=yes&view=query&action=query&search_constraint=terms"	GO:0045581_negative_regulation_of_T_cell_differentiation) 7 0 0.000000 -0.000000 971 826.838855 917.06 1007.281145 0.944449
=HYPERLINK("http://www.godatabase.org/cgi-bin/go.cgi?query=GO:0045599&auto_wild_cards=yes&view=query&action=query&search_constraint=terms"	GO:0045599_negative_regulation_of_fat_cell_differentiation) 7 0 0.000000 -0.000000 971 826.838855 917.06 1007.281145 0.944449
=HYPERLINK("http://www.godatabase.org/cgi-bin/go.cgi?query=GO:0045604&auto_wild_cards=yes&view=query&action=query&search_constraint=terms"	GO:0045604_regulation_of_epidermal_cell_differentiation) 7 0 0.000000 -0.000000 971 826.838855 917.06 1007.281145 0.944449
=HYPERLINK("http://www.godatabase.org/cgi-bin/go.cgi?query=GO:0045668&auto_wild_cards=yes&view=query&action=query&search_constraint=terms"	GO:0045668_negative_regulation_of_osteoblast_differentiation) 7 0 0.000000 -0.000000 971 826.838855 917.06 1007.281145 0.944449
=HYPERLINK("http://www.godatabase.org/cgi-bin/go.cgi?query=GO:0045823&auto_wild_cards=yes&view=query&action=query&search_constraint=terms"	GO:0045823_positive_regulation_of_heart_contraction) 7 0 0.000000 -0.000000 971 826.838855 917.06 1007.281145 0.944449
=HYPERLINK("http://www.godatabase.org/cgi-bin/go.cgi?query=GO:0045840&auto_wild_cards=yes&view=query&action=query&search_constraint=terms"	GO:0045840_positive_regulation_of_mitosis) 7 0 0.000000 -0.000000 971 826.838855 917.06 1007.281145 0.944449
=HYPERLINK("http://www.godatabase.org/cgi-bin/go.cgi?query=GO:0045862&auto_wild_cards=yes&view=query&action=query&search_constraint=terms"	GO:0045862_positive_regulation_of_proteolysis) 7 0 0.000000 -0.000000 971 826.838855 917.06 1007.281145 0.944449
=HYPERLINK("http://www.godatabase.org/cgi-bin/go.cgi?query=GO:0045879&auto_wild_cards=yes&view=query&action=query&search_constraint=terms"	GO:0045879_negative_regulation_of_smoothened_signaling_pathway) 7 0 0.000000 -0.000000 971 826.838855 917.06 1007.281145 0.944449
=HYPERLINK("http://www.godatabase.org/cgi-bin/go.cgi?query=GO:0045880&auto_wild_cards=yes&view=query&action=query&search_constraint=terms"	GO:0045880_positive_regulation_of_smoothened_signaling_pathway) 7 0 0.000000 -0.000000 971 826.838855 917.06 1007.281145 0.944449
=HYPERLINK("http://www.godatabase.org/cgi-bin/go.cgi?query=GO:0045986&auto_wild_cards=yes&view=query&action=query&search_constraint=terms"	GO:0045986_negative_regulation_of_smooth_muscle_contraction) 7 0 0.000000 -0.000000 971 826.838855 917.06 1007.281145 0.944449
=HYPERLINK("http://www.godatabase.org/cgi-bin/go.cgi?query=GO:0046496&auto_wild_cards=yes&view=query&action=query&search_constraint=terms"	GO:0046496_nicotinamide_nucleotide_metabolic_process) 7 0 0.000000 -0.000000 971 826.838855 917.06 1007.281145 0.944449
=HYPERLINK("http://www.godatabase.org/cgi-bin/go.cgi?query=GO:0046504&auto_wild_cards=yes&view=query&action=query&search_constraint=terms"	GO:0046504_glycerol_ether_biosynthetic_process) 7 0 0.000000 -0.000000 971 826.838855 917.06 1007.281145 0.944449
=HYPERLINK("http://www.godatabase.org/cgi-bin/go.cgi?query=GO:0046513&auto_wild_cards=yes&view=query&action=query&search_constraint=terms"	GO:0046513_ceramide_biosynthetic_process) 7 0 0.000000 -0.000000 971 826.838855 917.06 1007.281145 0.944449
=HYPERLINK("http://www.godatabase.org/cgi-bin/go.cgi?query=GO:0046520&auto_wild_cards=yes&view=query&action=query&search_constraint=terms"	GO:0046520_sphingoid_biosynthetic_process) 7 0 0.000000 -0.000000 971 826.838855 917.06 1007.281145 0.944449
=HYPERLINK("http://www.godatabase.org/cgi-bin/go.cgi?query=GO:0046543&auto_wild_cards=yes&view=query&action=query&search_constraint=terms"	GO:0046543_development_of_secondary_female_sexual_characteristics) 7 0 0.000000 -0.000000 971 826.838855 917.06 1007.281145 0.944449
=HYPERLINK("http://www.godatabase.org/cgi-bin/go.cgi?query=GO:0046626&auto_wild_cards=yes&view=query&action=query&search_constraint=terms"	GO:0046626_regulation_of_insulin_receptor_signaling_pathway) 7 0 0.000000 -0.000000 971 826.838855 917.06 1007.281145 0.944449
=HYPERLINK("http://www.godatabase.org/cgi-bin/go.cgi?query=GO:0046676&auto_wild_cards=yes&view=query&action=query&search_constraint=terms"	GO:0046676_negative_regulation_of_insulin_secretion) 7 0 0.000000 -0.000000 971 826.838855 917.06 1007.281145 0.944449
=HYPERLINK("http://www.godatabase.org/cgi-bin/go.cgi?query=GO:0046677&auto_wild_cards=yes&view=query&action=query&search_constraint=terms"	GO:0046677_response_to_antibiotic) 7 0 0.000000 -0.000000 971 826.838855 917.06 1007.281145 0.944449
=HYPERLINK("http://www.godatabase.org/cgi-bin/go.cgi?query=GO:0046823&auto_wild_cards=yes&view=query&action=query&search_constraint=terms"	GO:0046823_negative_regulation_of_nucleocytoplasmic_transport) 7 0 0.000000 -0.000000 971 826.838855 917.06 1007.281145 0.944449
=HYPERLINK("http://www.godatabase.org/cgi-bin/go.cgi?query=GO:0046824&auto_wild_cards=yes&view=query&action=query&search_constraint=terms"	GO:0046824_positive_regulation_of_nucleocytoplasmic_transport) 7 0 0.000000 -0.000000 971 826.838855 917.06 1007.281145 0.944449
=HYPERLINK("http://www.godatabase.org/cgi-bin/go.cgi?query=GO:0046847&auto_wild_cards=yes&view=query&action=query&search_constraint=terms"	GO:0046847_filopodium_assembly) 7 0 0.000000 -0.000000 971 826.838855 917.06 1007.281145 0.944449
=HYPERLINK("http://www.godatabase.org/cgi-bin/go.cgi?query=GO:0048148&auto_wild_cards=yes&view=query&action=query&search_constraint=terms"	GO:0048148_behavioral_response_to_cocaine) 7 0 0.000000 -0.000000 971 826.838855 917.06 1007.281145 0.944449
=HYPERLINK("http://www.godatabase.org/cgi-bin/go.cgi?query=GO:0048304&auto_wild_cards=yes&view=query&action=query&search_constraint=terms"	GO:0048304_positive_regulation_of_isotype_switching_to_IgG_isotypes) 7 0 0.000000 -0.000000 971 826.838855 917.06 1007.281145 0.944449
=HYPERLINK("http://www.godatabase.org/cgi-bin/go.cgi?query=GO:0048486&auto_wild_cards=yes&view=query&action=query&search_constraint=terms"	GO:0048486_parasympathetic_nervous_system_development) 7 0 0.000000 -0.000000 971 826.838855 917.06 1007.281145 0.944449
=HYPERLINK("http://www.godatabase.org/cgi-bin/go.cgi?query=GO:0048537&auto_wild_cards=yes&view=query&action=query&search_constraint=terms"	GO:0048537_mucosal-associated_lymphoid_tissue_development) 7 0 0.000000 -0.000000 971 826.838855 917.06 1007.281145 0.944449
=HYPERLINK("http://www.godatabase.org/cgi-bin/go.cgi?query=GO:0048753&auto_wild_cards=yes&view=query&action=query&search_constraint=terms"	GO:0048753_pigment_granule_organization) 7 0 0.000000 -0.000000 971 826.838855 917.06 1007.281145 0.944449
=HYPERLINK("http://www.godatabase.org/cgi-bin/go.cgi?query=GO:0048814&auto_wild_cards=yes&view=query&action=query&search_constraint=terms"	GO:0048814_regulation_of_dendrite_morphogenesis) 7 0 0.000000 -0.000000 971 826.838855 917.06 1007.281145 0.944449
=HYPERLINK("http://www.godatabase.org/cgi-bin/go.cgi?query=GO:0048857&auto_wild_cards=yes&view=query&action=query&search_constraint=terms"	GO:0048857_neural_nucleus_development) 7 0 0.000000 -0.000000 971 826.838855 917.06 1007.281145 0.944449
=HYPERLINK("http://www.godatabase.org/cgi-bin/go.cgi?query=GO:0050755&auto_wild_cards=yes&view=query&action=query&search_constraint=terms"	GO:0050755_chemokine_metabolic_process) 7 0 0.000000 -0.000000 971 826.838855 917.06 1007.281145 0.944449
=HYPERLINK("http://www.godatabase.org/cgi-bin/go.cgi?query=GO:0050773&auto_wild_cards=yes&view=query&action=query&search_constraint=terms"	GO:0050773_regulation_of_dendrite_development) 7 0 0.000000 -0.000000 971 826.838855 917.06 1007.281145 0.944449
=HYPERLINK("http://www.godatabase.org/cgi-bin/go.cgi?query=GO:0051028&auto_wild_cards=yes&view=query&action=query&search_constraint=terms"	GO:0051028_mRNA_transport) 7 0 0.000000 -0.000000 971 826.838855 917.06 1007.281145 0.944449
=HYPERLINK("http://www.godatabase.org/cgi-bin/go.cgi?query=GO:0051785&auto_wild_cards=yes&view=query&action=query&search_constraint=terms"	GO:0051785_positive_regulation_of_nuclear_division) 7 0 0.000000 -0.000000 971 826.838855 917.06 1007.281145 0.944449
=HYPERLINK("http://www.godatabase.org/cgi-bin/go.cgi?query=GO:0051928&auto_wild_cards=yes&view=query&action=query&search_constraint=terms"	GO:0051928_positive_regulation_of_calcium_ion_transport) 7 0 0.000000 -0.000000 971 826.838855 917.06 1007.281145 0.944449
=HYPERLINK("http://www.godatabase.org/cgi-bin/go.cgi?query=GO:0055069&auto_wild_cards=yes&view=query&action=query&search_constraint=terms"	GO:0055069_zinc_ion_homeostasis) 7 0 0.000000 -0.000000 971 826.838855 917.06 1007.281145 0.944449
=HYPERLINK("http://www.godatabase.org/cgi-bin/go.cgi?query=GO:0055070&auto_wild_cards=yes&view=query&action=query&search_constraint=terms"	GO:0055070_copper_ion_homeostasis) 7 0 0.000000 -0.000000 971 826.838855 917.06 1007.281145 0.944449
=HYPERLINK("http://www.godatabase.org/cgi-bin/go.cgi?query=GO:0060037&auto_wild_cards=yes&view=query&action=query&search_constraint=terms"	GO:0060037_pharyngeal_system_development) 7 0 0.000000 -0.000000 971 826.838855 917.06 1007.281145 0.944449
=HYPERLINK("http://www.godatabase.org/cgi-bin/go.cgi?query=GO:0060080&auto_wild_cards=yes&view=query&action=query&search_constraint=terms"	GO:0060080_regulation_of_inhibitory_postsynaptic_membrane_potential) 7 0 0.000000 -0.000000 971 826.838855 917.06 1007.281145 0.944449
=HYPERLINK("http://www.godatabase.org/cgi-bin/go.cgi?query=GO:0060088&auto_wild_cards=yes&view=query&action=query&search_constraint=terms"	GO:0060088_auditory_receptor_cell_stereocilium_organization) 7 0 0.000000 -0.000000 971 826.838855 917.06 1007.281145 0.944449
=HYPERLINK("http://www.godatabase.org/cgi-bin/go.cgi?query=GO:0060117&auto_wild_cards=yes&view=query&action=query&search_constraint=terms"	GO:0060117_auditory_receptor_cell_development) 7 0 0.000000 -0.000000 971 826.838855 917.06 1007.281145 0.944449
=HYPERLINK("http://www.godatabase.org/cgi-bin/go.cgi?query=GO:0060441&auto_wild_cards=yes&view=query&action=query&search_constraint=terms"	GO:0060441_branching_involved_in_lung_morphogenesis) 7 0 0.000000 -0.000000 971 826.838855 917.06 1007.281145 0.944449
=HYPERLINK("http://www.godatabase.org/cgi-bin/go.cgi?query=GO:0060526&auto_wild_cards=yes&view=query&action=query&search_constraint=terms"	GO:0060526_prostate_glandular_acinus_morphogenesis) 7 0 0.000000 -0.000000 971 826.838855 917.06 1007.281145 0.944449
=HYPERLINK("http://www.godatabase.org/cgi-bin/go.cgi?query=GO:0060527&auto_wild_cards=yes&view=query&action=query&search_constraint=terms"	GO:0060527_prostate_epithelial_cord_arborization_involved_in_prostate_glandular_acinus_morphogenesis) 7 0 0.000000 -0.000000 971 826.838855 917.06 1007.281145 0.944449
=HYPERLINK("http://www.godatabase.org/cgi-bin/go.cgi?query=GO:0060664&auto_wild_cards=yes&view=query&action=query&search_constraint=terms"	GO:0060664_epithelial_cell_proliferation_involved_in_salivary_gland_morphogenesis) 7 0 0.000000 -0.000000 971 826.838855 917.06 1007.281145 0.944449
=HYPERLINK("http://www.godatabase.org/cgi-bin/go.cgi?query=GO:0060687&auto_wild_cards=yes&view=query&action=query&search_constraint=terms"	GO:0060687_regulation_of_branching_involved_in_prostate_gland_morphogenesis) 7 0 0.000000 -0.000000 971 826.838855 917.06 1007.281145 0.944449
=HYPERLINK("http://www.godatabase.org/cgi-bin/go.cgi?query=GO:0060770&auto_wild_cards=yes&view=query&action=query&search_constraint=terms"	GO:0060770_negative_regulation_of_epithelial_cell_proliferation_involved_in_prostate_gland_development) 7 0 0.000000 -0.000000 971 826.838855 917.06 1007.281145 0.944449
=HYPERLINK("http://www.godatabase.org/cgi-bin/go.cgi?query=GO:0060788&auto_wild_cards=yes&view=query&action=query&search_constraint=terms"	GO:0060788_ectodermal_placode_formation) 7 0 0.000000 -0.000000 971 826.838855 917.06 1007.281145 0.944449
=HYPERLINK("http://www.godatabase.org/cgi-bin/go.cgi?query=GO:0060795&auto_wild_cards=yes&view=query&action=query&search_constraint=terms"	GO:0060795_cell_fate_commitment_involved_in_the_formation_of_primary_germ_layers) 7 0 0.000000 -0.000000 971 826.838855 917.06 1007.281145 0.944449
=HYPERLINK("http://www.godatabase.org/cgi-bin/go.cgi?query=GO:0070228&auto_wild_cards=yes&view=query&action=query&search_constraint=terms"	GO:0070228_regulation_of_lymphocyte_apoptosis) 7 0 0.000000 -0.000000 971 826.838855 917.06 1007.281145 0.944449
=HYPERLINK("http://www.godatabase.org/cgi-bin/go.cgi?query=GO:0070646&auto_wild_cards=yes&view=query&action=query&search_constraint=terms"	GO:0070646_protein_modification_by_small_protein_removal) 7 0 0.000000 -0.000000 971 826.838855 917.06 1007.281145 0.944449
=HYPERLINK("http://www.godatabase.org/cgi-bin/go.cgi?query=GO:0002200&auto_wild_cards=yes&view=query&action=query&search_constraint=terms"	GO:0002200_somatic_diversification_of_immune_receptors) 34 0 0.000000 -0.000000 984 842.725508 931.87 1021.014492 0.947022
=HYPERLINK("http://www.godatabase.org/cgi-bin/go.cgi?query=GO:0002237&auto_wild_cards=yes&view=query&action=query&search_constraint=terms"	GO:0002237_response_to_molecule_of_bacterial_origin) 34 0 0.000000 -0.000000 984 842.725508 931.87 1021.014492 0.947022
=HYPERLINK("http://www.godatabase.org/cgi-bin/go.cgi?query=GO:0002699&auto_wild_cards=yes&view=query&action=query&search_constraint=terms"	GO:0002699_positive_regulation_of_immune_effector_process) 34 0 0.000000 -0.000000 984 842.725508 931.87 1021.014492 0.947022
=HYPERLINK("http://www.godatabase.org/cgi-bin/go.cgi?query=GO:0007269&auto_wild_cards=yes&view=query&action=query&search_constraint=terms"	GO:0007269_neurotransmitter_secretion) 34 0 0.000000 -0.000000 984 842.725508 931.87 1021.014492 0.947022
=HYPERLINK("http://www.godatabase.org/cgi-bin/go.cgi?query=GO:0007338&auto_wild_cards=yes&view=query&action=query&search_constraint=terms"	GO:0007338_single_fertilization) 34 0 0.000000 -0.000000 984 842.725508 931.87 1021.014492 0.947022
=HYPERLINK("http://www.godatabase.org/cgi-bin/go.cgi?query=GO:0016054&auto_wild_cards=yes&view=query&action=query&search_constraint=terms"	GO:0016054_organic_acid_catabolic_process) 34 0 0.000000 -0.000000 984 842.725508 931.87 1021.014492 0.947022
=HYPERLINK("http://www.godatabase.org/cgi-bin/go.cgi?query=GO:0019882&auto_wild_cards=yes&view=query&action=query&search_constraint=terms"	GO:0019882_antigen_processing_and_presentation) 34 0 0.000000 -0.000000 984 842.725508 931.87 1021.014492 0.947022
=HYPERLINK("http://www.godatabase.org/cgi-bin/go.cgi?query=GO:0046395&auto_wild_cards=yes&view=query&action=query&search_constraint=terms"	GO:0046395_carboxylic_acid_catabolic_process) 34 0 0.000000 -0.000000 984 842.725508 931.87 1021.014492 0.947022
=HYPERLINK("http://www.godatabase.org/cgi-bin/go.cgi?query=GO:0050730&auto_wild_cards=yes&view=query&action=query&search_constraint=terms"	GO:0050730_regulation_of_peptidyl-tyrosine_phosphorylation) 34 0 0.000000 -0.000000 984 842.725508 931.87 1021.014492 0.947022
=HYPERLINK("http://www.godatabase.org/cgi-bin/go.cgi?query=GO:0051047&auto_wild_cards=yes&view=query&action=query&search_constraint=terms"	GO:0051047_positive_regulation_of_secretion) 34 0 0.000000 -0.000000 984 842.725508 931.87 1021.014492 0.947022
=HYPERLINK("http://www.godatabase.org/cgi-bin/go.cgi?query=GO:0051052&auto_wild_cards=yes&view=query&action=query&search_constraint=terms"	GO:0051052_regulation_of_DNA_metabolic_process) 34 0 0.000000 -0.000000 984 842.725508 931.87 1021.014492 0.947022
=HYPERLINK("http://www.godatabase.org/cgi-bin/go.cgi?query=GO:0060443&auto_wild_cards=yes&view=query&action=query&search_constraint=terms"	GO:0060443_mammary_gland_morphogenesis) 34 0 0.000000 -0.000000 984 842.725508 931.87 1021.014492 0.947022
=HYPERLINK("http://www.godatabase.org/cgi-bin/go.cgi?query=GO:0060711&auto_wild_cards=yes&view=query&action=query&search_constraint=terms"	GO:0060711_labyrinthine_layer_development) 34 0 0.000000 -0.000000 984 842.725508 931.87 1021.014492 0.947022
=HYPERLINK("http://www.godatabase.org/cgi-bin/go.cgi?query=GO:0008610&auto_wild_cards=yes&view=query&action=query&search_constraint=terms"	GO:0008610_lipid_biosynthetic_process) 94 0 0.000000 -0.000000 988 846.750114 935.22 1023.689886 0.946579
=HYPERLINK("http://www.godatabase.org/cgi-bin/go.cgi?query=GO:0032943&auto_wild_cards=yes&view=query&action=query&search_constraint=terms"	GO:0032943_mononuclear_cell_proliferation) 94 0 0.000000 -0.000000 988 846.750114 935.22 1023.689886 0.946579
=HYPERLINK("http://www.godatabase.org/cgi-bin/go.cgi?query=GO:0034984&auto_wild_cards=yes&view=query&action=query&search_constraint=terms"	GO:0034984_cellular_response_to_DNA_damage_stimulus) 94 0 0.000000 -0.000000 988 846.750114 935.22 1023.689886 0.946579
=HYPERLINK("http://www.godatabase.org/cgi-bin/go.cgi?query=GO:0046651&auto_wild_cards=yes&view=query&action=query&search_constraint=terms"	GO:0046651_lymphocyte_proliferation) 94 0 0.000000 -0.000000 988 846.750114 935.22 1023.689886 0.946579
=HYPERLINK("http://www.godatabase.org/cgi-bin/go.cgi?query=GO:0000278&auto_wild_cards=yes&view=query&action=query&search_constraint=terms"	GO:0000278_mitotic_cell_cycle) 80 0 0.000000 -0.000000 992 851.596776 939.26 1026.923224 0.946835
=HYPERLINK("http://www.godatabase.org/cgi-bin/go.cgi?query=GO:0002250&auto_wild_cards=yes&view=query&action=query&search_constraint=terms"	GO:0002250_adaptive_immune_response) 80 0 0.000000 -0.000000 992 851.596776 939.26 1026.923224 0.946835
=HYPERLINK("http://www.godatabase.org/cgi-bin/go.cgi?query=GO:0002460&auto_wild_cards=yes&view=query&action=query&search_constraint=terms"	GO:0002460_adaptive_immune_response_based_on_somatic_recombination_of_immune_receptors_built_from_immunoglobulin_superfamily_domains) 80 0 0.000000 -0.000000 992 851.596776 939.26 1026.923224 0.946835
=HYPERLINK("http://www.godatabase.org/cgi-bin/go.cgi?query=GO:0006631&auto_wild_cards=yes&view=query&action=query&search_constraint=terms"	GO:0006631_fatty_acid_metabolic_process) 80 0 0.000000 -0.000000 992 851.596776 939.26 1026.923224 0.946835
=HYPERLINK("http://www.godatabase.org/cgi-bin/go.cgi?query=GO:0015674&auto_wild_cards=yes&view=query&action=query&search_constraint=terms"	GO:0015674_di-__tri-valent_inorganic_cation_transport) 79 0 0.000000 -0.000000 994 853.006681 940.5 1027.993319 0.946177
=HYPERLINK("http://www.godatabase.org/cgi-bin/go.cgi?query=GO:0051046&auto_wild_cards=yes&view=query&action=query&search_constraint=terms"	GO:0051046_regulation_of_secretion) 79 0 0.000000 -0.000000 994 853.006681 940.5 1027.993319 0.946177
=HYPERLINK("http://www.godatabase.org/cgi-bin/go.cgi?query=GO:0009416&auto_wild_cards=yes&view=query&action=query&search_constraint=terms"	GO:0009416_response_to_light_stimulus) 74 0 0.000000 -0.000000 996 854.406382 941.68 1028.953618 0.945462
=HYPERLINK("http://www.godatabase.org/cgi-bin/go.cgi?query=GO:0048771&auto_wild_cards=yes&view=query&action=query&search_constraint=terms"	GO:0048771_tissue_remodeling) 74 0 0.000000 -0.000000 996 854.406382 941.68 1028.953618 0.945462
=HYPERLINK("http://www.godatabase.org/cgi-bin/go.cgi?query=GO:0000280&auto_wild_cards=yes&view=query&action=query&search_constraint=terms"	GO:0000280_nuclear_division) 24 0 0.000000 -0.000000 1022 880.519465 966.6 1052.680535 0.945793
=HYPERLINK("http://www.godatabase.org/cgi-bin/go.cgi?query=GO:0001541&auto_wild_cards=yes&view=query&action=query&search_constraint=terms"	GO:0001541_ovarian_follicle_development) 24 0 0.000000 -0.000000 1022 880.519465 966.6 1052.680535 0.945793
=HYPERLINK("http://www.godatabase.org/cgi-bin/go.cgi?query=GO:0002381&auto_wild_cards=yes&view=query&action=query&search_constraint=terms"	GO:0002381_immunoglobulin_production_during_immune_response) 24 0 0.000000 -0.000000 1022 880.519465 966.6 1052.680535 0.945793
=HYPERLINK("http://www.godatabase.org/cgi-bin/go.cgi?query=GO:0006650&auto_wild_cards=yes&view=query&action=query&search_constraint=terms"	GO:0006650_glycerophospholipid_metabolic_process) 24 0 0.000000 -0.000000 1022 880.519465 966.6 1052.680535 0.945793
=HYPERLINK("http://www.godatabase.org/cgi-bin/go.cgi?query=GO:0006941&auto_wild_cards=yes&view=query&action=query&search_constraint=terms"	GO:0006941_striated_muscle_contraction) 24 0 0.000000 -0.000000 1022 880.519465 966.6 1052.680535 0.945793
=HYPERLINK("http://www.godatabase.org/cgi-bin/go.cgi?query=GO:0006959&auto_wild_cards=yes&view=query&action=query&search_constraint=terms"	GO:0006959_humoral_immune_response) 24 0 0.000000 -0.000000 1022 880.519465 966.6 1052.680535 0.945793
=HYPERLINK("http://www.godatabase.org/cgi-bin/go.cgi?query=GO:0007050&auto_wild_cards=yes&view=query&action=query&search_constraint=terms"	GO:0007050_cell_cycle_arrest) 24 0 0.000000 -0.000000 1022 880.519465 966.6 1052.680535 0.945793
=HYPERLINK("http://www.godatabase.org/cgi-bin/go.cgi?query=GO:0007067&auto_wild_cards=yes&view=query&action=query&search_constraint=terms"	GO:0007067_mitosis) 24 0 0.000000 -0.000000 1022 880.519465 966.6 1052.680535 0.945793
=HYPERLINK("http://www.godatabase.org/cgi-bin/go.cgi?query=GO:0007204&auto_wild_cards=yes&view=query&action=query&search_constraint=terms"	GO:0007204_elevation_of_cytosolic_calcium_ion_concentration) 24 0 0.000000 -0.000000 1022 880.519465 966.6 1052.680535 0.945793
=HYPERLINK("http://www.godatabase.org/cgi-bin/go.cgi?query=GO:0007259&auto_wild_cards=yes&view=query&action=query&search_constraint=terms"	GO:0007259_JAK-STAT_cascade) 24 0 0.000000 -0.000000 1022 880.519465 966.6 1052.680535 0.945793
=HYPERLINK("http://www.godatabase.org/cgi-bin/go.cgi?query=GO:0007266&auto_wild_cards=yes&view=query&action=query&search_constraint=terms"	GO:0007266_Rho_protein_signal_transduction) 24 0 0.000000 -0.000000 1022 880.519465 966.6 1052.680535 0.945793
=HYPERLINK("http://www.godatabase.org/cgi-bin/go.cgi?query=GO:0007632&auto_wild_cards=yes&view=query&action=query&search_constraint=terms"	GO:0007632_visual_behavior) 24 0 0.000000 -0.000000 1022 880.519465 966.6 1052.680535 0.945793
=HYPERLINK("http://www.godatabase.org/cgi-bin/go.cgi?query=GO:0008629&auto_wild_cards=yes&view=query&action=query&search_constraint=terms"	GO:0008629_induction_of_apoptosis_by_intracellular_signals) 24 0 0.000000 -0.000000 1022 880.519465 966.6 1052.680535 0.945793
=HYPERLINK("http://www.godatabase.org/cgi-bin/go.cgi?query=GO:0009612&auto_wild_cards=yes&view=query&action=query&search_constraint=terms"	GO:0009612_response_to_mechanical_stimulus) 24 0 0.000000 -0.000000 1022 880.519465 966.6 1052.680535 0.945793
=HYPERLINK("http://www.godatabase.org/cgi-bin/go.cgi?query=GO:0014070&auto_wild_cards=yes&view=query&action=query&search_constraint=terms"	GO:0014070_response_to_organic_cyclic_substance) 24 0 0.000000 -0.000000 1022 880.519465 966.6 1052.680535 0.945793
=HYPERLINK("http://www.godatabase.org/cgi-bin/go.cgi?query=GO:0032386&auto_wild_cards=yes&view=query&action=query&search_constraint=terms"	GO:0032386_regulation_of_intracellular_transport) 24 0 0.000000 -0.000000 1022 880.519465 966.6 1052.680535 0.945793
=HYPERLINK("http://www.godatabase.org/cgi-bin/go.cgi?query=GO:0042158&auto_wild_cards=yes&view=query&action=query&search_constraint=terms"	GO:0042158_lipoprotein_biosynthetic_process) 24 0 0.000000 -0.000000 1022 880.519465 966.6 1052.680535 0.945793
=HYPERLINK("http://www.godatabase.org/cgi-bin/go.cgi?query=GO:0042632&auto_wild_cards=yes&view=query&action=query&search_constraint=terms"	GO:0042632_cholesterol_homeostasis) 24 0 0.000000 -0.000000 1022 880.519465 966.6 1052.680535 0.945793
=HYPERLINK("http://www.godatabase.org/cgi-bin/go.cgi?query=GO:0043410&auto_wild_cards=yes&view=query&action=query&search_constraint=terms"	GO:0043410_positive_regulation_of_MAPKKK_cascade) 24 0 0.000000 -0.000000 1022 880.519465 966.6 1052.680535 0.945793
=HYPERLINK("http://www.godatabase.org/cgi-bin/go.cgi?query=GO:0043588&auto_wild_cards=yes&view=query&action=query&search_constraint=terms"	GO:0043588_skin_development) 24 0 0.000000 -0.000000 1022 880.519465 966.6 1052.680535 0.945793
=HYPERLINK("http://www.godatabase.org/cgi-bin/go.cgi?query=GO:0048002&auto_wild_cards=yes&view=query&action=query&search_constraint=terms"	GO:0048002_antigen_processing_and_presentation_of_peptide_antigen) 24 0 0.000000 -0.000000 1022 880.519465 966.6 1052.680535 0.945793
=HYPERLINK("http://www.godatabase.org/cgi-bin/go.cgi?query=GO:0048546&auto_wild_cards=yes&view=query&action=query&search_constraint=terms"	GO:0048546_digestive_tract_morphogenesis) 24 0 0.000000 -0.000000 1022 880.519465 966.6 1052.680535 0.945793
=HYPERLINK("http://www.godatabase.org/cgi-bin/go.cgi?query=GO:0055092&auto_wild_cards=yes&view=query&action=query&search_constraint=terms"	GO:0055092_sterol_homeostasis) 24 0 0.000000 -0.000000 1022 880.519465 966.6 1052.680535 0.945793
=HYPERLINK("http://www.godatabase.org/cgi-bin/go.cgi?query=GO:0060078&auto_wild_cards=yes&view=query&action=query&search_constraint=terms"	GO:0060078_regulation_of_postsynaptic_membrane_potential) 24 0 0.000000 -0.000000 1022 880.519465 966.6 1052.680535 0.945793
=HYPERLINK("http://www.godatabase.org/cgi-bin/go.cgi?query=GO:0060113&auto_wild_cards=yes&view=query&action=query&search_constraint=terms"	GO:0060113_inner_ear_receptor_cell_differentiation) 24 0 0.000000 -0.000000 1022 880.519465 966.6 1052.680535 0.945793
=HYPERLINK("http://www.godatabase.org/cgi-bin/go.cgi?query=GO:0070667&auto_wild_cards=yes&view=query&action=query&search_constraint=terms"	GO:0070667_negative_regulation_of_mast_cell_proliferation) 24 0 0.000000 -0.000000 1022 880.519465 966.6 1052.680535 0.945793
=HYPERLINK("http://www.godatabase.org/cgi-bin/go.cgi?query=GO:0000302&auto_wild_cards=yes&view=query&action=query&search_constraint=terms"	GO:0000302_response_to_reactive_oxygen_species) 16 0 0.000000 -0.000000 1066 925.453027 1010.24 1095.026973 0.947692
=HYPERLINK("http://www.godatabase.org/cgi-bin/go.cgi?query=GO:0001933&auto_wild_cards=yes&view=query&action=query&search_constraint=terms"	GO:0001933_negative_regulation_of_protein_amino_acid_phosphorylation) 16 0 0.000000 -0.000000 1066 925.453027 1010.24 1095.026973 0.947692
=HYPERLINK("http://www.godatabase.org/cgi-bin/go.cgi?query=GO:0003044&auto_wild_cards=yes&view=query&action=query&search_constraint=terms"	GO:0003044_regulation_of_systemic_arterial_blood_pressure_mediated_by_a_chemical_signal) 16 0 0.000000 -0.000000 1066 925.453027 1010.24 1095.026973 0.947692
=HYPERLINK("http://www.godatabase.org/cgi-bin/go.cgi?query=GO:0006664&auto_wild_cards=yes&view=query&action=query&search_constraint=terms"	GO:0006664_glycolipid_metabolic_process) 16 0 0.000000 -0.000000 1066 925.453027 1010.24 1095.026973 0.947692
=HYPERLINK("http://www.godatabase.org/cgi-bin/go.cgi?query=GO:0006821&auto_wild_cards=yes&view=query&action=query&search_constraint=terms"	GO:0006821_chloride_transport) 16 0 0.000000 -0.000000 1066 925.453027 1010.24 1095.026973 0.947692
=HYPERLINK("http://www.godatabase.org/cgi-bin/go.cgi?query=GO:0007033&auto_wild_cards=yes&view=query&action=query&search_constraint=terms"	GO:0007033_vacuole_organization) 16 0 0.000000 -0.000000 1066 925.453027 1010.24 1095.026973 0.947692
=HYPERLINK("http://www.godatabase.org/cgi-bin/go.cgi?query=GO:0007156&auto_wild_cards=yes&view=query&action=query&search_constraint=terms"	GO:0007156_homophilic_cell_adhesion) 16 0 0.000000 -0.000000 1066 925.453027 1010.24 1095.026973 0.947692
=HYPERLINK("http://www.godatabase.org/cgi-bin/go.cgi?query=GO:0007602&auto_wild_cards=yes&view=query&action=query&search_constraint=terms"	GO:0007602_phototransduction) 16 0 0.000000 -0.000000 1066 925.453027 1010.24 1095.026973 0.947692
=HYPERLINK("http://www.godatabase.org/cgi-bin/go.cgi?query=GO:0008654&auto_wild_cards=yes&view=query&action=query&search_constraint=terms"	GO:0008654_phospholipid_biosynthetic_process) 16 0 0.000000 -0.000000 1066 925.453027 1010.24 1095.026973 0.947692
=HYPERLINK("http://www.godatabase.org/cgi-bin/go.cgi?query=GO:0009988&auto_wild_cards=yes&view=query&action=query&search_constraint=terms"	GO:0009988_cell-cell_recognition) 16 0 0.000000 -0.000000 1066 925.453027 1010.24 1095.026973 0.947692
=HYPERLINK("http://www.godatabase.org/cgi-bin/go.cgi?query=GO:0010038&auto_wild_cards=yes&view=query&action=query&search_constraint=terms"	GO:0010038_response_to_metal_ion) 16 0 0.000000 -0.000000 1066 925.453027 1010.24 1095.026973 0.947692
=HYPERLINK("http://www.godatabase.org/cgi-bin/go.cgi?query=GO:0010243&auto_wild_cards=yes&view=query&action=query&search_constraint=terms"	GO:0010243_response_to_organic_nitrogen) 16 0 0.000000 -0.000000 1066 925.453027 1010.24 1095.026973 0.947692
=HYPERLINK("http://www.godatabase.org/cgi-bin/go.cgi?query=GO:0010876&auto_wild_cards=yes&view=query&action=query&search_constraint=terms"	GO:0010876_lipid_localization) 16 0 0.000000 -0.000000 1066 925.453027 1010.24 1095.026973 0.947692
=HYPERLINK("http://www.godatabase.org/cgi-bin/go.cgi?query=GO:0014075&auto_wild_cards=yes&view=query&action=query&search_constraint=terms"	GO:0014075_response_to_amine_stimulus) 16 0 0.000000 -0.000000 1066 925.453027 1010.24 1095.026973 0.947692
=HYPERLINK("http://www.godatabase.org/cgi-bin/go.cgi?query=GO:0016126&auto_wild_cards=yes&view=query&action=query&search_constraint=terms"	GO:0016126_sterol_biosynthetic_process) 16 0 0.000000 -0.000000 1066 925.453027 1010.24 1095.026973 0.947692
=HYPERLINK("http://www.godatabase.org/cgi-bin/go.cgi?query=GO:0019722&auto_wild_cards=yes&view=query&action=query&search_constraint=terms"	GO:0019722_calcium-mediated_signaling) 16 0 0.000000 -0.000000 1066 925.453027 1010.24 1095.026973 0.947692
=HYPERLINK("http://www.godatabase.org/cgi-bin/go.cgi?query=GO:0019915&auto_wild_cards=yes&view=query&action=query&search_constraint=terms"	GO:0019915_lipid_storage) 16 0 0.000000 -0.000000 1066 925.453027 1010.24 1095.026973 0.947692
=HYPERLINK("http://www.godatabase.org/cgi-bin/go.cgi?query=GO:0021696&auto_wild_cards=yes&view=query&action=query&search_constraint=terms"	GO:0021696_cerebellar_cortex_morphogenesis) 16 0 0.000000 -0.000000 1066 925.453027 1010.24 1095.026973 0.947692
=HYPERLINK("http://www.godatabase.org/cgi-bin/go.cgi?query=GO:0030890&auto_wild_cards=yes&view=query&action=query&search_constraint=terms"	GO:0030890_positive_regulation_of_B_cell_proliferation) 16 0 0.000000 -0.000000 1066 925.453027 1010.24 1095.026973 0.947692
=HYPERLINK("http://www.godatabase.org/cgi-bin/go.cgi?query=GO:0031345&auto_wild_cards=yes&view=query&action=query&search_constraint=terms"	GO:0031345_negative_regulation_of_cell_projection_organization) 16 0 0.000000 -0.000000 1066 925.453027 1010.24 1095.026973 0.947692
=HYPERLINK("http://www.godatabase.org/cgi-bin/go.cgi?query=GO:0031570&auto_wild_cards=yes&view=query&action=query&search_constraint=terms"	GO:0031570_DNA_integrity_checkpoint) 16 0 0.000000 -0.000000 1066 925.453027 1010.24 1095.026973 0.947692
=HYPERLINK("http://www.godatabase.org/cgi-bin/go.cgi?query=GO:0031669&auto_wild_cards=yes&view=query&action=query&search_constraint=terms"	GO:0031669_cellular_response_to_nutrient_levels) 16 0 0.000000 -0.000000 1066 925.453027 1010.24 1095.026973 0.947692
=HYPERLINK("http://www.godatabase.org/cgi-bin/go.cgi?query=GO:0032663&auto_wild_cards=yes&view=query&action=query&search_constraint=terms"	GO:0032663_regulation_of_interleukin-2_production) 16 0 0.000000 -0.000000 1066 925.453027 1010.24 1095.026973 0.947692
=HYPERLINK("http://www.godatabase.org/cgi-bin/go.cgi?query=GO:0032956&auto_wild_cards=yes&view=query&action=query&search_constraint=terms"	GO:0032956_regulation_of_actin_cytoskeleton_organization) 16 0 0.000000 -0.000000 1066 925.453027 1010.24 1095.026973 0.947692
=HYPERLINK("http://www.godatabase.org/cgi-bin/go.cgi?query=GO:0042311&auto_wild_cards=yes&view=query&action=query&search_constraint=terms"	GO:0042311_vasodilation) 16 0 0.000000 -0.000000 1066 925.453027 1010.24 1095.026973 0.947692
=HYPERLINK("http://www.godatabase.org/cgi-bin/go.cgi?query=GO:0042594&auto_wild_cards=yes&view=query&action=query&search_constraint=terms"	GO:0042594_response_to_starvation) 16 0 0.000000 -0.000000 1066 925.453027 1010.24 1095.026973 0.947692
=HYPERLINK("http://www.godatabase.org/cgi-bin/go.cgi?query=GO:0042596&auto_wild_cards=yes&view=query&action=query&search_constraint=terms"	GO:0042596_fear_response) 16 0 0.000000 -0.000000 1066 925.453027 1010.24 1095.026973 0.947692
=HYPERLINK("http://www.godatabase.org/cgi-bin/go.cgi?query=GO:0043087&auto_wild_cards=yes&view=query&action=query&search_constraint=terms"	GO:0043087_regulation_of_GTPase_activity) 16 0 0.000000 -0.000000 1066 925.453027 1010.24 1095.026973 0.947692
=HYPERLINK("http://www.godatabase.org/cgi-bin/go.cgi?query=GO:0043122&auto_wild_cards=yes&view=query&action=query&search_constraint=terms"	GO:0043122_regulation_of_I-kappaB_kinase_NF-kappaB_cascade) 16 0 0.000000 -0.000000 1066 925.453027 1010.24 1095.026973 0.947692
=HYPERLINK("http://www.godatabase.org/cgi-bin/go.cgi?query=GO:0043367&auto_wild_cards=yes&view=query&action=query&search_constraint=terms"	GO:0043367_CD4-positive__alpha_beta_T_cell_differentiation) 16 0 0.000000 -0.000000 1066 925.453027 1010.24 1095.026973 0.947692
=HYPERLINK("http://www.godatabase.org/cgi-bin/go.cgi?query=GO:0045104&auto_wild_cards=yes&view=query&action=query&search_constraint=terms"	GO:0045104_intermediate_filament_cytoskeleton_organization) 16 0 0.000000 -0.000000 1066 925.453027 1010.24 1095.026973 0.947692
=HYPERLINK("http://www.godatabase.org/cgi-bin/go.cgi?query=GO:0046148&auto_wild_cards=yes&view=query&action=query&search_constraint=terms"	GO:0046148_pigment_biosynthetic_process) 16 0 0.000000 -0.000000 1066 925.453027 1010.24 1095.026973 0.947692
=HYPERLINK("http://www.godatabase.org/cgi-bin/go.cgi?query=GO:0046467&auto_wild_cards=yes&view=query&action=query&search_constraint=terms"	GO:0046467_membrane_lipid_biosynthetic_process) 16 0 0.000000 -0.000000 1066 925.453027 1010.24 1095.026973 0.947692
=HYPERLINK("http://www.godatabase.org/cgi-bin/go.cgi?query=GO:0046633&auto_wild_cards=yes&view=query&action=query&search_constraint=terms"	GO:0046633_alpha-beta_T_cell_proliferation) 16 0 0.000000 -0.000000 1066 925.453027 1010.24 1095.026973 0.947692
=HYPERLINK("http://www.godatabase.org/cgi-bin/go.cgi?query=GO:0046700&auto_wild_cards=yes&view=query&action=query&search_constraint=terms"	GO:0046700_heterocycle_catabolic_process) 16 0 0.000000 -0.000000 1066 925.453027 1010.24 1095.026973 0.947692
=HYPERLINK("http://www.godatabase.org/cgi-bin/go.cgi?query=GO:0048015&auto_wild_cards=yes&view=query&action=query&search_constraint=terms"	GO:0048015_phosphoinositide-mediated_signaling) 16 0 0.000000 -0.000000 1066 925.453027 1010.24 1095.026973 0.947692
=HYPERLINK("http://www.godatabase.org/cgi-bin/go.cgi?query=GO:0048286&auto_wild_cards=yes&view=query&action=query&search_constraint=terms"	GO:0048286_lung_alveolus_development) 16 0 0.000000 -0.000000 1066 925.453027 1010.24 1095.026973 0.947692
=HYPERLINK("http://www.godatabase.org/cgi-bin/go.cgi?query=GO:0048483&auto_wild_cards=yes&view=query&action=query&search_constraint=terms"	GO:0048483_autonomic_nervous_system_development) 16 0 0.000000 -0.000000 1066 925.453027 1010.24 1095.026973 0.947692
=HYPERLINK("http://www.godatabase.org/cgi-bin/go.cgi?query=GO:0050974&auto_wild_cards=yes&view=query&action=query&search_constraint=terms"	GO:0050974_detection_of_mechanical_stimulus_involved_in_sensory_perception) 16 0 0.000000 -0.000000 1066 925.453027 1010.24 1095.026973 0.947692
=HYPERLINK("http://www.godatabase.org/cgi-bin/go.cgi?query=GO:0051048&auto_wild_cards=yes&view=query&action=query&search_constraint=terms"	GO:0051048_negative_regulation_of_secretion) 16 0 0.000000 -0.000000 1066 925.453027 1010.24 1095.026973 0.947692
=HYPERLINK("http://www.godatabase.org/cgi-bin/go.cgi?query=GO:0051937&auto_wild_cards=yes&view=query&action=query&search_constraint=terms"	GO:0051937_catecholamine_transport) 16 0 0.000000 -0.000000 1066 925.453027 1010.24 1095.026973 0.947692
=HYPERLINK("http://www.godatabase.org/cgi-bin/go.cgi?query=GO:0055007&auto_wild_cards=yes&view=query&action=query&search_constraint=terms"	GO:0055007_cardiac_muscle_cell_differentiation) 16 0 0.000000 -0.000000 1066 925.453027 1010.24 1095.026973 0.947692
=HYPERLINK("http://www.godatabase.org/cgi-bin/go.cgi?query=GO:0060193&auto_wild_cards=yes&view=query&action=query&search_constraint=terms"	GO:0060193_positive_regulation_of_lipase_activity) 16 0 0.000000 -0.000000 1066 925.453027 1010.24 1095.026973 0.947692
=HYPERLINK("http://www.godatabase.org/cgi-bin/go.cgi?query=GO:0060713&auto_wild_cards=yes&view=query&action=query&search_constraint=terms"	GO:0060713_labyrinthine_layer_morphogenesis) 16 0 0.000000 -0.000000 1066 925.453027 1010.24 1095.026973 0.947692
=HYPERLINK("http://www.godatabase.org/cgi-bin/go.cgi?query=GO:0001843&auto_wild_cards=yes&view=query&action=query&search_constraint=terms"	GO:0001843_neural_tube_closure) 33 0 0.000000 -0.000000 1077 938.883427 1022.62 1106.356573 0.949508
=HYPERLINK("http://www.godatabase.org/cgi-bin/go.cgi?query=GO:0002562&auto_wild_cards=yes&view=query&action=query&search_constraint=terms"	GO:0002562_somatic_diversification_of_immune_receptors_via_germline_recombination_within_a_single_locus) 33 0 0.000000 -0.000000 1077 938.883427 1022.62 1106.356573 0.949508
=HYPERLINK("http://www.godatabase.org/cgi-bin/go.cgi?query=GO:0006643&auto_wild_cards=yes&view=query&action=query&search_constraint=terms"	GO:0006643_membrane_lipid_metabolic_process) 33 0 0.000000 -0.000000 1077 938.883427 1022.62 1106.356573 0.949508
=HYPERLINK("http://www.godatabase.org/cgi-bin/go.cgi?query=GO:0007188&auto_wild_cards=yes&view=query&action=query&search_constraint=terms"	GO:0007188_G-protein_signaling__coupled_to_cAMP_nucleotide_second_messenger) 33 0 0.000000 -0.000000 1077 938.883427 1022.62 1106.356573 0.949508
=HYPERLINK("http://www.godatabase.org/cgi-bin/go.cgi?query=GO:0007270&auto_wild_cards=yes&view=query&action=query&search_constraint=terms"	GO:0007270_nerve-nerve_synaptic_transmission) 33 0 0.000000 -0.000000 1077 938.883427 1022.62 1106.356573 0.949508
=HYPERLINK("http://www.godatabase.org/cgi-bin/go.cgi?query=GO:0007565&auto_wild_cards=yes&view=query&action=query&search_constraint=terms"	GO:0007565_female_pregnancy) 33 0 0.000000 -0.000000 1077 938.883427 1022.62 1106.356573 0.949508
=HYPERLINK("http://www.godatabase.org/cgi-bin/go.cgi?query=GO:0008643&auto_wild_cards=yes&view=query&action=query&search_constraint=terms"	GO:0008643_carbohydrate_transport) 33 0 0.000000 -0.000000 1077 938.883427 1022.62 1106.356573 0.949508
=HYPERLINK("http://www.godatabase.org/cgi-bin/go.cgi?query=GO:0016444&auto_wild_cards=yes&view=query&action=query&search_constraint=terms"	GO:0016444_somatic_cell_DNA_recombination) 33 0 0.000000 -0.000000 1077 938.883427 1022.62 1106.356573 0.949508
=HYPERLINK("http://www.godatabase.org/cgi-bin/go.cgi?query=GO:0022037&auto_wild_cards=yes&view=query&action=query&search_constraint=terms"	GO:0022037_metencephalon_development) 33 0 0.000000 -0.000000 1077 938.883427 1022.62 1106.356573 0.949508
=HYPERLINK("http://www.godatabase.org/cgi-bin/go.cgi?query=GO:0042108&auto_wild_cards=yes&view=query&action=query&search_constraint=terms"	GO:0042108_positive_regulation_of_cytokine_biosynthetic_process) 33 0 0.000000 -0.000000 1077 938.883427 1022.62 1106.356573 0.949508
=HYPERLINK("http://www.godatabase.org/cgi-bin/go.cgi?query=GO:0060606&auto_wild_cards=yes&view=query&action=query&search_constraint=terms"	GO:0060606_tube_closure) 33 0 0.000000 -0.000000 1077 938.883427 1022.62 1106.356573 0.949508
=HYPERLINK("http://www.godatabase.org/cgi-bin/go.cgi?query=GO:0006974&auto_wild_cards=yes&view=query&action=query&search_constraint=terms"	GO:0006974_response_to_DNA_damage_stimulus) 113 0 0.000000 -0.000000 1078 939.973693 1023.64 1107.306307 0.949573
=HYPERLINK("http://www.godatabase.org/cgi-bin/go.cgi?query=GO:0001910&auto_wild_cards=yes&view=query&action=query&search_constraint=terms"	GO:0001910_regulation_of_leukocyte_mediated_cytotoxicity) 27 0 0.000000 -0.000000 1094 956.168054 1039.14 1122.111946 0.949854
=HYPERLINK("http://www.godatabase.org/cgi-bin/go.cgi?query=GO:0002761&auto_wild_cards=yes&view=query&action=query&search_constraint=terms"	GO:0002761_regulation_of_myeloid_leukocyte_differentiation) 27 0 0.000000 -0.000000 1094 956.168054 1039.14 1122.111946 0.949854
=HYPERLINK("http://www.godatabase.org/cgi-bin/go.cgi?query=GO:0006479&auto_wild_cards=yes&view=query&action=query&search_constraint=terms"	GO:0006479_protein_amino_acid_methylation) 27 0 0.000000 -0.000000 1094 956.168054 1039.14 1122.111946 0.949854
=HYPERLINK("http://www.godatabase.org/cgi-bin/go.cgi?query=GO:0007422&auto_wild_cards=yes&view=query&action=query&search_constraint=terms"	GO:0007422_peripheral_nervous_system_development) 27 0 0.000000 -0.000000 1094 956.168054 1039.14 1122.111946 0.949854
=HYPERLINK("http://www.godatabase.org/cgi-bin/go.cgi?query=GO:0008213&auto_wild_cards=yes&view=query&action=query&search_constraint=terms"	GO:0008213_protein_amino_acid_alkylation) 27 0 0.000000 -0.000000 1094 956.168054 1039.14 1122.111946 0.949854
=HYPERLINK("http://www.godatabase.org/cgi-bin/go.cgi?query=GO:0008286&auto_wild_cards=yes&view=query&action=query&search_constraint=terms"	GO:0008286_insulin_receptor_signaling_pathway) 27 0 0.000000 -0.000000 1094 956.168054 1039.14 1122.111946 0.949854
=HYPERLINK("http://www.godatabase.org/cgi-bin/go.cgi?query=GO:0009411&auto_wild_cards=yes&view=query&action=query&search_constraint=terms"	GO:0009411_response_to_UV) 27 0 0.000000 -0.000000 1094 956.168054 1039.14 1122.111946 0.949854
=HYPERLINK("http://www.godatabase.org/cgi-bin/go.cgi?query=GO:0010638&auto_wild_cards=yes&view=query&action=query&search_constraint=terms"	GO:0010638_positive_regulation_of_organelle_organization) 27 0 0.000000 -0.000000 1094 956.168054 1039.14 1122.111946 0.949854
=HYPERLINK("http://www.godatabase.org/cgi-bin/go.cgi?query=GO:0016050&auto_wild_cards=yes&view=query&action=query&search_constraint=terms"	GO:0016050_vesicle_organization) 27 0 0.000000 -0.000000 1094 956.168054 1039.14 1122.111946 0.949854
=HYPERLINK("http://www.godatabase.org/cgi-bin/go.cgi?query=GO:0019884&auto_wild_cards=yes&view=query&action=query&search_constraint=terms"	GO:0019884_antigen_processing_and_presentation_of_exogenous_antigen) 27 0 0.000000 -0.000000 1094 956.168054 1039.14 1122.111946 0.949854
=HYPERLINK("http://www.godatabase.org/cgi-bin/go.cgi?query=GO:0030100&auto_wild_cards=yes&view=query&action=query&search_constraint=terms"	GO:0030100_regulation_of_endocytosis) 27 0 0.000000 -0.000000 1094 956.168054 1039.14 1122.111946 0.949854
=HYPERLINK("http://www.godatabase.org/cgi-bin/go.cgi?query=GO:0031016&auto_wild_cards=yes&view=query&action=query&search_constraint=terms"	GO:0031016_pancreas_development) 27 0 0.000000 -0.000000 1094 956.168054 1039.14 1122.111946 0.949854
=HYPERLINK("http://www.godatabase.org/cgi-bin/go.cgi?query=GO:0031341&auto_wild_cards=yes&view=query&action=query&search_constraint=terms"	GO:0031341_regulation_of_cell_killing) 27 0 0.000000 -0.000000 1094 956.168054 1039.14 1122.111946 0.949854
=HYPERLINK("http://www.godatabase.org/cgi-bin/go.cgi?query=GO:0032496&auto_wild_cards=yes&view=query&action=query&search_constraint=terms"	GO:0032496_response_to_lipopolysaccharide) 27 0 0.000000 -0.000000 1094 956.168054 1039.14 1122.111946 0.949854
=HYPERLINK("http://www.godatabase.org/cgi-bin/go.cgi?query=GO:0051272&auto_wild_cards=yes&view=query&action=query&search_constraint=terms"	GO:0051272_positive_regulation_of_cell_motion) 27 0 0.000000 -0.000000 1094 956.168054 1039.14 1122.111946 0.949854
=HYPERLINK("http://www.godatabase.org/cgi-bin/go.cgi?query=GO:0070482&auto_wild_cards=yes&view=query&action=query&search_constraint=terms"	GO:0070482_response_to_oxygen_levels) 27 0 0.000000 -0.000000 1094 956.168054 1039.14 1122.111946 0.949854
=HYPERLINK("http://www.godatabase.org/cgi-bin/go.cgi?query=GO:0010647&auto_wild_cards=yes&view=query&action=query&search_constraint=terms"	GO:0010647_positive_regulation_of_cell_communication) 110 0 0.000000 -0.000000 1096 958.643720 1041.17 1123.696280 0.949973
=HYPERLINK("http://www.godatabase.org/cgi-bin/go.cgi?query=GO:0055080&auto_wild_cards=yes&view=query&action=query&search_constraint=terms"	GO:0055080_cation_homeostasis) 110 0 0.000000 -0.000000 1096 958.643720 1041.17 1123.696280 0.949973
=HYPERLINK("http://www.godatabase.org/cgi-bin/go.cgi?query=GO:0050776&auto_wild_cards=yes&view=query&action=query&search_constraint=terms"	GO:0050776_regulation_of_immune_response) 130 0 0.000000 -0.000000 1097 960.364969 1042.54 1124.715031 0.950356
=HYPERLINK("http://www.godatabase.org/cgi-bin/go.cgi?query=GO:0006936&auto_wild_cards=yes&view=query&action=query&search_constraint=terms"	GO:0006936_muscle_contraction) 73 0 0.000000 -0.000000 1100 964.088309 1045.76 1127.431691 0.950691
=HYPERLINK("http://www.godatabase.org/cgi-bin/go.cgi?query=GO:0048706&auto_wild_cards=yes&view=query&action=query&search_constraint=terms"	GO:0048706_embryonic_skeletal_system_development) 73 0 0.000000 -0.000000 1100 964.088309 1045.76 1127.431691 0.950691
=HYPERLINK("http://www.godatabase.org/cgi-bin/go.cgi?query=GO:0051336&auto_wild_cards=yes&view=query&action=query&search_constraint=terms"	GO:0051336_regulation_of_hydrolase_activity) 73 0 0.000000 -0.000000 1100 964.088309 1045.76 1127.431691 0.950691
=HYPERLINK("http://www.godatabase.org/cgi-bin/go.cgi?query=GO:0000012&auto_wild_cards=yes&view=query&action=query&search_constraint=terms"	GO:0000012_single_strand_break_repair) 2 0
=HYPERLINK("http://www.godatabase.org/cgi-bin/go.cgi?query=GO:0000019&auto_wild_cards=yes&view=query&action=query&search_constraint=terms"	GO:0000019_regulation_of_mitotic_recombination) 2 0
=HYPERLINK("http://www.godatabase.org/cgi-bin/go.cgi?query=GO:0000076&auto_wild_cards=yes&view=query&action=query&search_constraint=terms"	GO:0000076_DNA_replication_checkpoint) 2 0
=HYPERLINK("http://www.godatabase.org/cgi-bin/go.cgi?query=GO:0000080&auto_wild_cards=yes&view=query&action=query&search_constraint=terms"	GO:0000080_G1_phase_of_mitotic_cell_cycle) 2 0
=HYPERLINK("http://www.godatabase.org/cgi-bin/go.cgi?query=GO:0000083&auto_wild_cards=yes&view=query&action=query&search_constraint=terms"	GO:0000083_regulation_of_transcription_of_G1_S-phase_of_mitotic_cell_cycle) 2 0
=HYPERLINK("http://www.godatabase.org/cgi-bin/go.cgi?query=GO:0000085&auto_wild_cards=yes&view=query&action=query&search_constraint=terms"	GO:0000085_G2_phase_of_mitotic_cell_cycle) 2 0
=HYPERLINK("http://www.godatabase.org/cgi-bin/go.cgi?query=GO:0000289&auto_wild_cards=yes&view=query&action=query&search_constraint=terms"	GO:0000289_nuclear-transcribed_mRNA_poly(A)_tail_shortening) 2 0
=HYPERLINK("http://www.godatabase.org/cgi-bin/go.cgi?query=GO:0000381&auto_wild_cards=yes&view=query&action=query&search_constraint=terms"	GO:0000381_regulation_of_alternative_nuclear_mRNA_splicing__via_spliceosome) 2 0
=HYPERLINK("http://www.godatabase.org/cgi-bin/go.cgi?query=GO:0000712&auto_wild_cards=yes&view=query&action=query&search_constraint=terms"	GO:0000712_resolution_of_meiotic_joint_molecules_as_recombinants) 2 0
=HYPERLINK("http://www.godatabase.org/cgi-bin/go.cgi?query=GO:0000720&auto_wild_cards=yes&view=query&action=query&search_constraint=terms"	GO:0000720_pyrimidine_dimer_repair_by_nucleotide-excision_repair) 2 0
=HYPERLINK("http://www.godatabase.org/cgi-bin/go.cgi?query=GO:0001302&auto_wild_cards=yes&view=query&action=query&search_constraint=terms"	GO:0001302_replicative_cell_aging) 2 0
=HYPERLINK("http://www.godatabase.org/cgi-bin/go.cgi?query=GO:0001306&auto_wild_cards=yes&view=query&action=query&search_constraint=terms"	GO:0001306_age-dependent_response_to_oxidative_stress) 2 0
=HYPERLINK("http://www.godatabase.org/cgi-bin/go.cgi?query=GO:0001514&auto_wild_cards=yes&view=query&action=query&search_constraint=terms"	GO:0001514_selenocysteine_incorporation) 2 0
=HYPERLINK("http://www.godatabase.org/cgi-bin/go.cgi?query=GO:0001522&auto_wild_cards=yes&view=query&action=query&search_constraint=terms"	GO:0001522_pseudouridine_synthesis) 2 0
=HYPERLINK("http://www.godatabase.org/cgi-bin/go.cgi?query=GO:0001543&auto_wild_cards=yes&view=query&action=query&search_constraint=terms"	GO:0001543_ovarian_follicle_rupture) 2 0
=HYPERLINK("http://www.godatabase.org/cgi-bin/go.cgi?query=GO:0001561&auto_wild_cards=yes&view=query&action=query&search_constraint=terms"	GO:0001561_fatty_acid_alpha-oxidation) 2 0
=HYPERLINK("http://www.godatabase.org/cgi-bin/go.cgi?query=GO:0001675&auto_wild_cards=yes&view=query&action=query&search_constraint=terms"	GO:0001675_acrosome_assembly) 2 0
=HYPERLINK("http://www.godatabase.org/cgi-bin/go.cgi?query=GO:0001743&auto_wild_cards=yes&view=query&action=query&search_constraint=terms"	GO:0001743_optic_placode_formation) 2 0
=HYPERLINK("http://www.godatabase.org/cgi-bin/go.cgi?query=GO:0001767&auto_wild_cards=yes&view=query&action=query&search_constraint=terms"	GO:0001767_establishment_of_lymphocyte_polarity) 2 0
=HYPERLINK("http://www.godatabase.org/cgi-bin/go.cgi?query=GO:0001768&auto_wild_cards=yes&view=query&action=query&search_constraint=terms"	GO:0001768_establishment_of_T_cell_polarity) 2 0
=HYPERLINK("http://www.godatabase.org/cgi-bin/go.cgi?query=GO:0001771&auto_wild_cards=yes&view=query&action=query&search_constraint=terms"	GO:0001771_formation_of_immunological_synapse) 2 0
=HYPERLINK("http://www.godatabase.org/cgi-bin/go.cgi?query=GO:0001774&auto_wild_cards=yes&view=query&action=query&search_constraint=terms"	GO:0001774_microglial_cell_activation) 2 0
=HYPERLINK("http://www.godatabase.org/cgi-bin/go.cgi?query=GO:0001781&auto_wild_cards=yes&view=query&action=query&search_constraint=terms"	GO:0001781_neutrophil_apoptosis) 2 0
=HYPERLINK("http://www.godatabase.org/cgi-bin/go.cgi?query=GO:0001787&auto_wild_cards=yes&view=query&action=query&search_constraint=terms"	GO:0001787_natural_killer_cell_proliferation) 2 0
=HYPERLINK("http://www.godatabase.org/cgi-bin/go.cgi?query=GO:0001788&auto_wild_cards=yes&view=query&action=query&search_constraint=terms"	GO:0001788_antibody-dependent_cellular_cytotoxicity) 2 0
=HYPERLINK("http://www.godatabase.org/cgi-bin/go.cgi?query=GO:0001806&auto_wild_cards=yes&view=query&action=query&search_constraint=terms"	GO:0001806_type_IV_hypersensitivity) 2 0
=HYPERLINK("http://www.godatabase.org/cgi-bin/go.cgi?query=GO:0001807&auto_wild_cards=yes&view=query&action=query&search_constraint=terms"	GO:0001807_regulation_of_type_IV_hypersensitivity) 2 0
=HYPERLINK("http://www.godatabase.org/cgi-bin/go.cgi?query=GO:0001808&auto_wild_cards=yes&view=query&action=query&search_constraint=terms"	GO:0001808_negative_regulation_of_type_IV_hypersensitivity) 2 0
=HYPERLINK("http://www.godatabase.org/cgi-bin/go.cgi?query=GO:0001823&auto_wild_cards=yes&view=query&action=query&search_constraint=terms"	GO:0001823_mesonephros_development) 2 0
=HYPERLINK("http://www.godatabase.org/cgi-bin/go.cgi?query=GO:0001845&auto_wild_cards=yes&view=query&action=query&search_constraint=terms"	GO:0001845_phagolysosome_formation) 2 0
=HYPERLINK("http://www.godatabase.org/cgi-bin/go.cgi?query=GO:0001866&auto_wild_cards=yes&view=query&action=query&search_constraint=terms"	GO:0001866_NK_T_cell_proliferation) 2 0
=HYPERLINK("http://www.godatabase.org/cgi-bin/go.cgi?query=GO:0001879&auto_wild_cards=yes&view=query&action=query&search_constraint=terms"	GO:0001879_detection_of_yeast) 2 0
=HYPERLINK("http://www.godatabase.org/cgi-bin/go.cgi?query=GO:0001886&auto_wild_cards=yes&view=query&action=query&search_constraint=terms"	GO:0001886_endothelial_cell_morphogenesis) 2 0
=HYPERLINK("http://www.godatabase.org/cgi-bin/go.cgi?query=GO:0001919&auto_wild_cards=yes&view=query&action=query&search_constraint=terms"	GO:0001919_regulation_of_receptor_recycling) 2 0
=HYPERLINK("http://www.godatabase.org/cgi-bin/go.cgi?query=GO:0001954&auto_wild_cards=yes&view=query&action=query&search_constraint=terms"	GO:0001954_positive_regulation_of_cell-matrix_adhesion) 2 0
=HYPERLINK("http://www.godatabase.org/cgi-bin/go.cgi?query=GO:0001977&auto_wild_cards=yes&view=query&action=query&search_constraint=terms"	GO:0001977_renal_system_process_involved_in_regulation_of_blood_volume) 2 0
=HYPERLINK("http://www.godatabase.org/cgi-bin/go.cgi?query=GO:0001982&auto_wild_cards=yes&view=query&action=query&search_constraint=terms"	GO:0001982_baroreceptor_response_to_decreased_systemic_arterial_blood_pressure) 2 0
=HYPERLINK("http://www.godatabase.org/cgi-bin/go.cgi?query=GO:0001983&auto_wild_cards=yes&view=query&action=query&search_constraint=terms"	GO:0001983_baroreceptor_response_to_increased_systemic_arterial_blood_pressure) 2 0
=HYPERLINK("http://www.godatabase.org/cgi-bin/go.cgi?query=GO:0001992&auto_wild_cards=yes&view=query&action=query&search_constraint=terms"	GO:0001992_regulation_of_systemic_arterial_blood_pressure_by_vasopressin) 2 0
=HYPERLINK("http://www.godatabase.org/cgi-bin/go.cgi?query=GO:0001997&auto_wild_cards=yes&view=query&action=query&search_constraint=terms"	GO:0001997_positive_regulation_of_the_force_of_heart_contraction_by_epinephrine-norepinephrine) 2 0
=HYPERLINK("http://www.godatabase.org/cgi-bin/go.cgi?query=GO:0001998&auto_wild_cards=yes&view=query&action=query&search_constraint=terms"	GO:0001998_angiotensin_mediated_vasoconstriction_involved_in_regulation_of_systemic_arterial_blood_pressure) 2 0
=HYPERLINK("http://www.godatabase.org/cgi-bin/go.cgi?query=GO:0001999&auto_wild_cards=yes&view=query&action=query&search_constraint=terms"	GO:0001999_renal_response_to_blood_flow_during_renin-angiotensin_regulation_of_systemic_arterial_blood_pressure) 2 0
=HYPERLINK("http://www.godatabase.org/cgi-bin/go.cgi?query=GO:0002018&auto_wild_cards=yes&view=query&action=query&search_constraint=terms"	GO:0002018_renin-angiotensin_regulation_of_aldosterone_production) 2 0
=HYPERLINK("http://www.godatabase.org/cgi-bin/go.cgi?query=GO:0002019&auto_wild_cards=yes&view=query&action=query&search_constraint=terms"	GO:0002019_regulation_of_renal_output_by_angiotensin) 2 0
=HYPERLINK("http://www.godatabase.org/cgi-bin/go.cgi?query=GO:0002024&auto_wild_cards=yes&view=query&action=query&search_constraint=terms"	GO:0002024_diet_induced_thermogenesis) 2 0
=HYPERLINK("http://www.godatabase.org/cgi-bin/go.cgi?query=GO:0002025&auto_wild_cards=yes&view=query&action=query&search_constraint=terms"	GO:0002025_vasodilation_by_norepinephrine-epinephrine_involved_in_regulation_of_systemic_arterial_blood_pressure) 2 0
=HYPERLINK("http://www.godatabase.org/cgi-bin/go.cgi?query=GO:0002029&auto_wild_cards=yes&view=query&action=query&search_constraint=terms"	GO:0002029_desensitization_of_G-protein_coupled_receptor_protein_signaling_pathway) 2 0
=HYPERLINK("http://www.godatabase.org/cgi-bin/go.cgi?query=GO:0002033&auto_wild_cards=yes&view=query&action=query&search_constraint=terms"	GO:0002033_vasodilation_by_angiotensin_involved_in_regulation_of_systemic_arterial_blood_pressure) 2 0
=HYPERLINK("http://www.godatabase.org/cgi-bin/go.cgi?query=GO:0002066&auto_wild_cards=yes&view=query&action=query&search_constraint=terms"	GO:0002066_columnar_cuboidal_epithelial_cell_development) 2 0
=HYPERLINK("http://www.godatabase.org/cgi-bin/go.cgi?query=GO:0002072&auto_wild_cards=yes&view=query&action=query&search_constraint=terms"	GO:0002072_optic_cup_morphogenesis_involved_in_camera-type_eye_development) 2 0
=HYPERLINK("http://www.godatabase.org/cgi-bin/go.cgi?query=GO:0002074&auto_wild_cards=yes&view=query&action=query&search_constraint=terms"	GO:0002074_extraocular_skeletal_muscle_development) 2 0
=HYPERLINK("http://www.godatabase.org/cgi-bin/go.cgi?query=GO:0002138&auto_wild_cards=yes&view=query&action=query&search_constraint=terms"	GO:0002138_retinoic_acid_biosynthetic_process) 2 0
=HYPERLINK("http://www.godatabase.org/cgi-bin/go.cgi?query=GO:0002223&auto_wild_cards=yes&view=query&action=query&search_constraint=terms"	GO:0002223_stimulatory_C-type_lectin_receptor_signaling_pathway) 2 0
=HYPERLINK("http://www.godatabase.org/cgi-bin/go.cgi?query=GO:0002246&auto_wild_cards=yes&view=query&action=query&search_constraint=terms"	GO:0002246_healing_during_inflammatory_response) 2 0
=HYPERLINK("http://www.godatabase.org/cgi-bin/go.cgi?query=GO:0002251&auto_wild_cards=yes&view=query&action=query&search_constraint=terms"	GO:0002251_organ_or_tissue_specific_immune_response) 2 0
=HYPERLINK("http://www.godatabase.org/cgi-bin/go.cgi?query=GO:0002266&auto_wild_cards=yes&view=query&action=query&search_constraint=terms"	GO:0002266_follicular_dendritic_cell_activation) 2 0
=HYPERLINK("http://www.godatabase.org/cgi-bin/go.cgi?query=GO:0002268&auto_wild_cards=yes&view=query&action=query&search_constraint=terms"	GO:0002268_follicular_dendritic_cell_differentiation) 2 0
=HYPERLINK("http://www.godatabase.org/cgi-bin/go.cgi?query=GO:0002327&auto_wild_cards=yes&view=query&action=query&search_constraint=terms"	GO:0002327_immature_B_cell_differentiation) 2 0
=HYPERLINK("http://www.godatabase.org/cgi-bin/go.cgi?query=GO:0002329&auto_wild_cards=yes&view=query&action=query&search_constraint=terms"	GO:0002329_pre-B_cell_differentiation) 2 0
=HYPERLINK("http://www.godatabase.org/cgi-bin/go.cgi?query=GO:0002339&auto_wild_cards=yes&view=query&action=query&search_constraint=terms"	GO:0002339_B_cell_selection) 2 0
=HYPERLINK("http://www.godatabase.org/cgi-bin/go.cgi?query=GO:0002352&auto_wild_cards=yes&view=query&action=query&search_constraint=terms"	GO:0002352_B_cell_negative_selection) 2 0
=HYPERLINK("http://www.godatabase.org/cgi-bin/go.cgi?query=GO:0002358&auto_wild_cards=yes&view=query&action=query&search_constraint=terms"	GO:0002358_B_cell_homeostatic_proliferation) 2 0
=HYPERLINK("http://www.godatabase.org/cgi-bin/go.cgi?query=GO:0002385&auto_wild_cards=yes&view=query&action=query&search_constraint=terms"	GO:0002385_mucosal_immune_response) 2 0
=HYPERLINK("http://www.godatabase.org/cgi-bin/go.cgi?query=GO:0002514&auto_wild_cards=yes&view=query&action=query&search_constraint=terms"	GO:0002514_B_cell_tolerance_induction) 2 0
=HYPERLINK("http://www.godatabase.org/cgi-bin/go.cgi?query=GO:0002523&auto_wild_cards=yes&view=query&action=query&search_constraint=terms"	GO:0002523_leukocyte_migration_during_inflammatory_response) 2 0
=HYPERLINK("http://www.godatabase.org/cgi-bin/go.cgi?query=GO:0002536&auto_wild_cards=yes&view=query&action=query&search_constraint=terms"	GO:0002536_respiratory_burst_during_acute_inflammatory_response) 2 0
=HYPERLINK("http://www.godatabase.org/cgi-bin/go.cgi?query=GO:0002537&auto_wild_cards=yes&view=query&action=query&search_constraint=terms"	GO:0002537_production_of_nitric_oxide_during_acute_inflammatory_response) 2 0
=HYPERLINK("http://www.godatabase.org/cgi-bin/go.cgi?query=GO:0002576&auto_wild_cards=yes&view=query&action=query&search_constraint=terms"	GO:0002576_platelet_degranulation) 2 0
=HYPERLINK("http://www.godatabase.org/cgi-bin/go.cgi?query=GO:0002639&auto_wild_cards=yes&view=query&action=query&search_constraint=terms"	GO:0002639_positive_regulation_of_immunoglobulin_production) 2 0
=HYPERLINK("http://www.godatabase.org/cgi-bin/go.cgi?query=GO:0002661&auto_wild_cards=yes&view=query&action=query&search_constraint=terms"	GO:0002661_regulation_of_B_cell_tolerance_induction) 2 0
=HYPERLINK("http://www.godatabase.org/cgi-bin/go.cgi?query=GO:0002663&auto_wild_cards=yes&view=query&action=query&search_constraint=terms"	GO:0002663_positive_regulation_of_B_cell_tolerance_induction) 2 0
=HYPERLINK("http://www.godatabase.org/cgi-bin/go.cgi?query=GO:0002676&auto_wild_cards=yes&view=query&action=query&search_constraint=terms"	GO:0002676_regulation_of_chronic_inflammatory_response) 2 0
=HYPERLINK("http://www.godatabase.org/cgi-bin/go.cgi?query=GO:0002679&auto_wild_cards=yes&view=query&action=query&search_constraint=terms"	GO:0002679_respiratory_burst_during_defense_response) 2 0
=HYPERLINK("http://www.godatabase.org/cgi-bin/go.cgi?query=GO:0002686&auto_wild_cards=yes&view=query&action=query&search_constraint=terms"	GO:0002686_negative_regulation_of_leukocyte_migration) 2 0
=HYPERLINK("http://www.godatabase.org/cgi-bin/go.cgi?query=GO:0002720&auto_wild_cards=yes&view=query&action=query&search_constraint=terms"	GO:0002720_positive_regulation_of_cytokine_production_during_immune_response) 2 0
=HYPERLINK("http://www.godatabase.org/cgi-bin/go.cgi?query=GO:0002752&auto_wild_cards=yes&view=query&action=query&search_constraint=terms"	GO:0002752_cell_surface_pattern_recognition_receptor_signaling_pathway) 2 0
=HYPERLINK("http://www.godatabase.org/cgi-bin/go.cgi?query=GO:0002755&auto_wild_cards=yes&view=query&action=query&search_constraint=terms"	GO:0002755_MyD88-dependent_toll-like_receptor_signaling_pathway) 2 0
=HYPERLINK("http://www.godatabase.org/cgi-bin/go.cgi?query=GO:0002765&auto_wild_cards=yes&view=query&action=query&search_constraint=terms"	GO:0002765_immune_response-inhibiting_signal_transduction) 2 0
=HYPERLINK("http://www.godatabase.org/cgi-bin/go.cgi?query=GO:0002921&auto_wild_cards=yes&view=query&action=query&search_constraint=terms"	GO:0002921_negative_regulation_of_humoral_immune_response) 2 0
=HYPERLINK("http://www.godatabase.org/cgi-bin/go.cgi?query=GO:0002922&auto_wild_cards=yes&view=query&action=query&search_constraint=terms"	GO:0002922_positive_regulation_of_humoral_immune_response) 2 0
=HYPERLINK("http://www.godatabase.org/cgi-bin/go.cgi?query=GO:0002924&auto_wild_cards=yes&view=query&action=query&search_constraint=terms"	GO:0002924_negative_regulation_of_humoral_immune_response_mediated_by_circulating_immunoglobulin) 2 0
=HYPERLINK("http://www.godatabase.org/cgi-bin/go.cgi?query=GO:0002925&auto_wild_cards=yes&view=query&action=query&search_constraint=terms"	GO:0002925_positive_regulation_of_humoral_immune_response_mediated_by_circulating_immunoglobulin) 2 0
=HYPERLINK("http://www.godatabase.org/cgi-bin/go.cgi?query=GO:0003057&auto_wild_cards=yes&view=query&action=query&search_constraint=terms"	GO:0003057_regulation_of_the_force_of_heart_contraction_by_chemical_signal) 2 0
=HYPERLINK("http://www.godatabase.org/cgi-bin/go.cgi?query=GO:0003099&auto_wild_cards=yes&view=query&action=query&search_constraint=terms"	GO:0003099_positive_regulation_of_the_force_of_heart_contraction_by_chemical_signal) 2 0
=HYPERLINK("http://www.godatabase.org/cgi-bin/go.cgi?query=GO:0005981&auto_wild_cards=yes&view=query&action=query&search_constraint=terms"	GO:0005981_regulation_of_glycogen_catabolic_process) 2 0
=HYPERLINK("http://www.godatabase.org/cgi-bin/go.cgi?query=GO:0006021&auto_wild_cards=yes&view=query&action=query&search_constraint=terms"	GO:0006021_inositol_biosynthetic_process) 2 0
=HYPERLINK("http://www.godatabase.org/cgi-bin/go.cgi?query=GO:0006042&auto_wild_cards=yes&view=query&action=query&search_constraint=terms"	GO:0006042_glucosamine_biosynthetic_process) 2 0
=HYPERLINK("http://www.godatabase.org/cgi-bin/go.cgi?query=GO:0006045&auto_wild_cards=yes&view=query&action=query&search_constraint=terms"	GO:0006045_N-acetylglucosamine_biosynthetic_process) 2 0
=HYPERLINK("http://www.godatabase.org/cgi-bin/go.cgi?query=GO:0006048&auto_wild_cards=yes&view=query&action=query&search_constraint=terms"	GO:0006048_UDP-N-acetylglucosamine_biosynthetic_process) 2 0
=HYPERLINK("http://www.godatabase.org/cgi-bin/go.cgi?query=GO:0006054&auto_wild_cards=yes&view=query&action=query&search_constraint=terms"	GO:0006054_N-acetylneuraminate_metabolic_process) 2 0
=HYPERLINK("http://www.godatabase.org/cgi-bin/go.cgi?query=GO:0006059&auto_wild_cards=yes&view=query&action=query&search_constraint=terms"	GO:0006059_hexitol_metabolic_process) 2 0
=HYPERLINK("http://www.godatabase.org/cgi-bin/go.cgi?query=GO:0006063&auto_wild_cards=yes&view=query&action=query&search_constraint=terms"	GO:0006063_uronic_acid_metabolic_process) 2 0
=HYPERLINK("http://www.godatabase.org/cgi-bin/go.cgi?query=GO:0006068&auto_wild_cards=yes&view=query&action=query&search_constraint=terms"	GO:0006068_ethanol_catabolic_process) 2 0
=HYPERLINK("http://www.godatabase.org/cgi-bin/go.cgi?query=GO:0006083&auto_wild_cards=yes&view=query&action=query&search_constraint=terms"	GO:0006083_acetate_metabolic_process) 2 0
=HYPERLINK("http://www.godatabase.org/cgi-bin/go.cgi?query=GO:0006089&auto_wild_cards=yes&view=query&action=query&search_constraint=terms"	GO:0006089_lactate_metabolic_process) 2 0
=HYPERLINK("http://www.godatabase.org/cgi-bin/go.cgi?query=GO:0006105&auto_wild_cards=yes&view=query&action=query&search_constraint=terms"	GO:0006105_succinate_metabolic_process) 2 0
=HYPERLINK("http://www.godatabase.org/cgi-bin/go.cgi?query=GO:0006106&auto_wild_cards=yes&view=query&action=query&search_constraint=terms"	GO:0006106_fumarate_metabolic_process) 2 0
=HYPERLINK("http://www.godatabase.org/cgi-bin/go.cgi?query=GO:0006110&auto_wild_cards=yes&view=query&action=query&search_constraint=terms"	GO:0006110_regulation_of_glycolysis) 2 0
=HYPERLINK("http://www.godatabase.org/cgi-bin/go.cgi?query=GO:0006113&auto_wild_cards=yes&view=query&action=query&search_constraint=terms"	GO:0006113_fermentation) 2 0
=HYPERLINK("http://www.godatabase.org/cgi-bin/go.cgi?query=GO:0006114&auto_wild_cards=yes&view=query&action=query&search_constraint=terms"	GO:0006114_glycerol_biosynthetic_process) 2 0
=HYPERLINK("http://www.godatabase.org/cgi-bin/go.cgi?query=GO:0006122&auto_wild_cards=yes&view=query&action=query&search_constraint=terms"	GO:0006122_mitochondrial_electron_transport__ubiquinol_to_cytochrome_c) 2 0
=HYPERLINK("http://www.godatabase.org/cgi-bin/go.cgi?query=GO:0006152&auto_wild_cards=yes&view=query&action=query&search_constraint=terms"	GO:0006152_purine_nucleoside_catabolic_process) 2 0
=HYPERLINK("http://www.godatabase.org/cgi-bin/go.cgi?query=GO:0006168&auto_wild_cards=yes&view=query&action=query&search_constraint=terms"	GO:0006168_adenine_salvage) 2 0
=HYPERLINK("http://www.godatabase.org/cgi-bin/go.cgi?query=GO:0006200&auto_wild_cards=yes&view=query&action=query&search_constraint=terms"	GO:0006200_ATP_catabolic_process) 2 0
=HYPERLINK("http://www.godatabase.org/cgi-bin/go.cgi?query=GO:0006206&auto_wild_cards=yes&view=query&action=query&search_constraint=terms"	GO:0006206_pyrimidine_base_metabolic_process) 2 0
=HYPERLINK("http://www.godatabase.org/cgi-bin/go.cgi?query=GO:0006213&auto_wild_cards=yes&view=query&action=query&search_constraint=terms"	GO:0006213_pyrimidine_nucleoside_metabolic_process) 2 0
=HYPERLINK("http://www.godatabase.org/cgi-bin/go.cgi?query=GO:0006265&auto_wild_cards=yes&view=query&action=query&search_constraint=terms"	GO:0006265_DNA_topological_change) 2 0
=HYPERLINK("http://www.godatabase.org/cgi-bin/go.cgi?query=GO:0006278&auto_wild_cards=yes&view=query&action=query&search_constraint=terms"	GO:0006278_RNA-dependent_DNA_replication) 2 0
=HYPERLINK("http://www.godatabase.org/cgi-bin/go.cgi?query=GO:0006312&auto_wild_cards=yes&view=query&action=query&search_constraint=terms"	GO:0006312_mitotic_recombination) 2 0
=HYPERLINK("http://www.godatabase.org/cgi-bin/go.cgi?query=GO:0006398&auto_wild_cards=yes&view=query&action=query&search_constraint=terms"	GO:0006398_histone_mRNA_3'-end_processing) 2 0
=HYPERLINK("http://www.godatabase.org/cgi-bin/go.cgi?query=GO:0006418&auto_wild_cards=yes&view=query&action=query&search_constraint=terms"	GO:0006418_tRNA_aminoacylation_for_protein_translation) 2 0
=HYPERLINK("http://www.godatabase.org/cgi-bin/go.cgi?query=GO:0006451&auto_wild_cards=yes&view=query&action=query&search_constraint=terms"	GO:0006451_translational_readthrough) 2 0
=HYPERLINK("http://www.godatabase.org/cgi-bin/go.cgi?query=GO:0006477&auto_wild_cards=yes&view=query&action=query&search_constraint=terms"	GO:0006477_protein_amino_acid_sulfation) 2 0
=HYPERLINK("http://www.godatabase.org/cgi-bin/go.cgi?query=GO:0006482&auto_wild_cards=yes&view=query&action=query&search_constraint=terms"	GO:0006482_protein_amino_acid_demethylation) 2 0
=HYPERLINK("http://www.godatabase.org/cgi-bin/go.cgi?query=GO:0006499&auto_wild_cards=yes&view=query&action=query&search_constraint=terms"	GO:0006499_N-terminal_protein_myristoylation) 2 0
=HYPERLINK("http://www.godatabase.org/cgi-bin/go.cgi?query=GO:0006525&auto_wild_cards=yes&view=query&action=query&search_constraint=terms"	GO:0006525_arginine_metabolic_process) 2 0
=HYPERLINK("http://www.godatabase.org/cgi-bin/go.cgi?query=GO:0006527&auto_wild_cards=yes&view=query&action=query&search_constraint=terms"	GO:0006527_arginine_catabolic_process) 2 0
=HYPERLINK("http://www.godatabase.org/cgi-bin/go.cgi?query=GO:0006532&auto_wild_cards=yes&view=query&action=query&search_constraint=terms"	GO:0006532_aspartate_biosynthetic_process) 2 0
=HYPERLINK("http://www.godatabase.org/cgi-bin/go.cgi?query=GO:0006538&auto_wild_cards=yes&view=query&action=query&search_constraint=terms"	GO:0006538_glutamate_catabolic_process) 2 0
=HYPERLINK("http://www.godatabase.org/cgi-bin/go.cgi?query=GO:0006558&auto_wild_cards=yes&view=query&action=query&search_constraint=terms"	GO:0006558_L-phenylalanine_metabolic_process) 2 0
=HYPERLINK("http://www.godatabase.org/cgi-bin/go.cgi?query=GO:0006563&auto_wild_cards=yes&view=query&action=query&search_constraint=terms"	GO:0006563_L-serine_metabolic_process) 2 0
=HYPERLINK("http://www.godatabase.org/cgi-bin/go.cgi?query=GO:0006566&auto_wild_cards=yes&view=query&action=query&search_constraint=terms"	GO:0006566_threonine_metabolic_process) 2 0
=HYPERLINK("http://www.godatabase.org/cgi-bin/go.cgi?query=GO:0006568&auto_wild_cards=yes&view=query&action=query&search_constraint=terms"	GO:0006568_tryptophan_metabolic_process) 2 0
=HYPERLINK("http://www.godatabase.org/cgi-bin/go.cgi?query=GO:0006583&auto_wild_cards=yes&view=query&action=query&search_constraint=terms"	GO:0006583_melanin_biosynthetic_process_from_tyrosine) 2 0
=HYPERLINK("http://www.godatabase.org/cgi-bin/go.cgi?query=GO:0006600&auto_wild_cards=yes&view=query&action=query&search_constraint=terms"	GO:0006600_creatine_metabolic_process) 2 0
=HYPERLINK("http://www.godatabase.org/cgi-bin/go.cgi?query=GO:0006603&auto_wild_cards=yes&view=query&action=query&search_constraint=terms"	GO:0006603_phosphocreatine_metabolic_process) 2 0
=HYPERLINK("http://www.godatabase.org/cgi-bin/go.cgi?query=GO:0006610&auto_wild_cards=yes&view=query&action=query&search_constraint=terms"	GO:0006610_ribosomal_protein_import_into_nucleus) 2 0
=HYPERLINK("http://www.godatabase.org/cgi-bin/go.cgi?query=GO:0006642&auto_wild_cards=yes&view=query&action=query&search_constraint=terms"	GO:0006642_triglyceride_mobilization) 2 0
=HYPERLINK("http://www.godatabase.org/cgi-bin/go.cgi?query=GO:0006649&auto_wild_cards=yes&view=query&action=query&search_constraint=terms"	GO:0006649_phospholipid_transfer_to_membrane) 2 0
=HYPERLINK("http://www.godatabase.org/cgi-bin/go.cgi?query=GO:0006681&auto_wild_cards=yes&view=query&action=query&search_constraint=terms"	GO:0006681_galactosylceramide_metabolic_process) 2 0
=HYPERLINK("http://www.godatabase.org/cgi-bin/go.cgi?query=GO:0006686&auto_wild_cards=yes&view=query&action=query&search_constraint=terms"	GO:0006686_sphingomyelin_biosynthetic_process) 2 0
=HYPERLINK("http://www.godatabase.org/cgi-bin/go.cgi?query=GO:0006702&auto_wild_cards=yes&view=query&action=query&search_constraint=terms"	GO:0006702_androgen_biosynthetic_process) 2 0
=HYPERLINK("http://www.godatabase.org/cgi-bin/go.cgi?query=GO:0006750&auto_wild_cards=yes&view=query&action=query&search_constraint=terms"	GO:0006750_glutathione_biosynthetic_process) 2 0
=HYPERLINK("http://www.godatabase.org/cgi-bin/go.cgi?query=GO:0006760&auto_wild_cards=yes&view=query&action=query&search_constraint=terms"	GO:0006760_folic_acid_and_derivative_metabolic_process) 2 0
=HYPERLINK("http://www.godatabase.org/cgi-bin/go.cgi?query=GO:0006808&auto_wild_cards=yes&view=query&action=query&search_constraint=terms"	GO:0006808_regulation_of_nitrogen_utilization) 2 0
=HYPERLINK("http://www.godatabase.org/cgi-bin/go.cgi?query=GO:0006868&auto_wild_cards=yes&view=query&action=query&search_constraint=terms"	GO:0006868_glutamine_transport) 2 0
=HYPERLINK("http://www.godatabase.org/cgi-bin/go.cgi?query=GO:0006907&auto_wild_cards=yes&view=query&action=query&search_constraint=terms"	GO:0006907_pinocytosis) 2 0
=HYPERLINK("http://www.godatabase.org/cgi-bin/go.cgi?query=GO:0006925&auto_wild_cards=yes&view=query&action=query&search_constraint=terms"	GO:0006925_inflammatory_cell_apoptosis) 2 0
=HYPERLINK("http://www.godatabase.org/cgi-bin/go.cgi?query=GO:0006977&auto_wild_cards=yes&view=query&action=query&search_constraint=terms"	GO:0006977_DNA_damage_response__signal_transduction_by_p53_class_mediator_resulting_in_cell_cycle_arrest) 2 0
=HYPERLINK("http://www.godatabase.org/cgi-bin/go.cgi?query=GO:0006991&auto_wild_cards=yes&view=query&action=query&search_constraint=terms"	GO:0006991_response_to_sterol_depletion) 2 0
=HYPERLINK("http://www.godatabase.org/cgi-bin/go.cgi?query=GO:0007004&auto_wild_cards=yes&view=query&action=query&search_constraint=terms"	GO:0007004_telomere_maintenance_via_telomerase) 2 0
=HYPERLINK("http://www.godatabase.org/cgi-bin/go.cgi?query=GO:0007020&auto_wild_cards=yes&view=query&action=query&search_constraint=terms"	GO:0007020_microtubule_nucleation) 2 0
=HYPERLINK("http://www.godatabase.org/cgi-bin/go.cgi?query=GO:0007030&auto_wild_cards=yes&view=query&action=query&search_constraint=terms"	GO:0007030_Golgi_organization) 2 0
=HYPERLINK("http://www.godatabase.org/cgi-bin/go.cgi?query=GO:0007035&auto_wild_cards=yes&view=query&action=query&search_constraint=terms"	GO:0007035_vacuolar_acidification) 2 0
=HYPERLINK("http://www.godatabase.org/cgi-bin/go.cgi?query=GO:0007042&auto_wild_cards=yes&view=query&action=query&search_constraint=terms"	GO:0007042_lysosomal_lumen_acidification) 2 0
=HYPERLINK("http://www.godatabase.org/cgi-bin/go.cgi?query=GO:0007060&auto_wild_cards=yes&view=query&action=query&search_constraint=terms"	GO:0007060_male_meiosis_chromosome_segregation) 2 0
=HYPERLINK("http://www.godatabase.org/cgi-bin/go.cgi?query=GO:0007089&auto_wild_cards=yes&view=query&action=query&search_constraint=terms"	GO:0007089_traversing_start_control_point_of_mitotic_cell_cycle) 2 0
=HYPERLINK("http://www.godatabase.org/cgi-bin/go.cgi?query=GO:0007094&auto_wild_cards=yes&view=query&action=query&search_constraint=terms"	GO:0007094_mitotic_cell_cycle_spindle_assembly_checkpoint) 2 0
=HYPERLINK("http://www.godatabase.org/cgi-bin/go.cgi?query=GO:0007097&auto_wild_cards=yes&view=query&action=query&search_constraint=terms"	GO:0007097_nuclear_migration) 2 0
=HYPERLINK("http://www.godatabase.org/cgi-bin/go.cgi?query=GO:0007100&auto_wild_cards=yes&view=query&action=query&search_constraint=terms"	GO:0007100_mitotic_centrosome_separation) 2 0
=HYPERLINK("http://www.godatabase.org/cgi-bin/go.cgi?query=GO:0007132&auto_wild_cards=yes&view=query&action=query&search_constraint=terms"	GO:0007132_meiotic_metaphase_I) 2 0
=HYPERLINK("http://www.godatabase.org/cgi-bin/go.cgi?query=GO:0007171&auto_wild_cards=yes&view=query&action=query&search_constraint=terms"	GO:0007171_activation_of_transmembrane_receptor_protein_tyrosine_kinase_activity) 2 0
=HYPERLINK("http://www.godatabase.org/cgi-bin/go.cgi?query=GO:0007182&auto_wild_cards=yes&view=query&action=query&search_constraint=terms"	GO:0007182_common-partner_SMAD_protein_phosphorylation) 2 0
=HYPERLINK("http://www.godatabase.org/cgi-bin/go.cgi?query=GO:0007185&auto_wild_cards=yes&view=query&action=query&search_constraint=terms"	GO:0007185_transmembrane_receptor_protein_tyrosine_phosphatase_signaling_pathway) 2 0
=HYPERLINK("http://www.godatabase.org/cgi-bin/go.cgi?query=GO:0007205&auto_wild_cards=yes&view=query&action=query&search_constraint=terms"	GO:0007205_activation_of_protein_kinase_C_activity_by_G-protein_coupled_receptor_protein_signaling_pathway) 2 0
=HYPERLINK("http://www.godatabase.org/cgi-bin/go.cgi?query=GO:0007210&auto_wild_cards=yes&view=query&action=query&search_constraint=terms"	GO:0007210_serotonin_receptor_signaling_pathway) 2 0
=HYPERLINK("http://www.godatabase.org/cgi-bin/go.cgi?query=GO:0007220&auto_wild_cards=yes&view=query&action=query&search_constraint=terms"	GO:0007220_Notch_receptor_processing) 2 0
=HYPERLINK("http://www.godatabase.org/cgi-bin/go.cgi?query=GO:0007256&auto_wild_cards=yes&view=query&action=query&search_constraint=terms"	GO:0007256_activation_of_JNKK_activity) 2 0
=HYPERLINK("http://www.godatabase.org/cgi-bin/go.cgi?query=GO:0007258&auto_wild_cards=yes&view=query&action=query&search_constraint=terms"	GO:0007258_JUN_phosphorylation) 2 0
=HYPERLINK("http://www.godatabase.org/cgi-bin/go.cgi?query=GO:0007263&auto_wild_cards=yes&view=query&action=query&search_constraint=terms"	GO:0007263_nitric_oxide_mediated_signal_transduction) 2 0
=HYPERLINK("http://www.godatabase.org/cgi-bin/go.cgi?query=GO:0007289&auto_wild_cards=yes&view=query&action=query&search_constraint=terms"	GO:0007289_spermatid_nucleus_differentiation) 2 0
=HYPERLINK("http://www.godatabase.org/cgi-bin/go.cgi?query=GO:0007343&auto_wild_cards=yes&view=query&action=query&search_constraint=terms"	GO:0007343_egg_activation) 2 0
=HYPERLINK("http://www.godatabase.org/cgi-bin/go.cgi?query=GO:0007351&auto_wild_cards=yes&view=query&action=query&search_constraint=terms"	GO:0007351_tripartite_regional_subdivision) 2 0
=HYPERLINK("http://www.godatabase.org/cgi-bin/go.cgi?query=GO:0007418&auto_wild_cards=yes&view=query&action=query&search_constraint=terms"	GO:0007418_ventral_midline_development) 2 0
=HYPERLINK("http://www.godatabase.org/cgi-bin/go.cgi?query=GO:0007494&auto_wild_cards=yes&view=query&action=query&search_constraint=terms"	GO:0007494_midgut_development) 2 0
=HYPERLINK("http://www.godatabase.org/cgi-bin/go.cgi?query=GO:0007527&auto_wild_cards=yes&view=query&action=query&search_constraint=terms"	GO:0007527_adult_somatic_muscle_development) 2 0
=HYPERLINK("http://www.godatabase.org/cgi-bin/go.cgi?query=GO:0007549&auto_wild_cards=yes&view=query&action=query&search_constraint=terms"	GO:0007549_dosage_compensation) 2 0
=HYPERLINK("http://www.godatabase.org/cgi-bin/go.cgi?query=GO:0007571&auto_wild_cards=yes&view=query&action=query&search_constraint=terms"	GO:0007571_age-dependent_general_metabolic_decline) 2 0
=HYPERLINK("http://www.godatabase.org/cgi-bin/go.cgi?query=GO:0007603&auto_wild_cards=yes&view=query&action=query&search_constraint=terms"	GO:0007603_phototransduction__visible_light) 2 0
=HYPERLINK("http://www.godatabase.org/cgi-bin/go.cgi?query=GO:0007619&auto_wild_cards=yes&view=query&action=query&search_constraint=terms"	GO:0007619_courtship_behavior) 2 0
=HYPERLINK("http://www.godatabase.org/cgi-bin/go.cgi?query=GO:0008065&auto_wild_cards=yes&view=query&action=query&search_constraint=terms"	GO:0008065_establishment_of_blood-nerve_barrier) 2 0
=HYPERLINK("http://www.godatabase.org/cgi-bin/go.cgi?query=GO:0008089&auto_wild_cards=yes&view=query&action=query&search_constraint=terms"	GO:0008089_anterograde_axon_cargo_transport) 2 0
=HYPERLINK("http://www.godatabase.org/cgi-bin/go.cgi?query=GO:0008210&auto_wild_cards=yes&view=query&action=query&search_constraint=terms"	GO:0008210_estrogen_metabolic_process) 2 0
=HYPERLINK("http://www.godatabase.org/cgi-bin/go.cgi?query=GO:0008212&auto_wild_cards=yes&view=query&action=query&search_constraint=terms"	GO:0008212_mineralocorticoid_metabolic_process) 2 0
=HYPERLINK("http://www.godatabase.org/cgi-bin/go.cgi?query=GO:0008214&auto_wild_cards=yes&view=query&action=query&search_constraint=terms"	GO:0008214_protein_amino_acid_dealkylation) 2 0
=HYPERLINK("http://www.godatabase.org/cgi-bin/go.cgi?query=GO:0008228&auto_wild_cards=yes&view=query&action=query&search_constraint=terms"	GO:0008228_opsonization) 2 0
=HYPERLINK("http://www.godatabase.org/cgi-bin/go.cgi?query=GO:0008272&auto_wild_cards=yes&view=query&action=query&search_constraint=terms"	GO:0008272_sulfate_transport) 2 0
=HYPERLINK("http://www.godatabase.org/cgi-bin/go.cgi?query=GO:0008291&auto_wild_cards=yes&view=query&action=query&search_constraint=terms"	GO:0008291_acetylcholine_metabolic_process) 2 0
=HYPERLINK("http://www.godatabase.org/cgi-bin/go.cgi?query=GO:0008298&auto_wild_cards=yes&view=query&action=query&search_constraint=terms"	GO:0008298_intracellular_mRNA_localization) 2 0
=HYPERLINK("http://www.godatabase.org/cgi-bin/go.cgi?query=GO:0008334&auto_wild_cards=yes&view=query&action=query&search_constraint=terms"	GO:0008334_histone_mRNA_metabolic_process) 2 0
=HYPERLINK("http://www.godatabase.org/cgi-bin/go.cgi?query=GO:0008356&auto_wild_cards=yes&view=query&action=query&search_constraint=terms"	GO:0008356_asymmetric_cell_division) 2 0
=HYPERLINK("http://www.godatabase.org/cgi-bin/go.cgi?query=GO:0008594&auto_wild_cards=yes&view=query&action=query&search_constraint=terms"	GO:0008594_photoreceptor_cell_morphogenesis) 2 0
=HYPERLINK("http://www.godatabase.org/cgi-bin/go.cgi?query=GO:0008595&auto_wild_cards=yes&view=query&action=query&search_constraint=terms"	GO:0008595_determination_of_anterior_posterior_axis__embryo) 2 0
=HYPERLINK("http://www.godatabase.org/cgi-bin/go.cgi?query=GO:0008608&auto_wild_cards=yes&view=query&action=query&search_constraint=terms"	GO:0008608_attachment_of_spindle_microtubules_to_kinetochore) 2 0
=HYPERLINK("http://www.godatabase.org/cgi-bin/go.cgi?query=GO:0008616&auto_wild_cards=yes&view=query&action=query&search_constraint=terms"	GO:0008616_queuosine_biosynthetic_process) 2 0
=HYPERLINK("http://www.godatabase.org/cgi-bin/go.cgi?query=GO:0008617&auto_wild_cards=yes&view=query&action=query&search_constraint=terms"	GO:0008617_guanosine_metabolic_process) 2 0
=HYPERLINK("http://www.godatabase.org/cgi-bin/go.cgi?query=GO:0008618&auto_wild_cards=yes&view=query&action=query&search_constraint=terms"	GO:0008618_7-methylguanosine_metabolic_process) 2 0
=HYPERLINK("http://www.godatabase.org/cgi-bin/go.cgi?query=GO:0008634&auto_wild_cards=yes&view=query&action=query&search_constraint=terms"	GO:0008634_negative_regulation_of_survival_gene_product_expression) 2 0
=HYPERLINK("http://www.godatabase.org/cgi-bin/go.cgi?query=GO:0009048&auto_wild_cards=yes&view=query&action=query&search_constraint=terms"	GO:0009048_dosage_compensation__by_inactivation_of_X_chromosome) 2 0
=HYPERLINK("http://www.godatabase.org/cgi-bin/go.cgi?query=GO:0009070&auto_wild_cards=yes&view=query&action=query&search_constraint=terms"	GO:0009070_serine_family_amino_acid_biosynthetic_process) 2 0
=HYPERLINK("http://www.godatabase.org/cgi-bin/go.cgi?query=GO:0009071&auto_wild_cards=yes&view=query&action=query&search_constraint=terms"	GO:0009071_serine_family_amino_acid_catabolic_process) 2 0
=HYPERLINK("http://www.godatabase.org/cgi-bin/go.cgi?query=GO:0009074&auto_wild_cards=yes&view=query&action=query&search_constraint=terms"	GO:0009074_aromatic_amino_acid_family_catabolic_process) 2 0
=HYPERLINK("http://www.godatabase.org/cgi-bin/go.cgi?query=GO:0009083&auto_wild_cards=yes&view=query&action=query&search_constraint=terms"	GO:0009083_branched_chain_family_amino_acid_catabolic_process) 2 0
=HYPERLINK("http://www.godatabase.org/cgi-bin/go.cgi?query=GO:0009093&auto_wild_cards=yes&view=query&action=query&search_constraint=terms"	GO:0009093_cysteine_catabolic_process) 2 0
=HYPERLINK("http://www.godatabase.org/cgi-bin/go.cgi?query=GO:0009120&auto_wild_cards=yes&view=query&action=query&search_constraint=terms"	GO:0009120_deoxyribonucleoside_metabolic_process) 2 0
=HYPERLINK("http://www.godatabase.org/cgi-bin/go.cgi?query=GO:0009125&auto_wild_cards=yes&view=query&action=query&search_constraint=terms"	GO:0009125_nucleoside_monophosphate_catabolic_process) 2 0
=HYPERLINK("http://www.godatabase.org/cgi-bin/go.cgi?query=GO:0009126&auto_wild_cards=yes&view=query&action=query&search_constraint=terms"	GO:0009126_purine_nucleoside_monophosphate_metabolic_process) 2 0
=HYPERLINK("http://www.godatabase.org/cgi-bin/go.cgi?query=GO:0009161&auto_wild_cards=yes&view=query&action=query&search_constraint=terms"	GO:0009161_ribonucleoside_monophosphate_metabolic_process) 2 0
=HYPERLINK("http://www.godatabase.org/cgi-bin/go.cgi?query=GO:0009164&auto_wild_cards=yes&view=query&action=query&search_constraint=terms"	GO:0009164_nucleoside_catabolic_process) 2 0
=HYPERLINK("http://www.godatabase.org/cgi-bin/go.cgi?query=GO:0009167&auto_wild_cards=yes&view=query&action=query&search_constraint=terms"	GO:0009167_purine_ribonucleoside_monophosphate_metabolic_process) 2 0
=HYPERLINK("http://www.godatabase.org/cgi-bin/go.cgi?query=GO:0009203&auto_wild_cards=yes&view=query&action=query&search_constraint=terms"	GO:0009203_ribonucleoside_triphosphate_catabolic_process) 2 0
=HYPERLINK("http://www.godatabase.org/cgi-bin/go.cgi?query=GO:0009207&auto_wild_cards=yes&view=query&action=query&search_constraint=terms"	GO:0009207_purine_ribonucleoside_triphosphate_catabolic_process) 2 0
=HYPERLINK("http://www.godatabase.org/cgi-bin/go.cgi?query=GO:0009219&auto_wild_cards=yes&view=query&action=query&search_constraint=terms"	GO:0009219_pyrimidine_deoxyribonucleotide_metabolic_process) 2 0
=HYPERLINK("http://www.godatabase.org/cgi-bin/go.cgi?query=GO:0009268&auto_wild_cards=yes&view=query&action=query&search_constraint=terms"	GO:0009268_response_to_pH) 2 0
=HYPERLINK("http://www.godatabase.org/cgi-bin/go.cgi?query=GO:0009313&auto_wild_cards=yes&view=query&action=query&search_constraint=terms"	GO:0009313_oligosaccharide_catabolic_process) 2 0
=HYPERLINK("http://www.godatabase.org/cgi-bin/go.cgi?query=GO:0009395&auto_wild_cards=yes&view=query&action=query&search_constraint=terms"	GO:0009395_phospholipid_catabolic_process) 2 0
=HYPERLINK("http://www.godatabase.org/cgi-bin/go.cgi?query=GO:0009435&auto_wild_cards=yes&view=query&action=query&search_constraint=terms"	GO:0009435_NAD_biosynthetic_process) 2 0
=HYPERLINK("http://www.godatabase.org/cgi-bin/go.cgi?query=GO:0009608&auto_wild_cards=yes&view=query&action=query&search_constraint=terms"	GO:0009608_response_to_symbiont) 2 0
=HYPERLINK("http://www.godatabase.org/cgi-bin/go.cgi?query=GO:0009609&auto_wild_cards=yes&view=query&action=query&search_constraint=terms"	GO:0009609_response_to_symbiotic_bacterium) 2 0
=HYPERLINK("http://www.godatabase.org/cgi-bin/go.cgi?query=GO:0009649&auto_wild_cards=yes&view=query&action=query&search_constraint=terms"	GO:0009649_entrainment_of_circadian_clock) 2 0
=HYPERLINK("http://www.godatabase.org/cgi-bin/go.cgi?query=GO:0009996&auto_wild_cards=yes&view=query&action=query&search_constraint=terms"	GO:0009996_negative_regulation_of_cell_fate_specification) 2 0
=HYPERLINK("http://www.godatabase.org/cgi-bin/go.cgi?query=GO:0010002&auto_wild_cards=yes&view=query&action=query&search_constraint=terms"	GO:0010002_cardioblast_differentiation) 2 0
=HYPERLINK("http://www.godatabase.org/cgi-bin/go.cgi?query=GO:0010149&auto_wild_cards=yes&view=query&action=query&search_constraint=terms"	GO:0010149_senescence) 2 0
=HYPERLINK("http://www.godatabase.org/cgi-bin/go.cgi?query=GO:0010225&auto_wild_cards=yes&view=query&action=query&search_constraint=terms"	GO:0010225_response_to_UV-C) 2 0
=HYPERLINK("http://www.godatabase.org/cgi-bin/go.cgi?query=GO:0010389&auto_wild_cards=yes&view=query&action=query&search_constraint=terms"	GO:0010389_regulation_of_G2_M_transition_of_mitotic_cell_cycle) 2 0
=HYPERLINK("http://www.godatabase.org/cgi-bin/go.cgi?query=GO:0010458&auto_wild_cards=yes&view=query&action=query&search_constraint=terms"	GO:0010458_exit_from_mitosis) 2 0
=HYPERLINK("http://www.godatabase.org/cgi-bin/go.cgi?query=GO:0010459&auto_wild_cards=yes&view=query&action=query&search_constraint=terms"	GO:0010459_negative_regulation_of_heart_rate) 2 0
=HYPERLINK("http://www.godatabase.org/cgi-bin/go.cgi?query=GO:0010559&auto_wild_cards=yes&view=query&action=query&search_constraint=terms"	GO:0010559_regulation_of_glycoprotein_biosynthetic_process) 2 0
=HYPERLINK("http://www.godatabase.org/cgi-bin/go.cgi?query=GO:0010633&auto_wild_cards=yes&view=query&action=query&search_constraint=terms"	GO:0010633_negative_regulation_of_epithelial_cell_migration) 2 0
=HYPERLINK("http://www.godatabase.org/cgi-bin/go.cgi?query=GO:0010677&auto_wild_cards=yes&view=query&action=query&search_constraint=terms"	GO:0010677_negative_regulation_of_cellular_carbohydrate_metabolic_process) 2 0
=HYPERLINK("http://www.godatabase.org/cgi-bin/go.cgi?query=GO:0010718&auto_wild_cards=yes&view=query&action=query&search_constraint=terms"	GO:0010718_positive_regulation_of_epithelial_to_mesenchymal_transition) 2 0
=HYPERLINK("http://www.godatabase.org/cgi-bin/go.cgi?query=GO:0010742&auto_wild_cards=yes&view=query&action=query&search_constraint=terms"	GO:0010742_foam_cell_differentiation) 2 0
=HYPERLINK("http://www.godatabase.org/cgi-bin/go.cgi?query=GO:0010743&auto_wild_cards=yes&view=query&action=query&search_constraint=terms"	GO:0010743_regulation_of_foam_cell_differentiation) 2 0
=HYPERLINK("http://www.godatabase.org/cgi-bin/go.cgi?query=GO:0010744&auto_wild_cards=yes&view=query&action=query&search_constraint=terms"	GO:0010744_positive_regulation_of_foam_cell_differentiation) 2 0
=HYPERLINK("http://www.godatabase.org/cgi-bin/go.cgi?query=GO:0010765&auto_wild_cards=yes&view=query&action=query&search_constraint=terms"	GO:0010765_positive_regulation_of_sodium_ion_transport) 2 0
=HYPERLINK("http://www.godatabase.org/cgi-bin/go.cgi?query=GO:0010766&auto_wild_cards=yes&view=query&action=query&search_constraint=terms"	GO:0010766_negative_regulation_of_sodium_ion_transport) 2 0
=HYPERLINK("http://www.godatabase.org/cgi-bin/go.cgi?query=GO:0010770&auto_wild_cards=yes&view=query&action=query&search_constraint=terms"	GO:0010770_positive_regulation_of_cell_morphogenesis_involved_in_differentiation) 2 0
=HYPERLINK("http://www.godatabase.org/cgi-bin/go.cgi?query=GO:0010771&auto_wild_cards=yes&view=query&action=query&search_constraint=terms"	GO:0010771_negative_regulation_of_cell_morphogenesis_involved_in_differentiation) 2 0
=HYPERLINK("http://www.godatabase.org/cgi-bin/go.cgi?query=GO:0010824&auto_wild_cards=yes&view=query&action=query&search_constraint=terms"	GO:0010824_regulation_of_centrosome_duplication) 2 0
=HYPERLINK("http://www.godatabase.org/cgi-bin/go.cgi?query=GO:0010833&auto_wild_cards=yes&view=query&action=query&search_constraint=terms"	GO:0010833_telomere_maintenance_via_telomere_lengthening) 2 0
=HYPERLINK("http://www.godatabase.org/cgi-bin/go.cgi?query=GO:0010862&auto_wild_cards=yes&view=query&action=query&search_constraint=terms"	GO:0010862_positive_regulation_of_pathway-restricted_SMAD_protein_phosphorylation) 2 0
=HYPERLINK("http://www.godatabase.org/cgi-bin/go.cgi?query=GO:0010872&auto_wild_cards=yes&view=query&action=query&search_constraint=terms"	GO:0010872_regulation_of_cholesterol_esterification) 2 0
=HYPERLINK("http://www.godatabase.org/cgi-bin/go.cgi?query=GO:0010878&auto_wild_cards=yes&view=query&action=query&search_constraint=terms"	GO:0010878_cholesterol_storage) 2 0
=HYPERLINK("http://www.godatabase.org/cgi-bin/go.cgi?query=GO:0010885&auto_wild_cards=yes&view=query&action=query&search_constraint=terms"	GO:0010885_regulation_of_cholesterol_storage) 2 0
=HYPERLINK("http://www.godatabase.org/cgi-bin/go.cgi?query=GO:0010886&auto_wild_cards=yes&view=query&action=query&search_constraint=terms"	GO:0010886_positive_regulation_of_cholesterol_storage) 2 0
[truncated: 4,018 more rows]
