# Supplementary material for: RedundancyMiner: De-replication of redundant GO categories in microarray and proteomics analysis
Source: BMC Bioinformatics. 2011 Feb 10;12:52. doi: 10.1186/1471-2105-12-52 (PMC3223614; doi:10.1186/1471-2105-12-52)
Supplement: Additional file 8 — Retinal development HTGM download. compressed package of the results of running HTGM on the retinal development genes list. [file 1471-2105-12-52-S8.ZIP › SCENARIO_2_MODIFIED/total.txt.total.txt.dir/Exp1_BestClusterMap_LEIGS_KM_24.csv.join.24.txt.dir/Exp1_BestClusterMap_LEIGS_KM_24.csv.join.24.txt.change]

GO:0006605_protein_targeting	86	4	7.932817	-2.843546	1	-0.963484	1.14	3.243484	1.140000
GO:0006886_intracellular_protein_transport	122	4	5.591985	-2.289606	2	-1.379717	3.94	9.259717	1.970000
GO:0006283_transcription-coupled_nucleotide-excision_repair	1	1									
GO:0006556_S-adenosylmethionine_biosynthetic_process	1	1									
GO:0032607_interferon-alpha_production	1	1									
GO:0032647_regulation_of_interferon-alpha_production	1	1									
GO:0032727_positive_regulation_of_interferon-alpha_production	1	1									
GO:0034613_cellular_protein_localization	139	4	4.908074	-2.089904	3	-1.573325	5.67	12.913325	1.890000
GO:0070727_cellular_macromolecule_localization	141	4	4.838455	-2.068295	4	-1.613952	6.1	13.813952	1.525000
GO:0009987_cellular_process	3868	27	1.190538	-2.051399	5	-1.598165	6.14	13.878165	1.228000
GO:0006800_oxygen_and_reactive_oxygen_species_metabolic_process	26	2	13.119658	-2.005824	6	-1.846702	6.68	15.206702	1.113333
GO:0000720_pyrimidine_dimer_repair_by_nucleotide-excision_repair	2	1									
GO:0010225_response_to_UV-C	2	1									
GO:0032481_positive_regulation_of_type_I_interferon_production	2	1									
GO:0046500_S-adenosylmethionine_metabolic_process	2	1									
GO:0048711_positive_regulation_of_astrocyte_differentiation	2	1									
GO:0008347_glial_cell_migration	3	1									
GO:0008635_activation_of_caspase_activity_by_cytochrome_c	3	1									
GO:0014074_response_to_purine	3	1									
GO:0030836_positive_regulation_of_actin_filament_depolymerization	3	1									
GO:0031000_response_to_caffeine	3	1									
GO:0043200_response_to_amino_acid_stimulus	3	1									
GO:0043243_positive_regulation_of_protein_complex_disassembly	3	1									
GO:0045844_positive_regulation_of_striated_muscle_development	3	1									
GO:0048050_post-embryonic_eye_morphogenesis	3	1									
GO:0048597_post-embryonic_camera-type_eye_morphogenesis	3	1									
GO:0048636_positive_regulation_of_muscle_development	3	1									
GO:0048676_axon_extension_involved_in_development	3	1									
GO:0060314_regulation_of_ryanodine-sensitive_calcium-release_channel_activity	3	1									
GO:0015031_protein_transport	175	4	3.898413	-1.748491	7	-1.478644	10.78	23.038644	1.540000
GO:0045184_establishment_of_protein_localization	180	4	3.790123	-1.707823	8	-1.462007	11.82	25.102007	1.477500
GO:0014031_mesenchymal_cell_development	40	2	8.527778	-1.647465	9	-0.977854	13.25	27.477854	1.472222
GO:0001842_neural_fold_formation	4	1									
GO:0006290_pyrimidine_dimer_repair	4	1									
GO:0010224_response_to_UV-B	4	1									
GO:0032872_regulation_of_stress-activated_MAPK_cascade	4	1									
GO:0042345_regulation_of_NF-kappaB_import_into_nucleus	4	1									
GO:0042348_NF-kappaB_import_into_nucleus	4	1									
GO:0048011_nerve_growth_factor_receptor_signaling_pathway	4	1									
GO:0048710_regulation_of_astrocyte_differentiation	4	1									
GO:0051225_spindle_assembly	4	1									
GO:0046907_intracellular_transport	194	4	3.516609	-1.600968	10	-0.660715	14.32	29.300715	1.432000
GO:0048762_mesenchymal_cell_differentiation	43	2	7.932817	-1.588542	11	-0.444851	15.06	30.564851	1.369091
GO:0033554_cellular_response_to_stress	196	4	3.480726	-1.586486	12	-0.439694	15.07	30.579694	1.255833
GO:0008152_metabolic_process	2133	18	1.439287	-1.578090	13	-0.476348	15.22	30.916348	1.170769
GO:0006606_protein_import_into_nucleus	44	2	7.752525	-1.569894	16	-0.393064	16.01	32.413064	1.000625
GO:0051170_nuclear_import	44	2	7.752525	-1.569894	16	-0.393064	16.01	32.413064	1.000625
GO:0060485_mesenchyme_development	44	2	7.752525	-1.569894	16	-0.393064	16.01	32.413064	1.000625
GO:0044237_cellular_metabolic_process	1974	17	1.468817	-1.554181	17	-0.344496	16.16	32.664496	0.950588
GO:0000097_sulfur_amino_acid_biosynthetic_process	5	1	34.111111	-1.537802	27	5.077885	24.78	44.482115	0.917778
GO:0006983_ER_overload_response	5	1	34.111111	-1.537802	27	5.077885	24.78	44.482115	0.917778
GO:0014015_positive_regulation_of_gliogenesis	5	1	34.111111	-1.537802	27	5.077885	24.78	44.482115	0.917778
GO:0019430_removal_of_superoxide_radicals	5	1	34.111111	-1.537802	27	5.077885	24.78	44.482115	0.917778
GO:0030042_actin_filament_depolymerization	5	1	34.111111	-1.537802	27	5.077885	24.78	44.482115	0.917778
GO:0030834_regulation_of_actin_filament_depolymerization	5	1	34.111111	-1.537802	27	5.077885	24.78	44.482115	0.917778
GO:0032479_regulation_of_type_I_interferon_production	5	1	34.111111	-1.537802	27	5.077885	24.78	44.482115	0.917778
GO:0043403_skeletal_muscle_regeneration	5	1	34.111111	-1.537802	27	5.077885	24.78	44.482115	0.917778
GO:0045687_positive_regulation_of_glial_cell_differentiation	5	1	34.111111	-1.537802	27	5.077885	24.78	44.482115	0.917778
GO:0051403_stress-activated_MAPK_cascade	5	1	34.111111	-1.537802	27	5.077885	24.78	44.482115	0.917778
GO:0042063_gliogenesis	46	2	7.415459	-1.533955	28	5.260111	25.11	44.959889	0.896786
GO:0034504_protein_localization_in_nucleus	48	2	7.106481	-1.499694	29	5.693890	26.05	46.406110	0.898276
GO:0003015_heart_process	49	2	6.961451	-1.483149	31	5.901357	26.64	47.378643	0.859355
GO:0060047_heart_contraction	49	2	6.961451	-1.483149	31	5.901357	26.64	47.378643	0.859355
GO:0008283_cell_proliferation	544	7	2.194649	-1.478768	32	5.849432	26.67	47.490568	0.833438
GO:0050789_regulation_of_biological_process	2357	19	1.374864	-1.467393	33	5.842922	26.86	47.877078	0.813939
GO:0017038_protein_import	50	2	6.822222	-1.466973	34	5.852635	27.14	48.427365	0.798235
GO:0031077_post-embryonic_camera-type_eye_development	6	1	28.425926	-1.459845	38	10.307556	33.53	56.752444	0.882368
GO:0042246_tissue_regeneration	6	1	28.425926	-1.459845	38	10.307556	33.53	56.752444	0.882368
GO:0048563_post-embryonic_organ_morphogenesis	6	1	28.425926	-1.459845	38	10.307556	33.53	56.752444	0.882368
GO:0051085_chaperone_mediated_protein_folding_requiring_cofactor	6	1	28.425926	-1.459845	38	10.307556	33.53	56.752444	0.882368
GO:0050794_regulation_of_cellular_process	2190	18	1.401826	-1.450485	39	10.390869	33.85	57.309131	0.867949
GO:0040007_growth	217	4	3.143881	-1.444822	40	10.421469	34.03	57.638531	0.850750
GO:0001701_in_utero_embryonic_development	221	4	3.086978	-1.419812	41	10.779777	34.79	58.800223	0.848537
GO:0051276_chromosome_organization	129	3	3.966408	-1.414719	42	10.822921	34.85	58.877079	0.829762
GO:0001839_neural_plate_morphogenesis	7	1	24.365079	-1.394121	44	16.505661	42.83	69.154339	0.973409
GO:0007413_axonal_fasciculation	7	1	24.365079	-1.394121	44	16.505661	42.83	69.154339	0.973409
GO:0001764_neuron_migration	57	2	5.984405	-1.362930	46	17.197557	44.46	71.722443	0.966522
GO:0033365_protein_localization_in_organelle	57	2	5.984405	-1.362930	46	17.197557	44.46	71.722443	0.966522
GO:0044238_primary_metabolic_process	1905	16	1.432488	-1.338425	47	17.342605	45.01	72.677395	0.957660
GO:0000910_cytokinesis	8	1	21.319444	-1.337351	58	21.927195	51.32	80.712805	0.884828
GO:0001833_inner_cell_mass_cell_proliferation	8	1	21.319444	-1.337351	58	21.927195	51.32	80.712805	0.884828
GO:0001840_neural_plate_development	8	1	21.319444	-1.337351	58	21.927195	51.32	80.712805	0.884828
GO:0006458_'de_novo'_protein_folding	8	1	21.319444	-1.337351	58	21.927195	51.32	80.712805	0.884828
GO:0022898_regulation_of_transmembrane_transporter_activity	8	1	21.319444	-1.337351	58	21.927195	51.32	80.712805	0.884828
GO:0032409_regulation_of_transporter_activity	8	1	21.319444	-1.337351	58	21.927195	51.32	80.712805	0.884828
GO:0032412_regulation_of_ion_transmembrane_transporter_activity	8	1	21.319444	-1.337351	58	21.927195	51.32	80.712805	0.884828
GO:0042990_regulation_of_transcription_factor_import_into_nucleus	8	1	21.319444	-1.337351	58	21.927195	51.32	80.712805	0.884828
GO:0042991_transcription_factor_import_into_nucleus	8	1	21.319444	-1.337351	58	21.927195	51.32	80.712805	0.884828
GO:0051084_'de_novo'_posttranslational_protein_folding	8	1	21.319444	-1.337351	58	21.927195	51.32	80.712805	0.884828
GO:0060347_heart_trabecula_formation	8	1	21.319444	-1.337351	58	21.927195	51.32	80.712805	0.884828
GO:0006874_cellular_calcium_ion_homeostasis	61	2	5.591985	-1.309703	59	22.324938	52.29	82.255062	0.886271
GO:0006139_nucleobase__nucleoside__nucleotide_and_nucleic_acid_metabolic_process	1002	10	1.702151	-1.293675	60	22.634938	53.12	83.605062	0.885333
GO:0006807_nitrogen_compound_metabolic_process	1147	11	1.635668	-1.292371	61	22.639513	53.13	83.620487	0.870984
GO:0006595_polyamine_metabolic_process	9	1	18.950617	-1.287420	65	26.700715	59.32	91.939285	0.912615
GO:0032606_type_I_interferon_production	9	1	18.950617	-1.287420	65	26.700715	59.32	91.939285	0.912615
GO:0048569_post-embryonic_organ_development	9	1	18.950617	-1.287420	65	26.700715	59.32	91.939285	0.912615
GO:0048708_astrocyte_differentiation	9	1	18.950617	-1.287420	65	26.700715	59.32	91.939285	0.912615
GO:0006875_cellular_metal_ion_homeostasis	64	2	5.329861	-1.272302	67	26.986941	59.99	92.993059	0.895373
GO:0055074_calcium_ion_homeostasis	64	2	5.329861	-1.272302	67	26.986941	59.99	92.993059	0.895373
GO:0008104_protein_localization	251	4	2.718017	-1.249266	68	27.165741	60.62	94.074259	0.891471
GO:0000724_double-strand_break_repair_via_homologous_recombination	10	1	17.055556	-1.242883	80	32.738811	67.74	102.741189	0.846750
GO:0000725_recombinational_repair	10	1	17.055556	-1.242883	80	32.738811	67.74	102.741189	0.846750
GO:0001832_blastocyst_growth	10	1	17.055556	-1.242883	80	32.738811	67.74	102.741189	0.846750
GO:0002070_epithelial_cell_maturation	10	1	17.055556	-1.242883	80	32.738811	67.74	102.741189	0.846750
GO:0006289_nucleotide-excision_repair	10	1	17.055556	-1.242883	80	32.738811	67.74	102.741189	0.846750
GO:0006801_superoxide_metabolic_process	10	1	17.055556	-1.242883	80	32.738811	67.74	102.741189	0.846750
GO:0051208_sequestering_of_calcium_ion	10	1	17.055556	-1.242883	80	32.738811	67.74	102.741189	0.846750
GO:0051209_release_of_sequestered_calcium_ion_into_cytosol	10	1	17.055556	-1.242883	80	32.738811	67.74	102.741189	0.846750
GO:0051238_sequestering_of_metal_ion	10	1	17.055556	-1.242883	80	32.738811	67.74	102.741189	0.846750
GO:0051282_regulation_of_sequestering_of_calcium_ion	10	1	17.055556	-1.242883	80	32.738811	67.74	102.741189	0.846750
GO:0051283_negative_regulation_of_sequestering_of_calcium_ion	10	1	17.055556	-1.242883	80	32.738811	67.74	102.741189	0.846750
GO:0060343_trabecula_formation	10	1	17.055556	-1.242883	80	32.738811	67.74	102.741189	0.846750
GO:0043009_chordate_embryonic_development	365	5	2.336377	-1.238932	81	32.693260	67.88	103.066740	0.838025
GO:0003007_heart_morphogenesis	67	2	5.091211	-1.236837	82	32.714701	68.28	103.845299	0.832683
GO:0009792_embryonic_development_ending_in_birth_or_egg_hatching	368	5	2.317331	-1.226339	83	32.808986	68.5	104.191014	0.825301
GO:0055065_metal_ion_homeostasis	69	2	4.943639	-1.214184	84	33.023382	69.07	105.116618	0.822262
GO:0000096_sulfur_amino_acid_metabolic_process	11	1	15.505051	-1.202709	92	36.838826	74.57	112.301174	0.810543
GO:0001101_response_to_acid	11	1	15.505051	-1.202709	92	36.838826	74.57	112.301174	0.810543
GO:0001837_epithelial_to_mesenchymal_transition	11	1	15.505051	-1.202709	92	36.838826	74.57	112.301174	0.810543
GO:0007051_spindle_organization	11	1	15.505051	-1.202709	92	36.838826	74.57	112.301174	0.810543
GO:0008652_cellular_amino_acid_biosynthetic_process	11	1	15.505051	-1.202709	92	36.838826	74.57	112.301174	0.810543
GO:0014013_regulation_of_gliogenesis	11	1	15.505051	-1.202709	92	36.838826	74.57	112.301174	0.810543
GO:0034762_regulation_of_transmembrane_transport	11	1	15.505051	-1.202709	92	36.838826	74.57	112.301174	0.810543
GO:0045685_regulation_of_glial_cell_differentiation	11	1	15.505051	-1.202709	92	36.838826	74.57	112.301174	0.810543
GO:0006281_DNA_repair	71	2	4.804382	-1.192270	94	37.273494	75.27	113.266506	0.800745
GO:0006913_nucleocytoplasmic_transport	71	2	4.804382	-1.192270	94	37.273494	75.27	113.266506	0.800745
GO:0007264_small_GTPase_mediated_signal_transduction	72	2	4.737654	-1.181576	96	37.598635	75.96	114.321365	0.791250
GO:0051169_nuclear_transport	72	2	4.737654	-1.181576	96	37.598635	75.96	114.321365	0.791250
GO:0006936_muscle_contraction	73	2	4.672755	-1.171053	97	37.838843	76.52	115.201157	0.788866
GO:0008038_neuron_recognition	12	1	14.212963	-1.166139	107	41.449035	81.97	122.490965	0.766075
GO:0009886_post-embryonic_morphogenesis	12	1	14.212963	-1.166139	107	41.449035	81.97	122.490965	0.766075
GO:0030010_establishment_of_cell_polarity	12	1	14.212963	-1.166139	107	41.449035	81.97	122.490965	0.766075
GO:0035050_embryonic_heart_tube_development	12	1	14.212963	-1.166139	107	41.449035	81.97	122.490965	0.766075
GO:0042278_purine_nucleoside_metabolic_process	12	1	14.212963	-1.166139	107	41.449035	81.97	122.490965	0.766075
GO:0042743_hydrogen_peroxide_metabolic_process	12	1	14.212963	-1.166139	107	41.449035	81.97	122.490965	0.766075
GO:0043624_cellular_protein_complex_disassembly	12	1	14.212963	-1.166139	107	41.449035	81.97	122.490965	0.766075
GO:0046128_purine_ribonucleoside_metabolic_process	12	1	14.212963	-1.166139	107	41.449035	81.97	122.490965	0.766075
GO:0051261_protein_depolymerization	12	1	14.212963	-1.166139	107	41.449035	81.97	122.490965	0.766075
GO:0060048_cardiac_muscle_contraction	12	1	14.212963	-1.166139	107	41.449035	81.97	122.490965	0.766075
GO:0048589_developmental_growth	75	2	4.548148	-1.150495	108	41.784858	82.96	124.135142	0.768148
GO:0051716_cellular_response_to_stimulus	273	4	2.498982	-1.140546	109	41.914941	83.4	124.885059	0.765138
GO:0003012_muscle_system_process	76	2	4.488304	-1.140452	110	42.080291	83.58	125.079709	0.759818
GO:0033036_macromolecule_localization	274	4	2.489862	-1.135889	111	42.222571	84.0	125.777429	0.756757
GO:0007512_adult_heart_development	13	1	13.119658	-1.132594	119	45.551225	89.26	132.968775	0.750084
GO:0009119_ribonucleoside_metabolic_process	13	1	13.119658	-1.132594	119	45.551225	89.26	132.968775	0.750084
GO:0032729_positive_regulation_of_interferon-gamma_production	13	1	13.119658	-1.132594	119	45.551225	89.26	132.968775	0.750084
GO:0043241_protein_complex_disassembly	13	1	13.119658	-1.132594	119	45.551225	89.26	132.968775	0.750084
GO:0043244_regulation_of_protein_complex_disassembly	13	1	13.119658	-1.132594	119	45.551225	89.26	132.968775	0.750084
GO:0051495_positive_regulation_of_cytoskeleton_organization	13	1	13.119658	-1.132594	119	45.551225	89.26	132.968775	0.750084
GO:0060401_cytosolic_calcium_ion_transport	13	1	13.119658	-1.132594	119	45.551225	89.26	132.968775	0.750084
GO:0060402_calcium_ion_transport_into_cytosol	13	1	13.119658	-1.132594	119	45.551225	89.26	132.968775	0.750084
GO:0008064_regulation_of_actin_polymerization_or_depolymerization	14	1	12.182540	-1.101625	123	49.740089	95.9	142.059911	0.779675
GO:0030832_regulation_of_actin_filament_length	14	1	12.182540	-1.101625	123	49.740089	95.9	142.059911	0.779675
GO:0031099_regeneration	14	1	12.182540	-1.101625	123	49.740089	95.9	142.059911	0.779675
GO:0034623_cellular_macromolecular_complex_disassembly	14	1	12.182540	-1.101625	123	49.740089	95.9	142.059911	0.779675
GO:0006325_chromatin_organization	83	2	4.109772	-1.074194	125	50.639334	97.35	144.060666	0.778800
GO:0006575_cellular_amino_acid_derivative_metabolic_process	83	2	4.109772	-1.074194	125	50.639334	97.35	144.060666	0.778800
GO:0034960_cellular_biopolymer_metabolic_process	1395	12	1.467145	-1.073444	126	50.658898	97.39	144.121102	0.772937
GO:0009116_nucleoside_metabolic_process	15	1	11.370370	-1.072877	129	53.490490	101.83	150.169510	0.789380
GO:0042306_regulation_of_protein_import_into_nucleus	15	1	11.370370	-1.072877	129	53.490490	101.83	150.169510	0.789380
GO:0055010_ventricular_cardiac_muscle_morphogenesis	15	1	11.370370	-1.072877	129	53.490490	101.83	150.169510	0.789380
GO:0030005_cellular_di-__tri-valent_inorganic_cation_homeostasis	84	2	4.060847	-1.065264	130	53.793611	102.34	150.886389	0.787231
GO:0000279_M_phase	85	2	4.013072	-1.056457	131	54.145278	102.79	151.434722	0.784656
GO:0000302_response_to_reactive_oxygen_species	16	1	10.659722	-1.046063	137	57.701185	107.54	157.378815	0.784964
GO:0001933_negative_regulation_of_protein_amino_acid_phosphorylation	16	1	10.659722	-1.046063	137	57.701185	107.54	157.378815	0.784964
GO:0010243_response_to_organic_nitrogen	16	1	10.659722	-1.046063	137	57.701185	107.54	157.378815	0.784964
GO:0014075_response_to_amine_stimulus	16	1	10.659722	-1.046063	137	57.701185	107.54	157.378815	0.784964
GO:0032956_regulation_of_actin_cytoskeleton_organization	16	1	10.659722	-1.046063	137	57.701185	107.54	157.378815	0.784964
GO:0034976_response_to_endoplasmic_reticulum_stress	16	1	10.659722	-1.046063	137	57.701185	107.54	157.378815	0.784964
GO:0006919_activation_of_caspase_activity	17	1	10.032680	-1.020947	144	62.300011	114.0	165.699989	0.791667
GO:0006984_ER-nuclear_signaling_pathway	17	1	10.032680	-1.020947	144	62.300011	114.0	165.699989	0.791667
GO:0008380_RNA_splicing	17	1	10.032680	-1.020947	144	62.300011	114.0	165.699989	0.791667
GO:0032535_regulation_of_cellular_component_size	17	1	10.032680	-1.020947	144	62.300011	114.0	165.699989	0.791667
GO:0032970_regulation_of_actin_filament-based_process	17	1	10.032680	-1.020947	144	62.300011	114.0	165.699989	0.791667
GO:0042398_cellular_amino_acid_derivative_biosynthetic_process	17	1	10.032680	-1.020947	144	62.300011	114.0	165.699989	0.791667
GO:0048873_homeostasis_of_number_of_cells_within_a_tissue	17	1	10.032680	-1.020947	144	62.300011	114.0	165.699989	0.791667
GO:0030003_cellular_cation_homeostasis	90	2	3.790123	-1.014186	145	62.616928	114.52	166.423072	0.789793
GO:0065007_biological_regulation	2593	19	1.249732	-1.007167	146	62.660105	114.64	166.619895	0.785205
GO:0002064_epithelial_cell_development	18	1	9.475309	-0.997336	154	66.272031	120.38	174.487969	0.781688
GO:0006457_protein_folding	18	1	9.475309	-0.997336	154	66.272031	120.38	174.487969	0.781688
GO:0032984_macromolecular_complex_disassembly	18	1	9.475309	-0.997336	154	66.272031	120.38	174.487969	0.781688
GO:0033157_regulation_of_intracellular_protein_transport	18	1	9.475309	-0.997336	154	66.272031	120.38	174.487969	0.781688
GO:0044272_sulfur_compound_biosynthetic_process	18	1	9.475309	-0.997336	154	66.272031	120.38	174.487969	0.781688
GO:0055008_cardiac_muscle_tissue_morphogenesis	18	1	9.475309	-0.997336	154	66.272031	120.38	174.487969	0.781688
GO:0060415_muscle_tissue_morphogenesis	18	1	9.475309	-0.997336	154	66.272031	120.38	174.487969	0.781688
GO:0060571_morphogenesis_of_an_epithelial_fold	18	1	9.475309	-0.997336	154	66.272031	120.38	174.487969	0.781688
GO:0051094_positive_regulation_of_developmental_process	308	4	2.215007	-0.990368	155	66.313551	120.53	174.746449	0.777613
GO:0055066_di-__tri-valent_inorganic_cation_homeostasis	93	2	3.667861	-0.990140	156	66.465403	120.85	175.234597	0.774679
GO:0032943_mononuclear_cell_proliferation	94	2	3.628842	-0.982329	159	67.068086	121.85	176.631914	0.766352
GO:0034984_cellular_response_to_DNA_damage_stimulus	94	2	3.628842	-0.982329	159	67.068086	121.85	176.631914	0.766352
GO:0046651_lymphocyte_proliferation	94	2	3.628842	-0.982329	159	67.068086	121.85	176.631914	0.766352
GO:0006338_chromatin_remodeling	19	1	8.976608	-0.975066	162	70.313946	126.01	181.706054	0.777840
GO:0010952_positive_regulation_of_peptidase_activity	19	1	8.976608	-0.975066	162	70.313946	126.01	181.706054	0.777840
GO:0043280_positive_regulation_of_caspase_activity	19	1	8.976608	-0.975066	162	70.313946	126.01	181.706054	0.777840
GO:0044260_cellular_macromolecule_metabolic_process	1447	12	1.414421	-0.971179	163	70.480425	126.32	182.159575	0.774969
GO:0070661_leukocyte_proliferation	96	2	3.553241	-0.967002	164	70.808530	127.04	183.271470	0.774634
GO:0048518_positive_regulation_of_biological_process	995	9	1.542714	-0.963622	165	70.937958	127.22	183.502042	0.771030
GO:0042326_negative_regulation_of_phosphorylation	20	1	8.527778	-0.954000	167	73.763531	130.93	188.096469	0.784012
GO:0046822_regulation_of_nucleocytoplasmic_transport	20	1	8.527778	-0.954000	167	73.763531	130.93	188.096469	0.784012
GO:0006996_organelle_organization	449	5	1.899282	-0.934736	168	74.879351	132.82	190.760649	0.790595
GO:0001755_neural_crest_cell_migration	21	1	8.121693	-0.934019	176	77.858486	137.4	196.941514	0.780682
GO:0008154_actin_polymerization_or_depolymerization	21	1	8.121693	-0.934019	176	77.858486	137.4	196.941514	0.780682
GO:0010563_negative_regulation_of_phosphorus_metabolic_process	21	1	8.121693	-0.934019	176	77.858486	137.4	196.941514	0.780682
GO:0016202_regulation_of_striated_muscle_tissue_development	21	1	8.121693	-0.934019	176	77.858486	137.4	196.941514	0.780682
GO:0043279_response_to_alkaloid	21	1	8.121693	-0.934019	176	77.858486	137.4	196.941514	0.780682
GO:0045936_negative_regulation_of_phosphate_metabolic_process	21	1	8.121693	-0.934019	176	77.858486	137.4	196.941514	0.780682
GO:0048634_regulation_of_muscle_development	21	1	8.121693	-0.934019	176	77.858486	137.4	196.941514	0.780682
GO:0048675_axon_extension	21	1	8.121693	-0.934019	176	77.858486	137.4	196.941514	0.780682
GO:0003013_circulatory_system_process	103	2	3.311758	-0.916242	178	78.372205	138.31	198.247795	0.777022
GO:0008015_blood_circulation	103	2	3.311758	-0.916242	178	78.372205	138.31	198.247795	0.777022
GO:0001558_regulation_of_cell_growth	22	1	7.752525	-0.915024	182	82.175792	143.65	205.124208	0.789286
GO:0001947_heart_looping	22	1	7.752525	-0.915024	182	82.175792	143.65	205.124208	0.789286
GO:0009309_amine_biosynthetic_process	22	1	7.752525	-0.915024	182	82.175792	143.65	205.124208	0.789286
GO:0032649_regulation_of_interferon-gamma_production	22	1	7.752525	-0.915024	182	82.175792	143.65	205.124208	0.789286
GO:0055086_nucleobase__nucleoside_and_nucleotide_metabolic_process	104	2	3.279915	-0.909333	183	82.417386	143.96	205.502614	0.786667
GO:0010605_negative_regulation_of_macromolecule_metabolic_process	331	4	2.061094	-0.904315	184	82.669034	144.48	206.290966	0.785217
GO:0048872_homeostasis_of_number_of_cells	105	2	3.248677	-0.902504	185	82.757744	144.6	206.442256	0.781622
GO:0031324_negative_regulation_of_cellular_metabolic_process	332	4	2.054886	-0.900773	186	82.931069	144.94	206.948931	0.779247
GO:0002228_natural_killer_cell_mediated_immunity	23	1	7.415459	-0.896926	190	85.258679	148.25	211.241321	0.780263
GO:0007163_establishment_or_maintenance_of_cell_polarity	23	1	7.415459	-0.896926	190	85.258679	148.25	211.241321	0.780263
GO:0030512_negative_regulation_of_transforming_growth_factor_beta_receptor_signaling_pathway	23	1	7.415459	-0.896926	190	85.258679	148.25	211.241321	0.780263
GO:0042267_natural_killer_cell_mediated_cytotoxicity	23	1	7.415459	-0.896926	190	85.258679	148.25	211.241321	0.780263
GO:0043283_biopolymer_metabolic_process	1490	12	1.373602	-0.892382	191	85.441809	148.52	211.598191	0.777592
GO:0006941_striated_muscle_contraction	24	1	7.106481	-0.879649	195	88.378340	152.63	216.881660	0.782718
GO:0007204_elevation_of_cytosolic_calcium_ion_concentration	24	1	7.106481	-0.879649	195	88.378340	152.63	216.881660	0.782718
GO:0014070_response_to_organic_cyclic_substance	24	1	7.106481	-0.879649	195	88.378340	152.63	216.881660	0.782718
GO:0032386_regulation_of_intracellular_transport	24	1	7.106481	-0.879649	195	88.378340	152.63	216.881660	0.782718
GO:0045892_negative_regulation_of_transcription__DNA-dependent	218	3	2.347095	-0.875218	196	88.814168	153.2	217.585832	0.781633
GO:0055080_cation_homeostasis	110	2	3.101010	-0.869516	197	89.300094	154.02	218.739906	0.781827
GO:0051253_negative_regulation_of_RNA_metabolic_process	220	3	2.325758	-0.866570	198	89.412753	154.14	218.867247	0.778485
GO:0051649_establishment_of_localization_in_cell	342	4	1.994802	-0.866202	199	89.551787	154.29	219.028213	0.775327
GO:0048522_positive_regulation_of_cellular_process	895	8	1.524519	-0.863259	200	89.605837	154.39	219.174163	0.771950
GO:0006302_double-strand_break_repair	25	1	6.822222	-0.863126	202	91.630987	157.61	223.589013	0.780248
GO:0031400_negative_regulation_of_protein_modification_process	25	1	6.822222	-0.863126	202	91.630987	157.61	223.589013	0.780248
GO:0006974_response_to_DNA_damage_stimulus	113	2	3.018682	-0.850597	203	92.142624	158.33	224.517376	0.779951
GO:0019233_sensory_perception_of_pain	26	1	6.559829	-0.847297	208	94.511453	161.68	228.848547	0.777308
GO:0032609_interferon-gamma_production	26	1	6.559829	-0.847297	208	94.511453	161.68	228.848547	0.777308
GO:0045665_negative_regulation_of_neuron_differentiation	26	1	6.559829	-0.847297	208	94.511453	161.68	228.848547	0.777308
GO:0051235_maintenance_of_location	26	1	6.559829	-0.847297	208	94.511453	161.68	228.848547	0.777308
GO:0051480_cytosolic_calcium_ion_homeostasis	26	1	6.559829	-0.847297	208	94.511453	161.68	228.848547	0.777308
GO:0009892_negative_regulation_of_metabolic_process	348	4	1.960409	-0.846177	209	94.500775	161.77	229.039225	0.774019
GO:0046649_lymphocyte_activation	228	3	2.244152	-0.833034	210	95.257763	162.94	230.622237	0.775905
GO:0009411_response_to_UV	27	1	6.316872	-0.832109	212	97.311825	165.72	234.128175	0.781698
GO:0010638_positive_regulation_of_organelle_organization	27	1	6.316872	-0.832109	212	97.311825	165.72	234.128175	0.781698
GO:0006519_cellular_amino_acid_and_derivative_metabolic_process	118	2	2.890772	-0.820411	213	97.968972	166.69	235.411028	0.782582
GO:0007585_respiratory_gaseous_exchange	28	1	6.091270	-0.817517	215	99.942430	169.28	238.617570	0.787349
GO:0043193_positive_regulation_of_gene-specific_transcription	28	1	6.091270	-0.817517	215	99.942430	169.28	238.617570	0.787349
GO:0022403_cell_cycle_phase	119	2	2.866480	-0.814565	216	100.028217	169.49	238.951783	0.784676
GO:0016477_cell_migration	234	3	2.186610	-0.808937	217	100.389842	169.91	239.430158	0.782995
GO:0043281_regulation_of_caspase_activity	29	1	5.881226	-0.803479	222	102.704862	173.23	243.755138	0.780315
GO:0050769_positive_regulation_of_neurogenesis	29	1	5.881226	-0.803479	222	102.704862	173.23	243.755138	0.780315
GO:0051301_cell_division	29	1	5.881226	-0.803479	222	102.704862	173.23	243.755138	0.780315
GO:0052548_regulation_of_endopeptidase_activity	29	1	5.881226	-0.803479	222	102.704862	173.23	243.755138	0.780315
GO:0070302_regulation_of_stress-activated_protein_kinase_signaling_pathway	29	1	5.881226	-0.803479	222	102.704862	173.23	243.755138	0.780315
GO:0006468_protein_amino_acid_phosphorylation	237	3	2.158931	-0.797212	223	103.760435	175.12	246.479565	0.785291
GO:0007049_cell_cycle	238	3	2.149860	-0.793349	224	103.783295	175.17	246.556705	0.782009
GO:0014032_neural_crest_cell_development	30	1	5.685185	-0.789956	228	106.590013	179.21	251.829987	0.786009
GO:0014033_neural_crest_cell_differentiation	30	1	5.685185	-0.789956	228	106.590013	179.21	251.829987	0.786009
GO:0022411_cellular_component_disassembly	30	1	5.685185	-0.789956	228	106.590013	179.21	251.829987	0.786009
GO:0052547_regulation_of_peptidase_activity	30	1	5.685185	-0.789956	228	106.590013	179.21	251.829987	0.786009
GO:0009308_amine_metabolic_process	124	2	2.750896	-0.786235	229	106.710197	179.47	252.229803	0.783712
GO:0051641_cellular_localization	370	4	1.843844	-0.777030	230	107.323526	180.42	253.516474	0.784435
GO:0016049_cell_growth	31	1	5.501792	-0.776914	231	110.860076	185.2	259.539924	0.801732
GO:0002376_immune_system_process	505	5	1.688669	-0.776850	232	110.937168	185.36	259.782832	0.798966
GO:0051493_regulation_of_cytoskeleton_organization	32	1	5.329861	-0.764324	233	113.325527	188.36	263.394473	0.808412
GO:0045321_leukocyte_activation	248	3	2.063172	-0.755954	234	113.833244	189.08	264.326756	0.808034
GO:0043170_macromolecule_metabolic_process	1576	12	1.298646	-0.749326	235	116.132897	192.46	268.787103	0.818979
GO:0010720_positive_regulation_of_cell_development	34	1	5.016340	-0.740389	236	118.877442	196.3	273.722558	0.831780
GO:0016481_negative_regulation_of_transcription	253	3	2.022398	-0.738055	237	119.247028	196.91	274.572972	0.830844
GO:0048729_tissue_morphogenesis	255	3	2.006536	-0.731038	238	119.701878	197.7	275.698122	0.830672
GO:0001906_cell_killing	35	1	4.873016	-0.728995	240	121.863892	200.31	278.756108	0.834625
GO:0001909_leukocyte_mediated_cytotoxicity	35	1	4.873016	-0.728995	240	121.863892	200.31	278.756108	0.834625
GO:0048870_cell_motility	257	3	1.990921	-0.724101	241	122.576806	201.19	279.803194	0.834813
GO:0001819_positive_regulation_of_cytokine_production	36	1	4.737654	-0.717955	244	125.179589	204.66	284.140411	0.838770
GO:0014020_primary_neural_tube_formation	36	1	4.737654	-0.717955	244	125.179589	204.66	284.140411	0.838770
GO:0051223_regulation_of_protein_transport	36	1	4.737654	-0.717955	244	125.179589	204.66	284.140411	0.838770
GO:0001775_cell_activation	262	3	1.952926	-0.707096	246	127.513885	207.94	288.366115	0.845285
GO:0010629_negative_regulation_of_gene_expression	262	3	1.952926	-0.707096	246	127.513885	207.94	288.366115	0.845285
GO:0008016_regulation_of_heart_contraction	38	1	4.488304	-0.696859	250	130.702874	212.3	293.897126	0.849200
GO:0016053_organic_acid_biosynthetic_process	38	1	4.488304	-0.696859	250	130.702874	212.3	293.897126	0.849200
GO:0046394_carboxylic_acid_biosynthetic_process	38	1	4.488304	-0.696859	250	130.702874	212.3	293.897126	0.849200
GO:0046777_protein_amino_acid_autophosphorylation	38	1	4.488304	-0.696859	250	130.702874	212.3	293.897126	0.849200
GO:0008037_cell_recognition	39	1	4.373219	-0.686769	252	133.113862	215.49	297.866138	0.855119
GO:0070201_regulation_of_establishment_of_protein_localization	39	1	4.373219	-0.686769	252	133.113862	215.49	297.866138	0.855119
GO:0045934_negative_regulation_of_nucleobase__nucleoside__nucleotide_and_nucleic_acid_metabolic_process	270	3	1.895062	-0.680858	253	133.597140	216.22	298.842860	0.854625
GO:0051172_negative_regulation_of_nitrogen_compound_metabolic_process	271	3	1.888069	-0.677659	254	133.705540	216.38	299.054460	0.851890
GO:0001824_blastocyst_development	40	1	4.263889	-0.676964	256	136.133050	219.52	302.906950	0.857500
GO:0017015_regulation_of_transforming_growth_factor_beta_receptor_signaling_pathway	40	1	4.263889	-0.676964	256	136.133050	219.52	302.906950	0.857500
GO:0006950_response_to_stress	549	5	1.553329	-0.671940	257	136.502420	220.07	303.637580	0.856304
GO:0010558_negative_regulation_of_macromolecule_biosynthetic_process	274	3	1.867397	-0.668167	258	136.991438	220.65	304.308562	0.855233
GO:0006979_response_to_oxidative_stress	41	1	4.159892	-0.667430	260	140.260141	224.77	309.279859	0.864500
GO:0032844_regulation_of_homeostatic_process	41	1	4.159892	-0.667430	260	140.260141	224.77	309.279859	0.864500
GO:0007242_intracellular_signaling_cascade	411	4	1.659908	-0.663959	261	140.348957	224.9	309.451043	0.861686
GO:0008361_regulation_of_cell_size	42	1	4.060847	-0.658152	265	143.171677	228.93	314.688323	0.863887
GO:0019221_cytokine-mediated_signaling_pathway	42	1	4.060847	-0.658152	265	143.171677	228.93	314.688323	0.863887
GO:0051345_positive_regulation_of_hydrolase_activity	42	1	4.060847	-0.658152	265	143.171677	228.93	314.688323	0.863887
GO:0080135_regulation_of_cellular_response_to_stress	42	1	4.060847	-0.658152	265	143.171677	228.93	314.688323	0.863887
GO:0032268_regulation_of_cellular_protein_metabolic_process	152	2	2.244152	-0.650852	266	143.718462	229.59	315.461538	0.863120
GO:0044267_cellular_protein_metabolic_process	559	5	1.525542	-0.650120	267	143.850060	229.7	315.549940	0.860300
GO:0001841_neural_tube_formation	43	1	3.966408	-0.649120	271	146.535930	233.29	320.044070	0.860849
GO:0001894_tissue_homeostasis	43	1	3.966408	-0.649120	271	146.535930	233.29	320.044070	0.860849
GO:0010001_glial_cell_differentiation	43	1	3.966408	-0.649120	271	146.535930	233.29	320.044070	0.860849
GO:0031098_stress-activated_protein_kinase_signaling_pathway	43	1	3.966408	-0.649120	271	146.535930	233.29	320.044070	0.860849
GO:0042592_homeostatic_process	419	4	1.628215	-0.644007	272	146.929520	233.72	320.510480	0.859265
GO:0031327_negative_regulation_of_cellular_biosynthetic_process	282	3	1.814421	-0.643599	273	147.007092	233.84	320.672908	0.856557
GO:0000902_cell_morphogenesis	283	3	1.808009	-0.640602	274	147.141913	234.14	321.138087	0.854526
GO:0048593_camera-type_eye_morphogenesis	44	1	3.876263	-0.640322	275	150.361544	238.47	326.578456	0.867164
GO:0022402_cell_cycle_process	155	2	2.200717	-0.638304	276	150.532275	238.77	327.007725	0.865109
GO:0009890_negative_regulation_of_biosynthetic_process	284	3	1.801643	-0.637621	277	150.672802	238.98	327.287198	0.862744
GO:0009058_biosynthetic_process	1175	9	1.306383	-0.633427	278	150.876078	239.36	327.843922	0.861007
GO:0009790_embryonic_development	567	5	1.504017	-0.633162	279	151.101079	239.54	327.978921	0.858566
GO:0001838_embryonic_epithelial_tube_formation	45	1	3.790123	-0.631748	280	152.026629	240.87	329.713371	0.860250
GO:0006396_RNA_processing	47	1	3.628842	-0.615230	283	156.722448	247.14	337.557552	0.873286
GO:0045087_innate_immune_response	47	1	3.628842	-0.615230	283	156.722448	247.14	337.557552	0.873286
GO:0048871_multicellular_organismal_homeostasis	47	1	3.628842	-0.615230	283	156.722448	247.14	337.557552	0.873286
GO:0032269_negative_regulation_of_cellular_protein_metabolic_process	48	1	3.553241	-0.607268	284	158.083929	249.13	340.176071	0.877218
GO:0042110_T_cell_activation	163	2	2.092706	-0.606384	285	158.526626	249.64	340.753374	0.875930
GO:0040011_locomotion	295	3	1.734463	-0.605854	286	159.000312	250.28	341.559688	0.875105
GO:0006725_cellular_aromatic_compound_metabolic_process	49	1	3.480726	-0.599495	288	161.044321	253.06	345.075679	0.878681
GO:0034101_erythrocyte_homeostasis	49	1	3.480726	-0.599495	288	161.044321	253.06	345.075679	0.878681
GO:0006259_DNA_metabolic_process	165	2	2.067340	-0.598735	289	161.365325	253.57	345.774675	0.877405
GO:0043065_positive_regulation_of_apoptosis	166	2	2.054886	-0.594958	290	161.785275	254.0	346.214725	0.875862
GO:0007015_actin_filament_organization	50	1	3.411111	-0.591901	291	163.449353	256.14	348.830647	0.880206
GO:0010942_positive_regulation_of_cell_death	167	2	2.042582	-0.591213	294	163.952024	256.84	349.727976	0.873605
GO:0043068_positive_regulation_of_programmed_cell_death	167	2	2.042582	-0.591213	294	163.952024	256.84	349.727976	0.873605
GO:0051049_regulation_of_transport	167	2	2.042582	-0.591213	294	163.952024	256.84	349.727976	0.873605
GO:0006520_cellular_amino_acid_metabolic_process	51	1	3.344227	-0.584480	299	166.709990	259.94	353.170010	0.869365
GO:0032583_regulation_of_gene-specific_transcription	51	1	3.344227	-0.584480	299	166.709990	259.94	353.170010	0.869365
GO:0032880_regulation_of_protein_localization	51	1	3.344227	-0.584480	299	166.709990	259.94	353.170010	0.869365
GO:0043408_regulation_of_MAPKKK_cascade	51	1	3.344227	-0.584480	299	166.709990	259.94	353.170010	0.869365
GO:0044106_cellular_amine_metabolic_process	51	1	3.344227	-0.584480	299	166.709990	259.94	353.170010	0.869365
GO:0051246_regulation_of_protein_metabolic_process	170	2	2.006536	-0.580158	300	166.903947	260.55	354.196053	0.868500
GO:0032989_cellular_component_morphogenesis	307	3	1.666667	-0.573224	301	168.838717	263.23	357.621283	0.874518
GO:0051179_localization	1058	8	1.289645	-0.572893	302	169.323634	263.82	358.316366	0.873576
GO:0006576_biogenic_amine_metabolic_process	53	1	3.218029	-0.570129	305	171.292962	266.02	360.747038	0.872197
GO:0051248_negative_regulation_of_protein_metabolic_process	53	1	3.218029	-0.570129	305	171.292962	266.02	360.747038	0.872197
GO:0055085_transmembrane_transport	53	1	3.218029	-0.570129	305	171.292962	266.02	360.747038	0.872197
GO:0010467_gene_expression	905	7	1.319214	-0.568027	306	171.894837	266.8	361.705163	0.871895
GO:0016310_phosphorylation	309	3	1.655879	-0.567979	307	172.065629	266.99	361.914371	0.869674
GO:0006164_purine_nucleotide_biosynthetic_process	54	1	3.158436	-0.563187	310	173.939073	269.05	364.160927	0.867903
GO:0006412_translation	54	1	3.158436	-0.563187	310	173.939073	269.05	364.160927	0.867903
GO:0044271_nitrogen_compound_biosynthetic_process	54	1	3.158436	-0.563187	310	173.939073	269.05	364.160927	0.867903
GO:0000122_negative_regulation_of_transcription_from_RNA_polymerase_II_promoter	175	2	1.949206	-0.562321	311	174.494954	269.71	364.925046	0.867235
GO:0006873_cellular_ion_homeostasis	176	2	1.938131	-0.558838	312	174.976002	270.33	365.683998	0.866442
GO:0006310_DNA_recombination	55	1	3.101010	-0.556394	315	176.378339	272.07	367.761661	0.863714
GO:0007126_meiosis	55	1	3.101010	-0.556394	315	176.378339	272.07	367.761661	0.863714
GO:0051327_M_phase_of_meiotic_cell_cycle	55	1	3.101010	-0.556394	315	176.378339	272.07	367.761661	0.863714
GO:0007165_signal_transduction	915	7	1.304797	-0.552472	316	176.745446	272.55	368.354554	0.862500
GO:0006790_sulfur_metabolic_process	56	1	3.045635	-0.549742	319	178.710017	275.01	371.309983	0.862100
GO:0050678_regulation_of_epithelial_cell_proliferation	56	1	3.045635	-0.549742	319	178.710017	275.01	371.309983	0.862100
GO:0051321_meiotic_cell_cycle	56	1	3.045635	-0.549742	319	178.710017	275.01	371.309983	0.862100
GO:0000226_microtubule_cytoskeleton_organization	57	1	2.992203	-0.543229	320	182.640446	278.97	375.299554	0.871781
GO:0055082_cellular_chemical_homeostasis	181	2	1.884592	-0.541834	321	183.051488	279.39	375.728512	0.870374
GO:0033043_regulation_of_organelle_organization	58	1	2.940613	-0.536847	322	184.076307	280.73	377.383693	0.871832
GO:0080090_regulation_of_primary_metabolic_process	926	7	1.289297	-0.535786	323	184.122260	280.81	377.497740	0.869381
GO:0048469_cell_maturation	59	1	2.890772	-0.530594	325	185.506505	282.61	379.713495	0.869569
GO:0050870_positive_regulation_of_T_cell_activation	59	1	2.890772	-0.530594	325	185.506505	282.61	379.713495	0.869569
GO:0048523_negative_regulation_of_cellular_process	774	6	1.322136	-0.530057	326	185.598292	282.79	379.981708	0.867454
GO:0007010_cytoskeleton_organization	185	2	1.843844	-0.528701	327	185.893712	283.31	380.726288	0.866391
GO:0060255_regulation_of_macromolecule_metabolic_process	936	7	1.275522	-0.520995	328	187.080234	284.92	382.759766	0.868659
GO:0007154_cell_communication	1096	8	1.244931	-0.518607	329	187.355121	285.23	383.104879	0.866960
GO:0032270_positive_regulation_of_cellular_protein_metabolic_process	61	1	2.795993	-0.518455	330	188.522580	286.69	384.857420	0.868758
GO:0006928_cell_motion	330	3	1.550505	-0.516004	332	189.065520	287.37	385.674480	0.865572
GO:0051674_localization_of_cell	330	3	1.550505	-0.516004	332	189.065520	287.37	385.674480	0.865572
GO:0030855_epithelial_cell_differentiation	62	1	2.750896	-0.512562	333	191.353049	290.37	389.386951	0.871982
GO:0009165_nucleotide_biosynthetic_process	63	1	2.707231	-0.506780	334	192.858730	292.18	391.501270	0.874790
GO:0042060_wound_healing	64	1	2.664931	-0.501106	335	193.992177	293.73	393.467823	0.876806
GO:0007507_heart_development	195	2	1.749288	-0.497572	337	194.843110	294.88	394.916890	0.875015
GO:0019725_cellular_homeostasis	195	2	1.749288	-0.497572	337	194.843110	294.88	394.916890	0.875015
GO:0006793_phosphorus_metabolic_process	340	3	1.504902	-0.493101	339	196.423372	296.68	396.936628	0.875162
GO:0006796_phosphate_metabolic_process	340	3	1.504902	-0.493101	339	196.423372	296.68	396.936628	0.875162
GO:0050801_ion_homeostasis	197	2	1.731528	-0.491622	340	196.661768	297.01	397.358232	0.873559
GO:0007179_transforming_growth_factor_beta_receptor_signaling_pathway	66	1	2.584175	-0.490071	343	198.109428	298.59	399.070572	0.870525
GO:0031589_cell-substrate_adhesion	66	1	2.584175	-0.490071	343	198.109428	298.59	399.070572	0.870525
GO:0051130_positive_regulation_of_cellular_component_organization	66	1	2.584175	-0.490071	343	198.109428	298.59	399.070572	0.870525
GO:0002009_morphogenesis_of_an_epithelium	198	2	1.722783	-0.488680	345	198.654116	299.2	399.745884	0.867246
GO:0060429_epithelium_development	198	2	1.722783	-0.488680	345	198.654116	299.2	399.745884	0.867246
GO:0000904_cell_morphogenesis_involved_in_differentiation	199	2	1.714126	-0.485760	346	198.952012	299.51	400.067988	0.865636
GO:0009791_post-embryonic_development	67	1	2.545605	-0.484703	348	200.223648	301.01	401.796352	0.864971
GO:0051247_positive_regulation_of_protein_metabolic_process	67	1	2.545605	-0.484703	348	200.223648	301.01	401.796352	0.864971
GO:0034961_cellular_biopolymer_biosynthetic_process	804	6	1.272803	-0.483915	349	200.298588	301.14	401.981412	0.862865
GO:0016043_cellular_component_organization	964	7	1.238474	-0.481420	350	200.524564	301.39	402.255436	0.861114
GO:0043284_biopolymer_biosynthetic_process	807	6	1.268071	-0.479504	351	200.792025	301.75	402.707975	0.859687
GO:0001932_regulation_of_protein_amino_acid_phosphorylation	69	1	2.471820	-0.474251	353	202.978703	304.7	406.421297	0.863173
GO:0006816_calcium_ion_transport	69	1	2.471820	-0.474251	353	202.978703	304.7	406.421297	0.863173
GO:0048468_cell_development	654	5	1.303942	-0.474023	354	203.116531	304.88	406.643469	0.861243
GO:0019538_protein_metabolic_process	655	5	1.301951	-0.472435	355	203.289698	305.05	406.810302	0.859296
GO:0048592_eye_morphogenesis	70	1	2.436508	-0.469162	357	204.413430	306.57	408.726570	0.858739
GO:0070838_divalent_metal_ion_transport	70	1	2.436508	-0.469162	357	204.413430	306.57	408.726570	0.858739
GO:0016070_RNA_metabolic_process	658	5	1.296015	-0.467699	358	205.098726	307.33	409.561274	0.858464
GO:0016331_morphogenesis_of_embryonic_epithelium	71	1	2.402191	-0.464161	359	206.479797	309.08	411.680203	0.860947
GO:0016568_chromatin_modification	72	1	2.368827	-0.459244	363	209.514295	312.69	415.865705	0.861405
GO:0021915_neural_tube_development	72	1	2.368827	-0.459244	363	209.514295	312.69	415.865705	0.861405
GO:0042098_T_cell_proliferation	72	1	2.368827	-0.459244	363	209.514295	312.69	415.865705	0.861405
GO:0050673_epithelial_cell_proliferation	72	1	2.368827	-0.459244	363	209.514295	312.69	415.865705	0.861405
GO:0006163_purine_nucleotide_metabolic_process	73	1	2.336377	-0.454411	365	210.974915	314.43	417.885085	0.861452
GO:0051336_regulation_of_hydrolase_activity	73	1	2.336377	-0.454411	365	210.974915	314.43	417.885085	0.861452
GO:0035295_tube_development	212	2	1.609015	-0.449662	366	211.656856	315.22	418.783144	0.861257
GO:0009416_response_to_light_stimulus	74	1	2.304805	-0.449657	367	212.075638	315.76	419.444362	0.860381
GO:0044249_cellular_biosynthetic_process	1150	8	1.186473	-0.448808	368	212.171368	315.88	419.588632	0.858370
GO:0003008_system_process	516	4	1.322136	-0.445528	369	212.725880	316.4	420.074120	0.857453
GO:0034621_cellular_macromolecular_complex_subunit_organization	76	1	2.244152	-0.440384	370	215.494450	319.58	423.665550	0.863730
GO:0045449_regulation_of_transcription	676	5	1.261506	-0.440191	371	215.756109	319.83	423.903891	0.862075
GO:0010033_response_to_organic_substance	216	2	1.579218	-0.439213	372	215.937130	320.06	424.182870	0.860376
GO:0051251_positive_regulation_of_lymphocyte_activation	78	1	2.186610	-0.431407	373	219.096037	323.75	428.403963	0.867962
GO:0009888_tissue_development	525	4	1.299471	-0.430536	374	219.342801	324.1	428.857199	0.866578
GO:0015674_di-__tri-valent_inorganic_cation_transport	79	1	2.158931	-0.427025	375	220.152482	325.22	430.287518	0.867253
GO:0021700_developmental_maturation	81	1	2.105624	-0.418465	376	222.053008	327.71	433.366992	0.871569
GO:0031323_regulation_of_cellular_metabolic_process	1015	7	1.176245	-0.415865	377	222.163654	327.86	433.556346	0.869655
GO:0065008_regulation_of_biological_quality	693	5	1.230560	-0.415585	378	222.307699	328.02	433.732301	0.867778
GO:0002696_positive_regulation_of_leukocyte_activation	82	1	2.079946	-0.414284	381	223.523111	329.65	435.776889	0.865223
GO:0010627_regulation_of_protein_kinase_cascade	82	1	2.079946	-0.414284	381	223.523111	329.65	435.776889	0.865223
GO:0045664_regulation_of_neuron_differentiation	82	1	2.079946	-0.414284	381	223.523111	329.65	435.776889	0.865223
GO:0007017_microtubule-based_process	83	1	2.054886	-0.410166	383	225.384275	331.66	437.935725	0.865953
GO:0050867_positive_regulation_of_cell_activation	83	1	2.054886	-0.410166	383	225.384275	331.66	437.935725	0.865953
GO:0048519_negative_regulation_of_biological_process	859	6	1.191308	-0.408455	384	226.031064	332.49	438.948936	0.865859
GO:0007167_enzyme_linked_receptor_protein_signaling_pathway	229	2	1.489568	-0.407191	385	226.302338	332.79	439.277662	0.864390
GO:0043687_post-translational_protein_modification	384	3	1.332465	-0.404481	386	227.045977	333.66	440.274023	0.864404
GO:0006350_transcription	701	5	1.216516	-0.404446	387	227.280929	333.9	440.519071	0.862791
GO:0002449_lymphocyte_mediated_immunity	85	1	2.006536	-0.402115	388	228.241290	335.16	442.078710	0.863814
GO:0034641_cellular_nitrogen_compound_metabolic_process	86	1	1.983204	-0.398179	389	230.599908	337.94	445.280092	0.868740
GO:0007178_transmembrane_receptor_protein_serine_threonine_kinase_signaling_pathway	87	1	1.960409	-0.394301	390	233.639456	341.39	449.140544	0.875359
GO:0050863_regulation_of_T_cell_activation	88	1	1.938131	-0.390479	391	234.994879	343.1	451.205121	0.877494
GO:0048699_generation_of_neurons	396	3	1.292088	-0.383330	392	236.022765	344.18	452.337235	0.878010
GO:0035264_multicellular_organism_growth	90	1	1.895062	-0.382999	393	237.231550	345.48	453.728450	0.879084
GO:0006810_transport	718	5	1.187713	-0.381673	394	237.351056	345.64	453.928944	0.877259
GO:0002443_leukocyte_mediated_immunity	91	1	1.874237	-0.379338	396	238.202154	346.72	455.237846	0.875556
GO:0031399_regulation_of_protein_modification_process	91	1	1.874237	-0.379338	396	238.202154	346.72	455.237846	0.875556
GO:0009719_response_to_endogenous_stimulus	92	1	1.853865	-0.375729	397	239.106741	347.88	456.653259	0.876272
GO:0006753_nucleoside_phosphate_metabolic_process	94	1	1.814421	-0.368660	400	242.383302	351.51	460.636698	0.878775
GO:0008610_lipid_biosynthetic_process	94	1	1.814421	-0.368660	400	242.383302	351.51	460.636698	0.878775
GO:0009117_nucleotide_metabolic_process	94	1	1.814421	-0.368660	400	242.383302	351.51	460.636698	0.878775
GO:0051234_establishment_of_localization	729	5	1.169791	-0.367563	401	242.498046	351.69	460.881954	0.877032
GO:0032879_regulation_of_localization	248	2	1.375448	-0.365166	402	243.555188	353.13	462.704812	0.878433
GO:0060249_anatomical_structure_homeostasis	96	1	1.776620	-0.361784	403	245.800146	355.33	464.859854	0.881712
GO:0042221_response_to_chemical_stimulus	409	3	1.251019	-0.361698	404	246.035821	355.51	464.984179	0.879975
GO:0060341_regulation_of_cellular_localization	97	1	1.758305	-0.358416	405	247.532668	357.21	466.887332	0.882000
GO:0034645_cellular_macromolecule_biosynthetic_process	901	6	1.135775	-0.357955	406	247.731721	357.4	467.068279	0.880296
GO:0006355_regulation_of_transcription__DNA-dependent	575	4	1.186473	-0.355708	407	248.118614	357.87	467.621386	0.879287
GO:0009314_response_to_radiation	98	1	1.740363	-0.355092	408	249.303384	359.11	468.916616	0.880172
GO:0048878_chemical_homeostasis	254	2	1.342957	-0.352946	409	250.099636	359.94	469.780364	0.880049
GO:0001817_regulation_of_cytokine_production	99	1	1.722783	-0.351813	411	251.531703	361.53	471.528297	0.879635
GO:0060562_epithelial_tube_morphogenesis	99	1	1.722783	-0.351813	411	251.531703	361.53	471.528297	0.879635
GO:0009966_regulation_of_signal_transduction	256	2	1.332465	-0.348976	412	251.917132	361.96	472.002868	0.878544
GO:0010556_regulation_of_macromolecule_biosynthetic_process	745	5	1.144668	-0.347877	413	252.386606	362.5	472.613394	0.877724
GO:0009059_macromolecule_biosynthetic_process	910	6	1.124542	-0.347866	414	252.615863	362.74	472.864137	0.876184
GO:0030036_actin_cytoskeleton_organization	102	1	1.672113	-0.342232	415	254.133335	364.29	474.446665	0.877807
GO:0022008_neurogenesis	423	3	1.209614	-0.339790	416	254.350831	364.47	474.589169	0.876130
GO:0009968_negative_regulation_of_signal_transduction	103	1	1.655879	-0.339121	417	255.589942	365.85	476.110058	0.877338
GO:0050767_regulation_of_neurogenesis	104	1	1.639957	-0.336050	418	257.060779	367.57	478.079221	0.879354
GO:0051252_regulation_of_RNA_metabolic_process	590	4	1.156309	-0.335793	419	257.217218	367.74	478.262782	0.877661
GO:0019222_regulation_of_metabolic_process	1088	7	1.097324	-0.335168	420	257.663282	368.19	478.716718	0.876643
GO:0019219_regulation_of_nucleobase__nucleoside__nucleotide_and_nucleic_acid_metabolic_process	757	5	1.126523	-0.333740	421	258.140527	368.72	479.299473	0.875819
GO:0006351_transcription__DNA-dependent	594	4	1.148522	-0.330663	422	258.952806	369.62	480.287194	0.875877
GO:0032774_RNA_biosynthetic_process	595	4	1.146592	-0.329392	423	259.587549	370.34	481.092451	0.875508
GO:0007166_cell_surface_receptor_linked_signal_transduction	597	4	1.142751	-0.326864	424	260.192182	371.06	481.927818	0.875142
GO:0010604_positive_regulation_of_macromolecule_metabolic_process	433	3	1.181678	-0.324967	425	260.777655	371.67	482.562345	0.874518
GO:0051240_positive_regulation_of_multicellular_organismal_process	108	1	1.579218	-0.324148	426	261.555979	372.5	483.444021	0.874413
GO:0030029_actin_filament-based_process	109	1	1.564730	-0.321265	427	262.326196	373.23	484.133804	0.874075
GO:0010648_negative_regulation_of_cell_communication	110	1	1.550505	-0.318418	429	263.981958	374.98	485.978042	0.874079
GO:0043010_camera-type_eye_development	110	1	1.550505	-0.318418	429	263.981958	374.98	485.978042	0.874079
GO:0051171_regulation_of_nitrogen_compound_metabolic_process	771	5	1.106067	-0.317897	430	264.184633	375.21	486.235367	0.872581
GO:0050896_response_to_stimulus	1107	7	1.078490	-0.316453	431	264.581692	375.71	486.838308	0.871717
GO:0006464_protein_modification_process	439	3	1.165528	-0.316386	432	264.743100	375.97	487.196900	0.870301
GO:0051249_regulation_of_lymphocyte_activation	112	1	1.522817	-0.312827	433	266.181758	377.64	489.098242	0.872148
GO:0031325_positive_regulation_of_cellular_metabolic_process	442	3	1.157617	-0.312182	434	266.546009	378.06	489.573991	0.871106
GO:0010468_regulation_of_gene_expression	778	5	1.096115	-0.310230	435	267.073792	378.54	490.006208	0.870207
GO:0048646_anatomical_structure_formation_involved_in_morphogenesis	277	2	1.231448	-0.310190	436	267.632876	379.14	490.647124	0.869587
GO:0040008_regulation_of_growth	113	1	1.509341	-0.310082	437	268.231455	379.87	491.508545	0.869268
GO:0000165_MAPKKK_cascade	114	1	1.496101	-0.307370	439	269.345815	381.14	492.934185	0.868200
GO:0009607_response_to_biotic_stimulus	114	1	1.496101	-0.307370	439	269.345815	381.14	492.934185	0.868200
GO:0065009_regulation_of_molecular_function	279	2	1.222620	-0.306753	440	269.865842	381.7	493.534158	0.867500
GO:0010926_anatomical_structure_formation	447	3	1.144668	-0.305297	441	270.134280	382.0	493.865720	0.866213
GO:0046483_heterocycle_metabolic_process	116	1	1.470307	-0.302043	443	271.953136	384.1	496.246864	0.867043
GO:0080134_regulation_of_response_to_stress	116	1	1.470307	-0.302043	443	271.953136	384.1	496.246864	0.867043
GO:0043933_macromolecular_complex_subunit_organization	117	1	1.457740	-0.299426	444	273.102007	385.44	497.777993	0.868108
GO:0009653_anatomical_structure_morphogenesis	958	6	1.068198	-0.298078	445	273.525288	385.88	498.234712	0.867146
GO:0007399_nervous_system_development	621	4	1.098587	-0.297908	446	273.802214	386.14	498.477786	0.865785
GO:0051960_regulation_of_nervous_system_development	118	1	1.445386	-0.296841	447	274.584016	387.0	499.415984	0.865772
GO:0007417_central_nervous_system_development	287	2	1.188540	-0.293421	448	275.711833	388.24	500.768167	0.866607
GO:0014706_striated_muscle_tissue_development	120	1	1.421296	-0.291759	449	276.080789	388.75	501.419211	0.865813
GO:0009893_positive_regulation_of_metabolic_process	458	3	1.117176	-0.290679	451	276.605858	389.3	501.994142	0.863193
GO:0043412_biopolymer_modification	458	3	1.117176	-0.290679	451	276.605858	389.3	501.994142	0.863193
GO:0002694_regulation_of_leukocyte_activation	121	1	1.409550	-0.289262	455	278.114464	390.77	503.425536	0.858835
GO:0006917_induction_of_apoptosis	121	1	1.409550	-0.289262	455	278.114464	390.77	503.425536	0.858835
GO:0012502_induction_of_programmed_cell_death	121	1	1.409550	-0.289262	455	278.114464	390.77	503.425536	0.858835
GO:0051726_regulation_of_cell_cycle	121	1	1.409550	-0.289262	455	278.114464	390.77	503.425536	0.858835
GO:0001816_cytokine_production	122	1	1.397996	-0.286794	460	280.182560	393.08	505.977440	0.854522
GO:0002252_immune_effector_process	122	1	1.397996	-0.286794	460	280.182560	393.08	505.977440	0.854522
GO:0030001_metal_ion_transport	122	1	1.397996	-0.286794	460	280.182560	393.08	505.977440	0.854522
GO:0050865_regulation_of_cell_activation	122	1	1.397996	-0.286794	460	280.182560	393.08	505.977440	0.854522
GO:0060284_regulation_of_cell_development	122	1	1.397996	-0.286794	460	280.182560	393.08	505.977440	0.854522
GO:0031326_regulation_of_cellular_biosynthetic_process	812	5	1.050219	-0.275275	461	283.497155	396.64	509.782845	0.860390
GO:0009887_organ_morphogenesis	642	4	1.062651	-0.274549	462	284.017199	397.14	510.262801	0.859610
GO:0045597_positive_regulation_of_cell_differentiation	128	1	1.332465	-0.272559	464	284.928481	398.18	511.431519	0.858147
GO:0060537_muscle_tissue_development	128	1	1.332465	-0.272559	464	284.928481	398.18	511.431519	0.858147
GO:0009889_regulation_of_biosynthetic_process	815	5	1.046353	-0.272364	465	285.190908	398.46	511.729092	0.856903
GO:0044057_regulation_of_system_process	133	1	1.282373	-0.261402	466	288.878658	402.12	515.361342	0.862918
GO:0001654_eye_development	136	1	1.254085	-0.254993	467	291.605208	404.99	518.374792	0.867216
GO:0007169_transmembrane_receptor_protein_tyrosine_kinase_signaling_pathway	139	1	1.227018	-0.248786	468	292.985034	406.47	519.954966	0.868526
GO:0035239_tube_morphogenesis	143	1	1.192696	-0.240809	469	294.709132	408.38	522.050868	0.870746
GO:0045596_negative_regulation_of_cell_differentiation	144	1	1.184414	-0.238866	470	295.584214	409.35	523.115786	0.870957
GO:0006812_cation_transport	146	1	1.168189	-0.235039	471	297.082647	410.8	524.517353	0.872187
GO:0010646_regulation_of_cell_communication	330	2	1.033670	-0.231711	472	298.448690	412.31	526.171310	0.873538
GO:0002684_positive_regulation_of_immune_system_process	148	1	1.152402	-0.231290	474	299.218332	413.04	526.861668	0.871392
GO:0043085_positive_regulation_of_catalytic_activity	148	1	1.152402	-0.231290	474	299.218332	413.04	526.861668	0.871392
GO:0007517_muscle_organ_development	153	1	1.114742	-0.222241	475	301.827764	415.82	529.812236	0.875411
GO:0045941_positive_regulation_of_transcription	338	2	1.009204	-0.221838	476	302.026673	416.0	529.973327	0.873950
GO:0050793_regulation_of_developmental_process	703	4	0.970444	-0.215911	477	305.138939	419.16	533.181061	0.878742
GO:0007409_axonogenesis	158	1	1.079466	-0.213629	479	306.830838	420.92	535.009162	0.878747
GO:0048514_blood_vessel_morphogenesis	158	1	1.079466	-0.213629	479	306.830838	420.92	535.009162	0.878747
GO:0010628_positive_regulation_of_gene_expression	346	2	0.985870	-0.212405	480	307.206338	421.3	535.393662	0.877708
GO:0051128_regulation_of_cellular_component_organization	160	1	1.065972	-0.210301	481	307.651833	421.79	535.928167	0.876902
GO:0009628_response_to_abiotic_stimulus	162	1	1.052812	-0.207036	482	308.659824	422.8	536.940176	0.877178
GO:0045935_positive_regulation_of_nucleobase__nucleoside__nucleotide_and_nucleic_acid_metabolic_process	352	2	0.969066	-0.205605	483	309.019968	423.15	537.280032	0.876087
GO:0042325_regulation_of_phosphorylation	164	1	1.039973	-0.203834	484	310.222037	424.41	538.597963	0.876880
GO:0019220_regulation_of_phosphate_metabolic_process	165	1	1.033670	-0.202255	486	311.623667	425.86	540.096333	0.876255
GO:0051174_regulation_of_phosphorus_metabolic_process	165	1	1.033670	-0.202255	486	311.623667	425.86	540.096333	0.876255
GO:0030182_neuron_differentiation	356	2	0.958177	-0.201197	487	311.962538	426.19	540.417462	0.875133
GO:0042981_regulation_of_apoptosis	360	2	0.947531	-0.196887	488	314.152064	428.31	542.467936	0.877684
GO:0051173_positive_regulation_of_nitrogen_compound_metabolic_process	361	2	0.944906	-0.195824	489	314.572758	428.73	542.887242	0.876748
GO:0048812_neuron_projection_morphogenesis	170	1	1.003268	-0.194582	490	315.530056	429.77	544.009944	0.877082
GO:0010941_regulation_of_cell_death	365	2	0.934551	-0.191632	492	317.122559	431.37	545.617441	0.876768
GO:0043067_regulation_of_programmed_cell_death	365	2	0.934551	-0.191632	492	317.122559	431.37	545.617441	0.876768
GO:0007600_sensory_perception	172	1	0.991602	-0.191612	494	317.957086	432.14	546.322914	0.874777
GO:0009611_response_to_wounding	172	1	0.991602	-0.191612	494	317.957086	432.14	546.322914	0.874777
GO:0044093_positive_regulation_of_molecular_function	173	1	0.985870	-0.190148	496	319.025339	433.31	547.594661	0.873609
GO:0048667_cell_morphogenesis_involved_in_neuron_differentiation	173	1	0.985870	-0.190148	496	319.025339	433.31	547.594661	0.873609
GO:0048858_cell_projection_morphogenesis	176	1	0.969066	-0.185834	497	322.690669	437.07	551.449331	0.879416
GO:0010557_positive_regulation_of_macromolecule_biosynthetic_process	371	2	0.919437	-0.185517	498	322.840731	437.27	551.699269	0.878052
GO:0019752_carboxylic_acid_metabolic_process	181	1	0.942296	-0.178903	500	326.592336	441.37	556.147664	0.882740
GO:0043436_oxoacid_metabolic_process	181	1	0.942296	-0.178903	500	326.592336	441.37	556.147664	0.882740
GO:0006082_organic_acid_metabolic_process	182	1	0.937118	-0.177554	501	327.386374	442.3	557.213626	0.882834
GO:0042180_cellular_ketone_metabolic_process	183	1	0.931998	-0.176217	502	327.839073	442.87	557.900927	0.882211
GO:0032990_cell_part_morphogenesis	184	1	0.926932	-0.174892	503	328.755997	443.82	558.884003	0.882346
GO:0006811_ion_transport	186	1	0.916965	-0.172277	506	331.039436	446.04	561.040564	0.881502
GO:0007155_cell_adhesion	186	1	0.916965	-0.172277	506	331.039436	446.04	561.040564	0.881502
GO:0022610_biological_adhesion	186	1	0.916965	-0.172277	506	331.039436	446.04	561.040564	0.881502
GO:0006952_defense_response	187	1	0.912062	-0.170987	507	331.616125	446.59	561.563875	0.880848
GO:0031328_positive_regulation_of_cellular_biosynthetic_process	387	2	0.881424	-0.170165	508	331.814023	446.81	561.805977	0.879547
GO:0009891_positive_regulation_of_biosynthetic_process	388	2	0.879152	-0.169249	509	332.338400	447.4	562.461600	0.878978
GO:0042127_regulation_of_cell_proliferation	393	2	0.867967	-0.164746	510	333.270656	448.34	563.409344	0.879098
GO:0051239_regulation_of_multicellular_organismal_process	587	3	0.871664	-0.162646	511	333.858030	448.8	563.741970	0.878278
GO:0031175_neuron_projection_development	197	1	0.865764	-0.158692	512	338.299153	452.97	567.640847	0.884707
GO:0001568_blood_vessel_development	203	1	0.840175	-0.151809	513	341.506433	455.93	570.353567	0.888752
GO:0022607_cellular_component_assembly	204	1	0.836057	-0.150696	514	342.106715	456.57	571.033285	0.888268
GO:0006955_immune_response	205	1	0.831978	-0.149592	516	342.976300	457.33	571.683700	0.886298
GO:0007243_protein_kinase_cascade	205	1	0.831978	-0.149592	516	342.976300	457.33	571.683700	0.886298
GO:0001944_vasculature_development	208	1	0.819979	-0.146336	518	344.022730	458.26	572.497270	0.884672
GO:0008284_positive_regulation_of_cell_proliferation	208	1	0.819979	-0.146336	518	344.022730	458.26	572.497270	0.884672
GO:0032502_developmental_process	2060	11	0.910734	-0.137818	519	346.619221	460.83	575.040779	0.887919
GO:0006915_apoptosis	427	2	0.798855	-0.137160	520	346.885508	461.06	575.234492	0.886654
GO:0048583_regulation_of_response_to_stimulus	217	1	0.785970	-0.137044	521	347.714398	461.82	575.925602	0.886411
GO:0007423_sensory_organ_development	219	1	0.778792	-0.135072	522	349.263640	463.18	577.096360	0.887318
GO:0012501_programmed_cell_death	433	2	0.787785	-0.132795	523	350.523322	464.31	578.096678	0.887782
GO:0006357_regulation_of_transcription_from_RNA_polymerase_II_promoter	435	2	0.784163	-0.131371	524	350.684770	464.53	578.375230	0.886508
GO:0002682_regulation_of_immune_system_process	228	1	0.748051	-0.126583	525	352.793009	466.27	579.746991	0.888133
GO:0006366_transcription_from_RNA_polymerase_II_promoter	444	2	0.768268	-0.125146	527	354.206123	467.68	581.153877	0.887438
GO:0008219_cell_death	444	2	0.768268	-0.125146	527	354.206123	467.68	581.153877	0.887438
GO:0050790_regulation_of_catalytic_activity	233	1	0.731998	-0.122127	529	355.626257	469.02	582.413743	0.886616
GO:0050890_cognition	233	1	0.731998	-0.122127	529	355.626257	469.02	582.413743	0.886616
GO:0016265_death	450	2	0.758025	-0.121159	530	356.507988	469.85	583.192012	0.886509
GO:0044085_cellular_component_biogenesis	237	1	0.719644	-0.118688	531	358.308600	471.5	584.691400	0.887947
GO:0007275_multicellular_organismal_development	1760	9	0.872159	-0.117856	532	358.538194	471.68	584.821806	0.886617
GO:0030154_cell_differentiation	1060	5	0.804507	-0.108387	533	361.300209	474.29	587.279791	0.889850
GO:0048731_system_development	1609	8	0.848008	-0.107637	534	362.187041	475.01	587.832959	0.889532
GO:0007267_cell-cell_signaling	252	1	0.676808	-0.106713	535	362.954999	475.64	588.325001	0.889047
GO:0030097_hemopoiesis	253	1	0.674133	-0.105964	536	363.862367	476.38	588.897633	0.888769
GO:0048666_neuron_development	262	1	0.650975	-0.099470	537	366.816040	479.01	591.203960	0.892011
GO:0030030_cell_projection_organization	263	1	0.648500	-0.098775	538	367.463205	479.67	591.876795	0.891580
GO:0032501_multicellular_organismal_process	2183	11	0.859419	-0.090143	539	372.119908	483.68	595.240092	0.897365
GO:0048534_hemopoietic_or_lymphoid_organ_development	277	1	0.615724	-0.089585	540	373.041445	484.45	595.858555	0.897130
GO:0048869_cellular_developmental_process	1113	5	0.766197	-0.087360	541	374.607656	485.8	596.992344	0.897967
GO:0006629_lipid_metabolic_process	285	1	0.598441	-0.084750	542	376.668325	487.59	598.511675	0.899613
GO:0048856_anatomical_structure_development	1688	8	0.808320	-0.080340	543	377.964460	488.63	599.295540	0.899871
GO:0002520_immune_system_development	295	1	0.578154	-0.079094	545	378.981194	489.57	600.158806	0.898294
GO:0045595_regulation_of_cell_differentiation	295	1	0.578154	-0.079094	545	378.981194	489.57	600.158806	0.898294
GO:0048598_embryonic_morphogenesis	299	1	0.570420	-0.076945	546	379.582648	490.04	600.497352	0.897509
GO:0045893_positive_regulation_of_transcription__DNA-dependent	306	1	0.557371	-0.073331	548	381.112071	491.43	601.747929	0.896770
GO:0051254_positive_regulation_of_RNA_metabolic_process	306	1	0.557371	-0.073331	548	381.112071	491.43	601.747929	0.896770
GO:0048513_organ_development	1365	6	0.749695	-0.067475	549	383.548039	493.47	603.391961	0.898852
GO:0051093_negative_regulation_of_developmental_process	331	1	0.515274	-0.061813	550	386.308424	495.84	605.371576	0.901527
GO:0009605_response_to_external_stimulus	339	1	0.503114	-0.058539	551	388.445938	497.59	606.734062	0.903067
GO:0050877_neurological_system_process	390	1	0.437322	-0.041458	552	398.911848	505.76	612.608152	0.916232
GO:0001708_cell_fate_specification	56	0	0.000000	-0.000000	559	426.809343	527.01	627.210657	0.942773
GO:0002683_negative_regulation_of_immune_system_process	56	0	0.000000	-0.000000	559	426.809343	527.01	627.210657	0.942773
GO:0002703_regulation_of_leukocyte_mediated_immunity	56	0	0.000000	-0.000000	559	426.809343	527.01	627.210657	0.942773
GO:0009187_cyclic_nucleotide_metabolic_process	56	0	0.000000	-0.000000	559	426.809343	527.01	627.210657	0.942773
GO:0042089_cytokine_biosynthetic_process	56	0	0.000000	-0.000000	559	426.809343	527.01	627.210657	0.942773
GO:0042107_cytokine_metabolic_process	56	0	0.000000	-0.000000	559	426.809343	527.01	627.210657	0.942773
GO:0046486_glycerolipid_metabolic_process	56	0	0.000000	-0.000000	559	426.809343	527.01	627.210657	0.942773
GO:0001783_B_cell_apoptosis	8	0	0.000000	-0.000000	680	555.612893	653.73	751.847107	0.961368
GO:0001893_maternal_placenta_development	8	0	0.000000	-0.000000	680	555.612893	653.73	751.847107	0.961368
GO:0001911_negative_regulation_of_leukocyte_mediated_cytotoxicity	8	0	0.000000	-0.000000	680	555.612893	653.73	751.847107	0.961368
GO:0001916_positive_regulation_of_T_cell_mediated_cytotoxicity	8	0	0.000000	-0.000000	680	555.612893	653.73	751.847107	0.961368
GO:0002065_columnar_cuboidal_epithelial_cell_differentiation	8	0	0.000000	-0.000000	680	555.612893	653.73	751.847107	0.961368
GO:0002320_lymphoid_progenitor_cell_differentiation	8	0	0.000000	-0.000000	680	555.612893	653.73	751.847107	0.961368
GO:0002438_acute_inflammatory_response_to_antigenic_stimulus	8	0	0.000000	-0.000000	680	555.612893	653.73	751.847107	0.961368
GO:0002524_hypersensitivity	8	0	0.000000	-0.000000	680	555.612893	653.73	751.847107	0.961368
GO:0002566_somatic_diversification_of_immune_receptors_via_somatic_mutation	8	0	0.000000	-0.000000	680	555.612893	653.73	751.847107	0.961368
GO:0002864_regulation_of_acute_inflammatory_response_to_antigenic_stimulus	8	0	0.000000	-0.000000	680	555.612893	653.73	751.847107	0.961368
GO:0002883_regulation_of_hypersensitivity	8	0	0.000000	-0.000000	680	555.612893	653.73	751.847107	0.961368
GO:0003081_regulation_of_systemic_arterial_blood_pressure_by_renin-angiotensin	8	0	0.000000	-0.000000	680	555.612893	653.73	751.847107	0.961368
GO:0006020_inositol_metabolic_process	8	0	0.000000	-0.000000	680	555.612893	653.73	751.847107	0.961368
GO:0006195_purine_nucleotide_catabolic_process	8	0	0.000000	-0.000000	680	555.612893	653.73	751.847107	0.961368
GO:0006284_base-excision_repair	8	0	0.000000	-0.000000	680	555.612893	653.73	751.847107	0.961368
GO:0006349_genetic_imprinting	8	0	0.000000	-0.000000	680	555.612893	653.73	751.847107	0.961368
GO:0006360_transcription_from_RNA_polymerase_I_promoter	8	0	0.000000	-0.000000	680	555.612893	653.73	751.847107	0.961368
GO:0006399_tRNA_metabolic_process	8	0	0.000000	-0.000000	680	555.612893	653.73	751.847107	0.961368
GO:0006493_protein_amino_acid_O-linked_glycosylation	8	0	0.000000	-0.000000	680	555.612893	653.73	751.847107	0.961368
GO:0006582_melanin_metabolic_process	8	0	0.000000	-0.000000	680	555.612893	653.73	751.847107	0.961368
GO:0006733_oxidoreduction_coenzyme_metabolic_process	8	0	0.000000	-0.000000	680	555.612893	653.73	751.847107	0.961368
GO:0006829_zinc_ion_transport	8	0	0.000000	-0.000000	680	555.612893	653.73	751.847107	0.961368
GO:0007009_plasma_membrane_organization	8	0	0.000000	-0.000000	680	555.612893	653.73	751.847107	0.961368
GO:0007098_centrosome_cycle	8	0	0.000000	-0.000000	680	555.612893	653.73	751.847107	0.961368
GO:0007131_reciprocal_meiotic_recombination	8	0	0.000000	-0.000000	680	555.612893	653.73	751.847107	0.961368
GO:0007141_male_meiosis_I	8	0	0.000000	-0.000000	680	555.612893	653.73	751.847107	0.961368
GO:0007625_grooming_behavior	8	0	0.000000	-0.000000	680	555.612893	653.73	751.847107	0.961368
GO:0008105_asymmetric_protein_localization	8	0	0.000000	-0.000000	680	555.612893	653.73	751.847107	0.961368
GO:0008593_regulation_of_Notch_signaling_pathway	8	0	0.000000	-0.000000	680	555.612893	653.73	751.847107	0.961368
GO:0009072_aromatic_amino_acid_family_metabolic_process	8	0	0.000000	-0.000000	680	555.612893	653.73	751.847107	0.961368
GO:0009144_purine_nucleoside_triphosphate_metabolic_process	8	0	0.000000	-0.000000	680	555.612893	653.73	751.847107	0.961368
GO:0009746_response_to_hexose_stimulus	8	0	0.000000	-0.000000	680	555.612893	653.73	751.847107	0.961368
GO:0009749_response_to_glucose_stimulus	8	0	0.000000	-0.000000	680	555.612893	653.73	751.847107	0.961368
GO:0014014_negative_regulation_of_gliogenesis	8	0	0.000000	-0.000000	680	555.612893	653.73	751.847107	0.961368
GO:0014046_dopamine_secretion	8	0	0.000000	-0.000000	680	555.612893	653.73	751.847107	0.961368
GO:0014059_regulation_of_dopamine_secretion	8	0	0.000000	-0.000000	680	555.612893	653.73	751.847107	0.961368
GO:0014065_phosphoinositide_3-kinase_cascade	8	0	0.000000	-0.000000	680	555.612893	653.73	751.847107	0.961368
GO:0015800_acidic_amino_acid_transport	8	0	0.000000	-0.000000	680	555.612893	653.73	751.847107	0.961368
GO:0015804_neutral_amino_acid_transport	8	0	0.000000	-0.000000	680	555.612893	653.73	751.847107	0.961368
GO:0016236_macroautophagy	8	0	0.000000	-0.000000	680	555.612893	653.73	751.847107	0.961368
GO:0016446_somatic_hypermutation_of_immunoglobulin_genes	8	0	0.000000	-0.000000	680	555.612893	653.73	751.847107	0.961368
GO:0018107_peptidyl-threonine_phosphorylation	8	0	0.000000	-0.000000	680	555.612893	653.73	751.847107	0.961368
GO:0018210_peptidyl-threonine_modification	8	0	0.000000	-0.000000	680	555.612893	653.73	751.847107	0.961368
GO:0018345_protein_palmitoylation	8	0	0.000000	-0.000000	680	555.612893	653.73	751.847107	0.961368
GO:0019229_regulation_of_vasoconstriction	8	0	0.000000	-0.000000	680	555.612893	653.73	751.847107	0.961368
GO:0019400_alditol_metabolic_process	8	0	0.000000	-0.000000	680	555.612893	653.73	751.847107	0.961368
GO:0021692_cerebellar_Purkinje_cell_layer_morphogenesis	8	0	0.000000	-0.000000	680	555.612893	653.73	751.847107	0.961368
GO:0021694_cerebellar_Purkinje_cell_layer_formation	8	0	0.000000	-0.000000	680	555.612893	653.73	751.847107	0.961368
GO:0021702_cerebellar_Purkinje_cell_differentiation	8	0	0.000000	-0.000000	680	555.612893	653.73	751.847107	0.961368
GO:0021781_glial_cell_fate_commitment	8	0	0.000000	-0.000000	680	555.612893	653.73	751.847107	0.961368
GO:0021799_cerebral_cortex_radially_oriented_cell_migration	8	0	0.000000	-0.000000	680	555.612893	653.73	751.847107	0.961368
GO:0030035_microspike_assembly	8	0	0.000000	-0.000000	680	555.612893	653.73	751.847107	0.961368
GO:0030193_regulation_of_blood_coagulation	8	0	0.000000	-0.000000	680	555.612893	653.73	751.847107	0.961368
GO:0030204_chondroitin_sulfate_metabolic_process	8	0	0.000000	-0.000000	680	555.612893	653.73	751.847107	0.961368
GO:0030500_regulation_of_bone_mineralization	8	0	0.000000	-0.000000	680	555.612893	653.73	751.847107	0.961368
GO:0030511_positive_regulation_of_transforming_growth_factor_beta_receptor_signaling_pathway	8	0	0.000000	-0.000000	680	555.612893	653.73	751.847107	0.961368
GO:0031102_neuron_projection_regeneration	8	0	0.000000	-0.000000	680	555.612893	653.73	751.847107	0.961368
GO:0031103_axon_regeneration	8	0	0.000000	-0.000000	680	555.612893	653.73	751.847107	0.961368
GO:0031111_negative_regulation_of_microtubule_polymerization_or_depolymerization	8	0	0.000000	-0.000000	680	555.612893	653.73	751.847107	0.961368
GO:0031123_RNA_3'-end_processing	8	0	0.000000	-0.000000	680	555.612893	653.73	751.847107	0.961368
GO:0031294_lymphocyte_costimulation	8	0	0.000000	-0.000000	680	555.612893	653.73	751.847107	0.961368
GO:0031295_T_cell_costimulation	8	0	0.000000	-0.000000	680	555.612893	653.73	751.847107	0.961368
GO:0031334_positive_regulation_of_protein_complex_assembly	8	0	0.000000	-0.000000	680	555.612893	653.73	751.847107	0.961368
GO:0031342_negative_regulation_of_cell_killing	8	0	0.000000	-0.000000	680	555.612893	653.73	751.847107	0.961368
GO:0031396_regulation_of_protein_ubiquitination	8	0	0.000000	-0.000000	680	555.612893	653.73	751.847107	0.961368
GO:0032094_response_to_food	8	0	0.000000	-0.000000	680	555.612893	653.73	751.847107	0.961368
GO:0032273_positive_regulation_of_protein_polymerization	8	0	0.000000	-0.000000	680	555.612893	653.73	751.847107	0.961368
GO:0032613_interleukin-10_production	8	0	0.000000	-0.000000	680	555.612893	653.73	751.847107	0.961368
GO:0033198_response_to_ATP	8	0	0.000000	-0.000000	680	555.612893	653.73	751.847107	0.961368
GO:0034284_response_to_monosaccharide_stimulus	8	0	0.000000	-0.000000	680	555.612893	653.73	751.847107	0.961368
GO:0034728_nucleosome_organization	8	0	0.000000	-0.000000	680	555.612893	653.73	751.847107	0.961368
GO:0035023_regulation_of_Rho_protein_signal_transduction	8	0	0.000000	-0.000000	680	555.612893	653.73	751.847107	0.961368
GO:0035112_genitalia_morphogenesis	8	0	0.000000	-0.000000	680	555.612893	653.73	751.847107	0.961368
GO:0040017_positive_regulation_of_locomotion	8	0	0.000000	-0.000000	680	555.612893	653.73	751.847107	0.961368
GO:0040034_regulation_of_development__heterochronic	8	0	0.000000	-0.000000	680	555.612893	653.73	751.847107	0.961368
GO:0042074_cell_migration_involved_in_gastrulation	8	0	0.000000	-0.000000	680	555.612893	653.73	751.847107	0.961368
GO:0042090_interleukin-12_biosynthetic_process	8	0	0.000000	-0.000000	680	555.612893	653.73	751.847107	0.961368
GO:0042092_T-helper_2_type_immune_response	8	0	0.000000	-0.000000	680	555.612893	653.73	751.847107	0.961368
GO:0042095_interferon-gamma_biosynthetic_process	8	0	0.000000	-0.000000	680	555.612893	653.73	751.847107	0.961368
GO:0042104_positive_regulation_of_activated_T_cell_proliferation	8	0	0.000000	-0.000000	680	555.612893	653.73	751.847107	0.961368
GO:0042226_interleukin-6_biosynthetic_process	8	0	0.000000	-0.000000	680	555.612893	653.73	751.847107	0.961368
GO:0042304_regulation_of_fatty_acid_biosynthetic_process	8	0	0.000000	-0.000000	680	555.612893	653.73	751.847107	0.961368
GO:0042423_catecholamine_biosynthetic_process	8	0	0.000000	-0.000000	680	555.612893	653.73	751.847107	0.961368
GO:0042771_DNA_damage_response__signal_transduction_by_p53_class_mediator_resulting_in_induction_of_apoptosis	8	0	0.000000	-0.000000	680	555.612893	653.73	751.847107	0.961368
GO:0043011_myeloid_dendritic_cell_differentiation	8	0	0.000000	-0.000000	680	555.612893	653.73	751.847107	0.961368
GO:0043368_positive_T_cell_selection	8	0	0.000000	-0.000000	680	555.612893	653.73	751.847107	0.961368
GO:0043370_regulation_of_CD4-positive__alpha_beta_T_cell_differentiation	8	0	0.000000	-0.000000	680	555.612893	653.73	751.847107	0.961368
GO:0043542_endothelial_cell_migration	8	0	0.000000	-0.000000	680	555.612893	653.73	751.847107	0.961368
GO:0043616_keratinocyte_proliferation	8	0	0.000000	-0.000000	680	555.612893	653.73	751.847107	0.961368
GO:0045075_regulation_of_interleukin-12_biosynthetic_process	8	0	0.000000	-0.000000	680	555.612893	653.73	751.847107	0.961368
GO:0045086_positive_regulation_of_interleukin-2_biosynthetic_process	8	0	0.000000	-0.000000	680	555.612893	653.73	751.847107	0.961368
GO:0045351_type_I_interferon_biosynthetic_process	8	0	0.000000	-0.000000	680	555.612893	653.73	751.847107	0.961368
GO:0045408_regulation_of_interleukin-6_biosynthetic_process	8	0	0.000000	-0.000000	680	555.612893	653.73	751.847107	0.961368
GO:0045429_positive_regulation_of_nitric_oxide_biosynthetic_process	8	0	0.000000	-0.000000	680	555.612893	653.73	751.847107	0.961368
GO:0045494_photoreceptor_cell_maintenance	8	0	0.000000	-0.000000	680	555.612893	653.73	751.847107	0.961368
GO:0045686_negative_regulation_of_glial_cell_differentiation	8	0	0.000000	-0.000000	680	555.612893	653.73	751.847107	0.961368
GO:0045910_negative_regulation_of_DNA_recombination	8	0	0.000000	-0.000000	680	555.612893	653.73	751.847107	0.961368
GO:0045921_positive_regulation_of_exocytosis	8	0	0.000000	-0.000000	680	555.612893	653.73	751.847107	0.961368
GO:0045932_negative_regulation_of_muscle_contraction	8	0	0.000000	-0.000000	680	555.612893	653.73	751.847107	0.961368
GO:0046470_phosphatidylcholine_metabolic_process	8	0	0.000000	-0.000000	680	555.612893	653.73	751.847107	0.961368
GO:0048266_behavioral_response_to_pain	8	0	0.000000	-0.000000	680	555.612893	653.73	751.847107	0.961368
GO:0048505_regulation_of_timing_of_cell_differentiation	8	0	0.000000	-0.000000	680	555.612893	653.73	751.847107	0.961368
GO:0048520_positive_regulation_of_behavior	8	0	0.000000	-0.000000	680	555.612893	653.73	751.847107	0.961368
GO:0048557_embryonic_digestive_tract_morphogenesis	8	0	0.000000	-0.000000	680	555.612893	653.73	751.847107	0.961368
GO:0048638_regulation_of_developmental_growth	8	0	0.000000	-0.000000	680	555.612893	653.73	751.847107	0.961368
GO:0048742_regulation_of_skeletal_muscle_fiber_development	8	0	0.000000	-0.000000	680	555.612893	653.73	751.847107	0.961368
GO:0050707_regulation_of_cytokine_secretion	8	0	0.000000	-0.000000	680	555.612893	653.73	751.847107	0.961368
GO:0050909_sensory_perception_of_taste	8	0	0.000000	-0.000000	680	555.612893	653.73	751.847107	0.961368
GO:0050920_regulation_of_chemotaxis	8	0	0.000000	-0.000000	680	555.612893	653.73	751.847107	0.961368
GO:0050921_positive_regulation_of_chemotaxis	8	0	0.000000	-0.000000	680	555.612893	653.73	751.847107	0.961368
GO:0050926_regulation_of_positive_chemotaxis	8	0	0.000000	-0.000000	680	555.612893	653.73	751.847107	0.961368
GO:0050927_positive_regulation_of_positive_chemotaxis	8	0	0.000000	-0.000000	680	555.612893	653.73	751.847107	0.961368
GO:0050930_induction_of_positive_chemotaxis	8	0	0.000000	-0.000000	680	555.612893	653.73	751.847107	0.961368
GO:0051181_cofactor_transport	8	0	0.000000	-0.000000	680	555.612893	653.73	751.847107	0.961368
GO:0060043_regulation_of_cardiac_muscle_cell_proliferation	8	0	0.000000	-0.000000	680	555.612893	653.73	751.847107	0.961368
GO:0060670_branching_involved_in_embryonic_placenta_morphogenesis	8	0	0.000000	-0.000000	680	555.612893	653.73	751.847107	0.961368
GO:0060712_spongiotrophoblast_layer_development	8	0	0.000000	-0.000000	680	555.612893	653.73	751.847107	0.961368
GO:0070167_regulation_of_biomineral_formation	8	0	0.000000	-0.000000	680	555.612893	653.73	751.847107	0.961368
GO:0070193_synaptonemal_complex_organization	8	0	0.000000	-0.000000	680	555.612893	653.73	751.847107	0.961368
GO:0070231_T_cell_apoptosis	8	0	0.000000	-0.000000	680	555.612893	653.73	751.847107	0.961368
GO:0070584_mitochondrion_morphogenesis	8	0	0.000000	-0.000000	680	555.612893	653.73	751.847107	0.961368
GO:0007626_locomotory_behavior	163	0	0.000000	-0.000000	681	556.644533	654.53	752.415467	0.961131
GO:0002062_chondrocyte_differentiation	28	0	0.000000	-0.000000	697	572.714164	669.86	767.005836	0.961062
GO:0002088_lens_development_in_camera-type_eye	28	0	0.000000	-0.000000	697	572.714164	669.86	767.005836	0.961062
GO:0002705_positive_regulation_of_leukocyte_mediated_immunity	28	0	0.000000	-0.000000	697	572.714164	669.86	767.005836	0.961062
GO:0002708_positive_regulation_of_lymphocyte_mediated_immunity	28	0	0.000000	-0.000000	697	572.714164	669.86	767.005836	0.961062
GO:0006470_protein_amino_acid_dephosphorylation	28	0	0.000000	-0.000000	697	572.714164	669.86	767.005836	0.961062
GO:0006997_nucleus_organization	28	0	0.000000	-0.000000	697	572.714164	669.86	767.005836	0.961062
GO:0007127_meiosis_I	28	0	0.000000	-0.000000	697	572.714164	669.86	767.005836	0.961062
GO:0021549_cerebellum_development	28	0	0.000000	-0.000000	697	572.714164	669.86	767.005836	0.961062
GO:0030073_insulin_secretion	28	0	0.000000	-0.000000	697	572.714164	669.86	767.005836	0.961062
GO:0030111_regulation_of_Wnt_receptor_signaling_pathway	28	0	0.000000	-0.000000	697	572.714164	669.86	767.005836	0.961062
GO:0042100_B_cell_proliferation	28	0	0.000000	-0.000000	697	572.714164	669.86	767.005836	0.961062
GO:0045926_negative_regulation_of_growth	28	0	0.000000	-0.000000	697	572.714164	669.86	767.005836	0.961062
GO:0046328_regulation_of_JNK_cascade	28	0	0.000000	-0.000000	697	572.714164	669.86	767.005836	0.961062
GO:0048863_stem_cell_differentiation	28	0	0.000000	-0.000000	697	572.714164	669.86	767.005836	0.961062
GO:0050871_positive_regulation_of_B_cell_activation	28	0	0.000000	-0.000000	697	572.714164	669.86	767.005836	0.961062
GO:0051188_cofactor_biosynthetic_process	28	0	0.000000	-0.000000	697	572.714164	669.86	767.005836	0.961062
GO:0048771_tissue_remodeling	74	0	0.000000	-0.000000	698	574.212334	671.17	768.127666	0.961562
GO:0006954_inflammatory_response	96	0	0.000000	-0.000000	701	578.011815	674.48	770.948185	0.962168
GO:0048736_appendage_development	96	0	0.000000	-0.000000	701	578.011815	674.48	770.948185	0.962168
GO:0060173_limb_development	96	0	0.000000	-0.000000	701	578.011815	674.48	770.948185	0.962168
GO:0002440_production_of_molecular_mediator_of_immune_response	49	0	0.000000	-0.000000	709	587.960459	683.52	779.079541	0.964062
GO:0007606_sensory_perception_of_chemical_stimulus	49	0	0.000000	-0.000000	709	587.960459	683.52	779.079541	0.964062
GO:0021543_pallium_development	49	0	0.000000	-0.000000	709	587.960459	683.52	779.079541	0.964062
GO:0042035_regulation_of_cytokine_biosynthetic_process	49	0	0.000000	-0.000000	709	587.960459	683.52	779.079541	0.964062
GO:0043473_pigmentation	49	0	0.000000	-0.000000	709	587.960459	683.52	779.079541	0.964062
GO:0046660_female_sex_differentiation	49	0	0.000000	-0.000000	709	587.960459	683.52	779.079541	0.964062
GO:0046661_male_sex_differentiation	49	0	0.000000	-0.000000	709	587.960459	683.52	779.079541	0.964062
GO:0048741_skeletal_muscle_fiber_development	49	0	0.000000	-0.000000	709	587.960459	683.52	779.079541	0.964062
GO:0007281_germ_cell_development	75	0	0.000000	-0.000000	712	590.879589	686.14	781.400411	0.963680
GO:0044265_cellular_macromolecule_catabolic_process	75	0	0.000000	-0.000000	712	590.879589	686.14	781.400411	0.963680
GO:0051050_positive_regulation_of_transport	75	0	0.000000	-0.000000	712	590.879589	686.14	781.400411	0.963680
GO:0001843_neural_tube_closure	33	0	0.000000	-0.000000	727	603.903019	698.18	792.456981	0.960358
GO:0002562_somatic_diversification_of_immune_receptors_via_germline_recombination_within_a_single_locus	33	0	0.000000	-0.000000	727	603.903019	698.18	792.456981	0.960358
GO:0006643_membrane_lipid_metabolic_process	33	0	0.000000	-0.000000	727	603.903019	698.18	792.456981	0.960358
GO:0007188_G-protein_signaling__coupled_to_cAMP_nucleotide_second_messenger	33	0	0.000000	-0.000000	727	603.903019	698.18	792.456981	0.960358
GO:0007270_nerve-nerve_synaptic_transmission	33	0	0.000000	-0.000000	727	603.903019	698.18	792.456981	0.960358
GO:0007431_salivary_gland_development	33	0	0.000000	-0.000000	727	603.903019	698.18	792.456981	0.960358
GO:0007565_female_pregnancy	33	0	0.000000	-0.000000	727	603.903019	698.18	792.456981	0.960358
GO:0008584_male_gonad_development	33	0	0.000000	-0.000000	727	603.903019	698.18	792.456981	0.960358
GO:0008643_carbohydrate_transport	33	0	0.000000	-0.000000	727	603.903019	698.18	792.456981	0.960358
GO:0016444_somatic_cell_DNA_recombination	33	0	0.000000	-0.000000	727	603.903019	698.18	792.456981	0.960358
GO:0021536_diencephalon_development	33	0	0.000000	-0.000000	727	603.903019	698.18	792.456981	0.960358
GO:0021987_cerebral_cortex_development	33	0	0.000000	-0.000000	727	603.903019	698.18	792.456981	0.960358
GO:0022037_metencephalon_development	33	0	0.000000	-0.000000	727	603.903019	698.18	792.456981	0.960358
GO:0042108_positive_regulation_of_cytokine_biosynthetic_process	33	0	0.000000	-0.000000	727	603.903019	698.18	792.456981	0.960358
GO:0060606_tube_closure	33	0	0.000000	-0.000000	727	603.903019	698.18	792.456981	0.960358
GO:0007268_synaptic_transmission	154	0	0.000000	-0.000000	728	604.442965	698.58	792.717035	0.959588
GO:0001759_induction_of_an_organ	15	0	0.000000	-0.000000	781	657.568692	749.93	842.291308	0.960218
GO:0001782_B_cell_homeostasis	15	0	0.000000	-0.000000	781	657.568692	749.93	842.291308	0.960218
GO:0001964_startle_response	15	0	0.000000	-0.000000	781	657.568692	749.93	842.291308	0.960218
GO:0002286_T_cell_activation_during_immune_response	15	0	0.000000	-0.000000	781	657.568692	749.93	842.291308	0.960218
GO:0002495_antigen_processing_and_presentation_of_peptide_antigen_via_MHC_class_II	15	0	0.000000	-0.000000	781	657.568692	749.93	842.291308	0.960218
GO:0002504_antigen_processing_and_presentation_of_peptide_or_polysaccharide_antigen_via_MHC_class_II	15	0	0.000000	-0.000000	781	657.568692	749.93	842.291308	0.960218
GO:0002709_regulation_of_T_cell_mediated_immunity	15	0	0.000000	-0.000000	781	657.568692	749.93	842.291308	0.960218
GO:0006473_protein_amino_acid_acetylation	15	0	0.000000	-0.000000	781	657.568692	749.93	842.291308	0.960218
GO:0006487_protein_amino_acid_N-linked_glycosylation	15	0	0.000000	-0.000000	781	657.568692	749.93	842.291308	0.960218
GO:0006749_glutathione_metabolic_process	15	0	0.000000	-0.000000	781	657.568692	749.93	842.291308	0.960218
GO:0006885_regulation_of_pH	15	0	0.000000	-0.000000	781	657.568692	749.93	842.291308	0.960218
GO:0007040_lysosome_organization	15	0	0.000000	-0.000000	781	657.568692	749.93	842.291308	0.960218
GO:0007173_epidermal_growth_factor_receptor_signaling_pathway	15	0	0.000000	-0.000000	781	657.568692	749.93	842.291308	0.960218
GO:0007200_activation_of_phospholipase_C_activity_by_G-protein_coupled_receptor_protein_signaling_pathway_coupled_to_IP3_second_messenger	15	0	0.000000	-0.000000	781	657.568692	749.93	842.291308	0.960218
GO:0007202_activation_of_phospholipase_C_activity	15	0	0.000000	-0.000000	781	657.568692	749.93	842.291308	0.960218
GO:0007218_neuropeptide_signaling_pathway	15	0	0.000000	-0.000000	781	657.568692	749.93	842.291308	0.960218
GO:0007588_excretion	15	0	0.000000	-0.000000	781	657.568692	749.93	842.291308	0.960218
GO:0007618_mating	15	0	0.000000	-0.000000	781	657.568692	749.93	842.291308	0.960218
GO:0008543_fibroblast_growth_factor_receptor_signaling_pathway	15	0	0.000000	-0.000000	781	657.568692	749.93	842.291308	0.960218
GO:0009062_fatty_acid_catabolic_process	15	0	0.000000	-0.000000	781	657.568692	749.93	842.291308	0.960218
GO:0010092_specification_of_organ_identity	15	0	0.000000	-0.000000	781	657.568692	749.93	842.291308	0.960218
GO:0010171_body_morphogenesis	15	0	0.000000	-0.000000	781	657.568692	749.93	842.291308	0.960218
GO:0010518_positive_regulation_of_phospholipase_activity	15	0	0.000000	-0.000000	781	657.568692	749.93	842.291308	0.960218
GO:0010863_positive_regulation_of_phospholipase_C_activity	15	0	0.000000	-0.000000	781	657.568692	749.93	842.291308	0.960218
GO:0015931_nucleobase__nucleoside__nucleotide_and_nucleic_acid_transport	15	0	0.000000	-0.000000	781	657.568692	749.93	842.291308	0.960218
GO:0019886_antigen_processing_and_presentation_of_exogenous_peptide_antigen_via_MHC_class_II	15	0	0.000000	-0.000000	781	657.568692	749.93	842.291308	0.960218
GO:0021795_cerebral_cortex_cell_migration	15	0	0.000000	-0.000000	781	657.568692	749.93	842.291308	0.960218
GO:0021872_generation_of_neurons_in_the_forebrain	15	0	0.000000	-0.000000	781	657.568692	749.93	842.291308	0.960218
GO:0022600_digestive_system_process	15	0	0.000000	-0.000000	781	657.568692	749.93	842.291308	0.960218
GO:0030041_actin_filament_polymerization	15	0	0.000000	-0.000000	781	657.568692	749.93	842.291308	0.960218
GO:0031069_hair_follicle_morphogenesis	15	0	0.000000	-0.000000	781	657.568692	749.93	842.291308	0.960218
GO:0031076_embryonic_camera-type_eye_development	15	0	0.000000	-0.000000	781	657.568692	749.93	842.291308	0.960218
GO:0031329_regulation_of_cellular_catabolic_process	15	0	0.000000	-0.000000	781	657.568692	749.93	842.291308	0.960218
GO:0035116_embryonic_hindlimb_morphogenesis	15	0	0.000000	-0.000000	781	657.568692	749.93	842.291308	0.960218
GO:0035249_synaptic_transmission__glutamatergic	15	0	0.000000	-0.000000	781	657.568692	749.93	842.291308	0.960218
GO:0045666_positive_regulation_of_neuron_differentiation	15	0	0.000000	-0.000000	781	657.568692	749.93	842.291308	0.960218
GO:0046164_alcohol_catabolic_process	15	0	0.000000	-0.000000	781	657.568692	749.93	842.291308	0.960218
GO:0046638_positive_regulation_of_alpha-beta_T_cell_differentiation	15	0	0.000000	-0.000000	781	657.568692	749.93	842.291308	0.960218
GO:0048008_platelet-derived_growth_factor_receptor_signaling_pathway	15	0	0.000000	-0.000000	781	657.568692	749.93	842.291308	0.960218
GO:0048010_vascular_endothelial_growth_factor_receptor_signaling_pathway	15	0	0.000000	-0.000000	781	657.568692	749.93	842.291308	0.960218
GO:0048144_fibroblast_proliferation	15	0	0.000000	-0.000000	781	657.568692	749.93	842.291308	0.960218
GO:0048145_regulation_of_fibroblast_proliferation	15	0	0.000000	-0.000000	781	657.568692	749.93	842.291308	0.960218
GO:0048610_reproductive_cellular_process	15	0	0.000000	-0.000000	781	657.568692	749.93	842.291308	0.960218
GO:0048709_oligodendrocyte_differentiation	15	0	0.000000	-0.000000	781	657.568692	749.93	842.291308	0.960218
GO:0050729_positive_regulation_of_inflammatory_response	15	0	0.000000	-0.000000	781	657.568692	749.93	842.291308	0.960218
GO:0050796_regulation_of_insulin_secretion	15	0	0.000000	-0.000000	781	657.568692	749.93	842.291308	0.960218
GO:0050798_activated_T_cell_proliferation	15	0	0.000000	-0.000000	781	657.568692	749.93	842.291308	0.960218
GO:0060322_head_development	15	0	0.000000	-0.000000	781	657.568692	749.93	842.291308	0.960218
GO:0060425_lung_morphogenesis	15	0	0.000000	-0.000000	781	657.568692	749.93	842.291308	0.960218
GO:0060442_branching_involved_in_prostate_gland_morphogenesis	15	0	0.000000	-0.000000	781	657.568692	749.93	842.291308	0.960218
GO:0060749_mammary_gland_alveolus_development	15	0	0.000000	-0.000000	781	657.568692	749.93	842.291308	0.960218
GO:0070227_lymphocyte_apoptosis	15	0	0.000000	-0.000000	781	657.568692	749.93	842.291308	0.960218
GO:0070507_regulation_of_microtubule_cytoskeleton_organization	15	0	0.000000	-0.000000	781	657.568692	749.93	842.291308	0.960218
GO:0007186_G-protein_coupled_receptor_protein_signaling_pathway	144	0	0.000000	-0.000000	782	658.538625	750.73	842.921375	0.960013
GO:0000209_protein_polyubiquitination	10	0	0.000000	-0.000000	894	777.442001	867.86	958.277999	0.970761
GO:0001578_microtubule_bundle_formation	10	0	0.000000	-0.000000	894	777.442001	867.86	958.277999	0.970761
GO:0001659_temperature_homeostasis	10	0	0.000000	-0.000000	894	777.442001	867.86	958.277999	0.970761
GO:0001773_myeloid_dendritic_cell_activation	10	0	0.000000	-0.000000	894	777.442001	867.86	958.277999	0.970761
GO:0001914_regulation_of_T_cell_mediated_cytotoxicity	10	0	0.000000	-0.000000	894	777.442001	867.86	958.277999	0.970761
GO:0001990_regulation_of_systemic_arterial_blood_pressure_by_hormone	10	0	0.000000	-0.000000	894	777.442001	867.86	958.277999	0.970761
GO:0002673_regulation_of_acute_inflammatory_response	10	0	0.000000	-0.000000	894	777.442001	867.86	958.277999	0.970761
GO:0002711_positive_regulation_of_T_cell_mediated_immunity	10	0	0.000000	-0.000000	894	777.442001	867.86	958.277999	0.970761
GO:0002762_negative_regulation_of_myeloid_leukocyte_differentiation	10	0	0.000000	-0.000000	894	777.442001	867.86	958.277999	0.970761
GO:0006040_amino_sugar_metabolic_process	10	0	0.000000	-0.000000	894	777.442001	867.86	958.277999	0.970761
GO:0006081_cellular_aldehyde_metabolic_process	10	0	0.000000	-0.000000	894	777.442001	867.86	958.277999	0.970761
GO:0006109_regulation_of_carbohydrate_metabolic_process	10	0	0.000000	-0.000000	894	777.442001	867.86	958.277999	0.970761
GO:0006342_chromatin_silencing	10	0	0.000000	-0.000000	894	777.442001	867.86	958.277999	0.970761
GO:0006405_RNA_export_from_nucleus	10	0	0.000000	-0.000000	894	777.442001	867.86	958.277999	0.970761
GO:0006805_xenobiotic_metabolic_process	10	0	0.000000	-0.000000	894	777.442001	867.86	958.277999	0.970761
GO:0006826_iron_ion_transport	10	0	0.000000	-0.000000	894	777.442001	867.86	958.277999	0.970761
GO:0006921_cell_structure_disassembly_during_apoptosis	10	0	0.000000	-0.000000	894	777.442001	867.86	958.277999	0.970761
GO:0006968_cellular_defense_response	10	0	0.000000	-0.000000	894	777.442001	867.86	958.277999	0.970761
GO:0007006_mitochondrial_membrane_organization	10	0	0.000000	-0.000000	894	777.442001	867.86	958.277999	0.970761
GO:0007044_cell-substrate_junction_assembly	10	0	0.000000	-0.000000	894	777.442001	867.86	958.277999	0.970761
GO:0007093_mitotic_cell_cycle_checkpoint	10	0	0.000000	-0.000000	894	777.442001	867.86	958.277999	0.970761
GO:0007172_signal_complex_assembly	10	0	0.000000	-0.000000	894	777.442001	867.86	958.277999	0.970761
GO:0007194_negative_regulation_of_adenylate_cyclase_activity	10	0	0.000000	-0.000000	894	777.442001	867.86	958.277999	0.970761
GO:0008088_axon_cargo_transport	10	0	0.000000	-0.000000	894	777.442001	867.86	958.277999	0.970761
GO:0008206_bile_acid_metabolic_process	10	0	0.000000	-0.000000	894	777.442001	867.86	958.277999	0.970761
GO:0008211_glucocorticoid_metabolic_process	10	0	0.000000	-0.000000	894	777.442001	867.86	958.277999	0.970761
GO:0009066_aspartate_family_amino_acid_metabolic_process	10	0	0.000000	-0.000000	894	777.442001	867.86	958.277999	0.970761
GO:0009110_vitamin_biosynthetic_process	10	0	0.000000	-0.000000	894	777.442001	867.86	958.277999	0.970761
GO:0009620_response_to_fungus	10	0	0.000000	-0.000000	894	777.442001	867.86	958.277999	0.970761
GO:0009743_response_to_carbohydrate_stimulus	10	0	0.000000	-0.000000	894	777.442001	867.86	958.277999	0.970761
GO:0009948_anterior_posterior_axis_specification	10	0	0.000000	-0.000000	894	777.442001	867.86	958.277999	0.970761
GO:0010827_regulation_of_glucose_transport	10	0	0.000000	-0.000000	894	777.442001	867.86	958.277999	0.970761
GO:0015718_monocarboxylic_acid_transport	10	0	0.000000	-0.000000	894	777.442001	867.86	958.277999	0.970761
GO:0016197_endosome_transport	10	0	0.000000	-0.000000	894	777.442001	867.86	958.277999	0.970761
GO:0016486_peptide_hormone_processing	10	0	0.000000	-0.000000	894	777.442001	867.86	958.277999	0.970761
GO:0017156_calcium_ion-dependent_exocytosis	10	0	0.000000	-0.000000	894	777.442001	867.86	958.277999	0.970761
GO:0018149_peptide_cross-linking	10	0	0.000000	-0.000000	894	777.442001	867.86	958.277999	0.970761
GO:0019321_pentose_metabolic_process	10	0	0.000000	-0.000000	894	777.442001	867.86	958.277999	0.970761
GO:0021534_cell_proliferation_in_hindbrain	10	0	0.000000	-0.000000	894	777.442001	867.86	958.277999	0.970761
GO:0021871_forebrain_regionalization	10	0	0.000000	-0.000000	894	777.442001	867.86	958.277999	0.970761
GO:0021895_cerebral_cortex_neuron_differentiation	10	0	0.000000	-0.000000	894	777.442001	867.86	958.277999	0.970761
GO:0021924_cell_proliferation_in_the_external_granule_layer	10	0	0.000000	-0.000000	894	777.442001	867.86	958.277999	0.970761
GO:0021930_granule_cell_precursor_proliferation	10	0	0.000000	-0.000000	894	777.442001	867.86	958.277999	0.970761
GO:0021952_central_nervous_system_projection_neuron_axonogenesis	10	0	0.000000	-0.000000	894	777.442001	867.86	958.277999	0.970761
GO:0022900_electron_transport_chain	10	0	0.000000	-0.000000	894	777.442001	867.86	958.277999	0.970761
GO:0022904_respiratory_electron_transport_chain	10	0	0.000000	-0.000000	894	777.442001	867.86	958.277999	0.970761
GO:0030168_platelet_activation	10	0	0.000000	-0.000000	894	777.442001	867.86	958.277999	0.970761
GO:0030833_regulation_of_actin_filament_polymerization	10	0	0.000000	-0.000000	894	777.442001	867.86	958.277999	0.970761
GO:0031018_endocrine_pancreas_development	10	0	0.000000	-0.000000	894	777.442001	867.86	958.277999	0.970761
GO:0031280_negative_regulation_of_cyclase_activity	10	0	0.000000	-0.000000	894	777.442001	867.86	958.277999	0.970761
GO:0031331_positive_regulation_of_cellular_catabolic_process	10	0	0.000000	-0.000000	894	777.442001	867.86	958.277999	0.970761
GO:0031645_negative_regulation_of_neurological_system_process	10	0	0.000000	-0.000000	894	777.442001	867.86	958.277999	0.970761
GO:0032318_regulation_of_Ras_GTPase_activity	10	0	0.000000	-0.000000	894	777.442001	867.86	958.277999	0.970761
GO:0032602_chemokine_production	10	0	0.000000	-0.000000	894	777.442001	867.86	958.277999	0.970761
GO:0032633_interleukin-4_production	10	0	0.000000	-0.000000	894	777.442001	867.86	958.277999	0.970761
GO:0032642_regulation_of_chemokine_production	10	0	0.000000	-0.000000	894	777.442001	867.86	958.277999	0.970761
GO:0032673_regulation_of_interleukin-4_production	10	0	0.000000	-0.000000	894	777.442001	867.86	958.277999	0.970761
GO:0032760_positive_regulation_of_tumor_necrosis_factor_production	10	0	0.000000	-0.000000	894	777.442001	867.86	958.277999	0.970761
GO:0033081_regulation_of_T_cell_differentiation_in_the_thymus	10	0	0.000000	-0.000000	894	777.442001	867.86	958.277999	0.970761
GO:0034105_positive_regulation_of_tissue_remodeling	10	0	0.000000	-0.000000	894	777.442001	867.86	958.277999	0.970761
GO:0034637_cellular_carbohydrate_biosynthetic_process	10	0	0.000000	-0.000000	894	777.442001	867.86	958.277999	0.970761
GO:0040015_negative_regulation_of_multicellular_organism_growth	10	0	0.000000	-0.000000	894	777.442001	867.86	958.277999	0.970761
GO:0042088_T-helper_1_type_immune_response	10	0	0.000000	-0.000000	894	777.442001	867.86	958.277999	0.970761
GO:0042116_macrophage_activation	10	0	0.000000	-0.000000	894	777.442001	867.86	958.277999	0.970761
GO:0042177_negative_regulation_of_protein_catabolic_process	10	0	0.000000	-0.000000	894	777.442001	867.86	958.277999	0.970761
GO:0042755_eating_behavior	10	0	0.000000	-0.000000	894	777.442001	867.86	958.277999	0.970761
GO:0043113_receptor_clustering	10	0	0.000000	-0.000000	894	777.442001	867.86	958.277999	0.970761
GO:0043330_response_to_exogenous_dsRNA	10	0	0.000000	-0.000000	894	777.442001	867.86	958.277999	0.970761
GO:0043488_regulation_of_mRNA_stability	10	0	0.000000	-0.000000	894	777.442001	867.86	958.277999	0.970761
GO:0043506_regulation_of_JUN_kinase_activity	10	0	0.000000	-0.000000	894	777.442001	867.86	958.277999	0.970761
GO:0043525_positive_regulation_of_neuron_apoptosis	10	0	0.000000	-0.000000	894	777.442001	867.86	958.277999	0.970761
GO:0044259_multicellular_organismal_macromolecule_metabolic_process	10	0	0.000000	-0.000000	894	777.442001	867.86	958.277999	0.970761
GO:0045132_meiotic_chromosome_segregation	10	0	0.000000	-0.000000	894	777.442001	867.86	958.277999	0.970761
GO:0045446_endothelial_cell_differentiation	10	0	0.000000	-0.000000	894	777.442001	867.86	958.277999	0.970761
GO:0045576_mast_cell_activation	10	0	0.000000	-0.000000	894	777.442001	867.86	958.277999	0.970761
GO:0045669_positive_regulation_of_osteoblast_differentiation	10	0	0.000000	-0.000000	894	777.442001	867.86	958.277999	0.970761
GO:0045776_negative_regulation_of_blood_pressure	10	0	0.000000	-0.000000	894	777.442001	867.86	958.277999	0.970761
GO:0045777_positive_regulation_of_blood_pressure	10	0	0.000000	-0.000000	894	777.442001	867.86	958.277999	0.970761
GO:0045814_negative_regulation_of_gene_expression__epigenetic	10	0	0.000000	-0.000000	894	777.442001	867.86	958.277999	0.970761
GO:0045911_positive_regulation_of_DNA_recombination	10	0	0.000000	-0.000000	894	777.442001	867.86	958.277999	0.970761
GO:0046887_positive_regulation_of_hormone_secretion	10	0	0.000000	-0.000000	894	777.442001	867.86	958.277999	0.970761
GO:0048291_isotype_switching_to_IgG_isotypes	10	0	0.000000	-0.000000	894	777.442001	867.86	958.277999	0.970761
GO:0048302_regulation_of_isotype_switching_to_IgG_isotypes	10	0	0.000000	-0.000000	894	777.442001	867.86	958.277999	0.970761
GO:0048339_paraxial_mesoderm_development	10	0	0.000000	-0.000000	894	777.442001	867.86	958.277999	0.970761
GO:0048384_retinoic_acid_receptor_signaling_pathway	10	0	0.000000	-0.000000	894	777.442001	867.86	958.277999	0.970761
GO:0048596_embryonic_camera-type_eye_morphogenesis	10	0	0.000000	-0.000000	894	777.442001	867.86	958.277999	0.970761
GO:0048641_regulation_of_skeletal_muscle_tissue_development	10	0	0.000000	-0.000000	894	777.442001	867.86	958.277999	0.970761
GO:0048738_cardiac_muscle_tissue_development	10	0	0.000000	-0.000000	894	777.442001	867.86	958.277999	0.970761
GO:0050654_chondroitin_sulfate_proteoglycan_metabolic_process	10	0	0.000000	-0.000000	894	777.442001	867.86	958.277999	0.970761
GO:0050657_nucleic_acid_transport	10	0	0.000000	-0.000000	894	777.442001	867.86	958.277999	0.970761
GO:0050658_RNA_transport	10	0	0.000000	-0.000000	894	777.442001	867.86	958.277999	0.970761
GO:0050663_cytokine_secretion	10	0	0.000000	-0.000000	894	777.442001	867.86	958.277999	0.970761
GO:0050714_positive_regulation_of_protein_secretion	10	0	0.000000	-0.000000	894	777.442001	867.86	958.277999	0.970761
GO:0050879_multicellular_organismal_movement	10	0	0.000000	-0.000000	894	777.442001	867.86	958.277999	0.970761
GO:0050881_musculoskeletal_movement	10	0	0.000000	-0.000000	894	777.442001	867.86	958.277999	0.970761
GO:0050886_endocrine_process	10	0	0.000000	-0.000000	894	777.442001	867.86	958.277999	0.970761
GO:0050892_intestinal_absorption	10	0	0.000000	-0.000000	894	777.442001	867.86	958.277999	0.970761
GO:0051147_regulation_of_muscle_cell_differentiation	10	0	0.000000	-0.000000	894	777.442001	867.86	958.277999	0.970761
GO:0051224_negative_regulation_of_protein_transport	10	0	0.000000	-0.000000	894	777.442001	867.86	958.277999	0.970761
GO:0051236_establishment_of_RNA_localization	10	0	0.000000	-0.000000	894	777.442001	867.86	958.277999	0.970761
GO:0051262_protein_tetramerization	10	0	0.000000	-0.000000	894	777.442001	867.86	958.277999	0.970761
GO:0051350_negative_regulation_of_lyase_activity	10	0	0.000000	-0.000000	894	777.442001	867.86	958.277999	0.970761
GO:0051445_regulation_of_meiotic_cell_cycle	10	0	0.000000	-0.000000	894	777.442001	867.86	958.277999	0.970761
GO:0051650_establishment_of_vesicle_localization	10	0	0.000000	-0.000000	894	777.442001	867.86	958.277999	0.970761
GO:0051651_maintenance_of_location_in_cell	10	0	0.000000	-0.000000	894	777.442001	867.86	958.277999	0.970761
GO:0060135_maternal_process_involved_in_female_pregnancy	10	0	0.000000	-0.000000	894	777.442001	867.86	958.277999	0.970761
GO:0060216_definitive_hemopoiesis	10	0	0.000000	-0.000000	894	777.442001	867.86	958.277999	0.970761
GO:0060323_head_morphogenesis	10	0	0.000000	-0.000000	894	777.442001	867.86	958.277999	0.970761
GO:0060601_lateral_sprouting_from_an_epithelium	10	0	0.000000	-0.000000	894	777.442001	867.86	958.277999	0.970761
GO:0060669_embryonic_placenta_morphogenesis	10	0	0.000000	-0.000000	894	777.442001	867.86	958.277999	0.970761
GO:0060706_cell_differentiation_involved_in_embryonic_placenta_development	10	0	0.000000	-0.000000	894	777.442001	867.86	958.277999	0.970761
GO:0060768_regulation_of_epithelial_cell_proliferation_involved_in_prostate_gland_development	10	0	0.000000	-0.000000	894	777.442001	867.86	958.277999	0.970761
GO:0018193_peptidyl-amino_acid_modification	97	0	0.000000	-0.000000	895	778.700390	868.9	959.099610	0.970838
GO:0002200_somatic_diversification_of_immune_receptors	34	0	0.000000	-0.000000	912	794.459263	883.7	972.940737	0.968969
GO:0002237_response_to_molecule_of_bacterial_origin	34	0	0.000000	-0.000000	912	794.459263	883.7	972.940737	0.968969
GO:0002699_positive_regulation_of_immune_effector_process	34	0	0.000000	-0.000000	912	794.459263	883.7	972.940737	0.968969
GO:0007269_neurotransmitter_secretion	34	0	0.000000	-0.000000	912	794.459263	883.7	972.940737	0.968969
GO:0007338_single_fertilization	34	0	0.000000	-0.000000	912	794.459263	883.7	972.940737	0.968969
GO:0007568_aging	34	0	0.000000	-0.000000	912	794.459263	883.7	972.940737	0.968969
GO:0010721_negative_regulation_of_cell_development	34	0	0.000000	-0.000000	912	794.459263	883.7	972.940737	0.968969
GO:0016054_organic_acid_catabolic_process	34	0	0.000000	-0.000000	912	794.459263	883.7	972.940737	0.968969
GO:0019882_antigen_processing_and_presentation	34	0	0.000000	-0.000000	912	794.459263	883.7	972.940737	0.968969
GO:0030509_BMP_signaling_pathway	34	0	0.000000	-0.000000	912	794.459263	883.7	972.940737	0.968969
GO:0045927_positive_regulation_of_growth	34	0	0.000000	-0.000000	912	794.459263	883.7	972.940737	0.968969
GO:0046395_carboxylic_acid_catabolic_process	34	0	0.000000	-0.000000	912	794.459263	883.7	972.940737	0.968969
GO:0050730_regulation_of_peptidyl-tyrosine_phosphorylation	34	0	0.000000	-0.000000	912	794.459263	883.7	972.940737	0.968969
GO:0051047_positive_regulation_of_secretion	34	0	0.000000	-0.000000	912	794.459263	883.7	972.940737	0.968969
GO:0051052_regulation_of_DNA_metabolic_process	34	0	0.000000	-0.000000	912	794.459263	883.7	972.940737	0.968969
GO:0060443_mammary_gland_morphogenesis	34	0	0.000000	-0.000000	912	794.459263	883.7	972.940737	0.968969
GO:0060711_labyrinthine_layer_development	34	0	0.000000	-0.000000	912	794.459263	883.7	972.940737	0.968969
GO:0016044_membrane_organization	140	0	0.000000	-0.000000	913	797.191669	885.96	974.728331	0.970383
GO:0000027_ribosomal_large_subunit_assembly	1	0									
GO:0000042_protein_targeting_to_Golgi	1	0									
GO:0000046_autophagic_vacuole_fusion	1	0									
GO:0000050_urea_cycle	1	0									
GO:0000054_ribosome_export_from_nucleus	1	0									
GO:0000055_ribosomal_large_subunit_export_from_nucleus	1	0									
GO:0000056_ribosomal_small_subunit_export_from_nucleus	1	0									
GO:0000072_M_phase_specific_microtubule_process	1	0									
GO:0000101_sulfur_amino_acid_transport	1	0									
GO:0000147_actin_cortical_patch_assembly	1	0									
GO:0000154_rRNA_modification	1	0									
GO:0000183_chromatin_silencing_at_rDNA	1	0									
GO:0000185_activation_of_MAPKKK_activity	1	0									
GO:0000238_zygotene	1	0									
GO:0000255_allantoin_metabolic_process	1	0									
GO:0000266_mitochondrial_fission	1	0									
GO:0000273_lipoic_acid_metabolic_process	1	0									
GO:0000301_retrograde_transport__vesicle_recycling_within_Golgi	1	0									
GO:0000394_RNA_splicing__via_endonucleolytic_cleavage_and_ligation	1	0									
GO:0000429_regulation_of_transcription_from_RNA_polymerase_II_promoter_by_carbon_catabolites	1	0									
GO:0000430_regulation_of_transcription_from_RNA_polymerase_II_promoter_by_glucose	1	0									
GO:0000432_positive_regulation_of_transcription_from_RNA_polymerase_II_promoter_by_glucose	1	0									
GO:0000436_positive_regulation_of_transcription_from_RNA_polymerase_II_promoter_by_carbon_catabolites	1	0									
GO:0000448_cleavage_in_ITS2_between_5.8S_rRNA_and_LSU-rRNA_of_tricistronic_rRNA_transcript_(SSU-rRNA__5.8S_rRNA__LSU-rRNA)	1	0									
GO:0000460_maturation_of_5.8S_rRNA	1	0									
GO:0000463_maturation_of_LSU-rRNA_from_tricistronic_rRNA_transcript_(SSU-rRNA__5.8S_rRNA__LSU-rRNA)	1	0									
GO:0000466_maturation_of_5.8S_rRNA_from_tricistronic_rRNA_transcript_(SSU-rRNA__5.8S_rRNA__LSU-rRNA)	1	0									
GO:0000469_cleavages_during_rRNA_processing	1	0									
GO:0000470_maturation_of_LSU-rRNA	1	0									
GO:0000478_endonucleolytic_cleavages_during_rRNA_processing	1	0									
GO:0000479_endonucleolytic_cleavage_of_tricistronic_rRNA_transcript_(SSU-rRNA__5.8S_rRNA__LSU-rRNA)	1	0									
GO:0000705_achiasmate_meiosis_I	1	0									
GO:0000966_RNA_5'-end_processing	1	0									
GO:0001300_chronological_cell_aging	1	0									
GO:0001547_antral_ovarian_follicle_growth	1	0									
GO:0001555_oocyte_growth	1	0									
GO:0001560_regulation_of_cell_growth_by_extracellular_stimulus	1	0									
GO:0001660_fever	1	0									
GO:0001696_gastric_acid_secretion	1	0									
GO:0001712_ectodermal_cell_fate_commitment	1	0									
GO:0001714_endodermal_cell_fate_specification	1	0									
GO:0001762_beta-alanine_transport	1	0									
GO:0001766_membrane_raft_polarization	1	0									
GO:0001811_negative_regulation_of_type_I_hypersensitivity	1	0									
GO:0001821_histamine_secretion	1	0									
GO:0001826_inner_cell_mass_cell_differentiation	1	0									
GO:0001830_trophectodermal_cell_fate_commitment	1	0									
GO:0001834_trophectodermal_cell_proliferation	1	0									
GO:0001867_complement_activation__lectin_pathway	1	0									
GO:0001880_Mullerian_duct_regression	1	0									
GO:0001887_selenium_metabolic_process	1	0									
GO:0001922_B-1_B_cell_homeostasis	1	0									
GO:0001923_B-1_B_cell_differentiation	1	0									
GO:0001941_postsynaptic_membrane_organization	1	0									
GO:0001946_lymphangiogenesis	1	0									
GO:0001956_positive_regulation_of_neurotransmitter_secretion	1	0									
GO:0001961_positive_regulation_of_cytokine-mediated_signaling_pathway	1	0									
GO:0001979_regulation_of_systemic_arterial_blood_pressure_by_chemoreceptor_signaling	1	0									
GO:0001980_regulation_of_systemic_arterial_blood_pressure_by_ischemic_conditions	1	0									
GO:0001984_vasodilation_of_artery_during_baroreceptor_response_to_increased_systemic_arterial_blood_pressure	1	0									
GO:0001985_negative_regulation_of_heart_rate_in_baroreceptor_response_to_increased_systemic_arterial_blood_pressure	1	0									
GO:0001987_vasoconstriction_of_artery_involved_in_baroreceptor_response_to_lowering_of_systemic_arterial_blood_pressure	1	0									
GO:0001988_positive_regulation_of_heart_rate_in_baroreceptor_response_to_decreased_systemic_arterial_blood_pressure	1	0									
GO:0001994_norepinephrine-epinephrine_vasoconstriction_involved_in_regulation_of_systemic_arterial_blood_pressure	1	0									
GO:0002001_renin_secretion_into_blood_stream	1	0									
GO:0002002_regulation_of_angiotensin_levels_in_blood	1	0									
GO:0002003_angiotensin_maturation	1	0									
GO:0002007_detection_of_hypoxic_conditions_in_blood_by_chemoreceptor_signaling	1	0									
GO:0002017_regulation_of_blood_volume_by_renal_aldosterone	1	0									
GO:0002023_reduction_of_food_intake_in_response_to_dietary_excess	1	0									
GO:0002031_G-protein_coupled_receptor_internalization	1	0									
GO:0002036_regulation_of_L-glutamate_transport	1	0									
GO:0002040_sprouting_angiogenesis	1	0									
GO:0002041_intussusceptive_angiogenesis	1	0									
GO:0002068_glandular_epithelial_cell_development	1	0									
GO:0002069_columnar_cuboidal_epithelial_cell_maturation	1	0									
GO:0002071_glandular_epithelial_cell_maturation	1	0									
GO:0002082_regulation_of_oxidative_phosphorylation	1	0									
GO:0002084_protein_depalmitoylation	1	0									
GO:0002085_inhibition_of_neuroepithelial_cell_differentiation	1	0									
GO:0002086_diaphragm_contraction	1	0									
GO:0002118_aggressive_behavior	1	0									
GO:0002121_inter-male_aggressive_behavior	1	0									
GO:0002124_territorial_aggressive_behavior	1	0									
GO:0002227_innate_immune_response_in_mucosa	1	0									
GO:0002232_leukocyte_chemotaxis_during_inflammatory_response	1	0									
GO:0002248_connective_tissue_replacement_during_inflammatory_response	1	0									
GO:0002282_microglial_cell_activation_during_immune_response	1	0									
GO:0002287_alpha-beta_T_cell_activation_during_immune_response	1	0									
GO:0002314_germinal_center_B_cell_differentiation	1	0									
GO:0002315_marginal_zone_B_cell_differentiation	1	0									
GO:0002316_follicular_B_cell_differentiation	1	0									
GO:0002317_plasma_cell_differentiation	1	0									
GO:0002349_histamine_production_during_acute_inflammatory_response	1	0									
GO:0002351_serotonin_production_during_acute_inflammatory_response	1	0									
GO:0002355_detection_of_tumor_cell	1	0									
GO:0002370_natural_killer_cell_cytokine_production	1	0									
GO:0002371_dendritic_cell_cytokine_production	1	0									
GO:0002380_immunoglobulin_secretion_during_immune_response	1	0									
GO:0002396_MHC_protein_complex_assembly	1	0									
GO:0002397_MHC_class_I_protein_complex_assembly	1	0									
GO:0002420_natural_killer_cell_mediated_cytotoxicity_directed_against_tumor_cell_target	1	0									
GO:0002423_natural_killer_cell_mediated_immune_response_to_tumor_cell	1	0									
GO:0002424_T_cell_mediated_immune_response_to_tumor_cell	1	0									
GO:0002426_immunoglobulin_production_in_mucosal_tissue	1	0									
GO:0002431_Fc_receptor_mediated_stimulatory_signaling_pathway	1	0									
GO:0002432_granuloma_formation	1	0									
GO:0002441_histamine_secretion_during_acute_inflammatory_response	1	0									
GO:0002442_serotonin_secretion_during_acute_inflammatory_response	1	0									
GO:0002457_T_cell_antigen_processing_and_presentation	1	0									
GO:0002458_peripheral_T_cell_tolerance_induction	1	0									
GO:0002461_tolerance_induction_dependent_upon_immune_response	1	0									
GO:0002465_peripheral_tolerance_induction	1	0									
GO:0002468_dendritic_cell_antigen_processing_and_presentation	1	0									
GO:0002476_antigen_processing_and_presentation_of_endogenous_peptide_antigen_via_MHC_class_Ib	1	0									
GO:0002479_antigen_processing_and_presentation_of_exogenous_peptide_antigen_via_MHC_class_I__TAP-dependent	1	0									
GO:0002483_antigen_processing_and_presentation_of_endogenous_peptide_antigen	1	0									
GO:0002501_peptide_antigen_assembly_with_MHC_protein_complex	1	0									
GO:0002502_peptide_antigen_assembly_with_MHC_class_I_protein_complex	1	0									
GO:0002508_central_tolerance_induction	1	0									
GO:0002510_central_B_cell_tolerance_induction	1	0									
GO:0002545_chronic_inflammatory_response_to_non-antigenic_stimulus	1	0									
GO:0002553_histamine_secretion_by_mast_cell	1	0									
GO:0002554_serotonin_secretion_by_platelet	1	0									
GO:0002572_pro-T_cell_differentiation	1	0									
GO:0002577_regulation_of_antigen_processing_and_presentation	1	0									
GO:0002579_positive_regulation_of_antigen_processing_and_presentation	1	0									
GO:0002604_regulation_of_dendritic_cell_antigen_processing_and_presentation	1	0									
GO:0002606_positive_regulation_of_dendritic_cell_antigen_processing_and_presentation	1	0									
GO:0002635_negative_regulation_of_germinal_center_formation	1	0									
GO:0002646_regulation_of_central_tolerance_induction	1	0									
GO:0002648_positive_regulation_of_central_tolerance_induction	1	0									
GO:0002649_regulation_of_tolerance_induction_to_self_antigen	1	0									
GO:0002651_positive_regulation_of_tolerance_induction_to_self_antigen	1	0									
GO:0002652_regulation_of_tolerance_induction_dependent_upon_immune_response	1	0									
GO:0002654_positive_regulation_of_tolerance_induction_dependent_upon_immune_response	1	0									
GO:0002658_regulation_of_peripheral_tolerance_induction	1	0									
GO:0002660_positive_regulation_of_peripheral_tolerance_induction	1	0									
GO:0002677_negative_regulation_of_chronic_inflammatory_response	1	0									
GO:0002678_positive_regulation_of_chronic_inflammatory_response	1	0									
GO:0002701_negative_regulation_of_production_of_molecular_mediator_of_immune_response	1	0									
GO:0002719_negative_regulation_of_cytokine_production_during_immune_response	1	0									
GO:0002724_regulation_of_T_cell_cytokine_production	1	0									
GO:0002727_regulation_of_natural_killer_cell_cytokine_production	1	0									
GO:0002729_positive_regulation_of_natural_killer_cell_cytokine_production	1	0									
GO:0002730_regulation_of_dendritic_cell_cytokine_production	1	0									
GO:0002756_MyD88-independent_toll-like_receptor_signaling_pathway	1	0									
GO:0002767_immune_response-inhibiting_cell_surface_receptor_signaling_pathway	1	0									
GO:0002769_natural_killer_cell_inhibitory_signaling_pathway	1	0									
GO:0002840_regulation_of_T_cell_mediated_immune_response_to_tumor_cell	1	0									
GO:0002842_positive_regulation_of_T_cell_mediated_immune_response_to_tumor_cell	1	0									
GO:0002849_regulation_of_peripheral_T_cell_tolerance_induction	1	0									
GO:0002851_positive_regulation_of_peripheral_T_cell_tolerance_induction	1	0									
GO:0002855_regulation_of_natural_killer_cell_mediated_immune_response_to_tumor_cell	1	0									
GO:0002857_positive_regulation_of_natural_killer_cell_mediated_immune_response_to_tumor_cell	1	0									
GO:0002858_regulation_of_natural_killer_cell_mediated_cytotoxicity_directed_against_tumor_cell_target	1	0									
GO:0002860_positive_regulation_of_natural_killer_cell_mediated_cytotoxicity_directed_against_tumor_cell_target	1	0									
GO:0002880_regulation_of_chronic_inflammatory_response_to_non-antigenic_stimulus	1	0									
GO:0002882_positive_regulation_of_chronic_inflammatory_response_to_non-antigenic_stimulus	1	0									
GO:0002895_regulation_of_central_B_cell_tolerance_induction	1	0									
GO:0002897_positive_regulation_of_central_B_cell_tolerance_induction	1	0									
GO:0002901_mature_B_cell_apoptosis	1	0									
GO:0002903_negative_regulation_of_B_cell_apoptosis	1	0									
GO:0002905_regulation_of_mature_B_cell_apoptosis	1	0									
GO:0002906_negative_regulation_of_mature_B_cell_apoptosis	1	0									
GO:0003011_involuntary_skeletal_muscle_contraction	1	0									
GO:0003027_regulation_of_systemic_arterial_blood_pressure_by_carotid_body_chemoreceptor_signaling	1	0									
GO:0003029_detection_of_hypoxic_conditions_in_blood_by_carotid_body_chemoreceptor_signaling	1	0									
GO:0003032_detection_of_oxygen	1	0									
GO:0003056_regulation_of_vascular_smooth_muscle_contraction	1	0									
GO:0003062_regulation_of_heart_rate_by_chemical_signal	1	0									
GO:0003065_positive_regulation_of_heart_rate_by_epinephrine	1	0									
GO:0003068_regulation_of_systemic_arterial_blood_pressure_by_acetylcholine	1	0									
GO:0003069_vasodilation_by_acetylcholine_involved_in_regulation_of_systemic_arterial_blood_pressure	1	0									
GO:0003070_regulation_of_systemic_arterial_blood_pressure_by_neurotransmitter	1	0									
GO:0003097_renal_water_transport	1	0									
GO:0005979_regulation_of_glycogen_biosynthetic_process	1	0									
GO:0005984_disaccharide_metabolic_process	1	0									
GO:0005988_lactose_metabolic_process	1	0									
GO:0005989_lactose_biosynthetic_process	1	0									
GO:0005997_xylulose_metabolic_process	1	0									
GO:0006000_fructose_metabolic_process	1	0									
GO:0006002_fructose_6-phosphate_metabolic_process	1	0									
GO:0006004_fucose_metabolic_process	1	0									
GO:0006013_mannose_metabolic_process	1	0									
GO:0006060_sorbitol_metabolic_process	1	0									
GO:0006064_glucuronate_catabolic_process	1	0									
GO:0006086_acetyl-CoA_biosynthetic_process_from_pyruvate	1	0									
GO:0006098_pentose-phosphate_shunt	1	0									
GO:0006101_citrate_metabolic_process	1	0									
GO:0006104_succinyl-CoA_metabolic_process	1	0									
GO:0006116_NADH_oxidation	1	0									
GO:0006120_mitochondrial_electron_transport__NADH_to_ubiquinone	1	0									
GO:0006154_adenosine_catabolic_process	1	0									
GO:0006157_deoxyadenosine_catabolic_process	1	0									
GO:0006167_AMP_biosynthetic_process	1	0									
GO:0006175_dATP_biosynthetic_process	1	0									
GO:0006178_guanine_salvage	1	0									
GO:0006196_AMP_catabolic_process	1	0									
GO:0006203_dGTP_catabolic_process	1	0									
GO:0006208_pyrimidine_base_catabolic_process	1	0									
GO:0006221_pyrimidine_nucleotide_biosynthetic_process	1	0									
GO:0006235_dTTP_biosynthetic_process	1	0									
GO:0006244_pyrimidine_nucleotide_catabolic_process	1	0									
GO:0006269_DNA_replication__synthesis_of_RNA_primer	1	0									
GO:0006296_nucleotide-excision_repair__DNA_incision__5'-to_lesion	1	0									
GO:0006307_DNA_dealkylation	1	0									
GO:0006337_nucleosome_disassembly	1	0									
GO:0006344_maintenance_of_chromatin_silencing	1	0									
GO:0006356_regulation_of_transcription_from_RNA_polymerase_I_promoter	1	0									
GO:0006388_tRNA_splicing__via_endonucleolytic_cleavage_and_ligation	1	0									
GO:0006407_rRNA_export_from_nucleus	1	0									
GO:0006419_alanyl-tRNA_aminoacylation	1	0									
GO:0006434_seryl-tRNA_aminoacylation	1	0									
GO:0006447_regulation_of_translational_initiation_by_iron	1	0									
GO:0006463_steroid_hormone_receptor_complex_assembly	1	0									
GO:0006467_protein_thiol-disulfide_exchange	1	0									
GO:0006474_N-terminal_protein_amino_acid_acetylation	1	0									
GO:0006481_C-terminal_protein_amino_acid_methylation	1	0									
GO:0006488_dolichol-linked_oligosaccharide_biosynthetic_process	1	0									
GO:0006494_protein_amino_acid_terminal_glycosylation	1	0									
GO:0006496_protein_amino_acid_terminal_N-glycosylation	1	0									
GO:0006500_N-terminal_protein_palmitoylation	1	0									
GO:0006507_GPI_anchor_release	1	0									
GO:0006537_glutamate_biosynthetic_process	1	0									
GO:0006544_glycine_metabolic_process	1	0									
GO:0006549_isoleucine_metabolic_process	1	0									
GO:0006553_lysine_metabolic_process	1	0									
GO:0006554_lysine_catabolic_process	1	0									
GO:0006559_L-phenylalanine_catabolic_process	1	0									
GO:0006569_tryptophan_catabolic_process	1	0									
GO:0006572_tyrosine_catabolic_process	1	0									
GO:0006573_valine_metabolic_process	1	0									
GO:0006581_acetylcholine_catabolic_process	1	0									
GO:0006585_dopamine_biosynthetic_process_from_tyrosine	1	0									
GO:0006590_thyroid_hormone_generation	1	0									
GO:0006591_ornithine_metabolic_process	1	0									
GO:0006596_polyamine_biosynthetic_process	1	0									
GO:0006597_spermine_biosynthetic_process	1	0									
GO:0006601_creatine_biosynthetic_process	1	0									
GO:0006613_cotranslational_protein_targeting_to_membrane	1	0									
GO:0006622_protein_targeting_to_lysosome	1	0									
GO:0006627_mitochondrial_protein_processing_during_import	1	0									
GO:0006653_lecithin_metabolic_process	1	0									
GO:0006654_phosphatidic_acid_biosynthetic_process	1	0									
GO:0006658_phosphatidylserine_metabolic_process	1	0									
GO:0006659_phosphatidylserine_biosynthetic_process	1	0									
GO:0006667_sphinganine_metabolic_process	1	0									
GO:0006668_sphinganine-1-phosphate_metabolic_process	1	0									
GO:0006678_glucosylceramide_metabolic_process	1	0									
GO:0006682_galactosylceramide_biosynthetic_process	1	0									
GO:0006685_sphingomyelin_catabolic_process	1	0									
GO:0006700_C21-steroid_hormone_biosynthetic_process	1	0									
GO:0006705_mineralocorticoid_biosynthetic_process	1	0									
GO:0006709_progesterone_catabolic_process	1	0									
GO:0006729_tetrahydrobiopterin_biosynthetic_process	1	0									
GO:0006734_NADH_metabolic_process	1	0									
GO:0006740_NADPH_regeneration	1	0									
GO:0006741_NADP_biosynthetic_process	1	0									
GO:0006743_ubiquinone_metabolic_process	1	0									
GO:0006744_ubiquinone_biosynthetic_process	1	0									
GO:0006772_thiamin_metabolic_process	1	0									
GO:0006784_heme_a_biosynthetic_process	1	0									
GO:0006797_polyphosphate_metabolic_process	1	0									
GO:0006798_polyphosphate_catabolic_process	1	0									
GO:0006824_cobalt_ion_transport	1	0									
GO:0006842_tricarboxylic_acid_transport	1	0									
GO:0006844_acyl_carnitine_transport	1	0									
GO:0006855_multidrug_transport	1	0									
GO:0006863_purine_transport	1	0									
GO:0006890_retrograde_vesicle-mediated_transport__Golgi_to_ER	1	0									
GO:0006891_intra-Golgi_vesicle-mediated_transport	1	0									
GO:0006893_Golgi_to_plasma_membrane_transport	1	0									
GO:0006895_Golgi_to_endosome_transport	1	0									
GO:0006896_Golgi_to_vacuole_transport	1	0									
GO:0006900_membrane_budding	1	0									
GO:0006930_substrate-bound_cell_migration__cell_extension	1	0									
GO:0006931_substrate-bound_cell_migration__cell_attachment_to_substrate	1	0									
GO:0006933_negative_regulation_of_cell_adhesion_involved_in_substrate-bound_cell_migration	1	0									
GO:0006957_complement_activation__alternative_pathway	1	0									
GO:0006958_complement_activation__classical_pathway	1	0									
GO:0006978_DNA_damage_response__signal_transduction_by_p53_class_mediator_resulting_in_transcription_of_p21_class_mediator	1	0									
GO:0007016_cytoskeletal_anchoring_at_plasma_membrane	1	0									
GO:0007021_tubulin_complex_assembly	1	0									
GO:0007052_mitotic_spindle_organization	1	0									
GO:0007056_spindle_assembly_involved_in_female_meiosis	1	0									
GO:0007057_spindle_assembly_involved_in_female_meiosis_I	1	0									
GO:0007063_regulation_of_sister_chromatid_cohesion	1	0									
GO:0007065_male_meiosis_sister_chromatid_cohesion	1	0									
GO:0007076_mitotic_chromosome_condensation	1	0									
GO:0007095_mitotic_cell_cycle_G2_M_transition_DNA_damage_checkpoint	1	0									
GO:0007096_regulation_of_exit_from_mitosis	1	0									
GO:0007158_neuron_adhesion	1	0									
GO:0007168_receptor_guanylyl_cyclase_signaling_pathway	1	0									
GO:0007197_inhibition_of_adenylate_cyclase_activity_by_muscarinic_acetylcholine_receptor_signaling_pathway	1	0									
GO:0007207_activation_of_phospholipase_C_activity_by_muscarinic_acetylcholine_receptor_signaling_pathway	1	0									
GO:0007208_activation_of_phospholipase_C_activity_by_serotonin_receptor_signaling_pathway	1	0									
GO:0007217_tachykinin_receptor_signaling_pathway	1	0									
GO:0007221_positive_regulation_of_transcription_of_Notch_receptor_target	1	0									
GO:0007223_Wnt_receptor_signaling_pathway__calcium_modulating_pathway	1	0									
GO:0007225_patched_ligand_processing	1	0									
GO:0007227_signal_transduction_downstream_of_smoothened	1	0									
GO:0007228_positive_regulation_of_hh_target_transcription_factor_activity	1	0									
GO:0007231_osmosensory_signaling_pathway	1	0									
GO:0007284_spermatogonial_cell_division	1	0									
GO:0007290_spermatid_nucleus_elongation	1	0									
GO:0007296_vitellogenesis	1	0									
GO:0007321_sperm_displacement	1	0									
GO:0007380_specification_of_segmental_identity__head	1	0									
GO:0007382_specification_of_segmental_identity__maxillary_segment	1	0									
GO:0007400_neuroblast_fate_determination	1	0									
GO:0007402_ganglion_mother_cell_fate_determination	1	0									
GO:0007495_visceral_mesoderm-endoderm_interaction_involved_in_midgut_development	1	0									
GO:0007497_posterior_midgut_development	1	0									
GO:0007499_ectoderm_and_mesoderm_interaction	1	0									
GO:0007500_mesodermal_cell_fate_determination	1	0									
GO:0007509_mesoderm_migration	1	0									
GO:0007518_myoblast_cell_fate_determination	1	0									
GO:0007521_muscle_cell_fate_determination	1	0									
GO:0007522_visceral_muscle_development	1	0									
GO:0007529_establishment_of_synaptic_specificity_at_neuromuscular_junction	1	0									
GO:0007538_primary_sex_determination	1	0									
GO:0007542_primary_sex_determination__germ-line	1	0									
GO:0007567_parturition	1	0									
GO:0007614_short-term_memory	1	0									
GO:0007621_negative_regulation_of_female_receptivity	1	0									
GO:0008049_male_courtship_behavior	1	0									
GO:0008050_female_courtship_behavior	1	0									
GO:0008052_sensory_organ_boundary_specification	1	0									
GO:0008054_cyclin_catabolic_process	1	0									
GO:0008057_eye_pigment_granule_organization	1	0									
GO:0008078_mesodermal_cell_migration	1	0									
GO:0008208_C21-steroid_hormone_catabolic_process	1	0									
GO:0008216_spermidine_metabolic_process	1	0									
GO:0008292_acetylcholine_biosynthetic_process	1	0									
GO:0008295_spermidine_biosynthetic_process	1	0									
GO:0008300_isoprenoid_catabolic_process	1	0									
GO:0008333_endosome_to_lysosome_transport	1	0									
GO:0008355_olfactory_learning	1	0									
GO:0008611_ether_lipid_biosynthetic_process	1	0									
GO:0008626_induction_of_apoptosis_by_granzyme	1	0									
GO:0008633_activation_of_pro-apoptotic_gene_products	1	0									
GO:0008653_lipopolysaccharide_metabolic_process	1	0									
GO:0009068_aspartate_family_amino_acid_catabolic_process	1	0									
GO:0009084_glutamine_family_amino_acid_biosynthetic_process	1	0									
GO:0009088_threonine_biosynthetic_process	1	0									
GO:0009105_lipoic_acid_biosynthetic_process	1	0									
GO:0009109_coenzyme_catabolic_process	1	0									
GO:0009111_vitamin_catabolic_process	1	0									
GO:0009113_purine_base_biosynthetic_process	1	0									
GO:0009127_purine_nucleoside_monophosphate_biosynthetic_process	1	0									
GO:0009128_purine_nucleoside_monophosphate_catabolic_process	1	0									
GO:0009129_pyrimidine_nucleoside_monophosphate_metabolic_process	1	0									
GO:0009131_pyrimidine_nucleoside_monophosphate_catabolic_process	1	0									
GO:0009133_nucleoside_diphosphate_biosynthetic_process	1	0									
GO:0009145_purine_nucleoside_triphosphate_biosynthetic_process	1	0									
GO:0009147_pyrimidine_nucleoside_triphosphate_metabolic_process	1	0									
GO:0009148_pyrimidine_nucleoside_triphosphate_biosynthetic_process	1	0									
GO:0009152_purine_ribonucleotide_biosynthetic_process	1	0									
GO:0009153_purine_deoxyribonucleotide_biosynthetic_process	1	0									
GO:0009156_ribonucleoside_monophosphate_biosynthetic_process	1	0									
GO:0009158_ribonucleoside_monophosphate_catabolic_process	1	0									
GO:0009159_deoxyribonucleoside_monophosphate_catabolic_process	1	0									
GO:0009162_deoxyribonucleoside_monophosphate_metabolic_process	1	0									
GO:0009168_purine_ribonucleoside_monophosphate_biosynthetic_process	1	0									
GO:0009169_purine_ribonucleoside_monophosphate_catabolic_process	1	0									
GO:0009176_pyrimidine_deoxyribonucleoside_monophosphate_metabolic_process	1	0									
GO:0009178_pyrimidine_deoxyribonucleoside_monophosphate_catabolic_process	1	0									
GO:0009211_pyrimidine_deoxyribonucleoside_triphosphate_metabolic_process	1	0									
GO:0009212_pyrimidine_deoxyribonucleoside_triphosphate_biosynthetic_process	1	0									
GO:0009216_purine_deoxyribonucleoside_triphosphate_biosynthetic_process	1	0									
GO:0009221_pyrimidine_deoxyribonucleotide_biosynthetic_process	1	0									
GO:0009223_pyrimidine_deoxyribonucleotide_catabolic_process	1	0									
GO:0009260_ribonucleotide_biosynthetic_process	1	0									
GO:0009405_pathogenesis	1	0									
GO:0009414_response_to_water_deprivation	1	0									
GO:0009415_response_to_water	1	0									
GO:0009449_gamma-aminobutyric_acid_biosynthetic_process	1	0									
GO:0009450_gamma-aminobutyric_acid_catabolic_process	1	0									
GO:0009589_detection_of_UV	1	0									
GO:0009590_detection_of_gravity	1	0									
GO:0009624_response_to_nematode	1	0									
GO:0009629_response_to_gravity	1	0									
GO:0009648_photoperiodism	1	0									
GO:0009690_cytokinin_metabolic_process	1	0									
GO:0009691_cytokinin_biosynthetic_process	1	0									
GO:0009786_regulation_of_asymmetric_cell_division	1	0									
GO:0009794_regulation_of_mitotic_cell_cycle__embryonic	1	0									
GO:0009956_radial_pattern_formation	1	0									
GO:0009957_epidermal_cell_fate_specification	1	0									
GO:0009992_cellular_water_homeostasis	1	0									
GO:0010032_meiotic_chromosome_condensation	1	0									
GO:0010039_response_to_iron_ion	1	0									
GO:0010042_response_to_manganese_ion	1	0									
GO:0010045_response_to_nickel_ion	1	0									
GO:0010046_response_to_mycotoxin	1	0									
GO:0010107_potassium_ion_import	1	0									
GO:0010155_regulation_of_proton_transport	1	0									
GO:0010160_formation_of_organ_boundary	1	0									
GO:0010260_organ_senescence	1	0									
GO:0010310_regulation_of_hydrogen_peroxide_metabolic_process	1	0									
GO:0010447_response_to_acidity	1	0									
GO:0010452_histone_H3-K36_methylation	1	0									
GO:0010455_positive_regulation_of_cell_fate_commitment	1	0									
GO:0010470_regulation_of_gastrulation	1	0									
GO:0010508_positive_regulation_of_autophagy	1	0									
GO:0010519_negative_regulation_of_phospholipase_activity	1	0									
GO:0010520_regulation_of_reciprocal_meiotic_recombination	1	0									
GO:0010523_negative_regulation_of_calcium_ion_transport_into_cytosol	1	0									
GO:0010543_regulation_of_platelet_activation	1	0									
GO:0010561_negative_regulation_of_glycoprotein_biosynthetic_process	1	0									
GO:0010569_regulation_of_double-strand_break_repair_via_homologous_recombination	1	0									
GO:0010572_positive_regulation_of_platelet_activation	1	0									
GO:0010594_regulation_of_endothelial_cell_migration	1	0									
GO:0010596_negative_regulation_of_endothelial_cell_migration	1	0									
GO:0010611_regulation_of_cardiac_muscle_hypertrophy	1	0									
GO:0010612_regulation_of_cardiac_muscle_adaptation	1	0									
GO:0010614_negative_regulation_of_cardiac_muscle_hypertrophy	1	0									
GO:0010616_negative_regulation_of_cardiac_muscle_adaptation	1	0									
GO:0010634_positive_regulation_of_epithelial_cell_migration	1	0									
GO:0010656_negative_regulation_of_muscle_cell_apoptosis	1	0									
GO:0010657_muscle_cell_apoptosis	1	0									
GO:0010658_striated_muscle_cell_apoptosis	1	0									
GO:0010659_cardiac_muscle_cell_apoptosis	1	0									
GO:0010660_regulation_of_muscle_cell_apoptosis	1	0									
GO:0010662_regulation_of_striated_muscle_cell_apoptosis	1	0									
GO:0010664_negative_regulation_of_striated_muscle_cell_apoptosis	1	0									
GO:0010665_regulation_of_cardiac_muscle_cell_apoptosis	1	0									
GO:0010667_negative_regulation_of_cardiac_muscle_cell_apoptosis	1	0									
GO:0010668_ectodermal_cell_differentiation	1	0									
GO:0010671_negative_regulation_of_oxygen_and_reactive_oxygen_species_metabolic_process	1	0									
GO:0010719_negative_regulation_of_epithelial_to_mesenchymal_transition	1	0									
GO:0010735_positive_regulation_of_transcription_via_serum_response_element_binding	1	0									
GO:0010825_positive_regulation_of_centrosome_duplication	1	0									
GO:0010845_positive_regulation_of_reciprocal_meiotic_recombination	1	0									
GO:0010850_chemoreceptor_signaling_pathway_involved_in_regulation_of_blood_pressure	1	0									
GO:0010873_positive_regulation_of_cholesterol_esterification	1	0									
GO:0010880_regulation_of_release_of_sequestered_calcium_ion_into_cytosol_by_sarcoplasmic_reticulum	1	0									
GO:0010881_regulation_of_cardiac_muscle_contraction_by_regulation_of_the_release_of_sequestered_calcium_ion	1	0									
GO:0010882_regulation_of_cardiac_muscle_contraction_by_calcium_ion_signaling	1	0									
GO:0010890_positive_regulation_of_sequestering_of_triglyceride	1	0									
GO:0010919_regulation_of_inositol_phosphate_biosynthetic_process	1	0									
GO:0010931_macrophage_tolerance_induction	1	0									
GO:0010932_regulation_of_macrophage_tolerance_induction	1	0									
GO:0010933_positive_regulation_of_macrophage_tolerance_induction	1	0									
GO:0010934_macrophage_cytokine_production	1	0									
GO:0010935_regulation_of_macrophage_cytokine_production	1	0									
GO:0010936_negative_regulation_of_macrophage_cytokine_production	1	0									
GO:0010953_regulation_of_protein_maturation_by_peptide_bond_cleavage	1	0									
GO:0010962_regulation_of_glucan_biosynthetic_process	1	0									
GO:0010966_regulation_of_phosphate_transport	1	0									
GO:0014012_axon_regeneration_in_the_peripheral_nervous_system	1	0									
GO:0014016_neuroblast_differentiation	1	0									
GO:0014017_neuroblast_fate_commitment	1	0									
GO:0014041_regulation_of_neuron_maturation	1	0									
GO:0014042_positive_regulation_of_neuron_maturation	1	0									
GO:0014049_positive_regulation_of_glutamate_secretion	1	0									
GO:0014061_regulation_of_norepinephrine_secretion	1	0									
GO:0014071_response_to_cycloalkane	1	0									
GO:0014707_branchiomeric_skeletal_muscle_development	1	0									
GO:0014738_regulation_of_muscle_hyperplasia	1	0									
GO:0014740_negative_regulation_of_muscle_hyperplasia	1	0									
GO:0014741_negative_regulation_of_muscle_hypertrophy	1	0									
GO:0014743_regulation_of_muscle_hypertrophy	1	0									
GO:0014805_smooth_muscle_adaptation	1	0									
GO:0014806_smooth_muscle_hyperplasia	1	0									
GO:0014807_regulation_of_somitogenesis	1	0									
GO:0014808_release_of_sequestered_calcium_ion_into_cytosol_by_sarcoplasmic_reticulum	1	0									
GO:0014813_satellite_cell_commitment	1	0									
GO:0014816_satellite_cell_differentiation	1	0									
GO:0014819_regulation_of_skeletal_muscle_contraction	1	0									
GO:0014852_regulation_of_skeletal_muscle_contraction_by_neural_stimulation_via_neuromuscular_junction	1	0									
GO:0014853_regulation_of_excitatory_postsynaptic_membrane_potential_involved_in_skeletal_muscle_contraction	1	0									
GO:0014856_skeletal_muscle_cell_proliferation	1	0									
GO:0014857_regulation_of_skeletal_muscle_cell_proliferation	1	0									
GO:0014858_positive_regulation_of_skeletal_muscle_cell_proliferation	1	0									
GO:0014887_cardiac_muscle_adaptation	1	0									
GO:0014889_muscle_atrophy	1	0									
GO:0014896_muscle_hypertrophy	1	0									
GO:0014897_striated_muscle_hypertrophy	1	0									
GO:0014898_cardiac_muscle_hypertrophy	1	0									
GO:0014900_muscle_hyperplasia	1	0									
GO:0014910_regulation_of_smooth_muscle_cell_migration	1	0									
GO:0014911_positive_regulation_of_smooth_muscle_cell_migration	1	0									
GO:0015014_heparan_sulfate_proteoglycan_biosynthetic_process__polysaccharide_chain_biosynthetic_process	1	0									
GO:0015074_DNA_integration	1	0									
GO:0015670_carbon_dioxide_transport	1	0									
GO:0015677_copper_ion_import	1	0									
GO:0015680_intracellular_copper_ion_transport	1	0									
GO:0015684_ferrous_iron_transport	1	0									
GO:0015707_nitrite_transport	1	0									
GO:0015724_formate_transport	1	0									
GO:0015734_taurine_transport	1	0									
GO:0015740_C4-dicarboxylate_transport	1	0									
GO:0015744_succinate_transport	1	0									
GO:0015746_citrate_transport	1	0									
GO:0015747_urate_transport	1	0									
GO:0015791_polyol_transport	1	0									
GO:0015798_myo-inositol_transport	1	0									
GO:0015808_L-alanine_transport	1	0									
GO:0015810_aspartate_transport	1	0									
GO:0015811_L-cystine_transport	1	0									
GO:0015817_histidine_transport	1	0									
GO:0015822_ornithine_transport	1	0									
GO:0015824_proline_transport	1	0									
GO:0015851_nucleobase_transport	1	0									
GO:0015864_pyrimidine_nucleoside_transport	1	0									
GO:0015874_norepinephrine_transport	1	0									
GO:0015881_creatine_transport	1	0									
GO:0015884_folic_acid_transport	1	0									
GO:0015886_heme_transport	1	0									
GO:0015888_thiamin_transport	1	0									
GO:0015938_coenzyme_A_catabolic_process	1	0									
GO:0015939_pantothenate_metabolic_process	1	0									
GO:0016073_snRNA_metabolic_process	1	0									
GO:0016074_snoRNA_metabolic_process	1	0									
GO:0016082_synaptic_vesicle_priming	1	0									
GO:0016090_prenol_metabolic_process	1	0									
GO:0016093_polyprenol_metabolic_process	1	0									
GO:0016180_snRNA_processing	1	0									
GO:0016239_positive_regulation_of_macroautophagy	1	0									
GO:0016246_RNA_interference	1	0									
GO:0016255_attachment_of_GPI_anchor_to_protein	1	0									
GO:0016333_morphogenesis_of_follicular_epithelium	1	0									
GO:0016340_calcium-dependent_cell-matrix_adhesion	1	0									
GO:0016344_meiotic_chromosome_movement_towards_spindle_pole	1	0									
GO:0016482_cytoplasmic_transport	1	0									
GO:0016553_base_conversion_or_substitution_editing	1	0									
GO:0016554_cytidine_to_uridine_editing	1	0									
GO:0016560_protein_import_into_peroxisome_matrix__docking	1	0									
GO:0016578_histone_deubiquitination	1	0									
GO:0016598_protein_arginylation	1	0									
GO:0017004_cytochrome_complex_assembly	1	0									
GO:0018022_peptidyl-lysine_methylation	1	0									
GO:0018023_peptidyl-lysine_trimethylation	1	0									
GO:0018120_peptidyl-arginine_ADP-ribosylation	1	0									
GO:0018126_protein_amino_acid_hydroxylation	1	0									
GO:0018146_keratan_sulfate_biosynthetic_process	1	0									
GO:0018158_protein_amino_acid_oxidation	1	0									
GO:0018195_peptidyl-arginine_modification	1	0									
GO:0018197_peptidyl-aspartic_acid_modification	1	0									
GO:0018282_metal_incorporation_into_metallo-sulfur_cluster	1	0									
GO:0018283_iron_incorporation_into_metallo-sulfur_cluster	1	0									
GO:0018318_protein_amino_acid_palmitoylation	1	0									
GO:0018342_protein_prenylation	1	0									
GO:0018344_protein_geranylgeranylation	1	0									
GO:0018410_peptide_or_protein_carboxyl-terminal_blocking	1	0									
GO:0018916_nitrobenzene_metabolic_process	1	0									
GO:0018931_naphthalene_metabolic_process	1	0									
GO:0018992_germ-line_sex_determination	1	0									
GO:0019042_latent_virus_infection	1	0									
GO:0019046_reactivation_of_latent_virus	1	0									
GO:0019047_provirus_integration	1	0									
GO:0019076_release_of_virus_from_host	1	0									
GO:0019079_viral_genome_replication	1	0									
GO:0019100_male_germ-line_sex_determination	1	0									
GO:0019101_female_somatic_sex_determination	1	0									
GO:0019102_male_somatic_sex_determination	1	0									
GO:0019255_glucose_1-phosphate_metabolic_process	1	0									
GO:0019276_UDP-N-acetylgalactosamine_metabolic_process	1	0									
GO:0019344_cysteine_biosynthetic_process	1	0									
GO:0019348_dolichol_metabolic_process	1	0									
GO:0019375_galactolipid_biosynthetic_process	1	0									
GO:0019402_galactitol_metabolic_process	1	0									
GO:0019441_tryptophan_catabolic_process_to_kynurenine	1	0									
GO:0019477_L-lysine_catabolic_process	1	0									
GO:0019510_S-adenosylhomocysteine_catabolic_process	1	0									
GO:0019532_oxalate_transport	1	0									
GO:0019626_short-chain_fatty_acid_catabolic_process	1	0									
GO:0019627_urea_metabolic_process	1	0									
GO:0019676_ammonia_assimilation_cycle	1	0									
GO:0019682_glyceraldehyde-3-phosphate_metabolic_process	1	0									
GO:0019695_choline_metabolic_process	1	0									
GO:0019731_antibacterial_humoral_response	1	0									
GO:0019794_nonprotein_amino_acid_metabolic_process	1	0									
GO:0019858_cytosine_metabolic_process	1	0									
GO:0019883_antigen_processing_and_presentation_of_endogenous_antigen	1	0									
GO:0019889_pteridine_metabolic_process	1	0									
GO:0019896_axon_transport_of_mitochondrion	1	0									
GO:0021508_floor_plate_formation	1	0									
GO:0021528_commissural_neuron_differentiation_in_the_spinal_cord	1	0									
GO:0021572_rhombomere_6_development	1	0									
GO:0021577_hindbrain_structural_organization	1	0									
GO:0021586_pons_maturation	1	0									
GO:0021589_cerebellum_structural_organization	1	0									
GO:0021590_cerebellum_maturation	1	0									
GO:0021592_fourth_ventricle_development	1	0									
GO:0021594_rhombomere_formation	1	0									
GO:0021660_rhombomere_3_formation	1	0									
GO:0021664_rhombomere_5_morphogenesis	1	0									
GO:0021666_rhombomere_5_formation	1	0									
GO:0021670_lateral_ventricle_development	1	0									
GO:0021678_third_ventricle_development	1	0									
GO:0021679_cerebellar_molecular_layer_development	1	0									
GO:0021703_locus_ceruleus_development	1	0									
GO:0021732_midbrain-hindbrain_boundary_maturation	1	0									
GO:0021747_cochlear_nucleus_development	1	0									
GO:0021750_vestibular_nucleus_development	1	0									
GO:0021759_globus_pallidus_development	1	0									
GO:0021768_nucleus_accumbens_development	1	0									
GO:0021771_lateral_geniculate_nucleus_development	1	0									
GO:0021812_neuronal-glial_interaction_involved_in_cerebral_cortex_radial_glia_guided_migration	1	0									
GO:0021813_cell-cell_adhesion_involved_in_neuronal-glial_interactions_involved_in_cerebral_cortex_radial_glia_guided_migration	1	0									
GO:0021870_Cajal-Retzius_cell_differentiation	1	0									
GO:0021874_Wnt_receptor_signaling_pathway_in_forebrain_neuroblast_division	1	0									
GO:0021896_forebrain_astrocyte_differentiation	1	0									
GO:0021897_forebrain_astrocyte_development	1	0									
GO:0021902_commitment_of_a_neuronal_cell_to_a_specific_type_of_neuron_in_the_forebrain	1	0									
GO:0021905_forebrain-midbrain_boundary_formation	1	0									
GO:0021914_negative_regulation_of_smoothened_signaling_pathway_involved_in_ventral_spinal_cord_patterning	1	0									
GO:0021917_somatic_motor_neuron_fate_commitment	1	0									
GO:0021918_regulation_of_transcription_from_RNA_polymerase_II_promoter_involved_in_somatic_motor_neuron_fate_commitment	1	0									
GO:0021933_radial_glia_guided_migration_of_granule_cell	1	0									
GO:0021934_hindbrain_tangential_cell_migration	1	0									
GO:0021935_granule_cell_precursor_tangential_migration	1	0									
GO:0021942_radial_glia_guided_migration_of_Purkinje_cell	1	0									
GO:0021960_anterior_commissure_morphogenesis	1	0									
GO:0021997_neural_plate_axis_specification	1	0									
GO:0021999_neural_plate_anterior_posterior_pattern_formation	1	0									
GO:0022004_midbrain-hindbrain_boundary_maturation_during_brain_development	1	0									
GO:0022038_corpus_callosum_development	1	0									
GO:0022605_oogenesis_stage	1	0									
GO:0030011_maintenance_of_cell_polarity	1	0									
GO:0030069_lysogeny	1	0									
GO:0030070_insulin_processing	1	0									
GO:0030092_regulation_of_flagellum_assembly	1	0									
GO:0030103_vasopressin_secretion	1	0									
GO:0030194_positive_regulation_of_blood_coagulation	1	0									
GO:0030206_chondroitin_sulfate_biosynthetic_process	1	0									
GO:0030210_heparin_biosynthetic_process	1	0									
GO:0030220_platelet_formation	1	0									
GO:0030222_eosinophil_differentiation	1	0									
GO:0030237_female_sex_determination	1	0									
GO:0030264_nuclear_fragmentation_during_apoptosis	1	0									
GO:0030322_stabilization_of_membrane_potential	1	0									
GO:0030327_prenylated_protein_catabolic_process	1	0									
GO:0030328_prenylcysteine_catabolic_process	1	0									
GO:0030329_prenylcysteine_metabolic_process	1	0									
GO:0030382_sperm_mitochondrion_organization	1	0									
GO:0030389_fructosamine_metabolic_process	1	0									
GO:0030422_RNA_interference__production_of_siRNA	1	0									
GO:0030449_regulation_of_complement_activation	1	0									
GO:0030497_fatty_acid_elongation	1	0									
GO:0030575_nuclear_body_organization	1	0									
GO:0030578_PML_body_organization	1	0									
GO:0030853_negative_regulation_of_granulocyte_differentiation	1	0									
GO:0030854_positive_regulation_of_granulocyte_differentiation	1	0									
GO:0030886_negative_regulation_of_myeloid_dendritic_cell_activation	1	0									
GO:0030913_paranodal_junction_assembly	1	0									
GO:0031033_myosin_filament_assembly_or_disassembly	1	0									
GO:0031034_myosin_filament_assembly	1	0									
GO:0031055_chromatin_remodeling_at_centromere	1	0									
GO:0031062_positive_regulation_of_histone_methylation	1	0									
GO:0031115_negative_regulation_of_microtubule_polymerization	1	0									
GO:0031129_inductive_cell-cell_signaling	1	0									
GO:0031284_positive_regulation_of_guanylate_cyclase_activity	1	0									
GO:0031498_chromatin_disassembly	1	0									
GO:0031507_heterochromatin_formation	1	0									
GO:0031508_centromeric_heterochromatin_formation	1	0									
GO:0031529_ruffle_organization	1	0									
GO:0031536_positive_regulation_of_exit_from_mitosis	1	0									
GO:0031572_G2_M_transition_DNA_damage_checkpoint	1	0									
GO:0031576_G2_M_transition_checkpoint	1	0									
GO:0031580_membrane_raft_distribution	1	0									
GO:0031583_activation_of_phospholipase_D_activity_by_G-protein_coupled_receptor_protein_signaling_pathway	1	0									
GO:0031584_activation_of_phospholipase_D_activity	1	0									
GO:0031585_regulation_of_inositol-1_4_5-triphosphate_receptor_activity	1	0									
GO:0031639_plasminogen_activation	1	0									
GO:0031648_protein_destabilization	1	0									
GO:0031665_negative_regulation_of_lipopolysaccharide-mediated_signaling_pathway	1	0									
GO:0031914_negative_regulation_of_synaptic_plasticity	1	0									
GO:0031944_negative_regulation_of_glucocorticoid_metabolic_process	1	0									
GO:0031947_negative_regulation_of_glucocorticoid_biosynthetic_process	1	0									
GO:0032025_response_to_cobalt_ion	1	0									
GO:0032026_response_to_magnesium_ion	1	0									
GO:0032048_cardiolipin_metabolic_process	1	0									
GO:0032066_nucleolus_to_nucleoplasm_transport	1	0									
GO:0032091_negative_regulation_of_protein_binding	1	0									
GO:0032092_positive_regulation_of_protein_binding	1	0									
GO:0032097_positive_regulation_of_response_to_food	1	0									
GO:0032100_positive_regulation_of_appetite	1	0									
GO:0032204_regulation_of_telomere_maintenance	1	0									
GO:0032206_positive_regulation_of_telomere_maintenance	1	0									
GO:0032222_regulation_of_synaptic_transmission__cholinergic	1	0									
GO:0032224_positive_regulation_of_synaptic_transmission__cholinergic	1	0									
GO:0032229_negative_regulation_of_synaptic_transmission__GABAergic	1	0									
GO:0032237_activation_of_store-operated_calcium_channel_activity	1	0									
GO:0032239_regulation_of_nucleobase__nucleoside__nucleotide_and_nucleic_acid_transport	1	0									
GO:0032252_secretory_granule_localization	1	0									
GO:0032274_gonadotropin_secretion	1	0									
GO:0032275_luteinizing_hormone_secretion	1	0									
GO:0032287_myelin_maintenance_in_the_peripheral_nervous_system	1	0									
GO:0032289_myelin_formation_in_the_central_nervous_system	1	0									
GO:0032303_regulation_of_icosanoid_secretion	1	0									
GO:0032305_positive_regulation_of_icosanoid_secretion	1	0									
GO:0032306_regulation_of_prostaglandin_secretion	1	0									
GO:0032308_positive_regulation_of_prostaglandin_secretion	1	0									
GO:0032310_prostaglandin_secretion	1	0									
GO:0032313_regulation_of_Rab_GTPase_activity	1	0									
GO:0032314_regulation_of_Rac_GTPase_activity	1	0									
GO:0032317_regulation_of_Rap_GTPase_activity	1	0									
GO:0032324_molybdopterin_cofactor_biosynthetic_process	1	0									
GO:0032329_serine_transport	1	0									
GO:0032342_aldosterone_biosynthetic_process	1	0									
GO:0032344_regulation_of_aldosterone_metabolic_process	1	0									
GO:0032365_intracellular_lipid_transport	1	0									
GO:0032366_intracellular_sterol_transport	1	0									
GO:0032367_intracellular_cholesterol_transport	1	0									
GO:0032370_positive_regulation_of_lipid_transport	1	0									
GO:0032410_negative_regulation_of_transporter_activity	1	0									
GO:0032413_negative_regulation_of_ion_transmembrane_transporter_activity	1	0									
GO:0032429_regulation_of_phospholipase_A2_activity	1	0									
GO:0032474_otolith_morphogenesis	1	0									
GO:0032482_Rab_protein_signal_transduction	1	0									
GO:0032483_regulation_of_Rab_protein_signal_transduction	1	0									
GO:0032486_Rap_protein_signal_transduction	1	0									
GO:0032487_regulation_of_Rap_protein_signal_transduction	1	0									
GO:0032594_protein_transport_within_lipid_bilayer	1	0									
GO:0032599_protein_transport_out_of_membrane_raft	1	0									
GO:0032600_chemokine_receptor_transport_out_of_membrane_raft	1	0									
GO:0032621_interleukin-18_production	1	0									
GO:0032656_regulation_of_interleukin-13_production	1	0									
GO:0032682_negative_regulation_of_chemokine_production	1	0									
GO:0032691_negative_regulation_of_interleukin-1_beta_production	1	0									
GO:0032692_negative_regulation_of_interleukin-1_production	1	0									
GO:0032693_negative_regulation_of_interleukin-10_production	1	0									
GO:0032696_negative_regulation_of_interleukin-13_production	1	0									
GO:0032731_positive_regulation_of_interleukin-1_beta_production	1	0									
GO:0032732_positive_regulation_of_interleukin-1_production	1	0									
GO:0032735_positive_regulation_of_interleukin-12_production	1	0									
GO:0032764_negative_regulation_of_mast_cell_cytokine_production	1	0									
GO:0032765_positive_regulation_of_mast_cell_cytokine_production	1	0									
GO:0032769_negative_regulation_of_monooxygenase_activity	1	0									
GO:0032781_positive_regulation_of_ATPase_activity	1	0									
GO:0032790_ribosome_disassembly	1	0									
GO:0032799_low-density_lipoprotein_receptor_metabolic_process	1	0									
GO:0032802_low-density_lipoprotein_receptor_catabolic_process	1	0									
GO:0032803_regulation_of_low-density_lipoprotein_receptor_catabolic_process	1	0									
GO:0032817_regulation_of_natural_killer_cell_proliferation	1	0									
GO:0032819_positive_regulation_of_natural_killer_cell_proliferation	1	0									
GO:0032836_glomerular_basement_membrane_development	1	0									
GO:0032855_positive_regulation_of_Rac_GTPase_activity	1	0									
GO:0032863_activation_of_Rac_GTPase_activity	1	0									
GO:0032864_activation_of_Cdc42_GTPase_activity	1	0									
GO:0032885_regulation_of_polysaccharide_biosynthetic_process	1	0									
GO:0032907_transforming_growth_factor-beta3_production	1	0									
GO:0032910_regulation_of_transforming_growth_factor-beta3_production	1	0									
GO:0032913_negative_regulation_of_transforming_growth_factor-beta3_production	1	0									
GO:0032924_activin_receptor_signaling_pathway	1	0									
GO:0032925_regulation_of_activin_receptor_signaling_pathway	1	0									
GO:0032960_regulation_of_inositol_trisphosphate_biosynthetic_process	1	0									
GO:0032962_positive_regulation_of_inositol_trisphosphate_biosynthetic_process	1	0									
GO:0032964_collagen_biosynthetic_process	1	0									
GO:0032971_regulation_of_muscle_filament_sliding	1	0									
GO:0032972_regulation_of_muscle_filament_sliding_speed	1	0									
GO:0032986_protein-DNA_complex_disassembly	1	0									
GO:0032988_ribonucleoprotein_complex_disassembly	1	0									
GO:0033037_polysaccharide_localization	1	0									
GO:0033078_extrathymic_T_cell_differentiation	1	0									
GO:0033085_negative_regulation_of_T_cell_differentiation_in_the_thymus	1	0									
GO:0033087_negative_regulation_of_immature_T_cell_proliferation	1	0									
GO:0033088_negative_regulation_of_immature_T_cell_proliferation_in_the_thymus	1	0									
GO:0033108_mitochondrial_respiratory_chain_complex_assembly	1	0									
GO:0033127_regulation_of_histone_phosphorylation	1	0									
GO:0033128_negative_regulation_of_histone_phosphorylation	1	0									
GO:0033138_positive_regulation_of_peptidyl-serine_phosphorylation	1	0									
GO:0033158_regulation_of_protein_import_into_nucleus__translocation	1	0									
GO:0033160_positive_regulation_of_protein_import_into_nucleus__translocation	1	0									
GO:0033169_histone_H3-K9_demethylation	1	0									
GO:0033206_cytokinesis_after_meiosis	1	0									
GO:0033240_positive_regulation_of_cellular_amine_metabolic_process	1	0									
GO:0033313_meiotic_cell_cycle_checkpoint	1	0									
GO:0033315_meiotic_cell_cycle_DNA_replication_checkpoint	1	0									
GO:0033326_cerebrospinal_fluid_secretion	1	0									
GO:0033366_protein_localization_in_secretory_granule	1	0									
GO:0033367_protein_localization_in_mast_cell_secretory_granule	1	0									
GO:0033368_protease_localization_in_mast_cell_secretory_granule	1	0									
GO:0033370_maintenance_of_protein_location_in_mast_cell_secretory_granule	1	0									
GO:0033371_T_cell_secretory_granule_organization	1	0									
GO:0033373_maintenance_of_protease_location_in_mast_cell_secretory_granule	1	0									
GO:0033374_protein_localization_in_T_cell_secretory_granule	1	0									
GO:0033375_protease_localization_in_T_cell_secretory_granule	1	0									
GO:0033377_maintenance_of_protein_location_in_T_cell_secretory_granule	1	0									
GO:0033379_maintenance_of_protease_location_in_T_cell_secretory_granule	1	0									
GO:0033380_granzyme_B_localization_in_T_cell_secretory_granule	1	0									
GO:0033382_maintenance_of_granzyme_B_location_in_T_cell_secretory_granule	1	0									
GO:0033483_gas_homeostasis	1	0									
GO:0033484_nitric_oxide_homeostasis	1	0									
GO:0033505_floor_plate_morphogenesis	1	0									
GO:0033522_histone_H2A_ubiquitination	1	0									
GO:0033523_histone_H2B_ubiquitination	1	0									
GO:0033574_response_to_testosterone_stimulus	1	0									
GO:0033606_chemokine_receptor_transport_within_lipid_bilayer	1	0									
GO:0033628_regulation_of_cell_adhesion_mediated_by_integrin	1	0									
GO:0033630_positive_regulation_of_cell_adhesion_mediated_by_integrin	1	0									
GO:0033632_regulation_of_cell-cell_adhesion_mediated_by_integrin	1	0									
GO:0033634_positive_regulation_of_cell-cell_adhesion_mediated_by_integrin	1	0									
GO:0033683_nucleotide-excision_repair__DNA_incision	1	0									
GO:0033687_osteoblast_proliferation	1	0									
GO:0033688_regulation_of_osteoblast_proliferation	1	0									
GO:0033689_negative_regulation_of_osteoblast_proliferation	1	0									
GO:0033750_ribosome_localization	1	0									
GO:0033753_establishment_of_ribosome_localization	1	0									
GO:0033866_nucleoside_bisphosphate_biosynthetic_process	1	0									
GO:0033875_ribonucleoside_bisphosphate_metabolic_process	1	0									
GO:0034030_ribonucleoside_bisphosphate_biosynthetic_process	1	0									
GO:0034032_purine_nucleoside_bisphosphate_metabolic_process	1	0									
GO:0034033_purine_nucleoside_bisphosphate_biosynthetic_process	1	0									
GO:0034035_purine_ribonucleoside_bisphosphate_metabolic_process	1	0									
GO:0034036_purine_ribonucleoside_bisphosphate_biosynthetic_process	1	0									
GO:0034067_protein_localization_in_Golgi_apparatus	1	0									
GO:0034102_erythrocyte_clearance	1	0									
GO:0034106_regulation_of_erythrocyte_clearance	1	0									
GO:0034107_negative_regulation_of_erythrocyte_clearance	1	0									
GO:0034110_regulation_of_homotypic_cell-cell_adhesion	1	0									
GO:0034111_negative_regulation_of_homotypic_cell-cell_adhesion	1	0									
GO:0034113_heterotypic_cell-cell_adhesion	1	0									
GO:0034117_erythrocyte_aggregation	1	0									
GO:0034118_regulation_of_erythrocyte_aggregation	1	0									
GO:0034119_negative_regulation_of_erythrocyte_aggregation	1	0									
GO:0034121_regulation_of_toll-like_receptor_signaling_pathway	1	0									
GO:0034122_negative_regulation_of_toll-like_receptor_signaling_pathway	1	0									
GO:0034230_enkephalin_processing	1	0									
GO:0034372_very-low-density_lipoprotein_particle_remodeling	1	0									
GO:0034379_very-low-density_lipoprotein_particle_assembly	1	0									
GO:0034380_high-density_lipoprotein_particle_assembly	1	0									
GO:0034394_protein_localization_at_cell_surface	1	0									
GO:0034405_response_to_fluid_shear_stress	1	0									
GO:0034472_snRNA_3'-end_processing	1	0									
GO:0034474_U2_snRNA_3'-end_processing	1	0									
GO:0034502_protein_localization_to_chromosome	1	0									
GO:0034505_tooth_mineralization	1	0									
GO:0034508_centromere_complex_assembly	1	0									
GO:0034633_retinol_transport	1	0									
GO:0034643_mitochondrion_localization__microtubule-mediated	1	0									
GO:0034969_histone_arginine_methylation	1	0									
GO:0034982_mitochondrial_protein_processing	1	0									
GO:0035022_positive_regulation_of_Rac_protein_signal_transduction	1	0									
GO:0035024_negative_regulation_of_Rho_protein_signal_transduction	1	0									
GO:0035026_leading_edge_cell_differentiation	1	0									
GO:0035037_sperm_entry	1	0									
GO:0035039_male_pronucleus_formation	1	0									
GO:0035066_positive_regulation_of_histone_acetylation	1	0									
GO:0035083_cilium_axoneme_assembly	1	0									
GO:0035090_maintenance_of_apical_basal_cell_polarity	1	0									
GO:0035106_operant_conditioning	1	0									
GO:0035172_hemocyte_proliferation	1	0									
GO:0035227_regulation_of_glutamate-cysteine_ligase_activity	1	0									
GO:0035229_positive_regulation_of_glutamate-cysteine_ligase_activity	1	0									
GO:0035260_internal_genitalia_morphogenesis	1	0									
GO:0035262_gonad_morphogenesis	1	0									
GO:0035287_head_segmentation	1	0									
GO:0035289_posterior_head_segmentation	1	0									
GO:0035303_regulation_of_dephosphorylation	1	0									
GO:0035304_regulation_of_protein_amino_acid_dephosphorylation	1	0									
GO:0035305_negative_regulation_of_dephosphorylation	1	0									
GO:0035308_negative_regulation_of_protein_amino_acid_dephosphorylation	1	0									
GO:0035313_wound_healing__spreading_of_epidermal_cells	1	0									
GO:0040013_negative_regulation_of_locomotion	1	0									
GO:0040019_positive_regulation_of_embryonic_development	1	0									
GO:0040032_post-embryonic_body_morphogenesis	1	0									
GO:0040038_polar_body_extrusion_after_meiotic_divisions	1	0									
GO:0042026_protein_refolding	1	0									
GO:0042048_olfactory_behavior	1	0									
GO:0042059_negative_regulation_of_epidermal_growth_factor_receptor_signaling_pathway	1	0									
GO:0042073_intraflagellar_transport	1	0									
GO:0042078_germ-line_stem_cell_division	1	0									
GO:0042091_interleukin-10_biosynthetic_process	1	0									
GO:0042103_positive_regulation_of_T_cell_homeostatic_proliferation	1	0									
GO:0042136_neurotransmitter_biosynthetic_process	1	0									
GO:0042137_sequestering_of_neurotransmitter	1	0									
GO:0042138_meiotic_DNA_double-strand_break_formation	1	0									
GO:0042178_xenobiotic_catabolic_process	1	0									
GO:0042225_interleukin-5_biosynthetic_process	1	0									
GO:0042231_interleukin-13_biosynthetic_process	1	0									
GO:0042255_ribosome_assembly	1	0									
GO:0042257_ribosomal_subunit_assembly	1	0									
GO:0042264_peptidyl-aspartic_acid_hydroxylation	1	0									
GO:0042276_error-prone_postreplication_DNA_repair	1	0									
GO:0042297_vocal_learning	1	0									
GO:0042309_homoiothermy	1	0									
GO:0042320_regulation_of_circadian_sleep_wake_cycle__REM_sleep	1	0									
GO:0042339_keratan_sulfate_metabolic_process	1	0									
GO:0042347_negative_regulation_of_NF-kappaB_import_into_nucleus	1	0									
GO:0042360_vitamin_E_metabolic_process	1	0									
GO:0042363_fat-soluble_vitamin_catabolic_process	1	0									
GO:0042369_vitamin_D_catabolic_process	1	0									
GO:0042373_vitamin_K_metabolic_process	1	0									
GO:0042404_thyroid_hormone_catabolic_process	1	0									
GO:0042414_epinephrine_metabolic_process	1	0									
GO:0042436_indole_derivative_catabolic_process	1	0									
GO:0042489_negative_regulation_of_odontogenesis_of_dentine-containing_tooth	1	0									
GO:0042508_tyrosine_phosphorylation_of_Stat1_protein	1	0									
GO:0042518_negative_regulation_of_tyrosine_phosphorylation_of_Stat3_protein	1	0									
GO:0042524_negative_regulation_of_tyrosine_phosphorylation_of_Stat5_protein	1	0									
GO:0042536_negative_regulation_of_tumor_necrosis_factor_biosynthetic_process	1	0									
GO:0042538_hyperosmotic_salinity_response	1	0									
GO:0042628_mating_plug_formation	1	0									
GO:0042631_cellular_response_to_water_deprivation	1	0									
GO:0042637_catagen	1	0									
GO:0042660_positive_regulation_of_cell_fate_specification	1	0									
GO:0042663_regulation_of_endodermal_cell_fate_specification	1	0									
GO:0042664_negative_regulation_of_endodermal_cell_fate_specification	1	0									
GO:0042667_auditory_receptor_cell_fate_specification	1	0									
GO:0042694_muscle_cell_fate_specification	1	0									
GO:0042706_eye_photoreceptor_cell_fate_commitment	1	0									
GO:0042713_sperm_ejaculation	1	0									
GO:0042723_thiamin_and_derivative_metabolic_process	1	0									
GO:0042737_drug_catabolic_process	1	0									
GO:0042738_exogenous_drug_catabolic_process	1	0									
GO:0042747_circadian_sleep_wake_cycle__REM_sleep	1	0									
GO:0042748_circadian_sleep_wake_cycle__non-REM_sleep	1	0									
GO:0042772_DNA_damage_response__signal_transduction_resulting_in_transcription	1	0									
GO:0042790_transcription_of_nuclear_rRNA_large_RNA_polymerase_I_transcript	1	0									
GO:0042839_D-glucuronate_metabolic_process	1	0									
GO:0042840_D-glucuronate_catabolic_process	1	0									
GO:0042891_antibiotic_transport	1	0									
GO:0042892_chloramphenicol_transport	1	0									
GO:0042940_D-amino_acid_transport	1	0									
GO:0042941_D-alanine_transport	1	0									
GO:0042942_D-serine_transport	1	0									
GO:0042983_amyloid_precursor_protein_biosynthetic_process	1	0									
GO:0042984_regulation_of_amyloid_precursor_protein_biosynthetic_process	1	0									
GO:0042985_negative_regulation_of_amyloid_precursor_protein_biosynthetic_process	1	0									
GO:0042989_sequestering_of_actin_monomers	1	0									
GO:0043044_ATP-dependent_chromatin_remodeling	1	0									
GO:0043056_forward_locomotion	1	0									
GO:0043060_meiotic_metaphase_I_plate_congression	1	0									
GO:0043091_L-arginine_import	1	0									
GO:0043124_negative_regulation_of_I-kappaB_kinase_NF-kappaB_cascade	1	0									
GO:0043132_NAD_transport	1	0									
GO:0043153_entrainment_of_circadian_clock_by_photoperiod	1	0									
GO:0043171_peptide_catabolic_process	1	0									
GO:0043179_rhythmic_excitation	1	0									
GO:0043206_fibril_organization	1	0									
GO:0043217_myelin_maintenance	1	0									
GO:0043313_regulation_of_neutrophil_degranulation	1	0									
GO:0043316_cytotoxic_T_cell_degranulation	1	0									
GO:0043369_CD4-positive_or_CD8-positive__alpha-beta_T_cell_lineage_commitment	1	0									
GO:0043375_CD8-positive__alpha-beta_T_cell_lineage_commitment	1	0									
GO:0043379_memory_T_cell_differentiation	1	0									
GO:0043380_regulation_of_memory_T_cell_differentiation	1	0									
GO:0043400_cortisol_secretion	1	0									
GO:0043415_positive_regulation_of_skeletal_muscle_regeneration	1	0									
GO:0043416_regulation_of_skeletal_muscle_regeneration	1	0									
GO:0043437_butanoic_acid_metabolic_process	1	0									
GO:0043438_acetoacetic_acid_metabolic_process	1	0									
GO:0043480_pigment_accumulation_in_tissues	1	0									
GO:0043482_cellular_pigment_accumulation	1	0									
GO:0043486_histone_exchange	1	0									
GO:0043496_regulation_of_protein_homodimerization_activity	1	0									
GO:0043501_skeletal_muscle_adaptation	1	0									
GO:0043508_negative_regulation_of_JUN_kinase_activity	1	0									
GO:0043517_positive_regulation_of_DNA_damage_response__signal_transduction_by_p53_class_mediator	1	0									
GO:0043535_regulation_of_blood_vessel_endothelial_cell_migration	1	0									
GO:0043537_negative_regulation_of_blood_vessel_endothelial_cell_migration	1	0									
GO:0043545_molybdopterin_cofactor_metabolic_process	1	0									
GO:0043587_tongue_morphogenesis	1	0									
GO:0043604_amide_biosynthetic_process	1	0									
GO:0043628_ncRNA_3'-end_processing	1	0									
GO:0044254_multicellular_organismal_protein_catabolic_process	1	0									
GO:0044256_protein_digestion	1	0									
GO:0044266_multicellular_organismal_macromolecule_catabolic_process	1	0									
GO:0045004_DNA_replication_proofreading	1	0									
GO:0045019_negative_regulation_of_nitric_oxide_biosynthetic_process	1	0									
GO:0045020_error-prone_DNA_repair	1	0									
GO:0045022_early_endosome_to_late_endosome_transport	1	0									
GO:0045062_extrathymic_T_cell_selection	1	0									
GO:0045069_regulation_of_viral_genome_replication	1	0									
GO:0045074_regulation_of_interleukin-10_biosynthetic_process	1	0									
GO:0045082_positive_regulation_of_interleukin-10_biosynthetic_process	1	0									
GO:0045083_negative_regulation_of_interleukin-12_biosynthetic_process	1	0									
GO:0045112_integrin_biosynthetic_process	1	0									
GO:0045113_regulation_of_integrin_biosynthetic_process	1	0									
GO:0045188_regulation_of_circadian_sleep_wake_cycle__non-REM_sleep	1	0									
GO:0045210_FasL_biosynthetic_process	1	0									
GO:0045297_post-mating_behavior	1	0									
GO:0045299_otolith_mineralization	1	0									
GO:0045329_carnitine_biosynthetic_process	1	0									
GO:0045341_MHC_class_I_biosynthetic_process	1	0									
GO:0045343_regulation_of_MHC_class_I_biosynthetic_process	1	0									
GO:0045347_negative_regulation_of_MHC_class_II_biosynthetic_process	1	0									
GO:0045405_regulation_of_interleukin-5_biosynthetic_process	1	0									
GO:0045407_positive_regulation_of_interleukin-5_biosynthetic_process	1	0									
GO:0045426_quinone_cofactor_biosynthetic_process	1	0									
GO:0045448_mitotic_cell_cycle__embryonic	1	0									
GO:0045454_cell_redox_homeostasis	1	0									
GO:0045583_regulation_of_cytotoxic_T_cell_differentiation	1	0									
GO:0045585_positive_regulation_of_cytotoxic_T_cell_differentiation	1	0									
GO:0045601_regulation_of_endothelial_cell_differentiation	1	0									
GO:0045602_negative_regulation_of_endothelial_cell_differentiation	1	0									
GO:0045605_negative_regulation_of_epidermal_cell_differentiation	1	0									
GO:0045606_positive_regulation_of_epidermal_cell_differentiation	1	0									
GO:0045609_positive_regulation_of_auditory_receptor_cell_differentiation	1	0									
GO:0045617_negative_regulation_of_keratinocyte_differentiation	1	0									
GO:0045618_positive_regulation_of_keratinocyte_differentiation	1	0									
GO:0045626_negative_regulation_of_T-helper_1_cell_differentiation	1	0									
GO:0045633_positive_regulation_of_mechanoreceptor_differentiation	1	0									
GO:0045650_negative_regulation_of_macrophage_differentiation	1	0									
GO:0045656_negative_regulation_of_monocyte_differentiation	1	0									
GO:0045657_positive_regulation_of_monocyte_differentiation	1	0									
GO:0045659_negative_regulation_of_neutrophil_differentiation	1	0									
GO:0045660_positive_regulation_of_neutrophil_differentiation	1	0									
GO:0045721_negative_regulation_of_gluconeogenesis	1	0									
GO:0045724_positive_regulation_of_flagellum_assembly	1	0									
GO:0045725_positive_regulation_of_glycogen_biosynthetic_process	1	0									
GO:0045740_positive_regulation_of_DNA_replication	1	0									
GO:0045759_negative_regulation_of_action_potential	1	0									
GO:0045768_positive_regulation_of_anti-apoptosis	1	0									
GO:0045769_negative_regulation_of_asymmetric_cell_division	1	0									
GO:0045794_negative_regulation_of_cell_volume	1	0									
GO:0045815_positive_regulation_of_gene_expression__epigenetic	1	0									
GO:0045818_negative_regulation_of_glycogen_catabolic_process	1	0									
GO:0045842_positive_regulation_of_mitotic_metaphase_anaphase_transition	1	0									
GO:0045875_negative_regulation_of_sister_chromatid_cohesion	1	0									
GO:0045898_regulation_of_transcriptional_preinitiation_complex_assembly	1	0									
GO:0045899_positive_regulation_of_transcriptional_preinitiation_complex_assembly	1	0									
GO:0045906_negative_regulation_of_vasoconstriction	1	0									
GO:0045908_negative_regulation_of_vasodilation	1	0									
GO:0045909_positive_regulation_of_vasodilation	1	0									
GO:0045915_positive_regulation_of_catecholamine_metabolic_process	1	0									
GO:0045920_negative_regulation_of_exocytosis	1	0									
GO:0045924_regulation_of_female_receptivity	1	0									
GO:0045947_negative_regulation_of_translational_initiation	1	0									
GO:0045955_negative_regulation_of_calcium_ion-dependent_exocytosis	1	0									
GO:0045956_positive_regulation_of_calcium_ion-dependent_exocytosis	1	0									
GO:0045964_positive_regulation_of_dopamine_metabolic_process	1	0									
GO:0045988_negative_regulation_of_striated_muscle_contraction	1	0									
GO:0045989_positive_regulation_of_striated_muscle_contraction	1	0									
GO:0045990_regulation_of_transcription_by_carbon_catabolites	1	0									
GO:0045991_positive_regulation_of_transcription_by_carbon_catabolites	1	0									
GO:0045994_positive_regulation_of_translational_initiation_by_iron	1	0									
GO:0046007_negative_regulation_of_activated_T_cell_proliferation	1	0									
GO:0046014_negative_regulation_of_T_cell_homeostatic_proliferation	1	0									
GO:0046015_regulation_of_transcription_by_glucose	1	0									
GO:0046016_positive_regulation_of_transcription_by_glucose	1	0									
GO:0046031_ADP_metabolic_process	1	0									
GO:0046032_ADP_catabolic_process	1	0									
GO:0046061_dATP_catabolic_process	1	0									
GO:0046075_dTTP_metabolic_process	1	0									
GO:0046078_dUMP_metabolic_process	1	0									
GO:0046079_dUMP_catabolic_process	1	0									
GO:0046086_adenosine_biosynthetic_process	1	0									
GO:0046090_deoxyadenosine_metabolic_process	1	0									
GO:0046098_guanine_metabolic_process	1	0									
GO:0046101_hypoxanthine_biosynthetic_process	1	0									
GO:0046102_inosine_metabolic_process	1	0									
GO:0046103_inosine_biosynthetic_process	1	0									
GO:0046108_uridine_metabolic_process	1	0									
GO:0046110_xanthine_metabolic_process	1	0									
GO:0046111_xanthine_biosynthetic_process	1	0									
GO:0046112_nucleobase_biosynthetic_process	1	0									
GO:0046113_nucleobase_catabolic_process	1	0									
GO:0046121_deoxyribonucleoside_catabolic_process	1	0									
GO:0046122_purine_deoxyribonucleoside_metabolic_process	1	0									
GO:0046124_purine_deoxyribonucleoside_catabolic_process	1	0									
GO:0046125_pyrimidine_deoxyribonucleoside_metabolic_process	1	0									
GO:0046131_pyrimidine_ribonucleoside_metabolic_process	1	0									
GO:0046160_heme_a_metabolic_process	1	0									
GO:0046218_indolalkylamine_catabolic_process	1	0									
GO:0046292_formaldehyde_metabolic_process	1	0									
GO:0046294_formaldehyde_catabolic_process	1	0									
GO:0046314_phosphocreatine_biosynthetic_process	1	0									
GO:0046327_glycerol_biosynthetic_process_from_pyruvate	1	0									
GO:0046329_negative_regulation_of_JNK_cascade	1	0									
GO:0046340_diacylglycerol_catabolic_process	1	0									
GO:0046351_disaccharide_biosynthetic_process	1	0									
GO:0046356_acetyl-CoA_catabolic_process	1	0									
GO:0046358_butyrate_biosynthetic_process	1	0									
GO:0046359_butyrate_catabolic_process	1	0									
GO:0046381_CMP-N-acetylneuraminate_metabolic_process	1	0									
GO:0046415_urate_metabolic_process	1	0									
GO:0046416_D-amino_acid_metabolic_process	1	0									
GO:0046434_organophosphate_catabolic_process	1	0									
GO:0046437_D-amino_acid_biosynthetic_process	1	0									
GO:0046440_L-lysine_metabolic_process	1	0									
GO:0046449_creatinine_metabolic_process	1	0									
GO:0046471_phosphatidylglycerol_metabolic_process	1	0									
GO:0046473_phosphatidic_acid_metabolic_process	1	0									
GO:0046476_glycosylceramide_biosynthetic_process	1	0									
GO:0046477_glycosylceramide_catabolic_process	1	0									
GO:0046485_ether_lipid_metabolic_process	1	0									
GO:0046487_glyoxylate_metabolic_process	1	0									
GO:0046498_S-adenosylhomocysteine_metabolic_process	1	0									
GO:0046552_photoreceptor_cell_fate_commitment	1	0									
GO:0046586_regulation_of_calcium-dependent_cell-cell_adhesion	1	0									
GO:0046587_positive_regulation_of_calcium-dependent_cell-cell_adhesion	1	0									
GO:0046602_regulation_of_mitotic_centrosome_separation	1	0									
GO:0046604_positive_regulation_of_mitotic_centrosome_separation	1	0									
GO:0046607_positive_regulation_of_centrosome_cycle	1	0									
GO:0046655_folic_acid_metabolic_process	1	0									
GO:0046671_negative_regulation_of_retinal_cell_programmed_cell_death	1	0									
GO:0046685_response_to_arsenic	1	0									
GO:0046692_sperm_competition	1	0									
GO:0046707_IDP_metabolic_process	1	0									
GO:0046709_IDP_catabolic_process	1	0									
GO:0046724_oxalic_acid_secretion	1	0									
GO:0046753_non-lytic_viral_release	1	0									
GO:0046755_non-lytic_virus_budding	1	0									
GO:0046826_negative_regulation_of_protein_export_from_nucleus	1	0									
GO:0046827_positive_regulation_of_protein_export_from_nucleus	1	0									
GO:0046831_regulation_of_RNA_export_from_nucleus	1	0									
GO:0046834_lipid_phosphorylation	1	0									
GO:0046853_inositol_and_derivative_phosphorylation	1	0									
GO:0046864_isoprenoid_transport	1	0									
GO:0046865_terpenoid_transport	1	0									
GO:0046877_regulation_of_saliva_secretion	1	0									
GO:0046878_positive_regulation_of_saliva_secretion	1	0									
GO:0046884_follicle-stimulating_hormone_secretion	1	0									
GO:0046898_response_to_cycloheximide	1	0									
GO:0046929_negative_regulation_of_neurotransmitter_secretion	1	0									
GO:0046931_pore_complex_biogenesis	1	0									
GO:0046949_acyl-CoA_biosynthetic_process	1	0									
GO:0046958_nonassociative_learning	1	0									
GO:0046960_sensitization	1	0									
GO:0046986_negative_regulation_of_hemoglobin_biosynthetic_process	1	0									
GO:0047497_mitochondrion_transport_along_microtubule	1	0									
GO:0048047_mating_behavior__sex_discrimination	1	0									
GO:0048133_male_germ-line_stem_cell_division	1	0									
GO:0048137_spermatocyte_division	1	0									
GO:0048143_astrocyte_activation	1	0									
GO:0048170_positive_regulation_of_long-term_neuronal_synaptic_plasticity	1	0									
GO:0048199_vesicle_targeting__to__from_or_within_Golgi	1	0									
GO:0048241_epinephrine_transport	1	0									
GO:0048242_epinephrine_secretion	1	0									
GO:0048243_norepinephrine_secretion	1	0									
GO:0048247_lymphocyte_chemotaxis	1	0									
GO:0048250_mitochondrial_iron_ion_transport	1	0									
GO:0048259_regulation_of_receptor-mediated_endocytosis	1	0									
GO:0048260_positive_regulation_of_receptor-mediated_endocytosis	1	0									
GO:0048290_isotype_switching_to_IgA_isotypes	1	0									
GO:0048296_regulation_of_isotype_switching_to_IgA_isotypes	1	0									
GO:0048298_positive_regulation_of_isotype_switching_to_IgA_isotypes	1	0									
GO:0048319_axial_mesoderm_morphogenesis	1	0									
GO:0048320_axial_mesoderm_formation	1	0									
GO:0048385_regulation_of_retinoic_acid_receptor_signaling_pathway	1	0									
GO:0048387_negative_regulation_of_retinoic_acid_receptor_signaling_pathway	1	0									
GO:0048388_endosomal_lumen_acidification	1	0									
GO:0048389_intermediate_mesoderm_development	1	0									
GO:0048478_replication_fork_protection	1	0									
GO:0048496_maintenance_of_organ_identity	1	0									
GO:0048525_negative_regulation_of_viral_reproduction	1	0									
GO:0048539_bone_marrow_development	1	0									
GO:0048548_regulation_of_pinocytosis	1	0									
GO:0048549_positive_regulation_of_pinocytosis	1	0									
GO:0048553_negative_regulation_of_metalloenzyme_activity	1	0									
GO:0048588_developmental_cell_growth	1	0									
GO:0048601_oocyte_morphogenesis	1	0									
GO:0048621_post-embryonic_gut_morphogenesis	1	0									
GO:0048640_negative_regulation_of_developmental_growth	1	0									
GO:0048642_negative_regulation_of_skeletal_muscle_tissue_development	1	0									
GO:0048669_collateral_sprouting_in_the_absence_of_injury	1	0									
GO:0048680_positive_regulation_of_axon_regeneration	1	0									
GO:0048681_negative_regulation_of_axon_regeneration	1	0									
GO:0048686_regulation_of_sprouting_of_injured_axon	1	0									
GO:0048687_positive_regulation_of_sprouting_of_injured_axon	1	0									
GO:0048690_regulation_of_axon_extension_involved_in_regeneration	1	0									
GO:0048691_positive_regulation_of_axon_extension_involved_in_regeneration	1	0									
GO:0048714_positive_regulation_of_oligodendrocyte_differentiation	1	0									
GO:0048733_sebaceous_gland_development	1	0									
GO:0048743_positive_regulation_of_skeletal_muscle_fiber_development	1	0									
GO:0048752_semicircular_canal_morphogenesis	1	0									
GO:0048773_erythrophore_differentiation	1	0									
GO:0048790_maintenance_of_presynaptic_active_zone_structure	1	0									
GO:0048791_calcium_ion-dependent_exocytosis_of_neurotransmitter	1	0									
GO:0048822_enucleate_erythrocyte_development	1	0									
GO:0048866_stem_cell_fate_specification	1	0									
GO:0048936_peripheral_nervous_system_neuron_axonogenesis	1	0									
GO:0050427_3'-phosphoadenosine_5'-phosphosulfate_metabolic_process	1	0									
GO:0050428_3'-phosphoadenosine_5'-phosphosulfate_biosynthetic_process	1	0									
GO:0050482_arachidonic_acid_secretion	1	0									
GO:0050667_homocysteine_metabolic_process	1	0									
GO:0050674_urothelial_cell_proliferation	1	0									
GO:0050675_regulation_of_urothelial_cell_proliferation	1	0									
GO:0050677_positive_regulation_of_urothelial_cell_proliferation	1	0									
GO:0050691_regulation_of_defense_response_to_virus_by_host	1	0									
GO:0050748_negative_regulation_of_lipoprotein_metabolic_process	1	0									
GO:0050757_thymidylate_synthase_biosynthetic_process	1	0									
GO:0050758_regulation_of_thymidylate_synthase_biosynthetic_process	1	0									
GO:0050760_negative_regulation_of_thymidylate_synthase_biosynthetic_process	1	0									
GO:0050812_regulation_of_acyl-CoA_biosynthetic_process	1	0									
GO:0050832_defense_response_to_fungus	1	0									
GO:0050861_positive_regulation_of_B_cell_receptor_signaling_pathway	1	0									
GO:0050862_positive_regulation_of_T_cell_receptor_signaling_pathway	1	0									
GO:0050916_sensory_perception_of_sweet_taste	1	0									
GO:0050975_sensory_perception_of_touch	1	0									
GO:0050995_negative_regulation_of_lipid_catabolic_process	1	0									
GO:0051001_negative_regulation_of_nitric-oxide_synthase_activity	1	0									
GO:0051005_negative_regulation_of_lipoprotein_lipase_activity	1	0									
GO:0051006_positive_regulation_of_lipoprotein_lipase_activity	1	0									
GO:0051016_barbed-end_actin_filament_capping	1	0									
GO:0051029_rRNA_transport	1	0									
GO:0051043_regulation_of_membrane_protein_ectodomain_proteolysis	1	0									
GO:0051044_positive_regulation_of_membrane_protein_ectodomain_proteolysis	1	0									
GO:0051088_PMA-inducible_membrane_protein_ectodomain_proteolysis	1	0									
GO:0051102_DNA_ligation_during_DNA_recombination	1	0									
GO:0051103_DNA_ligation_during_DNA_repair	1	0									
GO:0051123_transcriptional_preinitiation_complex_assembly	1	0									
GO:0051125_regulation_of_actin_nucleation	1	0									
GO:0051127_positive_regulation_of_actin_nucleation	1	0									
GO:0051151_negative_regulation_of_smooth_muscle_cell_differentiation	1	0									
GO:0051154_negative_regulation_of_striated_muscle_cell_differentiation	1	0									
GO:0051155_positive_regulation_of_striated_muscle_cell_differentiation	1	0									
GO:0051156_glucose_6-phosphate_metabolic_process	1	0									
GO:0051187_cofactor_catabolic_process	1	0									
GO:0051189_prosthetic_group_metabolic_process	1	0									
GO:0051193_regulation_of_cofactor_metabolic_process	1	0									
GO:0051196_regulation_of_coenzyme_metabolic_process	1	0									
GO:0051255_spindle_midzone_assembly	1	0									
GO:0051257_spindle_midzone_assembly_involved_in_meiosis	1	0									
GO:0051281_positive_regulation_of_release_of_sequestered_calcium_ion_into_cytosol	1	0									
GO:0051290_protein_heterotetramerization	1	0									
GO:0051305_chromosome_movement_towards_spindle_pole	1	0									
GO:0051310_metaphase_plate_congression	1	0									
GO:0051311_meiotic_metaphase_plate_congression	1	0									
GO:0051340_regulation_of_ligase_activity	1	0									
GO:0051351_positive_regulation_of_ligase_activity	1	0									
GO:0051354_negative_regulation_of_oxidoreductase_activity	1	0									
GO:0051355_proprioception_during_equilibrioception	1	0									
GO:0051383_kinetochore_organization	1	0									
GO:0051386_regulation_of_nerve_growth_factor_receptor_signaling_pathway	1	0									
GO:0051409_response_to_nitrosative_stress	1	0									
GO:0051457_maintenance_of_protein_location_in_nucleus	1	0									
GO:0051462_regulation_of_cortisol_secretion	1	0									
GO:0051463_negative_regulation_of_cortisol_secretion	1	0									
GO:0051481_reduction_of_cytosolic_calcium_ion_concentration	1	0									
GO:0051482_elevation_of_cytosolic_calcium_ion_concentration_during_G-protein_signaling__coupled_to_IP3_second_messenger_(phospholipase_C_activating)	1	0									
GO:0051542_elastin_biosynthetic_process	1	0									
GO:0051568_histone_H3-K4_methylation	1	0									
GO:0051569_regulation_of_histone_H3-K4_methylation	1	0									
GO:0051570_regulation_of_histone_H3-K9_methylation	1	0									
GO:0051573_negative_regulation_of_histone_H3-K9_methylation	1	0									
GO:0051580_regulation_of_neurotransmitter_uptake	1	0									
GO:0051582_positive_regulation_of_neurotransmitter_uptake	1	0									
GO:0051584_regulation_of_dopamine_uptake	1	0									
GO:0051586_positive_regulation_of_dopamine_uptake	1	0									
GO:0051589_negative_regulation_of_neurotransmitter_transport	1	0									
GO:0051593_response_to_folic_acid	1	0									
GO:0051615_histamine_uptake	1	0									
GO:0051646_mitochondrion_localization	1	0									
GO:0051654_establishment_of_mitochondrion_localization	1	0									
GO:0051661_maintenance_of_centrosome_location	1	0									
GO:0051665_membrane_raft_localization	1	0									
GO:0051685_maintenance_of_ER_location	1	0									
GO:0051693_actin_filament_capping	1	0									
GO:0051701_interaction_with_host	1	0									
GO:0051754_meiotic_sister_chromatid_cohesion__centromeric	1	0									
GO:0051782_negative_regulation_of_cell_division	1	0									
GO:0051790_short-chain_fatty_acid_biosynthetic_process	1	0									
GO:0051799_negative_regulation_of_hair_follicle_development	1	0									
GO:0051823_regulation_of_synapse_structural_plasticity	1	0									
GO:0051865_protein_autoubiquitination	1	0									
GO:0051901_positive_regulation_of_mitochondrial_depolarization	1	0									
GO:0051917_regulation_of_fibrinolysis	1	0									
GO:0051918_negative_regulation_of_fibrinolysis	1	0									
GO:0051929_positive_regulation_of_calcium_ion_transport_via_voltage-gated_calcium_channel_activity	1	0									
GO:0051933_amino_acid_uptake_during_transmission_of_nerve_impulse	1	0									
GO:0051935_glutamate_uptake_during_transmission_of_nerve_impulse	1	0									
GO:0051940_regulation_of_catecholamine_uptake_during_transmission_of_nerve_impulse	1	0									
GO:0051944_positive_regulation_of_catecholamine_uptake_during_transmission_of_nerve_impulse	1	0									
GO:0051961_negative_regulation_of_nervous_system_development	1	0									
GO:0051964_negative_regulation_of_synaptogenesis	1	0									
GO:0051968_positive_regulation_of_synaptic_transmission__glutamatergic	1	0									
GO:0051984_positive_regulation_of_chromosome_segregation	1	0									
GO:0051987_positive_regulation_of_attachment_of_spindle_microtubules_to_kinetochore	1	0									
GO:0052173_response_to_defenses_of_other_organism_during_symbiotic_interaction	1	0									
GO:0052200_response_to_host_defenses	1	0									
GO:0052551_response_to_defense-related_nitric_oxide_production_by_other_organism_during_symbiotic_interaction	1	0									
GO:0052564_response_to_immune_response_of_other_organism_during_symbiotic_interaction	1	0									
GO:0052565_response_to_defense-related_host_nitric_oxide_production	1	0									
GO:0052572_response_to_host_immune_response	1	0									
GO:0055005_ventricular_cardiac_myofibril_development	1	0									
GO:0055011_atrial_cardiac_muscle_cell_differentiation	1	0									
GO:0055014_atrial_cardiac_muscle_cell_development	1	0									
GO:0055078_sodium_ion_homeostasis	1	0									
GO:0055089_fatty_acid_homeostasis	1	0									
GO:0055093_response_to_hyperoxia	1	0									
GO:0060003_copper_ion_export	1	0									
GO:0060005_vestibular_reflex	1	0									
GO:0060014_granulosa_cell_differentiation	1	0									
GO:0060018_astrocyte_fate_commitment	1	0									
GO:0060020_Bergmann_glial_cell_differentiation	1	0									
GO:0060022_hard_palate_development	1	0									
GO:0060034_notochord_cell_differentiation	1	0									
GO:0060035_notochord_cell_development	1	0									
GO:0060046_regulation_of_acrosome_reaction	1	0									
GO:0060054_positive_regulation_of_epithelial_cell_proliferation_involved_in_wound_healing	1	0									
GO:0060059_embryonic_retina_morphogenesis_in_camera-type_eye	1	0									
GO:0060061_Spemann_organizer_formation	1	0									
GO:0060064_Spemann_organizer_formation_at_the_anterior_end_of_the_primitive_streak	1	0									
GO:0060071_Wnt_receptor_signaling_pathway__planar_cell_polarity_pathway	1	0									
GO:0060075_regulation_of_resting_membrane_potential	1	0									
GO:0060082_eye_blink_reflex	1	0									
GO:0060112_generation_of_ovulation_cycle_rhythm	1	0									
GO:0060125_negative_regulation_of_growth_hormone_secretion	1	0									
GO:0060151_peroxisome_localization	1	0									
GO:0060152_microtubule-based_peroxisome_localization	1	0									
GO:0060161_positive_regulation_of_dopamine_receptor_signaling_pathway	1	0									
GO:0060163_subpallium_neuron_fate_commitment	1	0									
GO:0060165_regulation_of_timing_of_subpallium_neuron_differentiation	1	0									
GO:0060174_limb_bud_formation	1	0									
GO:0060177_regulation_of_angiotensin_metabolic_process	1	0									
GO:0060197_cloacal_septation	1	0									
GO:0060215_primitive_hemopoiesis	1	0									
GO:0060231_mesenchymal_to_epithelial_transition	1	0									
GO:0060254_regulation_of_N-terminal_protein_palmitoylation	1	0									
GO:0060261_positive_regulation_of_transcription_initiation_from_RNA_polymerase_II_promoter	1	0									
GO:0060262_negative_regulation_of_N-terminal_protein_palmitoylation	1	0									
GO:0060263_regulation_of_respiratory_burst	1	0									
GO:0060264_regulation_of_respiratory_burst_during_acute_inflammatory_response	1	0									
GO:0060265_positive_regulation_of_respiratory_burst_during_acute_inflammatory_response	1	0									
GO:0060267_positive_regulation_of_respiratory_burst	1	0									
GO:0060272_embryonic_skeletal_joint_morphogenesis	1	0									
GO:0060297_regulation_of_sarcomere_organization	1	0									
GO:0060298_positive_regulation_of_sarcomere_organization	1	0									
GO:0060315_negative_regulation_of_ryanodine-sensitive_calcium-release_channel_activity	1	0									
GO:0060319_primitive_erythrocyte_differentiation	1	0									
GO:0060371_regulation_of_atrial_cardiomyocyte_membrane_depolarization	1	0									
GO:0060374_mast_cell_differentiation	1	0									
GO:0060375_regulation_of_mast_cell_differentiation	1	0									
GO:0060376_positive_regulation_of_mast_cell_differentiation	1	0									
GO:0060390_regulation_of_SMAD_protein_nuclear_translocation	1	0									
GO:0060391_positive_regulation_of_SMAD_protein_nuclear_translocation	1	0									
GO:0060398_regulation_of_growth_hormone_receptor_signaling_pathway	1	0									
GO:0060399_positive_regulation_of_growth_hormone_receptor_signaling_pathway	1	0									
GO:0060405_regulation_of_penile_erection	1	0									
GO:0060407_negative_regulation_of_penile_erection	1	0									
GO:0060413_atrial_septum_morphogenesis	1	0									
GO:0060414_aorta_smooth_muscle_tissue_morphogenesis	1	0									
GO:0060419_heart_growth	1	0									
GO:0060420_regulation_of_heart_growth	1	0									
GO:0060421_positive_regulation_of_heart_growth	1	0									
GO:0060431_primary_lung_bud_formation	1	0									
GO:0060436_bronchiole_morphogenesis	1	0									
GO:0060440_trachea_formation	1	0									
GO:0060449_bud_elongation_involved_in_lung_branching	1	0									
GO:0060456_positive_regulation_of_digestive_system_process	1	0									
GO:0060461_right_lung_morphogenesis	1	0									
GO:0060481_lobar_bronchus_epithelium_development	1	0									
GO:0060482_lobar_bronchus_development	1	0									
GO:0060484_lung-associated_mesenchyme_development	1	0									
GO:0060486_Clara_cell_differentiation	1	0									
GO:0060510_Type_II_pneumocyte_differentiation	1	0									
GO:0060514_prostate_induction	1	0									
GO:0060515_prostate_field_specification	1	0									
GO:0060517_epithelial_cell_proliferation_involved_in_prostatic_bud_elongation	1	0									
GO:0060520_activation_of_prostate_induction_by_androgen_receptor_signaling_pathway	1	0									
GO:0060535_trachea_cartilage_morphogenesis	1	0									
GO:0060536_cartilage_morphogenesis	1	0									
GO:0060563_neuroepithelial_cell_differentiation	1	0									
GO:0060577_pulmonary_vein_morphogenesis	1	0									
GO:0060578_superior_vena_cava_morphogenesis	1	0									
GO:0060584_regulation_of_prostaglandin-endoperoxide_synthase_activity	1	0									
GO:0060585_positive_regulation_of_prostaglandin-endoperoxidase_synthase_activity	1	0									
GO:0060598_dichotomous_subdivision_of_terminal_units_involved_in_mammary_gland_duct_morphogenesis	1	0									
GO:0060611_mammary_gland_fat_development	1	0									
GO:0060618_nipple_development	1	0									
GO:0060631_regulation_of_meiosis_I	1	0									
GO:0060649_mammary_gland_bud_elongation	1	0									
GO:0060658_nipple_morphogenesis	1	0									
GO:0060659_nipple_sheath_formation	1	0									
GO:0060668_regulation_of_branching_involved_in_salivary_gland_morphogenesis_by_extracellular_matrix-epithelial_cell_signaling	1	0									
GO:0060683_regulation_of_branching_involved_in_salivary_gland_morphogenesis_by_epithelial-mesenchymal_signaling	1	0									
GO:0060691_epithelial_cell_maturation_involved_in_salivary_gland_development	1	0									
GO:0060709_glycogen_cell_development_involved_in_embryonic_placenta_development	1	0									
GO:0060732_positive_regulation_of_inositol_phosphate_biosynthetic_process	1	0									
GO:0060739_mesenchymal-epithelial_cell_signaling_involved_in_prostate_gland_development	1	0									
GO:0060781_mesenchymal_cell_proliferation_involved_in_prostate_gland_development	1	0									
GO:0060782_regulation_of_mesenchymal_cell_proliferation_involved_in_prostate_gland_development	1	0									
GO:0060783_mesenchymal_smoothened_signaling_pathway_involved_in_prostate_gland_development	1	0									
GO:0060872_semicircular_canal_development	1	0									
GO:0060896_neural_plate_pattern_specification	1	0									
GO:0070091_glucagon_secretion	1	0									
GO:0070162_adiponectin_secretion	1	0									
GO:0070163_regulation_of_adiponectin_secretion	1	0									
GO:0070164_negative_regulation_of_adiponectin_secretion	1	0									
GO:0070178_D-serine_metabolic_process	1	0									
GO:0070179_D-serine_biosynthetic_process	1	0									
GO:0070296_sarcoplasmic_reticulum_calcium_ion_transport	1	0									
GO:0070303_negative_regulation_of_stress-activated_protein_kinase_signaling_pathway	1	0									
GO:0070328_triglyceride_homeostasis	1	0									
GO:0070365_hepatocyte_differentiation	1	0									
GO:0070384_Harderian_gland_development	1	0									
GO:0070391_response_to_lipoteichoic_acid	1	0									
GO:0070424_regulation_of_nucleotide-binding_oligomerization_domain_containing_signaling_pathway	1	0									
GO:0070426_positive_regulation_of_nucleotide-binding_oligomerization_domain_containing_signaling_pathway	1	0									
GO:0070428_regulation_of_nucleotide-binding_oligomerization_domain_containing_1_signaling_pathway	1	0									
GO:0070430_positive_regulation_of_nucleotide-binding_oligomerization_domain_containing_1_signaling_pathway	1	0									
GO:0070432_regulation_of_nucleotide-binding_oligomerization_domain_containing_2_signaling_pathway	1	0									
GO:0070434_positive_regulation_of_nucleotide-binding_oligomerization_domain_containing_2_signaling_pathway	1	0									
GO:0070493_thrombin_receptor_signaling_pathway	1	0									
GO:0070508_cholesterol_import	1	0									
GO:0070527_platelet_aggregation	1	0									
GO:0070528_protein_kinase_C_signaling_cascade	1	0									
GO:0070555_response_to_interleukin-1	1	0									
GO:0070560_protein_secretion_by_platelet	1	0									
GO:0070561_vitamin_D_receptor_signaling_pathway	1	0									
GO:0070562_regulation_of_vitamin_D_receptor_signaling_pathway	1	0									
GO:0070571_negative_regulation_of_neuron_projection_regeneration	1	0									
GO:0070572_positive_regulation_of_neuron_projection_regeneration	1	0									
GO:0070613_regulation_of_protein_processing	1	0									
GO:0070627_ferrous_iron_import	1	0									
GO:0070669_response_to_interleukin-2	1	0									
GO:0070670_response_to_interleukin-4	1	0									
GO:0070671_response_to_interleukin-12	1	0									
GO:0070672_response_to_interleukin-15	1	0									
GO:0070673_response_to_interleukin-18	1	0									
GO:0070828_heterochromatin_organization	1	0									
GO:0070874_negative_regulation_of_glycogen_metabolic_process	1	0									
GO:0075136_response_to_host	1	0									
GO:0080010_regulation_of_oxygen_and_reactive_oxygen_species_metabolic_process	1	0									
GO:0090032_negative_regulation_of_steroid_hormone_biosynthetic_process	1	0									
GO:0000084_S_phase_of_mitotic_cell_cycle	3	0									
GO:0000089_mitotic_metaphase	3	0									
GO:0000098_sulfur_amino_acid_catabolic_process	3	0									
GO:0000103_sulfate_assimilation	3	0									
GO:0000212_meiotic_spindle_organization	3	0									
GO:0000281_cytokinesis_after_mitosis	3	0									
GO:0000303_response_to_superoxide	3	0									
GO:0000320_re-entry_into_mitotic_cell_cycle	3	0									
GO:0000380_alternative_nuclear_mRNA_splicing__via_spliceosome	3	0									
GO:0001516_prostaglandin_biosynthetic_process	3	0									
GO:0001553_luteinization	3	0									
GO:0001574_ganglioside_biosynthetic_process	3	0									
GO:0001705_ectoderm_formation	3	0									
GO:0001711_endodermal_cell_fate_commitment	3	0									
GO:0001757_somite_specification	3	0									
GO:0001778_plasma_membrane_repair	3	0									
GO:0001780_neutrophil_homeostasis	3	0									
GO:0001802_type_III_hypersensitivity	3	0									
GO:0001803_regulation_of_type_III_hypersensitivity	3	0									
GO:0001805_positive_regulation_of_type_III_hypersensitivity	3	0									
GO:0001812_positive_regulation_of_type_I_hypersensitivity	3	0									
GO:0001831_trophectodermal_cellular_morphogenesis	3	0									
GO:0001844_protein_insertion_into_mitochondrial_membrane_during_induction_of_apoptosis	3	0									
GO:0001878_response_to_yeast	3	0									
GO:0001895_retina_homeostasis	3	0									
GO:0001915_negative_regulation_of_T_cell_mediated_cytotoxicity	3	0									
GO:0001937_negative_regulation_of_endothelial_cell_proliferation	3	0									
GO:0001953_negative_regulation_of_cell-matrix_adhesion	3	0									
GO:0001955_blood_vessel_maturation	3	0									
GO:0001960_negative_regulation_of_cytokine-mediated_signaling_pathway	3	0									
GO:0001973_adenosine_receptor_signaling_pathway	3	0									
GO:0001996_positive_regulation_of_heart_rate_by_epinephrine-norepinephrine	3	0									
GO:0002034_regulation_of_blood_vessel_size_by_renin-angiotensin	3	0									
GO:0002238_response_to_molecule_of_fungal_origin	3	0									
GO:0002275_myeloid_cell_activation_during_immune_response	3	0									
GO:0002281_macrophage_activation_during_immune_response	3	0									
GO:0002309_T_cell_proliferation_during_immune_response	3	0									
GO:0002361_CD4-positive__CD25-positive__alpha-beta_regulatory_T_cell_differentiation	3	0									
GO:0002369_T_cell_cytokine_production	3	0									
GO:0002428_antigen_processing_and_presentation_of_peptide_antigen_via_MHC_class_Ib	3	0									
GO:0002446_neutrophil_mediated_immunity	3	0									
GO:0002477_antigen_processing_and_presentation_of_exogenous_peptide_antigen_via_MHC_class_Ib	3	0									
GO:0002481_antigen_processing_and_presentation_of_exogenous_protein_antigen_via_MHC_class_Ib__TAP-dependent	3	0									
GO:0002513_tolerance_induction_to_self_antigen	3	0									
GO:0002568_somatic_diversification_of_T_cell_receptor_genes	3	0									
GO:0002674_negative_regulation_of_acute_inflammatory_response	3	0									
GO:0002681_somatic_recombination_of_T_cell_receptor_gene_segments	3	0									
GO:0002713_negative_regulation_of_B_cell_mediated_immunity	3	0									
GO:0002827_positive_regulation_of_T-helper_1_type_immune_response	3	0									
GO:0002865_negative_regulation_of_acute_inflammatory_response_to_antigenic_stimulus	3	0									
GO:0002884_negative_regulation_of_hypersensitivity	3	0									
GO:0002890_negative_regulation_of_immunoglobulin_mediated_immune_response	3	0									
GO:0002904_positive_regulation_of_B_cell_apoptosis	3	0									
GO:0003009_skeletal_muscle_contraction	3	0									
GO:0003072_renal_control_of_peripheral_vascular_resistance_involved_in_regulation_of_systemic_arterial_blood_pressure	3	0									
GO:0006047_UDP-N-acetylglucosamine_metabolic_process	3	0									
GO:0006067_ethanol_metabolic_process	3	0									
GO:0006072_glycerol-3-phosphate_metabolic_process	3	0									
GO:0006103_2-oxoglutarate_metabolic_process	3	0									
GO:0006107_oxaloacetate_metabolic_process	3	0									
GO:0006166_purine_ribonucleoside_salvage	3	0									
GO:0006220_pyrimidine_nucleotide_metabolic_process	3	0									
GO:0006266_DNA_ligation	3	0									
GO:0006282_regulation_of_DNA_repair	3	0									
GO:0006287_base-excision_repair__gap-filling	3	0									
GO:0006301_postreplication_repair	3	0									
GO:0006361_transcription_initiation_from_RNA_polymerase_I_promoter	3	0									
GO:0006367_transcription_initiation_from_RNA_polymerase_II_promoter	3	0									
GO:0006414_translational_elongation	3	0									
GO:0006491_N-glycan_processing	3	0									
GO:0006498_N-terminal_protein_lipidation	3	0									
GO:0006531_aspartate_metabolic_process	3	0									
GO:0006598_polyamine_catabolic_process	3	0									
GO:0006620_posttranslational_protein_targeting_to_membrane	3	0									
GO:0006625_protein_targeting_to_peroxisome	3	0									
GO:0006651_diacylglycerol_biosynthetic_process	3	0									
GO:0006670_sphingosine_metabolic_process	3	0									
GO:0006677_glycosylceramide_metabolic_process	3	0									
GO:0006689_ganglioside_catabolic_process	3	0									
GO:0006699_bile_acid_biosynthetic_process	3	0									
GO:0006791_sulfur_utilization	3	0									
GO:0006817_phosphate_transport	3	0									
GO:0006825_copper_ion_transport	3	0									
GO:0006828_manganese_ion_transport	3	0									
GO:0006857_oligopeptide_transport	3	0									
GO:0006892_post-Golgi_vesicle-mediated_transport	3	0									
GO:0006904_vesicle_docking_during_exocytosis	3	0									
GO:0006926_virus-infected_cell_apoptosis	3	0									
GO:0006953_acute-phase_response	3	0									
GO:0007000_nucleolus_organization	3	0									
GO:0007041_lysosomal_transport	3	0									
GO:0007043_cell-cell_junction_assembly	3	0									
GO:0007090_regulation_of_S_phase_of_mitotic_cell_cycle	3	0									
GO:0007195_inhibition_of_adenylate_cyclase_activity_by_dopamine_receptor_signaling_pathway	3	0									
GO:0007199_G-protein_signaling__coupled_to_cGMP_nucleotide_second_messenger	3	0									
GO:0007213_muscarinic_acetylcholine_receptor_signaling_pathway	3	0									
GO:0007250_activation_of_NF-kappaB-inducing_kinase_activity	3	0									
GO:0007252_I-kappaB_phosphorylation	3	0									
GO:0007262_STAT_protein_nuclear_translocation	3	0									
GO:0007288_sperm_axoneme_assembly	3	0									
GO:0007350_blastoderm_segmentation	3	0									
GO:0007403_glial_cell_fate_determination	3	0									
GO:0007412_axon_target_recognition	3	0									
GO:0007468_regulation_of_rhodopsin_gene_expression	3	0									
GO:0007525_somatic_muscle_development	3	0									
GO:0007635_chemosensory_behavior	3	0									
GO:0008090_retrograde_axon_cargo_transport	3	0									
GO:0009060_aerobic_respiration	3	0									
GO:0009081_branched_chain_family_amino_acid_metabolic_process	3	0									
GO:0009086_methionine_biosynthetic_process	3	0									
GO:0009135_purine_nucleoside_diphosphate_metabolic_process	3	0									
GO:0009137_purine_nucleoside_diphosphate_catabolic_process	3	0									
GO:0009155_purine_deoxyribonucleotide_catabolic_process	3	0									
GO:0009179_purine_ribonucleoside_diphosphate_metabolic_process	3	0									
GO:0009181_purine_ribonucleoside_diphosphate_catabolic_process	3	0									
GO:0009185_ribonucleoside_diphosphate_metabolic_process	3	0									
GO:0009191_ribonucleoside_diphosphate_catabolic_process	3	0									
GO:0009199_ribonucleoside_triphosphate_metabolic_process	3	0									
GO:0009204_deoxyribonucleoside_triphosphate_catabolic_process	3	0									
GO:0009205_purine_ribonucleoside_triphosphate_metabolic_process	3	0									
GO:0009217_purine_deoxyribonucleoside_triphosphate_catabolic_process	3	0									
GO:0009448_gamma-aminobutyric_acid_metabolic_process	3	0									
GO:0010043_response_to_zinc_ion	3	0									
GO:0010159_specification_of_organ_position	3	0									
GO:0010172_embryonic_body_morphogenesis	3	0									
GO:0010216_maintenance_of_DNA_methylation	3	0									
GO:0010273_detoxification_of_copper_ion	3	0									
GO:0010454_negative_regulation_of_cell_fate_commitment	3	0									
GO:0010507_negative_regulation_of_autophagy	3	0									
GO:0010524_positive_regulation_of_calcium_ion_transport_into_cytosol	3	0									
GO:0010573_vascular_endothelial_growth_factor_production	3	0									
GO:0010574_regulation_of_vascular_endothelial_growth_factor_production	3	0									
GO:0010575_positive_regulation_vascular_endothelial_growth_factor_production	3	0									
GO:0010632_regulation_of_epithelial_cell_migration	3	0									
GO:0010717_regulation_of_epithelial_to_mesenchymal_transition	3	0									
GO:0010884_positive_regulation_of_lipid_storage	3	0									
GO:0010888_negative_regulation_of_lipid_storage	3	0									
GO:0010889_regulation_of_sequestering_of_triglyceride	3	0									
GO:0010893_positive_regulation_of_steroid_biosynthetic_process	3	0									
GO:0010894_negative_regulation_of_steroid_biosynthetic_process	3	0									
GO:0010998_regulation_of_translational_initiation_by_eIF2_alpha_phosphorylation	3	0									
GO:0010999_regulation_of_eIF2_alpha_phosphorylation_by_heme	3	0									
GO:0014909_smooth_muscle_cell_migration	3	0									
GO:0015669_gas_transport	3	0									
GO:0015760_glucose-6-phosphate_transport	3	0									
GO:0015816_glycine_transport	3	0									
GO:0015838_betaine_transport	3	0									
GO:0015871_choline_transport	3	0									
GO:0015879_carnitine_transport	3	0									
GO:0015893_drug_transport	3	0									
GO:0015909_long-chain_fatty_acid_transport	3	0									
GO:0015936_coenzyme_A_metabolic_process	3	0									
GO:0015988_energy_coupled_proton_transport__against_electrochemical_gradient	3	0									
GO:0015991_ATP_hydrolysis_coupled_proton_transport	3	0									
GO:0016241_regulation_of_macroautophagy	3	0									
GO:0016322_neuron_remodeling	3	0									
GO:0016556_mRNA_modification	3	0									
GO:0016973_poly(A)+_mRNA_export_from_nucleus	3	0									
GO:0018196_peptidyl-asparagine_modification	3	0									
GO:0018208_peptidyl-proline_modification	3	0									
GO:0018279_protein_amino_acid_N-linked_glycosylation_via_asparagine	3	0									
GO:0018894_dibenzo-p-dioxin_metabolic_process	3	0									
GO:0019058_viral_infectious_cycle	3	0									
GO:0019230_proprioception	3	0									
GO:0019236_response_to_pheromone	3	0									
GO:0019359_nicotinamide_nucleotide_biosynthetic_process	3	0									
GO:0019363_pyridine_nucleotide_biosynthetic_process	3	0									
GO:0019438_aromatic_compound_biosynthetic_process	3	0									
GO:0019439_aromatic_compound_catabolic_process	3	0									
GO:0019605_butyrate_metabolic_process	3	0									
GO:0019614_catechol_catabolic_process	3	0									
GO:0019674_NAD_metabolic_process	3	0									
GO:0019852_L-ascorbic_acid_metabolic_process	3	0									
GO:0019934_cGMP-mediated_signaling	3	0									
GO:0019987_negative_regulation_of_anti-apoptosis	3	0									
GO:0021527_spinal_cord_association_neuron_differentiation	3	0									
GO:0021529_spinal_cord_oligodendrocyte_cell_differentiation	3	0									
GO:0021530_spinal_cord_oligodendrocyte_cell_fate_specification	3	0									
GO:0021555_midbrain-hindbrain_boundary_morphogenesis	3	0									
GO:0021563_glossopharyngeal_nerve_development	3	0									
GO:0021570_rhombomere_4_development	3	0									
GO:0021591_ventricular_system_development	3	0									
GO:0021615_glossopharyngeal_nerve_morphogenesis	3	0									
GO:0021794_thalamus_development	3	0									
GO:0021797_forebrain_anterior_posterior_pattern_formation	3	0									
GO:0021798_forebrain_dorsal_ventral_pattern_formation	3	0									
GO:0021800_cerebral_cortex_tangential_migration	3	0									
GO:0021819_layer_formation_in_the_cerebral_cortex	3	0									
GO:0021859_pyramidal_neuron_differentiation	3	0									
GO:0021860_pyramidal_neuron_development	3	0									
GO:0021889_olfactory_bulb_interneuron_differentiation	3	0									
GO:0021891_olfactory_bulb_interneuron_development	3	0									
GO:0021912_regulation_of_transcription_from_RNA_polymerase_II_promoter_involved_in_spinal_cord_motor_neuron_fate_specification	3	0									
GO:0021979_hypothalamus_cell_differentiation	3	0									
GO:0022010_myelination_in_the_central_nervous_system	3	0									
GO:0022027_interkinetic_nuclear_migration	3	0									
GO:0022406_membrane_docking	3	0									
GO:0030033_microvillus_assembly	3	0									
GO:0030091_protein_repair	3	0									
GO:0030195_negative_regulation_of_blood_coagulation	3	0									
GO:0030224_monocyte_differentiation	3	0									
GO:0030307_positive_regulation_of_cell_growth	3	0									
GO:0030319_cellular_di-__tri-valent_inorganic_anion_homeostasis	3	0									
GO:0030320_cellular_monovalent_inorganic_anion_homeostasis	3	0									
GO:0030321_transepithelial_chloride_transport	3	0									
GO:0030501_positive_regulation_of_bone_mineralization	3	0									
GO:0030513_positive_regulation_of_BMP_signaling_pathway	3	0									
GO:0030538_embryonic_genitalia_morphogenesis	3	0									
GO:0030540_female_genitalia_development	3	0									
GO:0030574_collagen_catabolic_process	3	0									
GO:0030643_cellular_phosphate_ion_homeostasis	3	0									
GO:0030718_germ-line_stem_cell_maintenance	3	0									
GO:0030730_sequestering_of_triglyceride	3	0									
GO:0030857_negative_regulation_of_epithelial_cell_differentiation	3	0									
GO:0030916_otic_vesicle_formation	3	0									
GO:0031063_regulation_of_histone_deacetylation	3	0									
GO:0031065_positive_regulation_of_histone_deacetylation	3	0									
GO:0031112_positive_regulation_of_microtubule_polymerization_or_depolymerization	3	0									
GO:0031116_positive_regulation_of_microtubule_polymerization	3	0									
GO:0031133_regulation_of_axon_diameter	3	0									
GO:0031282_regulation_of_guanylate_cyclase_activity	3	0									
GO:0031333_negative_regulation_of_protein_complex_assembly	3	0									
GO:0031397_negative_regulation_of_protein_ubiquitination	3	0									
GO:0031398_positive_regulation_of_protein_ubiquitination	3	0									
GO:0031503_protein_complex_localization	3	0									
GO:0031571_G1_DNA_damage_checkpoint	3	0									
GO:0031579_membrane_raft_organization	3	0									
GO:0031638_zymogen_activation	3	0									
GO:0031641_regulation_of_myelination	3	0									
GO:0031642_negative_regulation_of_myelination	3	0									
GO:0031649_heat_generation	3	0									
GO:0031943_regulation_of_glucocorticoid_metabolic_process	3	0									
GO:0032020_ISG15-protein_conjugation	3	0									
GO:0032060_bleb_formation	3	0									
GO:0032095_regulation_of_response_to_food	3	0									
GO:0032272_negative_regulation_of_protein_polymerization	3	0									
GO:0032288_myelin_assembly	3	0									
GO:0032291_ensheathment_of_axons_in_the_central_nervous_system	3	0									
GO:0032355_response_to_estradiol_stimulus	3	0									
GO:0032402_melanosome_transport	3	0									
GO:0032411_positive_regulation_of_transporter_activity	3	0									
GO:0032414_positive_regulation_of_ion_transmembrane_transporter_activity	3	0									
GO:0032436_positive_regulation_of_proteasomal_ubiquitin-dependent_protein_catabolic_process	3	0									
GO:0032528_microvillus_organization	3	0									
GO:0032536_regulation_of_cell_projection_size	3	0									
GO:0032632_interleukin-3_production	3	0									
GO:0032634_interleukin-5_production	3	0									
GO:0032674_regulation_of_interleukin-5_production	3	0									
GO:0032703_negative_regulation_of_interleukin-2_production	3	0									
GO:0032753_positive_regulation_of_interleukin-4_production	3	0									
GO:0032823_regulation_of_natural_killer_cell_differentiation	3	0									
GO:0032825_positive_regulation_of_natural_killer_cell_differentiation	3	0									
GO:0032856_activation_of_Ras_GTPase_activity	3	0									
GO:0032862_activation_of_Rho_GTPase_activity	3	0									
GO:0032874_positive_regulation_of_stress-activated_MAPK_cascade	3	0									
GO:0032881_regulation_of_polysaccharide_metabolic_process	3	0									
GO:0032890_regulation_of_organic_acid_transport	3	0									
GO:0033058_directional_locomotion	3	0									
GO:0033080_immature_T_cell_proliferation_in_the_thymus	3	0									
GO:0033084_regulation_of_immature_T_cell_proliferation_in_the_thymus	3	0									
GO:0033091_positive_regulation_of_immature_T_cell_proliferation	3	0									
GO:0033137_negative_regulation_of_peptidyl-serine_phosphorylation	3	0									
GO:0033153_T_cell_receptor_V(D)J_recombination	3	0									
GO:0033209_tumor_necrosis_factor-mediated_signaling_pathway	3	0									
GO:0033261_regulation_of_S_phase	3	0									
GO:0033600_negative_regulation_of_mammary_gland_epithelial_cell_proliferation	3	0									
GO:0033631_cell-cell_adhesion_mediated_by_integrin	3	0									
GO:0033993_response_to_lipid	3	0									
GO:0034220_ion_transmembrane_transport	3	0									
GO:0034308_monohydric_alcohol_metabolic_process	3	0									
GO:0034313_diol_catabolic_process	3	0									
GO:0034331_cell_junction_maintenance	3	0									
GO:0034332_adherens_junction_organization	3	0									
GO:0034375_high-density_lipoprotein_particle_remodeling	3	0									
GO:0034381_lipoprotein_particle_clearance	3	0									
GO:0034612_response_to_tumor_necrosis_factor	3	0									
GO:0034655_nucleobase__nucleoside__nucleotide_and_nucleic_acid_catabolic_process	3	0									
GO:0034656_nucleobase__nucleoside_and_nucleotide_catabolic_process	3	0									
GO:0035067_negative_regulation_of_histone_acetylation	3	0									
GO:0035084_flagellar_axoneme_assembly	3	0									
GO:0035166_post-embryonic_hemopoiesis	3	0									
GO:0035283_central_nervous_system_segmentation	3	0									
GO:0035284_brain_segmentation	3	0									
GO:0042097_interleukin-4_biosynthetic_process	3	0									
GO:0042135_neurotransmitter_catabolic_process	3	0									
GO:0042271_susceptibility_to_natural_killer_cell_mediated_cytotoxicity	3	0									
GO:0042273_ribosomal_large_subunit_biogenesis	3	0									
GO:0042375_quinone_cofactor_metabolic_process	3	0									
GO:0042420_dopamine_catabolic_process	3	0									
GO:0042421_norepinephrine_biosynthetic_process	3	0									
GO:0042424_catecholamine_catabolic_process	3	0									
GO:0042447_hormone_catabolic_process	3	0									
GO:0042448_progesterone_metabolic_process	3	0									
GO:0042523_positive_regulation_of_tyrosine_phosphorylation_of_Stat5_protein	3	0									
GO:0042659_regulation_of_cell_fate_specification	3	0									
GO:0042668_auditory_receptor_cell_fate_determination	3	0									
GO:0042670_retinal_cone_cell_differentiation	3	0									
GO:0042693_muscle_cell_fate_commitment	3	0									
GO:0042711_maternal_behavior	3	0									
GO:0042745_circadian_sleep_wake_cycle	3	0									
GO:0042759_long-chain_fatty_acid_biosynthetic_process	3	0									
GO:0042787_protein_ubiquitination_during_ubiquitin-dependent_protein_catabolic_process	3	0									
GO:0043045_DNA_methylation_during_embryonic_development	3	0									
GO:0043090_amino_acid_import	3	0									
GO:0043092_L-amino_acid_import	3	0									
GO:0043094_cellular_metabolic_compound_salvage	3	0									
GO:0043101_purine_salvage	3	0									
GO:0043149_stress_fiber_formation	3	0									
GO:0043174_nucleoside_salvage	3	0									
GO:0043249_erythrocyte_maturation	3	0									
GO:0043267_negative_regulation_of_potassium_ion_transport	3	0									
GO:0043371_negative_regulation_of_CD4-positive__alpha_beta_T_cell_differentiation	3	0									
GO:0043462_regulation_of_ATPase_activity	3	0									
GO:0043569_negative_regulation_of_insulin-like_growth_factor_receptor_signaling_pathway	3	0									
GO:0043574_peroxisomal_transport	3	0									
GO:0043586_tongue_development	3	0									
GO:0043900_regulation_of_multi-organism_process	3	0									
GO:0043954_cellular_component_maintenance	3	0									
GO:0044030_regulation_of_DNA_methylation	3	0									
GO:0044089_positive_regulation_of_cellular_component_biogenesis	3	0									
GO:0044273_sulfur_compound_catabolic_process	3	0									
GO:0045047_protein_targeting_to_ER	3	0									
GO:0045085_negative_regulation_of_interleukin-2_biosynthetic_process	3	0									
GO:0045110_intermediate_filament_bundle_assembly	3	0									
GO:0045143_homologous_chromosome_segregation	3	0									
GO:0045198_establishment_of_epithelial_cell_apical_basal_polarity	3	0									
GO:0045217_cell-cell_junction_maintenance	3	0									
GO:0045348_positive_regulation_of_MHC_class_II_biosynthetic_process	3	0									
GO:0045402_regulation_of_interleukin-4_biosynthetic_process	3	0									
GO:0045404_positive_regulation_of_interleukin-4_biosynthetic_process	3	0									
GO:0045542_positive_regulation_of_cholesterol_biosynthetic_process	3	0									
GO:0045607_regulation_of_auditory_receptor_cell_differentiation	3	0									
GO:0045623_negative_regulation_of_T-helper_cell_differentiation	3	0									
GO:0045625_regulation_of_T-helper_1_cell_differentiation	3	0									
GO:0045631_regulation_of_mechanoreceptor_differentiation	3	0									
GO:0045717_negative_regulation_of_fatty_acid_biosynthetic_process	3	0									
GO:0045723_positive_regulation_of_fatty_acid_biosynthetic_process	3	0									
GO:0045746_negative_regulation_of_Notch_signaling_pathway	3	0									
GO:0045806_negative_regulation_of_endocytosis	3	0									
GO:0045829_negative_regulation_of_isotype_switching	3	0									
GO:0045907_positive_regulation_of_vasoconstriction	3	0									
GO:0045922_negative_regulation_of_fatty_acid_metabolic_process	3	0									
GO:0045939_negative_regulation_of_steroid_metabolic_process	3	0									
GO:0046013_regulation_of_T_cell_homeostatic_proliferation	3	0									
GO:0046034_ATP_metabolic_process	3	0									
GO:0046325_negative_regulation_of_glucose_import	3	0									
GO:0046426_negative_regulation_of_JAK-STAT_cascade	3	0									
GO:0046457_prostanoid_biosynthetic_process	3	0									
GO:0046479_glycosphingolipid_catabolic_process	3	0									
GO:0046488_phosphatidylinositol_metabolic_process	3	0									
GO:0046549_retinal_cone_cell_development	3	0									
GO:0046605_regulation_of_centrosome_cycle	3	0									
GO:0046688_response_to_copper_ion	3	0									
GO:0046717_acid_secretion	3	0									
GO:0046825_regulation_of_protein_export_from_nucleus	3	0									
GO:0046885_regulation_of_hormone_biosynthetic_process	3	0									
GO:0048003_antigen_processing_and_presentation_of_lipid_antigen_via_MHC_class_Ib	3	0									
GO:0048007_antigen_processing_and_presentation__exogenous_lipid_antigen_via_MHC_class_Ib	3	0									
GO:0048012_hepatocyte_growth_factor_receptor_signaling_pathway	3	0									
GO:0048087_positive_regulation_of_pigmentation_during_development	3	0									
GO:0048246_macrophage_chemotaxis	3	0									
GO:0048251_elastic_fiber_assembly	3	0									
GO:0048278_vesicle_docking	3	0									
GO:0048294_negative_regulation_of_isotype_switching_to_IgE_isotypes	3	0									
GO:0048318_axial_mesoderm_development	3	0									
GO:0048660_regulation_of_smooth_muscle_cell_proliferation	3	0									
GO:0048668_collateral_sprouting	3	0									
GO:0048755_branching_morphogenesis_of_a_nerve	3	0									
GO:0048845_venous_blood_vessel_morphogenesis	3	0									
GO:0048852_diencephalon_morphogenesis	3	0									
GO:0048859_formation_of_anatomical_boundary	3	0									
GO:0048865_stem_cell_fate_commitment	3	0									
GO:0050435_beta-amyloid_metabolic_process	3	0									
GO:0050650_chondroitin_sulfate_proteoglycan_biosynthetic_process	3	0									
GO:0050703_interleukin-1_alpha_secretion	3	0									
GO:0050705_regulation_of_interleukin-1_alpha_secretion	3	0									
GO:0050709_negative_regulation_of_protein_secretion	3	0									
GO:0050710_negative_regulation_of_cytokine_secretion	3	0									
GO:0050717_positive_regulation_of_interleukin-1_alpha_secretion	3	0									
GO:0050774_negative_regulation_of_dendrite_morphogenesis	3	0									
GO:0050857_positive_regulation_of_antigen_receptor-mediated_signaling_pathway	3	0									
GO:0050882_voluntary_musculoskeletal_movement	3	0									
GO:0050913_sensory_perception_of_bitter_taste	3	0									
GO:0050957_equilibrioception	3	0									
GO:0050996_positive_regulation_of_lipid_catabolic_process	3	0									
GO:0051149_positive_regulation_of_muscle_cell_differentiation	3	0									
GO:0051153_regulation_of_striated_muscle_cell_differentiation	3	0									
GO:0051204_protein_insertion_into_mitochondrial_membrane	3	0									
GO:0051291_protein_heterooligomerization	3	0									
GO:0051302_regulation_of_cell_division	3	0									
GO:0051320_S_phase	3	0									
GO:0051450_myoblast_proliferation	3	0									
GO:0051583_dopamine_uptake	3	0									
GO:0051798_positive_regulation_of_hair_follicle_development	3	0									
GO:0051882_mitochondrial_depolarization	3	0									
GO:0051900_regulation_of_mitochondrial_depolarization	3	0									
GO:0051925_regulation_of_calcium_ion_transport_via_voltage-gated_calcium_channel_activity	3	0									
GO:0051926_negative_regulation_of_calcium_ion_transport	3	0									
GO:0051930_regulation_of_sensory_perception_of_pain	3	0									
GO:0051931_regulation_of_sensory_perception	3	0									
GO:0051934_catecholamine_uptake_during_transmission_of_nerve_impulse	3	0									
GO:0051955_regulation_of_amino_acid_transport	3	0									
GO:0051962_positive_regulation_of_nervous_system_development	3	0									
GO:0051965_positive_regulation_of_synaptogenesis	3	0									
GO:0051967_negative_regulation_of_synaptic_transmission__glutamatergic	3	0									
GO:0051983_regulation_of_chromosome_segregation	3	0									
GO:0055061_di-__tri-valent_inorganic_anion_homeostasis	3	0									
GO:0055062_phosphate_ion_homeostasis	3	0									
GO:0055083_monovalent_inorganic_anion_homeostasis	3	0									
GO:0055117_regulation_of_cardiac_muscle_contraction	3	0									
GO:0060009_Sertoli_cell_development	3	0									
GO:0060024_rhythmic_synaptic_transmission	3	0									
GO:0060033_anatomical_structure_regression	3	0									
GO:0060040_retinal_bipolar_neuron_differentiation	3	0									
GO:0060055_angiogenesis_involved_in_wound_healing	3	0									
GO:0060084_synaptic_transmission_involved_in_micturition	3	0									
GO:0060123_regulation_of_growth_hormone_secretion	3	0									
GO:0060126_somatotropin_secreting_cell_differentiation	3	0									
GO:0060192_negative_regulation_of_lipase_activity	3	0									
GO:0060219_camera-type_eye_photoreceptor_cell_differentiation	3	0									
GO:0060285_ciliary_cell_motility	3	0									
GO:0060294_cilium_movement_involved_in_ciliary_motility	3	0									
GO:0060295_regulation_of_cilium_movement_involved_in_ciliary_motility	3	0									
GO:0060296_regulation_of_cilium_beat_frequency_involved_in_ciliary_motility	3	0									
GO:0060396_growth_hormone_receptor_signaling_pathway	3	0									
GO:0060416_response_to_growth_hormone_stimulus	3	0									
GO:0060428_lung_epithelium_development	3	0									
GO:0060433_bronchus_development	3	0									
GO:0060435_bronchiole_development	3	0									
GO:0060460_left_lung_morphogenesis	3	0									
GO:0060491_regulation_of_cell_projection_assembly	3	0									
GO:0060523_prostate_epithelial_cord_elongation	3	0									
GO:0060586_multicellular_organismal_iron_ion_homeostasis	3	0									
GO:0060596_mammary_placode_formation	3	0									
GO:0060632_regulation_of_microtubule-based_movement	3	0									
GO:0060648_mammary_gland_bud_morphogenesis	3	0									
GO:0060684_epithelial-mesenchymal_cell_signaling	3	0									
GO:0060686_negative_regulation_of_prostatic_bud_formation	3	0									
GO:0060689_cell_differentiation_involved_in_salivary_gland_development	3	0									
GO:0060708_spongiotrophoblast_differentiation	3	0									
GO:0060746_parental_behavior	3	0									
GO:0060748_tertiary_branching_involved_in_mammary_gland_duct_morphogenesis	3	0									
GO:0060750_epithelial_cell_proliferation_involved_in_mammary_gland_duct_elongation	3	0									
GO:0060841_venous_blood_vessel_development	3	0									
GO:0070102_interleukin-6-mediated_signaling_pathway	3	0									
GO:0070169_positive_regulation_of_biomineral_formation	3	0									
GO:0070206_protein_trimerization	3	0									
GO:0070207_protein_homotrimerization	3	0									
GO:0070229_negative_regulation_of_lymphocyte_apoptosis	3	0									
GO:0070230_positive_regulation_of_lymphocyte_apoptosis	3	0									
GO:0070232_regulation_of_T_cell_apoptosis	3	0									
GO:0070233_negative_regulation_of_T_cell_apoptosis	3	0									
GO:0070242_thymocyte_apoptosis	3	0									
GO:0070243_regulation_of_thymocyte_apoptosis	3	0									
GO:0070244_negative_regulation_of_thymocyte_apoptosis	3	0									
GO:0070307_lens_fiber_cell_development	3	0									
GO:0070309_lens_fiber_cell_morphogenesis	3	0									
GO:0070423_nucleotide-binding_oligomerization_domain_containing_signaling_pathway	3	0									
GO:0070427_nucleotide-binding_oligomerization_domain_containing_1_signaling_pathway	3	0									
GO:0070431_nucleotide-binding_oligomerization_domain_containing_2_signaling_pathway	3	0									
GO:0070633_transepithelial_transport	3	0									
GO:0070846_Hsp90_deacetylation	3	0									
GO:0070873_regulation_of_glycogen_metabolic_process	3	0									
GO:0070875_positive_regulation_of_glycogen_metabolic_process	3	0									
GO:0032787_monocarboxylic_acid_metabolic_process	130	0	0.000000	-0.000000	916	798.806517	887.28	975.753483	0.968646
GO:0045165_cell_fate_commitment	130	0	0.000000	-0.000000	916	798.806517	887.28	975.753483	0.968646
GO:0050776_regulation_of_immune_response	130	0	0.000000	-0.000000	916	798.806517	887.28	975.753483	0.968646
GO:0043549_regulation_of_kinase_activity	112	0	0.000000	-0.000000	917	801.261995	889.26	977.258005	0.969749
GO:0007346_regulation_of_mitotic_cell_cycle	40	0	0.000000	-0.000000	927	812.202818	899.5	986.797182	0.970334
GO:0007599_hemostasis	40	0	0.000000	-0.000000	927	812.202818	899.5	986.797182	0.970334
GO:0008203_cholesterol_metabolic_process	40	0	0.000000	-0.000000	927	812.202818	899.5	986.797182	0.970334
GO:0016071_mRNA_metabolic_process	40	0	0.000000	-0.000000	927	812.202818	899.5	986.797182	0.970334
GO:0016358_dendrite_development	40	0	0.000000	-0.000000	927	812.202818	899.5	986.797182	0.970334
GO:0016485_protein_processing	40	0	0.000000	-0.000000	927	812.202818	899.5	986.797182	0.970334
GO:0019935_cyclic-nucleotide-mediated_signaling	40	0	0.000000	-0.000000	927	812.202818	899.5	986.797182	0.970334
GO:0035272_exocrine_system_development	40	0	0.000000	-0.000000	927	812.202818	899.5	986.797182	0.970334
GO:0046850_regulation_of_bone_remodeling	40	0	0.000000	-0.000000	927	812.202818	899.5	986.797182	0.970334
GO:0051129_negative_regulation_of_cellular_component_organization	40	0	0.000000	-0.000000	927	812.202818	899.5	986.797182	0.970334
GO:0007283_spermatogenesis	134	0	0.000000	-0.000000	929	813.375032	900.56	987.744968	0.969386
GO:0048232_male_gamete_generation	134	0	0.000000	-0.000000	929	813.375032	900.56	987.744968	0.969386
GO:0048584_positive_regulation_of_response_to_stimulus	115	0	0.000000	-0.000000	931	815.779998	902.52	989.260002	0.969409
GO:0051338_regulation_of_transferase_activity	115	0	0.000000	-0.000000	931	815.779998	902.52	989.260002	0.969409
GO:0002697_regulation_of_immune_effector_process	68	0	0.000000	-0.000000	935	818.876053	905.18	991.483947	0.968107
GO:0019932_second-messenger-mediated_signaling	68	0	0.000000	-0.000000	935	818.876053	905.18	991.483947	0.968107
GO:0034962_cellular_biopolymer_catabolic_process	68	0	0.000000	-0.000000	935	818.876053	905.18	991.483947	0.968107
GO:0042692_muscle_cell_differentiation	68	0	0.000000	-0.000000	935	818.876053	905.18	991.483947	0.968107
GO:0051046_regulation_of_secretion	79	0	0.000000	-0.000000	936	820.361507	906.42	992.478493	0.968397
GO:0000086_G2_M_transition_of_mitotic_cell_cycle	4	0									
GO:0000305_response_to_oxygen_radical	4	0									
GO:0001661_conditioned_taste_aversion	4	0									
GO:0001678_cellular_glucose_homeostasis	4	0									
GO:0001777_T_cell_homeostatic_proliferation	4	0									
GO:0001794_type_IIa_hypersensitivity	4	0									
GO:0001796_regulation_of_type_IIa_hypersensitivity	4	0									
GO:0001798_positive_regulation_of_type_IIa_hypersensitivity	4	0									
GO:0001810_regulation_of_type_I_hypersensitivity	4	0									
GO:0001820_serotonin_secretion	4	0									
GO:0001835_blastocyst_hatching	4	0									
GO:0001881_receptor_recycling	4	0									
GO:0001938_positive_regulation_of_endothelial_cell_proliferation	4	0									
GO:0001978_regulation_of_systemic_arterial_blood_pressure_by_carotid_sinus_baroreceptor_feedback	4	0									
GO:0002035_brain_renin-angiotensin_system	4	0									
GO:0002051_osteoblast_fate_commitment	4	0									
GO:0002220_innate_immune_response_activating_cell_surface_receptor_signaling_pathway	4	0									
GO:0002249_lymphocyte_anergy	4	0									
GO:0002312_B_cell_activation_during_immune_response	4	0									
GO:0002313_mature_B_cell_differentiation_during_immune_response	4	0									
GO:0002318_myeloid_progenitor_cell_differentiation	4	0									
GO:0002326_B_cell_lineage_commitment	4	0									
GO:0002347_response_to_tumor_cell	4	0									
GO:0002418_immune_response_to_tumor_cell	4	0									
GO:0002445_type_II_hypersensitivity	4	0									
GO:0002544_chronic_inflammatory_response	4	0									
GO:0002636_positive_regulation_of_germinal_center_formation	4	0									
GO:0002667_regulation_of_T_cell_anergy	4	0									
GO:0002669_positive_regulation_of_T_cell_anergy	4	0									
GO:0002687_positive_regulation_of_leukocyte_migration	4	0									
GO:0002702_positive_regulation_of_production_of_molecular_mediator_of_immune_response	4	0									
GO:0002718_regulation_of_cytokine_production_during_immune_response	4	0									
GO:0002829_negative_regulation_of_T-helper_2_type_immune_response	4	0									
GO:0002833_positive_regulation_of_response_to_biotic_stimulus	4	0									
GO:0002834_regulation_of_response_to_tumor_cell	4	0									
GO:0002836_positive_regulation_of_response_to_tumor_cell	4	0									
GO:0002837_regulation_of_immune_response_to_tumor_cell	4	0									
GO:0002839_positive_regulation_of_immune_response_to_tumor_cell	4	0									
GO:0002870_T_cell_anergy	4	0									
GO:0002888_positive_regulation_of_myeloid_leukocyte_mediated_immunity	4	0									
GO:0002892_regulation_of_type_II_hypersensitivity	4	0									
GO:0002894_positive_regulation_of_type_II_hypersensitivity	4	0									
GO:0002911_regulation_of_lymphocyte_anergy	4	0									
GO:0002913_positive_regulation_of_lymphocyte_anergy	4	0									
GO:0002923_regulation_of_humoral_immune_response_mediated_by_circulating_immunoglobulin	4	0									
GO:0003025_regulation_of_systemic_arterial_blood_pressure_by_baroreceptor_feedback	4	0									
GO:0003091_renal_water_homeostasis	4	0									
GO:0005978_glycogen_biosynthetic_process	4	0									
GO:0006012_galactose_metabolic_process	4	0									
GO:0006085_acetyl-CoA_biosynthetic_process	4	0									
GO:0006111_regulation_of_gluconeogenesis	4	0									
GO:0006144_purine_base_metabolic_process	4	0									
GO:0006334_nucleosome_assembly	4	0									
GO:0006534_cysteine_metabolic_process	4	0									
GO:0006547_histidine_metabolic_process	4	0									
GO:0006548_histidine_catabolic_process	4	0									
GO:0006555_methionine_metabolic_process	4	0									
GO:0006599_phosphagen_metabolic_process	4	0									
GO:0006623_protein_targeting_to_vacuole	4	0									
GO:0006626_protein_targeting_to_mitochondrion	4	0									
GO:0006684_sphingomyelin_metabolic_process	4	0									
GO:0006688_glycosphingolipid_biosynthetic_process	4	0									
GO:0006707_cholesterol_catabolic_process	4	0									
GO:0006739_NADP_metabolic_process	4	0									
GO:0006835_dicarboxylic_acid_transport	4	0									
GO:0006837_serotonin_transport	4	0									
GO:0006888_ER_to_Golgi_vesicle-mediated_transport	4	0									
GO:0006906_vesicle_fusion	4	0									
GO:0006927_transformed_cell_apoptosis	4	0									
GO:0006972_hyperosmotic_response	4	0									
GO:0007028_cytoplasm_organization	4	0									
GO:0007031_peroxisome_organization	4	0									
GO:0007066_female_meiosis_sister_chromatid_cohesion	4	0									
GO:0007144_female_meiosis_I	4	0									
GO:0007184_SMAD_protein_nuclear_translocation	4	0									
GO:0007216_metabotropic_glutamate_receptor_signaling_pathway	4	0									
GO:0007342_fusion_of_sperm_to_egg_plasma_membrane	4	0									
GO:0007386_compartment_specification	4	0									
GO:0008053_mitochondrial_fusion	4	0									
GO:0008207_C21-steroid_hormone_metabolic_process	4	0									
GO:0008215_spermine_metabolic_process	4	0									
GO:0009065_glutamine_family_amino_acid_catabolic_process	4	0									
GO:0009075_histidine_family_amino_acid_metabolic_process	4	0									
GO:0009077_histidine_family_amino_acid_catabolic_process	4	0									
GO:0009134_nucleoside_diphosphate_catabolic_process	4	0									
GO:0009163_nucleoside_biosynthetic_process	4	0									
GO:0009225_nucleotide-sugar_metabolic_process	4	0									
GO:0009250_glucan_biosynthetic_process	4	0									
GO:0009404_toxin_metabolic_process	4	0									
GO:0009593_detection_of_chemical_stimulus	4	0									
GO:0009595_detection_of_biotic_stimulus	4	0									
GO:0009755_hormone-mediated_signaling	4	0									
GO:0009912_auditory_receptor_cell_fate_commitment	4	0									
GO:0010453_regulation_of_cell_fate_commitment	4	0									
GO:0010506_regulation_of_autophagy	4	0									
GO:0010631_epithelial_cell_migration	4	0									
GO:0010812_negative_regulation_of_cell-substrate_adhesion	4	0									
GO:0010829_negative_regulation_of_glucose_transport	4	0									
GO:0014002_astrocyte_development	4	0									
GO:0014832_urinary_bladder_smooth_muscle_contraction	4	0									
GO:0014848_urinary_tract_smooth_muscle_contraction	4	0									
GO:0015701_bicarbonate_transport	4	0									
GO:0015809_arginine_transport	4	0									
GO:0015850_organic_alcohol_transport	4	0									
GO:0015858_nucleoside_transport	4	0									
GO:0016068_type_I_hypersensitivity	4	0									
GO:0016127_sterol_catabolic_process	4	0									
GO:0016198_axon_choice_point_recognition	4	0									
GO:0016338_calcium-independent_cell-cell_adhesion	4	0									
GO:0018198_peptidyl-cysteine_modification	4	0									
GO:0018409_peptide_or_protein_amino-terminal_blocking	4	0									
GO:0019377_glycolipid_catabolic_process	4	0									
GO:0019432_triglyceride_biosynthetic_process	4	0									
GO:0019530_taurine_metabolic_process	4	0									
GO:0021523_somatic_motor_neuron_differentiation	4	0									
GO:0021535_cell_migration_in_hindbrain	4	0									
GO:0021542_dentate_gyrus_development	4	0									
GO:0021561_facial_nerve_development	4	0									
GO:0021569_rhombomere_3_development	4	0									
GO:0021571_rhombomere_5_development	4	0									
GO:0021604_cranial_nerve_structural_organization	4	0									
GO:0021610_facial_nerve_morphogenesis	4	0									
GO:0021612_facial_nerve_structural_organization	4	0									
GO:0021631_optic_nerve_morphogenesis	4	0									
GO:0021681_cerebellar_granular_layer_development	4	0									
GO:0021683_cerebellar_granular_layer_morphogenesis	4	0									
GO:0021684_cerebellar_granular_layer_formation	4	0									
GO:0021707_cerebellar_granule_cell_differentiation	4	0									
GO:0021778_oligodendrocyte_cell_fate_specification	4	0									
GO:0021779_oligodendrocyte_cell_fate_commitment	4	0									
GO:0021780_glial_cell_fate_specification	4	0									
GO:0021801_cerebral_cortex_radial_glia_guided_migration	4	0									
GO:0021830_interneuron_migration_from_the_subpallium_to_the_cortex	4	0									
GO:0021853_cerebral_cortex_GABAergic_interneuron_migration	4	0									
GO:0021877_forebrain_neuron_fate_commitment	4	0									
GO:0021894_cerebral_cortex_GABAergic_interneuron_development	4	0									
GO:0021910_smoothened_signaling_pathway_involved_in_ventral_spinal_cord_patterning	4	0									
GO:0021913_regulation_of_transcription_from_RNA_polymerase_II_promoter_involved_in_ventral_spinal_cord_interneuron_specification	4	0									
GO:0021938_smoothened_signaling_pathway_involved_in_regulation_of_granule_cell_precursor_cell_proliferation	4	0									
GO:0021978_telencephalon_regionalization	4	0									
GO:0022011_myelination_in_the_peripheral_nervous_system	4	0									
GO:0030146_diuresis	4	0									
GO:0030300_regulation_of_intestinal_cholesterol_absorption	4	0									
GO:0030800_negative_regulation_of_cyclic_nucleotide_metabolic_process	4	0									
GO:0030803_negative_regulation_of_cyclic_nucleotide_biosynthetic_process	4	0									
GO:0030809_negative_regulation_of_nucleotide_biosynthetic_process	4	0									
GO:0030815_negative_regulation_of_cAMP_metabolic_process	4	0									
GO:0030816_positive_regulation_of_cAMP_metabolic_process	4	0									
GO:0030818_negative_regulation_of_cAMP_biosynthetic_process	4	0									
GO:0030819_positive_regulation_of_cAMP_biosynthetic_process	4	0									
GO:0030826_regulation_of_cGMP_biosynthetic_process	4	0									
GO:0030858_positive_regulation_of_epithelial_cell_differentiation	4	0									
GO:0030859_polarized_epithelial_cell_differentiation	4	0									
GO:0030949_positive_regulation_of_vascular_endothelial_growth_factor_receptor_signaling_pathway	4	0									
GO:0031113_regulation_of_microtubule_polymerization	4	0									
GO:0031365_N-terminal_protein_amino_acid_modification	4	0									
GO:0031424_keratinization	4	0									
GO:0031557_induction_of_programmed_cell_death_in_response_to_chemical_stimulus	4	0									
GO:0031558_induction_of_apoptosis_in_response_to_chemical_stimulus	4	0									
GO:0031623_receptor_internalization	4	0									
GO:0032088_negative_regulation_of_NF-kappaB_transcription_factor_activity	4	0									
GO:0032098_regulation_of_appetite	4	0									
GO:0032105_negative_regulation_of_response_to_extracellular_stimulus	4	0									
GO:0032108_negative_regulation_of_response_to_nutrient_levels	4	0									
GO:0032225_regulation_of_synaptic_transmission__dopaminergic	4	0									
GO:0032292_ensheathment_of_axons_in_the_peripheral_nervous_system	4	0									
GO:0032321_positive_regulation_of_Rho_GTPase_activity	4	0									
GO:0032371_regulation_of_sterol_transport	4	0									
GO:0032374_regulation_of_cholesterol_transport	4	0									
GO:0032401_establishment_of_melanosome_localization	4	0									
GO:0032608_interferon-beta_production	4	0									
GO:0032611_interleukin-1_beta_production	4	0									
GO:0032612_interleukin-1_production	4	0									
GO:0032648_regulation_of_interferon-beta_production	4	0									
GO:0032651_regulation_of_interleukin-1_beta_production	4	0									
GO:0032652_regulation_of_interleukin-1_production	4	0									
GO:0032689_negative_regulation_of_interferon-gamma_production	4	0									
GO:0032713_negative_regulation_of_interleukin-4_production	4	0									
GO:0032715_negative_regulation_of_interleukin-6_production	4	0									
GO:0032733_positive_regulation_of_interleukin-10_production	4	0									
GO:0032808_lacrimal_gland_development	4	0									
GO:0032835_glomerulus_development	4	0									
GO:0032922_circadian_regulation_of_gene_expression	4	0									
GO:0033026_negative_regulation_of_mast_cell_apoptosis	4	0									
GO:0033079_immature_T_cell_proliferation	4	0									
GO:0033083_regulation_of_immature_T_cell_proliferation	4	0									
GO:0033089_positive_regulation_of_T_cell_differentiation_in_the_thymus	4	0									
GO:0033135_regulation_of_peptidyl-serine_phosphorylation	4	0									
GO:0033299_secretion_of_lysosomal_enzymes	4	0									
GO:0033327_Leydig_cell_differentiation	4	0									
GO:0033363_secretory_granule_organization	4	0									
GO:0033599_regulation_of_mammary_gland_epithelial_cell_proliferation	4	0									
GO:0033865_nucleoside_bisphosphate_metabolic_process	4	0									
GO:0034204_lipid_translocation	4	0									
GO:0034404_nucleobase__nucleoside_and_nucleotide_biosynthetic_process	4	0									
GO:0034587_piRNA_metabolic_process	4	0									
GO:0034614_cellular_response_to_reactive_oxygen_species	4	0									
GO:0034654_nucleobase__nucleoside__nucleotide_and_nucleic_acid_biosynthetic_process	4	0									
GO:0035020_regulation_of_Rac_protein_signal_transduction	4	0									
GO:0035082_axoneme_assembly	4	0									
GO:0035188_hatching	4	0									
GO:0035235_ionotropic_glutamate_receptor_signaling_pathway	4	0									
GO:0042359_vitamin_D_metabolic_process	4	0									
GO:0042428_serotonin_metabolic_process	4	0									
GO:0042451_purine_nucleoside_biosynthetic_process	4	0									
GO:0042455_ribonucleoside_biosynthetic_process	4	0									
GO:0042473_outer_ear_morphogenesis	4	0									
GO:0042522_regulation_of_tyrosine_phosphorylation_of_Stat5_protein	4	0									
GO:0042535_positive_regulation_of_tumor_necrosis_factor_biosynthetic_process	4	0									
GO:0042541_hemoglobin_biosynthetic_process	4	0									
GO:0042558_pteridine_and_derivative_metabolic_process	4	0									
GO:0042634_regulation_of_hair_cycle	4	0									
GO:0042744_hydrogen_peroxide_catabolic_process	4	0									
GO:0042773_ATP_synthesis_coupled_electron_transport	4	0									
GO:0042775_mitochondrial_ATP_synthesis_coupled_electron_transport	4	0									
GO:0042832_defense_response_to_protozoan	4	0									
GO:0042982_amyloid_precursor_protein_metabolic_process	4	0									
GO:0042992_negative_regulation_of_transcription_factor_import_into_nucleus	4	0									
GO:0043043_peptide_biosynthetic_process	4	0									
GO:0043129_surfactant_homeostasis	4	0									
GO:0043374_CD8-positive__alpha-beta_T_cell_differentiation	4	0									
GO:0043470_regulation_of_carbohydrate_catabolic_process	4	0									
GO:0043471_regulation_of_cellular_carbohydrate_catabolic_process	4	0									
GO:0043484_regulation_of_RNA_splicing	4	0									
GO:0043500_muscle_adaptation	4	0									
GO:0043534_blood_vessel_endothelial_cell_migration	4	0									
GO:0043691_reverse_cholesterol_transport	4	0									
GO:0044243_multicellular_organismal_catabolic_process	4	0									
GO:0044403_symbiosis__encompassing_mutualism_through_parasitism	4	0									
GO:0044419_interspecies_interaction_between_organisms	4	0									
GO:0045066_regulatory_T_cell_differentiation	4	0									
GO:0045078_positive_regulation_of_interferon-gamma_biosynthetic_process	4	0									
GO:0045332_phospholipid_translocation	4	0									
GO:0045346_regulation_of_MHC_class_II_biosynthetic_process	4	0									
GO:0045350_interferon-beta_biosynthetic_process	4	0									
GO:0045357_regulation_of_interferon-beta_biosynthetic_process	4	0									
GO:0045359_positive_regulation_of_interferon-beta_biosynthetic_process	4	0									
GO:0045600_positive_regulation_of_fat_cell_differentiation	4	0									
GO:0045616_regulation_of_keratinocyte_differentiation	4	0									
GO:0045624_positive_regulation_of_T-helper_cell_differentiation	4	0									
GO:0045628_regulation_of_T-helper_2_cell_differentiation	4	0									
GO:0045634_regulation_of_melanocyte_differentiation	4	0									
GO:0045647_negative_regulation_of_erythrocyte_differentiation	4	0									
GO:0045672_positive_regulation_of_osteoclast_differentiation	4	0									
GO:0045684_positive_regulation_of_epidermis_development	4	0									
GO:0045736_negative_regulation_of_cyclin-dependent_protein_kinase_activity	4	0									
GO:0045742_positive_regulation_of_epidermal_growth_factor_receptor_signaling_pathway	4	0									
GO:0045747_positive_regulation_of_Notch_signaling_pathway	4	0									
GO:0045767_regulation_of_anti-apoptosis	4	0									
GO:0045779_negative_regulation_of_bone_resorption	4	0									
GO:0045923_positive_regulation_of_fatty_acid_metabolic_process	4	0									
GO:0045930_negative_regulation_of_mitotic_cell_cycle	4	0									
GO:0045940_positive_regulation_of_steroid_metabolic_process	4	0									
GO:0045980_negative_regulation_of_nucleotide_metabolic_process	4	0									
GO:0046129_purine_ribonucleoside_biosynthetic_process	4	0									
GO:0046173_polyol_biosynthetic_process	4	0									
GO:0046541_saliva_secretion	4	0									
GO:0046548_retinal_rod_cell_development	4	0									
GO:0046579_positive_regulation_of_Ras_protein_signal_transduction	4	0									
GO:0046639_negative_regulation_of_alpha-beta_T_cell_differentiation	4	0									
GO:0046642_negative_regulation_of_alpha-beta_T_cell_proliferation	4	0									
GO:0046668_regulation_of_retinal_cell_programmed_cell_death	4	0									
GO:0046686_response_to_cadmium_ion	4	0									
GO:0046835_carbohydrate_phosphorylation	4	0									
GO:0046902_regulation_of_mitochondrial_membrane_permeability	4	0									
GO:0047496_vesicle_transport_along_microtubule	4	0									
GO:0048024_regulation_of_nuclear_mRNA_splicing__via_spliceosome	4	0									
GO:0048240_sperm_capacitation	4	0									
GO:0048341_paraxial_mesoderm_formation	4	0									
GO:0048484_enteric_nervous_system_development	4	0									
GO:0048512_circadian_behavior	4	0									
GO:0048558_embryonic_gut_morphogenesis	4	0									
GO:0048639_positive_regulation_of_developmental_growth	4	0									
GO:0048841_regulation_of_axon_extension_involved_in_axon_guidance	4	0									
GO:0048843_negative_regulation_of_axon_extension_involved_in_axon_guidance	4	0									
GO:0048846_axon_extension_involved_in_axon_guidance	4	0									
GO:0048875_chemical_homeostasis_within_a_tissue	4	0									
GO:0048935_peripheral_nervous_system_neuron_development	4	0									
GO:0050702_interleukin-1_beta_secretion	4	0									
GO:0050704_regulation_of_interleukin-1_secretion	4	0									
GO:0050706_regulation_of_interleukin-1_beta_secretion	4	0									
GO:0050716_positive_regulation_of_interleukin-1_secretion	4	0									
GO:0050718_positive_regulation_of_interleukin-1_beta_secretion	4	0									
GO:0050820_positive_regulation_of_coagulation	4	0									
GO:0050891_multicellular_organismal_water_homeostasis	4	0									
GO:0050919_negative_chemotaxis	4	0									
GO:0050932_regulation_of_pigment_cell_differentiation	4	0									
GO:0050961_detection_of_temperature_stimulus_involved_in_sensory_perception	4	0									
GO:0050965_detection_of_temperature_stimulus_involved_in_sensory_perception_of_pain	4	0									
GO:0050994_regulation_of_lipid_catabolic_process	4	0									
GO:0051024_positive_regulation_of_immunoglobulin_secretion	4	0									
GO:0051055_negative_regulation_of_lipid_biosynthetic_process	4	0									
GO:0051124_synaptic_growth_at_neuromuscular_junction	4	0									
GO:0051148_negative_regulation_of_muscle_cell_differentiation	4	0									
GO:0051205_protein_insertion_into_membrane	4	0									
GO:0051341_regulation_of_oxidoreductase_activity	4	0									
GO:0051452_intracellular_pH_reduction	4	0									
GO:0051567_histone_H3-K9_methylation	4	0									
GO:0051642_centrosome_localization	4	0									
GO:0051797_regulation_of_hair_follicle_development	4	0									
GO:0051897_positive_regulation_of_protein_kinase_B_signaling_cascade	4	0									
GO:0051904_pigment_granule_transport	4	0									
GO:0055009_atrial_cardiac_muscle_morphogenesis	4	0									
GO:0060008_Sertoli_cell_differentiation	4	0									
GO:0060011_Sertoli_cell_proliferation	4	0									
GO:0060057_apoptosis_involved_in_mammary_gland_involution	4	0									
GO:0060058_positive_regulation_of_apoptosis_involved_in_mammary_gland_involution	4	0									
GO:0060065_uterus_development	4	0									
GO:0060087_relaxation_of_vascular_smooth_muscle	4	0									
GO:0060120_inner_ear_receptor_cell_fate_commitment	4	0									
GO:0060157_urinary_bladder_development	4	0									
GO:0060158_activation_of_phospholipase_C_activity_by_dopamine_receptor_signaling_pathway	4	0									
GO:0060164_regulation_of_timing_of_neuron_differentiation	4	0									
GO:0060235_lens_induction_in_camera-type_eye	4	0									
GO:0060291_long-term_synaptic_potentiation	4	0									
GO:0060412_ventricular_septum_morphogenesis	4	0									
GO:0060459_left_lung_development	4	0									
GO:0060528_secretory_columnal_luminar_epithelial_cell_differentiation_involved_in_prostate_glandular_acinus_development	4	0									
GO:0060561_apoptosis_involved_in_morphogenesis	4	0									
GO:0060592_mammary_gland_formation	4	0									
GO:0060644_mammary_gland_epithelial_cell_differentiation	4	0									
GO:0060666_dichotomous_subdivision_of_terminal_units_involved_in_salivary_gland_branching	4	0									
GO:0060737_prostate_gland_morphogenetic_growth	4	0									
GO:0060743_epithelial_cell_maturation_involved_in_prostate_gland_development	4	0									
GO:0060751_mammary_gland_duct_branch_elongation	4	0									
GO:0060900_embryonic_camera-type_eye_formation	4	0									
GO:0070059_apoptosis_in_response_to_endoplasmic_reticulum_stress	4	0									
GO:0070254_mucus_secretion	4	0									
GO:0070255_regulation_of_mucus_secretion	4	0									
GO:0070301_cellular_response_to_hydrogen_peroxide	4	0									
GO:0070585_protein_localization_in_mitochondrion	4	0									
GO:0010647_positive_regulation_of_cell_communication	110	0	0.000000	-0.000000	937	822.814305	908.47	994.125695	0.969552
GO:0048706_embryonic_skeletal_system_development	73	0	0.000000	-0.000000	939	826.495485	911.68	996.864515	0.970905
GO:0051270_regulation_of_cell_motion	73	0	0.000000	-0.000000	939	826.495485	911.68	996.864515	0.970905
GO:0006935_chemotaxis	53	0	0.000000	-0.000000	944	836.380186	920.65	1004.919814	0.975265
GO:0030031_cell_projection_assembly	53	0	0.000000	-0.000000	944	836.380186	920.65	1004.919814	0.975265
GO:0042330_taxis	53	0	0.000000	-0.000000	944	836.380186	920.65	1004.919814	0.975265
GO:0046942_carboxylic_acid_transport	53	0	0.000000	-0.000000	944	836.380186	920.65	1004.919814	0.975265
GO:0050905_neuromuscular_process	53	0	0.000000	-0.000000	944	836.380186	920.65	1004.919814	0.975265
GO:0000278_mitotic_cell_cycle	80	0	0.000000	-0.000000	949	840.099890	923.75	1007.400110	0.973393
GO:0002250_adaptive_immune_response	80	0	0.000000	-0.000000	949	840.099890	923.75	1007.400110	0.973393
GO:0002460_adaptive_immune_response_based_on_somatic_recombination_of_immune_receptors_built_from_immunoglobulin_superfamily_domains	80	0	0.000000	-0.000000	949	840.099890	923.75	1007.400110	0.973393
GO:0006631_fatty_acid_metabolic_process	80	0	0.000000	-0.000000	949	840.099890	923.75	1007.400110	0.973393
GO:0044092_negative_regulation_of_molecular_function	80	0	0.000000	-0.000000	949	840.099890	923.75	1007.400110	0.973393
GO:0001656_metanephros_development	50	0	0.000000	-0.000000	955	846.842519	929.74	1012.637481	0.973550
GO:0002573_myeloid_leukocyte_differentiation	50	0	0.000000	-0.000000	955	846.842519	929.74	1012.637481	0.973550
GO:0009190_cyclic_nucleotide_biosynthetic_process	50	0	0.000000	-0.000000	955	846.842519	929.74	1012.637481	0.973550
GO:0042129_regulation_of_T_cell_proliferation	50	0	0.000000	-0.000000	955	846.842519	929.74	1012.637481	0.973550
GO:0051606_detection_of_stimulus	50	0	0.000000	-0.000000	955	846.842519	929.74	1012.637481	0.973550
GO:0070647_protein_modification_by_small_protein_conjugation_or_removal	50	0	0.000000	-0.000000	955	846.842519	929.74	1012.637481	0.973550
GO:0002764_immune_response-regulating_signal_transduction	51	0	0.000000	-0.000000	960	854.872717	937.36	1019.847283	0.976417
GO:0006887_exocytosis	51	0	0.000000	-0.000000	960	854.872717	937.36	1019.847283	0.976417
GO:0007601_visual_perception	51	0	0.000000	-0.000000	960	854.872717	937.36	1019.847283	0.976417
GO:0016569_covalent_chromatin_modification	51	0	0.000000	-0.000000	960	854.872717	937.36	1019.847283	0.976417
GO:0048747_muscle_fiber_development	51	0	0.000000	-0.000000	960	854.872717	937.36	1019.847283	0.976417
GO:0001818_negative_regulation_of_cytokine_production	18	0	0.000000	-0.000000	1005	904.456742	985.06	1065.663258	0.980159
GO:0001825_blastocyst_formation	18	0	0.000000	-0.000000	1005	904.456742	985.06	1065.663258	0.980159
GO:0001974_blood_vessel_remodeling	18	0	0.000000	-0.000000	1005	904.456742	985.06	1065.663258	0.980159
GO:0002285_lymphocyte_activation_during_immune_response	18	0	0.000000	-0.000000	1005	904.456742	985.06	1065.663258	0.980159
GO:0002715_regulation_of_natural_killer_cell_mediated_immunity	18	0	0.000000	-0.000000	1005	904.456742	985.06	1065.663258	0.980159
GO:0003014_renal_system_process	18	0	0.000000	-0.000000	1005	904.456742	985.06	1065.663258	0.980159
GO:0006022_aminoglycan_metabolic_process	18	0	0.000000	-0.000000	1005	904.456742	985.06	1065.663258	0.980159
GO:0006940_regulation_of_smooth_muscle_contraction	18	0	0.000000	-0.000000	1005	904.456742	985.06	1065.663258	0.980159
GO:0007140_male_meiosis	18	0	0.000000	-0.000000	1005	904.456742	985.06	1065.663258	0.980159
GO:0007608_sensory_perception_of_smell	18	0	0.000000	-0.000000	1005	904.456742	985.06	1065.663258	0.980159
GO:0008589_regulation_of_smoothened_signaling_pathway	18	0	0.000000	-0.000000	1005	904.456742	985.06	1065.663258	0.980159
GO:0009063_cellular_amino_acid_catabolic_process	18	0	0.000000	-0.000000	1005	904.456742	985.06	1065.663258	0.980159
GO:0010498_proteasomal_protein_catabolic_process	18	0	0.000000	-0.000000	1005	904.456742	985.06	1065.663258	0.980159
GO:0010553_negative_regulation_of_specific_transcription_from_RNA_polymerase_II_promoter	18	0	0.000000	-0.000000	1005	904.456742	985.06	1065.663258	0.980159
GO:0015711_organic_anion_transport	18	0	0.000000	-0.000000	1005	904.456742	985.06	1065.663258	0.980159
GO:0016458_gene_silencing	18	0	0.000000	-0.000000	1005	904.456742	985.06	1065.663258	0.980159
GO:0021517_ventral_spinal_cord_development	18	0	0.000000	-0.000000	1005	904.456742	985.06	1065.663258	0.980159
GO:0021885_forebrain_cell_migration	18	0	0.000000	-0.000000	1005	904.456742	985.06	1065.663258	0.980159
GO:0030178_negative_regulation_of_Wnt_receptor_signaling_pathway	18	0	0.000000	-0.000000	1005	904.456742	985.06	1065.663258	0.980159
GO:0030203_glycosaminoglycan_metabolic_process	18	0	0.000000	-0.000000	1005	904.456742	985.06	1065.663258	0.980159
GO:0030282_bone_mineralization	18	0	0.000000	-0.000000	1005	904.456742	985.06	1065.663258	0.980159
GO:0030318_melanocyte_differentiation	18	0	0.000000	-0.000000	1005	904.456742	985.06	1065.663258	0.980159
GO:0030336_negative_regulation_of_cell_migration	18	0	0.000000	-0.000000	1005	904.456742	985.06	1065.663258	0.980159
GO:0030510_regulation_of_BMP_signaling_pathway	18	0	0.000000	-0.000000	1005	904.456742	985.06	1065.663258	0.980159
GO:0030901_midbrain_development	18	0	0.000000	-0.000000	1005	904.456742	985.06	1065.663258	0.980159
GO:0032623_interleukin-2_production	18	0	0.000000	-0.000000	1005	904.456742	985.06	1065.663258	0.980159
GO:0035051_cardiac_cell_differentiation	18	0	0.000000	-0.000000	1005	904.456742	985.06	1065.663258	0.980159
GO:0042269_regulation_of_natural_killer_cell_mediated_cytotoxicity	18	0	0.000000	-0.000000	1005	904.456742	985.06	1065.663258	0.980159
GO:0043029_T_cell_homeostasis	18	0	0.000000	-0.000000	1005	904.456742	985.06	1065.663258	0.980159
GO:0043161_proteasomal_ubiquitin-dependent_protein_catabolic_process	18	0	0.000000	-0.000000	1005	904.456742	985.06	1065.663258	0.980159
GO:0045058_T_cell_selection	18	0	0.000000	-0.000000	1005	904.456742	985.06	1065.663258	0.980159
GO:0045103_intermediate_filament-based_process	18	0	0.000000	-0.000000	1005	904.456742	985.06	1065.663258	0.980159
GO:0045638_negative_regulation_of_myeloid_cell_differentiation	18	0	0.000000	-0.000000	1005	904.456742	985.06	1065.663258	0.980159
GO:0045807_positive_regulation_of_endocytosis	18	0	0.000000	-0.000000	1005	904.456742	985.06	1065.663258	0.980159
GO:0046578_regulation_of_Ras_protein_signal_transduction	18	0	0.000000	-0.000000	1005	904.456742	985.06	1065.663258	0.980159
GO:0046620_regulation_of_organ_growth	18	0	0.000000	-0.000000	1005	904.456742	985.06	1065.663258	0.980159
GO:0048535_lymph_node_development	18	0	0.000000	-0.000000	1005	904.456742	985.06	1065.663258	0.980159
GO:0048730_epidermis_morphogenesis	18	0	0.000000	-0.000000	1005	904.456742	985.06	1065.663258	0.980159
GO:0048813_dendrite_morphogenesis	18	0	0.000000	-0.000000	1005	904.456742	985.06	1065.663258	0.980159
GO:0050731_positive_regulation_of_peptidyl-tyrosine_phosphorylation	18	0	0.000000	-0.000000	1005	904.456742	985.06	1065.663258	0.980159
GO:0050982_detection_of_mechanical_stimulus	18	0	0.000000	-0.000000	1005	904.456742	985.06	1065.663258	0.980159
GO:0051168_nuclear_export	18	0	0.000000	-0.000000	1005	904.456742	985.06	1065.663258	0.980159
GO:0051222_positive_regulation_of_protein_transport	18	0	0.000000	-0.000000	1005	904.456742	985.06	1065.663258	0.980159
GO:0051924_regulation_of_calcium_ion_transport	18	0	0.000000	-0.000000	1005	904.456742	985.06	1065.663258	0.980159
GO:0060674_placenta_blood_vessel_development	18	0	0.000000	-0.000000	1005	904.456742	985.06	1065.663258	0.980159
GO:0001570_vasculogenesis	38	0	0.000000	-0.000000	1021	921.975387	1001.22	1080.464613	0.980627
GO:0001649_osteoblast_differentiation	38	0	0.000000	-0.000000	1021	921.975387	1001.22	1080.464613	0.980627
GO:0001657_ureteric_bud_development	38	0	0.000000	-0.000000	1021	921.975387	1001.22	1080.464613	0.980627
GO:0002695_negative_regulation_of_leukocyte_activation	38	0	0.000000	-0.000000	1021	921.975387	1001.22	1080.464613	0.980627
GO:0006820_anion_transport	38	0	0.000000	-0.000000	1021	921.975387	1001.22	1080.464613	0.980627
GO:0007596_blood_coagulation	38	0	0.000000	-0.000000	1021	921.975387	1001.22	1080.464613	0.980627
GO:0010975_regulation_of_neuron_projection_development	38	0	0.000000	-0.000000	1021	921.975387	1001.22	1080.464613	0.980627
GO:0016042_lipid_catabolic_process	38	0	0.000000	-0.000000	1021	921.975387	1001.22	1080.464613	0.980627
GO:0031401_positive_regulation_of_protein_modification_process	38	0	0.000000	-0.000000	1021	921.975387	1001.22	1080.464613	0.980627
GO:0032259_methylation	38	0	0.000000	-0.000000	1021	921.975387	1001.22	1080.464613	0.980627
GO:0042493_response_to_drug	38	0	0.000000	-0.000000	1021	921.975387	1001.22	1080.464613	0.980627
GO:0043414_biopolymer_methylation	38	0	0.000000	-0.000000	1021	921.975387	1001.22	1080.464613	0.980627
GO:0045580_regulation_of_T_cell_differentiation	38	0	0.000000	-0.000000	1021	921.975387	1001.22	1080.464613	0.980627
GO:0050727_regulation_of_inflammatory_response	38	0	0.000000	-0.000000	1021	921.975387	1001.22	1080.464613	0.980627
GO:0050866_negative_regulation_of_cell_activation	38	0	0.000000	-0.000000	1021	921.975387	1001.22	1080.464613	0.980627
GO:0051348_negative_regulation_of_transferase_activity	38	0	0.000000	-0.000000	1021	921.975387	1001.22	1080.464613	0.980627
GO:0005975_carbohydrate_metabolic_process	146	0	0.000000	-0.000000	1023	923.464320	1002.44	1081.415680	0.979902
GO:0030900_forebrain_development	146	0	0.000000	-0.000000	1023	923.464320	1002.44	1081.415680	0.979902
GO:0032940_secretion_by_cell	149	0	0.000000	-0.000000	1024	923.972602	1002.85	1081.727398	0.979346
GO:0000060_protein_import_into_nucleus__translocation	14	0	0.000000	-0.000000	1085	985.693067	1063.16	1140.626933	0.979871
GO:0000077_DNA_damage_checkpoint	14	0	0.000000	-0.000000	1085	985.693067	1063.16	1140.626933	0.979871
GO:0001502_cartilage_condensation	14	0	0.000000	-0.000000	1085	985.693067	1063.16	1140.626933	0.979871
GO:0001829_trophectodermal_cell_differentiation	14	0	0.000000	-0.000000	1085	985.693067	1063.16	1140.626933	0.979871
GO:0002027_regulation_of_heart_rate	14	0	0.000000	-0.000000	1085	985.693067	1063.16	1140.626933	0.979871
GO:0002262_myeloid_cell_homeostasis	14	0	0.000000	-0.000000	1085	985.693067	1063.16	1140.626933	0.979871
GO:0002698_negative_regulation_of_immune_effector_process	14	0	0.000000	-0.000000	1085	985.693067	1063.16	1140.626933	0.979871
GO:0006304_DNA_modification	14	0	0.000000	-0.000000	1085	985.693067	1063.16	1140.626933	0.979871
GO:0006305_DNA_alkylation	14	0	0.000000	-0.000000	1085	985.693067	1063.16	1140.626933	0.979871
GO:0006306_DNA_methylation	14	0	0.000000	-0.000000	1085	985.693067	1063.16	1140.626933	0.979871
GO:0006695_cholesterol_biosynthetic_process	14	0	0.000000	-0.000000	1085	985.693067	1063.16	1140.626933	0.979871
GO:0006809_nitric_oxide_biosynthetic_process	14	0	0.000000	-0.000000	1085	985.693067	1063.16	1140.626933	0.979871
GO:0006914_autophagy	14	0	0.000000	-0.000000	1085	985.693067	1063.16	1140.626933	0.979871
GO:0006970_response_to_osmotic_stress	14	0	0.000000	-0.000000	1085	985.693067	1063.16	1140.626933	0.979871
GO:0007157_heterophilic_cell_adhesion	14	0	0.000000	-0.000000	1085	985.693067	1063.16	1140.626933	0.979871
GO:0007530_sex_determination	14	0	0.000000	-0.000000	1085	985.693067	1063.16	1140.626933	0.979871
GO:0007589_body_fluid_secretion	14	0	0.000000	-0.000000	1085	985.693067	1063.16	1140.626933	0.979871
GO:0008306_associative_learning	14	0	0.000000	-0.000000	1085	985.693067	1063.16	1140.626933	0.979871
GO:0008630_DNA_damage_response__signal_transduction_resulting_in_induction_of_apoptosis	14	0	0.000000	-0.000000	1085	985.693067	1063.16	1140.626933	0.979871
GO:0009108_coenzyme_biosynthetic_process	14	0	0.000000	-0.000000	1085	985.693067	1063.16	1140.626933	0.979871
GO:0009267_cellular_response_to_starvation	14	0	0.000000	-0.000000	1085	985.693067	1063.16	1140.626933	0.979871
GO:0009895_negative_regulation_of_catabolic_process	14	0	0.000000	-0.000000	1085	985.693067	1063.16	1140.626933	0.979871
GO:0010332_response_to_gamma_radiation	14	0	0.000000	-0.000000	1085	985.693067	1063.16	1140.626933	0.979871
GO:0014855_striated_muscle_cell_proliferation	14	0	0.000000	-0.000000	1085	985.693067	1063.16	1140.626933	0.979871
GO:0016573_histone_acetylation	14	0	0.000000	-0.000000	1085	985.693067	1063.16	1140.626933	0.979871
GO:0018130_heterocycle_biosynthetic_process	14	0	0.000000	-0.000000	1085	985.693067	1063.16	1140.626933	0.979871
GO:0019217_regulation_of_fatty_acid_metabolic_process	14	0	0.000000	-0.000000	1085	985.693067	1063.16	1140.626933	0.979871
GO:0021782_glial_cell_development	14	0	0.000000	-0.000000	1085	985.693067	1063.16	1140.626933	0.979871
GO:0021904_dorsal_ventral_neural_tube_patterning	14	0	0.000000	-0.000000	1085	985.693067	1063.16	1140.626933	0.979871
GO:0030032_lamellipodium_assembly	14	0	0.000000	-0.000000	1085	985.693067	1063.16	1140.626933	0.979871
GO:0030148_sphingolipid_biosynthetic_process	14	0	0.000000	-0.000000	1085	985.693067	1063.16	1140.626933	0.979871
GO:0030162_regulation_of_proteolysis	14	0	0.000000	-0.000000	1085	985.693067	1063.16	1140.626933	0.979871
GO:0031346_positive_regulation_of_cell_projection_organization	14	0	0.000000	-0.000000	1085	985.693067	1063.16	1140.626933	0.979871
GO:0031663_lipopolysaccharide-mediated_signaling_pathway	14	0	0.000000	-0.000000	1085	985.693067	1063.16	1140.626933	0.979871
GO:0032271_regulation_of_protein_polymerization	14	0	0.000000	-0.000000	1085	985.693067	1063.16	1140.626933	0.979871
GO:0033044_regulation_of_chromosome_organization	14	0	0.000000	-0.000000	1085	985.693067	1063.16	1140.626933	0.979871
GO:0034104_negative_regulation_of_tissue_remodeling	14	0	0.000000	-0.000000	1085	985.693067	1063.16	1140.626933	0.979871
GO:0035036_sperm-egg_recognition	14	0	0.000000	-0.000000	1085	985.693067	1063.16	1140.626933	0.979871
GO:0042310_vasoconstriction	14	0	0.000000	-0.000000	1085	985.693067	1063.16	1140.626933	0.979871
GO:0042573_retinoic_acid_metabolic_process	14	0	0.000000	-0.000000	1085	985.693067	1063.16	1140.626933	0.979871
GO:0043123_positive_regulation_of_I-kappaB_kinase_NF-kappaB_cascade	14	0	0.000000	-0.000000	1085	985.693067	1063.16	1140.626933	0.979871
GO:0043254_regulation_of_protein_complex_assembly	14	0	0.000000	-0.000000	1085	985.693067	1063.16	1140.626933	0.979871
GO:0043491_protein_kinase_B_signaling_cascade	14	0	0.000000	-0.000000	1085	985.693067	1063.16	1140.626933	0.979871
GO:0044236_multicellular_organismal_metabolic_process	14	0	0.000000	-0.000000	1085	985.693067	1063.16	1140.626933	0.979871
GO:0045061_thymic_T_cell_selection	14	0	0.000000	-0.000000	1085	985.693067	1063.16	1140.626933	0.979871
GO:0045453_bone_resorption	14	0	0.000000	-0.000000	1085	985.693067	1063.16	1140.626933	0.979871
GO:0045598_regulation_of_fat_cell_differentiation	14	0	0.000000	-0.000000	1085	985.693067	1063.16	1140.626933	0.979871
GO:0045732_positive_regulation_of_protein_catabolic_process	14	0	0.000000	-0.000000	1085	985.693067	1063.16	1140.626933	0.979871
GO:0046209_nitric_oxide_metabolic_process	14	0	0.000000	-0.000000	1085	985.693067	1063.16	1140.626933	0.979871
GO:0048048_embryonic_eye_morphogenesis	14	0	0.000000	-0.000000	1085	985.693067	1063.16	1140.626933	0.979871
GO:0048545_response_to_steroid_hormone_stimulus	14	0	0.000000	-0.000000	1085	985.693067	1063.16	1140.626933	0.979871
GO:0048665_neuron_fate_specification	14	0	0.000000	-0.000000	1085	985.693067	1063.16	1140.626933	0.979871
GO:0048844_artery_morphogenesis	14	0	0.000000	-0.000000	1085	985.693067	1063.16	1140.626933	0.979871
GO:0050810_regulation_of_steroid_biosynthetic_process	14	0	0.000000	-0.000000	1085	985.693067	1063.16	1140.626933	0.979871
GO:0051017_actin_filament_bundle_formation	14	0	0.000000	-0.000000	1085	985.693067	1063.16	1140.626933	0.979871
GO:0051053_negative_regulation_of_DNA_metabolic_process	14	0	0.000000	-0.000000	1085	985.693067	1063.16	1140.626933	0.979871
GO:0051054_positive_regulation_of_DNA_metabolic_process	14	0	0.000000	-0.000000	1085	985.693067	1063.16	1140.626933	0.979871
GO:0051100_negative_regulation_of_binding	14	0	0.000000	-0.000000	1085	985.693067	1063.16	1140.626933	0.979871
GO:0051952_regulation_of_amine_transport	14	0	0.000000	-0.000000	1085	985.693067	1063.16	1140.626933	0.979871
GO:0060716_labyrinthine_layer_blood_vessel_development	14	0	0.000000	-0.000000	1085	985.693067	1063.16	1140.626933	0.979871
GO:0060840_artery_development	14	0	0.000000	-0.000000	1085	985.693067	1063.16	1140.626933	0.979871
GO:0001508_regulation_of_action_potential	43	0	0.000000	-0.000000	1098	1000.714786	1076.97	1153.225214	0.980847
GO:0002819_regulation_of_adaptive_immune_response	43	0	0.000000	-0.000000	1098	1000.714786	1076.97	1153.225214	0.980847
GO:0002822_regulation_of_adaptive_immune_response_based_on_somatic_recombination_of_immune_receptors_built_from_immunoglobulin_superfamily_domains	43	0	0.000000	-0.000000	1098	1000.714786	1076.97	1153.225214	0.980847
GO:0006766_vitamin_metabolic_process	43	0	0.000000	-0.000000	1098	1000.714786	1076.97	1153.225214	0.980847
GO:0007224_smoothened_signaling_pathway	43	0	0.000000	-0.000000	1098	1000.714786	1076.97	1153.225214	0.980847
GO:0009582_detection_of_abiotic_stimulus	43	0	0.000000	-0.000000	1098	1000.714786	1076.97	1153.225214	0.980847
GO:0019637_organophosphate_metabolic_process	43	0	0.000000	-0.000000	1098	1000.714786	1076.97	1153.225214	0.980847
GO:0030814_regulation_of_cAMP_metabolic_process	43	0	0.000000	-0.000000	1098	1000.714786	1076.97	1153.225214	0.980847
GO:0032446_protein_modification_by_small_protein_conjugation	43	0	0.000000	-0.000000	1098	1000.714786	1076.97	1153.225214	0.980847
GO:0032868_response_to_insulin_stimulus	43	0	0.000000	-0.000000	1098	1000.714786	1076.97	1153.225214	0.980847
GO:0046879_hormone_secretion	43	0	0.000000	-0.000000	1098	1000.714786	1076.97	1153.225214	0.980847
GO:0051604_protein_maturation	43	0	0.000000	-0.000000	1098	1000.714786	1076.97	1153.225214	0.980847
GO:0051789_response_to_protein_stimulus	43	0	0.000000	-0.000000	1098	1000.714786	1076.97	1153.225214	0.980847
GO:0002757_immune_response-activating_signal_transduction	47	0	0.000000	-0.000000	1107	1010.653599	1086.04	1161.426401	0.981066
GO:0006140_regulation_of_nucleotide_metabolic_process	47	0	0.000000	-0.000000	1107	1010.653599	1086.04	1161.426401	0.981066
GO:0016570_histone_modification	47	0	0.000000	-0.000000	1107	1010.653599	1086.04	1161.426401	0.981066
GO:0030183_B_cell_differentiation	47	0	0.000000	-0.000000	1107	1010.653599	1086.04	1161.426401	0.981066
GO:0030799_regulation_of_cyclic_nucleotide_metabolic_process	47	0	0.000000	-0.000000	1107	1010.653599	1086.04	1161.426401	0.981066
GO:0031667_response_to_nutrient_levels	47	0	0.000000	-0.000000	1107	1010.653599	1086.04	1161.426401	0.981066
GO:0034754_cellular_hormone_metabolic_process	47	0	0.000000	-0.000000	1107	1010.653599	1086.04	1161.426401	0.981066
GO:0045619_regulation_of_lymphocyte_differentiation	47	0	0.000000	-0.000000	1107	1010.653599	1086.04	1161.426401	0.981066
GO:0060627_regulation_of_vesicle-mediated_transport	47	0	0.000000	-0.000000	1107	1010.653599	1086.04	1161.426401	0.981066
GO:0051704_multi-organism_process	157	0	0.000000	-0.000000	1108	1011.253881	1086.53	1161.806119	0.980623
GO:0001776_leukocyte_homeostasis	41	0	0.000000	-0.000000	1126	1028.056277	1102.38	1176.703723	0.979023
GO:0002429_immune_response-activating_cell_surface_receptor_signaling_pathway	41	0	0.000000	-0.000000	1126	1028.056277	1102.38	1176.703723	0.979023
GO:0006260_DNA_replication	41	0	0.000000	-0.000000	1126	1028.056277	1102.38	1176.703723	0.979023
GO:0006836_neurotransmitter_transport	41	0	0.000000	-0.000000	1126	1028.056277	1102.38	1176.703723	0.979023
GO:0006865_amino_acid_transport	41	0	0.000000	-0.000000	1126	1028.056277	1102.38	1176.703723	0.979023
GO:0007254_JNK_cascade	41	0	0.000000	-0.000000	1126	1028.056277	1102.38	1176.703723	0.979023
GO:0008585_female_gonad_development	41	0	0.000000	-0.000000	1126	1028.056277	1102.38	1176.703723	0.979023
GO:0009894_regulation_of_catabolic_process	41	0	0.000000	-0.000000	1126	1028.056277	1102.38	1176.703723	0.979023
GO:0010551_regulation_of_specific_transcription_from_RNA_polymerase_II_promoter	41	0	0.000000	-0.000000	1126	1028.056277	1102.38	1176.703723	0.979023
GO:0015833_peptide_transport	41	0	0.000000	-0.000000	1126	1028.056277	1102.38	1176.703723	0.979023
GO:0015980_energy_derivation_by_oxidation_of_organic_compounds	41	0	0.000000	-0.000000	1126	1028.056277	1102.38	1176.703723	0.979023
GO:0019216_regulation_of_lipid_metabolic_process	41	0	0.000000	-0.000000	1126	1028.056277	1102.38	1176.703723	0.979023
GO:0019748_secondary_metabolic_process	41	0	0.000000	-0.000000	1126	1028.056277	1102.38	1176.703723	0.979023
GO:0030817_regulation_of_cAMP_biosynthetic_process	41	0	0.000000	-0.000000	1126	1028.056277	1102.38	1176.703723	0.979023
GO:0031344_regulation_of_cell_projection_organization	41	0	0.000000	-0.000000	1126	1028.056277	1102.38	1176.703723	0.979023
GO:0032569_specific_transcription_from_RNA_polymerase_II_promoter	41	0	0.000000	-0.000000	1126	1028.056277	1102.38	1176.703723	0.979023
GO:0033077_T_cell_differentiation_in_the_thymus	41	0	0.000000	-0.000000	1126	1028.056277	1102.38	1176.703723	0.979023
GO:0050864_regulation_of_B_cell_activation	41	0	0.000000	-0.000000	1126	1028.056277	1102.38	1176.703723	0.979023
GO:0030163_protein_catabolic_process	101	0	0.000000	-0.000000	1127	1028.763278	1103.01	1177.256722	0.978713
GO:0000045_autophagic_vacuole_formation	5	0	0.000000	-0.000000	1405	1311.645954	1382.75	1453.854046	0.984164
GO:0000070_mitotic_sister_chromatid_segregation	5	0	0.000000	-0.000000	1405	1311.645954	1382.75	1453.854046	0.984164
GO:0000239_pachytene	5	0	0.000000	-0.000000	1405	1311.645954	1382.75	1453.854046	0.984164
GO:0000272_polysaccharide_catabolic_process	5	0	0.000000	-0.000000	1405	1311.645954	1382.75	1453.854046	0.984164
GO:0000288_nuclear-transcribed_mRNA_catabolic_process__deadenylation-dependent_decay	5	0	0.000000	-0.000000	1405	1311.645954	1382.75	1453.854046	0.984164
GO:0000578_embryonic_axis_specification	5	0	0.000000	-0.000000	1405	1311.645954	1382.75	1453.854046	0.984164
GO:0000726_non-recombinational_repair	5	0	0.000000	-0.000000	1405	1311.645954	1382.75	1453.854046	0.984164
GO:0000819_sister_chromatid_segregation	5	0	0.000000	-0.000000	1405	1311.645954	1382.75	1453.854046	0.984164
GO:0000956_nuclear-transcribed_mRNA_catabolic_process	5	0	0.000000	-0.000000	1405	1311.645954	1382.75	1453.854046	0.984164
GO:0001562_response_to_protozoan	5	0	0.000000	-0.000000	1405	1311.645954	1382.75	1453.854046	0.984164
GO:0001706_endoderm_formation	5	0	0.000000	-0.000000	1405	1311.645954	1382.75	1453.854046	0.984164
GO:0001865_NK_T_cell_differentiation	5	0	0.000000	-0.000000	1405	1311.645954	1382.75	1453.854046	0.984164
GO:0001945_lymph_vessel_development	5	0	0.000000	-0.000000	1405	1311.645954	1382.75	1453.854046	0.984164
GO:0001957_intramembranous_ossification	5	0	0.000000	-0.000000	1405	1311.645954	1382.75	1453.854046	0.984164
GO:0001959_regulation_of_cytokine-mediated_signaling_pathway	5	0	0.000000	-0.000000	1405	1311.645954	1382.75	1453.854046	0.984164
GO:0001991_regulation_of_systemic_arterial_blood_pressure_by_circulatory_renin-angiotensin	5	0	0.000000	-0.000000	1405	1311.645954	1382.75	1453.854046	0.984164
GO:0001993_regulation_of_systemic_arterial_blood_pressure_by_norepinephrine-epinephrine	5	0	0.000000	-0.000000	1405	1311.645954	1382.75	1453.854046	0.984164
GO:0002328_pro-B_cell_differentiation	5	0	0.000000	-0.000000	1405	1311.645954	1382.75	1453.854046	0.984164
GO:0002448_mast_cell_mediated_immunity	5	0	0.000000	-0.000000	1405	1311.645954	1382.75	1453.854046	0.984164
GO:0002517_T_cell_tolerance_induction	5	0	0.000000	-0.000000	1405	1311.645954	1382.75	1453.854046	0.984164
GO:0002634_regulation_of_germinal_center_formation	5	0	0.000000	-0.000000	1405	1311.645954	1382.75	1453.854046	0.984164
GO:0002664_regulation_of_T_cell_tolerance_induction	5	0	0.000000	-0.000000	1405	1311.645954	1382.75	1453.854046	0.984164
GO:0002666_positive_regulation_of_T_cell_tolerance_induction	5	0	0.000000	-0.000000	1405	1311.645954	1382.75	1453.854046	0.984164
GO:0002710_negative_regulation_of_T_cell_mediated_immunity	5	0	0.000000	-0.000000	1405	1311.645954	1382.75	1453.854046	0.984164
GO:0002716_negative_regulation_of_natural_killer_cell_mediated_immunity	5	0	0.000000	-0.000000	1405	1311.645954	1382.75	1453.854046	0.984164
GO:0002825_regulation_of_T-helper_1_type_immune_response	5	0	0.000000	-0.000000	1405	1311.645954	1382.75	1453.854046	0.984164
GO:0002862_negative_regulation_of_inflammatory_response_to_antigenic_stimulus	5	0	0.000000	-0.000000	1405	1311.645954	1382.75	1453.854046	0.984164
GO:0002866_positive_regulation_of_acute_inflammatory_response_to_antigenic_stimulus	5	0	0.000000	-0.000000	1405	1311.645954	1382.75	1453.854046	0.984164
GO:0002885_positive_regulation_of_hypersensitivity	5	0	0.000000	-0.000000	1405	1311.645954	1382.75	1453.854046	0.984164
GO:0002902_regulation_of_B_cell_apoptosis	5	0	0.000000	-0.000000	1405	1311.645954	1382.75	1453.854046	0.984164
GO:0003071_renal_system_process_involved_in_regulation_of_systemic_arterial_blood_pressure	5	0	0.000000	-0.000000	1405	1311.645954	1382.75	1453.854046	0.984164
GO:0005980_glycogen_catabolic_process	5	0	0.000000	-0.000000	1405	1311.645954	1382.75	1453.854046	0.984164
GO:0006023_aminoglycan_biosynthetic_process	5	0	0.000000	-0.000000	1405	1311.645954	1382.75	1453.854046	0.984164
GO:0006024_glycosaminoglycan_biosynthetic_process	5	0	0.000000	-0.000000	1405	1311.645954	1382.75	1453.854046	0.984164
GO:0006268_DNA_unwinding_during_replication	5	0	0.000000	-0.000000	1405	1311.645954	1382.75	1453.854046	0.984164
GO:0006270_DNA_replication_initiation	5	0	0.000000	-0.000000	1405	1311.645954	1382.75	1453.854046	0.984164
GO:0006303_double-strand_break_repair_via_nonhomologous_end_joining	5	0	0.000000	-0.000000	1405	1311.645954	1382.75	1453.854046	0.984164
GO:0006346_methylation-dependent_chromatin_silencing	5	0	0.000000	-0.000000	1405	1311.645954	1382.75	1453.854046	0.984164
GO:0006376_mRNA_splice_site_selection	5	0	0.000000	-0.000000	1405	1311.645954	1382.75	1453.854046	0.984164
GO:0006378_mRNA_polyadenylation	5	0	0.000000	-0.000000	1405	1311.645954	1382.75	1453.854046	0.984164
GO:0006400_tRNA_modification	5	0	0.000000	-0.000000	1405	1311.645954	1382.75	1453.854046	0.984164
GO:0006506_GPI_anchor_biosynthetic_process	5	0	0.000000	-0.000000	1405	1311.645954	1382.75	1453.854046	0.984164
GO:0006509_membrane_protein_ectodomain_proteolysis	5	0	0.000000	-0.000000	1405	1311.645954	1382.75	1453.854046	0.984164
GO:0006515_misfolded_or_incompletely_synthesized_protein_catabolic_process	5	0	0.000000	-0.000000	1405	1311.645954	1382.75	1453.854046	0.984164
GO:0006541_glutamine_metabolic_process	5	0	0.000000	-0.000000	1405	1311.645954	1382.75	1453.854046	0.984164
GO:0006570_tyrosine_metabolic_process	5	0	0.000000	-0.000000	1405	1311.645954	1382.75	1453.854046	0.984164
GO:0006577_betaine_metabolic_process	5	0	0.000000	-0.000000	1405	1311.645954	1382.75	1453.854046	0.984164
GO:0006586_indolalkylamine_metabolic_process	5	0	0.000000	-0.000000	1405	1311.645954	1382.75	1453.854046	0.984164
GO:0006636_unsaturated_fatty_acid_biosynthetic_process	5	0	0.000000	-0.000000	1405	1311.645954	1382.75	1453.854046	0.984164
GO:0006691_leukotriene_metabolic_process	5	0	0.000000	-0.000000	1405	1311.645954	1382.75	1453.854046	0.984164
GO:0006704_glucocorticoid_biosynthetic_process	5	0	0.000000	-0.000000	1405	1311.645954	1382.75	1453.854046	0.984164
GO:0006903_vesicle_targeting	5	0	0.000000	-0.000000	1405	1311.645954	1382.75	1453.854046	0.984164
GO:0006924_activation-induced_cell_death_of_T_cells	5	0	0.000000	-0.000000	1405	1311.645954	1382.75	1453.854046	0.984164
GO:0006929_substrate-bound_cell_migration	5	0	0.000000	-0.000000	1405	1311.645954	1382.75	1453.854046	0.984164
GO:0007029_endoplasmic_reticulum_organization	5	0	0.000000	-0.000000	1405	1311.645954	1382.75	1453.854046	0.984164
GO:0007091_mitotic_metaphase_anaphase_transition	5	0	0.000000	-0.000000	1405	1311.645954	1382.75	1453.854046	0.984164
GO:0007320_insemination	5	0	0.000000	-0.000000	1405	1311.645954	1382.75	1453.854046	0.984164
GO:0007622_rhythmic_behavior	5	0	0.000000	-0.000000	1405	1311.645954	1382.75	1453.854046	0.984164
GO:0007638_mechanosensory_behavior	5	0	0.000000	-0.000000	1405	1311.645954	1382.75	1453.854046	0.984164
GO:0008343_adult_feeding_behavior	5	0	0.000000	-0.000000	1405	1311.645954	1382.75	1453.854046	0.984164
GO:0008631_induction_of_apoptosis_by_oxidative_stress	5	0	0.000000	-0.000000	1405	1311.645954	1382.75	1453.854046	0.984164
GO:0009132_nucleoside_diphosphate_metabolic_process	5	0	0.000000	-0.000000	1405	1311.645954	1382.75	1453.854046	0.984164
GO:0009146_purine_nucleoside_triphosphate_catabolic_process	5	0	0.000000	-0.000000	1405	1311.645954	1382.75	1453.854046	0.984164
GO:0009151_purine_deoxyribonucleotide_metabolic_process	5	0	0.000000	-0.000000	1405	1311.645954	1382.75	1453.854046	0.984164
GO:0009154_purine_ribonucleotide_catabolic_process	5	0	0.000000	-0.000000	1405	1311.645954	1382.75	1453.854046	0.984164
GO:0009215_purine_deoxyribonucleoside_triphosphate_metabolic_process	5	0	0.000000	-0.000000	1405	1311.645954	1382.75	1453.854046	0.984164
GO:0009251_glucan_catabolic_process	5	0	0.000000	-0.000000	1405	1311.645954	1382.75	1453.854046	0.984164
GO:0009261_ribonucleotide_catabolic_process	5	0	0.000000	-0.000000	1405	1311.645954	1382.75	1453.854046	0.984164
GO:0009263_deoxyribonucleotide_biosynthetic_process	5	0	0.000000	-0.000000	1405	1311.645954	1382.75	1453.854046	0.984164
GO:0009264_deoxyribonucleotide_catabolic_process	5	0	0.000000	-0.000000	1405	1311.645954	1382.75	1453.854046	0.984164
GO:0009296_flagellum_assembly	5	0	0.000000	-0.000000	1405	1311.645954	1382.75	1453.854046	0.984164
GO:0009303_rRNA_transcription	5	0	0.000000	-0.000000	1405	1311.645954	1382.75	1453.854046	0.984164
GO:0009312_oligosaccharide_biosynthetic_process	5	0	0.000000	-0.000000	1405	1311.645954	1382.75	1453.854046	0.984164
GO:0009437_carnitine_metabolic_process	5	0	0.000000	-0.000000	1405	1311.645954	1382.75	1453.854046	0.984164
GO:0009950_dorsal_ventral_axis_specification	5	0	0.000000	-0.000000	1405	1311.645954	1382.75	1453.854046	0.984164
GO:0010460_positive_regulation_of_heart_rate	5	0	0.000000	-0.000000	1405	1311.645954	1382.75	1453.854046	0.984164
GO:0010522_regulation_of_calcium_ion_transport_into_cytosol	5	0	0.000000	-0.000000	1405	1311.645954	1382.75	1453.854046	0.984164
GO:0010676_positive_regulation_of_cellular_carbohydrate_metabolic_process	5	0	0.000000	-0.000000	1405	1311.645954	1382.75	1453.854046	0.984164
GO:0010761_fibroblast_migration	5	0	0.000000	-0.000000	1405	1311.645954	1382.75	1453.854046	0.984164
GO:0010828_positive_regulation_of_glucose_transport	5	0	0.000000	-0.000000	1405	1311.645954	1382.75	1453.854046	0.984164
GO:0014044_Schwann_cell_development	5	0	0.000000	-0.000000	1405	1311.645954	1382.75	1453.854046	0.984164
GO:0014068_positive_regulation_of_phosphoinositide_3-kinase_cascade	5	0	0.000000	-0.000000	1405	1311.645954	1382.75	1453.854046	0.984164
GO:0015802_basic_amino_acid_transport	5	0	0.000000	-0.000000	1405	1311.645954	1382.75	1453.854046	0.984164
GO:0016048_detection_of_temperature_stimulus	5	0	0.000000	-0.000000	1405	1311.645954	1382.75	1453.854046	0.984164
GO:0016188_synaptic_vesicle_maturation	5	0	0.000000	-0.000000	1405	1311.645954	1382.75	1453.854046	0.984164
GO:0016579_protein_deubiquitination	5	0	0.000000	-0.000000	1405	1311.645954	1382.75	1453.854046	0.984164
GO:0017148_negative_regulation_of_translation	5	0	0.000000	-0.000000	1405	1311.645954	1382.75	1453.854046	0.984164
GO:0017158_regulation_of_calcium_ion-dependent_exocytosis	5	0	0.000000	-0.000000	1405	1311.645954	1382.75	1453.854046	0.984164
GO:0019227_neuronal_action_potential_propagation	5	0	0.000000	-0.000000	1405	1311.645954	1382.75	1453.854046	0.984164
GO:0021554_optic_nerve_development	5	0	0.000000	-0.000000	1405	1311.645954	1382.75	1453.854046	0.984164
GO:0021772_olfactory_bulb_development	5	0	0.000000	-0.000000	1405	1311.645954	1382.75	1453.854046	0.984164
GO:0021826_substrate-independent_telencephalic_tangential_migration	5	0	0.000000	-0.000000	1405	1311.645954	1382.75	1453.854046	0.984164
GO:0021843_substrate-independent_telencephalic_tangential_interneuron_migration	5	0	0.000000	-0.000000	1405	1311.645954	1382.75	1453.854046	0.984164
GO:0021854_hypothalamus_development	5	0	0.000000	-0.000000	1405	1311.645954	1382.75	1453.854046	0.984164
GO:0021988_olfactory_lobe_development	5	0	0.000000	-0.000000	1405	1311.645954	1382.75	1453.854046	0.984164
GO:0022415_viral_reproductive_process	5	0	0.000000	-0.000000	1405	1311.645954	1382.75	1453.854046	0.984164
GO:0030004_cellular_monovalent_inorganic_cation_homeostasis	5	0	0.000000	-0.000000	1405	1311.645954	1382.75	1453.854046	0.984164
GO:0030177_positive_regulation_of_Wnt_receptor_signaling_pathway	5	0	0.000000	-0.000000	1405	1311.645954	1382.75	1453.854046	0.984164
GO:0030261_chromosome_condensation	5	0	0.000000	-0.000000	1405	1311.645954	1382.75	1453.854046	0.984164
GO:0030299_intestinal_cholesterol_absorption	5	0	0.000000	-0.000000	1405	1311.645954	1382.75	1453.854046	0.984164
GO:0030431_sleep	5	0	0.000000	-0.000000	1405	1311.645954	1382.75	1453.854046	0.984164
GO:0030433_ER-associated_protein_catabolic_process	5	0	0.000000	-0.000000	1405	1311.645954	1382.75	1453.854046	0.984164
GO:0030641_regulation_of_cellular_pH	5	0	0.000000	-0.000000	1405	1311.645954	1382.75	1453.854046	0.984164
GO:0030801_positive_regulation_of_cyclic_nucleotide_metabolic_process	5	0	0.000000	-0.000000	1405	1311.645954	1382.75	1453.854046	0.984164
GO:0030804_positive_regulation_of_cyclic_nucleotide_biosynthetic_process	5	0	0.000000	-0.000000	1405	1311.645954	1382.75	1453.854046	0.984164
GO:0030810_positive_regulation_of_nucleotide_biosynthetic_process	5	0	0.000000	-0.000000	1405	1311.645954	1382.75	1453.854046	0.984164
GO:0030823_regulation_of_cGMP_metabolic_process	5	0	0.000000	-0.000000	1405	1311.645954	1382.75	1453.854046	0.984164
GO:0030838_positive_regulation_of_actin_filament_polymerization	5	0	0.000000	-0.000000	1405	1311.645954	1382.75	1453.854046	0.984164
GO:0030851_granulocyte_differentiation	5	0	0.000000	-0.000000	1405	1311.645954	1382.75	1453.854046	0.984164
GO:0030866_cortical_actin_cytoskeleton_organization	5	0	0.000000	-0.000000	1405	1311.645954	1382.75	1453.854046	0.984164
GO:0030889_negative_regulation_of_B_cell_proliferation	5	0	0.000000	-0.000000	1405	1311.645954	1382.75	1453.854046	0.984164
GO:0030917_midbrain-hindbrain_boundary_development	5	0	0.000000	-0.000000	1405	1311.645954	1382.75	1453.854046	0.984164
GO:0031047_gene_silencing_by_RNA	5	0	0.000000	-0.000000	1405	1311.645954	1382.75	1453.854046	0.984164
GO:0031057_negative_regulation_of_histone_modification	5	0	0.000000	-0.000000	1405	1311.645954	1382.75	1453.854046	0.984164
GO:0031058_positive_regulation_of_histone_modification	5	0	0.000000	-0.000000	1405	1311.645954	1382.75	1453.854046	0.984164
GO:0031060_regulation_of_histone_methylation	5	0	0.000000	-0.000000	1405	1311.645954	1382.75	1453.854046	0.984164
GO:0031122_cytoplasmic_microtubule_organization	5	0	0.000000	-0.000000	1405	1311.645954	1382.75	1453.854046	0.984164
GO:0031532_actin_cytoskeleton_reorganization	5	0	0.000000	-0.000000	1405	1311.645954	1382.75	1453.854046	0.984164
GO:0032024_positive_regulation_of_insulin_secretion	5	0	0.000000	-0.000000	1405	1311.645954	1382.75	1453.854046	0.984164
GO:0032320_positive_regulation_of_Ras_GTPase_activity	5	0	0.000000	-0.000000	1405	1311.645954	1382.75	1453.854046	0.984164
GO:0032332_positive_regulation_of_chondrocyte_differentiation	5	0	0.000000	-0.000000	1405	1311.645954	1382.75	1453.854046	0.984164
GO:0032350_regulation_of_hormone_metabolic_process	5	0	0.000000	-0.000000	1405	1311.645954	1382.75	1453.854046	0.984164
GO:0032368_regulation_of_lipid_transport	5	0	0.000000	-0.000000	1405	1311.645954	1382.75	1453.854046	0.984164
GO:0032400_melanosome_localization	5	0	0.000000	-0.000000	1405	1311.645954	1382.75	1453.854046	0.984164
GO:0032434_regulation_of_proteasomal_ubiquitin-dependent_protein_catabolic_process	5	0	0.000000	-0.000000	1405	1311.645954	1382.75	1453.854046	0.984164
GO:0032494_response_to_peptidoglycan	5	0	0.000000	-0.000000	1405	1311.645954	1382.75	1453.854046	0.984164
GO:0032508_DNA_duplex_unwinding	5	0	0.000000	-0.000000	1405	1311.645954	1382.75	1453.854046	0.984164
GO:0032720_negative_regulation_of_tumor_necrosis_factor_production	5	0	0.000000	-0.000000	1405	1311.645954	1382.75	1453.854046	0.984164
GO:0032845_negative_regulation_of_homeostatic_process	5	0	0.000000	-0.000000	1405	1311.645954	1382.75	1453.854046	0.984164
GO:0032846_positive_regulation_of_homeostatic_process	5	0	0.000000	-0.000000	1405	1311.645954	1382.75	1453.854046	0.984164
GO:0033003_regulation_of_mast_cell_activation	5	0	0.000000	-0.000000	1405	1311.645954	1382.75	1453.854046	0.984164
GO:0033005_positive_regulation_of_mast_cell_activation	5	0	0.000000	-0.000000	1405	1311.645954	1382.75	1453.854046	0.984164
GO:0033023_mast_cell_homeostasis	5	0	0.000000	-0.000000	1405	1311.645954	1382.75	1453.854046	0.984164
GO:0033024_mast_cell_apoptosis	5	0	0.000000	-0.000000	1405	1311.645954	1382.75	1453.854046	0.984164
GO:0033025_regulation_of_mast_cell_apoptosis	5	0	0.000000	-0.000000	1405	1311.645954	1382.75	1453.854046	0.984164
GO:0033033_negative_regulation_of_myeloid_cell_apoptosis	5	0	0.000000	-0.000000	1405	1311.645954	1382.75	1453.854046	0.984164
GO:0033144_negative_regulation_of_steroid_hormone_receptor_signaling_pathway	5	0	0.000000	-0.000000	1405	1311.645954	1382.75	1453.854046	0.984164
GO:0033146_regulation_of_estrogen_receptor_signaling_pathway	5	0	0.000000	-0.000000	1405	1311.645954	1382.75	1453.854046	0.984164
GO:0033152_immunoglobulin_V(D)J_recombination	5	0	0.000000	-0.000000	1405	1311.645954	1382.75	1453.854046	0.984164
GO:0033205_cytokinesis_during_cell_cycle	5	0	0.000000	-0.000000	1405	1311.645954	1382.75	1453.854046	0.984164
GO:0033619_membrane_protein_proteolysis	5	0	0.000000	-0.000000	1405	1311.645954	1382.75	1453.854046	0.984164
GO:0033627_cell_adhesion_mediated_by_integrin	5	0	0.000000	-0.000000	1405	1311.645954	1382.75	1453.854046	0.984164
GO:0033692_cellular_polysaccharide_biosynthetic_process	5	0	0.000000	-0.000000	1405	1311.645954	1382.75	1453.854046	0.984164
GO:0034109_homotypic_cell-cell_adhesion	5	0	0.000000	-0.000000	1405	1311.645954	1382.75	1453.854046	0.984164
GO:0034367_macromolecular_complex_remodeling	5	0	0.000000	-0.000000	1405	1311.645954	1382.75	1453.854046	0.984164
GO:0034368_protein-lipid_complex_remodeling	5	0	0.000000	-0.000000	1405	1311.645954	1382.75	1453.854046	0.984164
GO:0034369_plasma_lipoprotein_particle_remodeling	5	0	0.000000	-0.000000	1405	1311.645954	1382.75	1453.854046	0.984164
GO:0035058_sensory_cilium_assembly	5	0	0.000000	-0.000000	1405	1311.645954	1382.75	1453.854046	0.984164
GO:0035065_regulation_of_histone_acetylation	5	0	0.000000	-0.000000	1405	1311.645954	1382.75	1453.854046	0.984164
GO:0035089_establishment_of_apical_basal_cell_polarity	5	0	0.000000	-0.000000	1405	1311.645954	1382.75	1453.854046	0.984164
GO:0035095_behavioral_response_to_nicotine	5	0	0.000000	-0.000000	1405	1311.645954	1382.75	1453.854046	0.984164
GO:0035234_germ_cell_programmed_cell_death	5	0	0.000000	-0.000000	1405	1311.645954	1382.75	1453.854046	0.984164
GO:0035238_vitamin_A_biosynthetic_process	5	0	0.000000	-0.000000	1405	1311.645954	1382.75	1453.854046	0.984164
GO:0042159_lipoprotein_catabolic_process	5	0	0.000000	-0.000000	1405	1311.645954	1382.75	1453.854046	0.984164
GO:0042362_fat-soluble_vitamin_biosynthetic_process	5	0	0.000000	-0.000000	1405	1311.645954	1382.75	1453.854046	0.984164
GO:0042364_water-soluble_vitamin_biosynthetic_process	5	0	0.000000	-0.000000	1405	1311.645954	1382.75	1453.854046	0.984164
GO:0042416_dopamine_biosynthetic_process	5	0	0.000000	-0.000000	1405	1311.645954	1382.75	1453.854046	0.984164
GO:0042430_indole_and_derivative_metabolic_process	5	0	0.000000	-0.000000	1405	1311.645954	1382.75	1453.854046	0.984164
GO:0042434_indole_derivative_metabolic_process	5	0	0.000000	-0.000000	1405	1311.645954	1382.75	1453.854046	0.984164
GO:0042487_regulation_of_odontogenesis_of_dentine-containing_tooth	5	0	0.000000	-0.000000	1405	1311.645954	1382.75	1453.854046	0.984164
GO:0042506_tyrosine_phosphorylation_of_Stat5_protein	5	0	0.000000	-0.000000	1405	1311.645954	1382.75	1453.854046	0.984164
GO:0042516_regulation_of_tyrosine_phosphorylation_of_Stat3_protein	5	0	0.000000	-0.000000	1405	1311.645954	1382.75	1453.854046	0.984164
GO:0042531_positive_regulation_of_tyrosine_phosphorylation_of_STAT_protein	5	0	0.000000	-0.000000	1405	1311.645954	1382.75	1453.854046	0.984164
GO:0042533_tumor_necrosis_factor_biosynthetic_process	5	0	0.000000	-0.000000	1405	1311.645954	1382.75	1453.854046	0.984164
GO:0042534_regulation_of_tumor_necrosis_factor_biosynthetic_process	5	0	0.000000	-0.000000	1405	1311.645954	1382.75	1453.854046	0.984164
GO:0042537_benzene_and_derivative_metabolic_process	5	0	0.000000	-0.000000	1405	1311.645954	1382.75	1453.854046	0.984164
GO:0042554_superoxide_anion_generation	5	0	0.000000	-0.000000	1405	1311.645954	1382.75	1453.854046	0.984164
GO:0042574_retinal_metabolic_process	5	0	0.000000	-0.000000	1405	1311.645954	1382.75	1453.854046	0.984164
GO:0042590_antigen_processing_and_presentation_of_exogenous_peptide_antigen_via_MHC_class_I	5	0	0.000000	-0.000000	1405	1311.645954	1382.75	1453.854046	0.984164
GO:0042695_thelarche	5	0	0.000000	-0.000000	1405	1311.645954	1382.75	1453.854046	0.984164
GO:0042752_regulation_of_circadian_rhythm	5	0	0.000000	-0.000000	1405	1311.645954	1382.75	1453.854046	0.984164
GO:0042756_drinking_behavior	5	0	0.000000	-0.000000	1405	1311.645954	1382.75	1453.854046	0.984164
GO:0042904_9-cis-retinoic_acid_biosynthetic_process	5	0	0.000000	-0.000000	1405	1311.645954	1382.75	1453.854046	0.984164
GO:0042905_9-cis-retinoic_acid_metabolic_process	5	0	0.000000	-0.000000	1405	1311.645954	1382.75	1453.854046	0.984164
GO:0043030_regulation_of_macrophage_activation	5	0	0.000000	-0.000000	1405	1311.645954	1382.75	1453.854046	0.984164
GO:0043046_DNA_methylation_during_gametogenesis	5	0	0.000000	-0.000000	1405	1311.645954	1382.75	1453.854046	0.984164
GO:0043266_regulation_of_potassium_ion_transport	5	0	0.000000	-0.000000	1405	1311.645954	1382.75	1453.854046	0.984164
GO:0043277_apoptotic_cell_clearance	5	0	0.000000	-0.000000	1405	1311.645954	1382.75	1453.854046	0.984164
GO:0043288_apocarotenoid_metabolic_process	5	0	0.000000	-0.000000	1405	1311.645954	1382.75	1453.854046	0.984164
GO:0043302_positive_regulation_of_leukocyte_degranulation	5	0	0.000000	-0.000000	1405	1311.645954	1382.75	1453.854046	0.984164
GO:0043303_mast_cell_degranulation	5	0	0.000000	-0.000000	1405	1311.645954	1382.75	1453.854046	0.984164
GO:0043304_regulation_of_mast_cell_degranulation	5	0	0.000000	-0.000000	1405	1311.645954	1382.75	1453.854046	0.984164
GO:0043306_positive_regulation_of_mast_cell_degranulation	5	0	0.000000	-0.000000	1405	1311.645954	1382.75	1453.854046	0.984164
GO:0043393_regulation_of_protein_binding	5	0	0.000000	-0.000000	1405	1311.645954	1382.75	1453.854046	0.984164
GO:0043489_RNA_stabilization	5	0	0.000000	-0.000000	1405	1311.645954	1382.75	1453.854046	0.984164
GO:0043526_neuroprotection	5	0	0.000000	-0.000000	1405	1311.645954	1382.75	1453.854046	0.984164
GO:0043550_regulation_of_lipid_kinase_activity	5	0	0.000000	-0.000000	1405	1311.645954	1382.75	1453.854046	0.984164
GO:0043551_regulation_of_phosphoinositide_3-kinase_activity	5	0	0.000000	-0.000000	1405	1311.645954	1382.75	1453.854046	0.984164
GO:0043552_positive_regulation_of_phosphoinositide_3-kinase_activity	5	0	0.000000	-0.000000	1405	1311.645954	1382.75	1453.854046	0.984164
GO:0043555_regulation_of_translation_in_response_to_stress	5	0	0.000000	-0.000000	1405	1311.645954	1382.75	1453.854046	0.984164
GO:0043558_regulation_of_translational_initiation_in_response_to_stress	5	0	0.000000	-0.000000	1405	1311.645954	1382.75	1453.854046	0.984164
GO:0043631_RNA_polyadenylation	5	0	0.000000	-0.000000	1405	1311.645954	1382.75	1453.854046	0.984164
GO:0043648_dicarboxylic_acid_metabolic_process	5	0	0.000000	-0.000000	1405	1311.645954	1382.75	1453.854046	0.984164
GO:0044058_regulation_of_digestive_system_process	5	0	0.000000	-0.000000	1405	1311.645954	1382.75	1453.854046	0.984164
GO:0044241_lipid_digestion	5	0	0.000000	-0.000000	1405	1311.645954	1382.75	1453.854046	0.984164
GO:0044247_cellular_polysaccharide_catabolic_process	5	0	0.000000	-0.000000	1405	1311.645954	1382.75	1453.854046	0.984164
GO:0045063_T-helper_1_cell_differentiation	5	0	0.000000	-0.000000	1405	1311.645954	1382.75	1453.854046	0.984164
GO:0045064_T-helper_2_cell_differentiation	5	0	0.000000	-0.000000	1405	1311.645954	1382.75	1453.854046	0.984164
GO:0045080_positive_regulation_of_chemokine_biosynthetic_process	5	0	0.000000	-0.000000	1405	1311.645954	1382.75	1453.854046	0.984164
GO:0045123_cellular_extravasation	5	0	0.000000	-0.000000	1405	1311.645954	1382.75	1453.854046	0.984164
GO:0045197_establishment_or_maintenance_of_epithelial_cell_apical_basal_polarity	5	0	0.000000	-0.000000	1405	1311.645954	1382.75	1453.854046	0.984164
GO:0045213_neurotransmitter_receptor_metabolic_process	5	0	0.000000	-0.000000	1405	1311.645954	1382.75	1453.854046	0.984164
GO:0045342_MHC_class_II_biosynthetic_process	5	0	0.000000	-0.000000	1405	1311.645954	1382.75	1453.854046	0.984164
GO:0045410_positive_regulation_of_interleukin-6_biosynthetic_process	5	0	0.000000	-0.000000	1405	1311.645954	1382.75	1453.854046	0.984164
GO:0045586_regulation_of_gamma-delta_T_cell_differentiation	5	0	0.000000	-0.000000	1405	1311.645954	1382.75	1453.854046	0.984164
GO:0045588_positive_regulation_of_gamma-delta_T_cell_differentiation	5	0	0.000000	-0.000000	1405	1311.645954	1382.75	1453.854046	0.984164
GO:0045622_regulation_of_T-helper_cell_differentiation	5	0	0.000000	-0.000000	1405	1311.645954	1382.75	1453.854046	0.984164
GO:0045648_positive_regulation_of_erythrocyte_differentiation	5	0	0.000000	-0.000000	1405	1311.645954	1382.75	1453.854046	0.984164
GO:0045651_positive_regulation_of_macrophage_differentiation	5	0	0.000000	-0.000000	1405	1311.645954	1382.75	1453.854046	0.984164
GO:0045661_regulation_of_myoblast_differentiation	5	0	0.000000	-0.000000	1405	1311.645954	1382.75	1453.854046	0.984164
GO:0045730_respiratory_burst	5	0	0.000000	-0.000000	1405	1311.645954	1382.75	1453.854046	0.984164
GO:0045744_negative_regulation_of_G-protein_coupled_receptor_protein_signaling_pathway	5	0	0.000000	-0.000000	1405	1311.645954	1382.75	1453.854046	0.984164
GO:0045745_positive_regulation_of_G-protein_coupled_receptor_protein_signaling_pathway	5	0	0.000000	-0.000000	1405	1311.645954	1382.75	1453.854046	0.984164
GO:0045773_positive_regulation_of_axon_extension	5	0	0.000000	-0.000000	1405	1311.645954	1382.75	1453.854046	0.984164
GO:0045793_positive_regulation_of_cell_size	5	0	0.000000	-0.000000	1405	1311.645954	1382.75	1453.854046	0.984164
GO:0045851_pH_reduction	5	0	0.000000	-0.000000	1405	1311.645954	1382.75	1453.854046	0.984164
GO:0045885_positive_regulation_of_survival_gene_product_expression	5	0	0.000000	-0.000000	1405	1311.645954	1382.75	1453.854046	0.984164
GO:0045953_negative_regulation_of_natural_killer_cell_mediated_cytotoxicity	5	0	0.000000	-0.000000	1405	1311.645954	1382.75	1453.854046	0.984164
GO:0045981_positive_regulation_of_nucleotide_metabolic_process	5	0	0.000000	-0.000000	1405	1311.645954	1382.75	1453.854046	0.984164
GO:0045987_positive_regulation_of_smooth_muscle_contraction	5	0	0.000000	-0.000000	1405	1311.645954	1382.75	1453.854046	0.984164
GO:0046326_positive_regulation_of_glucose_import	5	0	0.000000	-0.000000	1405	1311.645954	1382.75	1453.854046	0.984164
GO:0046339_diacylglycerol_metabolic_process	5	0	0.000000	-0.000000	1405	1311.645954	1382.75	1453.854046	0.984164
GO:0046456_icosanoid_biosynthetic_process	5	0	0.000000	-0.000000	1405	1311.645954	1382.75	1453.854046	0.984164
GO:0046459_short-chain_fatty_acid_metabolic_process	5	0	0.000000	-0.000000	1405	1311.645954	1382.75	1453.854046	0.984164
GO:0046489_phosphoinositide_biosynthetic_process	5	0	0.000000	-0.000000	1405	1311.645954	1382.75	1453.854046	0.984164
GO:0046621_negative_regulation_of_organ_growth	5	0	0.000000	-0.000000	1405	1311.645954	1382.75	1453.854046	0.984164
GO:0046643_regulation_of_gamma-delta_T_cell_activation	5	0	0.000000	-0.000000	1405	1311.645954	1382.75	1453.854046	0.984164
GO:0046645_positive_regulation_of_gamma-delta_T_cell_activation	5	0	0.000000	-0.000000	1405	1311.645954	1382.75	1453.854046	0.984164
GO:0046697_decidualization	5	0	0.000000	-0.000000	1405	1311.645954	1382.75	1453.854046	0.984164
GO:0046785_microtubule_polymerization	5	0	0.000000	-0.000000	1405	1311.645954	1382.75	1453.854046	0.984164
GO:0048013_ephrin_receptor_signaling_pathway	5	0	0.000000	-0.000000	1405	1311.645954	1382.75	1453.854046	0.984164
GO:0048149_behavioral_response_to_ethanol	5	0	0.000000	-0.000000	1405	1311.645954	1382.75	1453.854046	0.984164
GO:0048255_mRNA_stabilization	5	0	0.000000	-0.000000	1405	1311.645954	1382.75	1453.854046	0.984164
GO:0048289_isotype_switching_to_IgE_isotypes	5	0	0.000000	-0.000000	1405	1311.645954	1382.75	1453.854046	0.984164
GO:0048293_regulation_of_isotype_switching_to_IgE_isotypes	5	0	0.000000	-0.000000	1405	1311.645954	1382.75	1453.854046	0.984164
GO:0048485_sympathetic_nervous_system_development	5	0	0.000000	-0.000000	1405	1311.645954	1382.75	1453.854046	0.984164
GO:0048532_anatomical_structure_arrangement	5	0	0.000000	-0.000000	1405	1311.645954	1382.75	1453.854046	0.984164
GO:0048570_notochord_morphogenesis	5	0	0.000000	-0.000000	1405	1311.645954	1382.75	1453.854046	0.984164
GO:0048659_smooth_muscle_cell_proliferation	5	0	0.000000	-0.000000	1405	1311.645954	1382.75	1453.854046	0.984164
GO:0048664_neuron_fate_determination	5	0	0.000000	-0.000000	1405	1311.645954	1382.75	1453.854046	0.984164
GO:0048715_negative_regulation_of_oligodendrocyte_differentiation	5	0	0.000000	-0.000000	1405	1311.645954	1382.75	1453.854046	0.984164
GO:0048934_peripheral_nervous_system_neuron_differentiation	5	0	0.000000	-0.000000	1405	1311.645954	1382.75	1453.854046	0.984164
GO:0050665_hydrogen_peroxide_biosynthetic_process	5	0	0.000000	-0.000000	1405	1311.645954	1382.75	1453.854046	0.984164
GO:0050701_interleukin-1_secretion	5	0	0.000000	-0.000000	1405	1311.645954	1382.75	1453.854046	0.984164
GO:0050715_positive_regulation_of_cytokine_secretion	5	0	0.000000	-0.000000	1405	1311.645954	1382.75	1453.854046	0.984164
GO:0050819_negative_regulation_of_coagulation	5	0	0.000000	-0.000000	1405	1311.645954	1382.75	1453.854046	0.984164
GO:0050858_negative_regulation_of_antigen_receptor-mediated_signaling_pathway	5	0	0.000000	-0.000000	1405	1311.645954	1382.75	1453.854046	0.984164
GO:0050860_negative_regulation_of_T_cell_receptor_signaling_pathway	5	0	0.000000	-0.000000	1405	1311.645954	1382.75	1453.854046	0.984164
GO:0051057_positive_regulation_of_small_GTPase_mediated_signal_transduction	5	0	0.000000	-0.000000	1405	1311.645954	1382.75	1453.854046	0.984164
GO:0051136_regulation_of_NK_T_cell_differentiation	5	0	0.000000	-0.000000	1405	1311.645954	1382.75	1453.854046	0.984164
GO:0051138_positive_regulation_of_NK_T_cell_differentiation	5	0	0.000000	-0.000000	1405	1311.645954	1382.75	1453.854046	0.984164
GO:0051177_meiotic_sister_chromatid_cohesion	5	0	0.000000	-0.000000	1405	1311.645954	1382.75	1453.854046	0.984164
GO:0051289_protein_homotetramerization	5	0	0.000000	-0.000000	1405	1311.645954	1382.75	1453.854046	0.984164
GO:0051298_centrosome_duplication	5	0	0.000000	-0.000000	1405	1311.645954	1382.75	1453.854046	0.984164
GO:0051323_metaphase	5	0	0.000000	-0.000000	1405	1311.645954	1382.75	1453.854046	0.984164
GO:0051453_regulation_of_intracellular_pH	5	0	0.000000	-0.000000	1405	1311.645954	1382.75	1453.854046	0.984164
GO:0051668_localization_within_membrane	5	0	0.000000	-0.000000	1405	1311.645954	1382.75	1453.854046	0.984164
GO:0051898_negative_regulation_of_protein_kinase_B_signaling_cascade	5	0	0.000000	-0.000000	1405	1311.645954	1382.75	1453.854046	0.984164
GO:0051905_establishment_of_pigment_granule_localization	5	0	0.000000	-0.000000	1405	1311.645954	1382.75	1453.854046	0.984164
GO:0051954_positive_regulation_of_amine_transport	5	0	0.000000	-0.000000	1405	1311.645954	1382.75	1453.854046	0.984164
GO:0051966_regulation_of_synaptic_transmission__glutamatergic	5	0	0.000000	-0.000000	1405	1311.645954	1382.75	1453.854046	0.984164
GO:0055003_cardiac_myofibril_assembly	5	0	0.000000	-0.000000	1405	1311.645954	1382.75	1453.854046	0.984164
GO:0055015_ventricular_cardiac_muscle_cell_development	5	0	0.000000	-0.000000	1405	1311.645954	1382.75	1453.854046	0.984164
GO:0060045_positive_regulation_of_cardiac_muscle_cell_proliferation	5	0	0.000000	-0.000000	1405	1311.645954	1382.75	1453.854046	0.984164
GO:0060073_micturition	5	0	0.000000	-0.000000	1405	1311.645954	1382.75	1453.854046	0.984164
GO:0060351_cartilage_development_involved_in_endochondral_bone_morphogenesis	5	0	0.000000	-0.000000	1405	1311.645954	1382.75	1453.854046	0.984164
GO:0060438_trachea_development	5	0	0.000000	-0.000000	1405	1311.645954	1382.75	1453.854046	0.984164
GO:0060600_dichotomous_subdivision_of_an_epithelial_terminal_unit	5	0	0.000000	-0.000000	1405	1311.645954	1382.75	1453.854046	0.984164
GO:0060605_tube_lumen_cavitation	5	0	0.000000	-0.000000	1405	1311.645954	1382.75	1453.854046	0.984164
GO:0060662_salivary_gland_cavitation	5	0	0.000000	-0.000000	1405	1311.645954	1382.75	1453.854046	0.984164
GO:0060665_regulation_of_branching_involved_in_salivary_gland_morphogenesis_by_mesenchymal-epithelial_signaling	5	0	0.000000	-0.000000	1405	1311.645954	1382.75	1453.854046	0.984164
GO:0060707_trophoblast_giant_cell_differentiation	5	0	0.000000	-0.000000	1405	1311.645954	1382.75	1453.854046	0.984164
GO:0060744_mammary_gland_branching_involved_in_thelarche	5	0	0.000000	-0.000000	1405	1311.645954	1382.75	1453.854046	0.984164
GO:0060745_mammary_gland_branching_involved_in_pregnancy	5	0	0.000000	-0.000000	1405	1311.645954	1382.75	1453.854046	0.984164
GO:0060762_regulation_of_branching_involved_in_mammary_gland_duct_morphogenesis	5	0	0.000000	-0.000000	1405	1311.645954	1382.75	1453.854046	0.984164
GO:0070371_ERK1_and_ERK2_cascade	5	0	0.000000	-0.000000	1405	1311.645954	1382.75	1453.854046	0.984164
GO:0070372_regulation_of_ERK1_and_ERK2_cascade	5	0	0.000000	-0.000000	1405	1311.645954	1382.75	1453.854046	0.984164
GO:0070374_positive_regulation_of_ERK1_and_ERK2_cascade	5	0	0.000000	-0.000000	1405	1311.645954	1382.75	1453.854046	0.984164
GO:0000002_mitochondrial_genome_maintenance	9	0	0.000000	-0.000000	1521	1428.786514	1497.45	1566.113486	0.984517
GO:0000186_activation_of_MAPKK_activity	9	0	0.000000	-0.000000	1521	1428.786514	1497.45	1566.113486	0.984517
GO:0001539_ciliary_or_flagellar_motility	9	0	0.000000	-0.000000	1521	1428.786514	1497.45	1566.113486	0.984517
GO:0001542_ovulation_from_ovarian_follicle	9	0	0.000000	-0.000000	1521	1428.786514	1497.45	1566.113486	0.984517
GO:0001667_ameboidal_cell_migration	9	0	0.000000	-0.000000	1521	1428.786514	1497.45	1566.113486	0.984517
GO:0001676_long-chain_fatty_acid_metabolic_process	9	0	0.000000	-0.000000	1521	1428.786514	1497.45	1566.113486	0.984517
GO:0001935_endothelial_cell_proliferation	9	0	0.000000	-0.000000	1521	1428.786514	1497.45	1566.113486	0.984517
GO:0002021_response_to_dietary_excess	9	0	0.000000	-0.000000	1521	1428.786514	1497.45	1566.113486	0.984517
GO:0002028_regulation_of_sodium_ion_transport	9	0	0.000000	-0.000000	1521	1428.786514	1497.45	1566.113486	0.984517
GO:0002221_pattern_recognition_receptor_signaling_pathway	9	0	0.000000	-0.000000	1521	1428.786514	1497.45	1566.113486	0.984517
GO:0002292_T_cell_differentiation_during_immune_response	9	0	0.000000	-0.000000	1521	1428.786514	1497.45	1566.113486	0.984517
GO:0002293_alpha-beta_T_cell_differentiation_during_immune_response	9	0	0.000000	-0.000000	1521	1428.786514	1497.45	1566.113486	0.984517
GO:0002294_CD4-positive__alpha-beta_T_cell_differentiation_during_immune_response	9	0	0.000000	-0.000000	1521	1428.786514	1497.45	1566.113486	0.984517
GO:0002507_tolerance_induction	9	0	0.000000	-0.000000	1521	1428.786514	1497.45	1566.113486	0.984517
GO:0002886_regulation_of_myeloid_leukocyte_mediated_immunity	9	0	0.000000	-0.000000	1521	1428.786514	1497.45	1566.113486	0.984517
GO:0006007_glucose_catabolic_process	9	0	0.000000	-0.000000	1521	1428.786514	1497.45	1566.113486	0.984517
GO:0006182_cGMP_biosynthetic_process	9	0	0.000000	-0.000000	1521	1428.786514	1497.45	1566.113486	0.984517
GO:0006309_DNA_fragmentation_involved_in_apoptosis	9	0	0.000000	-0.000000	1521	1428.786514	1497.45	1566.113486	0.984517
GO:0006364_rRNA_processing	9	0	0.000000	-0.000000	1521	1428.786514	1497.45	1566.113486	0.984517
GO:0006476_protein_amino_acid_deacetylation	9	0	0.000000	-0.000000	1521	1428.786514	1497.45	1566.113486	0.984517
GO:0006611_protein_export_from_nucleus	9	0	0.000000	-0.000000	1521	1428.786514	1497.45	1566.113486	0.984517
GO:0006910_phagocytosis__recognition	9	0	0.000000	-0.000000	1521	1428.786514	1497.45	1566.113486	0.984517
GO:0006911_phagocytosis__engulfment	9	0	0.000000	-0.000000	1521	1428.786514	1497.45	1566.113486	0.984517
GO:0007128_meiotic_prophase_I	9	0	0.000000	-0.000000	1521	1428.786514	1497.45	1566.113486	0.984517
GO:0007193_inhibition_of_adenylate_cyclase_activity_by_G-protein_signaling	9	0	0.000000	-0.000000	1521	1428.786514	1497.45	1566.113486	0.984517
GO:0007379_segment_specification	9	0	0.000000	-0.000000	1521	1428.786514	1497.45	1566.113486	0.984517
GO:0007617_mating_behavior	9	0	0.000000	-0.000000	1521	1428.786514	1497.45	1566.113486	0.984517
GO:0009451_RNA_modification	9	0	0.000000	-0.000000	1521	1428.786514	1497.45	1566.113486	0.984517
GO:0010165_response_to_X-ray	9	0	0.000000	-0.000000	1521	1428.786514	1497.45	1566.113486	0.984517
GO:0010675_regulation_of_cellular_carbohydrate_metabolic_process	9	0	0.000000	-0.000000	1521	1428.786514	1497.45	1566.113486	0.984517
GO:0014037_Schwann_cell_differentiation	9	0	0.000000	-0.000000	1521	1428.786514	1497.45	1566.113486	0.984517
GO:0014073_response_to_tropane	9	0	0.000000	-0.000000	1521	1428.786514	1497.45	1566.113486	0.984517
GO:0015695_organic_cation_transport	9	0	0.000000	-0.000000	1521	1428.786514	1497.45	1566.113486	0.984517
GO:0016072_rRNA_metabolic_process	9	0	0.000000	-0.000000	1521	1428.786514	1497.45	1566.113486	0.984517
GO:0016601_Rac_protein_signal_transduction	9	0	0.000000	-0.000000	1521	1428.786514	1497.45	1566.113486	0.984517
GO:0017145_stem_cell_division	9	0	0.000000	-0.000000	1521	1428.786514	1497.45	1566.113486	0.984517
GO:0019320_hexose_catabolic_process	9	0	0.000000	-0.000000	1521	1428.786514	1497.45	1566.113486	0.984517
GO:0021544_subpallium_development	9	0	0.000000	-0.000000	1521	1428.786514	1497.45	1566.113486	0.984517
GO:0021936_regulation_of_granule_cell_precursor_proliferation	9	0	0.000000	-0.000000	1521	1428.786514	1497.45	1566.113486	0.984517
GO:0021940_positive_regulation_of_granule_cell_precursor_proliferation	9	0	0.000000	-0.000000	1521	1428.786514	1497.45	1566.113486	0.984517
GO:0030048_actin_filament-based_movement	9	0	0.000000	-0.000000	1521	1428.786514	1497.45	1566.113486	0.984517
GO:0030279_negative_regulation_of_ossification	9	0	0.000000	-0.000000	1521	1428.786514	1497.45	1566.113486	0.984517
GO:0030325_adrenal_gland_development	9	0	0.000000	-0.000000	1521	1428.786514	1497.45	1566.113486	0.984517
GO:0030728_ovulation	9	0	0.000000	-0.000000	1521	1428.786514	1497.45	1566.113486	0.984517
GO:0031023_microtubule_organizing_center_organization	9	0	0.000000	-0.000000	1521	1428.786514	1497.45	1566.113486	0.984517
GO:0032388_positive_regulation_of_intracellular_transport	9	0	0.000000	-0.000000	1521	1428.786514	1497.45	1566.113486	0.984517
GO:0032814_regulation_of_natural_killer_cell_activation	9	0	0.000000	-0.000000	1521	1428.786514	1497.45	1566.113486	0.984517
GO:0032816_positive_regulation_of_natural_killer_cell_activation	9	0	0.000000	-0.000000	1521	1428.786514	1497.45	1566.113486	0.984517
GO:0032963_collagen_metabolic_process	9	0	0.000000	-0.000000	1521	1428.786514	1497.45	1566.113486	0.984517
GO:0033028_myeloid_cell_apoptosis	9	0	0.000000	-0.000000	1521	1428.786514	1497.45	1566.113486	0.984517
GO:0033143_regulation_of_steroid_hormone_receptor_signaling_pathway	9	0	0.000000	-0.000000	1521	1428.786514	1497.45	1566.113486	0.984517
GO:0033151_V(D)J_recombination	9	0	0.000000	-0.000000	1521	1428.786514	1497.45	1566.113486	0.984517
GO:0033344_cholesterol_efflux	9	0	0.000000	-0.000000	1521	1428.786514	1497.45	1566.113486	0.984517
GO:0034605_cellular_response_to_heat	9	0	0.000000	-0.000000	1521	1428.786514	1497.45	1566.113486	0.984517
GO:0035088_establishment_or_maintenance_of_apical_basal_cell_polarity	9	0	0.000000	-0.000000	1521	1428.786514	1497.45	1566.113486	0.984517
GO:0035162_embryonic_hemopoiesis	9	0	0.000000	-0.000000	1521	1428.786514	1497.45	1566.113486	0.984517
GO:0040020_regulation_of_meiosis	9	0	0.000000	-0.000000	1521	1428.786514	1497.45	1566.113486	0.984517
GO:0042058_regulation_of_epidermal_growth_factor_receptor_signaling_pathway	9	0	0.000000	-0.000000	1521	1428.786514	1497.45	1566.113486	0.984517
GO:0042093_T-helper_cell_differentiation	9	0	0.000000	-0.000000	1521	1428.786514	1497.45	1566.113486	0.984517
GO:0042220_response_to_cocaine	9	0	0.000000	-0.000000	1521	1428.786514	1497.45	1566.113486	0.984517
GO:0042402_biogenic_amine_catabolic_process	9	0	0.000000	-0.000000	1521	1428.786514	1497.45	1566.113486	0.984517
GO:0042509_regulation_of_tyrosine_phosphorylation_of_STAT_protein	9	0	0.000000	-0.000000	1521	1428.786514	1497.45	1566.113486	0.984517
GO:0042640_anagen	9	0	0.000000	-0.000000	1521	1428.786514	1497.45	1566.113486	0.984517
GO:0043242_negative_regulation_of_protein_complex_disassembly	9	0	0.000000	-0.000000	1521	1428.786514	1497.45	1566.113486	0.984517
GO:0043299_leukocyte_degranulation	9	0	0.000000	-0.000000	1521	1428.786514	1497.45	1566.113486	0.984517
GO:0043383_negative_T_cell_selection	9	0	0.000000	-0.000000	1521	1428.786514	1497.45	1566.113486	0.984517
GO:0043409_negative_regulation_of_MAPKKK_cascade	9	0	0.000000	-0.000000	1521	1428.786514	1497.45	1566.113486	0.984517
GO:0043433_negative_regulation_of_transcription_factor_activity	9	0	0.000000	-0.000000	1521	1428.786514	1497.45	1566.113486	0.984517
GO:0043603_cellular_amide_metabolic_process	9	0	0.000000	-0.000000	1521	1428.786514	1497.45	1566.113486	0.984517
GO:0045060_negative_thymic_T_cell_selection	9	0	0.000000	-0.000000	1521	1428.786514	1497.45	1566.113486	0.984517
GO:0045109_intermediate_filament_organization	9	0	0.000000	-0.000000	1521	1428.786514	1497.45	1566.113486	0.984517
GO:0045136_development_of_secondary_sexual_characteristics	9	0	0.000000	-0.000000	1521	1428.786514	1497.45	1566.113486	0.984517
GO:0045185_maintenance_of_protein_location	9	0	0.000000	-0.000000	1521	1428.786514	1497.45	1566.113486	0.984517
GO:0045214_sarcomere_organization	9	0	0.000000	-0.000000	1521	1428.786514	1497.45	1566.113486	0.984517
GO:0045428_regulation_of_nitric_oxide_biosynthetic_process	9	0	0.000000	-0.000000	1521	1428.786514	1497.45	1566.113486	0.984517
GO:0045620_negative_regulation_of_lymphocyte_differentiation	9	0	0.000000	-0.000000	1521	1428.786514	1497.45	1566.113486	0.984517
GO:0045646_regulation_of_erythrocyte_differentiation	9	0	0.000000	-0.000000	1521	1428.786514	1497.45	1566.113486	0.984517
GO:0045671_negative_regulation_of_osteoclast_differentiation	9	0	0.000000	-0.000000	1521	1428.786514	1497.45	1566.113486	0.984517
GO:0045766_positive_regulation_of_angiogenesis	9	0	0.000000	-0.000000	1521	1428.786514	1497.45	1566.113486	0.984517
GO:0045830_positive_regulation_of_isotype_switching	9	0	0.000000	-0.000000	1521	1428.786514	1497.45	1566.113486	0.984517
GO:0045884_regulation_of_survival_gene_product_expression	9	0	0.000000	-0.000000	1521	1428.786514	1497.45	1566.113486	0.984517
GO:0046006_regulation_of_activated_T_cell_proliferation	9	0	0.000000	-0.000000	1521	1428.786514	1497.45	1566.113486	0.984517
GO:0046324_regulation_of_glucose_import	9	0	0.000000	-0.000000	1521	1428.786514	1497.45	1566.113486	0.984517
GO:0046365_monosaccharide_catabolic_process	9	0	0.000000	-0.000000	1521	1428.786514	1497.45	1566.113486	0.984517
GO:0046636_negative_regulation_of_alpha-beta_T_cell_activation	9	0	0.000000	-0.000000	1521	1428.786514	1497.45	1566.113486	0.984517
GO:0046641_positive_regulation_of_alpha-beta_T_cell_proliferation	9	0	0.000000	-0.000000	1521	1428.786514	1497.45	1566.113486	0.984517
GO:0046888_negative_regulation_of_hormone_secretion	9	0	0.000000	-0.000000	1521	1428.786514	1497.45	1566.113486	0.984517
GO:0048070_regulation_of_pigmentation_during_development	9	0	0.000000	-0.000000	1521	1428.786514	1497.45	1566.113486	0.984517
GO:0048146_positive_regulation_of_fibroblast_proliferation	9	0	0.000000	-0.000000	1521	1428.786514	1497.45	1566.113486	0.984517
GO:0048284_organelle_fusion	9	0	0.000000	-0.000000	1521	1428.786514	1497.45	1566.113486	0.984517
GO:0048488_synaptic_vesicle_endocytosis	9	0	0.000000	-0.000000	1521	1428.786514	1497.45	1566.113486	0.984517
GO:0050433_regulation_of_catecholamine_secretion	9	0	0.000000	-0.000000	1521	1428.786514	1497.45	1566.113486	0.984517
GO:0050856_regulation_of_T_cell_receptor_signaling_pathway	9	0	0.000000	-0.000000	1521	1428.786514	1497.45	1566.113486	0.984517
GO:0050884_neuromuscular_process_controlling_posture	9	0	0.000000	-0.000000	1521	1428.786514	1497.45	1566.113486	0.984517
GO:0050910_detection_of_mechanical_stimulus_involved_in_sensory_perception_of_sound	9	0	0.000000	-0.000000	1521	1428.786514	1497.45	1566.113486	0.984517
GO:0050918_positive_chemotaxis	9	0	0.000000	-0.000000	1521	1428.786514	1497.45	1566.113486	0.984517
GO:0051023_regulation_of_immunoglobulin_secretion	9	0	0.000000	-0.000000	1521	1428.786514	1497.45	1566.113486	0.984517
GO:0051297_centrosome_organization	9	0	0.000000	-0.000000	1521	1428.786514	1497.45	1566.113486	0.984517
GO:0051324_prophase	9	0	0.000000	-0.000000	1521	1428.786514	1497.45	1566.113486	0.984517
GO:0051607_defense_response_to_virus	9	0	0.000000	-0.000000	1521	1428.786514	1497.45	1566.113486	0.984517
GO:0051647_nucleus_localization	9	0	0.000000	-0.000000	1521	1428.786514	1497.45	1566.113486	0.984517
GO:0051896_regulation_of_protein_kinase_B_signaling_cascade	9	0	0.000000	-0.000000	1521	1428.786514	1497.45	1566.113486	0.984517
GO:0051932_synaptic_transmission__GABAergic	9	0	0.000000	-0.000000	1521	1428.786514	1497.45	1566.113486	0.984517
GO:0051963_regulation_of_synaptogenesis	9	0	0.000000	-0.000000	1521	1428.786514	1497.45	1566.113486	0.984517
GO:0055012_ventricular_cardiac_muscle_cell_differentiation	9	0	0.000000	-0.000000	1521	1428.786514	1497.45	1566.113486	0.984517
GO:0055013_cardiac_muscle_cell_development	9	0	0.000000	-0.000000	1521	1428.786514	1497.45	1566.113486	0.984517
GO:0060052_neurofilament_cytoskeleton_organization	9	0	0.000000	-0.000000	1521	1428.786514	1497.45	1566.113486	0.984517
GO:0060081_membrane_hyperpolarization	9	0	0.000000	-0.000000	1521	1428.786514	1497.45	1566.113486	0.984517
GO:0060119_inner_ear_receptor_cell_development	9	0	0.000000	-0.000000	1521	1428.786514	1497.45	1566.113486	0.984517
GO:0060122_inner_ear_receptor_stereocilium_organization	9	0	0.000000	-0.000000	1521	1428.786514	1497.45	1566.113486	0.984517
GO:0060325_face_morphogenesis	9	0	0.000000	-0.000000	1521	1428.786514	1497.45	1566.113486	0.984517
GO:0060513_prostatic_bud_formation	9	0	0.000000	-0.000000	1521	1428.786514	1497.45	1566.113486	0.984517
GO:0060602_branch_elongation_of_an_epithelium	9	0	0.000000	-0.000000	1521	1428.786514	1497.45	1566.113486	0.984517
GO:0060693_regulation_of_branching_involved_in_salivary_gland_morphogenesis	9	0	0.000000	-0.000000	1521	1428.786514	1497.45	1566.113486	0.984517
GO:0070306_lens_fiber_cell_differentiation	9	0	0.000000	-0.000000	1521	1428.786514	1497.45	1566.113486	0.984517
GO:0090048_negative_regulation_of_transcription_regulator_activity	9	0	0.000000	-0.000000	1521	1428.786514	1497.45	1566.113486	0.984517
GO:0000187_activation_of_MAPK_activity	30	0	0.000000	-0.000000	1541	1450.346882	1517.36	1584.373118	0.984659
GO:0002260_lymphocyte_homeostasis	30	0	0.000000	-0.000000	1541	1450.346882	1517.36	1584.373118	0.984659
GO:0007219_Notch_signaling_pathway	30	0	0.000000	-0.000000	1541	1450.346882	1517.36	1584.373118	0.984659
GO:0007435_salivary_gland_morphogenesis	30	0	0.000000	-0.000000	1541	1450.346882	1517.36	1584.373118	0.984659
GO:0009266_response_to_temperature_stimulus	30	0	0.000000	-0.000000	1541	1450.346882	1517.36	1584.373118	0.984659
GO:0016445_somatic_diversification_of_immunoglobulins	30	0	0.000000	-0.000000	1541	1450.346882	1517.36	1584.373118	0.984659
GO:0030522_intracellular_receptor-mediated_signaling_pathway	30	0	0.000000	-0.000000	1541	1450.346882	1517.36	1584.373118	0.984659
GO:0031281_positive_regulation_of_cyclase_activity	30	0	0.000000	-0.000000	1541	1450.346882	1517.36	1584.373118	0.984659
GO:0031668_cellular_response_to_extracellular_stimulus	30	0	0.000000	-0.000000	1541	1450.346882	1517.36	1584.373118	0.984659
GO:0032102_negative_regulation_of_response_to_external_stimulus	30	0	0.000000	-0.000000	1541	1450.346882	1517.36	1584.373118	0.984659
GO:0033500_carbohydrate_homeostasis	30	0	0.000000	-0.000000	1541	1450.346882	1517.36	1584.373118	0.984659
GO:0035265_organ_growth	30	0	0.000000	-0.000000	1541	1450.346882	1517.36	1584.373118	0.984659
GO:0042552_myelination	30	0	0.000000	-0.000000	1541	1450.346882	1517.36	1584.373118	0.984659
GO:0042593_glucose_homeostasis	30	0	0.000000	-0.000000	1541	1450.346882	1517.36	1584.373118	0.984659
GO:0045762_positive_regulation_of_adenylate_cyclase_activity	30	0	0.000000	-0.000000	1541	1450.346882	1517.36	1584.373118	0.984659
GO:0048565_gut_development	30	0	0.000000	-0.000000	1541	1450.346882	1517.36	1584.373118	0.984659
GO:0051146_striated_muscle_cell_differentiation	30	0	0.000000	-0.000000	1541	1450.346882	1517.36	1584.373118	0.984659
GO:0051349_positive_regulation_of_lyase_activity	30	0	0.000000	-0.000000	1541	1450.346882	1517.36	1584.373118	0.984659
GO:0060021_palate_development	30	0	0.000000	-0.000000	1541	1450.346882	1517.36	1584.373118	0.984659
GO:0060740_prostate_gland_epithelium_morphogenesis	30	0	0.000000	-0.000000	1541	1450.346882	1517.36	1584.373118	0.984659
GO:0048705_skeletal_system_morphogenesis	111	0	0.000000	-0.000000	1542	1451.498410	1518.38	1585.261590	0.984682
GO:0007369_gastrulation	63	0	0.000000	-0.000000	1547	1458.021327	1524.13	1590.238673	0.985217
GO:0051186_cofactor_metabolic_process	63	0	0.000000	-0.000000	1547	1458.021327	1524.13	1590.238673	0.985217
GO:0051216_cartilage_development	63	0	0.000000	-0.000000	1547	1458.021327	1524.13	1590.238673	0.985217
GO:0070662_mast_cell_proliferation	63	0	0.000000	-0.000000	1547	1458.021327	1524.13	1590.238673	0.985217
GO:0070666_regulation_of_mast_cell_proliferation	63	0	0.000000	-0.000000	1547	1458.021327	1524.13	1590.238673	0.985217
GO:0001890_placenta_development	77	0	0.000000	-0.000000	1549	1459.429624	1525.51	1591.590376	0.984835
GO:0051241_negative_regulation_of_multicellular_organismal_process	77	0	0.000000	-0.000000	1549	1459.429624	1525.51	1591.590376	0.984835
GO:0002253_activation_of_immune_response	54	0	0.000000	-0.000000	1555	1466.178769	1532.11	1598.041231	0.985280
GO:0006091_generation_of_precursor_metabolites_and_energy	54	0	0.000000	-0.000000	1555	1466.178769	1532.11	1598.041231	0.985280
GO:0007265_Ras_protein_signal_transduction	54	0	0.000000	-0.000000	1555	1466.178769	1532.11	1598.041231	0.985280
GO:0009566_fertilization	54	0	0.000000	-0.000000	1555	1466.178769	1532.11	1598.041231	0.985280
GO:0015849_organic_acid_transport	54	0	0.000000	-0.000000	1555	1466.178769	1532.11	1598.041231	0.985280
GO:0043405_regulation_of_MAP_kinase_activity	54	0	0.000000	-0.000000	1555	1466.178769	1532.11	1598.041231	0.985280
GO:0001942_hair_follicle_development	44	0	0.000000	-0.000000	1572	1484.039348	1548.11	1612.180652	0.984803
GO:0002377_immunoglobulin_production	44	0	0.000000	-0.000000	1572	1484.039348	1548.11	1612.180652	0.984803
GO:0002768_immune_response-regulating_cell_surface_receptor_signaling_pathway	44	0	0.000000	-0.000000	1572	1484.039348	1548.11	1612.180652	0.984803
GO:0009914_hormone_transport	44	0	0.000000	-0.000000	1572	1484.039348	1548.11	1612.180652	0.984803
GO:0016064_immunoglobulin_mediated_immune_response	44	0	0.000000	-0.000000	1572	1484.039348	1548.11	1612.180652	0.984803
GO:0022404_molting_cycle_process	44	0	0.000000	-0.000000	1572	1484.039348	1548.11	1612.180652	0.984803
GO:0022405_hair_cycle_process	44	0	0.000000	-0.000000	1572	1484.039348	1548.11	1612.180652	0.984803
GO:0030802_regulation_of_cyclic_nucleotide_biosynthetic_process	44	0	0.000000	-0.000000	1572	1484.039348	1548.11	1612.180652	0.984803
GO:0030808_regulation_of_nucleotide_biosynthetic_process	44	0	0.000000	-0.000000	1572	1484.039348	1548.11	1612.180652	0.984803
GO:0035282_segmentation	44	0	0.000000	-0.000000	1572	1484.039348	1548.11	1612.180652	0.984803
GO:0042303_molting_cycle	44	0	0.000000	-0.000000	1572	1484.039348	1548.11	1612.180652	0.984803
GO:0042633_hair_cycle	44	0	0.000000	-0.000000	1572	1484.039348	1548.11	1612.180652	0.984803
GO:0044257_cellular_protein_catabolic_process	44	0	0.000000	-0.000000	1572	1484.039348	1548.11	1612.180652	0.984803
GO:0046545_development_of_primary_female_sexual_characteristics	44	0	0.000000	-0.000000	1572	1484.039348	1548.11	1612.180652	0.984803
GO:0050808_synapse_organization	44	0	0.000000	-0.000000	1572	1484.039348	1548.11	1612.180652	0.984803
GO:0070665_positive_regulation_of_leukocyte_proliferation	44	0	0.000000	-0.000000	1572	1484.039348	1548.11	1612.180652	0.984803
GO:0070668_positive_regulation_of_mast_cell_proliferation	44	0	0.000000	-0.000000	1572	1484.039348	1548.11	1612.180652	0.984803
GO:0022603_regulation_of_anatomical_structure_morphogenesis	147	0	0.000000	-0.000000	1573	1484.725703	1548.59	1612.454297	0.984482
GO:0000003_reproduction	379	0	0.000000	0.000000	1594	1533.585238	1585.91	1638.234762	0.994925
GO:0001501_skeletal_system_development	236	0	0.000000	0.000000	1594	1533.585238	1585.91	1638.234762	0.994925
GO:0003002_regionalization	195	0	0.000000	0.000000	1594	1533.585238	1585.91	1638.234762	0.994925
GO:0007276_gamete_generation	188	0	0.000000	0.000000	1594	1533.585238	1585.91	1638.234762	0.994925
GO:0007389_pattern_specification_process	250	0	0.000000	0.000000	1594	1533.585238	1585.91	1638.234762	0.994925
GO:0007420_brain_development	231	0	0.000000	0.000000	1594	1533.585238	1585.91	1638.234762	0.994925
GO:0007610_behavior	279	0	0.000000	0.000000	1594	1533.585238	1585.91	1638.234762	0.994925
GO:0008150_biological_process	4605	27	1.000000	0.000000	1594	1533.585238	1585.91	1638.234762	0.994925
GO:0009056_catabolic_process	243	0	0.000000	0.000000	1594	1533.585238	1585.91	1638.234762	0.994925
GO:0016192_vesicle-mediated_transport	184	0	0.000000	0.000000	1594	1533.585238	1585.91	1638.234762	0.994925
GO:0019226_transmission_of_nerve_impulse	189	0	0.000000	0.000000	1594	1533.585238	1585.91	1638.234762	0.994925
GO:0019953_sexual_reproduction	228	0	0.000000	0.000000	1594	1533.585238	1585.91	1638.234762	0.994925
GO:0022414_reproductive_process	376	0	0.000000	0.000000	1594	1533.585238	1585.91	1638.234762	0.994925
GO:0043066_negative_regulation_of_apoptosis	176	0	0.000000	0.000000	1594	1533.585238	1585.91	1638.234762	0.994925
GO:0043069_negative_regulation_of_programmed_cell_death	179	0	0.000000	0.000000	1594	1533.585238	1585.91	1638.234762	0.994925
GO:0044248_cellular_catabolic_process	173	0	0.000000	0.000000	1594	1533.585238	1585.91	1638.234762	0.994925
GO:0044255_cellular_lipid_metabolic_process	264	0	0.000000	0.000000	1594	1533.585238	1585.91	1638.234762	0.994925
GO:0045944_positive_regulation_of_transcription_from_RNA_polymerase_II_promoter	269	0	0.000000	0.000000	1594	1533.585238	1585.91	1638.234762	0.994925
GO:0046903_secretion	175	0	0.000000	0.000000	1594	1533.585238	1585.91	1638.234762	0.994925
GO:0048732_gland_development	179	0	0.000000	0.000000	1594	1533.585238	1585.91	1638.234762	0.994925
GO:0060548_negative_regulation_of_cell_death	179	0	0.000000	0.000000	1594	1533.585238	1585.91	1638.234762	0.994925
GO:0030879_mammary_gland_development	72	0	0.000000	0.000000	1599	1546.048445	1596.64	1647.231555	0.998524
GO:0040012_regulation_of_locomotion	72	0	0.000000	0.000000	1599	1546.048445	1596.64	1647.231555	0.998524
GO:0044262_cellular_carbohydrate_metabolic_process	72	0	0.000000	0.000000	1599	1546.048445	1596.64	1647.231555	0.998524
GO:0048839_inner_ear_development	72	0	0.000000	0.000000	1599	1546.048445	1596.64	1647.231555	0.998524
GO:0051347_positive_regulation_of_transferase_activity	72	0	0.000000	0.000000	1599	1546.048445	1596.64	1647.231555	0.998524
GO:0007398_ectoderm_development	99	0	0.000000	0.000000	1601	1548.475079	1598.65	1648.824921	0.998532
GO:0060348_bone_development	99	0	0.000000	0.000000	1601	1548.475079	1598.65	1648.824921	0.998532
GO:0006497_protein_amino_acid_lipidation	19	0	0.000000	0.000000	1632	1579.543728	1628.81	1678.076272	0.998045
GO:0006672_ceramide_metabolic_process	19	0	0.000000	0.000000	1632	1579.543728	1628.81	1678.076272	0.998045
GO:0006776_vitamin_A_metabolic_process	19	0	0.000000	0.000000	1632	1579.543728	1628.81	1678.076272	0.998045
GO:0007569_cell_aging	19	0	0.000000	0.000000	1632	1579.543728	1628.81	1678.076272	0.998045
GO:0007595_lactation	19	0	0.000000	0.000000	1632	1579.543728	1628.81	1678.076272	0.998045
GO:0009584_detection_of_visible_light	19	0	0.000000	0.000000	1632	1579.543728	1628.81	1678.076272	0.998045
GO:0009798_axis_specification	19	0	0.000000	0.000000	1632	1579.543728	1628.81	1678.076272	0.998045
GO:0010639_negative_regulation_of_organelle_organization	19	0	0.000000	0.000000	1632	1579.543728	1628.81	1678.076272	0.998045
GO:0019218_regulation_of_steroid_metabolic_process	19	0	0.000000	0.000000	1632	1579.543728	1628.81	1678.076272	0.998045
GO:0021587_cerebellum_morphogenesis	19	0	0.000000	0.000000	1632	1579.543728	1628.81	1678.076272	0.998045
GO:0030199_collagen_fibril_organization	19	0	0.000000	0.000000	1632	1579.543728	1628.81	1678.076272	0.998045
GO:0030518_steroid_hormone_receptor_signaling_pathway	19	0	0.000000	0.000000	1632	1579.543728	1628.81	1678.076272	0.998045
GO:0030595_leukocyte_chemotaxis	19	0	0.000000	0.000000	1632	1579.543728	1628.81	1678.076272	0.998045
GO:0032526_response_to_retinoic_acid	19	0	0.000000	0.000000	1632	1579.543728	1628.81	1678.076272	0.998045
GO:0033002_muscle_cell_proliferation	19	0	0.000000	0.000000	1632	1579.543728	1628.81	1678.076272	0.998045
GO:0033189_response_to_vitamin_A	19	0	0.000000	0.000000	1632	1579.543728	1628.81	1678.076272	0.998045
GO:0042462_eye_photoreceptor_cell_development	19	0	0.000000	0.000000	1632	1579.543728	1628.81	1678.076272	0.998045
GO:0042491_auditory_receptor_cell_differentiation	19	0	0.000000	0.000000	1632	1579.543728	1628.81	1678.076272	0.998045
GO:0046165_alcohol_biosynthetic_process	19	0	0.000000	0.000000	1632	1579.543728	1628.81	1678.076272	0.998045
GO:0046890_regulation_of_lipid_biosynthetic_process	19	0	0.000000	0.000000	1632	1579.543728	1628.81	1678.076272	0.998045
GO:0048536_spleen_development	19	0	0.000000	0.000000	1632	1579.543728	1628.81	1678.076272	0.998045
GO:0048547_gut_morphogenesis	19	0	0.000000	0.000000	1632	1579.543728	1628.81	1678.076272	0.998045
GO:0048701_embryonic_cranial_skeleton_morphogenesis	19	0	0.000000	0.000000	1632	1579.543728	1628.81	1678.076272	0.998045
GO:0050728_negative_regulation_of_inflammatory_response	19	0	0.000000	0.000000	1632	1579.543728	1628.81	1678.076272	0.998045
GO:0050908_detection_of_light_stimulus_involved_in_visual_perception	19	0	0.000000	0.000000	1632	1579.543728	1628.81	1678.076272	0.998045
GO:0050931_pigment_cell_differentiation	19	0	0.000000	0.000000	1632	1579.543728	1628.81	1678.076272	0.998045
GO:0050962_detection_of_light_stimulus_involved_in_sensory_perception	19	0	0.000000	0.000000	1632	1579.543728	1628.81	1678.076272	0.998045
GO:0051056_regulation_of_small_GTPase_mediated_signal_transduction	19	0	0.000000	0.000000	1632	1579.543728	1628.81	1678.076272	0.998045
GO:0060079_regulation_of_excitatory_postsynaptic_membrane_potential	19	0	0.000000	0.000000	1632	1579.543728	1628.81	1678.076272	0.998045
GO:0060326_cell_chemotaxis	19	0	0.000000	0.000000	1632	1579.543728	1628.81	1678.076272	0.998045
GO:0060444_branching_involved_in_mammary_gland_duct_morphogenesis	19	0	0.000000	0.000000	1632	1579.543728	1628.81	1678.076272	0.998045
GO:0001704_formation_of_primary_germ_layer	36	0	0.000000	0.000000	1647	1595.230793	1643.44	1691.649207	0.997838
GO:0001889_liver_development	36	0	0.000000	0.000000	1647	1595.230793	1643.44	1691.649207	0.997838
GO:0006469_negative_regulation_of_protein_kinase_activity	36	0	0.000000	0.000000	1647	1595.230793	1643.44	1691.649207	0.997838
GO:0007187_G-protein_signaling__coupled_to_cyclic_nucleotide_second_messenger	36	0	0.000000	0.000000	1647	1595.230793	1643.44	1691.649207	0.997838
GO:0007368_determination_of_left_right_symmetry	36	0	0.000000	0.000000	1647	1595.230793	1643.44	1691.649207	0.997838
GO:0007631_feeding_behavior	36	0	0.000000	0.000000	1647	1595.230793	1643.44	1691.649207	0.997838
GO:0019228_regulation_of_action_potential_in_neuron	36	0	0.000000	0.000000	1647	1595.230793	1643.44	1691.649207	0.997838
GO:0021510_spinal_cord_development	36	0	0.000000	0.000000	1647	1595.230793	1643.44	1691.649207	0.997838
GO:0022602_ovulation_cycle_process	36	0	0.000000	0.000000	1647	1595.230793	1643.44	1691.649207	0.997838
GO:0030072_peptide_hormone_secretion	36	0	0.000000	0.000000	1647	1595.230793	1643.44	1691.649207	0.997838
GO:0030278_regulation_of_ossification	36	0	0.000000	0.000000	1647	1595.230793	1643.44	1691.649207	0.997838
GO:0033673_negative_regulation_of_kinase_activity	36	0	0.000000	0.000000	1647	1595.230793	1643.44	1691.649207	0.997838
GO:0042742_defense_response_to_bacterium	36	0	0.000000	0.000000	1647	1595.230793	1643.44	1691.649207	0.997838
GO:0050851_antigen_receptor-mediated_signaling_pathway	36	0	0.000000	0.000000	1647	1595.230793	1643.44	1691.649207	0.997838
GO:0050900_leukocyte_migration	36	0	0.000000	0.000000	1647	1595.230793	1643.44	1691.649207	0.997838
GO:0001822_kidney_development	87	0	0.000000	0.000000	1653	1599.705992	1647.43	1695.154008	0.996630
GO:0003001_generation_of_a_signal_involved_in_cell-cell_signaling	87	0	0.000000	0.000000	1653	1599.705992	1647.43	1695.154008	0.996630
GO:0016337_cell-cell_adhesion	87	0	0.000000	0.000000	1653	1599.705992	1647.43	1695.154008	0.996630
GO:0022612_gland_morphogenesis	87	0	0.000000	0.000000	1653	1599.705992	1647.43	1695.154008	0.996630
GO:0043583_ear_development	87	0	0.000000	0.000000	1653	1599.705992	1647.43	1695.154008	0.996630
GO:0050778_positive_regulation_of_immune_response	87	0	0.000000	0.000000	1653	1599.705992	1647.43	1695.154008	0.996630
GO:0042471_ear_morphogenesis	65	0	0.000000	0.000000	1656	1601.973824	1649.5	1697.026176	0.996075
GO:0043086_negative_regulation_of_catalytic_activity	65	0	0.000000	0.000000	1656	1601.973824	1649.5	1697.026176	0.996075
GO:0048511_rhythmic_process	65	0	0.000000	0.000000	1656	1601.973824	1649.5	1697.026176	0.996075
GO:0005976_polysaccharide_metabolic_process	39	0	0.000000	0.000000	1669	1614.669819	1661.3	1707.930181	0.995386
GO:0006511_ubiquitin-dependent_protein_catabolic_process	39	0	0.000000	0.000000	1669	1614.669819	1661.3	1707.930181	0.995386
GO:0006644_phospholipid_metabolic_process	39	0	0.000000	0.000000	1669	1614.669819	1661.3	1707.930181	0.995386
GO:0006730_one-carbon_metabolic_process	39	0	0.000000	0.000000	1669	1614.669819	1661.3	1707.930181	0.995386
GO:0007160_cell-matrix_adhesion	39	0	0.000000	0.000000	1669	1614.669819	1661.3	1707.930181	0.995386
GO:0007286_spermatid_development	39	0	0.000000	0.000000	1669	1614.669819	1661.3	1707.930181	0.995386
GO:0021953_central_nervous_system_neuron_differentiation	39	0	0.000000	0.000000	1669	1614.669819	1661.3	1707.930181	0.995386
GO:0031279_regulation_of_cyclase_activity	39	0	0.000000	0.000000	1669	1614.669819	1661.3	1707.930181	0.995386
GO:0035148_tube_lumen_formation	39	0	0.000000	0.000000	1669	1614.669819	1661.3	1707.930181	0.995386
GO:0042475_odontogenesis_of_dentine-containing_tooth	39	0	0.000000	0.000000	1669	1614.669819	1661.3	1707.930181	0.995386
GO:0043524_negative_regulation_of_neuron_apoptosis	39	0	0.000000	0.000000	1669	1614.669819	1661.3	1707.930181	0.995386
GO:0048663_neuron_fate_commitment	39	0	0.000000	0.000000	1669	1614.669819	1661.3	1707.930181	0.995386
GO:0051339_regulation_of_lyase_activity	39	0	0.000000	0.000000	1669	1614.669819	1661.3	1707.930181	0.995386
GO:0005996_monosaccharide_metabolic_process	69	0	0.000000	0.000000	1671	1618.599116	1664.67	1710.740884	0.996212
GO:0032101_regulation_of_response_to_external_stimulus	69	0	0.000000	0.000000	1671	1618.599116	1664.67	1710.740884	0.996212
GO:0003018_vascular_process_in_circulatory_system	31	0	0.000000	0.000000	1702	1646.930710	1691.45	1735.969290	0.993801
GO:0006486_protein_amino_acid_glycosylation	31	0	0.000000	0.000000	1702	1646.930710	1691.45	1735.969290	0.993801
GO:0006639_acylglycerol_metabolic_process	31	0	0.000000	0.000000	1702	1646.930710	1691.45	1735.969290	0.993801
GO:0006665_sphingolipid_metabolic_process	31	0	0.000000	0.000000	1702	1646.930710	1691.45	1735.969290	0.993801
GO:0006694_steroid_biosynthetic_process	31	0	0.000000	0.000000	1702	1646.930710	1691.45	1735.969290	0.993801
GO:0006939_smooth_muscle_contraction	31	0	0.000000	0.000000	1702	1646.930710	1691.45	1735.969290	0.993801
GO:0008645_hexose_transport	31	0	0.000000	0.000000	1702	1646.930710	1691.45	1735.969290	0.993801
GO:0009306_protein_secretion	31	0	0.000000	0.000000	1702	1646.930710	1691.45	1735.969290	0.993801
GO:0010562_positive_regulation_of_phosphorus_metabolic_process	31	0	0.000000	0.000000	1702	1646.930710	1691.45	1735.969290	0.993801
GO:0015749_monosaccharide_transport	31	0	0.000000	0.000000	1702	1646.930710	1691.45	1735.969290	0.993801
GO:0015758_glucose_transport	31	0	0.000000	0.000000	1702	1646.930710	1691.45	1735.969290	0.993801
GO:0016311_dephosphorylation	31	0	0.000000	0.000000	1702	1646.930710	1691.45	1735.969290	0.993801
GO:0021954_central_nervous_system_neuron_development	31	0	0.000000	0.000000	1702	1646.930710	1691.45	1735.969290	0.993801
GO:0033555_multicellular_organismal_response_to_stress	31	0	0.000000	0.000000	1702	1646.930710	1691.45	1735.969290	0.993801
GO:0035150_regulation_of_tube_size	31	0	0.000000	0.000000	1702	1646.930710	1691.45	1735.969290	0.993801
GO:0042157_lipoprotein_metabolic_process	31	0	0.000000	0.000000	1702	1646.930710	1691.45	1735.969290	0.993801
GO:0042327_positive_regulation_of_phosphorylation	31	0	0.000000	0.000000	1702	1646.930710	1691.45	1735.969290	0.993801
GO:0043269_regulation_of_ion_transport	31	0	0.000000	0.000000	1702	1646.930710	1691.45	1735.969290	0.993801
GO:0043413_biopolymer_glycosylation	31	0	0.000000	0.000000	1702	1646.930710	1691.45	1735.969290	0.993801
GO:0045088_regulation_of_innate_immune_response	31	0	0.000000	0.000000	1702	1646.930710	1691.45	1735.969290	0.993801
GO:0045937_positive_regulation_of_phosphate_metabolic_process	31	0	0.000000	0.000000	1702	1646.930710	1691.45	1735.969290	0.993801
GO:0046632_alpha-beta_T_cell_differentiation	31	0	0.000000	0.000000	1702	1646.930710	1691.45	1735.969290	0.993801
GO:0048167_regulation_of_synaptic_plasticity	31	0	0.000000	0.000000	1702	1646.930710	1691.45	1735.969290	0.993801
GO:0048562_embryonic_organ_morphogenesis	31	0	0.000000	0.000000	1702	1646.930710	1691.45	1735.969290	0.993801
GO:0050868_negative_regulation_of_T_cell_activation	31	0	0.000000	0.000000	1702	1646.930710	1691.45	1735.969290	0.993801
GO:0050880_regulation_of_blood_vessel_size	31	0	0.000000	0.000000	1702	1646.930710	1691.45	1735.969290	0.993801
GO:0051640_organelle_localization	31	0	0.000000	0.000000	1702	1646.930710	1691.45	1735.969290	0.993801
GO:0051899_membrane_depolarization	31	0	0.000000	0.000000	1702	1646.930710	1691.45	1735.969290	0.993801
GO:0055088_lipid_homeostasis	31	0	0.000000	0.000000	1702	1646.930710	1691.45	1735.969290	0.993801
GO:0060512_prostate_gland_morphogenesis	31	0	0.000000	0.000000	1702	1646.930710	1691.45	1735.969290	0.993801
GO:0070085_glycosylation	31	0	0.000000	0.000000	1702	1646.930710	1691.45	1735.969290	0.993801
GO:0001525_angiogenesis	100	0	0.000000	0.000000	1703	1647.601426	1692.02	1736.438574	0.993553
GO:0006461_protein_complex_assembly	78	0	0.000000	0.000000	1709	1652.824496	1696.56	1740.295504	0.992721
GO:0007519_skeletal_muscle_tissue_development	78	0	0.000000	0.000000	1709	1652.824496	1696.56	1740.295504	0.992721
GO:0030326_embryonic_limb_morphogenesis	78	0	0.000000	0.000000	1709	1652.824496	1696.56	1740.295504	0.992721
GO:0035113_embryonic_appendage_morphogenesis	78	0	0.000000	0.000000	1709	1652.824496	1696.56	1740.295504	0.992721
GO:0060538_skeletal_muscle_organ_development	78	0	0.000000	0.000000	1709	1652.824496	1696.56	1740.295504	0.992721
GO:0070271_protein_complex_biogenesis	78	0	0.000000	0.000000	1709	1652.824496	1696.56	1740.295504	0.992721
GO:0030324_lung_development	90	0	0.000000	0.000000	1711	1655.334347	1698.84	1742.345653	0.992893
GO:0042113_B_cell_activation	90	0	0.000000	0.000000	1711	1655.334347	1698.84	1742.345653	0.992893
GO:0000082_G1_S_transition_of_mitotic_cell_cycle	23	0	0.000000	0.000000	1731	1677.272421	1719.34	1761.407579	0.993264
GO:0002204_somatic_recombination_of_immunoglobulin_genes_during_immune_response	23	0	0.000000	0.000000	1731	1677.272421	1719.34	1761.407579	0.993264
GO:0002208_somatic_diversification_of_immunoglobulins_during_immune_response	23	0	0.000000	0.000000	1731	1677.272421	1719.34	1761.407579	0.993264
GO:0002821_positive_regulation_of_adaptive_immune_response	23	0	0.000000	0.000000	1731	1677.272421	1719.34	1761.407579	0.993264
GO:0002824_positive_regulation_of_adaptive_immune_response_based_on_somatic_recombination_of_immune_receptors_built_from_immunoglobulin_superfamily_domains	23	0	0.000000	0.000000	1731	1677.272421	1719.34	1761.407579	0.993264
GO:0003073_regulation_of_systemic_arterial_blood_pressure	23	0	0.000000	0.000000	1731	1677.272421	1719.34	1761.407579	0.993264
GO:0006397_mRNA_processing	23	0	0.000000	0.000000	1731	1677.272421	1719.34	1761.407579	0.993264
GO:0007018_microtubule-based_movement	23	0	0.000000	0.000000	1731	1677.272421	1719.34	1761.407579	0.993264
GO:0007584_response_to_nutrient	23	0	0.000000	0.000000	1731	1677.272421	1719.34	1761.407579	0.993264
GO:0008542_visual_learning	23	0	0.000000	0.000000	1731	1677.272421	1719.34	1761.407579	0.993264
GO:0009954_proximal_distal_pattern_formation	23	0	0.000000	0.000000	1731	1677.272421	1719.34	1761.407579	0.993264
GO:0015698_inorganic_anion_transport	23	0	0.000000	0.000000	1731	1677.272421	1719.34	1761.407579	0.993264
GO:0022613_ribonucleoprotein_complex_biogenesis	23	0	0.000000	0.000000	1731	1677.272421	1719.34	1761.407579	0.993264
GO:0032635_interleukin-6_production	23	0	0.000000	0.000000	1731	1677.272421	1719.34	1761.407579	0.993264
GO:0032675_regulation_of_interleukin-6_production	23	0	0.000000	0.000000	1731	1677.272421	1719.34	1761.407579	0.993264
GO:0043388_positive_regulation_of_DNA_binding	23	0	0.000000	0.000000	1731	1677.272421	1719.34	1761.407579	0.993264
GO:0045190_isotype_switching	23	0	0.000000	0.000000	1731	1677.272421	1719.34	1761.407579	0.993264
GO:0051705_behavioral_interaction_between_organisms	23	0	0.000000	0.000000	1731	1677.272421	1719.34	1761.407579	0.993264
GO:0060349_bone_morphogenesis	23	0	0.000000	0.000000	1731	1677.272421	1719.34	1761.407579	0.993264
GO:0060445_branching_involved_in_salivary_gland_morphogenesis	23	0	0.000000	0.000000	1731	1677.272421	1719.34	1761.407579	0.993264
GO:0042391_regulation_of_membrane_potential	95	0	0.000000	0.000000	1733	1678.788133	1720.61	1762.431867	0.992851
GO:0051707_response_to_other_organism	95	0	0.000000	0.000000	1733	1678.788133	1720.61	1762.431867	0.992851
GO:0000280_nuclear_division	24	0	0.000000	0.000000	1758	1705.224064	1745.72	1786.215936	0.993015
GO:0001541_ovarian_follicle_development	24	0	0.000000	0.000000	1758	1705.224064	1745.72	1786.215936	0.993015
GO:0002381_immunoglobulin_production_during_immune_response	24	0	0.000000	0.000000	1758	1705.224064	1745.72	1786.215936	0.993015
GO:0006650_glycerophospholipid_metabolic_process	24	0	0.000000	0.000000	1758	1705.224064	1745.72	1786.215936	0.993015
GO:0006959_humoral_immune_response	24	0	0.000000	0.000000	1758	1705.224064	1745.72	1786.215936	0.993015
GO:0007050_cell_cycle_arrest	24	0	0.000000	0.000000	1758	1705.224064	1745.72	1786.215936	0.993015
GO:0007067_mitosis	24	0	0.000000	0.000000	1758	1705.224064	1745.72	1786.215936	0.993015
GO:0007259_JAK-STAT_cascade	24	0	0.000000	0.000000	1758	1705.224064	1745.72	1786.215936	0.993015
GO:0007266_Rho_protein_signal_transduction	24	0	0.000000	0.000000	1758	1705.224064	1745.72	1786.215936	0.993015
GO:0007632_visual_behavior	24	0	0.000000	0.000000	1758	1705.224064	1745.72	1786.215936	0.993015
GO:0008629_induction_of_apoptosis_by_intracellular_signals	24	0	0.000000	0.000000	1758	1705.224064	1745.72	1786.215936	0.993015
GO:0009612_response_to_mechanical_stimulus	24	0	0.000000	0.000000	1758	1705.224064	1745.72	1786.215936	0.993015
GO:0021515_cell_differentiation_in_spinal_cord	24	0	0.000000	0.000000	1758	1705.224064	1745.72	1786.215936	0.993015
GO:0042158_lipoprotein_biosynthetic_process	24	0	0.000000	0.000000	1758	1705.224064	1745.72	1786.215936	0.993015
GO:0042632_cholesterol_homeostasis	24	0	0.000000	0.000000	1758	1705.224064	1745.72	1786.215936	0.993015
GO:0043410_positive_regulation_of_MAPKKK_cascade	24	0	0.000000	0.000000	1758	1705.224064	1745.72	1786.215936	0.993015
GO:0043588_skin_development	24	0	0.000000	0.000000	1758	1705.224064	1745.72	1786.215936	0.993015
GO:0048002_antigen_processing_and_presentation_of_peptide_antigen	24	0	0.000000	0.000000	1758	1705.224064	1745.72	1786.215936	0.993015
GO:0048546_digestive_tract_morphogenesis	24	0	0.000000	0.000000	1758	1705.224064	1745.72	1786.215936	0.993015
GO:0050679_positive_regulation_of_epithelial_cell_proliferation	24	0	0.000000	0.000000	1758	1705.224064	1745.72	1786.215936	0.993015
GO:0051099_positive_regulation_of_binding	24	0	0.000000	0.000000	1758	1705.224064	1745.72	1786.215936	0.993015
GO:0055092_sterol_homeostasis	24	0	0.000000	0.000000	1758	1705.224064	1745.72	1786.215936	0.993015
GO:0060078_regulation_of_postsynaptic_membrane_potential	24	0	0.000000	0.000000	1758	1705.224064	1745.72	1786.215936	0.993015
GO:0060113_inner_ear_receptor_cell_differentiation	24	0	0.000000	0.000000	1758	1705.224064	1745.72	1786.215936	0.993015
GO:0070667_negative_regulation_of_mast_cell_proliferation	24	0	0.000000	0.000000	1758	1705.224064	1745.72	1786.215936	0.993015
GO:0000018_regulation_of_DNA_recombination	21	0	0.000000	0.000000	1791	1743.223950	1782.06	1820.896050	0.995008
GO:0000075_cell_cycle_checkpoint	21	0	0.000000	0.000000	1791	1743.223950	1782.06	1820.896050	0.995008
GO:0001702_gastrulation_with_mouth_forming_second	21	0	0.000000	0.000000	1791	1743.223950	1782.06	1820.896050	0.995008
GO:0001709_cell_fate_determination	21	0	0.000000	0.000000	1791	1743.223950	1782.06	1820.896050	0.995008
GO:0001754_eye_photoreceptor_cell_differentiation	21	0	0.000000	0.000000	1791	1743.223950	1782.06	1820.896050	0.995008
GO:0002053_positive_regulation_of_mesenchymal_cell_proliferation	21	0	0.000000	0.000000	1791	1743.223950	1782.06	1820.896050	0.995008
GO:0002263_cell_activation_during_immune_response	21	0	0.000000	0.000000	1791	1743.223950	1782.06	1820.896050	0.995008
GO:0002366_leukocyte_activation_during_immune_response	21	0	0.000000	0.000000	1791	1743.223950	1782.06	1820.896050	0.995008
GO:0002456_T_cell_mediated_immunity	21	0	0.000000	0.000000	1791	1743.223950	1782.06	1820.896050	0.995008
GO:0006633_fatty_acid_biosynthetic_process	21	0	0.000000	0.000000	1791	1743.223950	1782.06	1820.896050	0.995008
GO:0006814_sodium_ion_transport	21	0	0.000000	0.000000	1791	1743.223950	1782.06	1820.896050	0.995008
GO:0006944_membrane_fusion	21	0	0.000000	0.000000	1791	1743.223950	1782.06	1820.896050	0.995008
GO:0007189_activation_of_adenylate_cyclase_activity_by_G-protein_signaling_pathway	21	0	0.000000	0.000000	1791	1743.223950	1782.06	1820.896050	0.995008
GO:0008637_apoptotic_mitochondrial_changes	21	0	0.000000	0.000000	1791	1743.223950	1782.06	1820.896050	0.995008
GO:0009583_detection_of_light_stimulus	21	0	0.000000	0.000000	1791	1743.223950	1782.06	1820.896050	0.995008
GO:0010552_positive_regulation_of_specific_transcription_from_RNA_polymerase_II_promoter	21	0	0.000000	0.000000	1791	1743.223950	1782.06	1820.896050	0.995008
GO:0010578_regulation_of_adenylate_cyclase_activity_involved_in_G-protein_signaling	21	0	0.000000	0.000000	1791	1743.223950	1782.06	1820.896050	0.995008
GO:0010579_positive_regulation_of_adenylate_cyclase_activity_by_G-protein_signaling_pathway	21	0	0.000000	0.000000	1791	1743.223950	1782.06	1820.896050	0.995008
GO:0015844_monoamine_transport	21	0	0.000000	0.000000	1791	1743.223950	1782.06	1820.896050	0.995008
GO:0017157_regulation_of_exocytosis	21	0	0.000000	0.000000	1791	1743.223950	1782.06	1820.896050	0.995008
GO:0019827_stem_cell_maintenance	21	0	0.000000	0.000000	1791	1743.223950	1782.06	1820.896050	0.995008
GO:0021532_neural_tube_patterning	21	0	0.000000	0.000000	1791	1743.223950	1782.06	1820.896050	0.995008
GO:0030216_keratinocyte_differentiation	21	0	0.000000	0.000000	1791	1743.223950	1782.06	1820.896050	0.995008
GO:0030888_regulation_of_B_cell_proliferation	21	0	0.000000	0.000000	1791	1743.223950	1782.06	1820.896050	0.995008
GO:0032147_activation_of_protein_kinase_activity	21	0	0.000000	0.000000	1791	1743.223950	1782.06	1820.896050	0.995008
GO:0034330_cell_junction_organization	21	0	0.000000	0.000000	1791	1743.223950	1782.06	1820.896050	0.995008
GO:0035136_forelimb_morphogenesis	21	0	0.000000	0.000000	1791	1743.223950	1782.06	1820.896050	0.995008
GO:0046519_sphingoid_metabolic_process	21	0	0.000000	0.000000	1791	1743.223950	1782.06	1820.896050	0.995008
GO:0048538_thymus_development	21	0	0.000000	0.000000	1791	1743.223950	1782.06	1820.896050	0.995008
GO:0050777_negative_regulation_of_immune_response	21	0	0.000000	0.000000	1791	1743.223950	1782.06	1820.896050	0.995008
GO:0051258_protein_polymerization	21	0	0.000000	0.000000	1791	1743.223950	1782.06	1820.896050	0.995008
GO:0051271_negative_regulation_of_cell_motion	21	0	0.000000	0.000000	1791	1743.223950	1782.06	1820.896050	0.995008
GO:0051656_establishment_of_organelle_localization	21	0	0.000000	0.000000	1791	1743.223950	1782.06	1820.896050	0.995008
GO:0030902_hindbrain_development	58	0	0.000000	0.000000	1794	1746.453247	1784.85	1823.246753	0.994900
GO:0034622_cellular_macromolecular_complex_assembly	58	0	0.000000	0.000000	1794	1746.453247	1784.85	1823.246753	0.994900
GO:0050804_regulation_of_synaptic_transmission	58	0	0.000000	0.000000	1794	1746.453247	1784.85	1823.246753	0.994900
GO:0003044_regulation_of_systemic_arterial_blood_pressure_mediated_by_a_chemical_signal	16	0	0.000000	0.000000	1836	1791.361613	1828.74	1866.118387	0.996046
GO:0006664_glycolipid_metabolic_process	16	0	0.000000	0.000000	1836	1791.361613	1828.74	1866.118387	0.996046
GO:0006821_chloride_transport	16	0	0.000000	0.000000	1836	1791.361613	1828.74	1866.118387	0.996046
GO:0007033_vacuole_organization	16	0	0.000000	0.000000	1836	1791.361613	1828.74	1866.118387	0.996046
GO:0007156_homophilic_cell_adhesion	16	0	0.000000	0.000000	1836	1791.361613	1828.74	1866.118387	0.996046
GO:0007602_phototransduction	16	0	0.000000	0.000000	1836	1791.361613	1828.74	1866.118387	0.996046
GO:0008654_phospholipid_biosynthetic_process	16	0	0.000000	0.000000	1836	1791.361613	1828.74	1866.118387	0.996046
GO:0009988_cell-cell_recognition	16	0	0.000000	0.000000	1836	1791.361613	1828.74	1866.118387	0.996046
GO:0010038_response_to_metal_ion	16	0	0.000000	0.000000	1836	1791.361613	1828.74	1866.118387	0.996046
GO:0010876_lipid_localization	16	0	0.000000	0.000000	1836	1791.361613	1828.74	1866.118387	0.996046
GO:0016126_sterol_biosynthetic_process	16	0	0.000000	0.000000	1836	1791.361613	1828.74	1866.118387	0.996046
GO:0019722_calcium-mediated_signaling	16	0	0.000000	0.000000	1836	1791.361613	1828.74	1866.118387	0.996046
GO:0019751_polyol_metabolic_process	16	0	0.000000	0.000000	1836	1791.361613	1828.74	1866.118387	0.996046
GO:0019915_lipid_storage	16	0	0.000000	0.000000	1836	1791.361613	1828.74	1866.118387	0.996046
GO:0021522_spinal_cord_motor_neuron_differentiation	16	0	0.000000	0.000000	1836	1791.361613	1828.74	1866.118387	0.996046
GO:0021696_cerebellar_cortex_morphogenesis	16	0	0.000000	0.000000	1836	1791.361613	1828.74	1866.118387	0.996046
GO:0030890_positive_regulation_of_B_cell_proliferation	16	0	0.000000	0.000000	1836	1791.361613	1828.74	1866.118387	0.996046
GO:0031345_negative_regulation_of_cell_projection_organization	16	0	0.000000	0.000000	1836	1791.361613	1828.74	1866.118387	0.996046
GO:0031570_DNA_integrity_checkpoint	16	0	0.000000	0.000000	1836	1791.361613	1828.74	1866.118387	0.996046
GO:0031669_cellular_response_to_nutrient_levels	16	0	0.000000	0.000000	1836	1791.361613	1828.74	1866.118387	0.996046
GO:0032663_regulation_of_interleukin-2_production	16	0	0.000000	0.000000	1836	1791.361613	1828.74	1866.118387	0.996046
GO:0042311_vasodilation	16	0	0.000000	0.000000	1836	1791.361613	1828.74	1866.118387	0.996046
GO:0042594_response_to_starvation	16	0	0.000000	0.000000	1836	1791.361613	1828.74	1866.118387	0.996046
GO:0042596_fear_response	16	0	0.000000	0.000000	1836	1791.361613	1828.74	1866.118387	0.996046
GO:0043087_regulation_of_GTPase_activity	16	0	0.000000	0.000000	1836	1791.361613	1828.74	1866.118387	0.996046
GO:0043122_regulation_of_I-kappaB_kinase_NF-kappaB_cascade	16	0	0.000000	0.000000	1836	1791.361613	1828.74	1866.118387	0.996046
GO:0043367_CD4-positive__alpha_beta_T_cell_differentiation	16	0	0.000000	0.000000	1836	1791.361613	1828.74	1866.118387	0.996046
GO:0045104_intermediate_filament_cytoskeleton_organization	16	0	0.000000	0.000000	1836	1791.361613	1828.74	1866.118387	0.996046
GO:0046148_pigment_biosynthetic_process	16	0	0.000000	0.000000	1836	1791.361613	1828.74	1866.118387	0.996046
GO:0046364_monosaccharide_biosynthetic_process	16	0	0.000000	0.000000	1836	1791.361613	1828.74	1866.118387	0.996046
GO:0046467_membrane_lipid_biosynthetic_process	16	0	0.000000	0.000000	1836	1791.361613	1828.74	1866.118387	0.996046
GO:0046633_alpha-beta_T_cell_proliferation	16	0	0.000000	0.000000	1836	1791.361613	1828.74	1866.118387	0.996046
GO:0046700_heterocycle_catabolic_process	16	0	0.000000	0.000000	1836	1791.361613	1828.74	1866.118387	0.996046
GO:0048015_phosphoinositide-mediated_signaling	16	0	0.000000	0.000000	1836	1791.361613	1828.74	1866.118387	0.996046
GO:0048286_lung_alveolus_development	16	0	0.000000	0.000000	1836	1791.361613	1828.74	1866.118387	0.996046
GO:0048483_autonomic_nervous_system_development	16	0	0.000000	0.000000	1836	1791.361613	1828.74	1866.118387	0.996046
GO:0050974_detection_of_mechanical_stimulus_involved_in_sensory_perception	16	0	0.000000	0.000000	1836	1791.361613	1828.74	1866.118387	0.996046
GO:0051048_negative_regulation_of_secretion	16	0	0.000000	0.000000	1836	1791.361613	1828.74	1866.118387	0.996046
GO:0051937_catecholamine_transport	16	0	0.000000	0.000000	1836	1791.361613	1828.74	1866.118387	0.996046
GO:0055007_cardiac_muscle_cell_differentiation	16	0	0.000000	0.000000	1836	1791.361613	1828.74	1866.118387	0.996046
GO:0060193_positive_regulation_of_lipase_activity	16	0	0.000000	0.000000	1836	1791.361613	1828.74	1866.118387	0.996046
GO:0060713_labyrinthine_layer_morphogenesis	16	0	0.000000	0.000000	1836	1791.361613	1828.74	1866.118387	0.996046
GO:0001503_ossification	88	0	0.000000	0.000000	1838	1793.533112	1830.52	1867.506888	0.995930
GO:0048754_branching_morphogenesis_of_a_tube	88	0	0.000000	0.000000	1838	1793.533112	1830.52	1867.506888	0.995930
GO:0002791_regulation_of_peptide_secretion	17	0	0.000000	0.000000	1878	1836.990023	1872.93	1908.869977	0.997300
GO:0006261_DNA-dependent_DNA_replication	17	0	0.000000	0.000000	1878	1836.990023	1872.93	1908.869977	0.997300
GO:0006323_DNA_packaging	17	0	0.000000	0.000000	1878	1836.990023	1872.93	1908.869977	0.997300
GO:0006767_water-soluble_vitamin_metabolic_process	17	0	0.000000	0.000000	1878	1836.990023	1872.93	1908.869977	0.997300
GO:0006813_potassium_ion_transport	17	0	0.000000	0.000000	1878	1836.990023	1872.93	1908.869977	0.997300
GO:0009408_response_to_heat	17	0	0.000000	0.000000	1878	1836.990023	1872.93	1908.869977	0.997300
GO:0010035_response_to_inorganic_substance	17	0	0.000000	0.000000	1878	1836.990023	1872.93	1908.869977	0.997300
GO:0010517_regulation_of_phospholipase_activity	17	0	0.000000	0.000000	1878	1836.990023	1872.93	1908.869977	0.997300
GO:0010565_regulation_of_cellular_ketone_metabolic_process	17	0	0.000000	0.000000	1878	1836.990023	1872.93	1908.869977	0.997300
GO:0010741_negative_regulation_of_protein_kinase_cascade	17	0	0.000000	0.000000	1878	1836.990023	1872.93	1908.869977	0.997300
GO:0015807_L-amino_acid_transport	17	0	0.000000	0.000000	1878	1836.990023	1872.93	1908.869977	0.997300
GO:0016052_carbohydrate_catabolic_process	17	0	0.000000	0.000000	1878	1836.990023	1872.93	1908.869977	0.997300
GO:0019395_fatty_acid_oxidation	17	0	0.000000	0.000000	1878	1836.990023	1872.93	1908.869977	0.997300
GO:0021545_cranial_nerve_development	17	0	0.000000	0.000000	1878	1836.990023	1872.93	1908.869977	0.997300
GO:0022029_telencephalon_cell_migration	17	0	0.000000	0.000000	1878	1836.990023	1872.93	1908.869977	0.997300
GO:0030101_natural_killer_cell_activation	17	0	0.000000	0.000000	1878	1836.990023	1872.93	1908.869977	0.997300
GO:0030317_sperm_motility	17	0	0.000000	0.000000	1878	1836.990023	1872.93	1908.869977	0.997300
GO:0034440_lipid_oxidation	17	0	0.000000	0.000000	1878	1836.990023	1872.93	1908.869977	0.997300
GO:0034470_ncRNA_processing	17	0	0.000000	0.000000	1878	1836.990023	1872.93	1908.869977	0.997300
GO:0035115_embryonic_forelimb_morphogenesis	17	0	0.000000	0.000000	1878	1836.990023	1872.93	1908.869977	0.997300
GO:0042254_ribosome_biogenesis	17	0	0.000000	0.000000	1878	1836.990023	1872.93	1908.869977	0.997300
GO:0042384_cilium_assembly	17	0	0.000000	0.000000	1878	1836.990023	1872.93	1908.869977	0.997300
GO:0042417_dopamine_metabolic_process	17	0	0.000000	0.000000	1878	1836.990023	1872.93	1908.869977	0.997300
GO:0042440_pigment_metabolic_process	17	0	0.000000	0.000000	1878	1836.990023	1872.93	1908.869977	0.997300
GO:0043407_negative_regulation_of_MAP_kinase_activity	17	0	0.000000	0.000000	1878	1836.990023	1872.93	1908.869977	0.997300
GO:0045333_cellular_respiration	17	0	0.000000	0.000000	1878	1836.990023	1872.93	1908.869977	0.997300
GO:0045667_regulation_of_osteoblast_differentiation	17	0	0.000000	0.000000	1878	1836.990023	1872.93	1908.869977	0.997300
GO:0045670_regulation_of_osteoclast_differentiation	17	0	0.000000	0.000000	1878	1836.990023	1872.93	1908.869977	0.997300
GO:0045786_negative_regulation_of_cell_cycle	17	0	0.000000	0.000000	1878	1836.990023	1872.93	1908.869977	0.997300
GO:0046637_regulation_of_alpha-beta_T_cell_differentiation	17	0	0.000000	0.000000	1878	1836.990023	1872.93	1908.869977	0.997300
GO:0048168_regulation_of_neuronal_synaptic_plasticity	17	0	0.000000	0.000000	1878	1836.990023	1872.93	1908.869977	0.997300
GO:0048265_response_to_pain	17	0	0.000000	0.000000	1878	1836.990023	1872.93	1908.869977	0.997300
GO:0050708_regulation_of_protein_secretion	17	0	0.000000	0.000000	1878	1836.990023	1872.93	1908.869977	0.997300
GO:0051091_positive_regulation_of_transcription_factor_activity	17	0	0.000000	0.000000	1878	1836.990023	1872.93	1908.869977	0.997300
GO:0051605_protein_maturation_by_peptide_bond_cleavage	17	0	0.000000	0.000000	1878	1836.990023	1872.93	1908.869977	0.997300
GO:0055001_muscle_cell_development	17	0	0.000000	0.000000	1878	1836.990023	1872.93	1908.869977	0.997300
GO:0055067_monovalent_inorganic_cation_homeostasis	17	0	0.000000	0.000000	1878	1836.990023	1872.93	1908.869977	0.997300
GO:0055072_iron_ion_homeostasis	17	0	0.000000	0.000000	1878	1836.990023	1872.93	1908.869977	0.997300
GO:0060350_endochondral_bone_morphogenesis	17	0	0.000000	0.000000	1878	1836.990023	1872.93	1908.869977	0.997300
GO:0090047_positive_regulation_of_transcription_regulator_activity	17	0	0.000000	0.000000	1878	1836.990023	1872.93	1908.869977	0.997300
GO:0015837_amine_transport	66	0	0.000000	0.000000	1881	1841.882362	1877.5	1913.117638	0.998139
GO:0045860_positive_regulation_of_protein_kinase_activity	66	0	0.000000	0.000000	1881	1841.882362	1877.5	1913.117638	0.998139
GO:0051402_neuron_apoptosis	66	0	0.000000	0.000000	1881	1841.882362	1877.5	1913.117638	0.998139
GO:0009952_anterior_posterior_pattern_formation	133	0	0.000000	0.000000	1882	1842.985661	1878.48	1913.974339	0.998130
GO:0007611_learning_or_memory	70	0	0.000000	0.000000	1885	1846.923958	1881.88	1916.836042	0.998345
GO:0008406_gonad_development	70	0	0.000000	0.000000	1885	1846.923958	1881.88	1916.836042	0.998345
GO:0009617_response_to_bacterium	70	0	0.000000	0.000000	1885	1846.923958	1881.88	1916.836042	0.998345
GO:0031644_regulation_of_neurological_system_process	64	0	0.000000	0.000000	1887	1851.297752	1885.68	1920.062248	0.999300
GO:0070663_regulation_of_leukocyte_proliferation	64	0	0.000000	0.000000	1887	1851.297752	1885.68	1920.062248	0.999300
GO:0001707_mesoderm_formation	32	0	0.000000	0.000000	1901	1864.333428	1898.21	1932.086572	0.998532
GO:0002274_myeloid_leukocyte_activation	32	0	0.000000	0.000000	1901	1864.333428	1898.21	1932.086572	0.998532
GO:0006638_neutral_lipid_metabolic_process	32	0	0.000000	0.000000	1901	1864.333428	1898.21	1932.086572	0.998532
GO:0006662_glycerol_ether_metabolic_process	32	0	0.000000	0.000000	1901	1864.333428	1898.21	1932.086572	0.998532
GO:0006937_regulation_of_muscle_contraction	32	0	0.000000	0.000000	1901	1864.333428	1898.21	1932.086572	0.998532
GO:0007249_I-kappaB_kinase_NF-kappaB_cascade	32	0	0.000000	0.000000	1901	1864.333428	1898.21	1932.086572	0.998532
GO:0007272_ensheathment_of_neurons	32	0	0.000000	0.000000	1901	1864.333428	1898.21	1932.086572	0.998532
GO:0008366_axon_ensheathment	32	0	0.000000	0.000000	1901	1864.333428	1898.21	1932.086572	0.998532
GO:0042102_positive_regulation_of_T_cell_proliferation	32	0	0.000000	0.000000	1901	1864.333428	1898.21	1932.086572	0.998532
GO:0048332_mesoderm_morphogenesis	32	0	0.000000	0.000000	1901	1864.333428	1898.21	1932.086572	0.998532
GO:0050768_negative_regulation_of_neurogenesis	32	0	0.000000	0.000000	1901	1864.333428	1898.21	1932.086572	0.998532
GO:0050770_regulation_of_axonogenesis	32	0	0.000000	0.000000	1901	1864.333428	1898.21	1932.086572	0.998532
GO:0050885_neuromuscular_process_controlling_balance	32	0	0.000000	0.000000	1901	1864.333428	1898.21	1932.086572	0.998532
GO:0051259_protein_oligomerization	32	0	0.000000	0.000000	1901	1864.333428	1898.21	1932.086572	0.998532
GO:0009123_nucleoside_monophosphate_metabolic_process	60	0	0.000000	0.000000	1902	1865.104854	1898.85	1932.595146	0.998344
GO:0007005_mitochondrion_organization	61	0	0.000000	0.000000	1905	1868.822454	1902.2	1935.577546	0.998530
GO:0009991_response_to_extracellular_stimulus	61	0	0.000000	0.000000	1905	1868.822454	1902.2	1935.577546	0.998530
GO:0051969_regulation_of_transmission_of_nerve_impulse	61	0	0.000000	0.000000	1905	1868.822454	1902.2	1935.577546	0.998530
GO:0001934_positive_regulation_of_protein_amino_acid_phosphorylation	29	0	0.000000	0.000000	1922	1888.528999	1920.83	1953.131001	0.999391
GO:0006417_regulation_of_translation	29	0	0.000000	0.000000	1922	1888.528999	1920.83	1953.131001	0.999391
GO:0006641_triglyceride_metabolic_process	29	0	0.000000	0.000000	1922	1888.528999	1920.83	1953.131001	0.999391
GO:0006909_phagocytosis	29	0	0.000000	0.000000	1922	1888.528999	1920.83	1953.131001	0.999391
GO:0007190_activation_of_adenylate_cyclase_activity	29	0	0.000000	0.000000	1922	1888.528999	1920.83	1953.131001	0.999391
GO:0010564_regulation_of_cell_cycle_process	29	0	0.000000	0.000000	1922	1888.528999	1920.83	1953.131001	0.999391
GO:0016447_somatic_recombination_of_immunoglobulin_gene_segments	29	0	0.000000	0.000000	1922	1888.528999	1920.83	1953.131001	0.999391
GO:0021761_limbic_system_development	29	0	0.000000	0.000000	1922	1888.528999	1920.83	1953.131001	0.999391
GO:0042176_regulation_of_protein_catabolic_process	29	0	0.000000	0.000000	1922	1888.528999	1920.83	1953.131001	0.999391
GO:0042490_mechanoreceptor_differentiation	29	0	0.000000	0.000000	1922	1888.528999	1920.83	1953.131001	0.999391
GO:0042770_DNA_damage_response__signal_transduction	29	0	0.000000	0.000000	1922	1888.528999	1920.83	1953.131001	0.999391
GO:0044087_regulation_of_cellular_component_biogenesis	29	0	0.000000	0.000000	1922	1888.528999	1920.83	1953.131001	0.999391
GO:0044270_nitrogen_compound_catabolic_process	29	0	0.000000	0.000000	1922	1888.528999	1920.83	1953.131001	0.999391
GO:0045621_positive_regulation_of_lymphocyte_differentiation	29	0	0.000000	0.000000	1922	1888.528999	1920.83	1953.131001	0.999391
GO:0046634_regulation_of_alpha-beta_T_cell_activation	29	0	0.000000	0.000000	1922	1888.528999	1920.83	1953.131001	0.999391
GO:0048066_pigmentation_during_development	29	0	0.000000	0.000000	1922	1888.528999	1920.83	1953.131001	0.999391
GO:0060041_retina_development_in_camera-type_eye	29	0	0.000000	0.000000	1922	1888.528999	1920.83	1953.131001	0.999391
GO:0001763_morphogenesis_of_a_branching_structure	125	0	0.000000	0.000000	1924	1889.609150	1921.77	1953.930850	0.998841
GO:0043062_extracellular_structure_organization	125	0	0.000000	0.000000	1924	1889.609150	1921.77	1953.930850	0.998841
GO:0000079_regulation_of_cyclin-dependent_protein_kinase_activity	7	0	0.000000	0.000000	2104	2066.478102	2096.21	2125.941898	0.996298
GO:0000188_inactivation_of_MAPK_activity	7	0	0.000000	0.000000	2104	2066.478102	2096.21	2125.941898	0.996298
GO:0001504_neurotransmitter_uptake	7	0	0.000000	0.000000	2104	2066.478102	2096.21	2125.941898	0.996298
GO:0001556_oocyte_maturation	7	0	0.000000	0.000000	2104	2066.478102	2096.21	2125.941898	0.996298
GO:0001573_ganglioside_metabolic_process	7	0	0.000000	0.000000	2104	2066.478102	2096.21	2125.941898	0.996298
GO:0001736_establishment_of_planar_polarity	7	0	0.000000	0.000000	2104	2066.478102	2096.21	2125.941898	0.996298
GO:0001936_regulation_of_endothelial_cell_proliferation	7	0	0.000000	0.000000	2104	2066.478102	2096.21	2125.941898	0.996298
GO:0001967_suckling_behavior	7	0	0.000000	0.000000	2104	2066.478102	2096.21	2125.941898	0.996298
GO:0002011_morphogenesis_of_an_epithelial_sheet	7	0	0.000000	0.000000	2104	2066.478102	2096.21	2125.941898	0.996298
GO:0002052_positive_regulation_of_neuroblast_proliferation	7	0	0.000000	0.000000	2104	2066.478102	2096.21	2125.941898	0.996298
GO:0002063_chondrocyte_development	7	0	0.000000	0.000000	2104	2066.478102	2096.21	2125.941898	0.996298
GO:0002067_glandular_epithelial_cell_differentiation	7	0	0.000000	0.000000	2104	2066.478102	2096.21	2125.941898	0.996298
GO:0002076_osteoblast_development	7	0	0.000000	0.000000	2104	2066.478102	2096.21	2125.941898	0.996298
GO:0002087_regulation_of_respiratory_gaseous_exchange_by_neurological_system_process	7	0	0.000000	0.000000	2104	2066.478102	2096.21	2125.941898	0.996298
GO:0002093_auditory_receptor_cell_morphogenesis	7	0	0.000000	0.000000	2104	2066.478102	2096.21	2125.941898	0.996298
GO:0002224_toll-like_receptor_signaling_pathway	7	0	0.000000	0.000000	2104	2066.478102	2096.21	2125.941898	0.996298
GO:0002455_humoral_immune_response_mediated_by_circulating_immunoglobulin	7	0	0.000000	0.000000	2104	2066.478102	2096.21	2125.941898	0.996298
GO:0002643_regulation_of_tolerance_induction	7	0	0.000000	0.000000	2104	2066.478102	2096.21	2125.941898	0.996298
GO:0002645_positive_regulation_of_tolerance_induction	7	0	0.000000	0.000000	2104	2066.478102	2096.21	2125.941898	0.996298
GO:0002714_positive_regulation_of_B_cell_mediated_immunity	7	0	0.000000	0.000000	2104	2066.478102	2096.21	2125.941898	0.996298
GO:0002792_negative_regulation_of_peptide_secretion	7	0	0.000000	0.000000	2104	2066.478102	2096.21	2125.941898	0.996298
GO:0002793_positive_regulation_of_peptide_secretion	7	0	0.000000	0.000000	2104	2066.478102	2096.21	2125.941898	0.996298
GO:0002828_regulation_of_T-helper_2_type_immune_response	7	0	0.000000	0.000000	2104	2066.478102	2096.21	2125.941898	0.996298
GO:0002863_positive_regulation_of_inflammatory_response_to_antigenic_stimulus	7	0	0.000000	0.000000	2104	2066.478102	2096.21	2125.941898	0.996298
GO:0002891_positive_regulation_of_immunoglobulin_mediated_immune_response	7	0	0.000000	0.000000	2104	2066.478102	2096.21	2125.941898	0.996298
GO:0003084_positive_regulation_of_systemic_arterial_blood_pressure	7	0	0.000000	0.000000	2104	2066.478102	2096.21	2125.941898	0.996298
GO:0003085_negative_regulation_of_systemic_arterial_blood_pressure	7	0	0.000000	0.000000	2104	2066.478102	2096.21	2125.941898	0.996298
GO:0006014_D-ribose_metabolic_process	7	0	0.000000	0.000000	2104	2066.478102	2096.21	2125.941898	0.996298
GO:0006041_glucosamine_metabolic_process	7	0	0.000000	0.000000	2104	2066.478102	2096.21	2125.941898	0.996298
GO:0006044_N-acetylglucosamine_metabolic_process	7	0	0.000000	0.000000	2104	2066.478102	2096.21	2125.941898	0.996298
GO:0006096_glycolysis	7	0	0.000000	0.000000	2104	2066.478102	2096.21	2125.941898	0.996298
GO:0006119_oxidative_phosphorylation	7	0	0.000000	0.000000	2104	2066.478102	2096.21	2125.941898	0.996298
GO:0006275_regulation_of_DNA_replication	7	0	0.000000	0.000000	2104	2066.478102	2096.21	2125.941898	0.996298
GO:0006298_mismatch_repair	7	0	0.000000	0.000000	2104	2066.478102	2096.21	2125.941898	0.996298
GO:0006352_transcription_initiation	7	0	0.000000	0.000000	2104	2066.478102	2096.21	2125.941898	0.996298
GO:0006401_RNA_catabolic_process	7	0	0.000000	0.000000	2104	2066.478102	2096.21	2125.941898	0.996298
GO:0006406_mRNA_export_from_nucleus	7	0	0.000000	0.000000	2104	2066.478102	2096.21	2125.941898	0.996298
GO:0006505_GPI_anchor_metabolic_process	7	0	0.000000	0.000000	2104	2066.478102	2096.21	2125.941898	0.996298
GO:0006516_glycoprotein_catabolic_process	7	0	0.000000	0.000000	2104	2066.478102	2096.21	2125.941898	0.996298
GO:0006612_protein_targeting_to_membrane	7	0	0.000000	0.000000	2104	2066.478102	2096.21	2125.941898	0.996298
GO:0006769_nicotinamide_metabolic_process	7	0	0.000000	0.000000	2104	2066.478102	2096.21	2125.941898	0.996298
GO:0006783_heme_biosynthetic_process	7	0	0.000000	0.000000	2104	2066.478102	2096.21	2125.941898	0.996298
GO:0006818_hydrogen_transport	7	0	0.000000	0.000000	2104	2066.478102	2096.21	2125.941898	0.996298
GO:0006878_cellular_copper_ion_homeostasis	7	0	0.000000	0.000000	2104	2066.478102	2096.21	2125.941898	0.996298
GO:0006884_cell_volume_homeostasis	7	0	0.000000	0.000000	2104	2066.478102	2096.21	2125.941898	0.996298
GO:0006949_syncytium_formation	7	0	0.000000	0.000000	2104	2066.478102	2096.21	2125.941898	0.996298
GO:0007019_microtubule_depolymerization	7	0	0.000000	0.000000	2104	2066.478102	2096.21	2125.941898	0.996298
GO:0007026_negative_regulation_of_microtubule_depolymerization	7	0	0.000000	0.000000	2104	2066.478102	2096.21	2125.941898	0.996298
GO:0007034_vacuolar_transport	7	0	0.000000	0.000000	2104	2066.478102	2096.21	2125.941898	0.996298
GO:0007062_sister_chromatid_cohesion	7	0	0.000000	0.000000	2104	2066.478102	2096.21	2125.941898	0.996298
GO:0007130_synaptonemal_complex_assembly	7	0	0.000000	0.000000	2104	2066.478102	2096.21	2125.941898	0.996298
GO:0007164_establishment_of_tissue_polarity	7	0	0.000000	0.000000	2104	2066.478102	2096.21	2125.941898	0.996298
GO:0007191_activation_of_adenylate_cyclase_activity_by_dopamine_receptor_signaling_pathway	7	0	0.000000	0.000000	2104	2066.478102	2096.21	2125.941898	0.996298
GO:0007271_synaptic_transmission__cholinergic	7	0	0.000000	0.000000	2104	2066.478102	2096.21	2125.941898	0.996298
GO:0007440_foregut_morphogenesis	7	0	0.000000	0.000000	2104	2066.478102	2096.21	2125.941898	0.996298
GO:0007616_long-term_memory	7	0	0.000000	0.000000	2104	2066.478102	2096.21	2125.941898	0.996298
GO:0008033_tRNA_processing	7	0	0.000000	0.000000	2104	2066.478102	2096.21	2125.941898	0.996298
GO:0008299_isoprenoid_biosynthetic_process	7	0	0.000000	0.000000	2104	2066.478102	2096.21	2125.941898	0.996298
GO:0008340_determination_of_adult_lifespan	7	0	0.000000	0.000000	2104	2066.478102	2096.21	2125.941898	0.996298
GO:0009150_purine_ribonucleotide_metabolic_process	7	0	0.000000	0.000000	2104	2066.478102	2096.21	2125.941898	0.996298
GO:0009200_deoxyribonucleoside_triphosphate_metabolic_process	7	0	0.000000	0.000000	2104	2066.478102	2096.21	2125.941898	0.996298
GO:0009259_ribonucleotide_metabolic_process	7	0	0.000000	0.000000	2104	2066.478102	2096.21	2125.941898	0.996298
GO:0009311_oligosaccharide_metabolic_process	7	0	0.000000	0.000000	2104	2066.478102	2096.21	2125.941898	0.996298
GO:0009394_2'-deoxyribonucleotide_metabolic_process	7	0	0.000000	0.000000	2104	2066.478102	2096.21	2125.941898	0.996298
GO:0009820_alkaloid_metabolic_process	7	0	0.000000	0.000000	2104	2066.478102	2096.21	2125.941898	0.996298
GO:0010469_regulation_of_receptor_activity	7	0	0.000000	0.000000	2104	2066.478102	2096.21	2125.941898	0.996298
GO:0010948_negative_regulation_of_cell_cycle_process	7	0	0.000000	0.000000	2104	2066.478102	2096.21	2125.941898	0.996298
GO:0014047_glutamate_secretion	7	0	0.000000	0.000000	2104	2066.478102	2096.21	2125.941898	0.996298
GO:0014066_regulation_of_phosphoinositide_3-kinase_cascade	7	0	0.000000	0.000000	2104	2066.478102	2096.21	2125.941898	0.996298
GO:0014821_phasic_smooth_muscle_contraction	7	0	0.000000	0.000000	2104	2066.478102	2096.21	2125.941898	0.996298
GO:0015697_quaternary_ammonium_group_transport	7	0	0.000000	0.000000	2104	2066.478102	2096.21	2125.941898	0.996298
GO:0015813_L-glutamate_transport	7	0	0.000000	0.000000	2104	2066.478102	2096.21	2125.941898	0.996298
GO:0015908_fatty_acid_transport	7	0	0.000000	0.000000	2104	2066.478102	2096.21	2125.941898	0.996298
GO:0015914_phospholipid_transport	7	0	0.000000	0.000000	2104	2066.478102	2096.21	2125.941898	0.996298
GO:0015992_proton_transport	7	0	0.000000	0.000000	2104	2066.478102	2096.21	2125.941898	0.996298
GO:0016339_calcium-dependent_cell-cell_adhesion	7	0	0.000000	0.000000	2104	2066.478102	2096.21	2125.941898	0.996298
GO:0016575_histone_deacetylation	7	0	0.000000	0.000000	2104	2066.478102	2096.21	2125.941898	0.996298
GO:0019362_pyridine_nucleotide_metabolic_process	7	0	0.000000	0.000000	2104	2066.478102	2096.21	2125.941898	0.996298
GO:0019692_deoxyribose_phosphate_metabolic_process	7	0	0.000000	0.000000	2104	2066.478102	2096.21	2125.941898	0.996298
GO:0019800_peptide_cross-linking_via_chondroitin_4-sulfate_glycosaminoglycan	7	0	0.000000	0.000000	2104	2066.478102	2096.21	2125.941898	0.996298
GO:0020027_hemoglobin_metabolic_process	7	0	0.000000	0.000000	2104	2066.478102	2096.21	2125.941898	0.996298
GO:0021514_ventral_spinal_cord_interneuron_differentiation	7	0	0.000000	0.000000	2104	2066.478102	2096.21	2125.941898	0.996298
GO:0021516_dorsal_spinal_cord_development	7	0	0.000000	0.000000	2104	2066.478102	2096.21	2125.941898	0.996298
GO:0021520_spinal_cord_motor_neuron_cell_fate_specification	7	0	0.000000	0.000000	2104	2066.478102	2096.21	2125.941898	0.996298
GO:0021521_ventral_spinal_cord_interneuron_specification	7	0	0.000000	0.000000	2104	2066.478102	2096.21	2125.941898	0.996298
GO:0021546_rhombomere_development	7	0	0.000000	0.000000	2104	2066.478102	2096.21	2125.941898	0.996298
GO:0021756_striatum_development	7	0	0.000000	0.000000	2104	2066.478102	2096.21	2125.941898	0.996298
GO:0021884_forebrain_neuron_development	7	0	0.000000	0.000000	2104	2066.478102	2096.21	2125.941898	0.996298
GO:0021903_rostrocaudal_neural_tube_patterning	7	0	0.000000	0.000000	2104	2066.478102	2096.21	2125.941898	0.996298
GO:0021984_adenohypophysis_development	7	0	0.000000	0.000000	2104	2066.478102	2096.21	2125.941898	0.996298
GO:0022407_regulation_of_cell-cell_adhesion	7	0	0.000000	0.000000	2104	2066.478102	2096.21	2125.941898	0.996298
GO:0022618_ribonucleoprotein_complex_assembly	7	0	0.000000	0.000000	2104	2066.478102	2096.21	2125.941898	0.996298
GO:0030104_water_homeostasis	7	0	0.000000	0.000000	2104	2066.478102	2096.21	2125.941898	0.996298
GO:0030201_heparan_sulfate_proteoglycan_metabolic_process	7	0	0.000000	0.000000	2104	2066.478102	2096.21	2125.941898	0.996298
GO:0030432_peristalsis	7	0	0.000000	0.000000	2104	2066.478102	2096.21	2125.941898	0.996298
GO:0030517_negative_regulation_of_axon_extension	7	0	0.000000	0.000000	2104	2066.478102	2096.21	2125.941898	0.996298
GO:0030520_estrogen_receptor_signaling_pathway	7	0	0.000000	0.000000	2104	2066.478102	2096.21	2125.941898	0.996298
GO:0030521_androgen_receptor_signaling_pathway	7	0	0.000000	0.000000	2104	2066.478102	2096.21	2125.941898	0.996298
GO:0030903_notochord_development	7	0	0.000000	0.000000	2104	2066.478102	2096.21	2125.941898	0.996298
GO:0031017_exocrine_pancreas_development	7	0	0.000000	0.000000	2104	2066.478102	2096.21	2125.941898	0.996298
GO:0031114_regulation_of_microtubule_depolymerization	7	0	0.000000	0.000000	2104	2066.478102	2096.21	2125.941898	0.996298
GO:0031124_mRNA_3'-end_processing	7	0	0.000000	0.000000	2104	2066.478102	2096.21	2125.941898	0.996298
GO:0031497_chromatin_assembly	7	0	0.000000	0.000000	2104	2066.478102	2096.21	2125.941898	0.996298
GO:0032104_regulation_of_response_to_extracellular_stimulus	7	0	0.000000	0.000000	2104	2066.478102	2096.21	2125.941898	0.996298
GO:0032107_regulation_of_response_to_nutrient_levels	7	0	0.000000	0.000000	2104	2066.478102	2096.21	2125.941898	0.996298
GO:0032228_regulation_of_synaptic_transmission__GABAergic	7	0	0.000000	0.000000	2104	2066.478102	2096.21	2125.941898	0.996298
GO:0032319_regulation_of_Rho_GTPase_activity	7	0	0.000000	0.000000	2104	2066.478102	2096.21	2125.941898	0.996298
GO:0032387_negative_regulation_of_intracellular_transport	7	0	0.000000	0.000000	2104	2066.478102	2096.21	2125.941898	0.996298
GO:0032507_maintenance_of_protein_location_in_cell	7	0	0.000000	0.000000	2104	2066.478102	2096.21	2125.941898	0.996298
GO:0033032_regulation_of_myeloid_cell_apoptosis	7	0	0.000000	0.000000	2104	2066.478102	2096.21	2125.941898	0.996298
GO:0033057_reproductive_behavior_in_a_multicellular_organism	7	0	0.000000	0.000000	2104	2066.478102	2096.21	2125.941898	0.996298
GO:0034599_cellular_response_to_oxidative_stress	7	0	0.000000	0.000000	2104	2066.478102	2096.21	2125.941898	0.996298
GO:0042033_chemokine_biosynthetic_process	7	0	0.000000	0.000000	2104	2066.478102	2096.21	2125.941898	0.996298
GO:0042133_neurotransmitter_metabolic_process	7	0	0.000000	0.000000	2104	2066.478102	2096.21	2125.941898	0.996298
GO:0042168_heme_metabolic_process	7	0	0.000000	0.000000	2104	2066.478102	2096.21	2125.941898	0.996298
GO:0042415_norepinephrine_metabolic_process	7	0	0.000000	0.000000	2104	2066.478102	2096.21	2125.941898	0.996298
GO:0042438_melanin_biosynthetic_process	7	0	0.000000	0.000000	2104	2066.478102	2096.21	2125.941898	0.996298
GO:0042503_tyrosine_phosphorylation_of_Stat3_protein	7	0	0.000000	0.000000	2104	2066.478102	2096.21	2125.941898	0.996298
GO:0042572_retinol_metabolic_process	7	0	0.000000	0.000000	2104	2066.478102	2096.21	2125.941898	0.996298
GO:0043353_enucleate_erythrocyte_differentiation	7	0	0.000000	0.000000	2104	2066.478102	2096.21	2125.941898	0.996298
GO:0043372_positive_regulation_of_CD4-positive__alpha_beta_T_cell_differentiation	7	0	0.000000	0.000000	2104	2066.478102	2096.21	2125.941898	0.996298
GO:0043449_cellular_alkene_metabolic_process	7	0	0.000000	0.000000	2104	2066.478102	2096.21	2125.941898	0.996298
GO:0043507_positive_regulation_of_JUN_kinase_activity	7	0	0.000000	0.000000	2104	2066.478102	2096.21	2125.941898	0.996298
GO:0043567_regulation_of_insulin-like_growth_factor_receptor_signaling_pathway	7	0	0.000000	0.000000	2104	2066.478102	2096.21	2125.941898	0.996298
GO:0043584_nose_development	7	0	0.000000	0.000000	2104	2066.478102	2096.21	2125.941898	0.996298
GO:0044065_regulation_of_respiratory_system_process	7	0	0.000000	0.000000	2104	2066.478102	2096.21	2125.941898	0.996298
GO:0044275_cellular_carbohydrate_catabolic_process	7	0	0.000000	0.000000	2104	2066.478102	2096.21	2125.941898	0.996298
GO:0045059_positive_thymic_T_cell_selection	7	0	0.000000	0.000000	2104	2066.478102	2096.21	2125.941898	0.996298
GO:0045073_regulation_of_chemokine_biosynthetic_process	7	0	0.000000	0.000000	2104	2066.478102	2096.21	2125.941898	0.996298
GO:0045581_negative_regulation_of_T_cell_differentiation	7	0	0.000000	0.000000	2104	2066.478102	2096.21	2125.941898	0.996298
GO:0045599_negative_regulation_of_fat_cell_differentiation	7	0	0.000000	0.000000	2104	2066.478102	2096.21	2125.941898	0.996298
GO:0045604_regulation_of_epidermal_cell_differentiation	7	0	0.000000	0.000000	2104	2066.478102	2096.21	2125.941898	0.996298
GO:0045668_negative_regulation_of_osteoblast_differentiation	7	0	0.000000	0.000000	2104	2066.478102	2096.21	2125.941898	0.996298
GO:0045823_positive_regulation_of_heart_contraction	7	0	0.000000	0.000000	2104	2066.478102	2096.21	2125.941898	0.996298
GO:0045840_positive_regulation_of_mitosis	7	0	0.000000	0.000000	2104	2066.478102	2096.21	2125.941898	0.996298
GO:0045862_positive_regulation_of_proteolysis	7	0	0.000000	0.000000	2104	2066.478102	2096.21	2125.941898	0.996298
GO:0045879_negative_regulation_of_smoothened_signaling_pathway	7	0	0.000000	0.000000	2104	2066.478102	2096.21	2125.941898	0.996298
GO:0045880_positive_regulation_of_smoothened_signaling_pathway	7	0	0.000000	0.000000	2104	2066.478102	2096.21	2125.941898	0.996298
GO:0045986_negative_regulation_of_smooth_muscle_contraction	7	0	0.000000	0.000000	2104	2066.478102	2096.21	2125.941898	0.996298
GO:0046496_nicotinamide_nucleotide_metabolic_process	7	0	0.000000	0.000000	2104	2066.478102	2096.21	2125.941898	0.996298
GO:0046504_glycerol_ether_biosynthetic_process	7	0	0.000000	0.000000	2104	2066.478102	2096.21	2125.941898	0.996298
GO:0046513_ceramide_biosynthetic_process	7	0	0.000000	0.000000	2104	2066.478102	2096.21	2125.941898	0.996298
GO:0046520_sphingoid_biosynthetic_process	7	0	0.000000	0.000000	2104	2066.478102	2096.21	2125.941898	0.996298
GO:0046543_development_of_secondary_female_sexual_characteristics	7	0	0.000000	0.000000	2104	2066.478102	2096.21	2125.941898	0.996298
GO:0046622_positive_regulation_of_organ_growth	7	0	0.000000	0.000000	2104	2066.478102	2096.21	2125.941898	0.996298
GO:0046626_regulation_of_insulin_receptor_signaling_pathway	7	0	0.000000	0.000000	2104	2066.478102	2096.21	2125.941898	0.996298
GO:0046676_negative_regulation_of_insulin_secretion	7	0	0.000000	0.000000	2104	2066.478102	2096.21	2125.941898	0.996298
GO:0046677_response_to_antibiotic	7	0	0.000000	0.000000	2104	2066.478102	2096.21	2125.941898	0.996298
GO:0046823_negative_regulation_of_nucleocytoplasmic_transport	7	0	0.000000	0.000000	2104	2066.478102	2096.21	2125.941898	0.996298
GO:0046824_positive_regulation_of_nucleocytoplasmic_transport	7	0	0.000000	0.000000	2104	2066.478102	2096.21	2125.941898	0.996298
GO:0046847_filopodium_assembly	7	0	0.000000	0.000000	2104	2066.478102	2096.21	2125.941898	0.996298
GO:0048148_behavioral_response_to_cocaine	7	0	0.000000	0.000000	2104	2066.478102	2096.21	2125.941898	0.996298
GO:0048304_positive_regulation_of_isotype_switching_to_IgG_isotypes	7	0	0.000000	0.000000	2104	2066.478102	2096.21	2125.941898	0.996298
GO:0048486_parasympathetic_nervous_system_development	7	0	0.000000	0.000000	2104	2066.478102	2096.21	2125.941898	0.996298
GO:0048537_mucosal-associated_lymphoid_tissue_development	7	0	0.000000	0.000000	2104	2066.478102	2096.21	2125.941898	0.996298
GO:0048753_pigment_granule_organization	7	0	0.000000	0.000000	2104	2066.478102	2096.21	2125.941898	0.996298
GO:0048814_regulation_of_dendrite_morphogenesis	7	0	0.000000	0.000000	2104	2066.478102	2096.21	2125.941898	0.996298
GO:0048857_neural_nucleus_development	7	0	0.000000	0.000000	2104	2066.478102	2096.21	2125.941898	0.996298
GO:0050755_chemokine_metabolic_process	7	0	0.000000	0.000000	2104	2066.478102	2096.21	2125.941898	0.996298
GO:0050773_regulation_of_dendrite_development	7	0	0.000000	0.000000	2104	2066.478102	2096.21	2125.941898	0.996298
GO:0051028_mRNA_transport	7	0	0.000000	0.000000	2104	2066.478102	2096.21	2125.941898	0.996298
GO:0051785_positive_regulation_of_nuclear_division	7	0	0.000000	0.000000	2104	2066.478102	2096.21	2125.941898	0.996298
GO:0051928_positive_regulation_of_calcium_ion_transport	7	0	0.000000	0.000000	2104	2066.478102	2096.21	2125.941898	0.996298
GO:0055069_zinc_ion_homeostasis	7	0	0.000000	0.000000	2104	2066.478102	2096.21	2125.941898	0.996298
GO:0055070_copper_ion_homeostasis	7	0	0.000000	0.000000	2104	2066.478102	2096.21	2125.941898	0.996298
GO:0060037_pharyngeal_system_development	7	0	0.000000	0.000000	2104	2066.478102	2096.21	2125.941898	0.996298
GO:0060080_regulation_of_inhibitory_postsynaptic_membrane_potential	7	0	0.000000	0.000000	2104	2066.478102	2096.21	2125.941898	0.996298
GO:0060088_auditory_receptor_cell_stereocilium_organization	7	0	0.000000	0.000000	2104	2066.478102	2096.21	2125.941898	0.996298
GO:0060117_auditory_receptor_cell_development	7	0	0.000000	0.000000	2104	2066.478102	2096.21	2125.941898	0.996298
GO:0060441_branching_involved_in_lung_morphogenesis	7	0	0.000000	0.000000	2104	2066.478102	2096.21	2125.941898	0.996298
GO:0060526_prostate_glandular_acinus_morphogenesis	7	0	0.000000	0.000000	2104	2066.478102	2096.21	2125.941898	0.996298
GO:0060527_prostate_epithelial_cord_arborization_involved_in_prostate_glandular_acinus_morphogenesis	7	0	0.000000	0.000000	2104	2066.478102	2096.21	2125.941898	0.996298
GO:0060579_ventral_spinal_cord_interneuron_fate_commitment	7	0	0.000000	0.000000	2104	2066.478102	2096.21	2125.941898	0.996298
GO:0060664_epithelial_cell_proliferation_involved_in_salivary_gland_morphogenesis	7	0	0.000000	0.000000	2104	2066.478102	2096.21	2125.941898	0.996298
GO:0060687_regulation_of_branching_involved_in_prostate_gland_morphogenesis	7	0	0.000000	0.000000	2104	2066.478102	2096.21	2125.941898	0.996298
GO:0060770_negative_regulation_of_epithelial_cell_proliferation_involved_in_prostate_gland_development	7	0	0.000000	0.000000	2104	2066.478102	2096.21	2125.941898	0.996298
GO:0060788_ectodermal_placode_formation	7	0	0.000000	0.000000	2104	2066.478102	2096.21	2125.941898	0.996298
GO:0060795_cell_fate_commitment_involved_in_the_formation_of_primary_germ_layers	7	0	0.000000	0.000000	2104	2066.478102	2096.21	2125.941898	0.996298
GO:0070228_regulation_of_lymphocyte_apoptosis	7	0	0.000000	0.000000	2104	2066.478102	2096.21	2125.941898	0.996298
GO:0070646_protein_modification_by_small_protein_removal	7	0	0.000000	0.000000	2104	2066.478102	2096.21	2125.941898	0.996298
GO:0000375_RNA_splicing__via_transesterification_reactions	12	0	0.000000	0.000000	2177	2145.966074	2173.58	2201.193926	0.998429
GO:0000377_RNA_splicing__via_transesterification_reactions_with_bulged_adenosine_as_nucleophile	12	0	0.000000	0.000000	2177	2145.966074	2173.58	2201.193926	0.998429
GO:0000398_nuclear_mRNA_splicing__via_spliceosome	12	0	0.000000	0.000000	2177	2145.966074	2173.58	2201.193926	0.998429
GO:0001662_behavioral_fear_response	12	0	0.000000	0.000000	2177	2145.966074	2173.58	2201.193926	0.998429
GO:0001738_morphogenesis_of_a_polarized_epithelium	12	0	0.000000	0.000000	2177	2145.966074	2173.58	2201.193926	0.998429
GO:0002026_regulation_of_the_force_of_heart_contraction	12	0	0.000000	0.000000	2177	2145.966074	2173.58	2201.193926	0.998429
GO:0002089_lens_morphogenesis_in_camera-type_eye	12	0	0.000000	0.000000	2177	2145.966074	2173.58	2201.193926	0.998429
GO:0002209_behavioral_defense_response	12	0	0.000000	0.000000	2177	2145.966074	2173.58	2201.193926	0.998429
GO:0002218_activation_of_innate_immune_response	12	0	0.000000	0.000000	2177	2145.966074	2173.58	2201.193926	0.998429
GO:0002244_hemopoietic_progenitor_cell_differentiation	12	0	0.000000	0.000000	2177	2145.966074	2173.58	2201.193926	0.998429
GO:0002437_inflammatory_response_to_antigenic_stimulus	12	0	0.000000	0.000000	2177	2145.966074	2173.58	2201.193926	0.998429
GO:0002763_positive_regulation_of_myeloid_leukocyte_differentiation	12	0	0.000000	0.000000	2177	2145.966074	2173.58	2201.193926	0.998429
GO:0002820_negative_regulation_of_adaptive_immune_response	12	0	0.000000	0.000000	2177	2145.966074	2173.58	2201.193926	0.998429
GO:0002823_negative_regulation_of_adaptive_immune_response_based_on_somatic_recombination_of_immune_receptors_built_from_immunoglobulin_superfamily_domains	12	0	0.000000	0.000000	2177	2145.966074	2173.58	2201.193926	0.998429
GO:0002861_regulation_of_inflammatory_response_to_antigenic_stimulus	12	0	0.000000	0.000000	2177	2145.966074	2173.58	2201.193926	0.998429
GO:0006094_gluconeogenesis	12	0	0.000000	0.000000	2177	2145.966074	2173.58	2201.193926	0.998429
GO:0006308_DNA_catabolic_process	12	0	0.000000	0.000000	2177	2145.966074	2173.58	2201.193926	0.998429
GO:0006403_RNA_localization	12	0	0.000000	0.000000	2177	2145.966074	2173.58	2201.193926	0.998429
GO:0006413_translational_initiation	12	0	0.000000	0.000000	2177	2145.966074	2173.58	2201.193926	0.998429
GO:0006446_regulation_of_translational_initiation	12	0	0.000000	0.000000	2177	2145.966074	2173.58	2201.193926	0.998429
GO:0006839_mitochondrial_transport	12	0	0.000000	0.000000	2177	2145.966074	2173.58	2201.193926	0.998429
GO:0006879_cellular_iron_ion_homeostasis	12	0	0.000000	0.000000	2177	2145.966074	2173.58	2201.193926	0.998429
GO:0007143_female_meiosis	12	0	0.000000	0.000000	2177	2145.966074	2173.58	2201.193926	0.998429
GO:0007340_acrosome_reaction	12	0	0.000000	0.000000	2177	2145.966074	2173.58	2201.193926	0.998429
GO:0008045_motor_axon_guidance	12	0	0.000000	0.000000	2177	2145.966074	2173.58	2201.193926	0.998429
GO:0008277_regulation_of_G-protein_coupled_receptor_protein_signaling_pathway	12	0	0.000000	0.000000	2177	2145.966074	2173.58	2201.193926	0.998429
GO:0009262_deoxyribonucleotide_metabolic_process	12	0	0.000000	0.000000	2177	2145.966074	2173.58	2201.193926	0.998429
GO:0015872_dopamine_transport	12	0	0.000000	0.000000	2177	2145.966074	2173.58	2201.193926	0.998429
GO:0019319_hexose_biosynthetic_process	12	0	0.000000	0.000000	2177	2145.966074	2173.58	2201.193926	0.998429
GO:0021513_spinal_cord_dorsal_ventral_patterning	12	0	0.000000	0.000000	2177	2145.966074	2173.58	2201.193926	0.998429
GO:0021680_cerebellar_Purkinje_cell_layer_development	12	0	0.000000	0.000000	2177	2145.966074	2173.58	2201.193926	0.998429
GO:0021697_cerebellar_cortex_formation	12	0	0.000000	0.000000	2177	2145.966074	2173.58	2201.193926	0.998429
GO:0030166_proteoglycan_biosynthetic_process	12	0	0.000000	0.000000	2177	2145.966074	2173.58	2201.193926	0.998429
GO:0030225_macrophage_differentiation	12	0	0.000000	0.000000	2177	2145.966074	2173.58	2201.193926	0.998429
GO:0030239_myofibril_assembly	12	0	0.000000	0.000000	2177	2145.966074	2173.58	2201.193926	0.998429
GO:0030262_apoptotic_nuclear_changes	12	0	0.000000	0.000000	2177	2145.966074	2173.58	2201.193926	0.998429
GO:0030330_DNA_damage_response__signal_transduction_by_p53_class_mediator	12	0	0.000000	0.000000	2177	2145.966074	2173.58	2201.193926	0.998429
GO:0030514_negative_regulation_of_BMP_signaling_pathway	12	0	0.000000	0.000000	2177	2145.966074	2173.58	2201.193926	0.998429
GO:0031056_regulation_of_histone_modification	12	0	0.000000	0.000000	2177	2145.966074	2173.58	2201.193926	0.998429
GO:0031109_microtubule_polymerization_or_depolymerization	12	0	0.000000	0.000000	2177	2145.966074	2173.58	2201.193926	0.998429
GO:0032755_positive_regulation_of_interleukin-6_production	12	0	0.000000	0.000000	2177	2145.966074	2173.58	2201.193926	0.998429
GO:0033598_mammary_gland_epithelial_cell_proliferation	12	0	0.000000	0.000000	2177	2145.966074	2173.58	2201.193926	0.998429
GO:0042446_hormone_biosynthetic_process	12	0	0.000000	0.000000	2177	2145.966074	2173.58	2201.193926	0.998429
GO:0043331_response_to_dsRNA	12	0	0.000000	0.000000	2177	2145.966074	2173.58	2201.193926	0.998429
GO:0043392_negative_regulation_of_DNA_binding	12	0	0.000000	0.000000	2177	2145.966074	2173.58	2201.193926	0.998429
GO:0043487_regulation_of_RNA_stability	12	0	0.000000	0.000000	2177	2145.966074	2173.58	2201.193926	0.998429
GO:0045076_regulation_of_interleukin-2_biosynthetic_process	12	0	0.000000	0.000000	2177	2145.966074	2173.58	2201.193926	0.998429
GO:0045445_myoblast_differentiation	12	0	0.000000	0.000000	2177	2145.966074	2173.58	2201.193926	0.998429
GO:0045471_response_to_ethanol	12	0	0.000000	0.000000	2177	2145.966074	2173.58	2201.193926	0.998429
GO:0045792_negative_regulation_of_cell_size	12	0	0.000000	0.000000	2177	2145.966074	2173.58	2201.193926	0.998429
GO:0045995_regulation_of_embryonic_development	12	0	0.000000	0.000000	2177	2145.966074	2173.58	2201.193926	0.998429
GO:0046068_cGMP_metabolic_process	12	0	0.000000	0.000000	2177	2145.966074	2173.58	2201.193926	0.998429
GO:0046330_positive_regulation_of_JNK_cascade	12	0	0.000000	0.000000	2177	2145.966074	2173.58	2201.193926	0.998429
GO:0048169_regulation_of_long-term_neuronal_synaptic_plasticity	12	0	0.000000	0.000000	2177	2145.966074	2173.58	2201.193926	0.998429
GO:0048820_hair_follicle_maturation	12	0	0.000000	0.000000	2177	2145.966074	2173.58	2201.193926	0.998429
GO:0048821_erythrocyte_development	12	0	0.000000	0.000000	2177	2145.966074	2173.58	2201.193926	0.998429
GO:0048854_brain_morphogenesis	12	0	0.000000	0.000000	2177	2145.966074	2173.58	2201.193926	0.998429
GO:0050432_catecholamine_secretion	12	0	0.000000	0.000000	2177	2145.966074	2173.58	2201.193926	0.998429
GO:0050795_regulation_of_behavior	12	0	0.000000	0.000000	2177	2145.966074	2173.58	2201.193926	0.998429
GO:0050803_regulation_of_synapse_structure_and_activity	12	0	0.000000	0.000000	2177	2145.966074	2173.58	2201.193926	0.998429
GO:0050848_regulation_of_calcium-mediated_signaling	12	0	0.000000	0.000000	2177	2145.966074	2173.58	2201.193926	0.998429
GO:0050850_positive_regulation_of_calcium-mediated_signaling	12	0	0.000000	0.000000	2177	2145.966074	2173.58	2201.193926	0.998429
GO:0050853_B_cell_receptor_signaling_pathway	12	0	0.000000	0.000000	2177	2145.966074	2173.58	2201.193926	0.998429
GO:0050869_negative_regulation_of_B_cell_activation	12	0	0.000000	0.000000	2177	2145.966074	2173.58	2201.193926	0.998429
GO:0051145_smooth_muscle_cell_differentiation	12	0	0.000000	0.000000	2177	2145.966074	2173.58	2201.193926	0.998429
GO:0051588_regulation_of_neurotransmitter_transport	12	0	0.000000	0.000000	2177	2145.966074	2173.58	2201.193926	0.998429
GO:0055002_striated_muscle_cell_development	12	0	0.000000	0.000000	2177	2145.966074	2173.58	2201.193926	0.998429
GO:0055114_oxidation_reduction	12	0	0.000000	0.000000	2177	2145.966074	2173.58	2201.193926	0.998429
GO:0060042_retina_morphogenesis_in_camera-type_eye	12	0	0.000000	0.000000	2177	2145.966074	2173.58	2201.193926	0.998429
GO:0060525_prostate_glandular_acinus_development	12	0	0.000000	0.000000	2177	2145.966074	2173.58	2201.193926	0.998429
GO:0060572_morphogenesis_of_an_epithelial_bud	12	0	0.000000	0.000000	2177	2145.966074	2173.58	2201.193926	0.998429
GO:0060736_prostate_gland_growth	12	0	0.000000	0.000000	2177	2145.966074	2173.58	2201.193926	0.998429
GO:0070304_positive_regulation_of_stress-activated_protein_kinase_signaling_pathway	12	0	0.000000	0.000000	2177	2145.966074	2173.58	2201.193926	0.998429
GO:0070887_cellular_response_to_chemical_stimulus	85	0	0.000000	0.000000	2178	2148.948535	2176.12	2203.291465	0.999137
GO:0045137_development_of_primary_sexual_characteristics	84	0	0.000000	0.000000	2179	2150.428413	2177.39	2204.351587	0.999261
GO:0007548_sex_differentiation	98	0	0.000000	0.000000	2182	2153.083934	2179.66	2206.236066	0.998928
GO:0009967_positive_regulation_of_signal_transduction	98	0	0.000000	0.000000	2182	2153.083934	2179.66	2206.236066	0.998928
GO:0060541_respiratory_system_development	98	0	0.000000	0.000000	2182	2153.083934	2179.66	2206.236066	0.998928
GO:0016055_Wnt_receptor_signaling_pathway	59	0	0.000000	0.000000	2185	2157.139216	2183.26	2209.380784	0.999204
GO:0030334_regulation_of_cell_migration	59	0	0.000000	0.000000	2185	2157.139216	2183.26	2209.380784	0.999204
GO:0035270_endocrine_system_development	59	0	0.000000	0.000000	2185	2157.139216	2183.26	2209.380784	0.999204
GO:0048608_reproductive_structure_development	116	0	0.000000	0.000000	2186	2158.985876	2184.76	2210.534124	0.999433
GO:0031347_regulation_of_defense_response	67	0	0.000000	0.000000	2188	2162.859382	2188.17	2213.480618	1.000078
GO:0042445_hormone_metabolic_process	67	0	0.000000	0.000000	2188	2162.859382	2188.17	2213.480618	1.000078
GO:0003006_reproductive_developmental_process	141	0	0.000000	0.000000	2189	2163.956383	2188.98	2214.003617	0.999991
GO:0006916_anti-apoptosis	62	0	0.000000	0.000000	2197	2170.762975	2194.9	2219.037025	0.999044
GO:0021537_telencephalon_development	62	0	0.000000	0.000000	2197	2170.762975	2194.9	2219.037025	0.999044
GO:0022604_regulation_of_cell_morphogenesis	62	0	0.000000	0.000000	2197	2170.762975	2194.9	2219.037025	0.999044
GO:0030155_regulation_of_cell_adhesion	62	0	0.000000	0.000000	2197	2170.762975	2194.9	2219.037025	0.999044
GO:0032944_regulation_of_mononuclear_cell_proliferation	62	0	0.000000	0.000000	2197	2170.762975	2194.9	2219.037025	0.999044
GO:0040014_regulation_of_multicellular_organism_growth	62	0	0.000000	0.000000	2197	2170.762975	2194.9	2219.037025	0.999044
GO:0050670_regulation_of_lymphocyte_proliferation	62	0	0.000000	0.000000	2197	2170.762975	2194.9	2219.037025	0.999044
GO:0050954_sensory_perception_of_mechanical_stimulus	62	0	0.000000	0.000000	2197	2170.762975	2194.9	2219.037025	0.999044
GO:0006006_glucose_metabolic_process	42	0	0.000000	0.000000	2212	2187.536096	2210.39	2233.243904	0.999272
GO:0006171_cAMP_biosynthetic_process	42	0	0.000000	0.000000	2212	2187.536096	2210.39	2233.243904	0.999272
GO:0010740_positive_regulation_of_protein_kinase_cascade	42	0	0.000000	0.000000	2212	2187.536096	2210.39	2233.243904	0.999272
GO:0010769_regulation_of_cell_morphogenesis_involved_in_differentiation	42	0	0.000000	0.000000	2212	2187.536096	2210.39	2233.243904	0.999272
GO:0015672_monovalent_inorganic_cation_transport	42	0	0.000000	0.000000	2212	2187.536096	2210.39	2233.243904	0.999272
GO:0016125_sterol_metabolic_process	42	0	0.000000	0.000000	2212	2187.536096	2210.39	2233.243904	0.999272
GO:0019941_modification-dependent_protein_catabolic_process	42	0	0.000000	0.000000	2212	2187.536096	2210.39	2233.243904	0.999272
GO:0032946_positive_regulation_of_mononuclear_cell_proliferation	42	0	0.000000	0.000000	2212	2187.536096	2210.39	2233.243904	0.999272
GO:0042476_odontogenesis	42	0	0.000000	0.000000	2212	2187.536096	2210.39	2233.243904	0.999272
GO:0043632_modification-dependent_macromolecule_catabolic_process	42	0	0.000000	0.000000	2212	2187.536096	2210.39	2233.243904	0.999272
GO:0045637_regulation_of_myeloid_cell_differentiation	42	0	0.000000	0.000000	2212	2187.536096	2210.39	2233.243904	0.999272
GO:0048515_spermatid_differentiation	42	0	0.000000	0.000000	2212	2187.536096	2210.39	2233.243904	0.999272
GO:0050671_positive_regulation_of_lymphocyte_proliferation	42	0	0.000000	0.000000	2212	2187.536096	2210.39	2233.243904	0.999272
GO:0050817_coagulation	42	0	0.000000	0.000000	2212	2187.536096	2210.39	2233.243904	0.999272
GO:0051603_proteolysis_involved_in_cellular_protein_catabolic_process	42	0	0.000000	0.000000	2212	2187.536096	2210.39	2233.243904	0.999272
GO:0000012_single_strand_break_repair	2	0									
GO:0000019_regulation_of_mitotic_recombination	2	0									
GO:0000076_DNA_replication_checkpoint	2	0									
GO:0000080_G1_phase_of_mitotic_cell_cycle	2	0									
GO:0000083_regulation_of_transcription_of_G1_S-phase_of_mitotic_cell_cycle	2	0									
GO:0000085_G2_phase_of_mitotic_cell_cycle	2	0									
GO:0000289_nuclear-transcribed_mRNA_poly(A)_tail_shortening	2	0									
GO:0000381_regulation_of_alternative_nuclear_mRNA_splicing__via_spliceosome	2	0									
GO:0000712_resolution_of_meiotic_joint_molecules_as_recombinants	2	0									
GO:0001302_replicative_cell_aging	2	0									
GO:0001306_age-dependent_response_to_oxidative_stress	2	0									
GO:0001514_selenocysteine_incorporation	2	0									
GO:0001522_pseudouridine_synthesis	2	0									
GO:0001543_ovarian_follicle_rupture	2	0									
GO:0001561_fatty_acid_alpha-oxidation	2	0									
GO:0001675_acrosome_assembly	2	0									
GO:0001743_optic_placode_formation	2	0									
GO:0001767_establishment_of_lymphocyte_polarity	2	0									
GO:0001768_establishment_of_T_cell_polarity	2	0									
GO:0001771_formation_of_immunological_synapse	2	0									
GO:0001774_microglial_cell_activation	2	0									
GO:0001781_neutrophil_apoptosis	2	0									
GO:0001787_natural_killer_cell_proliferation	2	0									
GO:0001788_antibody-dependent_cellular_cytotoxicity	2	0									
GO:0001806_type_IV_hypersensitivity	2	0									
GO:0001807_regulation_of_type_IV_hypersensitivity	2	0									
GO:0001808_negative_regulation_of_type_IV_hypersensitivity	2	0									
GO:0001823_mesonephros_development	2	0									
GO:0001845_phagolysosome_formation	2	0									
GO:0001866_NK_T_cell_proliferation	2	0									
GO:0001879_detection_of_yeast	2	0									
GO:0001886_endothelial_cell_morphogenesis	2	0									
GO:0001919_regulation_of_receptor_recycling	2	0									
GO:0001954_positive_regulation_of_cell-matrix_adhesion	2	0									
GO:0001977_renal_system_process_involved_in_regulation_of_blood_volume	2	0									
GO:0001982_baroreceptor_response_to_decreased_systemic_arterial_blood_pressure	2	0									
GO:0001983_baroreceptor_response_to_increased_systemic_arterial_blood_pressure	2	0									
GO:0001992_regulation_of_systemic_arterial_blood_pressure_by_vasopressin	2	0									
GO:0001997_positive_regulation_of_the_force_of_heart_contraction_by_epinephrine-norepinephrine	2	0									
GO:0001998_angiotensin_mediated_vasoconstriction_involved_in_regulation_of_systemic_arterial_blood_pressure	2	0									
GO:0001999_renal_response_to_blood_flow_during_renin-angiotensin_regulation_of_systemic_arterial_blood_pressure	2	0									
GO:0002018_renin-angiotensin_regulation_of_aldosterone_production	2	0									
GO:0002019_regulation_of_renal_output_by_angiotensin	2	0									
GO:0002024_diet_induced_thermogenesis	2	0									
GO:0002025_vasodilation_by_norepinephrine-epinephrine_involved_in_regulation_of_systemic_arterial_blood_pressure	2	0									
GO:0002029_desensitization_of_G-protein_coupled_receptor_protein_signaling_pathway	2	0									
GO:0002033_vasodilation_by_angiotensin_involved_in_regulation_of_systemic_arterial_blood_pressure	2	0									
GO:0002066_columnar_cuboidal_epithelial_cell_development	2	0									
GO:0002072_optic_cup_morphogenesis_involved_in_camera-type_eye_development	2	0									
GO:0002074_extraocular_skeletal_muscle_development	2	0									
GO:0002138_retinoic_acid_biosynthetic_process	2	0									
GO:0002223_stimulatory_C-type_lectin_receptor_signaling_pathway	2	0									
GO:0002246_healing_during_inflammatory_response	2	0									
GO:0002251_organ_or_tissue_specific_immune_response	2	0									
GO:0002266_follicular_dendritic_cell_activation	2	0									
GO:0002268_follicular_dendritic_cell_differentiation	2	0									
GO:0002327_immature_B_cell_differentiation	2	0									
GO:0002329_pre-B_cell_differentiation	2	0									
GO:0002339_B_cell_selection	2	0									
GO:0002352_B_cell_negative_selection	2	0									
GO:0002358_B_cell_homeostatic_proliferation	2	0									
GO:0002385_mucosal_immune_response	2	0									
GO:0002514_B_cell_tolerance_induction	2	0									
GO:0002523_leukocyte_migration_during_inflammatory_response	2	0									
GO:0002536_respiratory_burst_during_acute_inflammatory_response	2	0									
GO:0002537_production_of_nitric_oxide_during_acute_inflammatory_response	2	0									
GO:0002576_platelet_degranulation	2	0									
GO:0002639_positive_regulation_of_immunoglobulin_production	2	0									
GO:0002661_regulation_of_B_cell_tolerance_induction	2	0									
GO:0002663_positive_regulation_of_B_cell_tolerance_induction	2	0									
GO:0002676_regulation_of_chronic_inflammatory_response	2	0									
GO:0002679_respiratory_burst_during_defense_response	2	0									
GO:0002686_negative_regulation_of_leukocyte_migration	2	0									
GO:0002720_positive_regulation_of_cytokine_production_during_immune_response	2	0									
GO:0002752_cell_surface_pattern_recognition_receptor_signaling_pathway	2	0									
GO:0002755_MyD88-dependent_toll-like_receptor_signaling_pathway	2	0									
GO:0002765_immune_response-inhibiting_signal_transduction	2	0									
GO:0002921_negative_regulation_of_humoral_immune_response	2	0									
GO:0002922_positive_regulation_of_humoral_immune_response	2	0									
GO:0002924_negative_regulation_of_humoral_immune_response_mediated_by_circulating_immunoglobulin	2	0									
GO:0002925_positive_regulation_of_humoral_immune_response_mediated_by_circulating_immunoglobulin	2	0									
GO:0003057_regulation_of_the_force_of_heart_contraction_by_chemical_signal	2	0									
GO:0003099_positive_regulation_of_the_force_of_heart_contraction_by_chemical_signal	2	0									
GO:0005981_regulation_of_glycogen_catabolic_process	2	0									
GO:0006021_inositol_biosynthetic_process	2	0									
GO:0006042_glucosamine_biosynthetic_process	2	0									
GO:0006045_N-acetylglucosamine_biosynthetic_process	2	0									
GO:0006048_UDP-N-acetylglucosamine_biosynthetic_process	2	0									
GO:0006054_N-acetylneuraminate_metabolic_process	2	0									
GO:0006059_hexitol_metabolic_process	2	0									
GO:0006063_uronic_acid_metabolic_process	2	0									
GO:0006068_ethanol_catabolic_process	2	0									
GO:0006083_acetate_metabolic_process	2	0									
GO:0006089_lactate_metabolic_process	2	0									
GO:0006105_succinate_metabolic_process	2	0									
GO:0006106_fumarate_metabolic_process	2	0									
GO:0006110_regulation_of_glycolysis	2	0									
GO:0006113_fermentation	2	0									
GO:0006114_glycerol_biosynthetic_process	2	0									
GO:0006122_mitochondrial_electron_transport__ubiquinol_to_cytochrome_c	2	0									
GO:0006152_purine_nucleoside_catabolic_process	2	0									
GO:0006168_adenine_salvage	2	0									
GO:0006200_ATP_catabolic_process	2	0									
GO:0006206_pyrimidine_base_metabolic_process	2	0									
GO:0006213_pyrimidine_nucleoside_metabolic_process	2	0									
GO:0006265_DNA_topological_change	2	0									
GO:0006278_RNA-dependent_DNA_replication	2	0									
GO:0006312_mitotic_recombination	2	0
[truncated: 101,311 more chars]
