# Supplementary material for: RedundancyMiner: De-replication of redundant GO categories in microarray and proteomics analysis
Source: BMC Bioinformatics. 2011 Feb 10;12:52. doi: 10.1186/1471-2105-12-52 (PMC3223614; doi:10.1186/1471-2105-12-52)
Supplement: Additional file 8 — Retinal development HTGM download. compressed package of the results of running HTGM on the retinal development genes list. [file 1471-2105-12-52-S8.ZIP › SCENARIO_2_MODIFIED/total.txt.total.txt.dir/Exp1_BestClusterMap_LEIGS_KM_24.csv.join.24.txt.dir/Exp1_BestClusterMap_LEIGS_KM_24.csv.join.24.txt.change.gce]

GO:0006605_protein_targeting	YWHAB	86	4	7.932817	-2.843546	1	1.14	1.140000
GO:0006605_protein_targeting	YWHAQ	86	4	7.932817	-2.843546	1	1.14	1.140000
GO:0006605_protein_targeting	NUTF2	86	4	7.932817	-2.843546	1	1.14	1.140000
GO:0006605_protein_targeting	PRDX1	86	4	7.932817	-2.843546	1	1.14	1.140000
GO:0006886_intracellular_protein_transport	YWHAB	122	4	5.591985	-2.289606	2	3.94	1.970000
GO:0006886_intracellular_protein_transport	YWHAQ	122	4	5.591985	-2.289606	2	3.94	1.970000
GO:0006886_intracellular_protein_transport	NUTF2	122	4	5.591985	-2.289606	2	3.94	1.970000
GO:0006886_intracellular_protein_transport	PRDX1	122	4	5.591985	-2.289606	2	3.94	1.970000
GO:0006283_transcription-coupled_nucleotide-excision_repair	HMGN1	1	1
GO:0006556_S-adenosylmethionine_biosynthetic_process	MAT2A	1	1
GO:0032607_interferon-alpha_production	HSPD1	1	1
GO:0032647_regulation_of_interferon-alpha_production	HSPD1	1	1
GO:0032727_positive_regulation_of_interferon-alpha_production	HSPD1	1	1
GO:0034613_cellular_protein_localization	YWHAB	139	4	4.908074	-2.089904	3	5.67	1.890000
GO:0034613_cellular_protein_localization	YWHAQ	139	4	4.908074	-2.089904	3	5.67	1.890000
GO:0034613_cellular_protein_localization	NUTF2	139	4	4.908074	-2.089904	3	5.67	1.890000
GO:0034613_cellular_protein_localization	PRDX1	139	4	4.908074	-2.089904	3	5.67	1.890000
GO:0070727_cellular_macromolecule_localization	YWHAB	141	4	4.838455	-2.068295	4	6.1	1.525000
GO:0070727_cellular_macromolecule_localization	YWHAQ	141	4	4.838455	-2.068295	4	6.1	1.525000
GO:0070727_cellular_macromolecule_localization	NUTF2	141	4	4.838455	-2.068295	4	6.1	1.525000
GO:0070727_cellular_macromolecule_localization	PRDX1	141	4	4.838455	-2.068295	4	6.1	1.525000
GO:0009987_cellular_process	HMGN1	3868	27	1.190538	-2.051399	5	6.14	1.228000
GO:0009987_cellular_process	NDN	3868	27	1.190538	-2.051399	5	6.14	1.228000
GO:0009987_cellular_process	HAX1	3868	27	1.190538	-2.051399	5	6.14	1.228000
GO:0009987_cellular_process	GJA1	3868	27	1.190538	-2.051399	5	6.14	1.228000
GO:0009987_cellular_process	CBX3	3868	27	1.190538	-2.051399	5	6.14	1.228000
GO:0009987_cellular_process	FKBP1A	3868	27	1.190538	-2.051399	5	6.14	1.228000
GO:0009987_cellular_process	PRDX1	3868	27	1.190538	-2.051399	5	6.14	1.228000
GO:0009987_cellular_process	RPA1	3868	27	1.190538	-2.051399	5	6.14	1.228000
GO:0009987_cellular_process	PRPF19	3868	27	1.190538	-2.051399	5	6.14	1.228000
GO:0009987_cellular_process	OAZ1	3868	27	1.190538	-2.051399	5	6.14	1.228000
GO:0009987_cellular_process	TUBB5	3868	27	1.190538	-2.051399	5	6.14	1.228000
GO:0009987_cellular_process	HSPA5	3868	27	1.190538	-2.051399	5	6.14	1.228000
GO:0009987_cellular_process	HSPA8	3868	27	1.190538	-2.051399	5	6.14	1.228000
GO:0009987_cellular_process	IMPDH2	3868	27	1.190538	-2.051399	5	6.14	1.228000
GO:0009987_cellular_process	GDI2	3868	27	1.190538	-2.051399	5	6.14	1.228000
GO:0009987_cellular_process	MAT2A	3868	27	1.190538	-2.051399	5	6.14	1.228000
GO:0009987_cellular_process	CYCS	3868	27	1.190538	-2.051399	5	6.14	1.228000
GO:0009987_cellular_process	TRIM28	3868	27	1.190538	-2.051399	5	6.14	1.228000
GO:0009987_cellular_process	YWHAB	3868	27	1.190538	-2.051399	5	6.14	1.228000
GO:0009987_cellular_process	RBBP7	3868	27	1.190538	-2.051399	5	6.14	1.228000
GO:0009987_cellular_process	DDX5	3868	27	1.190538	-2.051399	5	6.14	1.228000
GO:0009987_cellular_process	SFRS1	3868	27	1.190538	-2.051399	5	6.14	1.228000
GO:0009987_cellular_process	RPL29	3868	27	1.190538	-2.051399	5	6.14	1.228000
GO:0009987_cellular_process	CFL1	3868	27	1.190538	-2.051399	5	6.14	1.228000
GO:0009987_cellular_process	YWHAQ	3868	27	1.190538	-2.051399	5	6.14	1.228000
GO:0009987_cellular_process	NUTF2	3868	27	1.190538	-2.051399	5	6.14	1.228000
GO:0009987_cellular_process	HSPD1	3868	27	1.190538	-2.051399	5	6.14	1.228000
GO:0006800_oxygen_and_reactive_oxygen_species_metabolic_process	CYCS	26	2	13.119658	-2.005824	6	6.68	1.113333
GO:0006800_oxygen_and_reactive_oxygen_species_metabolic_process	PRDX1	26	2	13.119658	-2.005824	6	6.68	1.113333
GO:0000720_pyrimidine_dimer_repair_by_nucleotide-excision_repair	HMGN1	2	1
GO:0010225_response_to_UV-C	HMGN1	2	1
GO:0032481_positive_regulation_of_type_I_interferon_production	HSPD1	2	1
GO:0046500_S-adenosylmethionine_metabolic_process	MAT2A	2	1
GO:0048711_positive_regulation_of_astrocyte_differentiation	PRPF19	2	1
GO:0008347_glial_cell_migration	NDN	3	1
GO:0008635_activation_of_caspase_activity_by_cytochrome_c	CYCS	3	1
GO:0014074_response_to_purine	FKBP1A	3	1
GO:0030836_positive_regulation_of_actin_filament_depolymerization	CFL1	3	1
GO:0031000_response_to_caffeine	FKBP1A	3	1
GO:0043200_response_to_amino_acid_stimulus	CFL1	3	1
GO:0043243_positive_regulation_of_protein_complex_disassembly	CFL1	3	1
GO:0045844_positive_regulation_of_striated_muscle_development	GJA1	3	1
GO:0048050_post-embryonic_eye_morphogenesis	HMGN1	3	1
GO:0048597_post-embryonic_camera-type_eye_morphogenesis	HMGN1	3	1
GO:0048636_positive_regulation_of_muscle_development	GJA1	3	1
GO:0048676_axon_extension_involved_in_development	NDN	3	1
GO:0060314_regulation_of_ryanodine-sensitive_calcium-release_channel_activity	FKBP1A	3	1
GO:0015031_protein_transport	YWHAB	175	4	3.898413	-1.748491	7	10.78	1.540000
GO:0015031_protein_transport	YWHAQ	175	4	3.898413	-1.748491	7	10.78	1.540000
GO:0015031_protein_transport	NUTF2	175	4	3.898413	-1.748491	7	10.78	1.540000
GO:0015031_protein_transport	PRDX1	175	4	3.898413	-1.748491	7	10.78	1.540000
GO:0045184_establishment_of_protein_localization	YWHAB	180	4	3.790123	-1.707823	8	11.82	1.477500
GO:0045184_establishment_of_protein_localization	YWHAQ	180	4	3.790123	-1.707823	8	11.82	1.477500
GO:0045184_establishment_of_protein_localization	NUTF2	180	4	3.790123	-1.707823	8	11.82	1.477500
GO:0045184_establishment_of_protein_localization	PRDX1	180	4	3.790123	-1.707823	8	11.82	1.477500
GO:0014031_mesenchymal_cell_development	CFL1	40	2	8.527778	-1.647465	9	13.25	1.472222
GO:0014031_mesenchymal_cell_development	TRIM28	40	2	8.527778	-1.647465	9	13.25	1.472222
GO:0001842_neural_fold_formation	CFL1	4	1
GO:0006290_pyrimidine_dimer_repair	HMGN1	4	1
GO:0010224_response_to_UV-B	HMGN1	4	1
GO:0032872_regulation_of_stress-activated_MAPK_cascade	PRDX1	4	1
GO:0042345_regulation_of_NF-kappaB_import_into_nucleus	PRDX1	4	1
GO:0042348_NF-kappaB_import_into_nucleus	PRDX1	4	1
GO:0048011_nerve_growth_factor_receptor_signaling_pathway	NDN	4	1
GO:0048710_regulation_of_astrocyte_differentiation	PRPF19	4	1
GO:0051225_spindle_assembly	TUBB5	4	1
GO:0046907_intracellular_transport	YWHAB	194	4	3.516609	-1.600968	10	14.32	1.432000
GO:0046907_intracellular_transport	YWHAQ	194	4	3.516609	-1.600968	10	14.32	1.432000
GO:0046907_intracellular_transport	NUTF2	194	4	3.516609	-1.600968	10	14.32	1.432000
GO:0046907_intracellular_transport	PRDX1	194	4	3.516609	-1.600968	10	14.32	1.432000
GO:0048762_mesenchymal_cell_differentiation	CFL1	43	2	7.932817	-1.588542	11	15.06	1.369091
GO:0048762_mesenchymal_cell_differentiation	TRIM28	43	2	7.932817	-1.588542	11	15.06	1.369091
GO:0033554_cellular_response_to_stress	HMGN1	196	4	3.480726	-1.586486	12	15.07	1.255833
GO:0033554_cellular_response_to_stress	RPA1	196	4	3.480726	-1.586486	12	15.07	1.255833
GO:0033554_cellular_response_to_stress	HSPA5	196	4	3.480726	-1.586486	12	15.07	1.255833
GO:0033554_cellular_response_to_stress	PRDX1	196	4	3.480726	-1.586486	12	15.07	1.255833
GO:0008152_metabolic_process	HMGN1	2133	18	1.439287	-1.578090	13	15.22	1.170769
GO:0008152_metabolic_process	NDN	2133	18	1.439287	-1.578090	13	15.22	1.170769
GO:0008152_metabolic_process	MAT2A	2133	18	1.439287	-1.578090	13	15.22	1.170769
GO:0008152_metabolic_process	CYCS	2133	18	1.439287	-1.578090	13	15.22	1.170769
GO:0008152_metabolic_process	TRIM28	2133	18	1.439287	-1.578090	13	15.22	1.170769
GO:0008152_metabolic_process	CBX3	2133	18	1.439287	-1.578090	13	15.22	1.170769
GO:0008152_metabolic_process	FKBP1A	2133	18	1.439287	-1.578090	13	15.22	1.170769
GO:0008152_metabolic_process	RBBP7	2133	18	1.439287	-1.578090	13	15.22	1.170769
GO:0008152_metabolic_process	DDX5	2133	18	1.439287	-1.578090	13	15.22	1.170769
GO:0008152_metabolic_process	SFRS1	2133	18	1.439287	-1.578090	13	15.22	1.170769
GO:0008152_metabolic_process	PRDX1	2133	18	1.439287	-1.578090	13	15.22	1.170769
GO:0008152_metabolic_process	RPL29	2133	18	1.439287	-1.578090	13	15.22	1.170769
GO:0008152_metabolic_process	RPA1	2133	18	1.439287	-1.578090	13	15.22	1.170769
GO:0008152_metabolic_process	PRPF19	2133	18	1.439287	-1.578090	13	15.22	1.170769
GO:0008152_metabolic_process	OAZ1	2133	18	1.439287	-1.578090	13	15.22	1.170769
GO:0008152_metabolic_process	CFL1	2133	18	1.439287	-1.578090	13	15.22	1.170769
GO:0008152_metabolic_process	HSPA8	2133	18	1.439287	-1.578090	13	15.22	1.170769
GO:0008152_metabolic_process	IMPDH2	2133	18	1.439287	-1.578090	13	15.22	1.170769
GO:0006606_protein_import_into_nucleus	NUTF2	44	2	7.752525	-1.569894	16	16.01	1.000625
GO:0006606_protein_import_into_nucleus	PRDX1	44	2	7.752525	-1.569894	16	16.01	1.000625
GO:0051170_nuclear_import	NUTF2	44	2	7.752525	-1.569894	16	16.01	1.000625
GO:0051170_nuclear_import	PRDX1	44	2	7.752525	-1.569894	16	16.01	1.000625
GO:0060485_mesenchyme_development	CFL1	44	2	7.752525	-1.569894	16	16.01	1.000625
GO:0060485_mesenchyme_development	TRIM28	44	2	7.752525	-1.569894	16	16.01	1.000625
GO:0044237_cellular_metabolic_process	HMGN1	1974	17	1.468817	-1.554181	17	16.16	0.950588
GO:0044237_cellular_metabolic_process	MAT2A	1974	17	1.468817	-1.554181	17	16.16	0.950588
GO:0044237_cellular_metabolic_process	NDN	1974	17	1.468817	-1.554181	17	16.16	0.950588
GO:0044237_cellular_metabolic_process	CYCS	1974	17	1.468817	-1.554181	17	16.16	0.950588
GO:0044237_cellular_metabolic_process	TRIM28	1974	17	1.468817	-1.554181	17	16.16	0.950588
GO:0044237_cellular_metabolic_process	CBX3	1974	17	1.468817	-1.554181	17	16.16	0.950588
GO:0044237_cellular_metabolic_process	FKBP1A	1974	17	1.468817	-1.554181	17	16.16	0.950588
GO:0044237_cellular_metabolic_process	RBBP7	1974	17	1.468817	-1.554181	17	16.16	0.950588
GO:0044237_cellular_metabolic_process	DDX5	1974	17	1.468817	-1.554181	17	16.16	0.950588
GO:0044237_cellular_metabolic_process	SFRS1	1974	17	1.468817	-1.554181	17	16.16	0.950588
GO:0044237_cellular_metabolic_process	PRDX1	1974	17	1.468817	-1.554181	17	16.16	0.950588
GO:0044237_cellular_metabolic_process	RPL29	1974	17	1.468817	-1.554181	17	16.16	0.950588
GO:0044237_cellular_metabolic_process	RPA1	1974	17	1.468817	-1.554181	17	16.16	0.950588
GO:0044237_cellular_metabolic_process	OAZ1	1974	17	1.468817	-1.554181	17	16.16	0.950588
GO:0044237_cellular_metabolic_process	CFL1	1974	17	1.468817	-1.554181	17	16.16	0.950588
GO:0044237_cellular_metabolic_process	HSPA8	1974	17	1.468817	-1.554181	17	16.16	0.950588
GO:0044237_cellular_metabolic_process	IMPDH2	1974	17	1.468817	-1.554181	17	16.16	0.950588
GO:0000097_sulfur_amino_acid_biosynthetic_process	MAT2A	5	1	34.111111	-1.537802	27	24.78	0.917778
GO:0006983_ER_overload_response	HSPA5	5	1	34.111111	-1.537802	27	24.78	0.917778
GO:0014015_positive_regulation_of_gliogenesis	PRPF19	5	1	34.111111	-1.537802	27	24.78	0.917778
GO:0019430_removal_of_superoxide_radicals	PRDX1	5	1	34.111111	-1.537802	27	24.78	0.917778
GO:0030042_actin_filament_depolymerization	CFL1	5	1	34.111111	-1.537802	27	24.78	0.917778
GO:0030834_regulation_of_actin_filament_depolymerization	CFL1	5	1	34.111111	-1.537802	27	24.78	0.917778
GO:0032479_regulation_of_type_I_interferon_production	HSPD1	5	1	34.111111	-1.537802	27	24.78	0.917778
GO:0043403_skeletal_muscle_regeneration	GJA1	5	1	34.111111	-1.537802	27	24.78	0.917778
GO:0045687_positive_regulation_of_glial_cell_differentiation	PRPF19	5	1	34.111111	-1.537802	27	24.78	0.917778
GO:0051403_stress-activated_MAPK_cascade	PRDX1	5	1	34.111111	-1.537802	27	24.78	0.917778
GO:0042063_gliogenesis	PRPF19	46	2	7.415459	-1.533955	28	25.11	0.896786
GO:0042063_gliogenesis	NDN	46	2	7.415459	-1.533955	28	25.11	0.896786
GO:0034504_protein_localization_in_nucleus	NUTF2	48	2	7.106481	-1.499694	29	26.05	0.898276
GO:0034504_protein_localization_in_nucleus	PRDX1	48	2	7.106481	-1.499694	29	26.05	0.898276
GO:0003015_heart_process	GJA1	49	2	6.961451	-1.483149	31	26.64	0.859355
GO:0003015_heart_process	SFRS1	49	2	6.961451	-1.483149	31	26.64	0.859355
GO:0060047_heart_contraction	GJA1	49	2	6.961451	-1.483149	31	26.64	0.859355
GO:0060047_heart_contraction	SFRS1	49	2	6.961451	-1.483149	31	26.64	0.859355
GO:0008283_cell_proliferation	HMGN1	544	7	2.194649	-1.478768	32	26.67	0.833438
GO:0008283_cell_proliferation	RPA1	544	7	2.194649	-1.478768	32	26.67	0.833438
GO:0008283_cell_proliferation	PRPF19	544	7	2.194649	-1.478768	32	26.67	0.833438
GO:0008283_cell_proliferation	FKBP1A	544	7	2.194649	-1.478768	32	26.67	0.833438
GO:0008283_cell_proliferation	PRDX1	544	7	2.194649	-1.478768	32	26.67	0.833438
GO:0008283_cell_proliferation	IMPDH2	544	7	2.194649	-1.478768	32	26.67	0.833438
GO:0008283_cell_proliferation	RPL29	544	7	2.194649	-1.478768	32	26.67	0.833438
GO:0050789_regulation_of_biological_process	HMGN1	2357	19	1.374864	-1.467393	33	26.86	0.813939
GO:0050789_regulation_of_biological_process	GDI2	2357	19	1.374864	-1.467393	33	26.86	0.813939
GO:0050789_regulation_of_biological_process	HAX1	2357	19	1.374864	-1.467393	33	26.86	0.813939
GO:0050789_regulation_of_biological_process	NDN	2357	19	1.374864	-1.467393	33	26.86	0.813939
GO:0050789_regulation_of_biological_process	TRIM28	2357	19	1.374864	-1.467393	33	26.86	0.813939
GO:0050789_regulation_of_biological_process	CYCS	2357	19	1.374864	-1.467393	33	26.86	0.813939
GO:0050789_regulation_of_biological_process	CBX3	2357	19	1.374864	-1.467393	33	26.86	0.813939
GO:0050789_regulation_of_biological_process	GJA1	2357	19	1.374864	-1.467393	33	26.86	0.813939
GO:0050789_regulation_of_biological_process	FKBP1A	2357	19	1.374864	-1.467393	33	26.86	0.813939
GO:0050789_regulation_of_biological_process	RBBP7	2357	19	1.374864	-1.467393	33	26.86	0.813939
GO:0050789_regulation_of_biological_process	DDX5	2357	19	1.374864	-1.467393	33	26.86	0.813939
GO:0050789_regulation_of_biological_process	PRDX1	2357	19	1.374864	-1.467393	33	26.86	0.813939
GO:0050789_regulation_of_biological_process	RPA1	2357	19	1.374864	-1.467393	33	26.86	0.813939
GO:0050789_regulation_of_biological_process	PRPF19	2357	19	1.374864	-1.467393	33	26.86	0.813939
GO:0050789_regulation_of_biological_process	CFL1	2357	19	1.374864	-1.467393	33	26.86	0.813939
GO:0050789_regulation_of_biological_process	YWHAQ	2357	19	1.374864	-1.467393	33	26.86	0.813939
GO:0050789_regulation_of_biological_process	HSPA5	2357	19	1.374864	-1.467393	33	26.86	0.813939
GO:0050789_regulation_of_biological_process	HSPD1	2357	19	1.374864	-1.467393	33	26.86	0.813939
GO:0050789_regulation_of_biological_process	HSPA8	2357	19	1.374864	-1.467393	33	26.86	0.813939
GO:0017038_protein_import	NUTF2	50	2	6.822222	-1.466973	34	27.14	0.798235
GO:0017038_protein_import	PRDX1	50	2	6.822222	-1.466973	34	27.14	0.798235
GO:0031077_post-embryonic_camera-type_eye_development	HMGN1	6	1	28.425926	-1.459845	38	33.53	0.882368
GO:0042246_tissue_regeneration	GJA1	6	1	28.425926	-1.459845	38	33.53	0.882368
GO:0048563_post-embryonic_organ_morphogenesis	HMGN1	6	1	28.425926	-1.459845	38	33.53	0.882368
GO:0051085_chaperone_mediated_protein_folding_requiring_cofactor	HSPA8	6	1	28.425926	-1.459845	38	33.53	0.882368
GO:0050794_regulation_of_cellular_process	HMGN1	2190	18	1.401826	-1.450485	39	33.85	0.867949
GO:0050794_regulation_of_cellular_process	GDI2	2190	18	1.401826	-1.450485	39	33.85	0.867949
GO:0050794_regulation_of_cellular_process	NDN	2190	18	1.401826	-1.450485	39	33.85	0.867949
GO:0050794_regulation_of_cellular_process	HAX1	2190	18	1.401826	-1.450485	39	33.85	0.867949
GO:0050794_regulation_of_cellular_process	CYCS	2190	18	1.401826	-1.450485	39	33.85	0.867949
GO:0050794_regulation_of_cellular_process	TRIM28	2190	18	1.401826	-1.450485	39	33.85	0.867949
GO:0050794_regulation_of_cellular_process	CBX3	2190	18	1.401826	-1.450485	39	33.85	0.867949
GO:0050794_regulation_of_cellular_process	FKBP1A	2190	18	1.401826	-1.450485	39	33.85	0.867949
GO:0050794_regulation_of_cellular_process	DDX5	2190	18	1.401826	-1.450485	39	33.85	0.867949
GO:0050794_regulation_of_cellular_process	RBBP7	2190	18	1.401826	-1.450485	39	33.85	0.867949
GO:0050794_regulation_of_cellular_process	PRDX1	2190	18	1.401826	-1.450485	39	33.85	0.867949
GO:0050794_regulation_of_cellular_process	PRPF19	2190	18	1.401826	-1.450485	39	33.85	0.867949
GO:0050794_regulation_of_cellular_process	RPA1	2190	18	1.401826	-1.450485	39	33.85	0.867949
GO:0050794_regulation_of_cellular_process	CFL1	2190	18	1.401826	-1.450485	39	33.85	0.867949
GO:0050794_regulation_of_cellular_process	YWHAQ	2190	18	1.401826	-1.450485	39	33.85	0.867949
GO:0050794_regulation_of_cellular_process	HSPD1	2190	18	1.401826	-1.450485	39	33.85	0.867949
GO:0050794_regulation_of_cellular_process	HSPA5	2190	18	1.401826	-1.450485	39	33.85	0.867949
GO:0050794_regulation_of_cellular_process	HSPA8	2190	18	1.401826	-1.450485	39	33.85	0.867949
GO:0040007_growth	PRPF19	217	4	3.143881	-1.444822	40	34.03	0.850750
GO:0040007_growth	NDN	217	4	3.143881	-1.444822	40	34.03	0.850750
GO:0040007_growth	GJA1	217	4	3.143881	-1.444822	40	34.03	0.850750
GO:0040007_growth	RPL29	217	4	3.143881	-1.444822	40	34.03	0.850750
GO:0001701_in_utero_embryonic_development	RPA1	221	4	3.086978	-1.419812	41	34.79	0.848537
GO:0001701_in_utero_embryonic_development	PRPF19	221	4	3.086978	-1.419812	41	34.79	0.848537
GO:0001701_in_utero_embryonic_development	GJA1	221	4	3.086978	-1.419812	41	34.79	0.848537
GO:0001701_in_utero_embryonic_development	SFRS1	221	4	3.086978	-1.419812	41	34.79	0.848537
GO:0051276_chromosome_organization	RPA1	129	3	3.966408	-1.414719	42	34.85	0.829762
GO:0051276_chromosome_organization	HMGN1	129	3	3.966408	-1.414719	42	34.85	0.829762
GO:0051276_chromosome_organization	RBBP7	129	3	3.966408	-1.414719	42	34.85	0.829762
GO:0001839_neural_plate_morphogenesis	CFL1	7	1	24.365079	-1.394121	44	42.83	0.973409
GO:0007413_axonal_fasciculation	NDN	7	1	24.365079	-1.394121	44	42.83	0.973409
GO:0001764_neuron_migration	NDN	57	2	5.984405	-1.362930	46	44.46	0.966522
GO:0001764_neuron_migration	GJA1	57	2	5.984405	-1.362930	46	44.46	0.966522
GO:0033365_protein_localization_in_organelle	NUTF2	57	2	5.984405	-1.362930	46	44.46	0.966522
GO:0033365_protein_localization_in_organelle	PRDX1	57	2	5.984405	-1.362930	46	44.46	0.966522
GO:0044238_primary_metabolic_process	HMGN1	1905	16	1.432488	-1.338425	47	45.01	0.957660
GO:0044238_primary_metabolic_process	NDN	1905	16	1.432488	-1.338425	47	45.01	0.957660
GO:0044238_primary_metabolic_process	MAT2A	1905	16	1.432488	-1.338425	47	45.01	0.957660
GO:0044238_primary_metabolic_process	TRIM28	1905	16	1.432488	-1.338425	47	45.01	0.957660
GO:0044238_primary_metabolic_process	CBX3	1905	16	1.432488	-1.338425	47	45.01	0.957660
GO:0044238_primary_metabolic_process	FKBP1A	1905	16	1.432488	-1.338425	47	45.01	0.957660
GO:0044238_primary_metabolic_process	RBBP7	1905	16	1.432488	-1.338425	47	45.01	0.957660
GO:0044238_primary_metabolic_process	DDX5	1905	16	1.432488	-1.338425	47	45.01	0.957660
GO:0044238_primary_metabolic_process	SFRS1	1905	16	1.432488	-1.338425	47	45.01	0.957660
GO:0044238_primary_metabolic_process	RPL29	1905	16	1.432488	-1.338425	47	45.01	0.957660
GO:0044238_primary_metabolic_process	RPA1	1905	16	1.432488	-1.338425	47	45.01	0.957660
GO:0044238_primary_metabolic_process	PRPF19	1905	16	1.432488	-1.338425	47	45.01	0.957660
GO:0044238_primary_metabolic_process	OAZ1	1905	16	1.432488	-1.338425	47	45.01	0.957660
GO:0044238_primary_metabolic_process	CFL1	1905	16	1.432488	-1.338425	47	45.01	0.957660
GO:0044238_primary_metabolic_process	IMPDH2	1905	16	1.432488	-1.338425	47	45.01	0.957660
GO:0044238_primary_metabolic_process	HSPA8	1905	16	1.432488	-1.338425	47	45.01	0.957660
GO:0000910_cytokinesis	CFL1	8	1	21.319444	-1.337351	58	51.32	0.884828
GO:0001833_inner_cell_mass_cell_proliferation	PRPF19	8	1	21.319444	-1.337351	58	51.32	0.884828
GO:0001840_neural_plate_development	CFL1	8	1	21.319444	-1.337351	58	51.32	0.884828
GO:0006458_'de_novo'_protein_folding	HSPA8	8	1	21.319444	-1.337351	58	51.32	0.884828
GO:0022898_regulation_of_transmembrane_transporter_activity	FKBP1A	8	1	21.319444	-1.337351	58	51.32	0.884828
GO:0032409_regulation_of_transporter_activity	FKBP1A	8	1	21.319444	-1.337351	58	51.32	0.884828
GO:0032412_regulation_of_ion_transmembrane_transporter_activity	FKBP1A	8	1	21.319444	-1.337351	58	51.32	0.884828
GO:0042990_regulation_of_transcription_factor_import_into_nucleus	PRDX1	8	1	21.319444	-1.337351	58	51.32	0.884828
GO:0042991_transcription_factor_import_into_nucleus	PRDX1	8	1	21.319444	-1.337351	58	51.32	0.884828
GO:0051084_'de_novo'_posttranslational_protein_folding	HSPA8	8	1	21.319444	-1.337351	58	51.32	0.884828
GO:0060347_heart_trabecula_formation	FKBP1A	8	1	21.319444	-1.337351	58	51.32	0.884828
GO:0006874_cellular_calcium_ion_homeostasis	NDN	61	2	5.591985	-1.309703	59	52.29	0.886271
GO:0006874_cellular_calcium_ion_homeostasis	FKBP1A	61	2	5.591985	-1.309703	59	52.29	0.886271
GO:0006139_nucleobase__nucleoside__nucleotide_and_nucleic_acid_metabolic_process	HMGN1	1002	10	1.702151	-1.293675	60	53.12	0.885333
GO:0006139_nucleobase__nucleoside__nucleotide_and_nucleic_acid_metabolic_process	RPA1	1002	10	1.702151	-1.293675	60	53.12	0.885333
GO:0006139_nucleobase__nucleoside__nucleotide_and_nucleic_acid_metabolic_process	MAT2A	1002	10	1.702151	-1.293675	60	53.12	0.885333
GO:0006139_nucleobase__nucleoside__nucleotide_and_nucleic_acid_metabolic_process	NDN	1002	10	1.702151	-1.293675	60	53.12	0.885333
GO:0006139_nucleobase__nucleoside__nucleotide_and_nucleic_acid_metabolic_process	TRIM28	1002	10	1.702151	-1.293675	60	53.12	0.885333
GO:0006139_nucleobase__nucleoside__nucleotide_and_nucleic_acid_metabolic_process	CBX3	1002	10	1.702151	-1.293675	60	53.12	0.885333
GO:0006139_nucleobase__nucleoside__nucleotide_and_nucleic_acid_metabolic_process	SFRS1	1002	10	1.702151	-1.293675	60	53.12	0.885333
GO:0006139_nucleobase__nucleoside__nucleotide_and_nucleic_acid_metabolic_process	DDX5	1002	10	1.702151	-1.293675	60	53.12	0.885333
GO:0006139_nucleobase__nucleoside__nucleotide_and_nucleic_acid_metabolic_process	RBBP7	1002	10	1.702151	-1.293675	60	53.12	0.885333
GO:0006139_nucleobase__nucleoside__nucleotide_and_nucleic_acid_metabolic_process	IMPDH2	1002	10	1.702151	-1.293675	60	53.12	0.885333
GO:0006807_nitrogen_compound_metabolic_process	HMGN1	1147	11	1.635668	-1.292371	61	53.13	0.870984
GO:0006807_nitrogen_compound_metabolic_process	RPA1	1147	11	1.635668	-1.292371	61	53.13	0.870984
GO:0006807_nitrogen_compound_metabolic_process	OAZ1	1147	11	1.635668	-1.292371	61	53.13	0.870984
GO:0006807_nitrogen_compound_metabolic_process	MAT2A	1147	11	1.635668	-1.292371	61	53.13	0.870984
GO:0006807_nitrogen_compound_metabolic_process	NDN	1147	11	1.635668	-1.292371	61	53.13	0.870984
GO:0006807_nitrogen_compound_metabolic_process	TRIM28	1147	11	1.635668	-1.292371	61	53.13	0.870984
GO:0006807_nitrogen_compound_metabolic_process	CBX3	1147	11	1.635668	-1.292371	61	53.13	0.870984
GO:0006807_nitrogen_compound_metabolic_process	SFRS1	1147	11	1.635668	-1.292371	61	53.13	0.870984
GO:0006807_nitrogen_compound_metabolic_process	DDX5	1147	11	1.635668	-1.292371	61	53.13	0.870984
GO:0006807_nitrogen_compound_metabolic_process	RBBP7	1147	11	1.635668	-1.292371	61	53.13	0.870984
GO:0006807_nitrogen_compound_metabolic_process	IMPDH2	1147	11	1.635668	-1.292371	61	53.13	0.870984
GO:0006595_polyamine_metabolic_process	OAZ1	9	1	18.950617	-1.287420	65	59.32	0.912615
GO:0032606_type_I_interferon_production	HSPD1	9	1	18.950617	-1.287420	65	59.32	0.912615
GO:0048569_post-embryonic_organ_development	HMGN1	9	1	18.950617	-1.287420	65	59.32	0.912615
GO:0048708_astrocyte_differentiation	PRPF19	9	1	18.950617	-1.287420	65	59.32	0.912615
GO:0006875_cellular_metal_ion_homeostasis	NDN	64	2	5.329861	-1.272302	67	59.99	0.895373
GO:0006875_cellular_metal_ion_homeostasis	FKBP1A	64	2	5.329861	-1.272302	67	59.99	0.895373
GO:0055074_calcium_ion_homeostasis	NDN	64	2	5.329861	-1.272302	67	59.99	0.895373
GO:0055074_calcium_ion_homeostasis	FKBP1A	64	2	5.329861	-1.272302	67	59.99	0.895373
GO:0008104_protein_localization	YWHAB	251	4	2.718017	-1.249266	68	60.62	0.891471
GO:0008104_protein_localization	YWHAQ	251	4	2.718017	-1.249266	68	60.62	0.891471
GO:0008104_protein_localization	NUTF2	251	4	2.718017	-1.249266	68	60.62	0.891471
GO:0008104_protein_localization	PRDX1	251	4	2.718017	-1.249266	68	60.62	0.891471
GO:0000724_double-strand_break_repair_via_homologous_recombination	RPA1	10	1	17.055556	-1.242883	80	67.74	0.846750
GO:0000725_recombinational_repair	RPA1	10	1	17.055556	-1.242883	80	67.74	0.846750
GO:0001832_blastocyst_growth	PRPF19	10	1	17.055556	-1.242883	80	67.74	0.846750
GO:0002070_epithelial_cell_maturation	GJA1	10	1	17.055556	-1.242883	80	67.74	0.846750
GO:0006289_nucleotide-excision_repair	HMGN1	10	1	17.055556	-1.242883	80	67.74	0.846750
GO:0006801_superoxide_metabolic_process	PRDX1	10	1	17.055556	-1.242883	80	67.74	0.846750
GO:0051208_sequestering_of_calcium_ion	FKBP1A	10	1	17.055556	-1.242883	80	67.74	0.846750
GO:0051209_release_of_sequestered_calcium_ion_into_cytosol	FKBP1A	10	1	17.055556	-1.242883	80	67.74	0.846750
GO:0051238_sequestering_of_metal_ion	FKBP1A	10	1	17.055556	-1.242883	80	67.74	0.846750
GO:0051282_regulation_of_sequestering_of_calcium_ion	FKBP1A	10	1	17.055556	-1.242883	80	67.74	0.846750
GO:0051283_negative_regulation_of_sequestering_of_calcium_ion	FKBP1A	10	1	17.055556	-1.242883	80	67.74	0.846750
GO:0060343_trabecula_formation	FKBP1A	10	1	17.055556	-1.242883	80	67.74	0.846750
GO:0043009_chordate_embryonic_development	RPA1	365	5	2.336377	-1.238932	81	67.88	0.838025
GO:0043009_chordate_embryonic_development	PRPF19	365	5	2.336377	-1.238932	81	67.88	0.838025
GO:0043009_chordate_embryonic_development	CFL1	365	5	2.336377	-1.238932	81	67.88	0.838025
GO:0043009_chordate_embryonic_development	GJA1	365	5	2.336377	-1.238932	81	67.88	0.838025
GO:0043009_chordate_embryonic_development	SFRS1	365	5	2.336377	-1.238932	81	67.88	0.838025
GO:0003007_heart_morphogenesis	GJA1	67	2	5.091211	-1.236837	82	68.28	0.832683
GO:0003007_heart_morphogenesis	FKBP1A	67	2	5.091211	-1.236837	82	68.28	0.832683
GO:0009792_embryonic_development_ending_in_birth_or_egg_hatching	RPA1	368	5	2.317331	-1.226339	83	68.5	0.825301
GO:0009792_embryonic_development_ending_in_birth_or_egg_hatching	PRPF19	368	5	2.317331	-1.226339	83	68.5	0.825301
GO:0009792_embryonic_development_ending_in_birth_or_egg_hatching	CFL1	368	5	2.317331	-1.226339	83	68.5	0.825301
GO:0009792_embryonic_development_ending_in_birth_or_egg_hatching	GJA1	368	5	2.317331	-1.226339	83	68.5	0.825301
GO:0009792_embryonic_development_ending_in_birth_or_egg_hatching	SFRS1	368	5	2.317331	-1.226339	83	68.5	0.825301
GO:0055065_metal_ion_homeostasis	NDN	69	2	4.943639	-1.214184	84	69.07	0.822262
GO:0055065_metal_ion_homeostasis	FKBP1A	69	2	4.943639	-1.214184	84	69.07	0.822262
GO:0000096_sulfur_amino_acid_metabolic_process	MAT2A	11	1	15.505051	-1.202709	92	74.57	0.810543
GO:0001101_response_to_acid	CFL1	11	1	15.505051	-1.202709	92	74.57	0.810543
GO:0001837_epithelial_to_mesenchymal_transition	TRIM28	11	1	15.505051	-1.202709	92	74.57	0.810543
GO:0007051_spindle_organization	TUBB5	11	1	15.505051	-1.202709	92	74.57	0.810543
GO:0008652_cellular_amino_acid_biosynthetic_process	MAT2A	11	1	15.505051	-1.202709	92	74.57	0.810543
GO:0014013_regulation_of_gliogenesis	PRPF19	11	1	15.505051	-1.202709	92	74.57	0.810543
GO:0034762_regulation_of_transmembrane_transport	FKBP1A	11	1	15.505051	-1.202709	92	74.57	0.810543
GO:0045685_regulation_of_glial_cell_differentiation	PRPF19	11	1	15.505051	-1.202709	92	74.57	0.810543
GO:0006281_DNA_repair	HMGN1	71	2	4.804382	-1.192270	94	75.27	0.800745
GO:0006281_DNA_repair	RPA1	71	2	4.804382	-1.192270	94	75.27	0.800745
GO:0006913_nucleocytoplasmic_transport	NUTF2	71	2	4.804382	-1.192270	94	75.27	0.800745
GO:0006913_nucleocytoplasmic_transport	PRDX1	71	2	4.804382	-1.192270	94	75.27	0.800745
GO:0007264_small_GTPase_mediated_signal_transduction	GDI2	72	2	4.737654	-1.181576	96	75.96	0.791250
GO:0007264_small_GTPase_mediated_signal_transduction	YWHAQ	72	2	4.737654	-1.181576	96	75.96	0.791250
GO:0051169_nuclear_transport	NUTF2	72	2	4.737654	-1.181576	96	75.96	0.791250
GO:0051169_nuclear_transport	PRDX1	72	2	4.737654	-1.181576	96	75.96	0.791250
GO:0006936_muscle_contraction	FKBP1A	73	2	4.672755	-1.171053	97	76.52	0.788866
GO:0006936_muscle_contraction	SFRS1	73	2	4.672755	-1.171053	97	76.52	0.788866
GO:0008038_neuron_recognition	NDN	12	1	14.212963	-1.166139	107	81.97	0.766075
GO:0009886_post-embryonic_morphogenesis	HMGN1	12	1	14.212963	-1.166139	107	81.97	0.766075
GO:0030010_establishment_of_cell_polarity	CFL1	12	1	14.212963	-1.166139	107	81.97	0.766075
GO:0035050_embryonic_heart_tube_development	GJA1	12	1	14.212963	-1.166139	107	81.97	0.766075
GO:0042278_purine_nucleoside_metabolic_process	MAT2A	12	1	14.212963	-1.166139	107	81.97	0.766075
GO:0042743_hydrogen_peroxide_metabolic_process	CYCS	12	1	14.212963	-1.166139	107	81.97	0.766075
GO:0043624_cellular_protein_complex_disassembly	CFL1	12	1	14.212963	-1.166139	107	81.97	0.766075
GO:0046128_purine_ribonucleoside_metabolic_process	MAT2A	12	1	14.212963	-1.166139	107	81.97	0.766075
GO:0051261_protein_depolymerization	CFL1	12	1	14.212963	-1.166139	107	81.97	0.766075
GO:0060048_cardiac_muscle_contraction	SFRS1	12	1	14.212963	-1.166139	107	81.97	0.766075
GO:0048589_developmental_growth	PRPF19	75	2	4.548148	-1.150495	108	82.96	0.768148
GO:0048589_developmental_growth	GJA1	75	2	4.548148	-1.150495	108	82.96	0.768148
GO:0051716_cellular_response_to_stimulus	HMGN1	273	4	2.498982	-1.140546	109	83.4	0.765138
GO:0051716_cellular_response_to_stimulus	RPA1	273	4	2.498982	-1.140546	109	83.4	0.765138
GO:0051716_cellular_response_to_stimulus	HSPA5	273	4	2.498982	-1.140546	109	83.4	0.765138
GO:0051716_cellular_response_to_stimulus	PRDX1	273	4	2.498982	-1.140546	109	83.4	0.765138
GO:0003012_muscle_system_process	FKBP1A	76	2	4.488304	-1.140452	110	83.58	0.759818
GO:0003012_muscle_system_process	SFRS1	76	2	4.488304	-1.140452	110	83.58	0.759818
GO:0033036_macromolecule_localization	YWHAB	274	4	2.489862	-1.135889	111	84.0	0.756757
GO:0033036_macromolecule_localization	YWHAQ	274	4	2.489862	-1.135889	111	84.0	0.756757
GO:0033036_macromolecule_localization	NUTF2	274	4	2.489862	-1.135889	111	84.0	0.756757
GO:0033036_macromolecule_localization	PRDX1	274	4	2.489862	-1.135889	111	84.0	0.756757
GO:0007512_adult_heart_development	GJA1	13	1	13.119658	-1.132594	119	89.26	0.750084
GO:0009119_ribonucleoside_metabolic_process	MAT2A	13	1	13.119658	-1.132594	119	89.26	0.750084
GO:0032729_positive_regulation_of_interferon-gamma_production	HSPD1	13	1	13.119658	-1.132594	119	89.26	0.750084
GO:0043241_protein_complex_disassembly	CFL1	13	1	13.119658	-1.132594	119	89.26	0.750084
GO:0043244_regulation_of_protein_complex_disassembly	CFL1	13	1	13.119658	-1.132594	119	89.26	0.750084
GO:0051495_positive_regulation_of_cytoskeleton_organization	CFL1	13	1	13.119658	-1.132594	119	89.26	0.750084
GO:0060401_cytosolic_calcium_ion_transport	FKBP1A	13	1	13.119658	-1.132594	119	89.26	0.750084
GO:0060402_calcium_ion_transport_into_cytosol	FKBP1A	13	1	13.119658	-1.132594	119	89.26	0.750084
GO:0008064_regulation_of_actin_polymerization_or_depolymerization	CFL1	14	1	12.182540	-1.101625	123	95.9	0.779675
GO:0030832_regulation_of_actin_filament_length	CFL1	14	1	12.182540	-1.101625	123	95.9	0.779675
GO:0031099_regeneration	GJA1	14	1	12.182540	-1.101625	123	95.9	0.779675
GO:0034623_cellular_macromolecular_complex_disassembly	CFL1	14	1	12.182540	-1.101625	123	95.9	0.779675
GO:0006325_chromatin_organization	HMGN1	83	2	4.109772	-1.074194	125	97.35	0.778800
GO:0006325_chromatin_organization	RBBP7	83	2	4.109772	-1.074194	125	97.35	0.778800
GO:0006575_cellular_amino_acid_derivative_metabolic_process	OAZ1	83	2	4.109772	-1.074194	125	97.35	0.778800
GO:0006575_cellular_amino_acid_derivative_metabolic_process	MAT2A	83	2	4.109772	-1.074194	125	97.35	0.778800
GO:0034960_cellular_biopolymer_metabolic_process	HMGN1	1395	12	1.467145	-1.073444	126	97.39	0.772937
GO:0034960_cellular_biopolymer_metabolic_process	RPA1	1395	12	1.467145	-1.073444	126	97.39	0.772937
GO:0034960_cellular_biopolymer_metabolic_process	NDN	1395	12	1.467145	-1.073444	126	97.39	0.772937
GO:0034960_cellular_biopolymer_metabolic_process	CFL1	1395	12	1.467145	-1.073444	126	97.39	0.772937
GO:0034960_cellular_biopolymer_metabolic_process	TRIM28	1395	12	1.467145	-1.073444	126	97.39	0.772937
GO:0034960_cellular_biopolymer_metabolic_process	CBX3	1395	12	1.467145	-1.073444	126	97.39	0.772937
GO:0034960_cellular_biopolymer_metabolic_process	FKBP1A	1395	12	1.467145	-1.073444	126	97.39	0.772937
GO:0034960_cellular_biopolymer_metabolic_process	DDX5	1395	12	1.467145	-1.073444	126	97.39	0.772937
GO:0034960_cellular_biopolymer_metabolic_process	RBBP7	1395	12	1.467145	-1.073444	126	97.39	0.772937
GO:0034960_cellular_biopolymer_metabolic_process	SFRS1	1395	12	1.467145	-1.073444	126	97.39	0.772937
GO:0034960_cellular_biopolymer_metabolic_process	HSPA8	1395	12	1.467145	-1.073444	126	97.39	0.772937
GO:0034960_cellular_biopolymer_metabolic_process	RPL29	1395	12	1.467145	-1.073444	126	97.39	0.772937
GO:0009116_nucleoside_metabolic_process	MAT2A	15	1	11.370370	-1.072877	129	101.83	0.789380
GO:0042306_regulation_of_protein_import_into_nucleus	PRDX1	15	1	11.370370	-1.072877	129	101.83	0.789380
GO:0055010_ventricular_cardiac_muscle_morphogenesis	FKBP1A	15	1	11.370370	-1.072877	129	101.83	0.789380
GO:0030005_cellular_di-__tri-valent_inorganic_cation_homeostasis	NDN	84	2	4.060847	-1.065264	130	102.34	0.787231
GO:0030005_cellular_di-__tri-valent_inorganic_cation_homeostasis	FKBP1A	84	2	4.060847	-1.065264	130	102.34	0.787231
GO:0000279_M_phase	RPA1	85	2	4.013072	-1.056457	131	102.79	0.784656
GO:0000279_M_phase	TUBB5	85	2	4.013072	-1.056457	131	102.79	0.784656
GO:0000302_response_to_reactive_oxygen_species	PRDX1	16	1	10.659722	-1.046063	137	107.54	0.784964
GO:0001933_negative_regulation_of_protein_amino_acid_phosphorylation	FKBP1A	16	1	10.659722	-1.046063	137	107.54	0.784964
GO:0010243_response_to_organic_nitrogen	CFL1	16	1	10.659722	-1.046063	137	107.54	0.784964
GO:0014075_response_to_amine_stimulus	CFL1	16	1	10.659722	-1.046063	137	107.54	0.784964
GO:0032956_regulation_of_actin_cytoskeleton_organization	CFL1	16	1	10.659722	-1.046063	137	107.54	0.784964
GO:0034976_response_to_endoplasmic_reticulum_stress	HSPA5	16	1	10.659722	-1.046063	137	107.54	0.784964
GO:0006919_activation_of_caspase_activity	CYCS	17	1	10.032680	-1.020947	144	114.0	0.791667
GO:0006984_ER-nuclear_signaling_pathway	HSPA5	17	1	10.032680	-1.020947	144	114.0	0.791667
GO:0008380_RNA_splicing	SFRS1	17	1	10.032680	-1.020947	144	114.0	0.791667
GO:0032535_regulation_of_cellular_component_size	CFL1	17	1	10.032680	-1.020947	144	114.0	0.791667
GO:0032970_regulation_of_actin_filament-based_process	CFL1	17	1	10.032680	-1.020947	144	114.0	0.791667
GO:0042398_cellular_amino_acid_derivative_biosynthetic_process	MAT2A	17	1	10.032680	-1.020947	144	114.0	0.791667
GO:0048873_homeostasis_of_number_of_cells_within_a_tissue	RPA1	17	1	10.032680	-1.020947	144	114.0	0.791667
GO:0030003_cellular_cation_homeostasis	NDN	90	2	3.790123	-1.014186	145	114.52	0.789793
GO:0030003_cellular_cation_homeostasis	FKBP1A	90	2	3.790123	-1.014186	145	114.52	0.789793
GO:0065007_biological_regulation	HMGN1	2593	19	1.249732	-1.007167	146	114.64	0.785205
GO:0065007_biological_regulation	GDI2	2593	19	1.249732	-1.007167	146	114.64	0.785205
GO:0065007_biological_regulation	HAX1	2593	19	1.249732	-1.007167	146	114.64	0.785205
GO:0065007_biological_regulation	NDN	2593	19	1.249732	-1.007167	146	114.64	0.785205
GO:0065007_biological_regulation	TRIM28	2593	19	1.249732	-1.007167	146	114.64	0.785205
GO:0065007_biological_regulation	CYCS	2593	19	1.249732	-1.007167	146	114.64	0.785205
GO:0065007_biological_regulation	CBX3	2593	19	1.249732	-1.007167	146	114.64	0.785205
GO:0065007_biological_regulation	GJA1	2593	19	1.249732	-1.007167	146	114.64	0.785205
GO:0065007_biological_regulation	FKBP1A	2593	19	1.249732	-1.007167	146	114.64	0.785205
GO:0065007_biological_regulation	RBBP7	2593	19	1.249732	-1.007167	146	114.64	0.785205
GO:0065007_biological_regulation	DDX5	2593	19	1.249732	-1.007167	146	114.64	0.785205
GO:0065007_biological_regulation	PRDX1	2593	19	1.249732	-1.007167	146	114.64	0.785205
GO:0065007_biological_regulation	RPA1	2593	19	1.249732	-1.007167	146	114.64	0.785205
GO:0065007_biological_regulation	PRPF19	2593	19	1.249732	-1.007167	146	114.64	0.785205
GO:0065007_biological_regulation	CFL1	2593	19	1.249732	-1.007167	146	114.64	0.785205
GO:0065007_biological_regulation	YWHAQ	2593	19	1.249732	-1.007167	146	114.64	0.785205
GO:0065007_biological_regulation	HSPA5	2593	19	1.249732	-1.007167	146	114.64	0.785205
GO:0065007_biological_regulation	HSPD1	2593	19	1.249732	-1.007167	146	114.64	0.785205
GO:0065007_biological_regulation	HSPA8	2593	19	1.249732	-1.007167	146	114.64	0.785205
GO:0002064_epithelial_cell_development	GJA1	18	1	9.475309	-0.997336	154	120.38	0.781688
GO:0006457_protein_folding	HSPA8	18	1	9.475309	-0.997336	154	120.38	0.781688
GO:0032984_macromolecular_complex_disassembly	CFL1	18	1	9.475309	-0.997336	154	120.38	0.781688
GO:0033157_regulation_of_intracellular_protein_transport	PRDX1	18	1	9.475309	-0.997336	154	120.38	0.781688
GO:0044272_sulfur_compound_biosynthetic_process	MAT2A	18	1	9.475309	-0.997336	154	120.38	0.781688
GO:0055008_cardiac_muscle_tissue_morphogenesis	FKBP1A	18	1	9.475309	-0.997336	154	120.38	0.781688
GO:0060415_muscle_tissue_morphogenesis	FKBP1A	18	1	9.475309	-0.997336	154	120.38	0.781688
GO:0060571_morphogenesis_of_an_epithelial_fold	CFL1	18	1	9.475309	-0.997336	154	120.38	0.781688
GO:0051094_positive_regulation_of_developmental_process	PRPF19	308	4	2.215007	-0.990368	155	120.53	0.777613
GO:0051094_positive_regulation_of_developmental_process	CYCS	308	4	2.215007	-0.990368	155	120.53	0.777613
GO:0051094_positive_regulation_of_developmental_process	GJA1	308	4	2.215007	-0.990368	155	120.53	0.777613
GO:0051094_positive_regulation_of_developmental_process	PRDX1	308	4	2.215007	-0.990368	155	120.53	0.777613
GO:0055066_di-__tri-valent_inorganic_cation_homeostasis	NDN	93	2	3.667861	-0.990140	156	120.85	0.774679
GO:0055066_di-__tri-valent_inorganic_cation_homeostasis	FKBP1A	93	2	3.667861	-0.990140	156	120.85	0.774679
GO:0032943_mononuclear_cell_proliferation	FKBP1A	94	2	3.628842	-0.982329	159	121.85	0.766352
GO:0032943_mononuclear_cell_proliferation	IMPDH2	94	2	3.628842	-0.982329	159	121.85	0.766352
GO:0034984_cellular_response_to_DNA_damage_stimulus	HMGN1	94	2	3.628842	-0.982329	159	121.85	0.766352
GO:0034984_cellular_response_to_DNA_damage_stimulus	RPA1	94	2	3.628842	-0.982329	159	121.85	0.766352
GO:0046651_lymphocyte_proliferation	FKBP1A	94	2	3.628842	-0.982329	159	121.85	0.766352
GO:0046651_lymphocyte_proliferation	IMPDH2	94	2	3.628842	-0.982329	159	121.85	0.766352
GO:0006338_chromatin_remodeling	RBBP7	19	1	8.976608	-0.975066	162	126.01	0.777840
GO:0010952_positive_regulation_of_peptidase_activity	CYCS	19	1	8.976608	-0.975066	162	126.01	0.777840
GO:0043280_positive_regulation_of_caspase_activity	CYCS	19	1	8.976608	-0.975066	162	126.01	0.777840
GO:0044260_cellular_macromolecule_metabolic_process	HMGN1	1447	12	1.414421	-0.971179	163	126.32	0.774969
GO:0044260_cellular_macromolecule_metabolic_process	RPA1	1447	12	1.414421	-0.971179	163	126.32	0.774969
GO:0044260_cellular_macromolecule_metabolic_process	NDN	1447	12	1.414421	-0.971179	163	126.32	0.774969
GO:0044260_cellular_macromolecule_metabolic_process	CFL1	1447	12	1.414421	-0.971179	163	126.32	0.774969
GO:0044260_cellular_macromolecule_metabolic_process	TRIM28	1447	12	1.414421	-0.971179	163	126.32	0.774969
GO:0044260_cellular_macromolecule_metabolic_process	CBX3	1447	12	1.414421	-0.971179	163	126.32	0.774969
GO:0044260_cellular_macromolecule_metabolic_process	FKBP1A	1447	12	1.414421	-0.971179	163	126.32	0.774969
GO:0044260_cellular_macromolecule_metabolic_process	SFRS1	1447	12	1.414421	-0.971179	163	126.32	0.774969
GO:0044260_cellular_macromolecule_metabolic_process	DDX5	1447	12	1.414421	-0.971179	163	126.32	0.774969
GO:0044260_cellular_macromolecule_metabolic_process	RBBP7	1447	12	1.414421	-0.971179	163	126.32	0.774969
GO:0044260_cellular_macromolecule_metabolic_process	HSPA8	1447	12	1.414421	-0.971179	163	126.32	0.774969
GO:0044260_cellular_macromolecule_metabolic_process	RPL29	1447	12	1.414421	-0.971179	163	126.32	0.774969
GO:0070661_leukocyte_proliferation	FKBP1A	96	2	3.553241	-0.967002	164	127.04	0.774634
GO:0070661_leukocyte_proliferation	IMPDH2	96	2	3.553241	-0.967002	164	127.04	0.774634
GO:0048518_positive_regulation_of_biological_process	PRPF19	995	9	1.542714	-0.963622	165	127.22	0.771030
GO:0048518_positive_regulation_of_biological_process	RPA1	995	9	1.542714	-0.963622	165	127.22	0.771030
GO:0048518_positive_regulation_of_biological_process	CYCS	995	9	1.542714	-0.963622	165	127.22	0.771030
GO:0048518_positive_regulation_of_biological_process	CFL1	995	9	1.542714	-0.963622	165	127.22	0.771030
GO:0048518_positive_regulation_of_biological_process	TRIM28	995	9	1.542714	-0.963622	165	127.22	0.771030
GO:0048518_positive_regulation_of_biological_process	GJA1	995	9	1.542714	-0.963622	165	127.22	0.771030
GO:0048518_positive_regulation_of_biological_process	HSPD1	995	9	1.542714	-0.963622	165	127.22	0.771030
GO:0048518_positive_regulation_of_biological_process	DDX5	995	9	1.542714	-0.963622	165	127.22	0.771030
GO:0048518_positive_regulation_of_biological_process	PRDX1	995	9	1.542714	-0.963622	165	127.22	0.771030
GO:0042326_negative_regulation_of_phosphorylation	FKBP1A	20	1	8.527778	-0.954000	167	130.93	0.784012
GO:0046822_regulation_of_nucleocytoplasmic_transport	PRDX1	20	1	8.527778	-0.954000	167	130.93	0.784012
GO:0006996_organelle_organization	RPA1	449	5	1.899282	-0.934736	168	132.82	0.790595
GO:0006996_organelle_organization	HMGN1	449	5	1.899282	-0.934736	168	132.82	0.790595
GO:0006996_organelle_organization	CFL1	449	5	1.899282	-0.934736	168	132.82	0.790595
GO:0006996_organelle_organization	TUBB5	449	5	1.899282	-0.934736	168	132.82	0.790595
GO:0006996_organelle_organization	RBBP7	449	5	1.899282	-0.934736	168	132.82	0.790595
GO:0001755_neural_crest_cell_migration	CFL1	21	1	8.121693	-0.934019	176	137.4	0.780682
GO:0008154_actin_polymerization_or_depolymerization	CFL1	21	1	8.121693	-0.934019	176	137.4	0.780682
GO:0010563_negative_regulation_of_phosphorus_metabolic_process	FKBP1A	21	1	8.121693	-0.934019	176	137.4	0.780682
GO:0016202_regulation_of_striated_muscle_tissue_development	GJA1	21	1	8.121693	-0.934019	176	137.4	0.780682
GO:0043279_response_to_alkaloid	FKBP1A	21	1	8.121693	-0.934019	176	137.4	0.780682
GO:0045936_negative_regulation_of_phosphate_metabolic_process	FKBP1A	21	1	8.121693	-0.934019	176	137.4	0.780682
GO:0048634_regulation_of_muscle_development	GJA1	21	1	8.121693	-0.934019	176	137.4	0.780682
GO:0048675_axon_extension	NDN	21	1	8.121693	-0.934019	176	137.4	0.780682
GO:0003013_circulatory_system_process	GJA1	103	2	3.311758	-0.916242	178	138.31	0.777022
GO:0003013_circulatory_system_process	SFRS1	103	2	3.311758	-0.916242	178	138.31	0.777022
GO:0008015_blood_circulation	GJA1	103	2	3.311758	-0.916242	178	138.31	0.777022
GO:0008015_blood_circulation	SFRS1	103	2	3.311758	-0.916242	178	138.31	0.777022
GO:0001558_regulation_of_cell_growth	NDN	22	1	7.752525	-0.915024	182	143.65	0.789286
GO:0001947_heart_looping	GJA1	22	1	7.752525	-0.915024	182	143.65	0.789286
GO:0009309_amine_biosynthetic_process	MAT2A	22	1	7.752525	-0.915024	182	143.65	0.789286
GO:0032649_regulation_of_interferon-gamma_production	HSPD1	22	1	7.752525	-0.915024	182	143.65	0.789286
GO:0055086_nucleobase__nucleoside_and_nucleotide_metabolic_process	MAT2A	104	2	3.279915	-0.909333	183	143.96	0.786667
GO:0055086_nucleobase__nucleoside_and_nucleotide_metabolic_process	IMPDH2	104	2	3.279915	-0.909333	183	143.96	0.786667
GO:0010605_negative_regulation_of_macromolecule_metabolic_process	TRIM28	331	4	2.061094	-0.904315	184	144.48	0.785217
GO:0010605_negative_regulation_of_macromolecule_metabolic_process	CBX3	331	4	2.061094	-0.904315	184	144.48	0.785217
GO:0010605_negative_regulation_of_macromolecule_metabolic_process	FKBP1A	331	4	2.061094	-0.904315	184	144.48	0.785217
GO:0010605_negative_regulation_of_macromolecule_metabolic_process	RBBP7	331	4	2.061094	-0.904315	184	144.48	0.785217
GO:0048872_homeostasis_of_number_of_cells	RPA1	105	2	3.248677	-0.902504	185	144.6	0.781622
GO:0048872_homeostasis_of_number_of_cells	PRDX1	105	2	3.248677	-0.902504	185	144.6	0.781622
GO:0031324_negative_regulation_of_cellular_metabolic_process	TRIM28	332	4	2.054886	-0.900773	186	144.94	0.779247
GO:0031324_negative_regulation_of_cellular_metabolic_process	CBX3	332	4	2.054886	-0.900773	186	144.94	0.779247
GO:0031324_negative_regulation_of_cellular_metabolic_process	FKBP1A	332	4	2.054886	-0.900773	186	144.94	0.779247
GO:0031324_negative_regulation_of_cellular_metabolic_process	RBBP7	332	4	2.054886	-0.900773	186	144.94	0.779247
GO:0002228_natural_killer_cell_mediated_immunity	PRDX1	23	1	7.415459	-0.896926	190	148.25	0.780263
GO:0007163_establishment_or_maintenance_of_cell_polarity	CFL1	23	1	7.415459	-0.896926	190	148.25	0.780263
GO:0030512_negative_regulation_of_transforming_growth_factor_beta_receptor_signaling_pathway	HSPA5	23	1	7.415459	-0.896926	190	148.25	0.780263
GO:0042267_natural_killer_cell_mediated_cytotoxicity	PRDX1	23	1	7.415459	-0.896926	190	148.25	0.780263
GO:0043283_biopolymer_metabolic_process	HMGN1	1490	12	1.373602	-0.892382	191	148.52	0.777592
GO:0043283_biopolymer_metabolic_process	RPA1	1490	12	1.373602	-0.892382	191	148.52	0.777592
GO:0043283_biopolymer_metabolic_process	NDN	1490	12	1.373602	-0.892382	191	148.52	0.777592
GO:0043283_biopolymer_metabolic_process	CFL1	1490	12	1.373602	-0.892382	191	148.52	0.777592
GO:0043283_biopolymer_metabolic_process	TRIM28	1490	12	1.373602	-0.892382	191	148.52	0.777592
GO:0043283_biopolymer_metabolic_process	CBX3	1490	12	1.373602	-0.892382	191	148.52	0.777592
GO:0043283_biopolymer_metabolic_process	FKBP1A	1490	12	1.373602	-0.892382	191	148.52	0.777592
GO:0043283_biopolymer_metabolic_process	DDX5	1490	12	1.373602	-0.892382	191	148.52	0.777592
GO:0043283_biopolymer_metabolic_process	RBBP7	1490	12	1.373602	-0.892382	191	148.52	0.777592
GO:0043283_biopolymer_metabolic_process	SFRS1	1490	12	1.373602	-0.892382	191	148.52	0.777592
GO:0043283_biopolymer_metabolic_process	HSPA8	1490	12	1.373602	-0.892382	191	148.52	0.777592
GO:0043283_biopolymer_metabolic_process	RPL29	1490	12	1.373602	-0.892382	191	148.52	0.777592
GO:0006941_striated_muscle_contraction	SFRS1	24	1	7.106481	-0.879649	195	152.63	0.782718
GO:0007204_elevation_of_cytosolic_calcium_ion_concentration	FKBP1A	24	1	7.106481	-0.879649	195	152.63	0.782718
GO:0014070_response_to_organic_cyclic_substance	FKBP1A	24	1	7.106481	-0.879649	195	152.63	0.782718
GO:0032386_regulation_of_intracellular_transport	PRDX1	24	1	7.106481	-0.879649	195	152.63	0.782718
GO:0045892_negative_regulation_of_transcription__DNA-dependent	TRIM28	218	3	2.347095	-0.875218	196	153.2	0.781633
GO:0045892_negative_regulation_of_transcription__DNA-dependent	CBX3	218	3	2.347095	-0.875218	196	153.2	0.781633
GO:0045892_negative_regulation_of_transcription__DNA-dependent	RBBP7	218	3	2.347095	-0.875218	196	153.2	0.781633
GO:0055080_cation_homeostasis	NDN	110	2	3.101010	-0.869516	197	154.02	0.781827
GO:0055080_cation_homeostasis	FKBP1A	110	2	3.101010	-0.869516	197	154.02	0.781827
GO:0051253_negative_regulation_of_RNA_metabolic_process	TRIM28	220	3	2.325758	-0.866570	198	154.14	0.778485
GO:0051253_negative_regulation_of_RNA_metabolic_process	CBX3	220	3	2.325758	-0.866570	198	154.14	0.778485
GO:0051253_negative_regulation_of_RNA_metabolic_process	RBBP7	220	3	2.325758	-0.866570	198	154.14	0.778485
GO:0051649_establishment_of_localization_in_cell	YWHAB	342	4	1.994802	-0.866202	199	154.29	0.775327
GO:0051649_establishment_of_localization_in_cell	YWHAQ	342	4	1.994802	-0.866202	199	154.29	0.775327
GO:0051649_establishment_of_localization_in_cell	NUTF2	342	4	1.994802	-0.866202	199	154.29	0.775327
GO:0051649_establishment_of_localization_in_cell	PRDX1	342	4	1.994802	-0.866202	199	154.29	0.775327
GO:0048522_positive_regulation_of_cellular_process	PRPF19	895	8	1.524519	-0.863259	200	154.39	0.771950
GO:0048522_positive_regulation_of_cellular_process	RPA1	895	8	1.524519	-0.863259	200	154.39	0.771950
GO:0048522_positive_regulation_of_cellular_process	TRIM28	895	8	1.524519	-0.863259	200	154.39	0.771950
GO:0048522_positive_regulation_of_cellular_process	CYCS	895	8	1.524519	-0.863259	200	154.39	0.771950
GO:0048522_positive_regulation_of_cellular_process	CFL1	895	8	1.524519	-0.863259	200	154.39	0.771950
GO:0048522_positive_regulation_of_cellular_process	HSPD1	895	8	1.524519	-0.863259	200	154.39	0.771950
GO:0048522_positive_regulation_of_cellular_process	DDX5	895	8	1.524519	-0.863259	200	154.39	0.771950
GO:0048522_positive_regulation_of_cellular_process	PRDX1	895	8	1.524519	-0.863259	200	154.39	0.771950
GO:0006302_double-strand_break_repair	RPA1	25	1	6.822222	-0.863126	202	157.61	0.780248
GO:0031400_negative_regulation_of_protein_modification_process	FKBP1A	25	1	6.822222	-0.863126	202	157.61	0.780248
GO:0006974_response_to_DNA_damage_stimulus	HMGN1	113	2	3.018682	-0.850597	203	158.33	0.779951
GO:0006974_response_to_DNA_damage_stimulus	RPA1	113	2	3.018682	-0.850597	203	158.33	0.779951
GO:0019233_sensory_perception_of_pain	NDN	26	1	6.559829	-0.847297	208	161.68	0.777308
GO:0032609_interferon-gamma_production	HSPD1	26	1	6.559829	-0.847297	208	161.68	0.777308
GO:0045665_negative_regulation_of_neuron_differentiation	PRPF19	26	1	6.559829	-0.847297	208	161.68	0.777308
GO:0051235_maintenance_of_location	FKBP1A	26	1	6.559829	-0.847297	208	161.68	0.777308
GO:0051480_cytosolic_calcium_ion_homeostasis	FKBP1A	26	1	6.559829	-0.847297	208	161.68	0.777308
GO:0009892_negative_regulation_of_metabolic_process	TRIM28	348	4	1.960409	-0.846177	209	161.77	0.774019
GO:0009892_negative_regulation_of_metabolic_process	CBX3	348	4	1.960409	-0.846177	209	161.77	0.774019
GO:0009892_negative_regulation_of_metabolic_process	FKBP1A	348	4	1.960409	-0.846177	209	161.77	0.774019
GO:0009892_negative_regulation_of_metabolic_process	RBBP7	348	4	1.960409	-0.846177	209	161.77	0.774019
GO:0046649_lymphocyte_activation	FKBP1A	228	3	2.244152	-0.833034	210	162.94	0.775905
GO:0046649_lymphocyte_activation	HSPD1	228	3	2.244152	-0.833034	210	162.94	0.775905
GO:0046649_lymphocyte_activation	IMPDH2	228	3	2.244152	-0.833034	210	162.94	0.775905
GO:0009411_response_to_UV	HMGN1	27	1	6.316872	-0.832109	212	165.72	0.781698
GO:0010638_positive_regulation_of_organelle_organization	CFL1	27	1	6.316872	-0.832109	212	165.72	0.781698
GO:0006519_cellular_amino_acid_and_derivative_metabolic_process	OAZ1	118	2	2.890772	-0.820411	213	166.69	0.782582
GO:0006519_cellular_amino_acid_and_derivative_metabolic_process	MAT2A	118	2	2.890772	-0.820411	213	166.69	0.782582
GO:0007585_respiratory_gaseous_exchange	NDN	28	1	6.091270	-0.817517	215	169.28	0.787349
GO:0043193_positive_regulation_of_gene-specific_transcription	TRIM28	28	1	6.091270	-0.817517	215	169.28	0.787349
GO:0022403_cell_cycle_phase	RPA1	119	2	2.866480	-0.814565	216	169.49	0.784676
GO:0022403_cell_cycle_phase	TUBB5	119	2	2.866480	-0.814565	216	169.49	0.784676
GO:0016477_cell_migration	NDN	234	3	2.186610	-0.808937	217	169.91	0.782995
GO:0016477_cell_migration	CFL1	234	3	2.186610	-0.808937	217	169.91	0.782995
GO:0016477_cell_migration	GJA1	234	3	2.186610	-0.808937	217	169.91	0.782995
GO:0043281_regulation_of_caspase_activity	CYCS	29	1	5.881226	-0.803479	222	173.23	0.780315
GO:0050769_positive_regulation_of_neurogenesis	PRPF19	29	1	5.881226	-0.803479	222	173.23	0.780315
GO:0051301_cell_division	CFL1	29	1	5.881226	-0.803479	222	173.23	0.780315
GO:0052548_regulation_of_endopeptidase_activity	CYCS	29	1	5.881226	-0.803479	222	173.23	0.780315
GO:0070302_regulation_of_stress-activated_protein_kinase_signaling_pathway	PRDX1	29	1	5.881226	-0.803479	222	173.23	0.780315
GO:0006468_protein_amino_acid_phosphorylation	CFL1	237	3	2.158931	-0.797212	223	175.12	0.785291
GO:0006468_protein_amino_acid_phosphorylation	TRIM28	237	3	2.158931	-0.797212	223	175.12	0.785291
GO:0006468_protein_amino_acid_phosphorylation	FKBP1A	237	3	2.158931	-0.797212	223	175.12	0.785291
GO:0007049_cell_cycle	RPA1	238	3	2.149860	-0.793349	224	175.17	0.782009
GO:0007049_cell_cycle	TUBB5	238	3	2.149860	-0.793349	224	175.17	0.782009
GO:0007049_cell_cycle	HSPA8	238	3	2.149860	-0.793349	224	175.17	0.782009
GO:0014032_neural_crest_cell_development	CFL1	30	1	5.685185	-0.789956	228	179.21	0.786009
GO:0014033_neural_crest_cell_differentiation	CFL1	30	1	5.685185	-0.789956	228	179.21	0.786009
GO:0022411_cellular_component_disassembly	CFL1	30	1	5.685185	-0.789956	228	179.21	0.786009
GO:0052547_regulation_of_peptidase_activity	CYCS	30	1	5.685185	-0.789956	228	179.21	0.786009
GO:0009308_amine_metabolic_process	OAZ1	124	2	2.750896	-0.786235	229	179.47	0.783712
GO:0009308_amine_metabolic_process	MAT2A	124	2	2.750896	-0.786235	229	179.47	0.783712
GO:0051641_cellular_localization	YWHAB	370	4	1.843844	-0.777030	230	180.42	0.784435
GO:0051641_cellular_localization	YWHAQ	370	4	1.843844	-0.777030	230	180.42	0.784435
GO:0051641_cellular_localization	NUTF2	370	4	1.843844	-0.777030	230	180.42	0.784435
GO:0051641_cellular_localization	PRDX1	370	4	1.843844	-0.777030	230	180.42	0.784435
GO:0016049_cell_growth	NDN	31	1	5.501792	-0.776914	231	185.2	0.801732
GO:0002376_immune_system_process	RPA1	505	5	1.688669	-0.776850	232	185.36	0.798966
GO:0002376_immune_system_process	FKBP1A	505	5	1.688669	-0.776850	232	185.36	0.798966
GO:0002376_immune_system_process	HSPD1	505	5	1.688669	-0.776850	232	185.36	0.798966
GO:0002376_immune_system_process	PRDX1	505	5	1.688669	-0.776850	232	185.36	0.798966
GO:0002376_immune_system_process	IMPDH2	505	5	1.688669	-0.776850	232	185.36	0.798966
GO:0051493_regulation_of_cytoskeleton_organization	CFL1	32	1	5.329861	-0.764324	233	188.36	0.808412
GO:0045321_leukocyte_activation	FKBP1A	248	3	2.063172	-0.755954	234	189.08	0.808034
GO:0045321_leukocyte_activation	HSPD1	248	3	2.063172	-0.755954	234	189.08	0.808034
GO:0045321_leukocyte_activation	IMPDH2	248	3	2.063172	-0.755954	234	189.08	0.808034
GO:0043170_macromolecule_metabolic_process	HMGN1	1576	12	1.298646	-0.749326	235	192.46	0.818979
GO:0043170_macromolecule_metabolic_process	RPA1	1576	12	1.298646	-0.749326	235	192.46	0.818979
GO:0043170_macromolecule_metabolic_process	NDN	1576	12	1.298646	-0.749326	235	192.46	0.818979
GO:0043170_macromolecule_metabolic_process	CFL1	1576	12	1.298646	-0.749326	235	192.46	0.818979
GO:0043170_macromolecule_metabolic_process	TRIM28	1576	12	1.298646	-0.749326	235	192.46	0.818979
GO:0043170_macromolecule_metabolic_process	CBX3	1576	12	1.298646	-0.749326	235	192.46	0.818979
GO:0043170_macromolecule_metabolic_process	FKBP1A	1576	12	1.298646	-0.749326	235	192.46	0.818979
GO:0043170_macromolecule_metabolic_process	SFRS1	1576	12	1.298646	-0.749326	235	192.46	0.818979
GO:0043170_macromolecule_metabolic_process	RBBP7	1576	12	1.298646	-0.749326	235	192.46	0.818979
GO:0043170_macromolecule_metabolic_process	DDX5	1576	12	1.298646	-0.749326	235	192.46	0.818979
GO:0043170_macromolecule_metabolic_process	HSPA8	1576	12	1.298646	-0.749326	235	192.46	0.818979
GO:0043170_macromolecule_metabolic_process	RPL29	1576	12	1.298646	-0.749326	235	192.46	0.818979
GO:0010720_positive_regulation_of_cell_development	PRPF19	34	1	5.016340	-0.740389	236	196.3	0.831780
GO:0016481_negative_regulation_of_transcription	TRIM28	253	3	2.022398	-0.738055	237	196.91	0.830844
GO:0016481_negative_regulation_of_transcription	CBX3	253	3	2.022398	-0.738055	237	196.91	0.830844
GO:0016481_negative_regulation_of_transcription	RBBP7	253	3	2.022398	-0.738055	237	196.91	0.830844
GO:0048729_tissue_morphogenesis	CFL1	255	3	2.006536	-0.731038	238	197.7	0.830672
GO:0048729_tissue_morphogenesis	GJA1	255	3	2.006536	-0.731038	238	197.7	0.830672
GO:0048729_tissue_morphogenesis	FKBP1A	255	3	2.006536	-0.731038	238	197.7	0.830672
GO:0001906_cell_killing	PRDX1	35	1	4.873016	-0.728995	240	200.31	0.834625
GO:0001909_leukocyte_mediated_cytotoxicity	PRDX1	35	1	4.873016	-0.728995	240	200.31	0.834625
GO:0048870_cell_motility	NDN	257	3	1.990921	-0.724101	241	201.19	0.834813
GO:0048870_cell_motility	CFL1	257	3	1.990921	-0.724101	241	201.19	0.834813
GO:0048870_cell_motility	GJA1	257	3	1.990921	-0.724101	241	201.19	0.834813
GO:0001819_positive_regulation_of_cytokine_production	HSPD1	36	1	4.737654	-0.717955	244	204.66	0.838770
GO:0014020_primary_neural_tube_formation	CFL1	36	1	4.737654	-0.717955	244	204.66	0.838770
GO:0051223_regulation_of_protein_transport	PRDX1	36	1	4.737654	-0.717955	244	204.66	0.838770
GO:0001775_cell_activation	FKBP1A	262	3	1.952926	-0.707096	246	207.94	0.845285
GO:0001775_cell_activation	HSPD1	262	3	1.952926	-0.707096	246	207.94	0.845285
GO:0001775_cell_activation	IMPDH2	262	3	1.952926	-0.707096	246	207.94	0.845285
GO:0010629_negative_regulation_of_gene_expression	TRIM28	262	3	1.952926	-0.707096	246	207.94	0.845285
GO:0010629_negative_regulation_of_gene_expression	CBX3	262	3	1.952926	-0.707096	246	207.94	0.845285
GO:0010629_negative_regulation_of_gene_expression	RBBP7	262	3	1.952926	-0.707096	246	207.94	0.845285
GO:0008016_regulation_of_heart_contraction	GJA1	38	1	4.488304	-0.696859	250	212.3	0.849200
GO:0016053_organic_acid_biosynthetic_process	MAT2A	38	1	4.488304	-0.696859	250	212.3	0.849200
GO:0046394_carboxylic_acid_biosynthetic_process	MAT2A	38	1	4.488304	-0.696859	250	212.3	0.849200
GO:0046777_protein_amino_acid_autophosphorylation	TRIM28	38	1	4.488304	-0.696859	250	212.3	0.849200
GO:0008037_cell_recognition	NDN	39	1	4.373219	-0.686769	252	215.49	0.855119
GO:0070201_regulation_of_establishment_of_protein_localization	PRDX1	39	1	4.373219	-0.686769	252	215.49	0.855119
GO:0045934_negative_regulation_of_nucleobase__nucleoside__nucleotide_and_nucleic_acid_metabolic_process	TRIM28	270	3	1.895062	-0.680858	253	216.22	0.854625
GO:0045934_negative_regulation_of_nucleobase__nucleoside__nucleotide_and_nucleic_acid_metabolic_process	CBX3	270	3	1.895062	-0.680858	253	216.22	0.854625
GO:0045934_negative_regulation_of_nucleobase__nucleoside__nucleotide_and_nucleic_acid_metabolic_process	RBBP7	270	3	1.895062	-0.680858	253	216.22	0.854625
GO:0051172_negative_regulation_of_nitrogen_compound_metabolic_process	TRIM28	271	3	1.888069	-0.677659	254	216.38	0.851890
GO:0051172_negative_regulation_of_nitrogen_compound_metabolic_process	CBX3	271	3	1.888069	-0.677659	254	216.38	0.851890
GO:0051172_negative_regulation_of_nitrogen_compound_metabolic_process	RBBP7	271	3	1.888069	-0.677659	254	216.38	0.851890
GO:0001824_blastocyst_development	PRPF19	40	1	4.263889	-0.676964	256	219.52	0.857500
GO:0017015_regulation_of_transforming_growth_factor_beta_receptor_signaling_pathway	HSPA5	40	1	4.263889	-0.676964	256	219.52	0.857500
GO:0006950_response_to_stress	HMGN1	549	5	1.553329	-0.671940	257	220.07	0.856304
GO:0006950_response_to_stress	RPA1	549	5	1.553329	-0.671940	257	220.07	0.856304
GO:0006950_response_to_stress	GJA1	549	5	1.553329	-0.671940	257	220.07	0.856304
GO:0006950_response_to_stress	HSPA5	549	5	1.553329	-0.671940	257	220.07	0.856304
GO:0006950_response_to_stress	PRDX1	549	5	1.553329	-0.671940	257	220.07	0.856304
GO:0010558_negative_regulation_of_macromolecule_biosynthetic_process	TRIM28	274	3	1.867397	-0.668167	258	220.65	0.855233
GO:0010558_negative_regulation_of_macromolecule_biosynthetic_process	CBX3	274	3	1.867397	-0.668167	258	220.65	0.855233
GO:0010558_negative_regulation_of_macromolecule_biosynthetic_process	RBBP7	274	3	1.867397	-0.668167	258	220.65	0.855233
GO:0006979_response_to_oxidative_stress	PRDX1	41	1	4.159892	-0.667430	260	224.77	0.864500
GO:0032844_regulation_of_homeostatic_process	FKBP1A	41	1	4.159892	-0.667430	260	224.77	0.864500
GO:0007242_intracellular_signaling_cascade	GDI2	411	4	1.659908	-0.663959	261	224.9	0.861686
GO:0007242_intracellular_signaling_cascade	YWHAQ	411	4	1.659908	-0.663959	261	224.9	0.861686
GO:0007242_intracellular_signaling_cascade	HSPA5	411	4	1.659908	-0.663959	261	224.9	0.861686
GO:0007242_intracellular_signaling_cascade	PRDX1	411	4	1.659908	-0.663959	261	224.9	0.861686
GO:0008361_regulation_of_cell_size	NDN	42	1	4.060847	-0.658152	265	228.93	0.863887
GO:0019221_cytokine-mediated_signaling_pathway	FKBP1A	42	1	4.060847	-0.658152	265	228.93	0.863887
GO:0051345_positive_regulation_of_hydrolase_activity	CYCS	42	1	4.060847	-0.658152	265	228.93	0.863887
GO:0080135_regulation_of_cellular_response_to_stress	PRDX1	42	1	4.060847	-0.658152	265	228.93	0.863887
GO:0032268_regulation_of_cellular_protein_metabolic_process	CFL1	152	2	2.244152	-0.650852	266	229.59	0.863120
GO:0032268_regulation_of_cellular_protein_metabolic_process	FKBP1A	152	2	2.244152	-0.650852	266	229.59	0.863120
GO:0044267_cellular_protein_metabolic_process	CFL1	559	5	1.525542	-0.650120	267	229.7	0.860300
GO:0044267_cellular_protein_metabolic_process	TRIM28	559	5	1.525542	-0.650120	267	229.7	0.860300
GO:0044267_cellular_protein_metabolic_process	FKBP1A	559	5	1.525542	-0.650120	267	229.7	0.860300
GO:0044267_cellular_protein_metabolic_process	HSPA8	559	5	1.525542	-0.650120	267	229.7	0.860300
GO:0044267_cellular_protein_metabolic_process	RPL29	559	5	1.525542	-0.650120	267	229.7	0.860300
GO:0001841_neural_tube_formation	CFL1	43	1	3.966408	-0.649120	271	233.29	0.860849
GO:0001894_tissue_homeostasis	RPA1	43	1	3.966408	-0.649120	271	233.29	0.860849
GO:0010001_glial_cell_differentiation	PRPF19	43	1	3.966408	-0.649120	271	233.29	0.860849
GO:0031098_stress-activated_protein_kinase_signaling_pathway	PRDX1	43	1	3.966408	-0.649120	271	233.29	0.860849
GO:0042592_homeostatic_process	RPA1	419	4	1.628215	-0.644007	272	233.72	0.859265
GO:0042592_homeostatic_process	NDN	419	4	1.628215	-0.644007	272	233.72	0.859265
GO:0042592_homeostatic_process	FKBP1A	419	4	1.628215	-0.644007	272	233.72	0.859265
GO:0042592_homeostatic_process	PRDX1	419	4	1.628215	-0.644007	272	233.72	0.859265
GO:0031327_negative_regulation_of_cellular_biosynthetic_process	TRIM28	282	3	1.814421	-0.643599	273	233.84	0.856557
GO:0031327_negative_regulation_of_cellular_biosynthetic_process	CBX3	282	3	1.814421	-0.643599	273	233.84	0.856557
GO:0031327_negative_regulation_of_cellular_biosynthetic_process	RBBP7	282	3	1.814421	-0.643599	273	233.84	0.856557
GO:0000902_cell_morphogenesis	NDN	283	3	1.808009	-0.640602	274	234.14	0.854526
GO:0000902_cell_morphogenesis	CFL1	283	3	1.808009	-0.640602	274	234.14	0.854526
GO:0000902_cell_morphogenesis	TRIM28	283	3	1.808009	-0.640602	274	234.14	0.854526
GO:0048593_camera-type_eye_morphogenesis	HMGN1	44	1	3.876263	-0.640322	275	238.47	0.867164
GO:0022402_cell_cycle_process	RPA1	155	2	2.200717	-0.638304	276	238.77	0.865109
GO:0022402_cell_cycle_process	TUBB5	155	2	2.200717	-0.638304	276	238.77	0.865109
GO:0009890_negative_regulation_of_biosynthetic_process	TRIM28	284	3	1.801643	-0.637621	277	238.98	0.862744
GO:0009890_negative_regulation_of_biosynthetic_process	CBX3	284	3	1.801643	-0.637621	277	238.98	0.862744
GO:0009890_negative_regulation_of_biosynthetic_process	RBBP7	284	3	1.801643	-0.637621	277	238.98	0.862744
GO:0009058_biosynthetic_process	PRPF19	1175	9	1.306383	-0.633427	278	239.36	0.861007
GO:0009058_biosynthetic_process	MAT2A	1175	9	1.306383	-0.633427	278	239.36	0.861007
GO:0009058_biosynthetic_process	NDN	1175	9	1.306383	-0.633427	278	239.36	0.861007
GO:0009058_biosynthetic_process	TRIM28	1175	9	1.306383	-0.633427	278	239.36	0.861007
GO:0009058_biosynthetic_process	CBX3	1175	9	1.306383	-0.633427	278	239.36	0.861007
GO:0009058_biosynthetic_process	RBBP7	1175	9	1.306383	-0.633427	278	239.36	0.861007
GO:0009058_biosynthetic_process	DDX5	1175	9	1.306383	-0.633427	278	239.36	0.861007
GO:0009058_biosynthetic_process	IMPDH2	1175	9	1.306383	-0.633427	278	239.36	0.861007
GO:0009058_biosynthetic_process	RPL29	1175	9	1.306383	-0.633427	278	239.36	0.861007
GO:0009790_embryonic_development	RPA1	567	5	1.504017	-0.633162	279	239.54	0.858566
GO:0009790_embryonic_development	PRPF19	567	5	1.504017	-0.633162	279	239.54	0.858566
GO:0009790_embryonic_development	CFL1	567	5	1.504017	-0.633162	279	239.54	0.858566
GO:0009790_embryonic_development	GJA1	567	5	1.504017	-0.633162	279	239.54	0.858566
GO:0009790_embryonic_development	SFRS1	567	5	1.504017	-0.633162	279	239.54	0.858566
GO:0001838_embryonic_epithelial_tube_formation	CFL1	45	1	3.790123	-0.631748	280	240.87	0.860250
GO:0006396_RNA_processing	SFRS1	47	1	3.628842	-0.615230	283	247.14	0.873286
GO:0045087_innate_immune_response	PRDX1	47	1	3.628842	-0.615230	283	247.14	0.873286
GO:0048871_multicellular_organismal_homeostasis	RPA1	47	1	3.628842	-0.615230	283	247.14	0.873286
GO:0032269_negative_regulation_of_cellular_protein_metabolic_process	FKBP1A	48	1	3.553241	-0.607268	284	249.13	0.877218
GO:0042110_T_cell_activation	FKBP1A	163	2	2.092706	-0.606384	285	249.64	0.875930
GO:0042110_T_cell_activation	HSPD1	163	2	2.092706	-0.606384	285	249.64	0.875930
GO:0040011_locomotion	NDN	295	3	1.734463	-0.605854	286	250.28	0.875105
GO:0040011_locomotion	CFL1	295	3	1.734463	-0.605854	286	250.28	0.875105
GO:0040011_locomotion	GJA1	295	3	1.734463	-0.605854	286	250.28	0.875105
GO:0006725_cellular_aromatic_compound_metabolic_process	MAT2A	49	1	3.480726	-0.599495	288	253.06	0.878681
GO:0034101_erythrocyte_homeostasis	PRDX1	49	1	3.480726	-0.599495	288	253.06	0.878681
GO:0006259_DNA_metabolic_process	HMGN1	165	2	2.067340	-0.598735	289	253.57	0.877405
GO:0006259_DNA_metabolic_process	RPA1	165	2	2.067340	-0.598735	289	253.57	0.877405
GO:0043065_positive_regulation_of_apoptosis	CYCS	166	2	2.054886	-0.594958	290	254.0	0.875862
GO:0043065_positive_regulation_of_apoptosis	PRDX1	166	2	2.054886	-0.594958	290	254.0	0.875862
GO:0007015_actin_filament_organization	CFL1	50	1	3.411111	-0.591901	291	256.14	0.880206
GO:0010942_positive_regulation_of_cell_death	CYCS	167	2	2.042582	-0.591213	294	256.84	0.873605
GO:0010942_positive_regulation_of_cell_death	PRDX1	167	2	2.042582	-0.591213	294	256.84	0.873605
GO:0043068_positive_regulation_of_programmed_cell_death	CYCS	167	2	2.042582	-0.591213	294	256.84	0.873605
GO:0043068_positive_regulation_of_programmed_cell_death	PRDX1	167	2	2.042582	-0.591213	294	256.84	0.873605
GO:0051049_regulation_of_transport	FKBP1A	167	2	2.042582	-0.591213	294	256.84	0.873605
GO:0051049_regulation_of_transport	PRDX1	167	2	2.042582	-0.591213	294	256.84	0.873605
GO:0006520_cellular_amino_acid_metabolic_process	MAT2A	51	1	3.344227	-0.584480	299	259.94	0.869365
GO:0032583_regulation_of_gene-specific_transcription	TRIM28	51	1	3.344227	-0.584480	299	259.94	0.869365
GO:0032880_regulation_of_protein_localization	PRDX1	51	1	3.344227	-0.584480	299	259.94	0.869365
GO:0043408_regulation_of_MAPKKK_cascade	PRDX1	51	1	3.344227	-0.584480	299	259.94	0.869365
GO:0044106_cellular_amine_metabolic_process	MAT2A	51	1	3.344227	-0.584480	299	259.94	0.869365
GO:0051246_regulation_of_protein_metabolic_process	CFL1	170	2	2.006536	-0.580158	300	260.55	0.868500
GO:0051246_regulation_of_protein_metabolic_process	FKBP1A	170	2	2.006536	-0.580158	300	260.55	0.868500
GO:0032989_cellular_component_morphogenesis	NDN	307	3	1.666667	-0.573224	301	263.23	0.874518
GO:0032989_cellular_component_morphogenesis	CFL1	307	3	1.666667	-0.573224	301	263.23	0.874518
GO:0032989_cellular_component_morphogenesis	TRIM28	307	3	1.666667	-0.573224	301	263.23	0.874518
GO:0051179_localization	NDN	1058	8	1.289645	-0.572893	302	263.82	0.873576
GO:0051179_localization	CFL1	1058	8	1.289645	-0.572893	302	263.82	0.873576
GO:0051179_localization	YWHAB	1058	8	1.289645	-0.572893	302	263.82	0.873576
GO:0051179_localization	YWHAQ	1058	8	1.289645	-0.572893	302	263.82	0.873576
GO:0051179_localization	GJA1	1058	8	1.289645	-0.572893	302	263.82	0.873576
GO:0051179_localization	NUTF2	1058	8	1.289645	-0.572893	302	263.82	0.873576
GO:0051179_localization	FKBP1A	1058	8	1.289645	-0.572893	302	263.82	0.873576
GO:0051179_localization	PRDX1	1058	8	1.289645	-0.572893	302	263.82	0.873576
GO:0006576_biogenic_amine_metabolic_process	OAZ1	53	1	3.218029	-0.570129	305	266.02	0.872197
GO:0051248_negative_regulation_of_protein_metabolic_process	FKBP1A	53	1	3.218029	-0.570129	305	266.02	0.872197
GO:0055085_transmembrane_transport	FKBP1A	53	1	3.218029	-0.570129	305	266.02	0.872197
GO:0010467_gene_expression	NDN	905	7	1.319214	-0.568027	306	266.8	0.871895
GO:0010467_gene_expression	TRIM28	905	7	1.319214	-0.568027	306	266.8	0.871895
GO:0010467_gene_expression	CBX3	905	7	1.319214	-0.568027	306	266.8	0.871895
GO:0010467_gene_expression	SFRS1	905	7	1.319214	-0.568027	306	266.8	0.871895
GO:0010467_gene_expression	DDX5	905	7	1.319214	-0.568027	306	266.8	0.871895
GO:0010467_gene_expression	RBBP7	905	7	1.319214	-0.568027	306	266.8	0.871895
GO:0010467_gene_expression	RPL29	905	7	1.319214	-0.568027	306	266.8	0.871895
GO:0016310_phosphorylation	CFL1	309	3	1.655879	-0.567979	307	266.99	0.869674
GO:0016310_phosphorylation	TRIM28	309	3	1.655879	-0.567979	307	266.99	0.869674
GO:0016310_phosphorylation	FKBP1A	309	3	1.655879	-0.567979	307	266.99	0.869674
GO:0006164_purine_nucleotide_biosynthetic_process	IMPDH2	54	1	3.158436	-0.563187	310	269.05	0.867903
GO:0006412_translation	RPL29	54	1	3.158436	-0.563187	310	269.05	0.867903
GO:0044271_nitrogen_compound_biosynthetic_process	MAT2A	54	1	3.158436	-0.563187	310	269.05	0.867903
GO:0000122_negative_regulation_of_transcription_from_RNA_polymerase_II_promoter	TRIM28	175	2	1.949206	-0.562321	311	269.71	0.867235
GO:0000122_negative_regulation_of_transcription_from_RNA_polymerase_II_promoter	RBBP7	175	2	1.949206	-0.562321	311	269.71	0.867235
GO:0006873_cellular_ion_homeostasis	NDN	176	2	1.938131	-0.558838	312	270.33	0.866442
GO:0006873_cellular_ion_homeostasis	FKBP1A	176	2	1.938131	-0.558838	312	270.33	0.866442
GO:0006310_DNA_recombination	RPA1	55	1	3.101010	-0.556394	315	272.07	0.863714
GO:0007126_meiosis	RPA1	55	1	3.101010	-0.556394	315	272.07	0.863714
GO:0051327_M_phase_of_meiotic_cell_cycle	RPA1	55	1	3.101010	-0.556394	315	272.07	0.863714
GO:0007165_signal_transduction	GDI2	915	7	1.304797	-0.552472	316	272.55	0.862500
GO:0007165_signal_transduction	HAX1	915	7	1.304797	-0.552472	316	272.55	0.862500
GO:0007165_signal_transduction	NDN	915	7	1.304797	-0.552472	316	272.55	0.862500
GO:0007165_signal_transduction	YWHAQ	915	7	1.304797	-0.552472	316	272.55	0.862500
GO:0007165_signal_transduction	FKBP1A	915	7	1.304797	-0.552472	316	272.55	0.862500
GO:0007165_signal_transduction	HSPA5	915	7	1.304797	-0.552472	316	272.55	0.862500
GO:0007165_signal_transduction	PRDX1	915	7	1.304797	-0.552472	316	272.55	0.862500
GO:0006790_sulfur_metabolic_process	MAT2A	56	1	3.045635	-0.549742	319	275.01	0.862100
GO:0050678_regulation_of_epithelial_cell_proliferation	HMGN1	56	1	3.045635	-0.549742	319	275.01	0.862100
GO:0051321_meiotic_cell_cycle	RPA1	56	1	3.045635	-0.549742	319	275.01	0.862100
GO:0000226_microtubule_cytoskeleton_organization	TUBB5	57	1	2.992203	-0.543229	320	278.97	0.871781
GO:0055082_cellular_chemical_homeostasis	NDN	181	2	1.884592	-0.541834	321	279.39	0.870374
GO:0055082_cellular_chemical_homeostasis	FKBP1A	181	2	1.884592	-0.541834	321	279.39	0.870374
GO:0033043_regulation_of_organelle_organization	CFL1	58	1	2.940613	-0.536847	322	280.73	0.871832
GO:0080090_regulation_of_primary_metabolic_process	NDN	926	7	1.289297	-0.535786	323	280.81	0.869381
GO:0080090_regulation_of_primary_metabolic_process	CFL1	926	7	1.289297	-0.535786	323	280.81	0.869381
GO:0080090_regulation_of_primary_metabolic_process	TRIM28	926	7	1.289297	-0.535786	323	280.81	0.869381
GO:0080090_regulation_of_primary_metabolic_process	CBX3	926	7	1.289297	-0.535786	323	280.81	0.869381
GO:0080090_regulation_of_primary_metabolic_process	FKBP1A	926	7	1.289297	-0.535786	323	280.81	0.869381
GO:0080090_regulation_of_primary_metabolic_process	RBBP7	926	7	1.289297	-0.535786	323	280.81	0.869381
GO:0080090_regulation_of_primary_metabolic_process	DDX5	926	7	1.289297	-0.535786	323	280.81	0.869381
GO:0048469_cell_maturation	GJA1	59	1	2.890772	-0.530594	325	282.61	0.869569
GO:0050870_positive_regulation_of_T_cell_activation	HSPD1	59	1	2.890772	-0.530594	325	282.61	0.869569
GO:0048523_negative_regulation_of_cellular_process	PRPF19	774	6	1.322136	-0.530057	326	282.79	0.867454
GO:0048523_negative_regulation_of_cellular_process	TRIM28	774	6	1.322136	-0.530057	326	282.79	0.867454
GO:0048523_negative_regulation_of_cellular_process	CBX3	774	6	1.322136	-0.530057	326	282.79	0.867454
GO:0048523_negative_regulation_of_cellular_process	FKBP1A	774	6	1.322136	-0.530057	326	282.79	0.867454
GO:0048523_negative_regulation_of_cellular_process	HSPA5	774	6	1.322136	-0.530057	326	282.79	0.867454
GO:0048523_negative_regulation_of_cellular_process	RBBP7	774	6	1.322136	-0.530057	326	282.79	0.867454
GO:0007010_cytoskeleton_organization	CFL1	185	2	1.843844	-0.528701	327	283.31	0.866391
GO:0007010_cytoskeleton_organization	TUBB5	185	2	1.843844	-0.528701	327	283.31	0.866391
GO:0060255_regulation_of_macromolecule_metabolic_process	NDN	936	7	1.275522	-0.520995	328	284.92	0.868659
GO:0060255_regulation_of_macromolecule_metabolic_process	CFL1	936	7	1.275522	-0.520995	328	284.92	0.868659
GO:0060255_regulation_of_macromolecule_metabolic_process	TRIM28	936	7	1.275522	-0.520995	328	284.92	0.868659
GO:0060255_regulation_of_macromolecule_metabolic_process	CBX3	936	7	1.275522	-0.520995	328	284.92	0.868659
GO:0060255_regulation_of_macromolecule_metabolic_process	FKBP1A	936	7	1.275522	-0.520995	328	284.92	0.868659
GO:0060255_regulation_of_macromolecule_metabolic_process	RBBP7	936	7	1.275522	-0.520995	328	284.92	0.868659
GO:0060255_regulation_of_macromolecule_metabolic_process	DDX5	936	7	1.275522	-0.520995	328	284.92	0.868659
GO:0007154_cell_communication	GDI2	1096	8	1.244931	-0.518607	329	285.23	0.866960
GO:0007154_cell_communication	HAX1	1096	8	1.244931	-0.518607	329	285.23	0.866960
GO:0007154_cell_communication	NDN	1096	8	1.244931	-0.518607	329	285.23	0.866960
GO:0007154_cell_communication	YWHAQ	1096	8	1.244931	-0.518607	329	285.23	0.866960
GO:0007154_cell_communication	GJA1	1096	8	1.244931	-0.518607	329	285.23	0.866960
GO:0007154_cell_communication	FKBP1A	1096	8	1.244931	-0.518607	329	285.23	0.866960
GO:0007154_cell_communication	HSPA5	1096	8	1.244931	-0.518607	329	285.23	0.866960
GO:0007154_cell_communication	PRDX1	1096	8	1.244931	-0.518607	329	285.23	0.866960
GO:0032270_positive_regulation_of_cellular_protein_metabolic_process	CFL1	61	1	2.795993	-0.518455	330	286.69	0.868758
GO:0006928_cell_motion	NDN	330	3	1.550505	-0.516004	332	287.37	0.865572
GO:0006928_cell_motion	CFL1	330	3	1.550505	-0.516004	332	287.37	0.865572
GO:0006928_cell_motion	GJA1	330	3	1.550505	-0.516004	332	287.37	0.865572
GO:0051674_localization_of_cell	NDN	330	3	1.550505	-0.516004	332	287.37	0.865572
GO:0051674_localization_of_cell	CFL1	330	3	1.550505	-0.516004	332	287.37	0.865572
GO:0051674_localization_of_cell	GJA1	330	3	1.550505	-0.516004	332	287.37	0.865572
GO:0030855_epithelial_cell_differentiation	GJA1	62	1	2.750896	-0.512562	333	290.37	0.871982
GO:0009165_nucleotide_biosynthetic_process	IMPDH2	63	1	2.707231	-0.506780	334	292.18	0.874790
GO:0042060_wound_healing	GJA1	64	1	2.664931	-0.501106	335	293.73	0.876806
GO:0007507_heart_development	GJA1	195	2	1.749288	-0.497572	337	294.88	0.875015
GO:0007507_heart_development	FKBP1A	195	2	1.749288	-0.497572	337	294.88	0.875015
GO:0019725_cellular_homeostasis	NDN	195	2	1.749288	-0.497572	337	294.88	0.875015
GO:0019725_cellular_homeostasis	FKBP1A	195	2	1.749288	-0.497572	337	294.88	0.875015
GO:0006793_phosphorus_metabolic_process	CFL1	340	3	1.504902	-0.493101	339	296.68	0.875162
GO:0006793_phosphorus_metabolic_process	TRIM28	340	3	1.504902	-0.493101	339	296.68	0.875162
GO:0006793_phosphorus_metabolic_process	FKBP1A	340	3	1.504902	-0.493101	339	296.68	0.875162
GO:0006796_phosphate_metabolic_process	CFL1	340	3	1.504902	-0.493101	339	296.68	0.875162
GO:0006796_phosphate_metabolic_process	TRIM28	340	3	1.504902	-0.493101	339	296.68	0.875162
GO:0006796_phosphate_metabolic_process	FKBP1A	340	3	1.504902	-0.493101	339	296.68	0.875162
GO:0050801_ion_homeostasis	NDN	197	2	1.731528	-0.491622	340	297.01	0.873559
GO:0050801_ion_homeostasis	FKBP1A	197	2	1.731528	-0.491622	340	297.01	0.873559
GO:0007179_transforming_growth_factor_beta_receptor_signaling_pathway	HSPA5	66	1	2.584175	-0.490071	343	298.59	0.870525
GO:0031589_cell-substrate_adhesion	RPL29	66	1	2.584175	-0.490071	343	298.59	0.870525
GO:0051130_positive_regulation_of_cellular_component_organization	CFL1	66	1	2.584175	-0.490071	343	298.59	0.870525
GO:0002009_morphogenesis_of_an_epithelium	CFL1	198	2	1.722783	-0.488680	345	299.2	0.867246
GO:0002009_morphogenesis_of_an_epithelium	GJA1	198	2	1.722783	-0.488680	345	299.2	0.867246
GO:0060429_epithelium_development	CFL1	198	2	1.722783	-0.488680	345	299.2	0.867246
GO:0060429_epithelium_development	GJA1	198	2	1.722783	-0.488680	345	299.2	0.867246
GO:0000904_cell_morphogenesis_involved_in_differentiation	NDN	199	2	1.714126	-0.485760	346	299.51	0.865636
GO:0000904_cell_morphogenesis_involved_in_differentiation	TRIM28	199	2	1.714126	-0.485760	346	299.51	0.865636
GO:0009791_post-embryonic_development	HMGN1	67	1	2.545605	-0.484703	348	301.01	0.864971
GO:0051247_positive_regulation_of_protein_metabolic_process	CFL1	67	1	2.545605	-0.484703	348	301.01	0.864971
GO:0034961_cellular_biopolymer_biosynthetic_process	NDN	804	6	1.272803	-0.483915	349	301.14	0.862865
GO:0034961_cellular_biopolymer_biosynthetic_process	TRIM28	804	6	1.272803	-0.483915	349	301.14	0.862865
GO:0034961_cellular_biopolymer_biosynthetic_process	CBX3	804	6	1.272803	-0.483915	349	301.14	0.862865
GO:0034961_cellular_biopolymer_biosynthetic_process	DDX5	804	6	1.272803	-0.483915	349	301.14	0.862865
GO:0034961_cellular_biopolymer_biosynthetic_process	RBBP7	804	6	1.272803	-0.483915	349	301.14	0.862865
GO:0034961_cellular_biopolymer_biosynthetic_process	RPL29	804	6	1.272803	-0.483915	349	301.14	0.862865
GO:0016043_cellular_component_organization	RPA1	964	7	1.238474	-0.481420	350	301.39	0.861114
GO:0016043_cellular_component_organization	HMGN1	964	7	1.238474	-0.481420	350	301.39	0.861114
GO:0016043_cellular_component_organization	NDN	964	7	1.238474	-0.481420	350	301.39	0.861114
GO:0016043_cellular_component_organization	TRIM28	964	7	1.238474	-0.481420	350	301.39	0.861114
GO:0016043_cellular_component_organization	CFL1	964	7	1.238474	-0.481420	350	301.39	0.861114
GO:0016043_cellular_component_organization	TUBB5	964	7	1.238474	-0.481420	350	301.39	0.861114
GO:0016043_cellular_component_organization	RBBP7	964	7	1.238474	-0.481420	350	301.39	0.861114
GO:0043284_biopolymer_biosynthetic_process	NDN	807	6	1.268071	-0.479504	351	301.75	0.859687
GO:0043284_biopolymer_biosynthetic_process	TRIM28	807	6	1.268071	-0.479504	351	301.75	0.859687
GO:0043284_biopolymer_biosynthetic_process	CBX3	807	6	1.268071	-0.479504	351	301.75	0.859687
GO:0043284_biopolymer_biosynthetic_process	DDX5	807	6	1.268071	-0.479504	351	301.75	0.859687
GO:0043284_biopolymer_biosynthetic_process	RBBP7	807	6	1.268071	-0.479504	351	301.75	0.859687
GO:0043284_biopolymer_biosynthetic_process	RPL29	807	6	1.268071	-0.479504	351	301.75	0.859687
GO:0001932_regulation_of_protein_amino_acid_phosphorylation	FKBP1A	69	1	2.471820	-0.474251	353	304.7	0.863173
GO:0006816_calcium_ion_transport	FKBP1A	69	1	2.471820	-0.474251	353	304.7	0.863173
GO:0048468_cell_development	PRPF19	654	5	1.303942	-0.474023	354	304.88	0.861243
GO:0048468_cell_development	NDN	654	5	1.303942	-0.474023	354	304.88	0.861243
GO:0048468_cell_development	CFL1	654	5	1.303942	-0.474023	354	304.88	0.861243
GO:0048468_cell_development	TRIM28	654	5	1.303942	-0.474023	354	304.88	0.861243
GO:0048468_cell_development	GJA1	654	5	1.303942	-0.474023	354	304.88	0.861243
GO:0019538_protein_metabolic_process	CFL1	655	5	1.301951	-0.472435	355	305.05	0.859296
GO:0019538_protein_metabolic_process	TRIM28	655	5	1.301951	-0.472435	355	305.05	0.859296
GO:0019538_protein_metabolic_process	FKBP1A	655	5	1.301951	-0.472435	355	305.05	0.859296
GO:0019538_protein_metabolic_process	HSPA8	655	5	1.301951	-0.472435	355	305.05	0.859296
GO:0019538_protein_metabolic_process	RPL29	655	5	1.301951	-0.472435	355	305.05	0.859296
GO:0048592_eye_morphogenesis	HMGN1	70	1	2.436508	-0.469162	357	306.57	0.858739
GO:0070838_divalent_metal_ion_transport	FKBP1A	70	1	2.436508	-0.469162	357	306.57	0.858739
GO:0016070_RNA_metabolic_process	NDN	658	5	1.296015	-0.467699	358	307.33	0.858464
GO:0016070_RNA_metabolic_process	TRIM28	658	5	1.296015	-0.467699	358	307.33	0.858464
GO:0016070_RNA_metabolic_process	CBX3	658	5	1.296015	-0.467699	358	307.33	0.858464
GO:0016070_RNA_metabolic_process	RBBP7	658	5	1.296015	-0.467699	358	307.33	0.858464
GO:0016070_RNA_metabolic_process	SFRS1	658	5	1.296015	-0.467699	358	307.33	0.858464
GO:0016331_morphogenesis_of_embryonic_epithelium	CFL1	71	1	2.402191	-0.464161	359	309.08	0.860947
GO:0016568_chromatin_modification	RBBP7	72	1	2.368827	-0.459244	363	312.69	0.861405
GO:0021915_neural_tube_development	CFL1	72	1	2.368827	-0.459244	363	312.69	0.861405
GO:0042098_T_cell_proliferation	FKBP1A	72	1	2.368827	-0.459244	363	312.69	0.861405
GO:0050673_epithelial_cell_proliferation	HMGN1	72	1	2.368827	-0.459244	363	312.69	0.861405
GO:0006163_purine_nucleotide_metabolic_process	IMPDH2	73	1	2.336377	-0.454411	365	314.43	0.861452
GO:0051336_regulation_of_hydrolase_activity	CYCS	73	1	2.336377	-0.454411	365	314.43	0.861452
GO:0035295_tube_development	CFL1	212	2	1.609015	-0.449662	366	315.22	0.861257
GO:0035295_tube_development	GJA1	212	2	1.609015	-0.449662	366	315.22	0.861257
GO:0009416_response_to_light_stimulus	HMGN1	74	1	2.304805	-0.449657	367	315.76	0.860381
GO:0044249_cellular_biosynthetic_process	NDN	1150	8	1.186473	-0.448808	368	315.88	0.858370
GO:0044249_cellular_biosynthetic_process	MAT2A	1150	8	1.186473	-0.448808	368	315.88	0.858370
GO:0044249_cellular_biosynthetic_process	TRIM28	1150	8	1.186473	-0.448808	368	315.88	0.858370
GO:0044249_cellular_biosynthetic_process	CBX3	1150	8	1.186473	-0.448808	368	315.88	0.858370
GO:0044249_cellular_biosynthetic_process	DDX5	1150	8	1.186473	-0.448808	368	315.88	0.858370
GO:0044249_cellular_biosynthetic_process	RBBP7	1150	8	1.186473	-0.448808	368	315.88	0.858370
GO:0044249_cellular_biosynthetic_process	IMPDH2	1150	8	1.186473	-0.448808	368	315.88	0.858370
GO:0044249_cellular_biosynthetic_process	RPL29	1150	8	1.186473	-0.448808	368	315.88	0.858370
GO:0003008_system_process	NDN	516	4	1.322136	-0.445528	369	316.4	0.857453
GO:0003008_system_process	GJA1	516	4	1.322136	-0.445528	369	316.4	0.857453
GO:0003008_system_process	FKBP1A	516	4	1.322136	-0.445528	369	316.4	0.857453
GO:0003008_system_process	SFRS1	516	4	1.322136	-0.445528	369	316.4	0.857453
GO:0034621_cellular_macromolecular_complex_subunit_organization	CFL1	76	1	2.244152	-0.440384	370	319.58	0.863730
GO:0045449_regulation_of_transcription	NDN	676	5	1.261506	-0.440191	371	319.83	0.862075
GO:0045449_regulation_of_transcription	TRIM28	676	5	1.261506	-0.440191	371	319.83	0.862075
GO:0045449_regulation_of_transcription	CBX3	676	5	1.261506	-0.440191	371	319.83	0.862075
GO:0045449_regulation_of_transcription	DDX5	676	5	1.261506	-0.440191	371	319.83	0.862075
GO:0045449_regulation_of_transcription	RBBP7	676	5	1.261506	-0.440191	371	319.83	0.862075
GO:0010033_response_to_organic_substance	CFL1	216	2	1.579218	-0.439213	372	320.06	0.860376
GO:0010033_response_to_organic_substance	FKBP1A	216	2	1.579218	-0.439213	372	320.06	0.860376
GO:0051251_positive_regulation_of_lymphocyte_activation	HSPD1	78	1	2.186610	-0.431407	373	323.75	0.867962
GO:0009888_tissue_development	TRIM28	525	4	1.299471	-0.430536	374	324.1	0.866578
GO:0009888_tissue_development	CFL1	525	4	1.299471	-0.430536	374	324.1	0.866578
GO:0009888_tissue_development	GJA1	525	4	1.299471	-0.430536	374	324.1	0.866578
GO:0009888_tissue_development	FKBP1A	525	4	1.299471	-0.430536	374	324.1	0.866578
GO:0015674_di-__tri-valent_inorganic_cation_transport	FKBP1A	79	1	2.158931	-0.427025	375	325.22	0.867253
GO:0021700_developmental_maturation	GJA1	81	1	2.105624	-0.418465	376	327.71	0.871569
GO:0031323_regulation_of_cellular_metabolic_process	NDN	1015	7	1.176245	-0.415865	377	327.86	0.869655
GO:0031323_regulation_of_cellular_metabolic_process	CFL1	1015	7	1.176245	-0.415865	377	327.86	0.869655
GO:0031323_regulation_of_cellular_metabolic_process	TRIM28	1015	7	1.176245	-0.415865	377	327.86	0.869655
GO:0031323_regulation_of_cellular_metabolic_process	CBX3	1015	7	1.176245	-0.415865	377	327.86	0.869655
GO:0031323_regulation_of_cellular_metabolic_process	FKBP1A	1015	7	1.176245	-0.415865	377	327.86	0.869655
GO:0031323_regulation_of_cellular_metabolic_process	RBBP7	1015	7	1.176245	-0.415865	377	327.86	0.869655
GO:0031323_regulation_of_cellular_metabolic_process	DDX5	1015	7	1.176245	-0.415865	377	327.86	0.869655
GO:0065008_regulation_of_biological_quality	RPA1	693	5	1.230560	-0.415585	378	328.02	0.867778
GO:0065008_regulation_of_biological_quality	NDN	693	5	1.230560	-0.415585	378	328.02	0.867778
GO:0065008_regulation_of_biological_quality	CFL1	693	5	1.230560	-0.415585	378	328.02	0.867778
GO:0065008_regulation_of_biological_quality	FKBP1A	693	5	1.230560	-0.415585	378	328.02	0.867778
GO:0065008_regulation_of_biological_quality	PRDX1	693	5	1.230560	-0.415585	378	328.02	0.867778
GO:0002696_positive_regulation_of_leukocyte_activation	HSPD1	82	1	2.079946	-0.414284	381	329.65	0.865223
GO:0010627_regulation_of_protein_kinase_cascade	PRDX1	82	1	2.079946	-0.414284	381	329.65	0.865223
GO:0045664_regulation_of_neuron_differentiation	PRPF19	82	1	2.079946	-0.414284	381	329.65	0.865223
GO:0007017_microtubule-based_process	TUBB5	83	1	2.054886	-0.410166	383	331.66	0.865953
GO:0050867_positive_regulation_of_cell_activation	HSPD1	83	1	2.054886	-0.410166	383	331.66	0.865953
GO:0048519_negative_regulation_of_biological_process	PRPF19	859	6	1.191308	-0.408455	384	332.49	0.865859
GO:0048519_negative_regulation_of_biological_process	TRIM28	859	6	1.191308	-0.408455	384	332.49	0.865859
GO:0048519_negative_regulation_of_biological_process	CBX3	859	6	1.191308	-0.408455	384	332.49	0.865859
GO:0048519_negative_regulation_of_biological_process	FKBP1A	859	6	1.191308	-0.408455	384	332.49	0.865859
GO:0048519_negative_regulation_of_biological_process	HSPA5	859	6	1.191308	-0.408455	384	332.49	0.865859
GO:0048519_negative_regulation_of_biological_process	RBBP7	859	6	1.191308	-0.408455	384	332.49	0.865859
GO:0007167_enzyme_linked_receptor_protein_signaling_pathway	NDN	229	2	1.489568	-0.407191	385	332.79	0.864390
GO:0007167_enzyme_linked_receptor_protein_signaling_pathway	HSPA5	229	2	1.489568	-0.407191	385	332.79	0.864390
GO:0043687_post-translational_protein_modification	CFL1	384	3	1.332465	-0.404481	386	333.66	0.864404
GO:0043687_post-translational_protein_modification	TRIM28	384	3	1.332465	-0.404481	386	333.66	0.864404
GO:0043687_post-translational_protein_modification	FKBP1A	384	3	1.332465	-0.404481	386	333.66	0.864404
GO:0006350_transcription	NDN	701	5	1.216516	-0.404446	387	333.9	0.862791
GO:0006350_transcription	TRIM28	701	5	1.216516	-0.404446	387	333.9	0.862791
GO:0006350_transcription	CBX3	701	5	1.216516	-0.404446	387	333.9	0.862791
GO:0006350_transcription	DDX5	701	5	1.216516	-0.404446	387	333.9	0.862791
GO:0006350_transcription	RBBP7	701	5	1.216516	-0.404446	387	333.9	0.862791
GO:0002449_lymphocyte_mediated_immunity	PRDX1	85	1	2.006536	-0.402115	388	335.16	0.863814
GO:0034641_cellular_nitrogen_compound_metabolic_process	MAT2A	86	1	1.983204	-0.398179	389	337.94	0.868740
GO:0007178_transmembrane_receptor_protein_serine_threonine_kinase_signaling_pathway	HSPA5	87	1	1.960409	-0.394301	390	341.39	0.875359
GO:0050863_regulation_of_T_cell_activation	HSPD1	88	1	1.938131	-0.390479	391	343.1	0.877494
GO:0048699_generation_of_neurons	PRPF19	396	3	1.292088	-0.383330	392	344.18	0.878010
GO:0048699_generation_of_neurons	NDN	396	3	1.292088	-0.383330	392	344.18	0.878010
GO:0048699_generation_of_neurons	GJA1	396	3	1.292088	-0.383330	392	344.18	0.878010
GO:0035264_multicellular_organism_growth	RPL29	90	1	1.895062	-0.382999	393	345.48	0.879084
GO:0006810_transport	YWHAB	718	5	1.187713	-0.381673	394	345.64	0.877259
GO:0006810_transport	YWHAQ	718	5	1.187713	-0.381673	394	345.64	0.877259
GO:0006810_transport	NUTF2	718	5	1.187713	-0.381673	394	345.64	0.877259
GO:0006810_transport	FKBP1A	718	5	1.187713	-0.381673	394	345.64	0.877259
GO:0006810_transport	PRDX1	718	5	1.187713	-0.381673	394	345.64	0.877259
GO:0002443_leukocyte_mediated_immunity	PRDX1	91	1	1.874237	-0.379338	396	346.72	0.875556
GO:0031399_regulation_of_protein_modification_process	FKBP1A	91	1	1.874237	-0.379338	396	346.72	0.875556
GO:0009719_response_to_endogenous_stimulus	CFL1	92	1	1.853865	-0.375729	397	347.88	0.876272
GO:0006753_nucleoside_phosphate_metabolic_process	IMPDH2	94	1	1.814421	-0.368660	400	351.51	0.878775
GO:0008610_lipid_biosynthetic_process	PRPF19	94	1	1.814421	-0.368660	400	351.51	0.878775
GO:0009117_nucleotide_metabolic_process	IMPDH2	94	1	1.814421	-0.368660	400	351.51	0.878775
GO:0051234_establishment_of_localization	YWHAB	729	5	1.169791	-0.367563	401	351.69	0.877032
GO:0051234_establishment_of_localization	YWHAQ	729	5	1.169791	-0.367563	401	351.69	0.877032
GO:0051234_establishment_of_localization	NUTF2	729	5	1.169791	-0.367563	401	351.69	0.877032
GO:0051234_establishment_of_localization	FKBP1A	729	5	1.169791	-0.367563	401	351.69	0.877032
GO:0051234_establishment_of_localization	PRDX1	729	5	1.169791	-0.367563	401	351.69	0.877032
GO:0032879_regulation_of_localization	FKBP1A	248	2	1.375448	-0.365166	402	353.13	0.878433
GO:0032879_regulation_of_localization	PRDX1	248	2	1.375448	-0.365166	402	353.13	0.878433
GO:0060249_anatomical_structure_homeostasis	RPA1	96	1	1.776620	-0.361784	403	355.33	0.881712
GO:0042221_response_to_chemical_stimulus	CFL1	409	3	1.251019	-0.361698	404	355.51	0.879975
GO:0042221_response_to_chemical_stimulus	FKBP1A	409	3	1.251019	-0.361698	404	355.51	0.879975
GO:0042221_response_to_chemical_stimulus	PRDX1	409	3	1.251019	-0.361698	404	355.51	0.879975
GO:0060341_regulation_of_cellular_localization	PRDX1	97	1	1.758305	-0.358416	405	357.21	0.882000
GO:0034645_cellular_macromolecule_biosynthetic_process	NDN	901	6	1.135775	-0.357955	406	357.4	0.880296
GO:0034645_cellular_macromolecule_biosynthetic_process	TRIM28	901	6	1.135775	-0.357955	406	357.4	0.880296
GO:0034645_cellular_macromolecule_biosynthetic_process	CBX3	901	6	1.135775	-0.357955	406	357.4	0.880296
GO:0034645_cellular_macromolecule_biosynthetic_process	DDX5	901	6	1.135775	-0.357955	406	357.4	0.880296
GO:0034645_cellular_macromolecule_biosynthetic_process	RBBP7	901	6	1.135775	-0.357955	406	357.4	0.880296
GO:0034645_cellular_macromolecule_biosynthetic_process	RPL29	901	6	1.135775	-0.357955	406	357.4	0.880296
GO:0006355_regulation_of_transcription__DNA-dependent	NDN	575	4	1.186473	-0.355708	407	357.87	0.879287
GO:0006355_regulation_of_transcription__DNA-dependent	TRIM28	575	4	1.186473	-0.355708	407	357.87	0.879287
GO:0006355_regulation_of_transcription__DNA-dependent	CBX3	575	4	1.186473	-0.355708	407	357.87	0.879287
GO:0006355_regulation_of_transcription__DNA-dependent	RBBP7	575	4	1.186473	-0.355708	407	357.87	0.879287
GO:0009314_response_to_radiation	HMGN1	98	1	1.740363	-0.355092	408	359.11	0.880172
GO:0048878_chemical_homeostasis	NDN	254	2	1.342957	-0.352946	409	359.94	0.880049
GO:0048878_chemical_homeostasis	FKBP1A	254	2	1.342957	-0.352946	409	359.94	0.880049
GO:0001817_regulation_of_cytokine_production	HSPD1	99	1	1.722783	-0.351813	411	361.53	0.879635
GO:0060562_epithelial_tube_morphogenesis	CFL1	99	1	1.722783	-0.351813	411	361.53	0.879635
GO:0009966_regulation_of_signal_transduction	HSPA5	256	2	1.332465	-0.348976	412	361.96	0.878544
GO:0009966_regulation_of_signal_transduction	PRDX1	256	2	1.332465	-0.348976	412	361.96	0.878544
GO:0010556_regulation_of_macromolecule_biosynthetic_process	NDN	745	5	1.144668	-0.347877	413	362.5	0.877724
GO:0010556_regulation_of_macromolecule_biosynthetic_process	TRIM28	745	5	1.144668	-0.347877	413	362.5	0.877724
GO:0010556_regulation_of_macromolecule_biosynthetic_process	CBX3	745	5	1.144668	-0.347877	413	362.5	0.877724
GO:0010556_regulation_of_macromolecule_biosynthetic_process	RBBP7	745	5	1.144668	-0.347877	413	362.5	0.877724
GO:0010556_regulation_of_macromolecule_biosynthetic_process	DDX5	745	5	1.144668	-0.347877	413	362.5	0.877724
GO:0009059_macromolecule_biosynthetic_process	NDN	910	6	1.124542	-0.347866	414	362.74	0.876184
GO:0009059_macromolecule_biosynthetic_process	TRIM28	910	6	1.124542	-0.347866	414	362.74	0.876184
GO:0009059_macromolecule_biosynthetic_process	CBX3	910	6	1.124542	-0.347866	414	362.74	0.876184
GO:0009059_macromolecule_biosynthetic_process	RBBP7	910	6	1.124542	-0.347866	414	362.74	0.876184
GO:0009059_macromolecule_biosynthetic_process	DDX5	910	6	1.124542	-0.347866	414	362.74	0.876184
GO:0009059_macromolecule_biosynthetic_process	RPL29	910	6	1.124542	-0.347866	414	362.74	0.876184
GO:0030036_actin_cytoskeleton_organization	CFL1	102	1	1.672113	-0.342232	415	364.29	0.877807
GO:0022008_neurogenesis	PRPF19	423	3	1.209614	-0.339790	416	364.47	0.876130
GO:0022008_neurogenesis	NDN	423	3	1.209614	-0.339790	416	364.47	0.876130
GO:0022008_neurogenesis	GJA1	423	3	1.209614	-0.339790	416	364.47	0.876130
GO:0009968_negative_regulation_of_signal_transduction	HSPA5	103	1	1.655879	-0.339121	417	365.85	0.877338
GO:0050767_regulation_of_neurogenesis	PRPF19	104	1	1.639957	-0.336050	418	367.57	0.879354
GO:0051252_regulation_of_RNA_metabolic_process	NDN	590	4	1.156309	-0.335793	419	367.74	0.877661
GO:0051252_regulation_of_RNA_metabolic_process	TRIM28	590	4	1.156309	-0.335793	419	367.74	0.877661
GO:0051252_regulation_of_RNA_metabolic_process	CBX3	590	4	1.156309	-0.335793	419	367.74	0.877661
GO:0051252_regulation_of_RNA_metabolic_process	RBBP7	590	4	1.156309	-0.335793	419	367.74	0.877661
GO:0019222_regulation_of_metabolic_process	NDN	1088	7	1.097324	-0.335168	420	368.19	0.876643
GO:0019222_regulation_of_metabolic_process	CFL1	1088	7	1.097324	-0.335168	420	368.19	0.876643
GO:0019222_regulation_of_metabolic_process	TRIM28	1088	7	1.097324	-0.335168	420	368.19	0.876643
GO:0019222_regulation_of_metabolic_process	CBX3	1088	7	1.097324	-0.335168	420	368.19	0.876643
GO:0019222_regulation_of_metabolic_process	FKBP1A	1088	7	1.097324	-0.335168	420	368.19	0.876643
GO:0019222_regulation_of_metabolic_process	DDX5	1088	7	1.097324	-0.335168	420	368.19	0.876643
GO:0019222_regulation_of_metabolic_process	RBBP7	1088	7	1.097324	-0.335168	420	368.19	0.876643
GO:0019219_regulation_of_nucleobase__nucleoside__nucleotide_and_nucleic_acid_metabolic_process	NDN	757	5	1.126523	-0.333740	421	368.72	0.875819
GO:0019219_regulation_of_nucleobase__nucleoside__nucleotide_and_nucleic_acid_metabolic_process	TRIM28	757	5	1.126523	-0.333740	421	368.72	0.875819
GO:0019219_regulation_of_nucleobase__nucleoside__nucleotide_and_nucleic_acid_metabolic_process	CBX3	757	5	1.126523	-0.333740	421	368.72	0.875819
GO:0019219_regulation_of_nucleobase__nucleoside__nucleotide_and_nucleic_acid_metabolic_process	RBBP7	757	5	1.126523	-0.333740	421	368.72	0.875819
GO:0019219_regulation_of_nucleobase__nucleoside__nucleotide_and_nucleic_acid_metabolic_process	DDX5	757	5	1.126523	-0.333740	421	368.72	0.875819
GO:0006351_transcription__DNA-dependent	NDN	594	4	1.148522	-0.330663	422	369.62	0.875877
GO:0006351_transcription__DNA-dependent	TRIM28	594	4	1.148522	-0.330663	422	369.62	0.875877
GO:0006351_transcription__DNA-dependent	CBX3	594	4	1.148522	-0.330663	422	369.62	0.875877
GO:0006351_transcription__DNA-dependent	RBBP7	594	4	1.148522	-0.330663	422	369.62	0.875877
GO:0032774_RNA_biosynthetic_process	NDN	595	4	1.146592	-0.329392	423	370.34	0.875508
GO:0032774_RNA_biosynthetic_process	TRIM28	595	4	1.146592	-0.329392	423	370.34	0.875508
GO:0032774_RNA_biosynthetic_process	CBX3	595	4	1.146592	-0.329392	423	370.34	0.875508
GO:0032774_RNA_biosynthetic_process	RBBP7	595	4	1.146592	-0.329392	423	370.34	0.875508
GO:0007166_cell_surface_receptor_linked_signal_transduction	HAX1	597	4	1.142751	-0.326864	424	371.06	0.875142
GO:0007166_cell_surface_receptor_linked_signal_transduction	NDN	597	4	1.142751	-0.326864	424	371.06	0.875142
GO:0007166_cell_surface_receptor_linked_signal_transduction	FKBP1A	597	4	1.142751	-0.326864	424	371.06	0.875142
GO:0007166_cell_surface_receptor_linked_signal_transduction	HSPA5	597	4	1.142751	-0.326864	424	371.06	0.875142
GO:0010604_positive_regulation_of_macromolecule_metabolic_process	CFL1	433	3	1.181678	-0.324967	425	371.67	0.874518
GO:0010604_positive_regulation_of_macromolecule_metabolic_process	TRIM28	433	3	1.181678	-0.324967	425	371.67	0.874518
GO:0010604_positive_regulation_of_macromolecule_metabolic_process	DDX5	433	3	1.181678	-0.324967	425	371.67	0.874518
GO:0051240_positive_regulation_of_multicellular_organismal_process	HSPD1	108	1	1.579218	-0.324148	426	372.5	0.874413
GO:0030029_actin_filament-based_process	CFL1	109	1	1.564730	-0.321265	427	373.23	0.874075
GO:0010648_negative_regulation_of_cell_communication	HSPA5	110	1	1.550505	-0.318418	429	374.98	0.874079
GO:0043010_camera-type_eye_development	HMGN1	110	1	1.550505	-0.318418	429	374.98	0.874079
GO:0051171_regulation_of_nitrogen_compound_metabolic_process	NDN	771	5	1.106067	-0.317897	430	375.21	0.872581
GO:0051171_regulation_of_nitrogen_compound_metabolic_process	TRIM28	771	5	1.106067	-0.317897	430	375.21	0.872581
GO:0051171_regulation_of_nitrogen_compound_metabolic_process	CBX3	771	5	1.106067	-0.317897	430	375.21	0.872581
GO:0051171_regulation_of_nitrogen_compound_metabolic_process	RBBP7	771	5	1.106067	-0.317897	430	375.21	0.872581
GO:0051171_regulation_of_nitrogen_compound_metabolic_process	DDX5	771	5	1.106067	-0.317897	430	375.21	0.872581
GO:0050896_response_to_stimulus	HMGN1	1107	7	1.078490	-0.316453	431	375.71	0.871717
GO:0050896_response_to_stimulus	RPA1	1107	7	1.078490	-0.316453	431	375.71	0.871717
GO:0050896_response_to_stimulus	CFL1	1107	7	1.078490	-0.316453	431	375.71	0.871717
GO:0050896_response_to_stimulus	GJA1	1107	7	1.078490	-0.316453	431	375.71	0.871717
GO:0050896_response_to_stimulus	FKBP1A	1107	7	1.078490	-0.316453	431	375.71	0.871717
GO:0050896_response_to_stimulus	HSPA5	1107	7	1.078490	-0.316453	431	375.71	0.871717
GO:0050896_response_to_stimulus	PRDX1	1107	7	1.078490	-0.316453	431	375.71	0.871717
GO:0006464_protein_modification_process	CFL1	439	3	1.165528	-0.316386	432	375.97	0.870301
GO:0006464_protein_modification_process	TRIM28	439	3	1.165528	-0.316386	432	375.97	0.870301
GO:0006464_protein_modification_process	FKBP1A	439	3	1.165528	-0.316386	432	375.97	0.870301
GO:0051249_regulation_of_lymphocyte_activation	HSPD1	112	1	1.522817	-0.312827	433	377.64	0.872148
GO:0031325_positive_regulation_of_cellular_metabolic_process	CFL1	442	3	1.157617	-0.312182	434	378.06	0.871106
GO:0031325_positive_regulation_of_cellular_metabolic_process	TRIM28	442	3	1.157617	-0.312182	434	378.06	0.871106
GO:0031325_positive_regulation_of_cellular_metabolic_process	DDX5	442	3	1.157617	-0.312182	434	378.06	0.871106
GO:0010468_regulation_of_gene_expression	NDN	778	5	1.096115	-0.310230	435	378.54	0.870207
GO:0010468_regulation_of_gene_expression	TRIM28	778	5	1.096115	-0.310230	435	378.54	0.870207
GO:0010468_regulation_of_gene_expression	CBX3	778	5	1.096115	-0.310230	435	378.54	0.870207
GO:0010468_regulation_of_gene_expression	RBBP7	778	5	1.096115	-0.310230	435	378.54	0.870207
GO:0010468_regulation_of_gene_expression	DDX5	778	5	1.096115	-0.310230	435	378.54	0.870207
GO:0048646_anatomical_structure_formation_involved_in_morphogenesis	CFL1	277	2	1.231448	-0.310190	436	379.14	0.869587
GO:0048646_anatomical_structure_formation_involved_in_morphogenesis	FKBP1A	277	2	1.231448	-0.310190	436	379.14	0.869587
GO:0040008_regulation_of_growth	NDN	113	1	1.509341	-0.310082	437	379.87	0.869268
GO:0000165_MAPKKK_cascade	PRDX1	114	1	1.496101	-0.307370	439	381.14	0.868200
GO:0009607_response_to_biotic_stimulus	HSPA5	114	1	1.496101	-0.307370	439	381.14	0.868200
GO:0065009_regulation_of_molecular_function	CYCS	279	2	1.222620	-0.306753	440	381.7	0.867500
GO:0065009_regulation_of_molecular_function	FKBP1A	279	2	1.222620	-0.306753	440	381.7	0.867500
GO:0010926_anatomical_structure_formation	CFL1	447	3	1.144668	-0.305297	441	382.0	0.866213
GO:0010926_anatomical_structure_formation	TUBB5	447	3	1.144668	-0.305297	441	382.0	0.866213
GO:0010926_anatomical_structure_formation	FKBP1A	447	3	1.144668	-0.305297	441	382.0	0.866213
GO:0046483_heterocycle_metabolic_process	IMPDH2	116	1	1.470307	-0.302043	443	384.1	0.867043
GO:0080134_regulation_of_response_to_stress	PRDX1	116	1	1.470307	-0.302043	443	384.1	0.867043
GO:0043933_macromolecular_complex_subunit_organization	CFL1	117	1	1.457740	-0.299426	444	385.44	0.868108
GO:0009653_anatomical_structure_morphogenesis	HMGN1	958	6	1.068198	-0.298078	445	385.88	0.867146
GO:0009653_anatomical_structure_morphogenesis	NDN	958	6	1.068198	-0.298078	445	385.88	0.867146
GO:0009653_anatomical_structure_morphogenesis	TRIM28	958	6	1.068198	-0.298078	445	385.88	0.867146
GO:0009653_anatomical_structure_morphogenesis	CFL1	958	6	1.068198	-0.298078	445	385.88	0.867146
GO:0009653_anatomical_structure_morphogenesis	GJA1	958	6	1.068198	-0.298078	445	385.88	0.867146
GO:0009653_anatomical_structure_morphogenesis	FKBP1A	958	6	1.068198	-0.298078	445	385.88	0.867146
GO:0007399_nervous_system_development	PRPF19	621	4	1.098587	-0.297908	446	386.14	0.865785
GO:0007399_nervous_system_development	NDN	621	4	1.098587	-0.297908	446	386.14	0.865785
GO:0007399_nervous_system_development	CFL1	621	4	1.098587	-0.297908	446	386.14	0.865785
GO:0007399_nervous_system_development	GJA1	621	4	1.098587	-0.297908	446	386.14	0.865785
GO:0051960_regulation_of_nervous_system_development	PRPF19	118	1	1.445386	-0.296841	447	387.0	0.865772
GO:0007417_central_nervous_system_development	PRPF19	287	2	1.188540	-0.293421	448	388.24	0.866607
GO:0007417_central_nervous_system_development	NDN	287	2	1.188540	-0.293421	448	388.24	0.866607
GO:0014706_striated_muscle_tissue_development	GJA1	120	1	1.421296	-0.291759	449	388.75	0.865813
GO:0009893_positive_regulation_of_metabolic_process	CFL1	458	3	1.117176	-0.290679	451	389.3	0.863193
GO:0009893_positive_regulation_of_metabolic_process	TRIM28	458	3	1.117176	-0.290679	451	389.3	0.863193
GO:0009893_positive_regulation_of_metabolic_process	DDX5	458	3	1.117176	-0.290679	451	389.3	0.863193
GO:0043412_biopolymer_modification	CFL1	458	3	1.117176	-0.290679	451	389.3	0.863193
GO:0043412_biopolymer_modification	TRIM28	458	3	1.117176	-0.290679	451	389.3	0.863193
GO:0043412_biopolymer_modification	FKBP1A	458	3	1.117176	-0.290679	451	389.3	0.863193
GO:0002694_regulation_of_leukocyte_activation	HSPD1	121	1	1.409550	-0.289262	455	390.77	0.858835
GO:0006917_induction_of_apoptosis	PRDX1	121	1	1.409550	-0.289262	455	390.77	0.858835
GO:0012502_induction_of_programmed_cell_death	PRDX1	121	1	1.409550	-0.289262	455	390.77	0.858835
GO:0051726_regulation_of_cell_cycle	HSPA8	121	1	1.409550	-0.289262	455	390.77	0.858835
GO:0001816_cytokine_production	HSPD1	122	1	1.397996	-0.286794	460	393.08	0.854522
GO:0002252_immune_effector_process	PRDX1	122	1	1.397996	-0.286794	460	393.08	0.854522
GO:0030001_metal_ion_transport	FKBP1A	122	1	1.397996	-0.286794	460	393.08	0.854522
GO:0050865_regulation_of_cell_activation	HSPD1	122	1	1.397996	-0.286794	460	393.08	0.854522
GO:0060284_regulation_of_cell_development	PRPF19	122	1	1.397996	-0.286794	460	393.08	0.854522
GO:0031326_regulation_of_cellular_biosynthetic_process	NDN	812	5	1.050219	-0.275275	461	396.64	0.860390
GO:0031326_regulation_of_cellular_biosynthetic_process	TRIM28	812	5	1.050219	-0.275275	461	396.64	0.860390
GO:0031326_regulation_of_cellular_biosynthetic_process	CBX3	812	5	1.050219	-0.275275	461	396.64	0.860390
GO:0031326_regulation_of_cellular_biosynthetic_process	DDX5	812	5	1.050219	-0.275275	461	396.64	0.860390
GO:0031326_regulation_of_cellular_biosynthetic_process	RBBP7	812	5	1.050219	-0.275275	461	396.64	0.860390
GO:0009887_organ_morphogenesis	HMGN1	642	4	1.062651	-0.274549	462	397.14	0.859610
GO:0009887_organ_morphogenesis	CFL1	642	4	1.062651	-0.274549	462	397.14	0.859610
GO:0009887_organ_morphogenesis	GJA1	642	4	1.062651	-0.274549	462	397.14	0.859610
GO:0009887_organ_morphogenesis	FKBP1A	642	4	1.062651	-0.274549	462	397.14	0.859610
GO:0045597_positive_regulation_of_cell_differentiation	PRPF19	128	1	1.332465	-0.272559	464	398.18	0.858147
GO:0060537_muscle_tissue_development	GJA1	128	1	1.332465	-0.272559	464	398.18	0.858147
GO:0009889_regulation_of_biosynthetic_process	NDN	815	5	1.046353	-0.272364	465	398.46	0.856903
GO:0009889_regulation_of_biosynthetic_process	TRIM28	815	5	1.046353	-0.272364	465	398.46	0.856903
GO:0009889_regulation_of_biosynthetic_process	CBX3	815	5	1.046353	-0.272364	465	398.46	0.856903
GO:0009889_regulation_of_biosynthetic_process	DDX5	815	5	1.046353	-0.272364	465	398.46	0.856903
GO:0009889_regulation_of_biosynthetic_process	RBBP7	815	5	1.046353	-0.272364	465	398.46	0.856903
GO:0044057_regulation_of_system_process	GJA1	133	1	1.282373	-0.261402	466	402.12	0.862918
GO:0001654_eye_development	HMGN1	136	1	1.254085	-0.254993	467	404.99	0.867216
GO:0007169_transmembrane_receptor_protein_tyrosine_kinase_signaling_pathway	NDN	139	1	1.227018	-0.248786	468	406.47	0.868526
GO:0035239_tube_morphogenesis	CFL1	143	1	1.192696	-0.240809	469	408.38	0.870746
GO:0045596_negative_regulation_of_cell_differentiation	PRPF19	144	1	1.184414	-0.238866	470	409.35	0.870957
GO:0006812_cation_transport	FKBP1A	146	1	1.168189	-0.235039	471	410.8	0.872187
GO:0010646_regulation_of_cell_communication	HSPA5	330	2	1.033670	-0.231711	472	412.31	0.873538
GO:0010646_regulation_of_cell_communication	PRDX1	330	2	1.033670	-0.231711	472	412.31	0.873538
GO:0002684_positive_regulation_of_immune_system_process	HSPD1	148	1	1.152402	-0.231290	474	413.04	0.871392
GO:0043085_positive_regulation_of_catalytic_activity	CYCS	148	1	1.152402	-0.231290	474	413.04	0.871392
GO:0007517_muscle_organ_development	GJA1	153	1	1.114742	-0.222241	475	415.82	0.875411
GO:0045941_positive_regulation_of_transcription	TRIM28	338	2	1.009204	-0.221838	476	416.0	0.873950
GO:0045941_positive_regulation_of_transcription	DDX5	338	2	1.009204	-0.221838	476	416.0	0.873950
GO:0050793_regulation_of_developmental_process	PRPF19	703	4	0.970444	-0.215911	477	419.16	0.878742
GO:0050793_regulation_of_developmental_process	CYCS	703	4	0.970444	-0.215911	477	419.16	0.878742
GO:0050793_regulation_of_developmental_process	GJA1	703	4	0.970444	-0.215911	477	419.16	0.878742
GO:0050793_regulation_of_developmental_process	PRDX1	703	4	0.970444	-0.215911	477	419.16	0.878742
GO:0007409_axonogenesis	NDN	158	1	1.079466	-0.213629	479	420.92	0.878747
GO:0048514_blood_vessel_morphogenesis	GJA1	158	1	1.079466	-0.213629	479	420.92	0.878747
GO:0010628_positive_regulation_of_gene_expression	TRIM28	346	2	0.985870	-0.212405	480	421.3	0.877708
GO:0010628_positive_regulation_of_gene_expression	DDX5	346	2	0.985870	-0.212405	480	421.3	0.877708
GO:0051128_regulation_of_cellular_component_organization	CFL1	160	1	1.065972	-0.210301	481	421.79	0.876902
GO:0009628_response_to_abiotic_stimulus	HMGN1	162	1	1.052812	-0.207036	482	422.8	0.877178
GO:0045935_positive_regulation_of_nucleobase__nucleoside__nucleotide_and_nucleic_acid_metabolic_process	TRIM28	352	2	0.969066	-0.205605	483	423.15	0.876087
GO:0045935_positive_regulation_of_nucleobase__nucleoside__nucleotide_and_nucleic_acid_metabolic_process	DDX5	352	2	0.969066	-0.205605	483	423.15	0.876087
GO:0042325_regulation_of_phosphorylation	FKBP1A	164	1	1.039973	-0.203834	484	424.41	0.876880
GO:0019220_regulation_of_phosphate_metabolic_process	FKBP1A	165	1	1.033670	-0.202255	486	425.86	0.876255
GO:0051174_regulation_of_phosphorus_metabolic_process	FKBP1A	165	1	1.033670	-0.202255	486	425.86	0.876255
GO:0030182_neuron_differentiation	PRPF19	356	2	0.958177	-0.201197	487	426.19	0.875133
GO:0030182_neuron_differentiation	NDN	356	2	0.958177	-0.201197	487	426.19	0.875133
GO:0042981_regulation_of_apoptosis	CYCS	360	2	0.947531	-0.196887	488	428.31	0.877684
GO:0042981_regulation_of_apoptosis	PRDX1	360	2	0.947531	-0.196887	488	428.31	0.877684
GO:0051173_positive_regulation_of_nitrogen_compound_metabolic_process	TRIM28	361	2	0.944906	-0.195824	489	428.73	0.876748
GO:0051173_positive_regulation_of_nitrogen_compound_metabolic_process	DDX5	361	2	0.944906	-0.195824	489	428.73	0.876748
GO:0048812_neuron_projection_morphogenesis	NDN	170	1	1.003268	-0.194582	490	429.77	0.877082
GO:0010941_regulation_of_cell_death	CYCS	365	2	0.934551	-0.191632	492	431.37	0.876768
GO:0010941_regulation_of_cell_death	PRDX1	365	2	0.934551	-0.191632	492	431.37	0.876768
GO:0043067_regulation_of_programmed_cell_death	CYCS	365	2	0.934551	-0.191632	492	431.37	0.876768
GO:0043067_regulation_of_programmed_cell_death	PRDX1	365	2	0.934551	-0.191632	492	431.37	0.876768
GO:0007600_sensory_perception	NDN	172	1	0.991602	-0.191612	494	432.14	0.874777
GO:0009611_response_to_wounding	GJA1	172	1	0.991602	-0.191612	494	432.14	0.874777
GO:0044093_positive_regulation_of_molecular_function	CYCS	173	1	0.985870	-0.190148	496	433.31	0.873609
GO:0048667_cell_morphogenesis_involved_in_neuron_differentiation	NDN	173	1	0.985870	-0.190148	496	433.31	0.873609
GO:0048858_cell_projection_morphogenesis	NDN	176	1	0.969066	-0.185834	497	437.07	0.879416
GO:0010557_positive_regulation_of_macromolecule_biosynthetic_process	TRIM28	371	2	0.919437	-0.185517	498	437.27	0.878052
GO:0010557_positive_regulation_of_macromolecule_biosynthetic_process	DDX5	371	2	0.919437	-0.185517	498	437.27	0.878052
GO:0019752_carboxylic_acid_metabolic_process	MAT2A	181	1	0.942296	-0.178903	500	441.37	0.882740
GO:0043436_oxoacid_metabolic_process	MAT2A	181	1	0.942296	-0.178903	500	441.37	0.882740
GO:0006082_organic_acid_metabolic_process	MAT2A	182	1	0.937118	-0.177554	501	442.3	0.882834
GO:0042180_cellular_ketone_metabolic_process	MAT2A	183	1	0.931998	-0.176217	502	442.87	0.882211
GO:0032990_cell_part_morphogenesis	NDN	184	1	0.926932	-0.174892	503	443.82	0.882346
GO:0006811_ion_transport	FKBP1A	186	1	0.916965	-0.172277	506	446.04	0.881502
GO:0007155_cell_adhesion	RPL29	186	1	0.916965	-0.172277	506	446.04	0.881502
GO:0022610_biological_adhesion	RPL29	186	1	0.916965	-0.172277	506	446.04	0.881502
GO:0006952_defense_response	PRDX1	187	1	0.912062	-0.170987	507	446.59	0.880848
GO:0031328_positive_regulation_of_cellular_biosynthetic_process	TRIM28	387	2	0.881424	-0.170165	508	446.81	0.879547
GO:0031328_positive_regulation_of_cellular_biosynthetic_process	DDX5	387	2	0.881424	-0.170165	508	446.81	0.879547
GO:0009891_positive_regulation_of_biosynthetic_process	TRIM28	388	2	0.879152	-0.169249	509	447.4	0.878978
GO:0009891_positive_regulation_of_biosynthetic_process	DDX5	388	2	0.879152	-0.169249	509	447.4	0.878978
GO:0042127_regulation_of_cell_proliferation	HMGN1	393	2	0.867967	-0.164746	510	448.34	0.879098
GO:0042127_regulation_of_cell_proliferation	RPA1	393	2	0.867967	-0.164746	510	448.34	0.879098
GO:0051239_regulation_of_multicellular_organismal_process	PRPF19	587	3	0.871664	-0.162646	511	448.8	0.878278
GO:0051239_regulation_of_multicellular_organismal_process	GJA1	587	3	0.871664	-0.162646	511	448.8	0.878278
GO:0051239_regulation_of_multicellular_organismal_process	HSPD1	587	3	0.871664	-0.162646	511	448.8	0.878278
GO:0031175_neuron_projection_development	NDN	197	1	0.865764	-0.158692	512	452.97	0.884707
GO:0001568_blood_vessel_development	GJA1	203	1	0.840175	-0.151809	513	455.93	0.888752
GO:0022607_cellular_component_assembly	TUBB5	204	1	0.836057	-0.150696	514	456.57	0.888268
GO:0006955_immune_response	PRDX1	205	1	0.831978	-0.149592	516	457.33	0.886298
GO:0007243_protein_kinase_cascade	PRDX1	205	1	0.831978	-0.149592	516	457.33	0.886298
GO:0001944_vasculature_development	GJA1	208	1	0.819979	-0.146336	518	458.26	0.884672
GO:0008284_positive_regulation_of_cell_proliferation	RPA1	208	1	0.819979	-0.146336	518	458.26	0.884672
GO:0032502_developmental_process	HMGN1	2060	11	0.910734	-0.137818	519	460.83	0.887919
GO:0032502_developmental_process	RPA1	2060	11	0.910734	-0.137818	519	460.83	0.887919
GO:0032502_developmental_process	PRPF19	2060	11	0.910734	-0.137818	519	460.83	0.887919
GO:0032502_developmental_process	NDN	2060	11	0.910734	-0.137818	519	460.83	0.887919
GO:0032502_developmental_process	CYCS	2060	11	0.910734	-0.137818	519	460.83	0.887919
GO:0032502_developmental_process	TRIM28	2060	11	0.910734	-0.137818	519	460.83	0.887919
GO:0032502_developmental_process	CFL1	2060	11	0.910734	-0.137818	519	460.83	0.887919
GO:0032502_developmental_process	GJA1	2060	11	0.910734	-0.137818	519	460.83	0.887919
GO:0032502_developmental_process	FKBP1A	2060	11	0.910734	-0.137818	519	460.83	0.887919
GO:0032502_developmental_process	SFRS1	2060	11	0.910734	-0.137818	519	460.83	0.887919
GO:0032502_developmental_process	PRDX1	2060	11	0.910734	-0.137818	519	460.83	0.887919
GO:0006915_apoptosis	CYCS	427	2	0.798855	-0.137160	520	461.06	0.886654
GO:0006915_apoptosis	PRDX1	427	2	0.798855	-0.137160	520	461.06	0.886654
GO:0048583_regulation_of_response_to_stimulus	PRDX1	217	1	0.785970	-0.137044	521	461.82	0.886411
GO:0007423_sensory_organ_development	HMGN1	219	1	0.778792	-0.135072	522	463.18	0.887318
GO:0012501_programmed_cell_death	CYCS	433	2	0.787785	-0.132795	523	464.31	0.887782
GO:0012501_programmed_cell_death	PRDX1	433	2	0.787785	-0.132795	523	464.31	0.887782
GO:0006357_regulation_of_transcription_from_RNA_polymerase_II_promoter	TRIM28	435	2	0.784163	-0.131371	524	464.53	0.886508
GO:0006357_regulation_of_transcription_from_RNA_polymerase_II_promoter	RBBP7	435	2	0.784163	-0.131371	524	464.53	0.886508
GO:0002682_regulation_of_immune_system_process	HSPD1	228	1	0.748051	-0.126583	525	466.27	0.888133
GO:0006366_transcription_from_RNA_polymerase_II_promoter	TRIM28	444	2	0.768268	-0.125146	527	467.68	0.887438
GO:0006366_transcription_from_RNA_polymerase_II_promoter	RBBP7	444	2	0.768268	-0.125146	527	467.68	0.887438
GO:0008219_cell_death	CYCS	444	2	0.768268	-0.125146	527	467.68	0.887438
GO:0008219_cell_death	PRDX1	444	2	0.768268	-0.125146	527	467.68	0.887438
GO:0050790_regulation_of_catalytic_activity	CYCS	233	1	0.731998	-0.122127	529	469.02	0.886616
GO:0050890_cognition	NDN	233	1	0.731998	-0.122127	529	469.02	0.886616
GO:0016265_death	CYCS	450	2	0.758025	-0.121159	530	469.85	0.886509
GO:0016265_death	PRDX1	450	2	0.758025	-0.121159	530	469.85	0.886509
GO:0044085_cellular_component_biogenesis	TUBB5	237	1	0.719644	-0.118688	531	471.5	0.887947
GO:0007275_multicellular_organismal_development	HMGN1	1760	9	0.872159	-0.117856	532	471.68	0.886617
GO:0007275_multicellular_organismal_development	RPA1	1760	9	0.872159	-0.117856	532	471.68	0.886617
GO:0007275_multicellular_organismal_development	PRPF19	1760	9	0.872159	-0.117856	532	471.68	0.886617
GO:0007275_multicellular_organismal_development	NDN	1760	9	0.872159	-0.117856	532	471.68	0.886617
GO:0007275_multicellular_organismal_development	TRIM28	1760	9	0.872159	-0.117856	532	471.68	0.886617
GO:0007275_multicellular_organismal_development	CFL1	1760	9	0.872159	-0.117856	532	471.68	0.886617
GO:0007275_multicellular_organismal_development	GJA1	1760	9	0.872159	-0.117856	532	471.68	0.886617
GO:0007275_multicellular_organismal_development	FKBP1A	1760	9	0.872159	-0.117856	532	471.68	0.886617
GO:0007275_multicellular_organismal_development	SFRS1	1760	9	0.872159	-0.117856	532	471.68	0.886617
GO:0030154_cell_differentiation	PRPF19	1060	5	0.804507	-0.108387	533	474.29	0.889850
GO:0030154_cell_differentiation	NDN	1060	5	0.804507	-0.108387	533	474.29	0.889850
GO:0030154_cell_differentiation	CFL1	1060	5	0.804507	-0.108387	533	474.29	0.889850
GO:0030154_cell_differentiation	TRIM28	1060	5	0.804507	-0.108387	533	474.29	0.889850
GO:0030154_cell_differentiation	GJA1	1060	5	0.804507	-0.108387	533	474.29	0.889850
GO:0048731_system_development	HMGN1	1609	8	0.848008	-0.107637	534	475.01	0.889532
GO:0048731_system_development	PRPF19	1609	8	0.848008	-0.107637	534	475.01	0.889532
GO:0048731_system_development	RPA1	1609	8	0.848008	-0.107637	534	475.01	0.889532
GO:0048731_system_development	NDN	1609	8	0.848008	-0.107637	534	475.01	0.889532
GO:0048731_system_development	TRIM28	1609	8	0.848008	-0.107637	534	475.01	0.889532
GO:0048731_system_development	CFL1	1609	8	0.848008	-0.107637	534	475.01	0.889532
GO:0048731_system_development	GJA1	1609	8	0.848008	-0.107637	534	475.01	0.889532
GO:0048731_system_development	FKBP1A	1609	8	0.848008	-0.107637	534	475.01	0.889532
GO:0007267_cell-cell_signaling	GJA1	252	1	0.676808	-0.106713	535	475.64	0.889047
GO:0030097_hemopoiesis	RPA1	253	1	0.674133	-0.105964	536	476.38	0.888769
GO:0048666_neuron_development	NDN	262	1	0.650975	-0.099470	537	479.01	0.892011
GO:0030030_cell_projection_organization	NDN	263	1	0.648500	-0.098775	538	479.67	0.891580
GO:0032501_multicellular_organismal_process	HMGN1	2183	11	0.859419	-0.090143	539	483.68	0.897365
GO:0032501_multicellular_organismal_process	RPA1	2183	11	0.859419	-0.090143	539	483.68	0.897365
GO:0032501_multicellular_organismal_process	PRPF19	2183	11	0.859419	-0.090143	539	483.68	0.897365
GO:0032501_multicellular_organismal_process	NDN	2183	11	0.859419	-0.090143	539	483.68	0.897365
GO:0032501_multicellular_organismal_process	TRIM28	2183	11	0.859419	-0.090143	539	483.68	0.897365
GO:0032501_multicellular_organismal_process	CFL1	2183	11	0.859419	-0.090143	539	483.68	0.897365
GO:0032501_multicellular_organismal_process	GJA1	2183	11	0.859419	-0.090143	539	483.68	0.897365
GO:0032501_multicellular_organismal_process	FKBP1A	2183	11	0.859419	-0.090143	539	483.68	0.897365
GO:0032501_multicellular_organismal_process	HSPD1	2183	11	0.859419	-0.090143	539	483.68	0.897365
GO:0032501_multicellular_organismal_process	SFRS1	2183	11	0.859419	-0.090143	539	483.68	0.897365
GO:0032501_multicellular_organismal_process	RPL29	2183	11	0.859419	-0.090143	539	483.68	0.897365
GO:0048534_hemopoietic_or_lymphoid_organ_development	RPA1	277	1	0.615724	-0.089585	540	484.45	0.897130
GO:0048869_cellular_developmental_process	PRPF19	1113	5	0.766197	-0.087360	541	485.8	0.897967
GO:0048869_cellular_developmental_process	NDN	1113	5	0.766197	-0.087360	541	485.8	0.897967
GO:0048869_cellular_developmental_process	CFL1	1113	5	0.766197	-0.087360	541	485.8	0.897967
GO:0048869_cellular_developmental_process	TRIM28	1113	5	0.766197	-0.087360	541	485.8	0.897967
GO:0048869_cellular_developmental_process	GJA1	1113	5	0.766197	-0.087360	541	485.8	0.897967
GO:0006629_lipid_metabolic_process	PRPF19	285	1	0.598441	-0.084750	542	487.59	0.899613
GO:0048856_anatomical_structure_development	RPA1	1688	8	0.808320	-0.080340	543	488.63	0.899871
GO:0048856_anatomical_structure_development	HMGN1	1688	8	0.808320	-0.080340	543	488.63	0.899871
GO:0048856_anatomical_structure_development	PRPF19	1688	8	0.808320	-0.080340	543	488.63	0.899871
GO:0048856_anatomical_structure_development	NDN	1688	8	0.808320	-0.080340	543	488.63	0.899871
GO:0048856_anatomical_structure_development	TRIM28	1688	8	0.808320	-0.080340	543	488.63	0.899871
GO:0048856_anatomical_structure_development	CFL1	1688	8	0.808320	-0.080340	543	488.63	0.899871
GO:0048856_anatomical_structure_development	GJA1	1688	8	0.808320	-0.080340	543	488.63	0.899871
GO:0048856_anatomical_structure_development	FKBP1A	1688	8	0.808320	-0.080340	543	488.63	0.899871
GO:0002520_immune_system_development	RPA1	295	1	0.578154	-0.079094	545	489.57	0.898294
GO:0045595_regulation_of_cell_differentiation	PRPF19	295	1	0.578154	-0.079094	545	489.57	0.898294
GO:0048598_embryonic_morphogenesis	CFL1	299	1	0.570420	-0.076945	546	490.04	0.897509
GO:0045893_positive_regulation_of_transcription__DNA-dependent	TRIM28	306	1	0.557371	-0.073331	548	491.43	0.896770
GO:0051254_positive_regulation_of_RNA_metabolic_process	TRIM28	306	1	0.557371	-0.073331	548	491.43	0.896770
GO:0048513_organ_development	RPA1	1365	6	0.749695	-0.067475	549	493.47	0.898852
GO:0048513_organ_development	HMGN1	1365	6	0.749695	-0.067475	549	493.47	0.898852
GO:0048513_organ_development	TRIM28	1365	6	0.749695	-0.067475	549	493.47	0.898852
GO:0048513_organ_development	CFL1	1365	6	0.749695	-0.067475	549	493.47	0.898852
GO:0048513_organ_development	GJA1	1365	6	0.749695	-0.067475	549	493.47	0.898852
GO:0048513_organ_development	FKBP1A	1365	6	0.749695	-0.067475	549	493.47	0.898852
GO:0051093_negative_regulation_of_developmental_process	PRPF19	331	1	0.515274	-0.061813	550	495.84	0.901527
GO:0009605_response_to_external_stimulus	GJA1	339	1	0.503114	-0.058539	551	497.59	0.903067
GO:0050877_neurological_system_process	NDN	390	1	0.437322	-0.041458	552	505.76	0.916232
GO:0008150_biological_process	HMGN1	4605	27	1.000000	0.000000	1594	1585.91	0.994925
GO:0008150_biological_process	NDN	4605	27	1.000000	0.000000	1594	1585.91	0.994925
GO:0008150_biological_process	HAX1	4605	27	1.000000	0.000000	1594	1585.91	0.994925
GO:0008150_biological_process	CBX3	4605	27	1.000000	0.000000	1594	1585.91	0.994925
GO:0008150_biological_process	GJA1	4605	27	1.000000	0.000000	1594	1585.91	0.994925
GO:0008150_biological_process	FKBP1A	4605	27	1.000000	0.000000	1594	1585.91	0.994925
GO:0008150_biological_process	PRDX1	4605	27	1.000000	0.000000	1594	1585.91	0.994925
GO:0008150_biological_process	PRPF19	4605	27	1.000000	0.000000	1594	1585.91	0.994925
GO:0008150_biological_process	RPA1	4605	27	1.000000	0.000000	1594	1585.91	0.994925
GO:0008150_biological_process	OAZ1	4605	27	1.000000	0.000000	1594	1585.91	0.994925
GO:0008150_biological_process	TUBB5	4605	27	1.000000	0.000000	1594	1585.91	0.994925
GO:0008150_biological_process	HSPA5	4605	27	1.000000	0.000000	1594	1585.91	0.994925
GO:0008150_biological_process	IMPDH2	4605	27	1.000000	0.000000	1594	1585.91	0.994925
GO:0008150_biological_process	HSPA8	4605	27	1.000000	0.000000	1594	1585.91	0.994925
GO:0008150_biological_process	GDI2	4605	27	1.000000	0.000000	1594	1585.91	0.994925
GO:0008150_biological_process	MAT2A	4605	27	1.000000	0.000000	1594	1585.91	0.994925
GO:0008150_biological_process	TRIM28	4605	27	1.000000	0.000000	1594	1585.91	0.994925
GO:0008150_biological_process	CYCS	4605	27	1.000000	0.000000	1594	1585.91	0.994925
GO:0008150_biological_process	YWHAB	4605	27	1.000000	0.000000	1594	1585.91	0.994925
GO:0008150_biological_process	SFRS1	4605	27	1.000000	0.000000	1594	1585.91	0.994925
GO:0008150_biological_process	DDX5	4605	27	1.000000	0.000000	1594	1585.91	0.994925
GO:0008150_biological_process	RBBP7	4605	27	1.000000	0.000000	1594	1585.91	0.994925
GO:0008150_biological_process	RPL29	4605	27	1.000000	0.000000	1594	1585.91	0.994925
GO:0008150_biological_process	CFL1	4605	27	1.000000	0.000000	1594	1585.91	0.994925
GO:0008150_biological_process	YWHAQ	4605	27	1.000000	0.000000	1594	1585.91	0.994925
GO:0008150_biological_process	NUTF2	4605	27	1.000000	0.000000	1594	1585.91	0.994925
GO:0008150_biological_process	HSPD1	4605	27	1.000000	0.000000	1594	1585.91	0.994925
