# Supplementary material for: RedundancyMiner: De-replication of redundant GO categories in microarray and proteomics analysis
Source: BMC Bioinformatics. 2011 Feb 10;12:52. doi: 10.1186/1471-2105-12-52 (PMC3223614; doi:10.1186/1471-2105-12-52)
Supplement: Additional file 10 — Kinetochore genes HTGM download. compressed package of the results of running HTGM on the kinetochore genes list. [file 1471-2105-12-52-S10.ZIP]

Archive with 46 entries (41 files):
- work405493610/
- work405493610/GODBVersion.txt
- work405493610/HTGM.DEBUG
- work405493610/index.html
- work405493610/inputFileDir/
- work405493610/inputFileDir/kinetochore.txt
- work405493610/inputFileDir/total.txt
- work405493610/total.txt405493610.dir/
- work405493610/total.txt405493610.dir/index.html
- work405493610/total.txt405493610.dir/kinetochore.txt.dir/
- work405493610/total.txt405493610.dir/kinetochore.txt.dir/index.html
- work405493610/total.txt405493610.dir/kinetochore.txt.dir/kinetochore.txt.change
- work405493610/total.txt405493610.dir/kinetochore.txt.dir/kinetochore.txt.change.gce
- work405493610/total.txt405493610.dir/kinetochore.txt.dir/kinetochore.txt.change.gce.CIM
- work405493610/total.txt405493610.dir/kinetochore.txt.dir/kinetochore.txt.change.gce.CIM.dir/
- work405493610/total.txt405493610.dir/kinetochore.txt.dir/kinetochore.txt.change.gce.CIM.dir/cgi_user_form.html
- work405493610/total.txt405493610.dir/kinetochore.txt.dir/kinetochore.txt.change.gce.CIM.dir/cgi_user_info.html
- work405493610/total.txt405493610.dir/kinetochore.txt.dir/kinetochore.txt.change.gce.CIM.dir/cgi_user_matrix.gif
- work405493610/total.txt405493610.dir/kinetochore.txt.dir/kinetochore.txt.change.gce.CIM.dir/cgi_user_matrix.html
- work405493610/total.txt405493610.dir/kinetochore.txt.dir/kinetochore.txt.change.gce.CIM.dir/cgi_user_matrix.ps
- work405493610/total.txt405493610.dir/kinetochore.txt.dir/kinetochore.txt.change.gce.CIM.dir/cgi_user_matrix.txt
- work405493610/total.txt405493610.dir/kinetochore.txt.dir/kinetochore.txt.change.gce.CIM.dir/cgi_user_x.html
- work405493610/total.txt405493610.dir/kinetochore.txt.dir/kinetochore.txt.change.gce.CIM.dir/cgi_user_x.txt
- work405493610/total.txt405493610.dir/kinetochore.txt.dir/kinetochore.txt.change.gce.CIM.dir/cgi_user_y.html
- work405493610/total.txt405493610.dir/kinetochore.txt.dir/kinetochore.txt.change.gce.CIM.dir/cgi_user_y.txt
- work405493610/total.txt405493610.dir/kinetochore.txt.dir/kinetochore.txt.change.gce.CIM.dir/cimlog.out
- work405493610/total.txt405493610.dir/kinetochore.txt.dir/kinetochore.txt.change.gce.CIM.dir/col_kinetochore.txt.change.gce.CIM
- work405493610/total.txt405493610.dir/kinetochore.txt.dir/kinetochore.txt.change.gce.CIM.dir/data_kinetochore.txt.change.gce.CIM
- work405493610/total.txt405493610.dir/kinetochore.txt.dir/kinetochore.txt.change.gce.CIM.dir/kinetochore.txt.change.gce.CIM
- work405493610/total.txt405493610.dir/kinetochore.txt.dir/kinetochore.txt.change.gce.CIM.dir/menu.html
- work405493610/total.txt405493610.dir/kinetochore.txt.dir/kinetochore.txt.change.gce.CIM.dir/r.in
- work405493610/total.txt405493610.dir/kinetochore.txt.dir/kinetochore.txt.change.gce.CIM.dir/RETURNCODE
- work405493610/total.txt405493610.dir/kinetochore.txt.dir/kinetochore.txt.change.gce.CIM.dir/row_kinetochore.txt.change.gce.CIM
- work405493610/total.txt405493610.dir/kinetochore.txt.dir/kinetochore.txt.change.gce.CIM.dir/userinputparam.txt
- work405493610/total.txt405493610.dir/kinetochore.txt.dir/kinetochore.txt.change.gce.CIM.dir/xplclust.gif
- work405493610/total.txt405493610.dir/kinetochore.txt.dir/kinetochore.txt.change.gce.CIM.dir/xplot.png
- work405493610/total.txt405493610.dir/kinetochore.txt.dir/kinetochore.txt.change.gce.CIM.dir/yplclust.gif
- work405493610/total.txt405493610.dir/kinetochore.txt.dir/kinetochore.txt.change.gce.CIM.dir/yplot.png
- work405493610/total.txt405493610.dir/kinetochore.txt.dir/kinetochore.txt.change.gce.html
- work405493610/total.txt405493610.dir/kinetochore.txt.dir/kinetochore.txt.change.gce.xls
- work405493610/total.txt405493610.dir/kinetochore.txt.dir/kinetochore.txt.change.html
- work405493610/total.txt405493610.dir/kinetochore.txt.dir/kinetochore.txt.change.xls
- work405493610/total.txt405493610.dir/total.txt.change.series.CIM
- work405493610/total.txt405493610.dir/total.txt.report
- work405493610/total.txt405493610.dir/total.txt.total.tvt
- work405493610/userinputparam.txt
