# Supplementary material for: RedundancyMiner: De-replication of redundant GO categories in microarray and proteomics analysis
Source: BMC Bioinformatics. 2011 Feb 10;12:52. doi: 10.1186/1471-2105-12-52 (PMC3223614; doi:10.1186/1471-2105-12-52)
Supplement: Additional file 10 — Kinetochore genes HTGM download. compressed package of the results of running HTGM on the kinetochore genes list. [file 1471-2105-12-52-S10.ZIP › work405493610/HTGM.DEBUG]

May 6, 2009 10:35:55 PM gov.nih.nci.lmp.gominer.server.HTGMProcessor <init>
INFO: HTGM Parameter Info :-
May 6, 2009 10:35:55 PM gov.nih.nci.lmp.gominer.server.HTGMProcessor <init>
INFO: Number Of Randoms :100
May 6, 2009 10:35:55 PM gov.nih.nci.lmp.gominer.server.HTGMProcessor <init>
INFO: Threshold :0.1
May 6, 2009 10:35:55 PM gov.nih.nci.lmp.gominer.server.HTGMProcessor <init>
INFO: TimeSeriesThreshold :0.1
May 6, 2009 10:35:55 PM gov.nih.nci.lmp.gominer.server.HTGMProcessor <init>
INFO: Threshold Type :BOTH
May 6, 2009 10:35:55 PM gov.nih.nci.lmp.gominer.server.HTGMProcessor <init>
INFO: CIM : Basic CIM
May 6, 2009 10:35:55 PM gov.nih.nci.lmp.gominer.server.HTGMProcessor <init>
INFO: Maximum Category:1000
May 6, 2009 10:35:55 PM gov.nih.nci.lmp.gominer.server.HTGMProcessor <init>
INFO: TF : No TF
May 6, 2009 10:35:55 PM gov.nih.nci.lmp.gominer.server.HTGMProcessor <init>
INFO: 

May 6, 2009 10:35:55 PM gov.nih.nci.lmp.gominer.server.HTGMProcessor init
INFO: Start Loading GO Tree....
May 6, 2009 10:35:57 PM gov.nih.nci.lmp.gominer.server.HTGMProcessor init
INFO: Finished Loading GO Tree ....
May 6, 2009 10:35:57 PM gov.nih.nci.lmp.gominer.server.HTGMProcessor init
INFO: Loading Total File : total.txt
May 6, 2009 10:43:52 PM gov.nih.nci.lmp.gominer.server.HTGMProcessor init
INFO: Finished Total File 
May 6, 2009 10:43:52 PM gov.nih.nci.lmp.gominer.server.HTGMProcessor init
INFO: Checking Number of entries from Total Mapped to GO Tree
May 6, 2009 10:43:52 PM gov.nih.nci.lmp.gominer.server.HTGMProcessor init
INFO: 6120 entries Mapped from Total file to GO Tree
May 6, 2009 10:43:52 PM gov.nih.nci.lmp.gominer.server.HTGMProcessor processBatchFisher
INFO: ProcessBatchFisher Invoked...
May 6, 2009 10:43:52 PM gov.nih.nci.lmp.gominer.server.HTGMProcessor processBatchFisher
INFO: Start Processing Changed Files
May 6, 2009 10:43:52 PM gov.nih.nci.lmp.gominer.server.HTGMProcessor processBatchFisher
INFO: Processing Changed File : kinetochore.txt
May 6, 2009 10:43:52 PM gov.nih.nci.lmp.gominer.server.HTGMProcessor processBatchFisher
INFO: Create Directory : /export1/tomcatinstances/tomcat1/webapps/htgmdata/work405493610/total.txt405493610.dir/kinetochore.txt.dir
May 6, 2009 10:43:52 PM gov.nih.nci.lmp.gominer.server.HTGMProcessor executeAndReport
INFO: No underregulated entries in kinetochore.txt
May 6, 2009 10:43:52 PM gov.nih.nci.lmp.gominer.server.HTGMProcessor executeAndReport
INFO: No overregulated entries in kinetochore.txt
May 6, 2009 10:43:52 PM gov.nih.nci.lmp.gominer.server.HTGMProcessor executeAndReport
INFO: Processing Batch Fisher for change regulated entries in kinetochore.txt
May 6, 2009 10:46:15 PM gov.nih.nci.lmp.gominer.server.HTGMProcessor executeAndReport
INFO: Generate Individual Reports ...
May 6, 2009 10:46:15 PM gov.nih.nci.lmp.gominer.server.HTGMProcessor invokeIndividualReporter
INFO: Individual Reports : Generating Summary-GCE-Reports ...
May 6, 2009 10:46:16 PM gov.nih.nci.lmp.gominer.server.HTGMProcessor invokeIndividualReporter
INFO: Individual Reports : Generating Summary-CIM-Reports ...
May 6, 2009 10:46:33 PM gov.nih.nci.lmp.gominer.server.HTGMProcessor executeAndReport
INFO: Finished Processing change regulated entries in kinetochore.txt
May 6, 2009 10:46:35 PM gov.nih.nci.lmp.gominer.server.HTGMProcessor processBatchFisher
INFO: Generating Integrative Reports ...
May 6, 2009 10:46:39 PM gov.nih.nci.lmp.gominer.server.HTGMProcessor processBatchFisher
INFO: Finished Generating Integrative Reports 
May 6, 2009 10:46:39 PM gov.nih.nci.lmp.gominer.server.HTGMProcessor processBatchFisher
INFO: ProcessBatchFisher Completed 
May 6, 2009 10:46:39 PM gov.nih.nci.lmp.gominer.server.HTGMProcessor processBatchFisher
INFO: 
May 6, 2009 10:46:42 PM gov.nih.nci.lmp.gominer.server.ExecuteHighThruput executeHTGM
INFO: NORMAL TERMINATION
