# Supplementary material for: RedundancyMiner: De-replication of redundant GO categories in microarray and proteomics analysis
Source: BMC Bioinformatics. 2011 Feb 10;12:52. doi: 10.1186/1471-2105-12-52 (PMC3223614; doi:10.1186/1471-2105-12-52)
Supplement: Additional file 10 — Kinetochore genes HTGM download. compressed package of the results of running HTGM on the kinetochore genes list. [file 1471-2105-12-52-S10.ZIP › work405493610/inputFileDir/kinetochore.txt]

APITD1
CENPA
CENPB
CENPC1
CENPE
CENPF
CENPH
CENPI
CENPK
CENPL
CENPM
CENPN
CENPO
CENPP
CENPQ
CENPT
INCENP
ITGB3BP
MIS12
MLF1IP
AHCTF1
BUB1
BUB1B
BUB3
c18orf24
C21orf45
CDC20
CDCA8
cep192
CKAP5
CLASP1
CLASP2
CLIP1
COX7A2L
DSN1
fam33a
IDUA
KIF18A
KIF2A
KIF2C
MAD2L1
MAPRE1
MAPRE2
MXD1
MXI1
NDC80
NDE1
NDEL1
NSL1
NUDC
NUF2
NUP107
NUP133
NUP160
NUP37
NUP43
NUP85
PAFAH1B1
PLK1
PPP2R4
RANBP2
RANGAP1
RCC2
RPS27
SEC13
SEH1L
SGOL1
SPC24
SPC25
TAOK2
XPO1
ZW10
ZWILCH
ZWINT
