# Supplementary material for: RedundancyMiner: De-replication of redundant GO categories in microarray and proteomics analysis
Source: BMC Bioinformatics. 2011 Feb 10;12:52. doi: 10.1186/1471-2105-12-52 (PMC3223614; doi:10.1186/1471-2105-12-52)
Supplement: Additional file 10 — Kinetochore genes HTGM download. compressed package of the results of running HTGM on the kinetochore genes list. [file 1471-2105-12-52-S10.ZIP › work405493610/inputFileDir/total.txt]

A1BG
A2M
A2ML1
A4GALT
AAAS
AACP
AACS
AACSL
AADAC
AADACL1
AADAT
AAK1
AAMP
AARS
AARS2
AARSD1
AASDHPPT
AASS
AATF
AATK
ABAT
ABCA1
ABCA10
ABCA11
ABCA12
ABCA13
ABCA2
ABCA3
ABCA4
ABCA5
ABCA6
ABCA7
ABCA8
ABCA9
ABCB1
ABCB10
ABCB10P
ABCB11
ABCB4
ABCB5
ABCB6
ABCB7
ABCB8
ABCB9
ABCC1
ABCC10
ABCC11
ABCC12
ABCC13
ABCC2
ABCC3
ABCC4
ABCC5
ABCC6
ABCC6P1
ABCC8
ABCC9
ABCD1
ABCD1P2
ABCD1P3
ABCD1P4
ABCD3
ABCD4
ABCE1
ABCF1
ABCF2
ABCF3
ABCG1
ABCG2
ABCG4
ABHD1
ABHD10
ABHD11
ABHD12
ABHD12B
ABHD13
ABHD14A
ABHD14B
ABHD2
ABHD3
ABHD4
ABHD5
ABHD6
ABHD7
ABHD8
ABI1
ABI2
ABI3
ABI3BP
ABL1
ABL2
ABLIM1
ABLIM3
ABO
ABP1
ABR
ABT1
ABTB1
ABTB2
ACAA1
ACAA2
ACACA
ACACB
ACAD10
ACAD11
ACAD8
ACAD9
ACADL
ACADM
ACADS
ACADSB
ACADVL
ACAN
ACAT1
ACAT2
ACBD3
ACBD4
ACBD5
ACBD6
ACBD7
ACCN1
ACCN2
ACCN3
ACCN4
ACD
ACE
ACE2
ACHE
ACIN1
ACLY
ACN9
ACO1
ACO2
ACOT11
ACOT12
ACOT2
ACOT4
ACOT6
ACOT7
ACOT8
ACOT9
ACOX1
ACOX3
ACOXL
ACP1
ACP2
ACP5
ACP6
ACPL2
ACPP
ACRBP
ACRC
ACSL1
ACSL3
ACSL4
ACSL5
ACSM3
ACSS1
ACSS2
ACTA2
ACTB
ACTBP2
ACTBP7
ACTBP8
ACTC1
ACTG1
ACTG2
ACTGP10
ACTL6A
ACTN1
ACTN2
ACTN3
ACTN4
ACTR10
ACTR1A
ACTR1B
ACTR2
ACTR3
ACTR3B
ACTR5
ACTR6
ACTR8
ACVR1
ACVR1B
ACVR1C
ACVR2A
ACVR2B
ACVRL1
ACY1
ACY1L2
ACY3
ACYP1
ADA
ADAL
ADAM1
ADAM10
ADAM11
ADAM12
ADAM15
ADAM17
ADAM19
ADAM20
ADAM21
ADAM22
ADAM23
ADAM28
ADAM32
ADAM33
ADAM8
ADAM9
ADAMTS1
ADAMTS10
ADAMTS12
ADAMTS13
ADAMTS14
ADAMTS15
ADAMTS16
ADAMTS17
ADAMTS18
ADAMTS19
ADAMTS2
ADAMTS20
ADAMTS3
ADAMTS4
ADAMTS5
ADAMTS6
ADAMTS7
ADAMTS9
ADAMTSL1
ADAMTSL2
ADAMTSL3
ADAMTSL4
ADAMTSL5
ADAR
ADARB1
ADARB2
ADAT1
ADC
ADCK2
ADCK4
ADCK5
ADCY1
ADCY2
ADCY3
ADCY5
ADCY6
ADCY7
ADCY9
ADD1
ADD2
ADD3
ADFP
ADH1A
ADH1C
ADH5
ADHFE1
ADI1
ADIPOR1
ADIPOR2
ADK
ADM
ADM2
ADNP
ADORA1
ADORA2A
ADORA2B
ADPGK
ADPRH
ADPRHL1
ADPRHL2
ADRA1B
ADRA2A
ADRA2B
ADRA2C
ADRB1
ADRB2
ADRBK1
ADRBK2
ADRM1
ADSL
ADSS
ADSSL1
ADTB1L1
ADTB1L2
AEBP1
AEBP2
AES
AFAP1
AFAP1L1
AFAP1L2
AFF1
AFF2
AFF3
AFF4
AFG3L1
AFG3L2
AFMID
AFTPH
AGA
AGBL2
AGBL5
AGGF1
AGK
AGL
AGMAT
AGPAT1
AGPAT2
AGPAT3
AGPAT4
AGPAT5
AGPAT6
AGPAT7
AGPS
AGR2
AGR3
AGRN
AGT
AGTPBP1
AGTR1
AGTRAP
AGXT2L1
AGXT2L2
AHCTF1
AHCTF1P
AHCY
AHCYL1
AHDC1
AHI1
AHNAK
AHNAK2
AHR
AHRR
AHSA1
AHSA2
AIF1
AIFM1
AIFM2
AIFM3
AIG1
AIM1
AIM1L
AIM2
AIP
AIRE
AJAP1
AK1
AK2
AK3
AK3L1
AK3P1
AK5
AK7
AKAP1
AKAP10
AKAP11
AKAP12
AKAP13
AKAP2
AKAP3
AKAP5
AKAP6
AKAP8
AKAP8L
AKAP9
AKNA
AKR1A1
AKR1B1
AKR1B10
AKR1C1
AKR1C2
AKR1C3
AKR1C4
AKR1CL2
AKR7A2
AKR7A3
AKT1
AKT1S1
AKT2
AKT3
AKTIP
ALAD
ALAS1
ALAS2
ALB
ALCAM
ALDH16A1
ALDH18A1
ALDH1A1
ALDH1A2
ALDH1A3
ALDH1B1
ALDH1L2
ALDH2
ALDH3A1
ALDH3A2
ALDH3B1
ALDH3B2
ALDH4A1
ALDH5A1
ALDH6A1
ALDH7A1
ALDH7A1P1
ALDH9A1
ALDOA
ALDOAP2
ALDOC
ALG1
ALG10
ALG10B
ALG11
ALG12
ALG13
ALG2
ALG3
ALG5
ALG6
ALG8
ALG9
ALKBH1
ALKBH2
ALKBH3
ALKBH4
ALKBH5
ALKBH6
ALKBH7
ALKBH8
ALMS1
ALOX12B
ALOX12P1
ALOX12P2
ALOX15
ALOX5
ALOX5AP
ALOXE3
ALPK1
ALPK2
ALPK3
ALPL
ALPP
ALPPL2
ALS2
ALS2CL
ALS2CR11
ALS2CR12
ALS2CR13
ALS2CR16
ALS2CR2
ALS2CR4
ALS2CR7
ALS2CR8
ALX4
AMAC1
AMAC1L2
AMAC1L3
AMACR
AMBP
AMD1
AMDHD1
AMDHD2
AMDP1
AMFR
AMH
AMHR2
AMIGO1
AMIGO2
AMMECR1
AMMECR1L
AMN
AMN1
AMOT
AMOTL1
AMOTL2
AMPD1
AMPD2
AMPD3
AMPH
AMT
AMTN
AMY1A
AMY2A
AMY2B
AMYP1
ANAPC1
ANAPC10
ANAPC11
ANAPC13
ANAPC2
ANAPC4
ANAPC5
ANAPC7
ANG
ANGEL1
ANGEL2
ANGPT1
ANGPTL2
ANGPTL4
ANGPTL6
ANK1
ANK2
ANK3
ANKAR
ANKDD1A
ANKFN1
ANKFY1
ANKH
ANKHD1
ANKIB1
ANKMY1
ANKMY2
ANKRA2
ANKRD1
ANKRD10
ANKRD11
ANKRD12
ANKRD13A
ANKRD13B
ANKRD13C
ANKRD13D
ANKRD15
ANKRD16
ANKRD17
ANKRD18A
ANKRD18B
ANKRD19
ANKRD2
ANKRD20A1
ANKRD20A2
ANKRD20A3
ANKRD20B
ANKRD21
ANKRD22
ANKRD23
ANKRD25
ANKRD26
ANKRD27
ANKRD28
ANKRD29
ANKRD30A
ANKRD30B
ANKRD31
ANKRD32
ANKRD34
ANKRD36
ANKRD37
ANKRD38
ANKRD39
ANKRD40
ANKRD41
ANKRD42
ANKRD43
ANKRD44
ANKRD45
ANKRD46
ANKRD49
ANKRD5
ANKRD50
ANKRD52
ANKRD54
ANKRD56
ANKRD57
ANKRD58
ANKRD6
ANKRD7
ANKRD9
ANKS1A
ANKS4B
ANKS6
ANKZF1
ANLN
ANP32A
ANP32B
ANP32C
ANP32D
ANP32E
ANPEP
ANTXR1
ANTXR2
ANUBL1
ANXA1
ANXA10
ANXA11
ANXA13
ANXA2
ANXA2P1
ANXA2P2
ANXA2P3
ANXA3
ANXA4
ANXA5
ANXA6
ANXA7
ANXA8
ANXA8L1
ANXA9
AOAH
AOC2
AOC3
AOF1
AOF2
AOX1
AP1B1
AP1G1
AP1G2
AP1GBP1
AP1M1
AP1M2
AP1S1
AP1S2
AP1S3
AP2A1
AP2A2
AP2B1
AP2M1
AP2S1
AP3B1
AP3B2
AP3D1
AP3M1
AP3M2
AP3S1
AP3S2
AP4B1
AP4E1
AP4M1
AP4S1
APAF1
APBA2
APBA2BP
APBA3
APBB1
APBB1IP
APBB2
APBB3
APC
APC2
APCDD1
APCDD1L
APEH
APEX1
APEX2
APH1A
APH1B
API5
APIP
APITD1
APLN
APLP1
APLP2
APOA1BP
APOBEC1
APOBEC3B
APOBEC3C
APOBEC3D
APOBEC3E
APOBEC3F
APOBEC3G
APOBEC3H
APOBEC4
APOC1
APOC2
APOD
APOE
APOH
APOL1
APOL2
APOL3
APOL4
APOL6
APOLD1
APOM
APOO
APOOL
APP
APPBP1
APPBP2
APPL1
APPL2
APRIN
APRT
APTX
AQP1
AQP10
AQP11
AQP3
AQP4
AQP5
AQP7
AQP7P1
AQP7P2
AQP7P3
AQP9
AQR
AR
ARAF
ARC
ARCN1
ARD1A
AREG
ARF1
ARF1P1
ARF3
ARF4
ARF4P3
ARF5
ARF6
ARFGAP1
ARFGAP3
ARFGEF1
ARFGEF2
ARFIP1
ARFIP2
ARFRP1
ARG2
ARHGAP1
ARHGAP10
ARHGAP11A
ARHGAP12
ARHGAP15
ARHGAP17
ARHGAP18
ARHGAP19
ARHGAP20
ARHGAP21
ARHGAP22
ARHGAP23
ARHGAP24
ARHGAP25
ARHGAP26
ARHGAP27
ARHGAP28
ARHGAP29
ARHGAP30
ARHGAP4
ARHGAP5
ARHGAP6
ARHGAP8
ARHGAP9
ARHGDIA
ARHGDIB
ARHGDIG
ARHGEF1
ARHGEF10
ARHGEF10L
ARHGEF11
ARHGEF12
ARHGEF16
ARHGEF17
ARHGEF18
ARHGEF19
ARHGEF2
ARHGEF3
ARHGEF4
ARHGEF5
ARHGEF6
ARHGEF7
ARHGEF9
ARID1A
ARID1B
ARID2
ARID3A
ARID3B
ARID4A
ARID4B
ARID5A
ARID5B
ARIH1
ARIH2
ARL1
ARL10
ARL11
ARL13B
ARL14
ARL15
ARL16
ARL17
ARL17P1
ARL2
ARL2BP
ARL3
ARL4A
ARL4C
ARL4D
ARL5A
ARL5B
ARL6IP1
ARL6IP2
ARL6IP4
ARL6IP5
ARL6IP6
ARL8A
ARL8B
ARL9
ARMC1
ARMC10
ARMC3
ARMC4
ARMC5
ARMC6
ARMC7
ARMC8
ARMC9
ARMCX1
ARMCX2
ARMCX3
ARMCX4
ARMCX5
ARMCX6
ARMET
ARMETL1
ARNT
ARNT2
ARNTL
ARNTL2
ARPC1A
ARPC1B
ARPC2
ARPC3
ARPC4
ARPC5
ARPC5L
ARRB1
ARRB2
ARRDC1
ARRDC2
ARRDC3
ARRDC4
ARSA
ARSB
ARSD
ARSE
ARSEP
ARSG
ARSI
ARSJ
ARSK
ART3
ARTN
ARV1
ARVCF
AS3MT
ASAH1
ASAH2
ASAH3
ASAH3L
ASAHL
ASB1
ASB13
ASB14
ASB2
ASB3
ASB4
ASB5
ASB6
ASB7
ASB8
ASB9
ASCC1
ASCC2
ASCC3
ASCC3L1
ASCL1
ASCL2
ASF1A
ASF1B
ASGR1
ASH1L
ASH2L
ASIP
ASMTL
ASNA1
ASNS
ASNSD1
ASPA
ASPH
ASPHD1
ASPHD2
ASPM
ASPSCR1
ASRGL1
ASS1
ASSP10
ASSP12
ASSP14
ASSP4
ASSP5
ASSP8
ASSP9
ASTE1
ASXL1
ASXL2
ASXL3
ATAD1
ATAD2
ATAD2B
ATAD3A
ATAD3B
ATAD3C
ATAD4
ATAD5
ATBF1
ATCAY
ATE1
ATF1
ATF2
ATF3
ATF4
ATF5
ATF6
ATF7
ATF7IP
ATF7IP2
ATG10
ATG12
ATG16L1
ATG16L2
ATG3
ATG4A
ATG4B
ATG4C
ATG4D
ATG5
ATG7
ATG9A
ATG9B
ATHL1
ATIC
ATM
ATN1
ATOH1
ATOH8
ATOX1
ATP10A
ATP10B
ATP10D
ATP11A
ATP11B
ATP11C
ATP13A1
ATP13A2
ATP13A3
ATP1A1
ATP1A3
ATP1B1
ATP1B2
ATP1B3
ATP1B3P1
ATP1BL1
ATP2A2
ATP2A3
ATP2B1
ATP2B2
ATP2B4
ATP2C1
ATP2C2
ATP5A1
ATP5B
ATP5C1
ATP5D
ATP5E
ATP5F1
ATP5G1
ATP5G2
ATP5G3
ATP5H
ATP5I
ATP5J
ATP5J2
ATP5L
ATP5LP1
ATP5O
ATP5S
ATP6AP1
ATP6AP2
ATP6V0A1
ATP6V0A2
ATP6V0A4
ATP6V0B
ATP6V0C
ATP6V0D1
ATP6V0D2
ATP6V0E1
ATP6V0E2
ATP6V1A
ATP6V1B1
ATP6V1B2
ATP6V1C1
ATP6V1C2
ATP6V1D
ATP6V1E1
ATP6V1E2
ATP6V1F
ATP6V1G1
ATP6V1G2
ATP6V1H
ATP7A
ATP7B
ATP8A1
ATP8A2
ATP8B1
ATP8B2
ATP8B3
ATP8B4
ATP9A
ATP9B
ATPAF1
ATPAF2
ATPBD1B
ATPBD1C
ATPBD3
ATPBD4
ATPIF1
ATQL3
ATR
ATRN
ATRNL1
ATRX
ATXN1
ATXN10
ATXN2
ATXN2L
ATXN3
ATXN3L
ATXN7
ATXN7L2
ATXN7L3
ATXN7L4
AUH
AUP1
AURKA
AURKAIP1
AURKB
AURKC
AUTS2
AVEN
AVIL
AVPI1
AVPR1A
AVPR1B
AXIN1
AXIN2
AXL
AXUD1
AYTL1
AYTL2
AZGP1
AZI1
AZI2
AZIN1
AZU1
B2M
B3GALNT1
B3GALNT2
B3GALT1
B3GALT2
B3GALT4
B3GALT5
B3GALT6
B3GALTL
B3GAT1
B3GAT3
B3GNT1
B3GNT2
B3GNT3
B3GNT4
B3GNT5
B3GNT7
B3GNT8
B3GNTL1
B4GALNT1
B4GALNT2
B4GALNT3
B4GALNT4
B4GALT1
B4GALT2
B4GALT3
B4GALT4
B4GALT5
B4GALT6
B4GALT7
BAALC
BAAT
BACE1
BACE2
BACH1
BACH2
BAD
BAG1
BAG2
BAG3
BAG4
BAG5
BAGE
BAGE4
BAHCC1
BAHD1
BAI1
BAI2
BAI3
BAIAP2
BAIAP2L1
BAIAP2L2
BAIAP3
BAK1
BAMBI
BANF1
BANK1
BAP1
BAPX1
BARD1
BARHL2
BARX1
BARX2
BASP1
BAT1
BAT2
BAT2D1
BAT3
BAT4
BAT5
BATF
BATF2
BAX
BAZ1A
BAZ1B
BAZ2A
BAZ2B
BBC3
BBS1
BBS10
BBS12
BBS2
BBS4
BBS5
BBS7
BBX
BCAM
BCAN
BCAP29
BCAP31
BCAR1
BCAR3
BCAR4
BCAS1
BCAS2
BCAS3
BCAS4
BCAT1
BCAT2
BCCIP
BCDIN3
BCDIN3D
BCDO2
BCHE
BCKDHA
BCKDHB
BCKDK
BCL10
BCL11A
BCL11B
BCL2
BCL2A1
BCL2L1
BCL2L11
BCL2L12
BCL2L13
BCL2L14
BCL2L2
BCL3
BCL6
BCL6B
BCL7A
BCL7B
BCL7C
BCL8
BCL9
BCL9L
BCLAF1
BCMO1
BCOR
BCORL1
BCORL2
BCR
BCRL4
BCS1L
BCYRN1
BCYRN1P1
BDH1
BDH2
BDH2P1
BDKRB1
BDKRB2
BDNF
BDP1
BECN1
BEST1
BEST3
BET1
BET1L
BEX1
BEX2
BEXL1
BFAR
BFSP1
BGLAP
BGN
BHLHB2
BHLHB3
BHLHB8
BHLHB9
BHMT2
BICC1
BICD1
BICD2
BID
BIK
BIN1
BIN2
BIN3
BIRC2
BIRC3
BIRC4
BIRC5
BIRC6
BIRC7
BIVM
BLCAP
BLK
BLM
BLMH
BLNK
BLOC1S1
BLOC1S2
BLVRA
BLVRB
BLZF1
BLZF2P
BMF
BMI1
BMP1
BMP2
BMP2K
BMP4
BMP5
BMP6
BMP7
BMP8B
BMPER
BMPR1A
BMPR1B
BMPR2
BMS1
BMX
BNC1
BNC2
BNIP1
BNIP2
BNIP3
BNIP3L
BNIP3P
BNIPL
BOC
BOK
BOLA1
BOLA2
BOLA2B
BOLA3
BOP1
BPGM
BPHL
BPI
BPNT1
BPTF
BRAF
BRAP
BRCA1
BRCA1P1
BRCA2
BRCC3
BRD1
BRD2
BRD3
BRD4
BRD7
BRD8
BRD9
BRDT
BRE
BRF1
BRF2
BRI3
BRI3BP
BRIP1
BRMS1
BRMS1L
BRP44
BRP44L
BRPF1
BRPF3
BRSK1
BRSK2
BRWD1
BRWD2
BRWD3
BSCL2
BSDC1
BSG
BSPRY
BST1
BST2
BTAF1
BTBD1
BTBD10
BTBD11
BTBD12
BTBD14A
BTBD14B
BTBD16
BTBD2
BTBD3
BTBD6
BTBD7
BTBD9
BTC
BTD
BTF3
BTF3L4
BTF3P1
BTG1
BTG2
BTG3
BTK
BTN2A1
BTN2A2
BTN2A3
BTN3A1
BTN3A2
BTN3A3
BTNL8
BTNL9
BTRC
BUB1
BUB1B
BUB3
BUD13
BUD31
BVES
BXDC1
BXDC2
BXDC5
BYSL
BZRAP1
BZRPL1
BZW1
BZW2
C10orf10
C10orf104
C10orf107
C10orf11
C10orf112
C10orf114
C10orf116
C10orf118
C10orf119
C10orf12
C10orf122
C10orf125
C10orf128
C10orf132
C10orf137
C10orf18
C10orf22
C10orf25
C10orf26
C10orf28
C10orf30
C10orf31
C10orf32
C10orf33
C10orf35
C10orf37
C10orf38
C10orf39
C10orf4
C10orf46
C10orf47
C10orf54
C10orf55
C10orf56
C10orf57
C10orf58
C10orf59
C10orf6
C10orf61
C10orf62
C10orf63
C10orf64
C10orf65
C10orf67
C10orf68
C10orf72
C10orf75
C10orf76
C10orf78
C10orf81
C10orf82
C10orf83
C10orf84
C10orf88
C10orf90
C10orf92
C10orf93
C10orf95
C10orf97
C11orf1
C11orf10
C11orf17
C11orf2
C11orf21
C11orf24
C11orf30
C11orf31
C11orf32
C11orf34
C11orf41
C11orf45
C11orf46
C11orf47
C11orf48
C11orf51
C11orf52
C11orf54
C11orf56
C11orf57
C11orf58
C11orf59
C11orf60
C11orf61
C11orf63
C11orf65
C11orf66
C11orf67
C11orf68
C11orf69
C11orf70
C11orf71
C11orf73
C11orf74
C11orf77
C11orf79
C11orf80
C11orf9
C12orf10
C12orf11
C12orf23
C12orf24
C12orf26
C12orf27
C12orf28
C12orf29
C12orf30
C12orf31
C12orf32
C12orf34
C12orf35
C12orf36
C12orf38
C12orf39
C12orf4
C12orf40
C12orf41
C12orf43
C12orf44
C12orf45
C12orf47
C12orf48
C12orf49
C12orf5
C12orf51
C12orf52
C12orf53
C12orf55
C12orf56
C12orf57
C12orf59
C12orf60
C12orf62
C12orf63
C12orf64
C13orf1
C13orf15
C13orf16
C13orf18
C13orf21
C13orf23
C13orf24
C13orf27
C13orf29
C13orf3
C13orf31
C13orf33
C13orf34
C13orf7
C13orf8
C14orf1
C14orf100
C14orf101
C14orf102
C14orf103
C14orf104
C14orf105
C14orf106
C14orf108
C14orf109
C14orf112
C14orf113
C14orf118
C14orf119
C14orf122
C14orf124
C14orf126
C14orf128
C14orf129
C14orf130
C14orf131
C14orf132
C14orf133
C14orf135
C14orf138
C14orf139
C14orf140
C14orf142
C14orf143
C14orf145
C14orf147
C14orf149
C14orf151
C14orf153
C14orf155
C14orf156
C14orf159
C14orf161
C14orf166
C14orf167
C14orf169
C14orf172
C14orf173
C14orf174
C14orf179
C14orf19
C14orf2
C14orf21
C14orf24
C14orf25
C14orf28
C14orf32
C14orf37
C14orf39
C14orf4
C14orf43
C14orf44
C14orf45
C14orf49
C14orf50
C14orf54
C14orf55
C14orf56
C14orf58
C14orf65
C14orf70
C14orf72
C14orf73
C14orf79
C14orf80
C14orf81
C14orf82
C14orf83
C14orf85
C14orf91
C14orf93
C14orf94
C15orf15
C15orf17
C15orf2
C15orf23
C15orf24
C15orf26
C15orf28
C15orf29
C15orf31
C15orf33
C15orf34
C15orf37
C15orf38
C15orf39
C15orf40
C15orf41
C15orf42
C15orf44
C15orf45
C15orf48
C15orf49
C15orf5
C15orf50
C15orf51
C16orf14
C16orf24
C16orf28
C16orf30
C16orf33
C16orf35
C16orf42
C16orf44
C16orf45
C16orf46
C16orf48
C16orf5
C16orf52
C16orf53
C16orf54
C16orf55
C16orf57
C16orf58
C16orf59
C16orf61
C16orf63
C16orf67
C16orf68
C16orf7
C16orf70
C16orf72
C16orf73
C16orf74
C16orf75
C16orf77
C16orf79
C16orf80
C16orf81
C17orf28
C17orf32
C17orf37
C17orf38
C17orf39
C17orf42
C17orf44
C17orf45
C17orf48
C17orf49
C17orf50
C17orf51
C17orf53
C17orf55
C17orf56
C17orf57
C17orf58
C17orf59
C17orf60
C17orf61
C17orf62
C17orf63
C17orf65
C17orf67
C17orf68
C17orf69
C17orf70
C17orf71
C17orf72
C17orf73
C17orf75
C17orf76
C17orf77
C17orf79
C17orf80
C17orf81
C17orf85
C17orf86
C18orf1
C18orf10
C18orf15
C18orf16
C18orf17
C18orf18
C18orf19
C18orf2
C18orf21
C18orf22
C18orf23
C18orf24
C18orf25
C18orf26
C18orf30
C18orf37
C18orf50
C18orf54
C18orf55
C18orf57
C18orf58
C18orf8
C19orf10
C19orf12
C19orf18
C19orf2
C19orf20
C19orf21
C19orf22
C19orf23
C19orf24
C19orf25
C19orf28
C19orf33
C19orf39
C19orf40
C19orf42
C19orf43
C19orf44
C19orf46
C19orf47
C19orf48
C19orf50
C19orf51
C19orf52
C19orf53
C19orf54
C19orf55
C19orf56
C19orf57
C19orf58
C19orf59
C19orf6
C19orf60
C19orf61
C19orf7
C1GALT1
C1GALT1C1
C1orf102
C1orf103
C1orf104
C1orf106
C1orf107
C1orf108
C1orf109
C1orf110
C1orf112
C1orf113
C1orf114
C1orf115
C1orf116
C1orf118
C1orf119
C1orf121
C1orf122
C1orf123
C1orf124
C1orf126
C1orf128
C1orf131
C1orf132
C1orf133
C1orf135
C1orf138
C1orf142
C1orf144
C1orf145
C1orf147
C1orf149
C1orf150
C1orf151
C1orf156
C1orf159
C1orf160
C1orf161
C1orf162
C1orf163
C1orf164
C1orf165
C1orf166
C1orf167
C1orf168
C1orf172
C1orf174
C1orf176
C1orf178
C1orf179
C1orf181
C1orf182
C1orf186
C1orf187
C1orf19
C1orf190
C1orf192
C1orf198
C1orf2
C1orf201
C1orf203
C1orf21
C1orf210
C1orf211
C1orf212
C1orf213
C1orf215
C1orf25
C1orf26
C1orf27
C1orf31
C1orf32
C1orf34
C1orf38
C1orf41
C1orf43
C1orf46
C1orf50
C1orf51
C1orf52
C1orf53
C1orf54
C1orf55
C1orf56
C1orf57
C1orf58
C1orf59
C1orf61
C1orf63
C1orf64
C1orf66
C1orf67
C1orf69
C1orf71
C1orf74
C1orf75
C1orf77
C1orf78
C1orf79
C1orf80
C1orf82
C1orf83
C1orf84
C1orf85
C1orf86
C1orf88
C1orf89
C1orf9
C1orf90
C1orf91
C1orf93
C1orf94
C1orf96
C1orf97
C1orf99
C1QBP
C1QL1
C1QL3
C1QL4
C1QTNF1
C1QTNF2
C1QTNF3
C1QTNF5
C1QTNF6
C1QTNF8
C1R
C1RL
C1S
C2
C20orf102
C20orf108
C20orf11
C20orf111
C20orf112
C20orf114
C20orf116
C20orf117
C20orf118
C20orf119
C20orf12
C20orf121
C20orf134
C20orf142
C20orf149
C20orf151
C20orf160
C20orf165
C20orf174
C20orf175
C20orf177
C20orf189
C20orf19
C20orf191
C20orf194
C20orf195
C20orf196
C20orf197
C20orf198
C20orf199
C20orf20
C20orf23
C20orf24
C20orf26
C20orf27
C20orf29
C20orf3
C20orf30
C20orf32
C20orf39
C20orf4
C20orf42
C20orf43
C20orf44
C20orf46
C20orf52
C20orf54
C20orf56
C20orf58
C20orf59
C20orf67
C20orf7
C20orf70
C20orf72
C20orf74
C20orf75
C20orf77
C20orf82
C20orf94
C20orf95
C20orf96
C21orf100
C21orf113
C21orf116
C21orf117
C21orf119
C21orf122
C21orf125
C21orf129
C21orf15
C21orf2
C21orf23
C21orf25
C21orf30
C21orf33
C21orf34
C21orf37
C21orf41
C21orf45
C21orf51
C21orf55
C21orf56
C21orf57
C21orf58
C21orf59
C21orf6
C21orf63
C21orf66
C21orf67
C21orf69
C21orf7
C21orf70
C21orf74
C21orf81
C21orf82
C21orf84
C21orf86
C21orf88
C21orf90
C21orf91
C21orf94
C21orf96
C21orf99
C22orf13
C22orf16
C22orf24
C22orf25
C22orf27
C22orf28
C22orf29
C22orf30
C22orf32
C22orf34
C22orf36
C22orf37
C22orf5
C22orf9
C2orf12
C2orf13
C2orf14
C2orf15
C2orf17
C2orf18
C2orf21
C2orf24
C2orf25
C2orf27
C2orf28
C2orf29
C2orf3
C2orf30
C2orf32
C2orf33
C2orf34
C2orf37
C2orf40
C2orf42
C2orf43
C2orf44
C2orf47
C2orf48
C2orf49
C2orf52
C2orf7
C3
C3AR1
C3orf1
C3orf10
C3orf14
C3orf15
C3orf16
C3orf17
C3orf19
C3orf23
C3orf26
C3orf28
C3orf31
C3orf33
C3orf34
C3orf37
C3orf38
C3orf39
C3orf41
C3orf42
C3orf46
C3orf49
C3orf50
C3orf51
C3orf52
C3orf54
C3orf55
C3orf57
C3orf58
C3orf59
C3orf60
C3orf62
C3orf63
C3orf64
C3orf66
C4A
C4BPA
C4BPB
C4orf10
C4orf14
C4orf15
C4orf16
C4orf18
C4orf19
C4orf20
C4orf21
C4orf23
C4orf26
C4orf27
C4orf28
C4orf29
C4orf30
C4orf31
C4orf32
C4orf33
C4orf34
C4orf7
C4orf8
C5
C5AR1
C5orf13
C5orf14
C5orf15
C5orf16
C5orf17
C5orf21
C5orf22
C5orf23
C5orf24
C5orf25
C5orf26
C5orf28
C5orf29
C5orf3
C5orf30
C5orf32
C5orf33
C5orf34
C5orf35
C5orf37
C5orf38
C5orf4
C5orf5
C6orf1
C6orf105
C6orf106
C6orf107
C6orf108
C6orf111
C6orf112
C6orf113
C6orf115
C6orf117
C6orf120
C6orf125
C6orf128
C6orf129
C6orf130
C6orf134
C6orf136
C6orf141
C6orf142
C6orf145
C6orf147
C6orf148
C6orf15
C6orf150
C6orf151
C6orf152
C6orf153
C6orf154
C6orf155
C6orf157
C6orf162
C6orf163
C6orf165
C6orf166
C6orf167
C6orf168
C6orf170
C6orf173
C6orf174
C6orf176
C6orf182
C6orf190
C6orf191
C6orf192
C6orf199
C6orf203
C6orf204
C6orf211
C6orf217
C6orf218
C6orf26
C6orf27
C6orf32
C6orf47
C6orf48
C6orf49
C6orf50
C6orf51
C6orf52
C6orf57
C6orf58
C6orf59
C6orf60
C6orf61
C6orf62
C6orf64
C6orf65
C6orf66
C6orf70
C6orf72
C6orf81
C6orf85
C6orf89
C6orf97
C7orf11
C7orf13
C7orf20
C7orf23
C7orf24
C7orf25
C7orf26
C7orf27
C7orf28A
C7orf28B
C7orf29
C7orf30
C7orf31
C7orf36
C7orf38
C7orf41
C7orf42
C7orf43
C7orf44
C7orf46
C7orf47
C7orf48
C7orf49
C8G
C8orf12
C8orf13
C8orf14
C8orf15
C8orf16
C8orf22
C8orf30A
C8orf31
C8orf32
C8orf33
C8orf37
C8orf38
C8orf39
C8orf4
C8orf40
C8orf41
C8orf42
C8orf44
C8orf45
C8orf46
C8orf47
C8orf48
C8orf49
C8orf5
C8orf51
C8orf53
C8orf55
C8orf57
C8orf58
C8orf59
C8orf6
C8orf60
C8orf61
C8orf62
C8orf66
C8orf70
C8orf73
C8orf75
C8orf76
C8orf8
C9
C9orf100
C9orf102
C9orf103
C9orf105
C9orf106
C9orf109
C9orf110
C9orf114
C9orf116
C9orf119
C9orf121
C9orf122
C9orf123
C9orf125
C9orf126
C9orf127
C9orf130
C9orf139
C9orf140
C9orf142
C9orf150
C9orf152
C9orf156
C9orf16
C9orf164
C9orf167
C9orf19
C9orf21
C9orf23
C9orf25
C9orf3
C9orf30
C9orf31
C9orf32
C9orf33
C9orf37
C9orf39
C9orf40
C9orf41
C9orf43
C9orf45
C9orf46
C9orf48
C9orf5
C9orf52
C9orf53
C9orf58
C9orf6
C9orf61
C9orf64
C9orf66
C9orf68
C9orf7
C9orf72
C9orf75
C9orf78
C9orf79
C9orf80
C9orf82
C9orf84
C9orf85
C9orf86
C9orf89
C9orf9
C9orf90
C9orf91
C9orf93
C9orf94
C9orf95
C9orf97
CA11
CA12
CA13
CA14
CA2
CA3
CA5B
CA5BL
CA8
CA9
CAB39
CAB39L
CABC1
CABLES1
CABLES2
CABP4
CABYR
CACHD1
CACNA1A
CACNA1B
CACNA1C
CACNA1D
CACNA1G
CACNA1H
CACNA1I
CACNA2D1
CACNA2D2
CACNA2D4
CACNB1
CACNB3
CACNB4
CACNG4
CACNG6
CACNG7
CACYBP
CAD
CADM1
CADM3
CADM4
CADPS
CADPS2
CALB1
CALB2
CALCA
CALCOCO1
CALCOCO2
CALCRL
CALD1
CALM1
CALM1P2
CALM2
CALM2P3
CALM3
CALML3
CALML4
CALML5
CALML6
CALR
CALU
CAMK1
CAMK1D
CAMK2D
CAMK2G
CAMK2N1
CAMK2N2
CAMK4
CAMKK1
CAMKK2
CAMKV
CAMLG
CAMP
CAMSAP1
CAMSAP1L1
CAMTA2
CAND1
CAND2
CANT1
CANX
CAP1
CAP2
CAPG
CAPN1
CAPN10
CAPN12
CAPN13
CAPN14
CAPN2
CAPN3
CAPN5
CAPN6
CAPN7
CAPNS1
CAPRIN1
CAPRIN2
CAPS
CAPS2
CAPZA1
CAPZA1P
CAPZA2
CAPZB
CARD10
CARD11
CARD14
CARD6
CARD8
CARD9
CARHSP1
CARKL
CARM1
CARS
CARS2
CART1
CASC3
CASC4
CASC5
CASD1
CASK
CASKIN1
CASKIN2
CASP1
CASP10
CASP2
CASP3
CASP4
CASP6
CASP7
CASP8
CASP8AP2
CASP9
CAST
CASZ1
CAT
CATR1
CATSPER1
CATSPER2
CATSPER3
CAV1
CAV2
CBARA1
CBFA2T2
CBFA2T3
CBFB
CBL
CBLB
CBLC
CBLL1
CBLN2
CBLN3
CBR1
CBR3
CBR4
CBS
CBWD1
CBWD2
CBWD3
CBWD5
CBX1
CBX2
CBX3
CBX4
CBX5
CBX6
CBX7
CBX8
CBY1
CC2D1A
CC2D1B
CCAR1
CCBE1
CCBL1
CCBL2
CCBP2
CCDC100
CCDC101
CCDC102A
CCDC102B
CCDC103
CCDC104
CCDC106
CCDC107
CCDC109A
CCDC109B
CCDC11
CCDC110
CCDC111
CCDC112
CCDC113
CCDC115
CCDC116
CCDC117
CCDC120
CCDC121
CCDC122
CCDC123
CCDC124
CCDC125
CCDC126
CCDC127
CCDC128
CCDC130
CCDC131
CCDC132
CCDC134
CCDC14
CCDC15
CCDC16
CCDC17
CCDC18
CCDC21
CCDC22
CCDC23
CCDC24
CCDC25
CCDC26
CCDC28A
CCDC28B
CCDC3
CCDC32
CCDC34
CCDC35
CCDC36
CCDC39
CCDC4
CCDC41
CCDC43
CCDC44
CCDC45
CCDC46
CCDC47
CCDC49
CCDC5
CCDC50
CCDC51
CCDC52
CCDC53
CCDC55
CCDC56
CCDC57
CCDC58
CCDC59
CCDC6
CCDC62
CCDC64
CCDC66
CCDC67
CCDC68
CCDC69
CCDC7
CCDC71
CCDC72
CCDC74A
CCDC74B
CCDC75
CCDC76
CCDC77
CCDC78
CCDC8
CCDC80
CCDC81
CCDC82
CCDC84
CCDC85B
CCDC86
CCDC87
CCDC88
CCDC9
CCDC90A
CCDC90B
CCDC91
CCDC92
CCDC93
CCDC94
CCDC95
CCDC96
CCDC97
CCDC98
CCDC99
CCHCR1
CCIN
CCL1
CCL11
CCL13
CCL14
CCL15
CCL17
CCL18
CCL2
CCL20
CCL25
CCL26
CCL28
CCL3
CCL3L1
CCL3L2
CCL3L3
CCL5
CCM2
CCNA1
CCNA2
CCNB1
CCNB1IP1
CCNB2
CCNB3
CCNC
CCND1
CCND2
CCND3
CCNDBP1
CCNE1
CCNE2
CCNF
CCNG1
CCNG2
CCNH
CCNI
CCNJ
CCNJL
CCNK
CCNL1
CCNL2
CCNT1
CCNT2
CCNU
CCNYL1
CCNYL2
CCPG1
CCR1
CCR10
CCR2
CCR4
CCR6
CCR7
CCR9
CCRK
CCRL1P
CCRL2
CCRN4L
CCS
CCT2
CCT3
CCT4
CCT5
CCT6A
CCT6AP1
CCT6B
CCT7
CCT8
CD109
CD14
CD151
CD163L1
CD164
CD177
CD1A
CD1B
CD1C
CD1D
CD1E
CD2
CD200
CD22
CD226
CD24
CD244
CD247
CD248
CD274
CD276
CD28
CD2AP
CD2BP2
CD300A
CD300C
CD300LF
CD302
CD320
CD33
CD33L3
CD34
CD37
CD38
CD3D
CD3E
CD3EAP
CD3G
CD4
CD40
CD44
CD46
CD47
CD48
CD5
CD52
CD53
CD55
CD58
CD59
CD5L
CD6
CD63
CD68
CD69
CD7
CD70
CD72
CD74
CD79A
CD81
CD82
CD83
CD84
CD8A
CD8B
CD8BP
CD9
CD93
CD96
CD97
CD99
CD99L2
CDA
CDADC1
CDAN1
CDC123
CDC14A
CDC14B
CDC14C
CDC16
CDC2
CDC20
CDC20B
CDC23
CDC25A
CDC25B
CDC25C
CDC26
CDC27
CDC2L1
CDC2L5
CDC2L6
CDC34
CDC37
CDC37L1
CDC40
CDC42
CDC42BPA
CDC42BPB
CDC42BPG
CDC42EP1
CDC42EP2
CDC42EP3
CDC42EP4
CDC42EP5
CDC42SE1
CDC42SE2
CDC45L
CDC5L
CDC6
CDC7
CDC73
CDCA2
CDCA3
CDCA4
CDCA5
CDCA7
CDCA7L
CDCA8
CDCP1
CDH1
CDH10
CDH11
CDH12P
CDH13
CDH16
CDH17
CDH19
CDH2
CDH24
CDH3
CDH4
CDH5
CDH6
CDH7
CDIPT
CDK10
CDK2
CDK2AP1
CDK2AP2
CDK3
CDK4
CDK5
CDK5R1
CDK5RAP1
CDK5RAP2
CDK5RAP3
CDK6
CDK7
CDK8
CDK9
CDKAL1
CDKL1
CDKL2
CDKL3
CDKL4
CDKL5
CDKN1A
CDKN1B
CDKN1C
CDKN2A
CDKN2AIP
CDKN2B
CDKN2C
CDKN2D
CDKN3
CDO1
CDON
CDR1
CDR2
CDR2L
CDRT1
CDRT4
CDS1
CDS2
CDT1
CDV3
CDX1
CDX2
CDY13P
CDY14P
CDY1B
CDYL
CDYL2
CEACAM1
CEACAM19
CEACAM4
CEACAM5
CEACAM6
CEACAMP10
CEACAMP11
CEACAMP3
CEACAMP4
CEACAMP6
CEACAMP7
CEACAMP8
CEACAMP9
CEBPA
CEBPB
CEBPD
CEBPE
CEBPG
CEBPZ
CECR1
CECR2
CECR4
CECR5
CECR6
CECR7
CECR8
CEECAM1
CELP
CELSR1
CELSR2
CELSR3
CEMP1
CEND1
CENPA
CENPB
CENPC1
CENPE
CENPF
CENPH
CENPI
CENPJ
CENPK
CENPL
CENPM
CENPN
CENPO
CENPP
CENPQ
CENPT
CENTA1
CENTA2
CENTB1
CENTB2
CENTB5
CENTD1
CENTD2
CENTD3
CENTG1
CENTG2
CENTG3
CEP110
CEP135
CEP152
CEP164
CEP170
CEP170L
CEP192
CEP250
CEP27
CEP290
CEP350
CEP55
CEP57
CEP63
CEP68
CEP70
CEP72
CEP76
CEP78
CEPT1
CERK
CES1
CES2
CES3
CES4
CETN2
CETN3
CFB
CFD
CFDP1
CFH
CFHR1
CFI
CFL1
CFL2
CFLAR
CFP
CFTR
CGB
CGB1
CGB2
CGB5
CGGBP1
CGN
CGNL1
CGREF1
CGRRF1
CH25H
CHAC1
CHAC2
CHAF1A
CHAT
CHCHD1
CHCHD2
CHCHD3
CHCHD4
CHCHD5
CHCHD7
CHCHD8
CHCHD9
CHD1
CHD1L
CHD2
CHD3
CHD4
CHD5
CHD6
CHD7
CHD8
CHD9
CHDH
CHEK1
CHEK2
CHERP
CHES1
CHFR
CHGA
CHGB
CHI3L1
CHI3L2
CHIC1
CHIC2
CHKA
CHKB
CHL1
CHM
CHML
CHMP1A
CHMP1B
CHMP2A
CHMP2B
CHMP4A
CHMP4B
CHMP4C
CHMP5
CHMP6
CHMP7
CHN1
CHN2
CHODL
CHORDC1
CHPT1
CHRAC1
CHRD
CHRDL1
CHRFAM7A
CHRM1
CHRM3
CHRNA1
CHRNA10
CHRNA3
CHRNA5
CHRNA6
CHRNA7
CHRNA9
CHRNB1
CHRNB2
CHST1
CHST10
CHST11
CHST12
CHST13
CHST14
CHST2
CHST3
CHST4
CHST5
CHST6
CHST7
CHST9
CHSY1
CHTF18
CHUK
CHURC1
CIAO1
CIAPIN1
CIB1
CIB2
CIC
CIDEB
CIITA
CILP
CILP2
CIRBP
CIRH1A
CISH
CIT
CITED1
CITED2
CITED4
CIZ1
CKAP2
CKAP2L
CKAP4
CKAP5
CKB
CKBP1
CKLF
CKMT1A
CKMT1B
CKS1A
CKS1B
CKS2
CLASP1
CLASP2
CLC
CLCA2
CLCF1
CLCN2
CLCN3
CLCN4
CLCN5
CLCN6
CLCN7
CLCNKA
CLCNKB
CLDN1
CLDN10
CLDN11
CLDN12
CLDN14
CLDN15
CLDN16
CLDN18
CLDN19
CLDN2
CLDN20
CLDN22
CLDN23
CLDN3
CLDN4
CLDN6
CLDN7
CLDN8
CLDN9
CLDND1
CLEC11A
CLEC12A
CLEC2B
CLEC2D
CLEC2L
CLEC4D
CLEC4E
CLEC5A
CLEC7A
CLGN
CLIC1
CLIC2
CLIC3
CLIC4
CLIC5
CLINT1
CLIP1
CLIP2
CLIP3
CLIP4
CLK1
CLK2
CLK2P
CLK3
CLK4
CLMN
CLN3
CLN4
CLN5
CLN6
CLN8
CLNS1A
CLOCK
CLP1
CLPB
CLPP
CLPTM1
CLPTM1L
CLPX
CLRN3
CLSPN
CLSTN1
CLSTN2
CLSTN3
CLTA
CLTB
CLTC
CLTCL1
CLU
CLUAP1
CMAH
CMAS
CMBL
CMPK
CMTM1
CMTM3
CMTM4
CMTM6
CMTM7
CMTM8
CMYA3
CMYA5
CNBP
CNDP1
CNDP2
CNGA1
CNGB1
CNIH
CNIH2
CNIH3
CNIH4
CNKSR1
CNKSR2
CNKSR3
CNN1
CNN2
CNN3
CNNM1
CNNM2
CNNM3
CNNM4
CNO
CNOT1
CNOT10
CNOT2
CNOT3
CNOT4
CNOT6
CNOT6L
CNOT7
CNOT8
CNP
CNPY1
CNR1
CNTD2
CNTF
CNTFR
CNTN1
CNTN3
CNTN6
CNTNAP1
CNTNAP3
CNTNAP3B
CNTNAP4
CNTROB
COASY
COBL
COBLL1
COCH
COG1
COG2
COG3
COG4
COG5
COG6
COG7
COG8
COIL
COL11A1
COL12A1
COL13A1
COL14A1
COL15A1
COL16A1
COL17A1
COL18A1
COL19A1
COL1A1
COL1A2
COL20A1
COL21A1
COL23A1
COL25A1
COL27A1
COL2A1
COL3A1
COL4A1
COL4A2
COL4A3
COL4A3BP
COL4A4
COL4A5
COL4A6
COL5A1
COL5A2
COL5A3
COL6A1
COL6A2
COL6A3
COL7A1
COL8A1
COL8A2
COL9A1
COL9A2
COL9A3
COLEC10
COLEC11
COMMD10
COMMD2
COMMD3
COMMD4
COMMD5
COMMD6
COMMD7
COMMD8
COMMD9
COMP
COMT
COMTD1
COPA
COPB1
COPB2
COPE
COPG
COPG2
COPS2
COPS3
COPS4
COPS5
COPS6
COPS7A
COPS7B
COPS8
COPZ1
COPZ2
COQ10A
COQ10B
COQ2
COQ3
COQ4
COQ5
COQ6
COQ7
COQ9
CORO1A
CORO1B
CORO1C
CORO2A
CORO2B
CORO6
CORO7
COTL1
COX10
COX11
COX11P
COX15
COX17
COX18
COX19
COX4I1
COX4NB
COX5A
COX5B
COX6A1
COX6B1
COX6B2
COX6BP1
COX6BP2
COX6C
COX6CP2
COX7A1
COX7A2
COX7A2L
COX7AP2
COX7B
COX7B2
COX7BP1
COX7C
COX8A
CP
CPA3
CPA4
CPA6
CPAMD8
CPB2
CPD
CPE
CPEB1
CPEB2
CPEB4
CPLX1
CPLX2
CPM
CPN1
CPNE1
CPNE2
CPNE3
CPNE5
CPNE7
CPNE8
CPOX
CPS1
CPSF1
CPSF1P1
CPSF2
CPSF3
CPSF3L
CPSF4
CPSF6
CPT1A
CPT1B
CPT1C
CPT2
CPVL
CPXM1
CPXM2
CPZ
CR1L
CR2
CRABP1
CRABP2
CRADD
CRAMP1L
CRAT
CRB2
CRB3
CRBN
CREB1
CREB3
CREB3L1
CREB3L2
CREB3L4
CREB5
CREBBP
CREBL1
CREBL2
CREBZF
CREG1
CREG2
CRELD1
CRELD2
CREM
CRHBP
CRIM1
CRIM2
CRIP1
CRIP2
CRIPAK
CRIPT
CRISP3
CRISPLD1
CRISPLD2
CRK
CRKL
CRKRS
CRLF1
CRLF3
CRLS1
CRMP1
CRNKL1
CROT
CRPP1
CRSP2
CRSP3
CRSP6
CRSP9
CRTAC1
CRTAP
CRTC2
CRTC3
CRY1
CRY2
CRYAB
CRYBA2
CRYBB1
CRYBB2
CRYBB2P1
CRYGS
CRYL1
CRYM
CRYZ
CRYZL1
CS
CSAD
CSAG1
CSAG2
CSAG3A
CSDA
CSDC2
CSDE1
CSE1L
CSF1
CSF1R
CSF2
CSF2RA
CSF2RB
CSF3
CSF3R
CSH1
CSH2
CSHL1
CSK
CSMD2
CSMD3
CSN3
CSNK1A1
CSNK1D
CSNK1E
CSNK1G1
CSNK1G2
CSNK1G3
CSNK2A1
CSNK2A1P
CSNK2A2
CSNK2B
CSPG4
CSPG4LYP1
CSPG4LYP2
CSPG5
CSPP1
CSRP1
CSRP2
CSRP2BP
CST1
CST2
CST3
CST4
CST6
CST7
CSTA
CSTB
CSTF1
CSTF2
CSTF2T
CSTF3
CSTP2
CTAG1A
CTAG1B
CTAG2
CTAGE3
CTAGE4
CTAGE5
CTAGE6
CTBP1
CTBP2
CTBS
CTCF
CTCFL
CTDP1
CTDSP1
CTDSP2
CTDSPL
CTDSPL2
CTF1
CTGF
CTGLF1
CTGLF10P
CTGLF11P
CTGLF2
CTGLF4
CTGLF5
CTGLF6
CTGLF7
CTGLF8P
CTGLF9P
CTH
CTHRC1
CTLA4
CTNNA1
CTNNAL1
CTNNB1
CTNNBIP1
CTNNBL1
CTNND1
CTNND2
CTNS
CTPS
CTPS2
CTR9
CTRL
CTSA
CTSB
CTSC
CTSD
CTSE
CTSF
CTSG
CTSH
CTSK
CTSL1
CTSL2
CTSLL3
CTSO
CTSS
CTSW
CTSZ
CTTN
CTTNBP2
CTTNBP2NL
CTXN1
CUBN
CUEDC1
CUEDC2
CUGBP1
CUGBP2
CUL1
CUL2
CUL3
CUL4A
CUL4B
CUL5
CUL7
CUTA
CUTC
CUTL1
CUZD1
CWF19L1
CWF19L2
CX3CL1
CX3CR1
CXADR
CXCL1
CXCL10
CXCL11
CXCL12
CXCL14
CXCL16
CXCL2
CXCL3
CXCL5
CXCL6
CXCL9
CXCR3
CXCR4
CXCR7
CXorf10
CXorf15
CXorf21
CXorf22
CXorf23
CXorf24
CXorf26
CXorf27
CXorf34
CXorf38
CXorf39
CXorf40A
CXorf40B
CXorf42
CXorf43
CXorf45
CXorf48
CXorf50
CXorf52
CXorf56
CXorf57
CXorf59
CXorf6
CXorf9
CXXC1
CXXC4
CXXC5
CXXC6
CXYorf10
CXYorf2
CXYorf3
CYB561
CYB561D1
CYB561D2
CYB5A
CYB5B
CYB5D1
CYB5D2
CYB5P4
CYB5R1
CYB5R2
CYB5R3
CYB5R4
CYBA
CYBASC3
CYBB
CYBRD1
CYC1
CYCS
CYCSL1
CYCSP10
CYCSP12
CYCSP17
CYCSP26
CYCSP3
CYCSP30
CYCSP39
CYCSP45
CYCSP48
CYCSP52
CYCSP6
CYCSP7
CYCSP8
CYFIP1
CYFIP2
CYGB
CYHR1
CYLD
CYorf14
CYorf15A
CYorf15B
CYorf16
CYP11A1
CYP1A1
CYP1B1
CYP20A1
CYP24A1
CYP26A1
CYP26B1
CYP27A1
CYP27B1
CYP2A6
CYP2B6
CYP2B7P1
CYP2C18
CYP2C19
CYP2C9
CYP2D6
CYP2D7P1
CYP2D8P1
CYP2E1
CYP2F1P
CYP2J2
CYP2R1
CYP2S1
CYP2T2P
CYP2U1
CYP2W1
CYP39A1
CYP3A
CYP3A4
CYP3A5
CYP3A5P2
CYP3A7
CYP4B1
CYP4F11
CYP4F12
CYP4F2
CYP4F3
CYP4F3LP
CYP4V2
CYP4X1
CYP4Z1
CYP51A1
CYP7B1
CYR61
CYS1
CYSLTR1
CYTL1
CYYR1
D2HGDH
DAAM1
DAAM2
DAB2
DAB2IP
DACH1
DACT1
DACT2
DACT3
DAD1
DAG1
DAGLA
DAGLB
DAK
DALRD3
DAND5
DAP
DAP3
DAPK1
DAPK2
DAPK3
DAPP1
DARC
DARS
DARS2
DAXX
DAZ1
DAZ2
DAZ3
DAZAP1
DAZAP2
DAZL
DBC1
DBF4
DBF4B
DBH
DBI
DBIL1
DBN1
DBNDD1
DBNDD2
DBNL
DBP
DBR1
DBT
DCAKD
DCBLD1
DCBLD2
DCDC2
DCDC2B
DCHS1
DCHS2
DCI
DCK
DCLK1
DCLK2
DCLRE1A
DCLRE1B
DCLRE1C
DCN
DCP1A
DCP1B
DCP2
DCPS
DCT
DCTD
DCTN1
DCTN2
DCTN3
DCTN4
DCTN5
DCTN6
DCUN1D1
DCUN1D2
DCUN1D3
DCUN1D4
DCUN1D5
DCXR
DDAH1
DDAH2
DDB1
DDB2
DDC
DDEF1
DDEF1IT1
DDEF2
DDEFL1
DDHD1
DDHD2
DDI1
DDI2
DDIT3
DDIT4
DDIT4L
DDN
DDO
DDOST
DDR1
DDR2
DDT
DDX1
DDX10
DDX11
DDX12
DDX17
DDX18
DDX19A
DDX19B
DDX20
DDX21
DDX23
DDX24
DDX25
DDX26B
DDX27
DDX28
DDX31
DDX39
DDX3X
DDX3Y
DDX41
DDX42
DDX43
DDX46
DDX47
DDX49
DDX5
DDX50
DDX51
DDX52
DDX54
DDX55
DDX56
DDX58
DDX59
DDX6
DEADC1
DEAF1
DECR1
DECR2
DEDD
DEDD2
DEF6
DEFA1
DEFA3
DEFA4
DEFA6
DEFB1
DEFB107B
DEFB112
DEFB114
DEFB115
DEFB116
DEFB126
DEFB130
DEFB131
DEGS1
DEGS2
DEK
DENND1B
DENND1C
DENND2A
DENND2C
DENND2D
DENND3
DENND4A
DENND4B
DENND4C
DENR
DEPDC1
DEPDC1B
DEPDC2
DEPDC4
DEPDC5
DEPDC6
DEPDC7
DERA
DERL1
DERL2
DERL3
DET1
DFFA
DFFB
DFNA5
DFNB31
DFNB59
DGAT1
DGAT2
DGCR14
DGCR2
DGCR5
DGCR6
DGCR6L
DGCR8
DGKA
DGKD
DGKE
DGKH
DGKI
DGKQ
DGKZ
DGUOK
DHCR24
DHCR7
DHDDS
DHFR
DHFRL1
DHODH
DHPS
DHRS1
DHRS13
DHRS2
DHRS3
DHRS4
DHRS4L2
DHRS7
DHRS7B
DHRS9
DHRSX
DHTKD1
DHX15
DHX16
DHX29
DHX30
DHX32
DHX33
DHX34
DHX35
DHX36
DHX37
DHX38
DHX40
DHX40P
DHX57
DHX8
DHX9
DIABLO
DIAPH1
DIAPH2
DIAPH3
DICER1
DIDO1
DIMT1L
DIO2
DIO3
DIO3OS
DIP2A
DIP2B
DIP2C
DIRAS1
DIRAS2
DIRAS3
DIRC2
DIRC3
DIS3
DIS3L
DIS3L2
DISC1
DISP1
DISP2
DIXDC1
DKC1
DKK1
DKK3
DKKL1
DLAT
DLC1
DLD
DLEU1
DLEU2
DLEU2L
DLEU7
DLG1
DLG3
DLG4
DLG5
DLG7
DLGAP1
DLGAP4
DLK1
DLL1
DLL3
DLL4
DLST
DLSTP
DLX1
DLX2
DLX3
DLX4
DLX5
DLX6
DMAP1
DMBT1
DMBX1
DMC1
DMGDH
DMKN
DMN
DMPK
DMRT2
DMRT3
DMRTA1
DMRTA2
DMTF1
DMWD
DMXL1
DMXL2
DNA2L
DNAH1
DNAH11
DNAH12
DNAH17
DNAH2
DNAH5
DNAH6
DNAH8
DNAJA1
DNAJA2
DNAJA3
DNAJA4
DNAJB1
DNAJB11
DNAJB12
DNAJB13
DNAJB14
DNAJB2
DNAJB4
DNAJB5
DNAJB6
DNAJB7
DNAJB9
DNAJC1
DNAJC10
DNAJC11
DNAJC12
DNAJC13
DNAJC14
DNAJC15
DNAJC16
DNAJC17
DNAJC18
DNAJC19
DNAJC3
DNAJC4
DNAJC5
DNAJC5G
DNAJC6
DNAJC7
DNAJC8
DNAJC9
DNAL1
DNAL4
DNALI1
DNASE1
DNASE1L1
DNASE1L2
DNASE2
DNASE2B
DND1
DNER
DNHD1
DNHD2
DNM1
DNM1L
DNM2
DNM3
DNMBP
DNMT1
DNMT3A
DNMT3B
DNPEP
DNTT
DNTTIP1
DNTTIP2
DOC2A
DOC2B
DOCK1
DOCK10
DOCK11
DOCK2
DOCK3
DOCK4
DOCK5
DOCK6
DOCK7
DOCK8
DOCK9
DOK1
DOK2
DOK3
DOK4
DOK5
DOK6
DOK7
DOLK
DOLPP1
DOM3Z
DONSON
DOPEY1
DOPEY2
DOT1L
DPAGT1
DPEP1
DPF1
DPF2
DPF3
DPH1
DPH2
DPH3
DPH4
DPH5
DPM1
DPM2
DPM3
DPP10
DPP3
DPP4
DPP7
DPP8
DPP9
DPRX
DPRXP6
DPT
DPY19L1
DPY19L1P1
DPY19L2
DPY19L2P1
DPY19L2P3
DPY19L3
DPY19L4
DPYD
DPYSL2
DPYSL3
DPYSL4
DPYSL5
DQX1
DR1
DRAP1
DRD1
DRD1IP
DRD2
DRD5
DRD5P2
DRG1
DRG2
DRP2
DSC1
DSC2
DSC3
DSCAML1
DSCR1
DSCR1L1
DSCR1L2
DSCR2
DSCR3
DSCR4
DSCR6
DSCR8
DSE
DSEL
DSG2
DSG3
DSN1
DSP
DST
DSTN
DTL
DTNA
DTNB
DTNBP1
DTWD1
DTWD2
DTX1
DTX2
DTX3
DTX3L
DTX4
DTYMK
DULLARD
DUOX1
DUPD1
DUS1L
DUS2L
DUS3L
DUS4L
DUSP1
DUSP10
DUSP11
DUSP12
DUSP13
DUSP14
DUSP15
DUSP16
DUSP18
DUSP19
DUSP2
DUSP21
DUSP22
DUSP23
DUSP27
DUSP28
DUSP3
DUSP4
DUSP5
DUSP5P
DUSP6
DUSP7
DUSP8
DUSP9
DUT
DUX1
DUX2
DUX3
DUXAP3
DUXAP4
DUXAP6
DUXAP8
DVL1
DVL2
DVL3
DYDC2
DYM
DYNC1H1
DYNC1I1
DYNC1I2
DYNC1LI1
DYNC1LI2
DYNC2H1
DYNC2LI1
DYNLL1
DYNLL2
DYNLRB1
DYNLT1
DYNLT3
DYRK1A
DYRK1B
DYRK2
DYRK3
DYRK4
DYSF
DYSFIP1
DZIP1
DZIP1L
E2F1
E2F2
E2F3
E2F4
E2F5
E2F6
E2F7
E2F8
E4F1
EAF1
EAF2
EAPP
EARS2
EBAG9
EBF1
EBF3
EBI2
EBI3
EBNA1BP2
EBP
EBPL
ECD
ECE1
ECEL1
ECEL1P3
ECGF1
ECH1
ECHDC1
ECHDC2
ECHDC3
ECHS1
ECM1
ECM2
ECSIT
ECT2
EDA2R
EDC3
EDC4
EDD1
EDEM1
EDEM2
EDEM3
EDF1
EDG1
EDG2
EDG3
EDG4
EDG6
EDG7
EDG8
EDIL3
EDN1
EDN2
EDNRA
EDNRB
EEA1
EED
EEF1A1
EEF1A2
EEF1AL11
EEF1B1
EEF1B2
EEF1B3
EEF1D
EEF1E1
EEF1G
EEF2
EEF2K
EFCAB2
EFCAB4A
EFCAB4B
EFCBP2
EFEMP1
EFEMP2
EFHA1
EFHA2
EFHB
EFHC1
EFHD1
EFHD2
EFNA1
EFNA2
EFNA3
EFNA4
EFNA5
EFNB1
EFNB2
EFNB3
EFS
EFTUD1
EFTUD2
EGF
EGFL6
EGFL7
EGFL8
EGFL9
EGFR
EGLN1
EGLN2
EGLN3
EGR1
EGR2
EGR3
EHBP1
EHBP1L1
EHD1
EHD2
EHD3
EHD4
EHF
EHHADH
EHMT1
EHMT2
EI24
EID1
EID2
EID2B
EID3
EIF1
EIF1AP1
EIF1AX
EIF1AY
EIF1B
EIF2A
EIF2AK1
EIF2AK2
EIF2AK3
EIF2AK4
EIF2B1
EIF2B2
EIF2B3
EIF2B4
EIF2B5
EIF2C1
EIF2C2
EIF2C3
EIF2C4
EIF2S1
EIF2S2
EIF2S3
EIF3S1
EIF3S10
EIF3S12
EIF3S2
EIF3S3
EIF3S4
EIF3S5
EIF3S5P
EIF3S6
EIF3S6IP
EIF3S6IPP
EIF3S6IPP2
EIF3S6P1
EIF3S7
EIF3S8
EIF3S9
EIF4A1
EIF4A2
EIF4A3
EIF4B
EIF4BP
EIF4E
EIF4E2
EIF4E3
EIF4EBP1
EIF4EBP2
EIF4EBP3
EIF4ENIF1
EIF4EP1
EIF4G1
EIF4G2
EIF4G3
EIF4H
EIF5
EIF5A
EIF5A2
EIF5AP1
EIF5AP2
EIF5AP3
EIF5B
ELA1
ELA2
ELA3A
ELAC1
ELAC2
ELAVL1
ELAVL2
ELAVL3
ELF1
ELF2
ELF3
ELF4
ELF5
ELK1
ELK3
ELK4
ELL2
ELL3
ELMO1
ELMO2
ELMO3
ELMOD1
ELMOD2
ELOF1
ELOVL1
ELOVL2
ELOVL3
ELOVL4
ELOVL5
ELOVL6
ELOVL7
ELP2
ELP3
ELP4
ELTD1
EMB
EMCN
EMD
EME1
EME2
EMG1
EMID1
EMID2
EMILIN1
EMILIN2
EML1
EML2
EML3
EML4
EML5
EMP1
EMP2
EMP3
EMR2
EMR4
EMX2
EMX2OS
EN1
EN2
ENAH
ENC1
ENDOD1
ENDOG
ENDOGL1
ENG
ENO1
ENO2
ENO3
ENOPH1
ENOSF1
ENOX1
ENOX2
ENPEP
ENPP1
ENPP2
ENPP3
ENPP4
ENPP5
ENPP6
ENSA
ENSAP2
ENTHD1
ENTPD1
ENTPD2
ENTPD3
ENTPD4
ENTPD5
ENTPD6
ENTPD7
ENY2
EOMES
EP300
EP400
EP400NL
EPAS1
EPB41
EPB41L1
EPB41L2
EPB41L3
EPB41L4A
EPB41L4B
EPB41L5
EPB49
EPC1
EPC2
EPDR1
EPGN
EPHA1
EPHA10
EPHA2
EPHA3
EPHA4
EPHA5
EPHA7
EPHB1
EPHB2
EPHB3
EPHB4
EPHB6
EPHX1
EPHX2
EPM2A
EPM2AIP1
EPN1
EPN2
EPN3
EPOR
EPPK1
EPRS
EPS15
EPS15L1
EPS8
EPS8L1
EPS8L2
EPS8L3
EPSTI1
EPX
ERAF
ERAL1
ERBB2
ERBB2IP
ERBB3
ERBB4
ERC1
ERC2
ERCC1
ERCC2
ERCC3
ERCC4
ERCC5
ERCC6
ERCC8
EREG
ERF
ERG
ERGIC1
ERGIC2
ERGIC3
ERH
ERICH1
ERLIN1
ERLIN2
ERMAP
ERN1
ERN2
ERO1L
ERO1LB
ERP27
ERP29
ERRFI1
ERV3
ERVK6
ESAM
ESCO1
ESCO2
ESD
ESF1
ESM1
ESPL1
ESPN
ESR1
ESRRA
ESRRB
ESX1
ETAA1
ETF1
ETF1P1
ETFA
ETFB
ETFDH
ETHE1
ETNK1
ETNK2
ETS1
ETS2
ETV1
ETV2
ETV3
ETV4
ETV5
ETV6
ETV7
EVA1
EVC
EVC2
EVI1
EVI2A
EVI2B
EVI5
EVI5L
EVL
EVPL
EWSR1
EXDL2
EXO1
EXOC1
EXOC2
EXOC3
EXOC3L2
EXOC4
EXOC5
EXOC6
EXOC6B
EXOC7
EXOC8
EXOD1
EXOSC1
EXOSC10
EXOSC2
EXOSC3
EXOSC4
EXOSC5
EXOSC6
EXOSC7
EXOSC8
EXOSC9
EXPH5
EXT1
EXT2
EXTL1
EXTL2
EXTL3
EYA1
EYA2
EYA3
EYA4
EZH1
EZH2
F10
F11R
F12
F13A1
F2R
F2RL1
F2RL2
F2RL3
F3
F5
F7
F8
F8A1
F8A3
FA2H
FAAH
FAAH2
FABP1
FABP2
FABP3
FABP4
FABP5
FABP6
FABP7
FADD
FADS1
FADS2
FADS3
FAF1
FAH
FAHD1
FAHD2A
FAHD2B
FAIM
FAIM3
FAM100A
FAM100B
FAM101A
FAM101B
FAM102A
FAM102B
FAM103A1
FAM104A
FAM104B
FAM105A
FAM105B
FAM106A
FAM106B
FAM107A
FAM107B
FAM108A1
FAM108B1
FAM108C1
FAM109B
FAM10A3
FAM10A4
FAM10A5
FAM10A6
FAM110A
FAM110B
FAM110C
FAM111A
FAM111B
FAM112B
FAM113A
FAM113B
FAM114A1
FAM116A
FAM116B
FAM117A
FAM118A
FAM118B
FAM119A
FAM119B
FAM120A
FAM120AOS
FAM120B
FAM120C
FAM122A
FAM122B
FAM122C
FAM123A
FAM123B
FAM124A
FAM125A
FAM125B
FAM126A
FAM126B
FAM127A
FAM127B
FAM127C
FAM128A
FAM128B
FAM129A
FAM129B
FAM129C
FAM130A1
FAM130A2
FAM131A
FAM131B
FAM131C
FAM132A
FAM132B
FAM13A1
FAM13A1OS
FAM13C1
FAM14A
FAM14B
FAM18B
FAM18B2
FAM19A3
FAM19A5
FAM20A
FAM20B
FAM20C
FAM21B
FAM21C
FAM24B
FAM25A
FAM26A
FAM26B
FAM26C
FAM26E
FAM26F
FAM27E1
FAM27E2
FAM29A
FAM32A
FAM33A
FAM35A
FAM36A
FAM38A
FAM38B
FAM39B
FAM39CP
FAM39DP
FAM3A
FAM3B
FAM3C
FAM3D
FAM40A
FAM40B
FAM41C
FAM43A
FAM43B
FAM44A
FAM44B
FAM45A
FAM45B
FAM46A
FAM46B
FAM46C
FAM47C
FAM48A
FAM49A
FAM49B
FAM50A
FAM50B
FAM53B
FAM53C
FAM54A
FAM54B
FAM55C
FAM57A
FAM57B
FAM58A
FAM59A
FAM59B
FAM5C
FAM60A
FAM62A
FAM62B
FAM62C
FAM63A
FAM63B
FAM64A
FAM65A
FAM66C
FAM66E
FAM69A
FAM69B
FAM70A
FAM70B
FAM71C
FAM73A
FAM73B
FAM74A4
FAM75A5
FAM75A6
FAM75A7
FAM76A
FAM76B
FAM77C
FAM78A
FAM78B
FAM79A
FAM7A1
FAM7A2
FAM7A3
FAM80A
FAM80B
FAM81A
FAM82A
FAM82B
FAM82C
FAM83A
FAM83B
FAM83D
FAM83E
FAM83F
FAM83G
FAM83H
FAM84A
FAM84B
FAM86A
FAM86B1
FAM86C
FAM86D
FAM87A
FAM89A
FAM89B
FAM8A1
FAM90A1
FAM90A11
FAM90A12
FAM90A13
FAM90A15
FAM90A18
FAM90A19
FAM90A22P
FAM90A7
FAM90A9
FAM91A1
FAM91A2
FAM92A1
FAM92B
FAM96A
FAM96B
FAM98A
FAM98B
FAM98C
FANCA
FANCB
FANCC
FANCD2
FANCE
FANCF
FANCG
FANCL
FANCM
FANK1
FAP
FARP1
FARP2
FARSA
FARSB
FAS
FASN
FASTK
FASTKD1
FASTKD2
FASTKD3
FASTKD5
FAT
FAT1P1
FAT2
FAT3
FAT4
FAU
FAUP1
FBF1
FBL
FBLIM1
FBLN1
FBLN2
FBLN5
FBN1
FBN2
FBN3
FBP1
FBP2
FBRS
FBXL10
FBXL11
FBXL12
FBXL13
FBXL15
FBXL16
FBXL18
FBXL19
FBXL2
FBXL20
FBXL21
FBXL3
FBXL4
FBXL5
FBXL6
FBXL7
FBXO10
FBXO11
FBXO15
FBXO16
FBXO17
FBXO18
FBXO2
FBXO21
FBXO22
FBXO25
FBXO27
FBXO28
FBXO3
FBXO30
FBXO31
FBXO32
FBXO33
FBXO34
FBXO36
FBXO38
FBXO4
FBXO41
FBXO42
FBXO43
FBXO44
FBXO45
FBXO46
FBXO5
FBXO6
FBXO7
FBXO8
FBXO9
FBXW10
FBXW11
FBXW11P1
FBXW2
FBXW4
FBXW5
FBXW7
FBXW8
FBXW9
FCAR
FCER1G
FCER2
FCF1
FCGBP
FCGR1A
FCGR1B
FCGR2A
FCGR2B
FCGRT
FCHO1
FCHO2
FCHSD1
FCHSD2
FCMD
FCRLA
FCRLB
FDFT1
FDPS
FDPSL5
FDX1
FDXR
FECH
FEM1A
FEM1B
FEM1C
FEN1
FER
FER1L3
FER1L4
FERP
FES
FEZ1
FEZ2
FEZF1
FGA
FGB
FGD1
FGD3
FGD4
FGD5
FGD6
FGF11
FGF12
FGF13
FGF16
FGF18
FGF19
FGF2
FGF3
FGF5
FGF7
FGF9
FGFBP1
FGFBP2
FGFR1
FGFR1OP
FGFR1OP2
FGFR2
FGFR3
FGFR4
FGFRL1
FGG
FGL2
FGR
FH
FHAD1
FHIT
FHL1
FHL2
FHL3
FHOD1
FHOD3
FIBCD1
FIBP
FIGF
FIGN
FIGNL1
FIP1L1
FIS1
FJX1
FKBP10
FKBP11
FKBP14
FKBP15
FKBP1A
FKBP1B
FKBP2
FKBP3
FKBP4
FKBP5
FKBP6
FKBP7
FKBP8
FKBP9
FKBP9L
FKBPL
FKHL18
FKRP
FLAD1
FLCN
FLG
FLI1
FLII
FLNA
FLNB
FLNC
FLOT1
FLOT2
FLRT1
FLRT2
FLRT3
FLT1
FLT3
FLT3LG
FLT4
FLYWCH1
FMN1
FMN2
FMNL1
FMNL2
FMNL3
FMO4
FMO5
FMOD
FMR1
FN1
FN3K
FNBP1
FNBP1L
FNBP4
FNDC1
FNDC3A
FNDC3B
FNDC4
FNDC5
FNDC7
FNDC8
FNIP1
FNTA
FNTB
FOLH1
FOLR1
FOLR1P
FOLR3
FOS
FOSB
FOSL1
FOSL2
FOXA1
FOXA2
FOXA3
FOXB2
FOXC1
FOXC2
FOXD1
FOXE1
FOXF1
FOXF2
FOXG1B
FOXI1
FOXJ1
FOXJ2
FOXJ3
FOXK1
FOXK2
FOXL1
FOXL2
FOXM1
FOXN2
FOXN4
FOXO1A
FOXO3A
FOXO3B
FOXP1
FOXP2
FOXP4
FOXQ1
FOXR2
FOXRED1
FOXRED2
FPGS
FPGT
FPR1
FPRL1
FRAP1
FRAS1
FRAT1
FRAT2
FREM1
FREM2
FREQ
FRG1
FRK
FRMD3
FRMD4A
FRMD4B
FRMD5
FRMD6
FRMPD3
FRRS1
FRS2
FRS3
FRY
FRYL
FRZB
FSCN1
FSCN2
FSD1
FSD1L
FSIP2
FST
FSTL1
FSTL3
FSTL4
FSTL5
FTH1
FTHL10
FTHL11
FTHL12
FTHL16
FTHL2
FTHL3
FTHL7
FTHL8
FTHP1
FTL
FTLL1
FTSJ1
FTSJ2
FTSJ3
FUBP1
FUBP3
FUCA1
FUCA2
FUK
FUNDC1
FUNDC2
FURIN
FUS
FUSIP1
FUT1
FUT10
FUT11
FUT2
FUT3
FUT4
FUT5
FUT6
FUT7
FUT8
FUT9
FUZ
FVT1
FXC1
FXN
FXR1
FXR2
FXYD2
FXYD3
FXYD5
FXYD6
FXYD7
FYB
FYCO1
FYN
FYTTD1
FZD1
FZD10
FZD2
FZD3
FZD4
FZD5
FZD6
FZD7
FZD8
FZD9
FZR1
G0S2
G3BP1
G3BP2
G6PC3
G6PD
GAA
GAB1
GAB2
GAB3
GAB4
GABARAP
GABARAPL1
GABARAPL2
GABARAPL3
GABBR1
GABPA
GABPB2
GABRA1
GABRA2
GABRA3
GABRA4
GABRA5
GABRB1
GABRB3
GABRD
GABRE
GABRG2
GABRG3
GABRP
GABRQ
GAD1
GADD45A
GADD45B
GADD45G
GADD45GIP1
GAGE1
GAGE10
GAGE12B
GAGE12D
GAGE2
GAGE3
GAGE6
GAGE7
GAK
GAL
GAL3ST1
GAL3ST2
GAL3ST4
GALC
GALE
GALK1
GALK2
GALM
GALNS
GALNT1
GALNT10
GALNT11
GALNT12
GALNT13
GALNT14
GALNT2
GALNT3
GALNT4
GALNT5
GALNT6
GALNT7
GALNT9
GALNTL1
GALNTL2
GALNTL4
GALR2
GALT
GAMT
GAN
GANAB
GANC
GAP43
GAPDH
GAPDHL16
GAPDHL4
GAPDHP1
GAPDHS
GAPVD1
GARNL1
GARNL2P
GARNL3
GARNL4
GARS
GART
GAS1
GAS2
GAS2L1
GAS2L3
GAS5
GAS6
GAS7
GAS8
GATA1
GATA2
GATA3
GATA4
GATA6
GATAD1
GATAD2A
GATAD2B
GATM
GBA
GBA2
GBAP
GBAS
GBE1
GBF1
GBGT1
GBP1
GBP2
GBP3
GBP4
GBP5
GBX2
GCA
GCAT
GCATP
GCC1
GCC2
GCDH
GCG
GCH1
GCHFR
GCK
GCKR
GCLC
GCLM
GCN1L1
GCN5L2
GCNT1
GCNT2
GCNT3
GCNT4
GCSH
GDA
GDAP1
GDAP2
GDF1
GDF10
GDF11
GDF15
GDF5
GDI1
GDI2
GDNF
GDPD1
GDPD3
GDPD5
GEM
GEMIN4
GEMIN5
GEMIN6
GEMIN7
GEMIN8
GFAP
GFER
GFI1
GFI1B
GFM1
GFM2
GFOD1
GFOD2
GFPT1
GFPT2
GFRA1
GFRA2
GFRA3
GGA1
GGA2
GGA3
GGCX
GGH
GGPS1
GGT1
GGT2
GGT3
GGT6
GGTL3
GGTL4
GGTLA1
GGTLA4
GH1
GHDC
GHITM
GHR
GIMAP1
GIMAP2
GIMAP4
GIMAP5
GIMAP6
GIMAP7
GINS1
GINS2
GINS3
GINS4
GIP
GIPC1
GIPC2
GIPC3
GIPR
GIT1
GIT2
GIYD1
GIYD2
GJA1
GJA10
GJA12
GJA3
GJA5
GJA7
GJB1
GJB2
GJB3
GJB4
GJB5
GJB6
GJC1
GK
GK3P
GK4P
GK5
GK6P
GKAP1
GKN2
GLA
GLB1
GLB1L
GLB1L3
GLCCI1
GLCE
GLDC
GLDCP
GLDN
GLE1L
GLG1
GLI1
GLI2
GLI3
GLI4
GLIPR1
GLIPR1L2
GLIS1
GLIS2
GLIS3
GLMN
GLO1
GLOD4
GLP2R
GLRB
GLRX
GLRX2
GLRX5
GLRXP
GLS
GLS2
GLT25D1
GLT25D2
GLT8D1
GLT8D2
GLT8D3
GLT8D4
GLTP
GLTSCR2
GLUD1
GLUD2
GLUDP3
GLUL
GLULD1
GLULP
GLYATL2
GM2A
GMCL1
GMCL1L
GMDS
GMEB1
GMEB2
GMFB
GMFG
GMIP
GMNN
GMPPA
GMPPB
GMPR
GMPR2
GMPS
GNA11
GNA12
GNA13
GNA15
GNAI1
GNAI2
GNAI3
GNAO1
GNAQ
GNAQP
GNAS
GNAZ
GNB1
GNB1L
GNB2
GNB2L1
GNB3
GNB4
GNB5
GNE
GNG10
GNG11
GNG12
GNG2
GNG4
GNG5
GNG7
GNGT2
GNL1
GNL2
GNL3
GNL3L
GNMT
GNPAT
GNPDA1
GNPDA2
GNPNAT1
GNPTAB
GNPTG
GNRH1
GNS
GOLGA1
GOLGA2
GOLGA2L1
GOLGA2LY1
GOLGA3
GOLGA4
GOLGA5
GOLGA7
GOLGA8A
GOLGA8B
GOLGA8G
GOLGB1
GOLPH2
GOLPH3
GOLPH3L
GOLPH4
GOLT1A
GOLT1B
GON4L
GOPC
GORASP1
GORASP2
GOSR1
GOSR2
GOT1
GOT2
GP1BB
GP5
GP6
GPA33
GPAA1
GPAA1P1
GPAM
GPATCH1
GPATCH2
GPATCH3
GPATCH4
GPATCH8
GPBP1
GPBP1L1
GPC1
GPC2
GPC3
GPC4
GPC6
GPD1
GPD1L
GPD2
GPHN
GPI
GPKOW
GPLD1
GPM6A
GPM6B
GPNMB
GPR1
GPR103
GPR107
GPR108
GPR109A
GPR109B
GPR110
GPR114
GPR115
GPR116
GPR120
GPR123
GPR124
GPR125
GPR126
GPR128
GPR132
GPR133
GPR135
GPR137
GPR137B
GPR137C
GPR141
GPR143
GPR143P
GPR144
GPR146
GPR15
GPR153
GPR155
GPR156
GPR157
GPR158
GPR160
GPR161
GPR162
GPR165P
GPR172A
GPR173
GPR174
GPR175
GPR176
GPR177
GPR179
GPR18
GPR180
GPR19
GPR21
GPR22
GPR23
GPR27
GPR30
GPR35
GPR37
GPR37L1
GPR39
GPR42
GPR44
GPR45
GPR50
GPR52
GPR53P
GPR55
GPR56
GPR61
GPR63
GPR64
GPR65
GPR68
GPR75
GPR77
GPR81
GPR84
GPR85
GPR87
GPR88
GPR89A
GPR92
GPR97
GPR98
GPRASP1
GPRASP2
GPRC5A
GPRC5B
GPRC5C
GPRC5D
GPRIN1
GPRIN2
GPRIN3
GPS1
GPS2
GPSM1
GPSM2
GPSM3
GPSN2
GPT2
GPX1
GPX2
GPX3
GPX4
GPX7
GPXP2
GRAMD1A
GRAMD1B
GRAMD1C
GRAMD2
GRAMD3
GRAP
GRAP2
GRASP
GRB10
GRB14
GRB2
GRB7
GREM1
GREM2
GRHL1
GRHL2
GRHL3
GRHPR
GRIA2
GRIA4
GRID2IP
GRIK2
GRIK3
GRIK4
GRIK5
GRIN1
GRIN2B
GRIN2D
GRIN3A
GRIN3B
GRINA
GRINL1A
GRIP1
GRIP2
GRIPAP1
GRK4
GRK6
GRK6PS
GRLF1
GRN
GRPEL1
GRPEL2
GRPR
GRSF1
GRTP1
GRWD1
GSC
GSDM1
GSDMDC1
GSDML
GSG1
GSG2
GSK3A
GSK3B
GSN
GSPT1
GSPT2
GSR
GSS
GSTA1
GSTA2
GSTA4
GSTCD
GSTK1
GSTM1
GSTM1L
GSTM2
GSTM3
GSTM3P
GSTM4
GSTM5
GSTO1
GSTO2
GSTP1
GSTPP
GSTT1
GSTT2
GSTZ1
GTA
GTDC1
GTF2A1
GTF2A2
GTF2B
GTF2E1
GTF2E2
GTF2F1
GTF2F2
GTF2H1
GTF2H2
GTF2H3
GTF2H4
GTF2H5
GTF2I
GTF2IP1
GTF2IRD1
GTF2IRD2
GTF2IRD2B
GTF3A
GTF3C1
GTF3C2
GTF3C3
GTF3C4
GTF3C5
GTPBP1
GTPBP10
GTPBP2
GTPBP3
GTPBP4
GTPBP5
GTPBP6
GTPBP8
GTPBP9
GTSE1
GUCA1B
GUCY1A2
GUCY1A3
GUCY1B2
GUCY1B3
GUCY2C
GUF1
GUK1
GULP1
GUSB
GUSBL1
GUSBL2
GUSBP1
GVIN1
GYG1
GYG2
GYLTL1B
GYPA
GYPB
GYPC
GYPE
GYS1
GZF1
GZMA
GZMB
GZMM
H19
H1F0
H1FX
H2AFB2
H2AFJ
H2AFV
H2AFX
H2AFY
H2AFY2
H2AFZ
H2AFZP2
H2BFS
H3F3A
H3F3B
H6PD
HABP4
HACE1
HACL1
HADH
HADHA
HADHB
HAGH
HAGHL
HAND2
HAPLN1
HAPLN3
HAPLN4
HARS
HARS2
HAS2
HAS3
HAT1
HAVCR1
HAVCR2
HAX1
HBA1
HBA2
HBAP1
HBB
HBBP1
HBD
HBE1
HBEGF
HBG1
HBG2
HBP1
HBQ1
HBS1L
HBXIP
HBZ
HBZP
HCCS
HCFC1
HCFC1R1
HCFC2
HCG11
HCG12
HCG18
HCG22
HCG27
HCG2P6
HCG4
HCG4P6
HCG8
HCG9
HCK
HCLS1
HCN1
HCN2
HCN3
HCP5
HCP5P13
HCRT
HCST
HD
HDAC1
HDAC10
HDAC11
HDAC2
HDAC3
HDAC4
HDAC5
HDAC6
HDAC7A
HDAC8
HDAC9
HDDC2
HDDC3
HDGF
HDGFP
HDHD1A
HDHD2
HDHD3
HDLBP
HEATR1
HEATR3
HEATR5A
HEATR5B
HEBP1
HEBP2
HECA
HECTD1
HECTD2
HECTD3
HECW1
HECW2
HEG1
HELB
HELLS
HELZ
HEMGN
HEMK1
HEPH
HEPHL1
HERC1
HERC2
HERC2P2
HERC2P3
HERC2P4
HERC2P5
HERC3
HERC4
HERC5
HERC6
HERPUD1
HERPUD2
HES1
HES2
HES4
HES5
HES6
HES7
HESX1
HEXA
HEXB
HEXDC
HEXIM1
HEXIM2
HEY1
HEY2
HEYL
HFE
HFM1
HGD
HGF
HGFAC
HGS
HGSNAT
HHEX
HHIP
HHLA3
HIAT1
HIATL1
HIATL2
HIBADH
HIBCH
HIC1
HIC2
HIF1A
HIF1AN
HIGD1A
HIGD2A
HILS1
HINT1
HINT2
HINT3
HIP1
HIP1R
HIP2
HIPK1
HIPK2
HIPK3
HIRA
HIRIP3
HISPPD1
HISPPD2A
HIST1H1A
HIST1H1B
HIST1H1C
HIST1H1D
HIST1H1E
HIST1H1T
HIST1H2AA
HIST1H2AB
HIST1H2AC
HIST1H2AD
HIST1H2AE
HIST1H2AG
HIST1H2AH
HIST1H2AI
HIST1H2AJ
HIST1H2AK
HIST1H2AL
HIST1H2AM
HIST1H2APS4
HIST1H2BA
HIST1H2BB
HIST1H2BC
HIST1H2BD
HIST1H2BE
HIST1H2BF
HIST1H2BG
HIST1H2BH
HIST1H2BI
HIST1H2BJ
HIST1H2BK
HIST1H2BL
HIST1H2BM
HIST1H2BN
HIST1H2BO
HIST1H3A
HIST1H3B
HIST1H3C
HIST1H3D
HIST1H3F
HIST1H3G
HIST1H3H
HIST1H3I
HIST1H3J
HIST1H4A
HIST1H4B
HIST1H4C
HIST1H4D
HIST1H4E
HIST1H4H
HIST1H4I
HIST1H4J
HIST1H4K
HIST1H4L
HIST1H4PS1
HIST2H2AA3
HIST2H2AA4
HIST2H2AB
HIST2H2AC
HIST2H2BC
HIST2H2BD
HIST2H2BE
HIST2H2BF
HIST2H3A
HIST2H3C
HIST2H3PS2
HIST2H4A
HIST2H4B
HIST3H2A
HIST3H2BA
HIST3H3
HIST4H4
HIVEP1
HIVEP2
HIVEP3
HK1
HK2
HKDC1
HKR1
HLA-21
HLA-A
HLA-B
HLA-C
HLA-DMA
HLA-DMB
HLA-DOB
HLA-DPA1
HLA-DPB1
HLA-DPB2
HLA-DQA1
HLA-DQA2
HLA-DQB1
HLA-DQB2
HLA-DRA
HLA-DRB1
HLA-DRB3
HLA-DRB4
HLA-DRB5
HLA-E
HLA-F
HLA-G
HLA-H
HLA-J
HLA-K
HLCS
HLTF
HLX1
HLXB9
HM13
HMBOX1
HMBS
HMCN1
HMG17L2
HMG1L1
HMG1L5
HMG1L9
HMG20A
HMG20B
HMG2L1
HMGA1
HMGA1L1
HMGA1L3
HMGA2
HMGB1
HMGB2
HMGB3
HMGCL
HMGCR
HMGCS1
HMGCS2
HMGN1
HMGN2
HMGN3
HMGN4
HMHA1
HMMR
HMOX1
HMOX2
HMSD
HMX3
HN1
HN1L
HNF4A
HNF4G
HNMT
HNRPA0
HNRPA1
HNRPA1P3
HNRPA2B1
HNRPA3
HNRPA3P1
HNRPAB
HNRPC
HNRPD
HNRPDL
HNRPDP
HNRPF
HNRPH1
HNRPH2
HNRPH3
HNRPK
HNRPL
HNRPLL
HNRPM
HNRPR
HNRPU
HNRPUL1
HNRPUL2
HNRPUP
HOMER1
HOMER2
HOMER3
HOMEZ
HOOK1
HOOK2
HOOK3
HORMAD1
HOXA1
HOXA10
HOXA11
HOXA13
HOXA2
HOXA3
HOXA4
HOXA5
HOXA6
HOXA7
HOXA9
HOXB13
HOXB2
HOXB3
HOXB4
HOXB5
HOXB6
HOXB7
HOXB8
HOXB9
HOXC10
HOXC11
HOXC12
HOXC13
HOXC4
HOXC5
HOXC6
HOXC8
HOXC9
HOXD1
HOXD10
HOXD11
HOXD13
HOXD3
HOXD4
HOXD8
HOXD9
HP1BP3
HPCAL1
HPCAL4
HPD
HPDL
HPGD
HPN
HPRT1
HPS1
HPS3
HPS4
HPS5
HPS6
HPSE
HPX
HR
HRAS
HRASLS
HRASLS2
HRASLS3
HRASLS5
HRB
HRBL
HRC
HRES1
HRH1
HRK
HRNR
HRSP12
HS1BP3
HS2ST1
HS3ST1
HS3ST3A1
HS3ST3B1
HS3ST5
HS3ST6
HS6ST1
HS6ST2
HSBP1
HSCB
HSD11B1
HSD11B1L
HSD11B2
HSD17B1
HSD17B10
HSD17B11
HSD17B12
HSD17B13
HSD17B14
HSD17B2
HSD17B4
HSD17B6
HSD17B7
HSD17B7P2
HSD17B8
HSD3B7
HSDL1
HSDL2
HSF1
HSF2
HSF2BP
HSF4
HSF5
HSH2D
HSP90AA1
HSP90AA2
HSP90AA3P
HSP90AA4P
HSP90AB1
HSP90AB2P
HSP90AB3P
HSP90B1
HSP90B2P
HSP90B3P
HSPA12A
HSPA14
HSPA1A
HSPA1B
HSPA1L
HSPA2
HSPA4
HSPA4L
HSPA5
HSPA6
HSPA8
HSPA9
HSPB1
HSPB2
HSPB3
HSPB6
HSPB7
HSPB8
HSPBAP1
HSPD1
HSPDP3
HSPE1
HSPG2
HSPH1
HTATIP
HTATIP2
HTATSF1
HTN1
HTN3
HTR1B
HTR1D
HTR1E
HTR1F
HTR2A
HTR2B
HTR6
HTR7
HTR7P
HTRA1
HTRA2
HTRA3
HTRA4
HUNK
HUS1
HUS1B
HUWE1
HVCN1
HYAL1
HYAL2
HYAL3
HYAL4
HYDIN
HYI
HYLS1
HYOU1
IAH1
IARS
IARS2
IBRDC1
IBRDC2
IBRDC3
IBTK
ICA1
ICA1L
ICAM1
ICAM2
ICAM3
ICAM4
ICAM5
ICK
ICMT
ICOS
ICOSLG
ICT1
ID1
ID2
ID3
ID4
IDE
IDH1
IDH2
IDH3A
IDH3B
IDH3G
IDI1
IDS
IDSP1
IDUA
IER2
IER3
IER3IP1
IER5
IER5L
IFI16
IFI27
IFI30
IFI35
IFI44
IFI44L
IFI6
IFIH1
IFIT1
IFIT2
IFIT3
IFIT5
IFITM1
IFITM2
IFITM3
IFITM4P
IFNA17
IFNAP22
IFNAR1
IFNAR2
IFNG
IFNGR1
IFNGR2
IFNWP19
IFRD1
IFRD2
IFT122
IFT140
IFT172
IFT20
IFT52
IFT57
IFT74
IFT80
IFT81
IFT88
IGBP1
IGF1
IGF1R
IGF2
IGF2BP1
IGF2BP2
IGF2BP3
IGF2R
IGFBP1
IGFBP2
IGFBP3
IGFBP4
IGFBP5
IGFBP6
IGFBP7
IGFBPL1
IGFL1
IGFL2
IGFL3
IGFL4
IGH@
IGHD1-20
IGHD2-21
IGHD2-8
IGHD3-16
IGHD3-9
IGHD5-12
IGHD7-27
IGHE
IGHG1
IGHG2
IGHG3
IGHG4
IGHJ1
IGHJ2
IGHJ3
IGHJ4
IGHJ6
IGHMBP2
IGHV1-2
IGHV1OR15-1
IGHV2-26
IGHV3-16
IGHV3-19
IGHV3-22
IGHV3-25
IGHV3-29
IGHV3-33
IGHV3-33-2
IGHV3-35
IGHV3-36
IGHV3-38
IGHV3-41
IGHV3-42
IGHV3-43
IGHV3-50
IGHV3-52
IGHV3-53
IGHV3-54
IGHV3-57
IGHV3-62
IGHV3-65
IGHV3-66
IGHV3-72
IGHV3-74
IGHV3-76
IGHV4-28
IGHV4-31
IGHV4-34
IGHV4-39
IGHV4-4
IGHV4-55
IGHV4-59
IGHV4-61
IGHV5-78
IGHV6-1
IGHV7-56
IGHVII-1-1
IGHVII-15-1
IGHVII-20-1
IGHVII-26-2
IGHVII-30-1
IGHVII-31-1
IGHVII-33-1
IGHVII-40-1
IGHVII-43-1
IGHVII-44-2
IGHVII-62-1
IGHVII-67-1
IGHVII-78-1
IGHVIII-2-1
IGHVIII-22-2
IGHVIII-38-1
IGHVIII-44
IGHVIII-47-1
IGHVIII-5-1
IGHVIII-5-2
IGHVIII-51-1
IGHVIII-67-3
IGHVIII-67-4
IGHVIII-76-1
IGJ
IGKC
IGKDEL
IGKJ1
IGKJ2
IGKJ4
IGKV1-22
IGKV1-33
IGKV1-35
IGKV1-37
IGKV1-39
IGKV1-5
IGKV1-9
IGKV1D-12
IGKV1D-13
IGKV1D-17
IGKV1D-22
IGKV1D-27
IGKV1D-33
IGKV1D-43
IGKV1D-8
IGKV1OR-3
IGKV2-10
IGKV2-14
IGKV2-23
IGKV2-40
IGKV2D-10
IGKV2D-23
IGKV2D-29
IGKV3-31
IGKV3-34
IGKV3D-11
IGKV3D-31
IGKV3D-7
IGLC1
IGLL1
IGLV2-14
IGLV3-25
IGLV4-3
IGSF1
IGSF10
IGSF11
IGSF2
IGSF3
IGSF8
IGSF9
IGSF9B
IHH
IHPK1
IHPK2
IHPK3
IK
IKBKAP
IKBKB
IKBKE
IKBKG
IKZF1
IKZF2
IKZF3
IKZF4
IKZF5
IL10
IL10RA
IL10RB
IL11
IL11RA
IL12A
IL12RB1
IL12RB2
IL13RA1
IL13RA2
IL15
IL15RA
IL16
IL17B
IL17F
IL17RA
IL17RB
IL17RC
IL17RD
IL17RE
IL18
IL18BP
IL18R1
IL18RAP
IL1A
IL1B
IL1F7
IL1R1
IL1R2
IL1RAP
IL1RL1
IL1RL2
IL1RN
IL20
IL20RA
IL20RB
IL21R
IL22RA1
IL23A
IL23R
IL24
IL26
IL27RA
IL28A
IL28RA
IL29
IL2RA
IL2RB
IL2RG
IL31
IL31RA
IL32
IL33
IL3RA
IL4
IL4I1
IL4R
IL6
IL6R
IL6ST
IL6STP
IL7
IL7R
IL8
IL8RA
IL8RB
IL9
IL9R
IL9RP4
ILDR1
ILF2
ILF3
ILK
ILKAP
ILVBL
IMMP1L
IMMP2L
IMMT
IMP3
IMP4
IMPA1
IMPA2
IMPACT
IMPAD1
IMPDH1
IMPDH2
INA
INADL
INCENP
INDO
INE2
ING1
ING2
ING3
ING4
ING5
INHBA
INHBB
INHBE
INMT
INOC1
INPP1
INPP4A
INPP4B
INPP5B
INPP5D
INPP5E
INPP5F
INPPL1
INSAF
INSIG1
INSIG2
INSL3
INSL4
INSL6
INSM2
INSR
INTS1
INTS10
INTS12
INTS2
INTS3
INTS4
INTS5
INTS6
INTS7
INTS8
INTU
INVS
IPMK
IPO11
IPO13
IPO4
IPO7
IPO8
IPO9
IPP
IPPK
IPW
IQCA
IQCB1
IQCD
IQCE
IQCG
IQCH
IQCJ
IQCK
IQGAP1
IQGAP2
IQGAP3
IQSEC1
IQSEC2
IQSEC3
IQWD1
IRAK1
IRAK1BP1
IRAK2
IRAK3
IRAK4
IREB2
IRF1
IRF2
IRF2BP1
IRF2BP2
IRF3
IRF4
IRF5
IRF6
IRF7
IRF8
IRGQ
IRS1
IRS2
IRS3L
IRX1
IRX2
IRX3
IRX4
IRX5
IRX6
ISCA1
ISCA2
ISCU
ISG15
ISG20
ISG20L1
ISG20L2
ISGF3G
ISL1
ISL2
ISLR
ISLR2
ISOC1
ISOC2
ISX
ISY1
ITCH
ITFG1
ITFG2
ITFG3
ITGA1
ITGA10
ITGA11
ITGA2
ITGA2B
ITGA3
ITGA4
ITGA5
ITGA6
ITGA7
ITGA8
ITGA9
ITGAE
ITGAL
ITGAV
ITGAX
ITGB1
ITGB1BP1
ITGB1BP2
ITGB1BP3
ITGB2
ITGB3
ITGB3BP
ITGB4
ITGB4BP
ITGB5
ITGB6
ITGB7
ITGB8
ITGBL1
ITIH2
ITIH4
ITIH5
ITIH5L
ITK
ITM2A
ITM2B
ITM2C
ITPA
ITPK1
ITPKA
ITPKB
ITPKC
ITPR1
ITPR2
ITPR3
ITSN1
ITSN2
IVD
IVL
IVNS1ABP
IWS1
IXL
IYD
IZUMO1
JAG1
JAG2
JAGN1
JAK1
JAK2
JAK3
JAKMIP1
JAKMIP2
JAM2
JAM3
JARID1A
JARID1B
JARID1C
JARID1D
JARID2
JAZF1
JHDM1D
JMJD1A
JMJD1B
JMJD1C
JMJD2A
JMJD2B
JMJD2C
JMJD2D
JMJD3
JMJD4
JMJD5
JMJD6
JOSD1
JOSD2
JOSD3
JPH1
JPH2
JPH3
JRK
JRKL
JSRP1
JTB
JUB
JUN
JUNB
JUND
JUP
KAL1
KARS
KATNA1
KATNAL1
KATNAL2
KATNB1
KAZALD1
KBTBD10
KBTBD11
KBTBD2
KBTBD3
KBTBD4
KBTBD6
KBTBD7
KBTBD8
KCMF1
KCNA2
KCNA3
KCNAB2
KCNAB3
KCNB1
KCNC3
KCNC4
KCND1
KCND3
KCNE1L
KCNE3
KCNE4
KCNF1
KCNG1
KCNG3
KCNH1
KCNH2
KCNH3
KCNH4
KCNH5
KCNH6
KCNH8
KCNIP1
KCNIP2
KCNIP3
KCNJ12
KCNJ13
KCNJ14
KCNJ15
KCNJ16
KCNJ2
KCNJ3
KCNJ8
KCNK1
KCNK15
KCNK17
KCNK2
KCNK3
KCNK5
KCNK6
KCNMA1
KCNMB1
KCNMB3
KCNMB3L
KCNMB4
KCNN1
KCNN2
KCNN3
KCNN4
KCNQ1OT1
KCNQ2
KCNQ4
KCNQ5
KCNRG
KCNS1
KCNS3
KCNT2
KCNV1
KCNV2
KCTD1
KCTD10
KCTD11
KCTD12
KCTD13
KCTD14
KCTD15
KCTD17
KCTD18
KCTD19
KCTD2
KCTD20
KCTD21
KCTD3
KCTD4
KCTD5
KCTD6
KCTD7
KCTD9
KDELC1
KDELC2
KDELR1
KDELR2
KDELR3
KDR
KEAP1
KEL
KHDRBS1
KHDRBS3
KHK
KHSRP
KIAA0020
KIAA0040
KIAA0082
KIAA0090
KIAA0100
KIAA0101
KIAA0114
KIAA0125
KIAA0133
KIAA0141
KIAA0146
KIAA0152
KIAA0157
KIAA0174
KIAA0182
KIAA0195
KIAA0196
KIAA0226
KIAA0240
KIAA0241
KIAA0247
KIAA0258
KIAA0274
KIAA0280
KIAA0284
KIAA0310
KIAA0317
KIAA0319
KIAA0319L
KIAA0323
KIAA0329
KIAA0350
KIAA0355
KIAA0367
KIAA0368
KIAA0372
KIAA0391
KIAA0406
KIAA0408
KIAA0409
KIAA0423
KIAA0427
KIAA0430
KIAA0460
KIAA0467
KIAA0494
KIAA0513
KIAA0515
KIAA0528
KIAA0556
KIAA0562
KIAA0586
KIAA0649
KIAA0652
KIAA0664
KIAA0692
KIAA0748
KIAA0753
KIAA0776
KIAA0802
KIAA0831
KIAA0841
KIAA0859
KIAA0892
KIAA0907
KIAA0913
KIAA0922
KIAA0953
KIAA0974
KIAA1009
KIAA1012
KIAA1033
KIAA1086
KIAA1107
KIAA1109
KIAA1128
KIAA1143
KIAA1147
KIAA1161
KIAA1166
KIAA1191
KIAA1199
KIAA1212
KIAA1217
KIAA1219
KIAA1244
KIAA1245
KIAA1257
KIAA1267
KIAA1274
KIAA1279
KIAA1305
KIAA1324
KIAA1324L
KIAA1328
KIAA1333
KIAA1344
KIAA1370
KIAA1377
KIAA1383
KIAA1407
KIAA1411
KIAA1429
KIAA1430
KIAA1432
KIAA1462
KIAA1467
KIAA1468
KIAA1509
KIAA1522
KIAA1524
KIAA1539
KIAA1543
KIAA1546
KIAA1553
KIAA1586
KIAA1598
KIAA1600
KIAA1602
KIAA1609
KIAA1618
KIAA1622
KIAA1632
KIAA1641
KIAA1683
KIAA1704
KIAA1712
KIAA1715
KIAA1731
KIAA1737
KIAA1754
KIAA1772
KIAA1794
KIAA1797
KIAA1815
KIAA1822
KIAA1822L
KIAA1826
KIAA1840
KIAA1841
KIAA1875
KIAA1881
KIAA1913
KIAA1919
KIAA1946
KIAA1949
KIAA1958
KIAA1967
KIAA1984
KIAA2013
KIAA2018
KIAA2026
KIF11
KIF12
KIF13A
KIF13B
KIF14
KIF15
KIF17
KIF18A
KIF1A
KIF1B
KIF1C
KIF20A
KIF21A
KIF21B
KIF22
KIF23
KIF25
KIF26A
KIF26B
KIF27
KIF2A
KIF2C
KIF3A
KIF3B
KIF3C
KIF4A
KIF5A
KIF5B
KIF5C
KIF7
KIF9
KIFAP3
KIFC1
KIFC2
KIFC3
KIN
KIR2DL1
KIR2DL2
KIR2DL3
KIR2DL4
KIR2DL5A
KIR2DS1
KIR2DS2
KIR2DS4
KIR2DS5
KIR3DL1
KIR3DL2
KIR3DL3
KIR3DS1
KIRREL
KIRREL2
KIRREL3
KISS1
KISS1R
KIT
KITLG
KL
KLC1
KLC2
KLC3
KLC4
KLF1
KLF10
KLF11
KLF12
KLF13
KLF15
KLF16
KLF2
KLF3
KLF4
KLF5
KLF6
KLF7
KLF8
KLF9
KLHDC1
KLHDC2
KLHDC3
KLHDC4
KLHDC5
KLHDC6
KLHDC7A
KLHDC8A
KLHDC8B
KLHL11
KLHL12
KLHL13
KLHL14
KLHL15
KLHL17
KLHL18
KLHL2
KLHL20
KLHL21
KLHL22
KLHL23
KLHL24
KLHL26
KLHL28
KLHL29
KLHL3
KLHL30
KLHL4
KLHL5
KLHL6
KLHL7
KLHL8
KLHL9
KLK1
KLK10
KLK11
KLK5
KLK6
KLK7
KLK8
KLRA1
KLRC1
KLRC2
KLRC3
KLRC4
KLRF1
KLRG1
KLRG2
KLRK1
KMO
KNDC1
KNTC1
KPNA1
KPNA2
KPNA3
KPNA4
KPNA5
KPNA6
KPNB1
KPTN
KRAS
KRBA1
KRBA2
KRCC1
KREMEN1
KREMEN2
KRIT1
KRR1
KRT10
KRT12
KRT121P
KRT13
KRT14
KRT15
KRT16
KRT17
KRT18
KRT18P1
KRT18P11
KRT18P16
KRT18P17
KRT18P18
KRT18P19
KRT18P20
KRT18P21
KRT18P22
KRT18P24
KRT18P25
KRT18P27
KRT18P28
KRT18P29
KRT18P3
KRT18P30
KRT18P32
KRT18P35
KRT18P36
KRT18P37
KRT18P40
KRT18P41
KRT18P42
KRT18P44
KRT18P45
KRT18P47
KRT19
KRT19P1
KRT19P2
KRT20
KRT222P
KRT223P
KRT23
KRT27
KRT33A
KRT33B
KRT34
KRT37
KRT38
KRT39
KRT4
KRT40
KRT5
KRT6A
KRT6B
KRT6C
KRT7
KRT72
KRT75
KRT78
KRT8
KRT80
KRT81
KRT83
KRT86
KRT8P1
KRT8P10
KRT8P11
KRT8P12
KRT8P13
KRT8P14
KRT8P17
KRT8P18
KRT8P19
KRT8P20
KRT8P22
KRT8P23
KRT8P25
KRT8P26
KRT8P30
KRT8P7
KRT8P8
KRT8P9
KRTAP1-5
KRTAP10-1
KRTAP10-10
KRTAP10-11
KRTAP10-2
KRTAP10-6
KRTAP12-4
KRTAP13P1
KRTAP19-1
KRTAP19-2
KRTAP19-4
KRTAP19-5
KRTAP19P4
KRTAP2-1
KRTAP2-4
KRTAP20-1
KRTAP20-2
KRTAP22-1
KRTAP3-1
KRTAP4-10
KRTAP4-14
KRTAP4-4
KRTAP4-7
KRTAP5-1
KRTAP5-10
KRTAP5-3
KRTAP5-7
KRTAP6-2
KRTAP9-9
KRTCAP2
KRTCAP3
KSR1
KTELC1
KTI12
KTN1
KY
KYNU
L1CAM
L2HGDH
L3MBTL
L3MBTL2
L3MBTL3
L3MBTL4
LACE1
LACTB
LACTB2
LAD1
LAG3
LAGE3
LAIR1
LAIR2
LAMA1
LAMA3
LAMA4
LAMA5
LAMB1
LAMB2
LAMB3
LAMC1
LAMC2
LAMC3
LAMP1
LAMP2
LAMP3
LANCL1
LANCL2
LANCL3
LAP3
LAPTM4A
LAPTM4B
LAPTM5
LARGE
LARP1
LARP2
LARP4
LARP5
LARP6
LARP7
LARS
LARS2
LAS1L
LASP1
LASS1
LASS2
LASS4
LASS5
LASS6
LAT
LAT2
LATS1
LATS2
LAX1
LAYN
LBH
LBP
LBR
LBXCOR1
LCAT
LCE1C
LCE1E
LCE2A
LCE3B
LCK
LCMT1
LCMT2
LCN1
LCN10
LCN2
LCOR
LCORL
LCP1
LCP2
LCT
LCTL
LDB1
LDB2
LDB3
LDHA
LDHAL1
LDHAL4
LDHAL6B
LDHB
LDHBP
LDHC
LDHD
LDLR
LDLRAD3
LDLRAP1
LDOC1
LDOC1L
LEF1
LEFTY1
LEFTY2
LEMD1
LEMD2
LEMD3
LENG1
LENG4
LENG8
LENG9
LEO1
LEPR
LEPRE1
LEPREL1
LEPREL2
LEPROT
LEPROTL1
LETM1
LETMD1
LFNG
LGALS1
LGALS12
LGALS13
LGALS14
LGALS2
LGALS3
LGALS3BP
LGALS4
LGALS7
LGALS8
LGALS9
LGI2
LGI3
LGI4
LGMN
LGMN2P
LGR4
LGR5
LGR6
LGTN
LHB
LHFP
LHFPL2
LHFPL3
LHFPL4
LHX1
LHX2
LHX3
LHX5
LHX6
LHX8
LHX9
LIAS
LIF
LIFR
LIG1
LIG3
LIG4
LILRA1
LILRA2
LILRB3
LIMA1
LIMD1
LIMD2
LIME1
LIMK1
LIMK2
LIMS1
LIMS2
LIMS3
LIN28
LIN28B
LIN52
LIN54
LIN7A
LIN7B
LIN7C
LIN9
LINGO1
LINGO2
LINS1
LIPC
LIPE
LIPG
LIPH
LIPI
LIPT1
LITAF
LIX1
LIX1L
LLGL1
LLGL2
LMAN1
LMAN2
LMAN2L
LMBR1
LMBR1L
LMBRD1
LMBRD2
LMCD1
LMLN
LMNA
LMNB1
LMNB2
LMO2
LMO3
LMO4
LMO6
LMO7
LMOD1
LMTK2
LMTK3
LNPEP
LNX1
LNX2
LOH11CR2A
LOH12CR1
LOH12CR2
LOH3CR2A
LONP1
LONP2
LONRF1
LONRF2
LONRF3
LOX
LOXL1
LOXL2
LOXL3
LOXL4
LPAL2
LPGAT1
LPHN1
LPHN2
LPHN3
LPIN1
LPIN2
LPIN3
LPL
LPP
LPXN
LRAT
LRBA
LRCH1
LRCH2
LRCH3
LRCH4
LRDD
LRFN1
LRFN3
LRFN4
LRG1
LRGUK
LRIG1
LRIG2
LRIG3
LRMP
LRP1
LRP10
LRP11
LRP12
LRP1B
LRP2
LRP2BP
LRP3
LRP4
LRP5
LRP5L
LRP6
LRP8
LRPAP1
LRPPRC
LRRC1
LRRC14
LRRC15
LRRC16
LRRC17
LRRC2
LRRC20
LRRC23
LRRC28
LRRC3
LRRC30
LRRC31
LRRC32
LRRC33
LRRC34
LRRC36
LRRC37A
LRRC37A2
LRRC37A3
LRRC37B
LRRC38
LRRC39
LRRC40
LRRC41
LRRC42
LRRC44
LRRC45
LRRC46
LRRC47
LRRC49
LRRC4B
LRRC51
LRRC56
LRRC57
LRRC58
LRRC59
LRRC6
LRRC61
LRRC62
LRRC7
LRRC8A
LRRC8B
LRRC8C
LRRC8D
LRRC8E
LRRCC1
LRRFIP1
LRRFIP2
LRRIQ1
LRRIQ2
LRRK1
LRRK2
LRRN1
LRRN2
LRRN3
LRRTM1
LRRTM2
LRRTM3
LRSAM1
LSAMP
LSG1
LSM1
LSM10
LSM11
LSM12
LSM14A
LSM14B
LSM2
LSM3
LSM4
LSM5
LSM6
LSM7
LSM8
LSMD1
LSP1
LSR
LSS
LST1
LTA4H
LTB
LTB4DH
LTB4R
LTBP1
LTBP2
LTBP3
LTBP4
LTBR
LTC4S
LTF
LTK
LTV1
LUC7L
LUC7L2
LUM
LUZP1
LUZP2
LUZP4
LUZPP1
LXN
LY6D
LY6E
LY6G5B
LY6G5C
LY6G6D
LY6K
LY75
LY86
LY96
LYCAT
LYL1
LYN
LYNX1
LYPD1
LYPD3
LYPD4
LYPD5
LYPD6
LYPLA1
LYPLA2
LYPLA2P1
LYPLA3
LYPLAL1
LYRM1
LYRM2
LYRM4
LYRM5
LYRM7
LYSMD1
LYSMD2
LYSMD3
LYSMD4
LYST
LYZ
LZIC
LZTFL1
LZTR1
LZTR2
LZTS1
LZTS2
M6PR
M6PRBP1
MAB21L1
MACF1
MAD2L1
MAD2L1BP
MAD2L2
MADD
MAEA
MAEL
MAF
MAF1
MAFB
MAFF
MAFG
MAFK
MAGEA1
MAGEA10
MAGEA12
MAGEA2
MAGEA2B
MAGEA3
MAGEA4
MAGEA5
MAGEA6
MAGEA8
MAGEA9
MAGEB1
MAGEB2
MAGEB6
MAGEC1
MAGEC2
MAGED1
MAGED2
MAGED4
MAGEE1
MAGEF1
MAGEH1
MAGEL2
MAGI1
MAGI2
MAGI3
MAGOH
MAK
MAK10
MAL
MAL2
MALAT1
MALL
MALT1
MAMDC2
MAMDC4
MAML1
MAML2
MAML3
MAN1A1
MAN1A2
MAN1B1
MAN1C1
MAN2A1
MAN2A2
MAN2B1
MAN2B2
MAN2C1
MANBA
MANBAL
MANEA
MANEAL
MANSC1
MAOA
MAOB
MAP1A
MAP1B
MAP1LC3A
MAP1LC3B
MAP1LC3C
MAP1S
MAP2
MAP2K1
MAP2K1IP1
MAP2K1P1
MAP2K2
MAP2K3
MAP2K4
MAP2K5
MAP2K6
MAP2K7
MAP3K1
MAP3K10
MAP3K11
MAP3K12
MAP3K13
MAP3K14
MAP3K15
MAP3K2
MAP3K3
MAP3K4
MAP3K5
MAP3K6
MAP3K7
MAP3K7IP2
MAP3K7IP3
MAP3K8
MAP3K9
MAP4
MAP4K1
MAP4K2
MAP4K3
MAP4K4
MAP4K5
MAP6D1
MAP7
MAP7D1
MAP7D2
MAP7D3
MAP9
MAPK1
MAPK10
MAPK11
MAPK12
MAPK13
MAPK14
MAPK15
MAPK3
MAPK4
MAPK6
MAPK6PS1
MAPK6PS4
MAPK6PS6
MAPK7
MAPK8
MAPK8IP1
MAPK8IP2
MAPK8IP3
MAPK9
MAPKAPK2
MAPKAPK3
MAPKAPK5
MAPKBP1
MAPRE1
MAPRE2
MAPT
MARCH1
MARCH2
MARCH3
MARCH4
MARCH5
MARCH6
MARCH7
MARCH8
MARCH9
MARCKS
MARCKSL1
MARK1
MARK2
MARK3
MARK4
MARS
MARS2
MARVELD1
MARVELD2
MARVELD3
MAST1
MAST2
MAST3
MAST4
MASTL
MAT1A
MAT2A
MAT2B
MATK
MATN2
MATN3
MATR3
MAX
MAZ
MB
MBD1
MBD2
MBD3
MBD4
MBD5
MBD6
MBIP
MBL1P1
MBL2
MBNL1
MBNL2
MBNL3
MBOAT1
MBOAT2
MBOAT5
MBP
MBTD1
MBTPS1
MBTPS2
MC1R
MCAM
MCART1
MCART2
MCART6
MCAT
MCC
MCCC1
MCCC2
MCCD1
MCEE
MCF2
MCF2L
MCFD2
MCL1
MCM10
MCM2
MCM3
MCM3AP
MCM3APAS
MCM4
MCM5
MCM6
MCM7
MCM8
MCM9
MCOLN1
MCOLN2
MCOLN3
MCPH1
MCRS1
MCTP1
MCTP2
MCTS1
MDC1
MDFI
MDFIC
MDGA1
MDGA2
MDH1
MDH1B
MDH2
MDK
MDM1
MDM2
MDM4
MDN1
MDRV
MDS1
ME1
ME2
ME3
MEA1
MECP2
MECR
MED10
MED11
MED12
MED12L
MED18
MED19
MED28
MED31
MED4
MED6
MED8
MED9
MEF2A
MEF2C
MEF2D
MEG3
MEGF10
MEGF6
MEGF8
MEGF9
MEIS1
MEIS2
MEIS3
MEIS3P1
MEIS3P2
MELK
MEMO1
MEN1
MEOX1
MEOX2
MERTK
MESDC1
MESDC2
MESP2
MEST
MET
METAP1
METAP2
METRN
METRNL
METT10D
METT11D1
METT5D1
METT5D2
METTL1
METTL2A
METTL2B
METTL3
METTL4
METTL5
METTL6
METTL7A
METTL7B
METTL8
METTL9
MFAP1
MFAP2
MFAP3
MFAP3L
MFAP4
MFAP5
MFGE8
MFHAS1
MFI2
MFN1
MFN2
MFNG
MFSD1
MFSD11
MFSD2
MFSD3
MFSD5
MFSD7
MFSD8
MFSD9
MGA
MGAM
MGAT1
MGAT2
MGAT4A
MGAT4B
MGAT5
MGAT5B
MGCR
MGEA5
MGLL
MGMT
MGP
MGRN1
MGST1
MGST2
MGST3
MIA
MIA2
MIA3
MIAT
MIB1
MIB2
MICA
MICAL1
MICAL2
MICAL3
MICALCL
MICALL1
MICALL2
MICB
MICG
MID1
MID1IP1
MID2
MIDN
MIER1
MIER2
MIER3
MIF
MIF4GD
MINA
MINK1
MINPP1
MIOX
MIPEP
MIPOL1
MIRH1
MIRN21
MIS12
MITD1
MITF
MIZF
MKI67
MKI67IP
MKKS
MKL1
MKL2
MKLN1
MKNK1
MKNK2
MKRN1
MKRN2
MKRN3
MKRNP1
MKRNP5
MKS1
MKX
MLANA
MLC1
MLF1
MLF1IP
MLF2
MLH1
MLH3
MLKL
MLL
MLL2
MLL3
MLL5
MLLT1
MLLT10
MLLT11
MLLT3
MLLT4
MLLT6
MLLT7
MLPH
MLSTD1
MLSTD2
MLX
MLXIP
MLXIPL
MLYCD
MLZE
MMAA
MMAB
MMACHC
MMD
MME
MMP1
MMP10
MMP11
MMP12
MMP13
MMP14
MMP15
MMP16
MMP17
MMP19
MMP2
MMP23B
MMP24
MMP28
MMP3
MMP7
MMP8
MMP9
MMRN1
MMRN2
MMS19L
MN1
MNAT1
MND1
MNDA
MNS1
MNT
MOAP1
MOBK1B
MOBKL1A
MOBKL2A
MOBKL2B
MOBKL2C
MOCOS
MOCS1
MOCS2
MOCS3
MOCS3P
MOG
MOGAT3
MON1A
MON1B
MON2
MORC1
MORC2
MORC3
MORC4
MORF4
MORF4L1
MORF4L2
MORN2
MOSC1
MOSC2
MOSPD1
MOSPD2
MOSPD3
MOV10
MOXD1
MPDU1
MPDZ
MPG
MPHOSPH1
MPHOSPH10
MPHOSPH6
MPHOSPH9
MPI
MPND
MPO
MPP1
MPP2
MPP3
MPP4
MPP5
MPP6
MPP7
MPPE1
MPPED2
MPST
MPV17
MPV17L
MPZ
MPZL1
MR1
MRAS
MRC1
MRC1L1
MRC2
MRE11A
MRE11B
MREG
MRFAP1
MRFAP1L1
MRGPRD
MRGPRF
MRGPRX3
MRGPRX4
MRM1
MRO
MRP63
MRP63P1
MRP63P6
MRPL1
MRPL10
MRPL11
MRPL11P2
MRPL12
MRPL13
MRPL14
MRPL15
MRPL15P1
MRPL16
MRPL17
MRPL18
MRPL19
MRPL2
MRPL20
MRPL21
MRPL22
MRPL23
MRPL24
MRPL27
MRPL28
MRPL2P1
MRPL3
MRPL30
MRPL32
MRPL33
MRPL34
MRPL35
MRPL36
MRPL36P1
MRPL37
MRPL38
MRPL39
MRPL4
MRPL40
MRPL41
MRPL42
MRPL42P1
MRPL42P5
MRPL43
MRPL44
MRPL45
MRPL46
MRPL47
MRPL48
MRPL49
MRPL50
MRPL51
MRPL52
MRPL53
MRPL54
MRPL55
MRPL9
MRPS10
MRPS11
MRPS12
MRPS14
MRPS15
MRPS16
MRPS17
MRPS17P7
MRPS18A
MRPS18B
MRPS18C
MRPS18CP2
MRPS18CP6
MRPS2
MRPS21
MRPS21P2
MRPS21P5
MRPS21P6
MRPS22
MRPS23
MRPS23P1
MRPS24
MRPS24P1
MRPS25
MRPS26
MRPS27
MRPS28
MRPS30
MRPS31
MRPS33
MRPS34
MRPS35
MRPS36
MRPS5
MRPS5P4
MRPS6
MRPS7
MRPS9
MRRF
MRS2L
MRTO4
MRVI1
MS4A1
MS4A3
MSC
MSGN1
MSH2
MSH3
MSH4
MSH5
MSH6
MSI1
MSI2
MSL2L1
MSL3L1
MSLN
MSMB
MSN
MSNL1
MSR1
MSRB2
MSRB3
MST1
MST1R
MSTO1
MSTP9
MSX1
MSX2
MSX2P
MT1A
MT1B
MT1DP
MT1E
MT1F
MT1G
MT1H
MT1JP
MT1L
MT1M
MT1P2
MT1P3
MT1X
MT2A
MT2P1
MTA1
MTA2
MTA3
MTAC2D1
MTAP
MTBP
MTCH1
MTCH2
MTCP1
MTDH
MTERF
MTERFD1
MTERFD2
MTERFD3
MTF1
MTF2
MTFMT
MTFR1
MTG1
MTHFD1
MTHFD1L
MTHFD2
MTHFD2L
MTHFR
MTHFS
MTHFSD
MTIF2
MTIF3
MTL5
MTM1
MTMR1
MTMR10
MTMR11
MTMR12
MTMR14
MTMR15
MTMR2
MTMR3
MTMR4
MTMR6
MTMR7
MTMR8
MTMR9
MTNR1A
MTO1
MTPN
MTR
MTRF1
MTRF1L
MTRR
MTSS1
MTTP
MTUS1
MTX1
MTX1P
MTX2
MTX3
MUC1
MUC12
MUC13
MUC15
MUC16
MUC17
MUC19
MUC2
MUC20
MUC3A
MUC4
MUC5AC
MUC5B
MUM1
MUM1L1
MUPCDH
MUS81
MUSTN1
MUT
MUTED
MUTYH
MVD
MVK
MVP
MX1
MX2
MXD1
MXD3
MXD4
MXI1
MXRA5
MXRA7
MXRA8
MYADM
MYB
MYBBP1A
MYBL1
MYBL2
MYBPC2
MYBPC3
MYBPH
MYC
MYCBP
MYCBP2
MYCBPAP
MYCL1
MYCN
MYCT1
MYD88
MYEF2
MYEOV
MYEOV2
MYH10
MYH14
MYH15
MYH9
MYL2
MYL3
MYL4
MYL5
MYL6
MYL6B
MYL6P
MYL7
MYL9
MYLIP
MYLK
MYLK2
MYNN
MYO10
MYO15B
MYO18A
MYO1A
MYO1B
MYO1C
MYO1D
MYO1E
MYO1F
MYO1G
MYO3A
MYO3B
MYO5A
MYO5B
MYO5C
MYO6
MYO7A
MYO7B
MYO9A
MYO9B
MYOCD
MYOHD1
MYOM3
MYOZ2
MYOZ3
MYPN
MYSM1
MYST1
MYST2
MYST3
MYST4
MYT1
MZF1
N6AMT1
N6AMT2
NAALAD2
NAALADL2
NAB1
NAB2
NACA
NACAD
NADK
NADSYN1
NAGA
NAGK
NAGLU
NAGPA
NAGS
NAIP
NANOGP8
NANOS1
NANOS3
NANP
NANS
NAP1L1
NAP1L2
NAP1L3
NAP1L4
NAP1L5
NAPA
NAPB
NAPG
NAPRT1
NAPSA
NARF
NARFL
NARG1
NARG1L
NARG2
NARS
NARS2
NARSP
NASP
NASPP1
NAT1
NAT10
NAT11
NAT12
NAT13
NAT14
NAT5
NAT6
NAT8
NAT8L
NAT9
NAV1
NAV2
NAV3
NBEA
NBEAL1
NBEAL2
NBL1
NBN
NBPF1
NBPF10
NBPF11
NBPF14
NBPF15
NBPF17P
NBPF2P
NBPF3
NBPF4
NBPF5
NBPF6
NBPF8
NBPF9
NBR1
NBR2
NCALD
NCAM1
NCAM2
NCAPD2
NCAPD3
NCAPG
NCAPG2
NCAPH
NCAPH2
NCBP1
NCBP2
NCDN
NCF1
NCF2
NCF4
NCK1
NCK2
NCKAP1
NCKAP1L
NCKIPSD
NCL
NCLN
NCOA1
NCOA2
NCOA3
NCOA4
NCOA5
NCOA6
NCOA7
NCOR1
NCOR2
NCR1
NCSTN
NDC80
NDE1
NDEL1
NDFIP1
NDFIP2
NDN
NDNL2
NDOR1
NDP
NDRG1
NDRG2
NDRG3
NDRG4
NDST1
NDST2
NDST3
NDST4
NDUFA1
NDUFA10
NDUFA11
NDUFA12
NDUFA13
NDUFA2
NDUFA3
NDUFA4
NDUFA4L2
NDUFA4P1
NDUFA5
NDUFA6
NDUFA7
NDUFA8
NDUFA9
NDUFA9P1
NDUFAB1
NDUFAF1
NDUFB1
NDUFB10
NDUFB11
NDUFB2
NDUFB3
NDUFB3P3
NDUFB3P5
NDUFB4
NDUFB5
NDUFB7
NDUFB8
NDUFB9
NDUFC1
NDUFC2
NDUFS1
NDUFS2
NDUFS3
NDUFS4
NDUFS5
NDUFS6
NDUFS7
NDUFS8
NDUFV1
NDUFV2
NDUFV3
NEB
NEBL
NECAP1
NECAP2
NEDD1
NEDD4
NEDD4L
NEDD8
NEDD9
NEFH
NEFL
NEFM
NEGR1
NEIL1
NEIL2
NEIL3
NEK1
NEK10
NEK2
NEK2P
NEK3
NEK4
NEK6
NEK7
NEK8
NEK9
NELF
NELL2
NENF
NEO1
NES
NET1
NETO1
NETO2
NEU1
NEU3
NEURL
NEURL2
NEXN
NF1
NF2
NFAM1
NFASC
NFAT5
NFATC1
NFATC2
NFATC2IP
NFATC3
NFATC4
NFE2
NFE2L1
NFE2L2
NFE2L3
NFIA
NFIB
NFIC
NFIL3
NFIX
NFKB1
NFKB2
NFKBIA
NFKBIB
NFKBIE
NFKBIL1
NFKBIL2
NFKBIZ
NFRKB
NFS1
NFU1
NFX1
NFXL1
NFYA
NFYB
NFYC
NGB
NGDN
NGEF
NGFB
NGFR
NGFRAP1
NGFRAP1L1
NGLY1
NGRN
NHEJ1
NHLRC1
NHLRC2
NHP2L1
NHS
NHSL1
NICN1
NID1
NID2
NIF3L1
NIN
NINJ1
NINJ2
NIP7
NIPA1
NIPA2
NIPBL
NIPSNAP1
NIPSNAP3A
NIPSNAP3B
NISCH
NIT1
NIT2
NKD1
NKD2
NKG7
NKIRAS1
NKIRAS2
NKPD1
NKRF
NKTR
NKX2-2
NKX2-5
NKX2-6
NKX3-1
NLE1
NLGN1
NLGN2
NLGN3
NLGN4X
NLGN4Y
NLK
NLN
NLRC3
NLRC5
NLRP1
NLRP10
NLRP11
NLRP14
NLRP2
NLRP3
NLRP3P
NLRP5
NLRP6
NLRP7
NLRX1
NMB
NMD3
NME1
NME2
NME2P1
NME3
NME4
NME5
NME6
NME7
NMI
NMNAT1
NMNAT2
NMNAT3
NMRAL1
NMT1
NMT2
NMU
NMUR2
NNAT
NNMT
NNT
NOB1
NOC2L
NOC3L
NOC4L
NOD1
NOD2
NOG
NOL1
NOL10
NOL11
NOL12
NOL14
NOL3
NOL5A
NOL6
NOL7
NOL8
NOL9
NOLA1
NOLA2
NOLA3
NOLC1
NOM1
NOMO1
NOMO2
NOMO3
NONO
NOS1
NOS1AP
NOS2A
NOS3
NOSIP
NOSTRIN
NOTCH1
NOTCH2
NOTCH2NL
NOTCH3
NOTCH4
NOTO
NOTUM
NOV
NOVA1
NOX1
NOX4
NOX5
NOXA1
NOXO1
NP
NPAL1
NPAL2
NPAL3
NPAS1
NPAS2
NPAS3
NPAT
NPB
NPC1
NPC1L1
NPC2
NPCDR1
NPDC1
NPEPL1
NPEPPS
NPFF
NPFFR2
NPHP1
NPHP3
NPHP4
NPIP
NPL
NPLOC4
NPM1
NPM1P1
NPM1P17
NPM1P3
NPM1P5
NPM1P6
NPM1P9
NPM2
NPM3
NPNT
NPPA
NPPB
NPPC
NPR1
NPR2
NPR3
NPSR1
NPTN
NPTX1
NPTX2
NPTXR
NPW
NPY1R
NPY5R
NPY6R
NQO1
NQO2
NR0B1
NR1D1
NR1D2
NR1H2
NR1H3
NR1H4
NR2C1
NR2C2
NR2E1
NR2E3
NR2F1
NR2F2
NR2F6
NR3C1
NR4A1
NR4A2
NR4A3
NR5A2
NR6A1
NRAS
NRBF2
NRBP1
NRBP2
NRCAM
NRD1
NRG1
NRG2
NRG3
NRG4
NRGN
NRIP1
NRIP3
NRK
NRL
NRM
NRN1
NRP1
NRP2
NRSN2
NRTN
NSBP1
NSD1
NSDHL
NSF
NSFL1C
NSL1
NSMAF
NSMCE1
NSMCE2
NSMCE4A
NSUN2
NSUN3
NSUN4
NSUN5
NSUN5B
NSUN5C
NSUN6
NSUN7
NT5C
NT5C1A
NT5C2
NT5C3
NT5C3L
NT5C3P1
NT5DC1
NT5DC2
NT5DC3
NT5E
NT5M
NTAN1
NTF3
NTF5
NTF6G
NTHL1
NTN1
NTN4
NTNG1
NTNG2
NTRK1
NTRK3
NTS
NTSR1
NUAK1
NUAK2
NUB1
NUBP1
NUBP2
NUBPL
NUCB1
NUCB2
NUCKS1
NUDC
NUDCD1
NUDCD2
NUDCD3
NUDCP1
NUDCP2
NUDT1
NUDT10
NUDT11
NUDT12
NUDT13
NUDT14
NUDT15
NUDT16
NUDT16L1
NUDT16P
NUDT17
NUDT2
NUDT21
NUDT22
NUDT3
NUDT4
NUDT4P1
NUDT5
NUDT6
NUDT8
NUDT9
NUDT9P1
NUF2
NUFIP1
NUFIP1P
NUFIP2
NUMA1
NUMB
NUMBL
NUP107
NUP133
NUP153
NUP155
NUP160
NUP188
NUP205
NUP210
NUP214
NUP35
NUP37
NUP43
NUP50
NUP50P1
NUP50P2
NUP54
NUP62
NUP62CL
NUP85
NUP88
NUP93
NUP98
NUPL1
NUPL2
NUS1
NUSAP1
NUTF2
NVL
NWD1
NXF1
NXF2
NXF3
NXF5
NXN
NXPH3
NXPH4
NXT1
NXT2
OAF
OAS1
OAS2
OAS3
OASL
OAT
OAZ1
OAZ2
OAZ3
OBFC1
OBFC2A
OBFC2B
OBSCN
OBSL1
OCA2
OCEL1
OCIAD1
OCIAD2
OCLM
OCLN
OCRL
ODAM
ODC1
ODF1
ODF2
ODF2L
ODF3L1
ODZ1
ODZ2
ODZ3
ODZ4
OFD1
OFDYP3
OGDH
OGDHL
OGFOD1
OGFOD2
OGFR
OGFRL1
OGG1
OGN
OGT
OIP5
OIT3
OLFM1
OLFM2
OLFML1
OLFML2A
OLFML2B
OLFML3
OLIG1
OLIG2
OLR1
OMA1
OMG
OMP
ONECUT2
ONECUT3
OPA1
OPA3
OPHN1
OPHN1P1
OPLAH
OPN1LW
OPN1SW
OPN3
OPRD1
OPRS1
OPTN
OR10A4
OR10A7
OR10AF1P
OR10AG1
OR10D3P
OR10D4P
OR10G9
OR10J6P
OR10X1
OR10Y1P
OR11H12
OR11I1P
OR11J2P
OR11N1P
OR13C4
OR13Z1P
OR1AA1P
OR1B1
OR1I1
OR1K1
OR1M1
OR1N1
OR1R1P
OR2A20P
OR2A4
OR2A7
OR2A9P
OR2AF1P
OR2AG1
OR2AG2
OR2AO1P
OR2AP1
OR2B11
OR2B4P
OR2B6
OR2BH1P
OR2C3
OR2E1P
OR2G3
OR2I1P
OR2K2
OR2L1P
OR2L2
OR2L3
OR2L6P
OR2S1P
OR2T2
OR2T33
OR2T34
OR2T6
OR2T7
OR2T8
OR2V1
OR2W3
OR2W6P
OR4A14P
OR4A50P
OR4A8P
OR4C16
OR4C5
OR4D10
OR4D6
OR4E2
OR4F13P
OR4F14P
OR4F15
OR4F16
OR4F1P
OR4F21
OR4F28P
OR4F29
OR4F3
OR4F4
OR4F7P
OR4F8P
OR4G11P
OR4G2P
OR4L1
OR4M1
OR4N2
OR4Q1P
OR4Q3
OR4R2P
OR4U1P
OR51A10P
OR51A4
OR51B2
OR51B3P
OR51B4
OR51B5
OR51B6
OR51B8P
OR51E1
OR51H1P
OR51I1
OR51K1P
OR52B4
OR52E2
OR52E6
OR52I1
OR52I2
OR52J2P
OR52J3
OR52L2P
OR52N1
OR52N2
OR52P2P
OR52Q1P
OR56A1
OR56B2P
OR5AH1P
OR5AM1P
OR5AP1P
OR5AY1
OR5B21
OR5BD1P
OR5BE1P
OR5BL1P
OR5BQ1P
OR5BR1P
OR5C1
OR5D3P
OR5H2
OR5H4P
OR5H5P
OR5H8P
OR5K2
OR5M14P
OR5M3
OR5M8
OR5P1P
OR5P2
OR5P3
OR5R1
OR5T3
OR5U1
OR5W1P
OR6B1
OR6C6
OR6C65
OR6C72P
OR6C73P
OR6L1P
OR6M3P
OR6N2
OR6T1
OR7A5
OR7D1P
OR7D2
OR7E108P
OR7E109P
OR7E115P
OR7E117P
OR7E126P
OR7E12P
OR7E136P
OR7E13P
OR7E14P
OR7E158P
OR7E159P
OR7E160P
OR7E16P
OR7E18P
OR7E19P
OR7E21P
OR7E22P
OR7E31P
OR7E35P
OR7E37P
OR7E38P
OR7E43P
OR7E46P
OR7E47P
OR7E53P
OR7E59P
OR7E62P
OR7E66P
OR7E7P
OR7E87P
OR7E91P
OR7G1
OR7G15P
OR7H1P
OR7L1P
OR7M1P
OR8A1
OR8A2P
OR8B12
OR8B2
OR8B3
OR8B7P
OR8C1P
OR8F1P
OR8G1
OR8G2
OR8G3P
OR8G5
OR8G7P
OR8K1
OR8K2P
OR8L1P
OR8Q1P
OR9A2
OR9G3P
OR9L1P
OR9N1P
ORAOV1
ORC1L
ORC2L
ORC3L
ORC4L
ORC5L
ORC6L
ORM1
ORMDL1
ORMDL2
ORMDL3
OSBP
OSBP2
OSBPL10
OSBPL11
OSBPL1A
OSBPL2
OSBPL3
OSBPL5
OSBPL6
OSBPL7
OSBPL8
OSBPL9
OSGEP
OSGEPL1
OSGIN1
OSGIN2
OSM
OSMR
OSR1
OSR2
OSTF1
OSTF1P
OSTM1
OTOF
OTOP2
OTOR
OTUB1
OTUB2
OTUD1
OTUD3
OTUD4
OTUD5
OTUD6A
OTUD6B
OTUD7B
OTX1
OVCH2
OVGP1
OVOL1
OVOL2
OXA1L
OXCT1
OXCT2
OXER1
OXGR1
OXNAD1
OXR1
OXSM
OXSR1
OXTR
P2RX1
P2RX4
P2RX5
P2RX7
P2RXL1
P2RY1
P2RY11
P2RY12
P2RY14
P2RY2
P2RY5
P2RY6
P2RY8
P4HA1
P4HA2
P4HA3
P4HB
PA2G4
PA2G4P2
PA2G4P4
PA2G4P5
PABPC1
PABPC3
PABPC4
PABPC5
PABPN1
PACS1
PACS2
PACSIN1
PACSIN2
PACSIN3
PADI1
PADI2
PADI3
PAEP
PAF1
PAFAH1B1
PAFAH1B2
PAFAH1B3
PAFAH1P1
PAFAH1P2
PAFAH2
PAG1
PAGE1
PAGE2
PAGE2B
PAGE3
PAGE5
PAICS
PAIP1
PAIP2
PAIP2B
PAK1
PAK1IP1
PAK2
PAK3
PAK4
PAK6
PALB2
PALLD
PALM
PALMD
PAM
PAMCI
PAN3
PANK1
PANK2
PANK3
PANK4
PANX1
PANX2
PAOX
PAPD1
PAPD4
PAPD5
PAPLN
PAPOLA
PAPOLB
PAPOLG
PAPPA
PAPSS1
PAPSS2
PAQR3
PAQR4
PAQR5
PAQR6
PAQR7
PAQR8
PAQR9
PARD3
PARD3B
PARD6A
PARD6B
PARG
PARK7
PARL
PARN
PARP1
PARP10
PARP11
PARP12
PARP14
PARP15
PARP16
PARP1P1
PARP1P2
PARP2
PARP3
PARP4
PARP4P
PARP6
PARP8
PARP9
PARS2
PARVA
PARVB
PARVG
PASD1
PASK
PATZ1
PAWR
PAX1
PAX2
PAX3
PAX6
PAX8
PAX9
PAXIP1
PBEF1
PBK
PBLD
PBRM1
PBX1
PBX2
PBX2P1
PBX3
PBX4
PBXIP1
PCAF
PCBD1
PCBD2
PCBP1
PCBP2
PCBP3
PCBP4
PCCA
PCCB
PCDH1
PCDH10
PCDH11X
PCDH17
PCDH18
PCDH19
PCDH20
PCDH21
PCDH7
PCDH9
PCDHA1
PCDHA10
PCDHA11
PCDHA12
PCDHA13
PCDHA14
PCDHA3
PCDHA5
PCDHA6
PCDHA7
PCDHA8
PCDHA9
PCDHA@
PCDHAC1
PCDHAC2
PCDHB10
PCDHB11
PCDHB12
PCDHB13
PCDHB14
PCDHB15
PCDHB16
PCDHB17
PCDHB18
PCDHB19P
PCDHB2
PCDHB3
PCDHB4
PCDHB5
PCDHB6
PCDHB7
PCDHB8
PCDHB9
PCDHGA1
PCDHGA10
PCDHGA11
PCDHGA12
PCDHGA2
PCDHGA3
PCDHGA6
PCDHGA7
PCDHGA8
PCDHGA9
PCDHGB1
PCDHGB2
PCDHGB3
PCDHGB5
PCDHGB6
PCDHGB7
PCDHGB8P
PCDHGC3
PCDHGC4
PCDHGC5
PCF11
PCGF1
PCGF2
PCGF3
PCGF5
PCGF6
PCID1
PCID2
PCK1
PCK2
PCLO
PCM1
PCMT1
PCMTD1
PCMTD2
PCNA
PCNP
PCNT
PCNX
PCNXL2
PCNXL3
PCOLCE
PCOLCE2
PCP4
PCP4L1
PCQAP
PCSK1
PCSK1N
PCSK2
PCSK5
PCSK6
PCSK7
PCSK9
PCTK1
PCTK2
PCTK3
PCTP
PCYOX1
PCYOX1L
PCYT1A
PCYT1B
PCYT2
PDAP1
PDCD10
PDCD11
PDCD1LG2
PDCD2
PDCD2L
PDCD4
PDCD5
PDCD6
PDCD6IP
PDCD7
PDCL
PDCL2
PDCL3
PDDC1
PDE10A
PDE11A
PDE1A
PDE1B
PDE1C
PDE2A
PDE3A
PDE3B
PDE4A
PDE4B
PDE4C
PDE4D
PDE4DIP
PDE5A
PDE6B
PDE6C
PDE6D
PDE7A
PDE7B
PDE8A
PDE8B
PDE9A
PDF
PDGFA
PDGFB
PDGFC
PDGFD
PDGFRA
PDGFRB
PDGFRL
PDHA1
PDHB
PDHX
PDIA2
PDIA3
PDIA3P
PDIA4
PDIA5
PDIA6
PDIK1L
PDK1
PDK2
PDK3
PDK4
PDLIM1
PDLIM1P
PDLIM2
PDLIM3
PDLIM4
PDLIM5
PDLIM7
PDPK1
PDPN
PDRG1
PDSS1
PDX1
PDXDC1
PDXDC2
PDXK
PDXP
PDZD2
PDZD3
PDZD4
PDZD8
PDZK1
PDZK1IP1
PDZRN3
PEA15
PEBP1
PECAM1
PECI
PECR
PEF1
PEG10
PEG3
PELI1
PELI2
PELI3
PELO
PELP1
PEO1
PEPD
PER1
PER2
PER3
PERLD1
PERP
PERQ1
PES1
PET112L
PEX1
PEX10
PEX11A
PEX11B
PEX12
PEX13
PEX14
PEX16
PEX19
PEX26
PEX3
PEX5
PEX5L
PEX6
PEX7
PF4
PF4V1
PFAS
PFDN1
PFDN2
PFDN4
PFDN5
PFDN6
PFKFB2
PFKFB3
PFKFB4
PFKL
PFKM
PFKP
PFN1
PFN2
PFN3
PFN4
PFTK1
PGAM1
PGAM2
PGAM4
PGAM5
PGBD1
PGBD2
PGBD3
PGBD3P2
PGBD4
PGBD5
PGC
PGD
PGF
PGGT1B
PGK1
PGK1P2
PGLS
PGM1
PGM2
PGM2L1
PGM3
PGM5
PGM5P1
PGM5P2
PGPEP1
PGR
PGRMC1
PGRMC2
PGS1
PHACTR1
PHACTR2
PHACTR4
PHB
PHB2
PHBP1
PHC1
PHC2
PHC3
PHCA
PHEX
PHF1
PHF10
PHF11
PHF12
PHF13
PHF14
PHF15
PHF16
PHF17
PHF19
PHF20
PHF20L1
PHF21A
PHF21B
PHF23
PHF3
PHF5A
PHF6
PHF7
PHF8
PHGDH
PHIP
PHKA1
PHKA2
PHKB
PHKBP1
PHKG2
PHLDA1
PHLDA2
PHLDA3
PHLDB1
PHLDB2
PHLPP
PHLPPL
PHOSPHO1
PHOSPHO2
PHOX2A
PHPT1
PHTF1
PHTF2
PHYH
PHYHD1
PHYHIP
PHYHIPL
PI15
PI16
PI3
PI4K2B
PIAS1
PIAS2
PIAS3
PIAS4
PIB5PA
PICALM
PICK1
PIF1
PIGA
PIGAP1
PIGB
PIGC
PIGF
PIGG
PIGH
PIGK
PIGL
PIGM
PIGN
PIGO
PIGP
PIGQ
PIGS
PIGT
PIGU
PIGV
PIGW
PIGX
PIGY
PIGZ
PIH1D1
PIH1D2
PIK3AP1
PIK3C2A
PIK3C2B
PIK3C3
PIK3CA
PIK3CB
PIK3CD
PIK3CG
PIK3IP1
PIK3R1
PIK3R2
PIK3R3
PIK3R4
PIK3R5
PIK4CA
PIK4CB
PILRB
PIM1
PIM2
PIM3
PIN1
PIN1L
PIN4
PINK1
PIP
PIP5K1A
PIP5K1B
PIP5K1C
PIP5K2A
PIP5K2B
PIP5K2C
PIP5K3
PIP5KL1
PIPOX
PIR
PISD
PITPNA
PITPNB
PITPNC1
PITPNM1
PITPNM2
PITPNM3
PITRM1
PITX1
PITX2
PIWIL1
PIWIL4
PJA1
PJA2
PKD1
PKD1L1
PKD1P1
PKD1P2
PKD1P3
PKD1P4
PKD1P5
PKD1P6
PKD2
PKHD1
PKIA
PKIB
PKLR
PKM2
PKMYT1
PKN1
PKN2
PKN3
PKNOX1
PKNOX2
PKP1
PKP2
PKP2P1
PKP3
PKP4
PLA1A
PLA2G10
PLA2G12A
PLA2G2A
PLA2G2F
PLA2G3
PLA2G4A
PLA2G4B
PLA2G4C
PLA2G4D
PLA2G4F
PLA2G6
PLA2G7
PLA2R1
PLAA
PLAC2
PLAC7
PLAC8
PLAG1
PLAGL1
PLAGL2
PLAT
PLAU
PLAUR
PLB1
PLCB1
PLCB2
PLCB3
PLCB4
PLCD1
PLCD3
PLCD4
PLCE1
PLCG1
PLCG2
PLCH1
PLCH2
PLCL1
PLCL2
PLCXD1
PLCXD2
PLCXD3
PLCZ1
PLD1
PLD2
PLD3
PLD4
PLDN
PLEC1
PLEK
PLEK2
PLEKHA1
PLEKHA2
PLEKHA3
PLEKHA3P1
PLEKHA4
PLEKHA5
PLEKHA6
PLEKHA7
PLEKHA8
PLEKHA9
PLEKHB1
PLEKHC1
PLEKHF1
PLEKHF2
PLEKHG1
PLEKHG2
PLEKHG3
PLEKHG4
PLEKHG5
PLEKHG6
PLEKHH1
PLEKHH2
PLEKHH3
PLEKHJ1
PLEKHK1
PLEKHM1
PLEKHM2
PLEKHN1
PLEKHO1
PLEKHQ1
PLGLA1
PLGLB1
PLGLB2
PLK1
PLK2
PLK3
PLK4
PLLP
PLOD1
PLOD2
PLOD3
PLP1
PLP2
PLRG1
PLS1
PLS3
PLSCR1
PLSCR3
PLSCR4
PLTP
PLXDC2
PLXNA1
PLXNA2
PLXNA3
PLXNA4A
PLXNB1
PLXNB2
PLXNB3
PLXNC1
PLXND1
PMAIP1
PMF1
PMFBP1
PML
PMM1
PMM2
PMP2
PMP22
PMPCA
PMPCB
PMS1
PMS2
PMS2L1
PMS2L11
PMS2L2
PMS2L3
PMS2L5
PMVK
PNKD
PNKP
PNLIPRP3
PNMA1
PNMA2
PNMA3
PNMA6A
PNMT
PNN
PNO1
PNOC
PNPLA10P
PNPLA2
PNPLA3
PNPLA4
PNPLA6
PNPLA7
PNPLA8
PNPO
PNPT1
PNRC1
PNRC2
PODN
PODNL1
PODXL
PODXL2
POF1B
POFUT1
POFUT2
POGK
POGZ
POLA1
POLA2
POLB
POLD1
POLD2
POLD3
POLD4
POLDIP2
POLDIP3
POLE
POLE2
POLE3
POLE4
POLG
POLG2
POLH
POLI
POLL
POLM
POLQ
POLR1A
POLR1B
POLR1C
POLR1D
POLR1E
POLR2A
POLR2B
POLR2C
POLR2CP
POLR2D
POLR2E
POLR2F
POLR2G
POLR2H
POLR2I
POLR2J
POLR2K
POLR2L
POLR3A
POLR3B
POLR3C
POLR3D
POLR3E
POLR3F
POLR3G
POLR3GL
POLR3H
POLR3K
POLRMT
POLS
POM121
POMGNT1
POMP
POMT1
POMT2
POMZP3
PON2
PON3
POP1
POP4
POP5
POP7
POPDC3
POR
PORCN
POSTN
POT1
POU2AF1
POU2F1
POU2F2
POU3F1
POU3F2
POU3F4
POU4F1
POU4F2
POU5F1
POU6F1
PP1P
PPA1
PPA2
PPAN
PPAP2A
PPAP2B
PPAP2C
PPAPDC1A
PPAPDC1B
PPAPDC2
PPAPDC3
PPARA
PPARBP
PPARD
PPARG
PPARGC1A
PPARGC1B
PPAT
PPBP
PPCDC
PPCS
PPEF1
PPFIA1
PPFIA2
PPFIA3
PPFIA4
PPFIBP1
PPFIBP2
PPHLN1
PPIA
PPIAL4
PPIAP4
PPIB
PPIC
PPID
PPIE
PPIF
PPIG
PPIH
PPIL1
PPIL2
PPIL3
PPIL4
PPIL5
PPIL6
PPL
PPM1A
PPM1B
PPM1D
PPM1E
PPM1F
PPM1G
PPM1H
PPM1J
PPM1K
PPM1M
PPM2C
PPME1
PPOX
PPP1CA
PPP1CB
PPP1CC
PPP1R10
PPP1R11
PPP1R12A
PPP1R12B
PPP1R12BP
PPP1R12C
PPP1R13B
PPP1R13L
PPP1R14A
PPP1R14B
PPP1R14C
PPP1R15A
PPP1R15B
PPP1R16A
PPP1R16B
PPP1R1A
PPP1R1B
PPP1R1C
PPP1R2
PPP1R2P3
PPP1R3B
PPP1R3C
PPP1R3D
PPP1R3E
PPP1R3F
PPP1R7
PPP1R8
PPP1R9A
PPP1R9B
PPP2CA
PPP2CB
PPP2CBP
PPP2R1A
PPP2R1B
PPP2R2A
PPP2R2C
PPP2R2D
PPP2R3A
PPP2R3B
PPP2R3C
PPP2R4
PPP2R5A
PPP2R5B
PPP2R5C
PPP2R5D
PPP2R5E
PPP3CA
PPP3CB
PPP3CC
PPP3R1
PPP4C
PPP4R1
PPP4R1L
PPP4R2
PPP5C
PPP6C
PPRC1
PPT1
PPT2
PPTC7
PPWD1
PPYR1
PQBP1
PQLC1
PQLC2
PQLC3
PRAF2
PRAM1
PRAME
PRAMEF15
PRAMEF3
PRAMEF4
PRAP1
PRB1
PRB2
PRC1
PRCC
PRCD
PRCP
PRDM1
PRDM10
PRDM11
PRDM13
PRDM15
PRDM16
PRDM2
PRDM4
PRDM5
PRDM6
PRDM7
PRDM8
PRDM9
PRDX1
PRDX2
PRDX3
PRDX4
PRDX5
PRDX6
PREB
PREI3
PRELID1
PRELID2
PRELP
PREP
PREPL
PRF1
PRG2
PRH1
PRH2
PRICKLE1
PRICKLE2
PRIM1
PRIM2A
PRIMA1
PRKAA1
PRKAA2
PRKAB1
PRKAB2
PRKACA
PRKACB
PRKAG1
PRKAG2
PRKAR1A
PRKAR1B
PRKAR2A
PRKAR2B
PRKCA
PRKCB1
PRKCD
PRKCDBP
PRKCE
PRKCG
PRKCH
PRKCI
PRKCQ
PRKCSH
PRKCZ
PRKD1
PRKD2
PRKD3
PRKDC
PRKG1
PRKG2
PRKRA
PRKRIP1
PRKRIR
PRKX
PRKXP1
PRKY
PRLHR
PRLR
PRMT1
PRMT2
PRMT3
PRMT5
PRMT6
PRMT7
PRND
PRNP
PRNPIP
PROCR
PRODH
PROK2
PROM1
PROM2
PROS1
PROSC
PROSP
PROX1
PROX2
PRPF18
PRPF19
PRPF3
PRPF31
PRPF38A
PRPF38B
PRPF39
PRPF4
PRPF40A
PRPF40B
PRPF4B
PRPF6
PRPF8
PRPH
PRPS1
PRPS1L1
PRPS2
PRPSAP1
PRPSAP2
PRR11
PRR12
PRR13
PRR14
PRR15
PRR16
PRR17
PRR3
PRR4
PRR5
PRR6
PRR7
PRR8
PRRC1
PRRG1
PRRG2
PRRG4
PRRT1
PRRT2
PRRT3
PRRX1
PRRX2
PRSS1
PRSS12
PRSS16
PRSS2
PRSS21
PRSS22
PRSS23
PRSS27
PRSS29P
PRSS3
PRSS33
PRSS35
PRSS36
PRSS7
PRSS8
PRSSL1
PRTFDC1
PRTG
PRTN3
PRUNE
PRUNE2
PRY
PSAP
PSAT1
PSCA
PSCD1
PSCD2
PSCD3
PSCD4
PSCDBP
PSD3
PSD4
PSEN1
PSEN2
PSENEN
PSG1
PSG10
PSG11
PSG2
PSG3
PSG4
PSG5
PSG6
PSG7
PSG8
PSG9
PSIP1
PSIP1P
PSKH1
PSMA1
PSMA2
PSMA3
PSMA4
PSMA5
PSMA6
PSMA7
PSMA7P
PSMA8
PSMB1
PSMB10
PSMB2
PSMB3
PSMB3P
PSMB4
PSMB5
PSMB6
PSMB7
PSMB8
PSMB9
PSMC1
PSMC1P
PSMC2
PSMC3
PSMC3IP
PSMC3P
PSMC4
PSMC5
PSMC6
PSMC6P
PSMD1
PSMD10
PSMD11
PSMD12
PSMD13
PSMD14
PSMD15
PSMD2
PSMD3
PSMD4
PSMD4P2
PSMD5
PSMD6
PSMD7
PSMD8
PSMD9
PSME1
PSME2
PSME2P
PSME3
PSME4
PSMF1
PSORS1C1
PSORS1C2
PSPC1
PSPH
PSPHL
PSPN
PSRC1
PSTK
PSTPIP1
PSTPIP2
PTAFR
PTAR1
PTBP1
PTBP1P
PTBP2
PTCD1
PTCD2
PTCD3
PTCH1
PTCHD1
PTDSS1
PTEN
PTENP1
PTER
PTGDR
PTGDS
PTGER1
PTGER2
PTGER3
PTGER4
PTGES
PTGES2
PTGES3
PTGFR
PTGFRN
PTGIR
PTGIS
PTGS1
PTGS2
PTHLH
PTHR1
PTHR2
PTK2
PTK2B
PTK6
PTK7
PTMA
PTMAP2
PTMAP4
PTMS
PTN
PTOV1
PTP4A1
PTP4A2
PTP4A3
PTP4AP1
PTP4AP2
PTPDC1
PTPLA
PTPLAD1
PTPLAD2
PTPLB
PTPMT1
PTPN1
PTPN11
PTPN12
PTPN13
PTPN14
PTPN18
PTPN2
PTPN20A
PTPN20B
PTPN20C
PTPN21
PTPN22
PTPN23
PTPN3
PTPN4
PTPN6
PTPN7
PTPN9
PTPNS1L
PTPRA
PTPRB
PTPRC
PTPRCAP
PTPRD
PTPRE
PTPRF
PTPRG
PTPRH
PTPRJ
PTPRK
PTPRM
PTPRN
PTPRS
PTPRU
PTPRV
PTPRZ1
PTRF
PTRH1
PTRH2
PTS
PTTG1
PTTG1IP
PTTG2
PTTG3
PTX3
PUM1
PUM2
PUNC
PURA
PURB
PURG
PUS1
PUS3
PUS7
PUS7L
PUSL1
PVALB
PVR
PVRIG
PVRL1
PVRL2
PVRL3
PVRL4
PVT1
PWCR1
PWP1
PWP2
PWWP2
PXDN
PXK
PXMP2
PXMP3
PXMP4
PXN
PYCARD
PYCR1
PYCR2
PYCRL
PYGB
PYGL
PYGM
PYGO1
PYGO2
PYHIN1
QARS
QDPR
QKI
QPCT
QPCTL
QPRT
QRICH1
QRICH2
QRSL1
QSER1
QSOX1
QSOX2
QTRT1
QTRTD1
R3HCC1
R3HDM1
R3HDM2
RAB10
RAB11A
RAB11B
RAB11FIP1
RAB11FIP2
RAB11FIP3
RAB11FIP4
RAB11FIP5
RAB12
RAB13
RAB14
RAB15
RAB17
RAB18
RAB1A
RAB1B
RAB1C
RAB20
RAB21
RAB22A
RAB23
RAB24
RAB25
RAB26
RAB27A
RAB27B
RAB28
RAB2A
RAB2B
RAB30
RAB31
RAB32
RAB33A
RAB33B
RAB34
RAB35
RAB36
RAB37
RAB38
RAB39
RAB39B
RAB3A
RAB3B
RAB3D
RAB3GAP1
RAB3GAP2
RAB3IL1
RAB3IP
RAB40B
RAB40C
RAB42
RAB43
RAB43P
RAB4A
RAB4B
RAB5A
RAB5B
RAB5C
RAB6A
RAB6C
RAB6IP1
RAB7A
RAB7B
RAB7L1
RAB8A
RAB8B
RAB9A
RAB9B
RABAC1
RABEP1
RABEP2
RABEPK
RABGAP1
RABGAP1L
RABGEF1
RABGGTA
RABGGTB
RABIF
RABL2A
RABL2B
RABL3
RABL4
RABL5
RAC1
RAC1P1
RAC1P2
RAC1P4
RAC2
RAC3
RACGAP1
RACGAP1P
RAD1
RAD17
RAD17P1
RAD18
RAD21
RAD23A
RAD23B
RAD50
RAD51
RAD51AP1
RAD51C
RAD51L1
RAD51L3
RAD52
RAD54B
RAD54L
RAD54L2
RAD9A
RAD9B
RAE1
RAET1E
RAET1F
RAET1G
RAET1K
RAET1L
RAF1
RAG1
RAG1AP1
RAG2
RAGE
RAI1
RAI14
RAI16
RAI2
RALA
RALB
RALBP1
RALGDS
RALGPS2
RALY
RAMP1
RAMP2
RAN
RANBP1
RANBP10
RANBP17
RANBP2
RANBP20P
RANBP3
RANBP3L
RANBP5
RANBP6
RANBP9
RANGAP1
RANP1
RAP1A
RAP1AP
RAP1B
RAP1GAP
RAP1GDS1
RAP2A
RAP2B
RAP2C
RAPGEF1
RAPGEF2
RAPGEF3
RAPGEF4
RAPGEF5
RAPGEF6
RAPGEFL1
RAPH1
RARA
RARB
RARG
RARRES1
RARRES2
RARRES3
RARS
RARS2
RASA1
RASA2
RASA3
RASA4
RASAL1
RASAL2
RASD1
RASD2
RASEF
RASGEF1A
RASGEF1B
RASGRF1
RASGRF2
RASGRP1
RASGRP2
RASGRP3
RASGRP4
RASIP1
RASL10A
RASL10B
RASL11A
RASL11B
RASSF1
RASSF2
RASSF3
RASSF4
RASSF5
RASSF6
RASSF7
RASSF8
RAVER1
RAVER2
RB1
RB1CC1
RBAK
RBBP4
RBBP5
RBBP6
RBBP7
RBBP8
RBBP9
RBCK1
RBED1
RBKS
RBL1
RBL2
RBM10
RBM11
RBM12
RBM12B
RBM13
RBM14
RBM15
RBM15B
RBM16
RBM17
RBM18
RBM19
RBM20
RBM22
RBM23
RBM24
RBM25
RBM26
RBM27
RBM28
RBM3
RBM33
RBM34
RBM35A
RBM35B
RBM38
RBM39
RBM4
RBM41
RBM43
RBM4B
RBM5
RBM6
RBM7
RBM8A
RBM9
RBMS1
RBMS1P
RBMS2
RBMS3
RBMX
RBMX2
RBMXL1
RBMXP1
RBMXP2
RBMY1A1
RBMY1B
RBMY1D
RBMY1H
RBMY1J
RBMY2FP
RBMY2GP
RBMY2MP
RBMY2NP
RBMY2QP
RBMY2UP
RBMY2WP
RBMY2XP
RBMY2YP
RBP1
RBP2
RBP4
RBP7
RBPJ
RBPJL
RBPMS
RBPMS2
RBX1
RC3H1
RC3H2
RCBTB1
RCBTB2
RCC1
RCC2
RCCD1
RCE1
RCHY1
RCL1
RCN1
RCN2
RCN3
RCOR1
RCOR2
RCOR3
RCSD1
RDBP
RDH10
RDH11
RDH13
RDH14
RDH5
RDH8
RDM1
RDX
REC8
RECK
RECQL
RECQL4
RECQL5
REEP1
REEP2
REEP3
REEP4
REEP5
REEP6
REG1A
REG4
REL
RELA
RELB
RELN
REN
RENBP
REPIN1
REPS1
REPS2
RER1
RERE
RERG
REST
RET
RETSAT
REV1
REV3L
REXO1
REXO1L2P
REXO1L6P
REXO2
REXO4
RFC1
RFC2
RFC3
RFC4
RFC5
RFESD
RFFL
RFK
RFNG
RFPL1
RFPL1S
RFPL2
RFPL3
RFPL4A
RFPL4B
RFT1
RFTN1
RFTN2
RFWD2
RFWD3
RFX2
RFX3
RFX5
RFXANK
RFXAP
RFXDC1
RFXDC2
RG9MTD1
RG9MTD2
RG9MTD3
RGAG4
RGL1
RGL2
RGL3
RGMA
RGMB
RGPD1
RGPD2
RGPD4
RGPD5
RGPD6
RGPD8
RGS1
RGS10
RGS11
RGS12
RGS14
RGS16
RGS17
RGS18
RGS19
RGS2
RGS20
RGS22
RGS3
RGS4
RGS5
RGS7
RGS9
RGS9BP
RHAG
RHBDD1
RHBDD2
RHBDD3
RHBDF1
RHBDF2
RHBDL1
RHBDL2
RHBDL3
RHBG
RHCG
RHEB
RHEBL1
RHEBP1
RHOA
RHOB
RHOBTB1
RHOBTB2
RHOBTB3
RHOC
RHOD
RHOF
RHOG
RHOH
RHOJ
RHOQ
RHOT1
RHOT2
RHOU
RHOV
RHPN1
RHPN2
RIBC1
RIBC2
RIC3
RIC8A
RIC8B
RIF1
RILP
RIMBP2
RIMS1
RIMS2
RIMS3
RIMS4
RIN1
RIN2
RIN3
RING1
RINT1
RIOK1
RIOK2
RIOK3
RIPK1
RIPK2
RIPK3
RIPK4
RIPK5
RIT1
RKHD1
RKHD2
RKHD3
RLBP1
RLF
RLN2
RLN3
RMI1
RMND1
RMND5A
RMND5B
RMST
RN7SL1
RNASE1
RNASE2
RNASE3
RNASE4
RNASE6
RNASE9
RNASEH1
RNASEH1P2
RNASEH2A
RNASEH2B
RNASEH2C
RNASEL
RNASEN
RNASET2
RND1
RND2
RND3
RNF10
RNF103
RNF11
RNF111
RNF113A
RNF12
RNF121
RNF122
RNF123
RNF125
RNF126
RNF126P1
RNF128
RNF13
RNF130
RNF133
RNF135
RNF138
RNF139
RNF14
RNF141
RNF144
RNF146
RNF148
RNF149
RNF150
RNF157
RNF165
RNF166
RNF167
RNF168
RNF169
RNF17
RNF170
RNF175
RNF180
RNF182
RNF183
RNF185
RNF187
RNF19
RNF2
RNF20
RNF207
RNF208
RNF212
RNF213
RNF214
RNF215
RNF24
RNF25
RNF26
RNF31
RNF32
RNF34
RNF38
RNF39
RNF4
RNF40
RNF41
RNF43
RNF44
RNF5
RNF5P1
RNF6
RNF7
RNF8
RNGTT
RNH1
RNMT
RNMTL1
RNPC3
RNPEP
RNPEPL1
RNPS1
RNU12P
RNU1P6
RNU1P9
RNU2B
RNU3P3
RNU3P4
RNU4B1
RNU4P1
RNU4P3
RNU4P6
RNU56B
RNU5B
RNU5C
RNU5D
RNU5E
RNU5F
RNUXA
RNY4P2
RNY4P3
ROBO1
ROBO2
ROBO3
ROBO4
ROCK1
ROCK2
ROD1
ROGDI
ROM1
ROPN1
ROPN1B
ROPN1L
ROR1
ROR2
RORB
RORC
ROS1
RP1
RP2
RP9
RPA1
RPA2
RPA3
RPAIN
RPAP1
RPE
RPE65
RPGR
RPH3A
RPH3AL
RPIA
RPL10
RPL10A
RPL10AP2
RPL11
RPL12
RPL12L3
RPL12P3
RPL13
RPL13A
RPL13P2
RPL14
RPL14L
RPL15
RPL15P1
RPL15P2
RPL17
RPL17P4
RPL18
RPL18A
RPL18P1
RPL19
RPL21
RPL21P11
RPL21P13
RPL22
RPL22L1
RPL22P2
RPL23
RPL23A
RPL23AP1
RPL23AP9
RPL23P2
RPL24
RPL24P4
RPL26
RPL26L1
RPL26P3
RPL26P4
RPL27
RPL27A
RPL27P1
RPL28
RPL29
RPL29P2
RPL3
RPL30
RPL31
RPL32
RPL32P3
RPL34
RPL35
RPL35A
RPL36
RPL36A
RPL36AL
RPL36AP2
RPL36P2
RPL37
RPL37A
RPL37P2
RPL38
RPL38P1
RPL39
RPL39L
RPL39P3
RPL3L
RPL3P4
RPL4
RPL41
RPL5
RPL6
RPL7
RPL7A
RPL7AL4
RPL7L1
RPL7P6
RPL8
RPL9
RPL9P8
RPLP0
RPLP0P1
RPLP0P2
RPLP1
RPLP1P1
RPLP2
RPN1
RPN2
RPP14
RPP21
RPP25
RPP30
RPP38
RPP40
RPPH1
RPRM
RPRML
RPS10
RPS10P3
RPS11
RPS11P1
RPS12
RPS13
RPS14
RPS15
RPS15A
RPS15AP3
RPS16
RPS17
RPS18
RPS19
RPS19BP1
RPS2
RPS20
RPS20P3
RPS20P4
RPS21
RPS23
RPS24
RPS24P1
RPS25
RPS26
RPS26P10
RPS26P3
RPS26P6
RPS27
RPS27A
RPS27L
RPS28
RPS29
RPS2L1
RPS2P2
RPS2P4
RPS3
RPS3A
RPS3AP6
RPS4L
RPS4L2
RPS4X
RPS4Y1
RPS4Y2
RPS5
RPS5L
RPS5P1
RPS6
RPS6KA1
RPS6KA2
RPS6KA3
RPS6KA4
RPS6KA5
RPS6KA6
RPS6KB1
RPS6KB2
RPS6KC1
RPS6KL1
RPS6P1
RPS7
RPS7P1
RPS8
RPS9
RPSA
RPSAP1
RPSAP10
RPSAP14
RPSAP15
RPSAP3
RPSAP4
RPUSD1
RPUSD2
RPUSD3
RPUSD4
RQCD1
RRAD
RRAGA
RRAGB
RRAGC
RRAGD
RRAS
RRAS2
RRBP1
RREB1
RRM1
RRM2
RRM2B
RRM2P3
RRM2P4
RRN3
RRP1
RRP12
RRP15
RRP1B
RRP9
RRS1
RSAD1
RSAD2
RSBN1
RSBN1L
RSC1A1
RSF1
RSHL2
RSL1D1
RSPO2
RSPO3
RSPO4
RSPRY1
RSRC2
RSU1
RTCD1
RTEL1
RTF1
RTKN
RTN1
RTN2
RTN3
RTN4
RTN4IP1
RTN4R
RTN4RL1
RTN4RL2
RTP1
RTP4
RTTN
RUFY1
RUFY2
RUFY3
RUNDC1
RUNX1
RUNX1T1
RUNX2
RUNX3
RUSC1
RUSC2
RUTBC1
RUTBC2
RUTBC3
RUVBL1
RUVBL2
RWDD1
RWDD2
RWDD3
RWDD4A
RXFP1
RXRA
RXRB
RXRG
RYBP
RYK
RYR1
RYR2
S100A1
S100A10
S100A11
S100A11P
S100A12
S100A13
S100A14
S100A16
S100A2
S100A3
S100A4
S100A5
S100A6
S100A7A
S100A8
S100A9
S100B
S100P
S100PBP
S100Z
SAA1
SAA2
SAAL1
SAC3D1
SACM1L
SACS
SAE1
SAE2
SAFB
SAFB2
SAGE1
SALL1
SALL2
SALL3
SALL4
SAMD1
SAMD10
SAMD11
SAMD12
SAMD13
SAMD14
SAMD3
SAMD4A
SAMD4B
SAMD8
SAMD9
SAMD9L
SAMHD1
SAMM50
SAMSN1
SAP18
SAP30
SAP30BP
SAP30L
SAPS1
SAPS2
SAPS3
SAR1A
SAR1B
SARDH
SARM1
SARS
SARS2
SART1
SART3
SASH1
SASS6
SAT1
SAT2
SATB1
SATB2
SATL1
SAV1
SBDS
SBDSP
SBF1
SBF2
SBK1
SBNO1
SBNO2
SBSN
SC4MOL
SC4MOP
SC5DL
SCAMP1
SCAMP2
SCAMP3
SCAMP4
SCAMP5
SCAND1
SCAND2
SCAP
SCARA3
SCARA5
SCARB1
SCARB2
SCARF1
SCARF2
SCARNA17
SCARNA2
SCARNA9
SCCPDH
SCD
SCD5
SCEL
SCFD1
SCFD2
SCG2
SCG3
SCG5
SCGB1C1
SCGB1D2
SCIN
SCLT1
SCLY
SCMH1
SCML1
SCML2
SCML4
SCN1B
SCN2A
SCN2B
SCN3A
SCN4B
SCN5A
SCN7A
SCN8A
SCN9A
SCNM1
SCNN1A
SCNN1B
SCNN1G
SCO1
SCO2
SCP2
SCPEP1
SCRIB
SCRN1
SCRN2
SCRN3
SCUBE2
SCUBE3
SCYE1
SCYL1
SCYL1BP1
SCYL2
SCYL3
SDAD1
SDC1
SDC2
SDC3
SDC4
SDCBP
SDCBP2
SDCCAG1
SDCCAG10
SDCCAG3
SDCCAG8
SDF2
SDF2L1
SDF4
SDHA
SDHALP1
SDHALP2
SDHAP3
SDHB
SDHC
SDHD
SDK1
SDK2
SDPR
SDSL
SEC11A
SEC11C
SEC13
SEC14L1
SEC14L2
SEC14L4
SEC14L5
SEC22A
SEC22B
SEC22C
SEC23A
SEC23B
SEC23IP
SEC24A
SEC24B
SEC24C
SEC24D
SEC31A
SEC31B
SEC61A1
SEC61A2
SEC61B
SEC61G
SEC63
SECISBP2
SECTM1
SEDLP
SEDLP3
SEH1L
SEL1L
SELENBP1
SELL
SELPLG
SEMA3A
SEMA3B
SEMA3C
SEMA3D
SEMA3E
SEMA3F
SEMA3G
SEMA4A
SEMA4B
SEMA4C
SEMA4D
SEMA4F
SEMA4G
SEMA5A
SEMA5B
SEMA6A
SEMA6B
SEMA6C
SEMA6D
SEMA7A
SENP1
SENP2
SENP3
SENP5
SENP6
SENP7
SENP8
SEPHS1
SEPHS2
SEPN1
SEPP1
SEPT1
SEPT10
SEPT11
SEPT2
SEPT3
SEPT4
SEPT5
SEPT6
SEPT7
SEPT8
SEPT9
SEPW1
SEPW1P
SEPX1
SERAC1
SERBP1
SERBP1P
SERF1A
SERF1B
SERF2
SERGEF
SERHL
SERHL2
SERINC1
SERINC2
SERINC3
SERINC4
SERINC5
SERPINA1
SERPINA3
SERPINA4
SERPINA5
SERPINA6
SERPINA9
SERPINB1
SERPINB10
SERPINB11
SERPINB2
SERPINB3
SERPINB4
SERPINB5
SERPINB6
SERPINB7
SERPINB8
SERPINB9
SERPINBP1
SERPIND1
SERPINE1
SERPINE2
SERPINF1
SERPING1
SERPINH1
SERPINI1
SERTAD1
SERTAD2
SERTAD3
SERTAD4
SESN1
SESN2
SESN3
SESTD1
SET
SETBP1
SETD1A
SETD1B
SETD2
SETD3
SETD4
SETD5
SETD6
SETD7
SETD8
SETDB1
SETDB2
SETMAR
SETX
SEZ6L
SEZ6L2
SF1
SF3A1
SF3A2
SF3A3
SF3A3P2
SF3B1
SF3B2
SF3B3
SF3B4
SF3B5
SF4
SFI1
SFMBT1
SFMBT2
SFN
SFPQ
SFPQP
SFRP1
SFRP2
SFRP4
SFRP5
SFRS1
SFRS10
SFRS11
SFRS12
SFRS14
SFRS15
SFRS16
SFRS2
SFRS2B
SFRS2IP
SFRS3
SFRS4
SFRS5
SFRS6
SFRS7
SFRS8
SFRS9
SFT2D1
SFT2D2
SFT2D3
SFTPA1
SFTPA2
SFTPG
SFXN1
SFXN2
SFXN3
SFXN4
SFXN5
SGCB
SGCD
SGCE
SGCG
SGIP1
SGK
SGK2
SGK3
SGMS1
SGMS2
SGOL1
SGOL2
SGPL1
SGPP1
SGPP2
SGSH
SGTA
SGTB
SH2B1
SH2B3
SH2D1A
SH2D1B
SH2D2A
SH2D3A
SH2D3C
SH2D4A
SH2D5
SH3BGR
SH3BGRL
SH3BGRL2
SH3BGRL3
SH3BP1
SH3BP2
SH3BP4
SH3BP5
SH3BP5L
SH3GL1
SH3GL2
SH3GL3
SH3GLB1
SH3GLB2
SH3GLP1
SH3GLP2
SH3GLP3
SH3KBP1
SH3MD4
SH3PX3
SH3PXD2A
SH3PXD2B
SH3RF1
SH3RF2
SH3TC1
SH3TC2
SH3YL1
SHANK1
SHANK2
SHANK3
SHARPIN
SHB
SHC1
SHC3
SHC4
SHCBP1
SHCL1
SHF
SHFM1
SHFM3P1
SHH
SHKBP1
SHMT1
SHMT2
SHOC2
SHOX2
SHPRH
SHQ1
SHROOM1
SHROOM3
SHROOM4
SIAE
SIAH1
SIAH2
SIDT1
SIDT2
SIGIRR
SIGLEC10
SIGLEC12
SIGLEC5
SIGLEC7
SIGLEC9
SIGLECP11
SIGLECP3
SIGLECP5
SIGLECP6
SIGLECP7
SIGLECP8
SILV
SIM1
SIM2
SIN3A
SIN3B
SIP1
SIPA1
SIPA1L1
SIPA1L2
SIPA1L3
SIRPA
SIRPB1
SIRPB2
SIRPD
SIRT1
SIRT2
SIRT3
SIRT4
SIRT5
SIRT6
SIRT7
SIT1
SIVA1
SIX1
SIX2
SIX3
SIX4
SIX5
SIX6
SKAP1
SKAP2
SKI
SKIL
SKIV2L
SKIV2L2
SKP1A
SKP2
SLA
SLA2
SLAIN1
SLAIN2
SLAMF6
SLAMF7
SLAMF9
SLBP
SLC10A3
SLC10A4
SLC10A5
SLC10A7
SLC11A2
SLC12A2
SLC12A3
SLC12A4
SLC12A6
SLC12A7
SLC12A8
SLC12A9
SLC13A3
SLC13A5
SLC14A1
SLC15A1
SLC15A2
SLC15A3
SLC15A4
SLC16A1
SLC16A10
SLC16A12
SLC16A13
SLC16A14
SLC16A2
SLC16A3
SLC16A4
SLC16A5
SLC16A6
SLC16A7
SLC16A9
SLC17A1
SLC17A3
SLC17A5
SLC17A7
SLC17A8
SLC18A1
SLC18A2
SLC18A3
SLC19A1
SLC19A2
SLC19A3
SLC1A1
SLC1A3
SLC1A4
SLC1A5
SLC1A6
SLC1A7
SLC20A1
SLC20A2
SLC22A1
SLC22A13
SLC22A15
SLC22A16
SLC22A17
SLC22A18
SLC22A18AS
SLC22A2
SLC22A3
SLC22A4
SLC22A5
SLC23A2
SLC23A3
SLC24A1
SLC24A3
SLC24A5
SLC24A6
SLC25A1
SLC25A10
SLC25A11
SLC25A12
SLC25A13
SLC25A14
SLC25A15
SLC25A16
SLC25A17
SLC25A19
SLC25A2
SLC25A20
SLC25A21
SLC25A22
SLC25A23
SLC25A24
SLC25A25
SLC25A26
SLC25A27
SLC25A28
SLC25A29
SLC25A3
SLC25A30
SLC25A32
SLC25A33
SLC25A34
SLC25A35
SLC25A36
SLC25A37
SLC25A38
SLC25A39
SLC25A4
SLC25A40
SLC25A41
SLC25A42
SLC25A43
SLC25A44
SLC25A45
SLC25A46
SLC25A5
SLC25A6
SLC26A10
SLC26A11
SLC26A2
SLC26A4
SLC26A6
SLC26A7
SLC26A9
SLC27A1
SLC27A2
SLC27A3
SLC27A4
SLC27A5
SLC27A6
SLC28A2
SLC28A3
SLC29A1
SLC29A2
SLC29A3
SLC29A4
SLC2A1
SLC2A10
SLC2A11
SLC2A12
SLC2A13
SLC2A14
SLC2A2
SLC2A3
SLC2A3P1
SLC2A3P2
SLC2A4
SLC2A4RG
SLC2A5
SLC2A6
SLC2A8
SLC30A1
SLC30A10
SLC30A3
SLC30A4
SLC30A5
SLC30A6
SLC30A7
SLC30A9
SLC31A1
SLC31A2
SLC32A1
SLC33A1
SLC34A2
SLC35A1
SLC35A2
SLC35A3
SLC35A4
SLC35A5
SLC35B1
SLC35B2
SLC35B3
SLC35B4
SLC35C1
SLC35C2
SLC35D1
SLC35D2
SLC35D3
SLC35E1
SLC35E2
SLC35E3
SLC35E4
SLC35F1
SLC35F2
SLC35F3
SLC35F4
SLC35F5
SLC36A1
SLC36A4
SLC37A1
SLC37A2
SLC37A3
SLC37A4
SLC38A1
SLC38A2
SLC38A3
SLC38A4
SLC38A5
SLC38A6
SLC39A1
SLC39A10
SLC39A11
SLC39A13
SLC39A14
SLC39A2
SLC39A3
SLC39A4
SLC39A5
SLC39A6
SLC39A7
SLC39A8
SLC39A9
SLC3A1
SLC3A2
SLC40A1
SLC41A1
SLC41A2
SLC41A3
SLC43A1
SLC43A2
SLC43A3
SLC44A1
SLC44A2
SLC44A3
SLC44A4
SLC44A5
SLC45A1
SLC45A2
SLC45A3
SLC45A4
SLC46A1
SLC46A3
SLC4A10
SLC4A11
SLC4A1AP
SLC4A2
SLC4A3
SLC4A4
SLC4A7
SLC4A8
SLC5A1
SLC5A11
SLC5A12
SLC5A3
SLC5A4
SLC5A6
SLC6A10P
SLC6A11
SLC6A12
SLC6A13
SLC6A14
SLC6A15
SLC6A16
SLC6A17
SLC6A19
SLC6A2
SLC6A20
SLC6A6
SLC6A6P
SLC6A7
SLC6A8
SLC6A9
SLC7A1
SLC7A11
SLC7A2
SLC7A3
SLC7A4
SLC7A5
SLC7A6
SLC7A6OS
SLC7A7
SLC7A8
SLC8A1
SLC9A1
SLC9A2
SLC9A3
SLC9A3P2
SLC9A3R1
SLC9A3R2
SLC9A5
SLC9A6
SLC9A7
SLC9A8
SLCO1A2
SLCO1B1
SLCO1B3
SLCO1C1
SLCO2A1
SLCO2B1
SLCO3A1
SLCO4A1
SLCO4C1
SLCO5A1
SLFN11
SLFN12
SLFN13
SLFN5
SLFNL1
SLIT1
SLIT2
SLIT3
SLITRK1
SLITRK2
SLITRK4
SLITRK5
SLITRK6
SLK
SLMAP
SLMO1
SLMO2
SLN
SLPI
SLTM
SLU7
SMAD1
SMAD2
SMAD3
SMAD4
SMAD5
SMAD6
SMAD7
SMAD9
SMAP1L
SMARCA1
SMARCA2
SMARCA4
SMARCA5
SMARCAD1
SMARCAL1
SMARCB1
SMARCC1
SMARCC2
SMARCD1
SMARCD2
SMARCD3
SMARCE1
SMC1A
SMC1B
SMC2
SMC3
SMC4
SMC5
SMC6
SMCHD1
SMCR3
SMCR5
SMCR7
SMCR7L
SMCR8
SMEK1
SMEK2
SMEK3P
SMG5
SMG6
SMG7
SMN1
SMN2
SMNDC1
SMO
SMOC1
SMOC2
SMOX
SMPD1
SMPD2
SMPD3
SMPD4
SMPDL3A
SMPDL3B
SMPX
SMS
SMTN
SMTNL2
SMU1
SMUG1
SMURF1
SMURF2
SMYD2
SMYD3
SMYD4
SMYD5
SNAG1
SNAI1
SNAI1L1
SNAI2
SNAI3
SNAP23
SNAP23P
SNAP25
SNAP29
SNAP91
SNAPAP
SNAPC1
SNAPC2
SNAPC3
SNAPC4
SNAPC5
SNCA
SNCAIP
SNCB
SNCG
SND1
SNED1
SNF1LK
SNF1LK2
SNF8
SNHG10
SNHG3
SNHG4
SNHG5
SNHG6
SNHG7
SNHG8
SNHG9
SNIP1
SNN
SNORA13
SNORA17
SNORA24
SNORA25
SNORA28
SNORA32
SNORA59A
SNORA61
SNORA66
SNORA68
SNORA70
SNORA71A
SNORA71B
SNORA72
SNORA76
SNORA80
SNORA9
SNORD115-1
SNORD115-10
SNORD115-11
SNORD115-17
SNORD115-25
SNORD115-26
SNORD115-3
SNORD115-30
SNORD115-33
SNORD115-6
SNORD116-1
SNORD116-12
SNORD116-16
SNORD116-2
SNORD116-25
SNORD116-3
SNORD116-4
SNORD116-5
SNORD116-6
SNORD116-8
SNORD116@
SNORD13
SNORD15A
SNORD21
SNORD22
SNORD25
SNORD26
SNORD27
SNORD28
SNORD29
SNORD30
SNORD31
SNORD41
SNORD44
SNORD47
SNORD49A
SNORD50A
SNORD52
SNORD60
SNORD61
SNORD62A
SNORD7
SNPH
SNRK
SNRP70
SNRPA
SNRPA1
SNRPB
SNRPB2
SNRPC
SNRPD1
SNRPD2
SNRPD3
SNRPE
SNRPEL1
SNRPF
SNRPFP1
SNRPG
SNRPN
SNTA1
SNTB1
SNTB2
SNTG2
SNUPN
SNURF
SNW1
SNX1
SNX10
SNX11
SNX12
SNX13
SNX14
SNX15
SNX16
SNX17
SNX19
SNX2
SNX21
SNX22
SNX24
SNX25
SNX26
SNX27
SNX3
SNX4
SNX5
SNX6
SNX7
SNX8
SNX9
SOAT1
SOAT2
SOBP
SOCS1
SOCS2
SOCS3
SOCS4
SOCS5
SOCS6
SOCS7
SOD1
SOD2
SOD3
SOHLH2
SOLH
SON
SONP1
SORBS1
SORBS2
SORBS3
SORCS1
SORCS2
SORD
SORL1
SORT1
SOS1
SOS2
SOST
SOSTDC1
SOX10
SOX11
SOX12
SOX13
SOX15
SOX17
SOX2
SOX21
SOX2OT
SOX3
SOX30
SOX4
SOX5
SOX6
SOX7
SOX8
SOX9
SP1
SP100
SP110
SP140
SP2
SP3
SP4
SP5
SP6
SP8
SPA17
SPACA4
SPAG1
SPAG10
SPAG17
SPAG4
SPAG5
SPAG6
SPAG7
SPAG9
SPANXA1
SPANXB1
SPANXB2
SPANXC
SPANXD
SPANXE
SPAR
SPARC
SPAST
SPATA13
SPATA17
SPATA18
SPATA2
SPATA20
SPATA22
SPATA2L
SPATA5
SPATA5L1
SPATA6
SPATA7
SPATS1
SPATS2
SPC24
SPC25
SPCS1
SPCS2
SPCS3
SPDEF
SPDYC
SPECC1
SPECC1L
SPEG
SPEN
SPESP1
SPG20
SPG21
SPG3A
SPG7
SPHK1
SPHK2
SPI1
SPIN1
SPIN2A
SPIN2B
SPIN3
SPINK1
SPINK2
SPINK4
SPINK5
SPINK6
SPINLW1
SPINT1
SPINT2
SPIRE1
SPIRE2
SPN
SPNS1
SPNS2
SPNS3
SPOCD1
SPOCK1
SPOCK2
SPON1
SPON2
SPOP
SPP1
SPR
SPRED1
SPRED2
SPRED3
SPRN
SPRR1A
SPRR1B
SPRR2D
SPRR3
SPRR4
SPRY1
SPRY2
SPRY3
SPRY4
SPRYD3
SPRYD4
SPRYD5
SPSB1
SPSB2
SPSB3
SPTA1
SPTAN1
SPTB
SPTBN1
SPTBN2
SPTBN4
SPTLC1
SPTLC2
SPTLC3
SPTY2D1
SPZ1
SQLE
SQRDL
SQSTM1
SRA1
SRBD1
SRC
SRCRB4D
SRD5A1
SRD5AP1
SREBF1
SREBF2
SRF
SRFBP1
SRGAP1
SRGAP2
SRGAP3
SRGN
SRI
SRIL
SRL
SRM
SRMP1
SRP14
SRP19
SRP54
SRP68
SRP72
SRP9
SRPK1
SRPK2
SRPR
SRPRB
SRPX
SRPX2
SRR
SRRM1
SRRM1L
SRRM2
SRXN1
SS18
SS18L1
SS18L2
SSB
SSBP1
SSBP2
SSBP3
SSBP4
SSFA2
SSH1
SSH2
SSH3
SSNA1
SSPN
SSPO
SSR1
SSR2
SSR3
SSR4
SSRP1
SSSCA1
SSTR1
SSTR3
SSU72
SSX1
SSX2
SSX2IP
SSX3
SSX4
SSX4B
SSX5
SSX6
SSX7
SSX8
SSX9
ST13
ST14
ST3GAL1
ST3GAL2
ST3GAL3
ST3GAL4
ST3GAL5
ST3GAL6
ST5
ST6GAL1
ST6GAL2
ST6GALNAC1
ST6GALNAC2
ST6GALNAC3
ST6GALNAC4
ST6GALNAC5
ST6GALNAC6
ST7
ST7L
ST7OT1
ST8SIA1
ST8SIA2
ST8SIA4
ST8SIA5
ST8SIA6
STAB1
STAC
STAC3
STAG1
STAG2
STAG3
STAM
STAM2
STAMBP
STAMBPL1
STAR
STARD10
STARD13
STARD3
STARD3NL
STARD4
STARD5
STARD7
STARD8
STARD9
STARP1
STAT1
STAT2
STAT3
STAT4
STAT5A
STAT5B
STAT6
STAU1
STAU2
STC1
STC2
STCH
STEAP1
STEAP2
STEAP3
STEAP4
STIL
STIM1
STIM2
STIP1
STK10
STK11
STK11IP
STK16
STK17A
STK17B
STK19
STK24
STK25
STK3
STK31
STK32A
STK32B
STK32C
STK33
STK35
STK36
STK38
STK38L
STK39
STK4
STK40
STK6P
STMN1
STMN3
STOM
STOML1
STOML2
STON1
STON2
STOX1
STOX2
STRA13
STRA6
STRAP
STRBP
STRN
STRN3
STRN4
STS
STSP
STT3A
STT3B
STUB1
STX10
STX11
STX12
STX16
STX17
STX18
STX19
STX1A
STX1B2
STX2
STX3
STX4
STX5
STX6
STX7
STXBP1
STXBP2
STXBP3
STXBP4
STXBP5
STXBP5L
STXBP6
STYK1
STYX
STYXL1
SUB1
SUCLA2
SUCLG1
SUCLG2
SUCNR1
SUDS3
SUGT1
SUGT1L1
SUGT1P
SUHW1
SUHW2
SUHW3
SUHW4
SULF1
SULF2
SULT1A1
SULT1A2
SULT1A3
SULT1A4
SULT1B1
SULT1C2
SULT2B1
SULT4A1
SUMF1
SUMF2
SUMO1
SUMO1P1
SUMO2
SUMO2P
SUMO3
SUMO4
SUNC1
SUOX
SUPT16H
SUPT3H
SUPT4H1
SUPT5H
SUPT6H
SUPT7L
SUPV3L1
SURB7
SURF1
SURF2
SURF4
SURF5
SURF6
SUSD1
SUSD2
SUSD3
SUSD4
SUSD5
SUV39H1
SUV39H2
SUV420H1
SUV420H2
SUZ12
SUZ12P
SV2A
SV2B
SVEP1
SVIL
SYAP1
SYBL1
SYCE2
SYCP1
SYCP2
SYDE1
SYDE2
SYF2
SYF2P
SYK
SYMPK
SYNC1
SYNCRIP
SYNE1
SYNE2
SYNGAP1
SYNGR1
SYNGR2
SYNGR3
SYNGR4
SYNJ1
SYNJ2
SYNJ2BP
SYNPO
SYNPO2
SYNPR
SYP
SYPL1
SYPL2
SYS1
SYT1
SYT10
SYT11
SYT12
SYT13
SYT14
SYT15
SYT16
SYT17
SYT3
SYT5
SYT7
SYT8
SYTL1
SYTL2
SYTL3
SYTL4
SYTL5
SYVN1
T
TAC4
TACC1
TACC2
TACC3
TACSTD1
TACSTD2
TADA1L
TADA2L
TADA3L
TAF1
TAF10
TAF11
TAF12
TAF15
TAF1A
TAF1B
TAF1C
TAF2
TAF3
TAF4
TAF4B
TAF5
TAF5L
TAF6
TAF6L
TAF7
TAF7L
TAF9
TAF9B
TAF9P1
TAGAP
TAGLN
TAGLN2
TAGLN3
TAL1
TALDO1
TANC1
TANC2
TANK
TAOK1
TAOK2
TAOK3
TAP1
TAP2
TAPBP
TAPBPL
TAPT1
TARBP1
TARBP2
TARBP2P
TARDBP
TARS
TARS2
TARSL2
TAS2R10
TAS2R12
TAS2R13
TAS2R14
TAS2R15
TAS2R3
TAS2R4
TAS2R43
TAS2R46
TAS2R5
TAS2R63P
TAS2R64P
TAS2R65P
TAS2R8
TAS2R9
TASP1
TATDN1
TATDN2
TATDN3
TAX1BP1
TAX1BP3
TAZ
TBC1D1
TBC1D10A
TBC1D10B
TBC1D10C
TBC1D12
TBC1D13
TBC1D14
TBC1D15
TBC1D16
TBC1D17
TBC1D19
TBC1D2
TBC1D20
TBC1D22B
TBC1D23
TBC1D24
TBC1D25
TBC1D2B
TBC1D3
TBC1D3B
TBC1D3C
TBC1D3G
TBC1D3P2
TBC1D4
TBC1D5
TBC1D7
TBC1D8
TBC1D8B
TBC1D9
TBC1D9B
TBCA
TBCB
TBCC
TBCCD1
TBCD
TBCE
TBCEL
TBK1
TBKBP1
TBL1X
TBL1XR1
TBL2
TBL3
TBN
TBP
TBPL1
TBRG1
TBRG4
TBX1
TBX10
TBX15
TBX18
TBX19
TBX2
TBX20
TBX3
TBXA2R
TBXAS1
TCAM1
TCEA1
TCEA2
TCEA3
TCEAL1
TCEAL2
TCEAL3
TCEAL4
TCEAL7
TCEAL8
TCEB1
TCEB1P2
TCEB2
TCEB3
TCEB3C
TCERG1
TCF1
TCF12
TCF19
TCF2
TCF20
TCF21
TCF25
TCF3
TCF4
TCF7
TCF7L1
TCF7L2
TCFL5
TCHHL1
TCHP
TCIRG1
TCN1
TCN2
TCOF1
TCP1
TCP11
TCP11L1
TCP11L2
TCTA
TDG
TDGF1
TDH
TDO2
TDP1
TDPX2
TDRD1
TDRD3
TDRD5
TDRD7
TDRD9
TDRKH
TEAD1
TEAD2
TEAD3
TEAD4
TEC
TEF
TEGT
TEK
TELO2
TENC1
TEP1
TERC
TERF1
TERF1P
TERF2
TERF2IP
TERT
TES
TESC
TESK1
TESK2
TEX10
TEX101
TEX11
TEX14
TEX15
TEX2
TEX261
TEX264
TEX9
TF
TFAM
TFAP2A
TFAP2B
TFAP2C
TFAP4
TFB1M
TFB2M
TFCP2
TFCP2L1
TFDP1
TFDP2
TFDP3
TFE3
TFEB
TFEC
TFF1
TFF2
TFF3
TFG
TFIP11
TFPI
TFPI2
TFPT
TFR2
TFRC
TGDS
TGFA
TGFB1
TGFB1I1
TGFB2
TGFB3
TGFBI
TGFBR1
TGFBR2
TGFBR3
TGFBRAP1
TGIF1
TGIF1P1
TGIF2
TGIF2LX
TGIF2P1
TGM1
TGM2
TGM3
TGM5
TGOLN2
TGS1
TH
TH1L
THA1P
THADA
THAP1
THAP10
THAP11
THAP2
THAP4
THAP5
THAP6
THAP7
THAP9
THBD
THBS1
THBS2
THBS3
THEG
THEM2
THEM4
THEX1
THG1L
THNSL1
THOC1
THOC2
THOC3
THOC4
THOC5
THOC6
THOC7
THOP1
THRA
THRAP1
THRAP2
THRAP3
THRAP4
THRAP5
THRAP6
THRB
THRSP
THSD1
THSD1P
THSD3
THSD4
THSD7A
THTPA
THUMPD1
THUMPD2
THUMPD3
THY1
THYN1
TIA1
TIAF1
TIAL1
TIAM1
TIAM2
TICAM1
TICAM2
TIE1
TIGD1
TIGD2
TIGD3
TIGD4
TIGD5
TIGD6
TIGD7
TIMD4
TIMELESS
TIMM10
TIMM13
TIMM17A
TIMM17B
TIMM22
TIMM23
TIMM44
TIMM50
TIMM8A
TIMM8B
TIMM9
TIMP1
TIMP2
TIMP3
TIMP4
TINAG
TINAGL1
TINF2
TIPARP
TIPIN
TIPRL
TIRAP
TITF1
TJAP1
TJP1
TJP2
TJP3
TK1
TK2
TKT
TKTL1
TLCD1
TLE1
TLE2
TLE3
TLE4
TLE6
TLK1
TLK2
TLL1
TLL2
TLN1
TLN2
TLOC1
TLR1
TLR2
TLR3
TLR4
TLR6
TLR9
TLX1
TM2D1
TM2D2
TM2D3
TM4SF1
TM4SF18
TM4SF19
TM4SF20
TM4SF4
TM4SF5
TM6SF1
TM6SF2
TM7SF2
TM7SF3
TM9SF1
TM9SF2
TM9SF3
TM9SF4
TMBIM1
TMBIM4
TMC4
TMC5
TMC6
TMC7
TMC8
TMCC1
TMCC2
TMCC3
TMCO1
TMCO3
TMCO4
TMCO6
TMCO7
TMED1
TMED10
TMED10P
TMED2
TMED3
TMED4
TMED5
TMED6
TMED7
TMED8
TMED9
TMEFF1
TMEFF2
TMEM1
TMEM100
TMEM101
TMEM102
TMEM103
TMEM104
TMEM106A
TMEM106B
TMEM106C
TMEM107
TMEM109
TMEM11
TMEM110
TMEM111
TMEM112
TMEM112B
TMEM113
TMEM115
TMEM116
TMEM117
TMEM118
TMEM119
TMEM121
TMEM123
TMEM125
TMEM126A
TMEM126B
TMEM127
TMEM128
TMEM129
TMEM130
TMEM131
TMEM132A
TMEM132E
TMEM133
TMEM134
TMEM135
TMEM136
TMEM137
TMEM138
TMEM139
TMEM140
TMEM141
TMEM142A
TMEM142B
TMEM142C
TMEM143
TMEM144
TMEM145
TMEM147
TMEM149
TMEM14A
TMEM14B
TMEM14C
TMEM150
TMEM151
TMEM154
TMEM155
TMEM156
TMEM157
TMEM158
TMEM159
TMEM160
TMEM161A
TMEM161B
TMEM163
TMEM164
TMEM165
TMEM166
TMEM167
TMEM168
TMEM169
TMEM16A
TMEM16C
TMEM16D
TMEM16E
TMEM16F
TMEM16G
TMEM16H
TMEM16J
TMEM16K
TMEM17
TMEM170
TMEM171
TMEM173
TMEM175
TMEM176A
TMEM176B
TMEM177
TMEM178
TMEM18
TMEM180
TMEM181
TMEM182
TMEM183A
TMEM183B
TMEM185A
TMEM185B
TMEM186
TMEM187
TMEM188
TMEM19
TMEM2
TMEM20
TMEM22
TMEM24
TMEM25
TMEM26
TMEM27
TMEM28
TMEM29
TMEM30A
TMEM30B
TMEM31
TMEM32
TMEM33
TMEM34
TMEM35
TMEM37
TMEM38A
TMEM38B
TMEM39A
TMEM39B
TMEM4
TMEM40
TMEM41A
TMEM41B
TMEM42
TMEM43
TMEM44
TMEM45A
TMEM45B
TMEM46
TMEM47
TMEM48
TMEM49
TMEM5
TMEM50A
TMEM50B
TMEM51
TMEM52
TMEM53
TMEM54
TMEM55A
TMEM55B
TMEM56
TMEM57
TMEM58
TMEM59
TMEM59L
TMEM60
TMEM61
TMEM62
TMEM63A
TMEM63B
TMEM63C
TMEM64
TMEM65
TMEM66
TMEM67
TMEM68
TMEM69
TMEM70
TMEM71
TMEM74
TMEM75
TMEM77
TMEM78
TMEM79
TMEM8
TMEM80
TMEM81
TMEM83
TMEM84
TMEM85
TMEM86A
TMEM86B
TMEM87A
TMEM87B
TMEM88
TMEM89
TMEM9
TMEM91
TMEM92
TMEM93
TMEM97
TMEM98
TMEM99
TMEM9B
TMEPAI
TMF1
TMIGD2
TMLHE
TMOD1
TMOD2
TMOD3
TMOD4
TMPO
TMPRSS11D
TMPRSS11E
TMPRSS13
TMPRSS2
TMPRSS3
TMPRSS4
TMPRSS5
TMPRSS9
TMSB10
TMSB4X
TMSB4Y
TMSL1
TMSL2
TMSL3
TMSL4
TMSL6
TMSL8
TMTC1
TMTC2
TMTC3
TMTC4
TMUB1
TMUB2
TNC
TNF
TNFAIP1
TNFAIP2
TNFAIP3
TNFAIP6
TNFAIP8
TNFAIP8L1
TNFAIP8L2
TNFAIP8L3
TNFRSF10A
TNFRSF10B
TNFRSF10C
TNFRSF10D
TNFRSF11A
TNFRSF11B
TNFRSF12A
TNFRSF13B
TNFRSF14
TNFRSF17
TNFRSF18
TNFRSF19
TNFRSF19L
TNFRSF1A
TNFRSF1B
TNFRSF21
TNFRSF25
TNFRSF6B
TNFRSF8
TNFRSF9
TNFSF10
TNFSF12
TNFSF13
TNFSF13B
TNFSF14
TNFSF15
TNFSF18
TNFSF4
TNFSF5IP1
TNFSF9
TNIK
TNIP1
TNIP2
TNIP3
TNK1
TNK2
TNKS
TNKS1BP1
TNKS2
TNNC1
TNNI2
TNNI3
TNNT1
TNNT2
TNNT3
TNPO1
TNPO2
TNPO3
TNRC15
TNRC18
TNRC5
TNRC6A
TNRC6B
TNRC6C
TNRC8
TNS1
TNS3
TNS4
TNXA
TNXB
TOB1
TOB2
TOE1
TOLLIP
TOM1
TOM1L1
TOM1L2
TOMM20
TOMM22
TOMM34
TOMM40
TOMM40L
TOMM7
TOMM70A
TOP1
TOP1MT
TOP1P2
TOP2A
TOP2B
TOP3A
TOP3B
TOPBP1
TOPORS
TOR1A
TOR1AIP1
TOR1AIP2
TOR1B
TOR2A
TOR3A
TOX
TOX2
TOX3
TOX4
TP53
TP53AP1
TP53BP1
TP53BP2
TP53I11
TP53I13
TP53I3
TP53INP1
TP53INP2
TP53RK
TP73
TP73L
TPBG
TPCN1
TPCN2
TPD52
TPD52L1
TPD52L2
TPH1
TPI1
TPK1
TPM1
TPM2
TPM3
TPM4
TPMT
TPMTP1
TPP1
TPP2
TPR
TPRKB
TPRX1P2
TPRXL
TPSAB1
TPSD1
TPST1
TPST2
TPT1
TPTE
TPTE2
TPX2
TRABD
TRADD
TRAF1
TRAF2
TRAF3
TRAF3IP1
TRAF3IP2
TRAF3IP3
TRAF4
TRAF5
TRAF6
TRAF7
TRAFD1
TRAIP
TRAJ17
TRAK1
TRAK2
TRAM1
TRAM1L1
TRAM2
TRAP1
TRAPPC1
TRAPPC2
TRAPPC2L
TRAPPC3
TRAPPC4
TRAPPC5
TRAPPC6A
TRAPPC6B
TRAT1
TRBV19
TRBV20OR9-2
TRBV21-1
TRBV22OR9-2
TRBV29OR9-2
TRBV3-1
TRBV5-4
TRDMT1
TREM1
TREM2
TREML2
TRERF1
TREX1
TREX2
TRFP
TRGC2
TRGV3
TRGV5
TRGV7
TRGV9
TRHDE
TRIAP1
TRIB1
TRIB2
TRIB3
TRIM11
TRIM13
TRIM14
TRIM15
TRIM16
TRIM16L
TRIM17
TRIM2
TRIM21
TRIM22
TRIM23
TRIM24
TRIM25
TRIM26
TRIM27
TRIM28
TRIM29
TRIM3
TRIM31
TRIM32
TRIM33
TRIM34
TRIM35
TRIM36
TRIM37
TRIM38
TRIM39
TRIM4
TRIM41
TRIM43
TRIM44
TRIM45
TRIM46
TRIM47
TRIM48
TRIM5
TRIM52
TRIM55
TRIM56
TRIM58
TRIM59
TRIM6
TRIM61
TRIM62
TRIM63
TRIM65
TRIM66
TRIM67
TRIM68
TRIM7
TRIM72
TRIM73
TRIM74
TRIM8
TRIM9
TRIO
TRIOBP
TRIP10
TRIP11
TRIP12
TRIP13
TRIP4
TRIP6
TRIT1
TRMEP1
TRMT1
TRMT11
TRMT12
TRMT5
TRMU
TRNT1
TRO
TROAP
TROVE2
TRPA1
TRPC1
TRPC2
TRPC3
TRPC4
TRPC4AP
TRPC6
TRPM1
TRPM3
TRPM4
TRPM6
TRPM7
TRPM8
TRPS1
TRPT1
TRPV1
TRPV2
TRPV3
TRPV4
TRPV6
TRRAP
TRSPAP1
TRUB1
TRUB2
TSC1
TSC2
TSC22D1
TSC22D2
TSC22D4
TSEN2
TSEN34
TSEN54
TSFM
TSG101
TSGA10
TSGA14
TSGA2
TSHR
TSHZ1
TSHZ2
TSHZ3
TSKU
TSN
TSNARE1
TSNAX
TSPAN1
TSPAN10
TSPAN12
TSPAN13
TSPAN14
TSPAN15
TSPAN17
TSPAN18
TSPAN2
TSPAN3
TSPAN31
TSPAN32
TSPAN33
TSPAN4
TSPAN5
TSPAN6
TSPAN7
TSPAN8
TSPAN9
TSPO
TSPYL1
TSPYL2
TSPYL4
TSPYL5
TSPYL6
TSR1
TSR2
TSSC4
TSSK2
TSSK3
TST
TSTA3
TTBK2
TTC1
TTC12
TTC13
TTC14
TTC15
TTC17
TTC18
TTC19
TTC22
TTC23
TTC24
TTC25
TTC26
TTC27
TTC28
TTC3
TTC30A
TTC30B
TTC31
TTC32
TTC33
TTC35
TTC4
TTC5
TTC6
TTC7A
TTC7B
TTC8
TTC9
TTC9C
TTF1
TTF2
TTK
TTL
TTLL1
TTLL10
TTLL12
TTLL3
TTLL4
TTLL5
TTLL6
TTLL7
TTN
TTPA
TTRAP
TTTY14
TTTY15
TTYH1
TTYH2
TTYH3
TUB
TUBA1A
TUBA1B
TUBA1C
TUBA3C
TUBA3D
TUBA4A
TUBA4B
TUBA8
TUBAL3
TUBAP
TUBB
TUBB1
TUBB2A
TUBB2B
TUBB2C
TUBB3
TUBB4
TUBB6
TUBD1
TUBE1
TUBG1
TUBG2
TUBGCP2
TUBGCP3
TUBGCP5
TUBGCP6
TUFM
TUFT1
TULP3
TULP4
TUSC1
TUSC2
TUSC3
TUSC4
TUSC5
TUT1
TWF1
TWF2
TWIST1
TWIST2
TWISTNB
TWSG1
TXK
TXLNA
TXLNB
TXN
TXN2
TXNDC1
TXNDC10
TXNDC11
TXNDC12
TXNDC13
TXNDC14
TXNDC4
TXNDC5
TXNDC9
TXNIP
TXNL1
TXNL2
TXNL4A
TXNL4B
TXNL5
TXNRD1
TXNRD2
TXNRD3
TYK2
TYMS
TYR
TYRL
TYRO3
TYRO3P
TYROBP
TYRP1
TYSND1
TYW1
TYW3
U2AF1
U2AF1L4
U2AF2
UACA
UAP1
UAP1L1
UBA52
UBA52P1
UBA52P3
UBAC1
UBAC2
UBAP1
UBAP2
UBAP2L
UBASH3A
UBB
UBBP1
UBBP2
UBBP3
UBBP4
UBC
UBD
UBE1
UBE1C
UBE1DC1
UBE1L
UBE1L2
UBE2A
UBE2B
UBE2C
UBE2D1
UBE2D2
UBE2D3
UBE2D4
UBE2E1
UBE2E2
UBE2E3
UBE2F
UBE2G1
UBE2G2
UBE2H
UBE2I
UBE2J1
UBE2J2
UBE2L3
UBE2L6
UBE2L7P
UBE2M
UBE2MP1
UBE2N
UBE2NL
UBE2O
UBE2Q1
UBE2Q2
UBE2R2
UBE2S
UBE2T
UBE2V1
UBE2V2
UBE2W
UBE2Z
UBE3A
UBE3AP2
UBE3B
UBE3C
UBE4A
UBE4B
UBFD1
UBIAD1
UBL3
UBL4A
UBL5
UBL7
UBLCP1
UBN1
UBOX5
UBP1
UBQLN1
UBQLN2
UBQLN4
UBQLNL
UBR1
UBR2
UBTD1
UBTD2
UBTF
UBXD1
UBXD2
UBXD3
UBXD4
UBXD5
UBXD6
UBXD7
UBXD8
UCHL1
UCHL3
UCHL5
UCHL5IP
UCK1
UCK2
UCKL1
UCN
UCN2
UCP2
UCP3
UEVLD
UFC1
UFD1L
UFM1
UGCG
UGCGL1
UGCGL2
UGDH
UGP2
UGT1A1
UGT1A10
UGT1A11P
UGT1A12P
UGT1A13P
UGT1A2P
UGT1A4
UGT1A6
UGT1A7
UGT1A8
UGT2A3
UGT2B10
UGT2B15
UGT2B25P
UGT2B28
UGT2B4
UGT2B7
UGT3A2
UGT8
UHMK1
UHRF1
UHRF2
UIMC1
ULBP1
ULBP2
ULBP3
ULK1
ULK2
ULK3
UMODL1
UMPS
UNC119
UNC13A
UNC13B
UNC13C
UNC13D
UNC45A
UNC50
UNC5A
UNC5B
UNC5C
UNC5CL
UNC84A
UNC84B
UNC93A
UNC93B1
UNG
UNGP2
UNGP3
UNK
UNKL
UPF1
UPF2
UPF3A
UPF3B
UPK1A
UPK1B
UPK2
UPK3A
UPK3B
UPP1
UPRT
UQCR
UQCRB
UQCRC1
UQCRC2
UQCRFS1
UQCRH
UQCRQ
URM1
UROD
UROS
USF1
USF2
USH1C
USMG5
USP1
USP10
USP11
USP12
USP12P1
USP12P2
USP12P3
USP13
USP14
USP15
USP16
USP18
USP19
USP2
USP20
USP21
USP22
USP24
USP25
USP27X
USP28
USP3
USP30
USP31
USP32
USP33
USP34
USP35
USP36
USP37
USP38
USP39
USP4
USP40
USP42
USP43
USP44
USP45
USP46
USP47
USP48
USP49
USP5
USP51
USP52
USP53
USP54
USP6
USP6NL
USP7
USP8
USP9X
USP9Y
USP9YP1
USP9YP2
USPL1
UST
UTP11L
UTP14A
UTP14C
UTP15
UTP18
UTP20
UTP6
UTRN
UTS2
UTS2D
UTX
UTY
UVRAG
UXS1
UXT
VAC14
VAMP1
VAMP2
VAMP3
VAMP4
VAMP5
VAMP8
VANGL1
VANGL2
VAPA
VAPB
VARS
VARS2
VASH1
VASH2
VASN
VASP
VAT1
VAV1
VAV2
VAV3
VAX2
VBP1
VCAM1
VCAN
VCL
VCP
VCPIP1
VCX
VDAC1
VDAC1LP
VDAC2
VDAC2P
VDAC3
VDR
VEGFA
VEGFB
VEGFC
VENTXP2
VENTXP4
VENTXP5
VEPH1
VEZF1
VEZT
VGCNL1
VGF
VGLL1
VGLL2
VGLL3
VHL
VIL1
VIL2
VILL
VIM
VIPR1
VIPR2
VIT
VKORC1
VKORC1L1
VLDLR
VMO1
VN1R1
VNN1
VNN2
VPRBP
VPREB1
VPS11
VPS13A
VPS13B
VPS13C
VPS13D
VPS16
VPS18
VPS24
VPS25
VPS26A
VPS26B
VPS28
VPS29
VPS33A
VPS33B
VPS35
VPS36
VPS37A
VPS37B
VPS37C
VPS39
VPS41
VPS45
VPS4A
VPS4B
VPS52
VPS53
VPS54
VPS72
VPS8
VRK1
VRK2
VRK3
VSIG1
VSIG2
VSNL1
VSTM1
VTA1
VTCN1
VTI1A
VTI1B
VTN
VWA1
VWA2
VWCE
WAC
WAPAL
WARS
WARS2
WAS
WASF1
WASF2
WASF3
WASL
WBP1
WBP11
WBP2
WBP4
WBP5
WBSCR16
WBSCR17
WBSCR18
WBSCR19
WBSCR22
WBSCR27
WBSCR28
WDFY1
WDFY2
WDFY3
WDFY4
WDHD1
WDR1
WDR12
WDR13
WDR17
WDR18
WDR19
WDR20
WDR21A
WDR21B
WDR21C
WDR22
WDR23
WDR24
WDR26
WDR27
WDR3
WDR31
WDR32
WDR33
WDR34
WDR35
WDR36
WDR37
WDR4
WDR40A
WDR40B
WDR40C
WDR41
WDR42A
WDR43
WDR44
WDR45
WDR45L
WDR46
WDR47
WDR48
WDR5
WDR51A
WDR51B
WDR52
WDR53
WDR54
WDR55
WDR57
WDR59
WDR5B
WDR6
WDR60
WDR61
WDR62
WDR63
WDR66
WDR67
WDR68
WDR69
WDR7
WDR70
WDR71
WDR72
WDR73
WDR74
WDR75
WDR76
WDR77
WDR78
WDR79
WDR8
WDR81
WDR85
WDR89
WDR90
WDSOF1
WDSUB1
WDTC1
WEE1
WFDC1
WFDC10B
WFDC2
WFDC3
WFIKKN2
WFS1
WHDC1
WHDC1L1
WHDC1L2
WHSC1
WHSC1L1
WHSC2
WIBG
WIPF1
WIPF2
WIPF3
WIPI1
WIPI2
WISP1
WISP2
WISP3
WIT1
WIZ
WNK1
WNK2
WNK3
WNK4
WNT1
WNT10A
WNT10B
WNT11
WNT16
WNT2
WNT5A
WNT5B
WNT7A
WNT7B
WNT9A
WRB
WRN
WRNIP1
WSB1
WSB2
WSCD1
WT1
WTAP
WTIP
WWC1
WWC2
WWC3
WWOX
WWP1
WWP2
WWTR1
XAB1
XAB2
XAGE1
XAGE2
XAGE3
XBP1
XCL1
XCL2
XDH
XG
XIST
XK
XKR3
XKR6
XKR7
XKR8
XKR9
XKRX
XKRY2
XKRYP1
XKRYP2
XKRYP3
XPA
XPC
XPNPEP1
XPNPEP2
XPNPEP3
XPO1
XPO4
XPO5
XPO6
XPO7
XPOT
XPOTP1
XPR1
XRCC1
XRCC2
XRCC3
XRCC4
XRCC5
XRCC6
XRCC6BP1
XRN1
XRN2
XRRA1
XYLB
XYLT1
XYLT2
YAF2
YAP1
YARS
YARS2
YBX1
YBX1P1
YBX2
YEATS2
YEATS4
YES1
YIF1A
YIF1B
YIPF1
YIPF2
YIPF3
YIPF4
YIPF5
YIPF6
YKT6
YLPM1
YME1L1
YME1L2
YOD1
YPEL1
YPEL2
YPEL3
YPEL4
YPEL5
YRDC
YTHDC1
YTHDC2
YTHDF1
YTHDF2
YTHDF2P
YTHDF3
YWHAB
YWHAE
YWHAG
YWHAH
YWHAQ
YWHAZ
YWHAZP3
YY1
YY1AP1
YY2
ZADH1
ZADH2
ZAP70
ZBED1
ZBED2
ZBED3
ZBED4
ZBED5
ZBP1
ZBTB1
ZBTB10
ZBTB11
ZBTB17
ZBTB2
ZBTB20
ZBTB22
ZBTB24
ZBTB25
ZBTB26
ZBTB3
ZBTB32
ZBTB33
ZBTB34
ZBTB37
ZBTB38
ZBTB39
ZBTB4
ZBTB40
ZBTB41
ZBTB43
ZBTB44
ZBTB45
ZBTB46
ZBTB47
ZBTB48
ZBTB5
ZBTB6
ZBTB7A
ZBTB7B
ZBTB7C
ZBTB8
ZBTB8OS
ZBTB9
ZC3H10
ZC3H11A
ZC3H12A
ZC3H12B
ZC3H12C
ZC3H12D
ZC3H13
ZC3H14
ZC3H15
ZC3H3
ZC3H6
ZC3H7A
ZC3H7B
ZC3H8
ZC3HAV1
ZC3HAV1L
ZC3HC1
ZCCHC10
ZCCHC11
ZCCHC14
ZCCHC17
ZCCHC2
ZCCHC3
ZCCHC4
ZCCHC5
ZCCHC6
ZCCHC7
ZCCHC8
ZCCHC9
ZCD1
ZCD2
ZCRB1
ZCWPW1
ZDBF2
ZDHHC1
ZDHHC11
ZDHHC11B
ZDHHC12
ZDHHC13
ZDHHC14
ZDHHC15
ZDHHC16
ZDHHC17
ZDHHC18
ZDHHC2
ZDHHC20
ZDHHC21
ZDHHC23
ZDHHC24
ZDHHC3
ZDHHC4
ZDHHC5
ZDHHC6
ZDHHC7
ZDHHC8
ZDHHC9
ZEB1
ZEB2
ZER1
ZFAND1
ZFAND2A
ZFAND2B
ZFAND3
ZFAND5
ZFAND6
ZFHX2
ZFHX4
ZFP1
ZFP106
ZFP14
ZFP161
ZFP2
ZFP28
ZFP3
ZFP30
ZFP36
ZFP36L1
ZFP36L2
ZFP37
ZFP41
ZFP42
ZFP57
ZFP62
ZFP64
ZFP90
ZFP91
ZFPL1
ZFPM2
ZFR
ZFX
ZFY
ZFYVE1
ZFYVE16
ZFYVE19
ZFYVE20
ZFYVE21
ZFYVE26
ZFYVE27
ZFYVE28
ZFYVE9
ZGPAT
ZH2C2
ZHX1
ZHX2
ZHX3
ZIC1
ZIC2
ZIC3
ZIC5
ZIK1
ZKSCAN1
ZKSCAN2
ZKSCAN3
ZKSCAN4
ZKSCAN5
ZMAT1
ZMAT2
ZMAT3
ZMAT5
ZMIZ1
ZMIZ2
ZMPSTE24
ZMYM1
ZMYM2
ZMYM3
ZMYM4
ZMYM5
ZMYM6
ZMYND10
ZMYND11
ZMYND15
ZMYND17
ZMYND19
ZMYND8
ZNF10
ZNF100
ZNF101
ZNF114
ZNF117
ZNF12
ZNF121
ZNF124
ZNF131
ZNF133
ZNF134
ZNF135
ZNF136
ZNF137
ZNF138
ZNF14
ZNF140
ZNF141
ZNF142
ZNF143
ZNF146
ZNF148
ZNF154
ZNF155
ZNF157
ZNF16
ZNF160
ZNF165
ZNF167
ZNF169
ZNF17
ZNF174
ZNF175
ZNF177
ZNF18
ZNF180
ZNF181
ZNF182
ZNF184
ZNF185
ZNF187
ZNF189
ZNF19
ZNF192
ZNF193
ZNF195
ZNF197
ZNF2
ZNF20
ZNF200
ZNF202
ZNF204
ZNF205
ZNF208
ZNF211
ZNF212
ZNF213
ZNF214
ZNF215
ZNF217
ZNF219
ZNF22
ZNF221
ZNF222
ZNF223
ZNF224
ZNF226
ZNF227
ZNF228
ZNF229
ZNF23
ZNF232
ZNF233
ZNF234
ZNF235
ZNF236
ZNF238
ZNF239
ZNF24
ZNF248
ZNF25
ZNF250
ZNF251
ZNF252
ZNF253
ZNF254
ZNF256
ZNF257
ZNF259
ZNF26
ZNF260
ZNF263
ZNF264
ZNF266
ZNF267
ZNF268
ZNF271
ZNF273
ZNF274
ZNF275
ZNF276
ZNF277P
ZNF28
ZNF281
ZNF282
ZNF283
ZNF284
ZNF285A
ZNF286A
ZNF287
ZNF289
ZNF291
ZNF292
ZNF294
ZNF295
ZNF299P
ZNF3
ZNF30
ZNF300
ZNF302
ZNF304
ZNF311
ZNF313
ZNF317
ZNF318
ZNF319
ZNF32
ZNF322A
ZNF322B
ZNF323
ZNF324
ZNF324B
ZNF326
ZNF329
ZNF330
ZNF331
ZNF333
ZNF334
ZNF335
ZNF337
ZNF33A
ZNF33B
ZNF34
ZNF341
ZNF342
ZNF343
ZNF345
ZNF346
ZNF347
ZNF35
ZNF350
ZNF354A
ZNF354B
ZNF354C
ZNF358
ZNF364
ZNF367
ZNF37A
ZNF37B
ZNF382
ZNF383
ZNF384
ZNF385
ZNF394
ZNF395
ZNF396
ZNF397
ZNF398
ZNF402P
ZNF403
ZNF404
ZNF407
ZNF408
ZNF409
ZNF41
ZNF410
ZNF414
ZNF415
ZNF416
ZNF417
ZNF418
ZNF419
ZNF420
ZNF425
ZNF426
ZNF428
ZNF429
ZNF43
ZNF430
ZNF431
ZNF432
ZNF433
ZNF434
ZNF436
ZNF438
ZNF439
ZNF44
ZNF440
ZNF441
ZNF442
ZNF443
ZNF444
ZNF445
ZNF449
ZNF45
ZNF451
ZNF452
ZNF454
ZNF460
ZNF461
ZNF462
ZNF467
ZNF468
ZNF469
ZNF470
ZNF471
ZNF473
ZNF474
ZNF479
ZNF480
ZNF483
ZNF484
ZNF485
ZNF486
ZNF487
ZNF488
ZNF490
ZNF491
ZNF492
ZNF493
ZNF496
ZNF498
ZNF501
ZNF502
ZNF503
ZNF506
ZNF507
ZNF508
ZNF509
ZNF510
ZNF511
ZNF512
ZNF512B
ZNF513
ZNF514
ZNF516
ZNF518
ZNF519
ZNF521
ZNF524
ZNF525
ZNF526
ZNF527
ZNF528
ZNF529
ZNF530
ZNF532
ZNF540
ZNF542
ZNF543
ZNF544
ZNF545
ZNF546
ZNF547
ZNF548
ZNF549
ZNF550
ZNF551
ZNF552
ZNF553
ZNF554
ZNF555
ZNF556
ZNF557
ZNF558
ZNF559
ZNF560
ZNF561
ZNF562
ZNF563
ZNF564
ZNF565
ZNF566
ZNF567
ZNF568
ZNF569
ZNF57
ZNF570
ZNF572
ZNF573
ZNF574
ZNF576
ZNF577
ZNF578
ZNF579
ZNF580
ZNF581
ZNF582
ZNF583
ZNF584
ZNF585A
ZNF585B
ZNF586
ZNF587
ZNF588
ZNF589
ZNF592
ZNF593
ZNF594
ZNF595
ZNF596
ZNF597
ZNF598
ZNF599
ZNF600
ZNF605
ZNF606
ZNF607
ZNF608
ZNF609
ZNF610
ZNF611
ZNF613
ZNF614
ZNF615
ZNF616
ZNF618
ZNF619
ZNF620
ZNF621
ZNF622
ZNF623
ZNF624
ZNF625
ZNF626
ZNF627
ZNF629
ZNF630
ZNF638
ZNF639
ZNF641
ZNF642
ZNF643
ZNF644
ZNF646
ZNF649
ZNF650
ZNF652
ZNF653
ZNF654
ZNF655
ZNF658
ZNF66
ZNF660
ZNF662
ZNF664
ZNF665
ZNF667
ZNF669
ZNF670
ZNF671
ZNF672
ZNF673
ZNF674
ZNF675
ZNF676
ZNF677
ZNF678
ZNF679
ZNF680
ZNF681
ZNF682
ZNF684
ZNF687
ZNF688
ZNF689
ZNF69
ZNF691
ZNF692
ZNF695
ZNF696
ZNF697
ZNF699
ZNF7
ZNF70
ZNF700
ZNF701
ZNF702
ZNF703
ZNF704
ZNF706
ZNF707
ZNF708
ZNF709
ZNF71
ZNF710
ZNF711
ZNF713
ZNF714
ZNF717
ZNF718
ZNF720
ZNF721
ZNF724P
ZNF725
ZNF738
ZNF74
ZNF740
ZNF746
ZNF747
ZNF749
ZNF75
ZNF750
ZNF75A
ZNF76
ZNF761
ZNF763
ZNF764
ZNF765
ZNF766
ZNF767
ZNF768
ZNF77
ZNF770
ZNF771
ZNF772
ZNF773
ZNF774
ZNF775
ZNF776
ZNF777
ZNF778
ZNF780A
ZNF780B
ZNF781
ZNF782
ZNF783
ZNF785
ZNF786
ZNF787
ZNF788
ZNF789
ZNF79
ZNF790
ZNF791
ZNF792
ZNF793
ZNF799
ZNF8
ZNF800
ZNF804A
ZNF805
ZNF808
ZNF81
ZNF813
ZNF814
ZNF816A
ZNF816B
ZNF818
ZNF83
ZNF84
ZNF85
ZNF90
ZNF91
ZNF92
ZNF93
ZNF99
ZNFX1
ZNHIT1
ZNHIT2
ZNHIT3
ZNHIT4
ZNRD1
ZNRF1
ZNRF2
ZNRF3
ZP1
ZP3
ZP4
ZPLD1
ZRANB1
ZRANB2
ZRANB3
ZRF1
ZRSR2
ZSCAN12
ZSCAN12L1
ZSCAN16
ZSCAN18
ZSCAN2
ZSCAN20
ZSCAN21
ZSCAN22
ZSCAN29
ZSCAN4
ZSCAN5
ZSWIM1
ZSWIM3
ZSWIM4
ZSWIM5
ZSWIM6
ZSWIM7
ZUBR1
ZW10
ZWILCH
ZWINT
ZWINTAS
ZXDA
ZXDB
ZXDC
ZYG11A
ZYG11B
ZYX
ZZEF1
ZZZ3
