# Supplementary material for: RedundancyMiner: De-replication of redundant GO categories in microarray and proteomics analysis
Source: BMC Bioinformatics. 2011 Feb 10;12:52. doi: 10.1186/1471-2105-12-52 (PMC3223614; doi:10.1186/1471-2105-12-52)
Supplement: Additional file 10 — Kinetochore genes HTGM download. compressed package of the results of running HTGM on the kinetochore genes list. [file 1471-2105-12-52-S10.ZIP › work405493610/total.txt405493610.dir/kinetochore.txt.dir/kinetochore.txt.change]

GO:0000226_microtubule_cytoskeleton_organization_and_biogenesis	58	10	25.735913	-11.634038	1	0.000000	0.0	0.000000	0.000000
GO:0000278_mitotic_cell_cycle	183	14	11.419432	-11.315199	2	0.000000	0.0	0.000000	0.000000
GO:0007049_cell_cycle	349	17	7.270948	-10.678022	3	0.000000	0.0	0.000000	0.000000
GO:0007059_chromosome_segregation	38	8	31.424904	-10.079699	4	0.000000	0.0	0.000000	0.000000
GO:0000087_M_phase_of_mitotic_cell_cycle	91	10	16.403109	-9.610265	6	0.000000	0.0	0.000000	0.000000
GO:0007017_microtubule-based_process	91	10	16.403109	-9.610265	6	0.000000	0.0	0.000000	0.000000
GO:0022402_cell_cycle_process	245	14	8.529617	-9.598482	7	0.000000	0.0	0.000000	0.000000
GO:0007093_mitotic_cell_cycle_checkpoint	28	7	37.317073	-9.422662	8	0.000000	0.0	0.000000	0.000000
GO:0051383_kinetochore_organization_and_biogenesis	4	4
GO:0007067_mitosis	88	9	15.266075	-8.379757	9	0.000000	0.0	0.000000	0.000000
GO:0000279_M_phase	125	10	11.941463	-8.238396	10	0.000000	0.0	0.000000	0.000000
GO:0022403_cell_cycle_phase	187	11	8.780488	-7.639150	11	0.000000	0.0	0.000000	0.000000
GO:0007346_regulation_of_mitotic_cell_cycle	50	7	20.897561	-7.543240	12	0.000000	0.0	0.000000	0.000000
GO:0000075_cell_cycle_checkpoint	52	7	20.093809	-7.420582	13	0.000000	0.0	0.000000	0.000000
GO:0051382_kinetochore_assembly	3	3
GO:0006996_organelle_organization_and_biogenesis	571	16	4.182649	-6.521159	14	0.000000	0.0	0.000000	0.000000
GO:0007010_cytoskeleton_organization_and_biogenesis	253	11	6.489926	-6.293175	15	0.000000	0.0	0.000000	0.000000
GO:0016043_cellular_component_organization_and_biogenesis	1240	22	2.648308	-5.673135	16	0.000000	0.0	0.000000	0.000000
GO:0031111_negative_regulation_of_microtubule_polymerization_or_depolymerization	6	3	74.634146	-5.259186	17	0.000000	0.0	0.000000	0.000000
GO:0051649_establishment_of_cellular_localization	410	12	4.368828	-5.034276	18	0.000000	0.0	0.000000	0.000000
GO:0000070_mitotic_sister_chromatid_segregation	21	4	28.432056	-5.019623	19	0.000000	0.0	0.000000	0.000000
GO:0000819_sister_chromatid_segregation	22	4	27.139690	-4.934577	20	0.000000	0.0	0.000000	0.000000
GO:0051641_cellular_localization	429	12	4.175337	-4.833159	21	0.000000	0.0	0.000000	0.000000
GO:0031110_regulation_of_microtubule_polymerization_or_depolymerization	9	3	49.756098	-4.642017	22	0.000000	0.0	0.000000	0.000000
GO:0050657_nucleic_acid_transport	26	4	22.964353	-4.632567	25	0.000000	0.0	0.000000	0.000000
GO:0050658_RNA_transport	26	4	22.964353	-4.632567	25	0.000000	0.0	0.000000	0.000000
GO:0051236_establishment_of_RNA_localization	26	4	22.964353	-4.632567	25	0.000000	0.0	0.000000	0.000000
GO:0006403_RNA_localization	27	4	22.113821	-4.565035	26	0.000000	0.0	0.000000	0.000000
GO:0008283_cell_proliferation	475	12	3.770988	-4.388387	27	0.000000	0.0	0.000000	0.000000
GO:0030951_establishment_and_or_maintenance_of_microtubule_cytoskeleton_polarity	2	2
GO:0030952_establishment_and_or_maintenance_of_cytoskeleton_polarity	2	2
GO:0031109_microtubule_polymerization_or_depolymerization	11	3	40.709534	-4.352864	29	0.000000	0.0	0.000000	0.000000
GO:0032886_regulation_of_microtubule-based_process	11	3	40.709534	-4.352864	29	0.000000	0.0	0.000000	0.000000
GO:0051726_regulation_of_cell_cycle	156	7	6.697936	-4.178528	30	-0.141447	0.03	0.201447	0.001000
GO:0015931_nucleobase__nucleoside__nucleotide_and_nucleic_acid_transport	34	4	17.560976	-4.157740	31	-0.141447	0.03	0.201447	0.000968
GO:0051494_negative_regulation_of_cytoskeleton_organization_and_biogenesis	13	3	34.446529	-4.118032	32	-0.156946	0.04	0.236946	0.001250
GO:0032269_negative_regulation_of_cellular_protein_metabolic_process	37	4	16.137113	-4.010501	33	-0.169043	0.05	0.269043	0.001515
GO:0051248_negative_regulation_of_protein_metabolic_process	40	4	14.926829	-3.875747	34	-0.169043	0.05	0.269043	0.001471
GO:0051276_chromosome_organization_and_biogenesis	175	7	5.970732	-3.863256	35	-0.169043	0.05	0.269043	0.001429
GO:0006406_mRNA_export_from_nucleus	19	3	23.568678	-3.600215	38	-0.362217	0.08	0.522217	0.002105
GO:0007051_spindle_organization_and_biogenesis	19	3	23.568678	-3.600215	38	-0.362217	0.08	0.522217	0.002105
GO:0051028_mRNA_transport	19	3	23.568678	-3.600215	38	-0.362217	0.08	0.522217	0.002105
GO:0051310_metaphase_plate_congression	4	2
GO:0051656_establishment_of_organelle_localization	20	3	22.390244	-3.531656	39	-0.527646	0.1	0.727646	0.002564
GO:0033036_macromolecule_localization	267	8	4.472458	-3.492545	40	-0.699953	0.12	0.939953	0.003000
GO:0006913_nucleocytoplasmic_transport	92	5	8.112407	-3.473158	41	-0.699953	0.12	0.939953	0.002927
GO:0051169_nuclear_transport	93	5	8.025177	-3.451291	42	-0.699953	0.12	0.939953	0.002857
GO:0007026_negative_regulation_of_microtubule_depolymerization	5	2	59.707317	-3.364134	44	-0.851105	0.23	1.311105	0.005227
GO:0031114_regulation_of_microtubule_depolymerization	5	2	59.707317	-3.364134	44	-0.851105	0.23	1.311105	0.005227
GO:0006405_RNA_export_from_nucleus	24	3	18.658537	-3.290435	45	-1.007704	0.28	1.567704	0.006222
GO:0007019_microtubule_depolymerization	6	2	49.756098	-3.189891	49	-0.965088	0.39	1.745088	0.007959
GO:0007094_mitotic_cell_cycle_spindle_assembly_checkpoint	6	2	49.756098	-3.189891	49	-0.965088	0.39	1.745088	0.007959
GO:0050000_chromosome_localization	6	2	49.756098	-3.189891	49	-0.965088	0.39	1.745088	0.007959
GO:0051303_establishment_of_chromosome_localization	6	2	49.756098	-3.189891	49	-0.965088	0.39	1.745088	0.007959
GO:0051640_organelle_localization	27	3	16.585366	-3.136579	50	-0.964470	0.43	1.824470	0.008600
GO:0031577_spindle_checkpoint	7	2	42.648084	-3.045609	51	-1.058105	0.54	2.138105	0.010588
GO:0051129_negative_regulation_of_cellular_component_organization_and_biogenesis	33	3	13.569845	-2.877939	52	-1.187349	0.72	2.627349	0.013846
GO:0046907_intracellular_transport	342	8	3.491656	-2.782559	53	-1.193656	0.84	2.873656	0.015849
GO:0051168_nuclear_export	36	3	12.439024	-2.767164	54	-1.262606	0.86	2.982606	0.015926
GO:0051493_regulation_of_cytoskeleton_organization_and_biogenesis	37	3	12.102835	-2.732457	55	-1.260372	0.87	3.000372	0.015818
GO:0010458_exit_from_mitosis	10	2	29.853659	-2.720151	57	-1.284211	1.08	3.444211	0.018947
GO:0051261_protein_depolymerization	10	2	29.853659	-2.720151	57	-1.284211	1.08	3.444211	0.018947
GO:0043623_cellular_protein_complex_assembly	40	3	11.195122	-2.634165	58	-1.627364	1.29	4.207364	0.022241
GO:0051297_centrosome_organization_and_biogenesis	13	2	22.964353	-2.486797	59	-1.611974	1.73	5.071974	0.029322
GO:0031023_microtubule_organizing_center_organization_and_biogenesis	14	2	21.324042	-2.421691	60	-1.598149	1.92	5.438149	0.032000
GO:0033043_regulation_of_organelle_organization_and_biogenesis	49	3	9.138875	-2.381648	61	-1.587412	1.99	5.567412	0.032623
GO:0051234_establishment_of_localization	902	13	2.151317	-2.341718	62	-1.693313	2.26	6.213313	0.036452
GO:0048015_phosphoinositide-mediated_signaling	52	3	8.611632	-2.308668	63	-1.666838	2.37	6.406838	0.037619
GO:0000089_mitotic_metaphase	1	1
GO:0000132_establishment_of_mitotic_spindle_orientation	1	1
GO:0005984_disaccharide_metabolic_process	1	1
GO:0031115_negative_regulation_of_microtubule_polymerization	1	1
GO:0032515_negative_regulation_of_phosphoprotein_phosphatase_activity	1	1
GO:0032516_positive_regulation_of_phosphoprotein_phosphatase_activity	1	1
GO:0035305_negative_regulation_of_dephosphorylation	1	1
GO:0035308_negative_regulation_of_protein_amino_acid_dephosphorylation	1	1
GO:0051294_establishment_of_spindle_orientation	1	1
GO:0051323_metaphase	1	1
GO:0007163_establishment_and_or_maintenance_of_cell_polarity	21	2	14.216028	-2.071379	64	-1.321499	3.99	9.301499	0.062344
GO:0009987_cellular_process	5174	40	1.153988	-2.068409	65	-1.321958	4.0	9.321958	0.061538
GO:0051128_regulation_of_cellular_component_organization_and_biogenesis	124	4	4.815106	-2.040267	66	-1.297559	4.06	9.417559	0.061515
GO:0032268_regulation_of_cellular_protein_metabolic_process	134	4	4.455770	-1.924778	67	-0.928421	5.11	11.148421	0.076269
GO:0007079_mitotic_chromosome_movement_towards_spindle_pole	2	1
GO:0032272_negative_regulation_of_protein_polymerization	2	1
GO:0035304_regulation_of_protein_amino_acid_dephosphorylation	2	1
GO:0035306_positive_regulation_of_dephosphorylation	2	1
GO:0035307_positive_regulation_of_protein_amino_acid_dephosphorylation	2	1
GO:0051300_spindle_pole_body_organization_and_biogenesis	2	1
GO:0051305_chromosome_movement_towards_spindle_pole	2	1
GO:0051246_regulation_of_protein_metabolic_process	146	4	4.089542	-1.799138	68	-0.361655	6.6	13.561655	0.097059
GO:0000186_activation_of_MAPKK_activity	3	1
GO:0007080_mitotic_metaphase_plate_congression	3	1
GO:0040001_establishment_of_mitotic_spindle_localization	3	1
GO:0043666_regulation_of_phosphoprotein_phosphatase_activity	3	1
GO:0051004_regulation_of_lipoprotein_lipase_activity	3	1
GO:0051293_establishment_of_spindle_localization	3	1
GO:0051653_spindle_localization	3	1
GO:0051179_localization	1090	13	1.780264	-1.660437	69	0.340302	8.76	17.179698	0.126957
GO:0000085_G2_phase_of_mitotic_cell_cycle	4	1
GO:0001578_microtubule_bundle_formation	4	1
GO:0031113_regulation_of_microtubule_polymerization	4	1
GO:0051319_G2_phase	4	1
GO:0006461_protein_complex_assembly	174	4	3.431455	-1.549580	70	1.138495	10.67	20.201505	0.152429
GO:0006886_intracellular_protein_transport	176	4	3.392461	-1.533699	71	1.381728	11.12	20.858272	0.156620
GO:0035303_regulation_of_dephosphorylation	5	1	29.853659	-1.480676	73	6.561203	18.31	30.058797	0.250822
GO:0046785_microtubule_polymerization	5	1	29.853659	-1.480676	73	6.561203	18.31	30.058797	0.250822
GO:0031324_negative_regulation_of_cellular_metabolic_process	273	5	2.733852	-1.464328	74	6.655226	18.56	30.464774	0.250811
GO:0009892_negative_regulation_of_metabolic_process	277	5	2.694374	-1.440979	75	7.050103	19.12	31.189897	0.254933
GO:0046330_positive_regulation_of_JNK_cascade	6	1	24.878049	-1.402911	78	10.655008	24.8	38.944992	0.317949
GO:0051298_centrosome_duplication	6	1	24.878049	-1.402911	78	10.655008	24.8	38.944992	0.317949
GO:0060191_regulation_of_lipase_activity	6	1	24.878049	-1.402911	78	10.655008	24.8	38.944992	0.317949
GO:0019932_second-messenger-mediated_signaling	114	3	3.928113	-1.395730	79	10.680958	24.89	39.099042	0.315063
GO:0015031_protein_transport	195	4	3.061914	-1.393475	80	10.703314	24.94	39.176686	0.311750
GO:0000902_cell_morphogenesis	116	3	3.860387	-1.376832	82	10.965394	25.26	39.554606	0.308049
GO:0032989_cellular_structure_morphogenesis	116	3	3.860387	-1.376832	82	10.965394	25.26	39.554606	0.308049
GO:0006606_protein_import_into_nucleus	50	2	5.970732	-1.358349	83	11.362840	25.87	40.377160	0.311687
GO:0051170_nuclear_import	51	2	5.853659	-1.342786	84	11.603294	26.22	40.836706	0.312143
GO:0006605_protein_targeting	126	3	3.554007	-1.287968	85	15.238318	31.95	48.661682	0.375882
GO:0045184_establishment_of_protein_localization	216	4	2.764228	-1.257829	86	18.718779	37.06	55.401221	0.430930
GO:0007096_regulation_of_exit_from_mitosis	9	1	16.585366	-1.231060	90	21.516425	41.34	61.163575	0.459333
GO:0016202_regulation_of_striated_muscle_development	9	1	16.585366	-1.231060	90	21.516425	41.34	61.163575	0.459333
GO:0042994_cytoplasmic_sequestering_of_transcription_factor	9	1	16.585366	-1.231060	90	21.516425	41.34	61.163575	0.459333
GO:0048634_regulation_of_muscle_development	9	1	16.585366	-1.231060	90	21.516425	41.34	61.163575	0.459333
GO:0007098_centrosome_cycle	10	1	14.926829	-1.186713	94	26.546693	48.21	69.873307	0.512872
GO:0042308_negative_regulation_of_protein_import_into_nucleus	10	1	14.926829	-1.186713	94	26.546693	48.21	69.873307	0.512872
GO:0042992_negative_regulation_of_transcription_factor_import_into_nucleus	10	1	14.926829	-1.186713	94	26.546693	48.21	69.873307	0.512872
GO:0051220_cytoplasmic_sequestering_of_protein	10	1	14.926829	-1.186713	94	26.546693	48.21	69.873307	0.512872
GO:0046823_negative_regulation_of_nucleocytoplasmic_transport	11	1	13.569845	-1.146730	96	29.754152	52.8	75.845848	0.550000
GO:0048041_focal_adhesion_formation	11	1	13.569845	-1.146730	96	29.754152	52.8	75.845848	0.550000
GO:0017038_protein_import	67	2	4.455770	-1.132578	97	30.380150	53.64	76.899850	0.552990
GO:0008104_protein_localization	242	4	2.467245	-1.112552	98	30.612903	54.01	77.407097	0.551122
GO:0031400_negative_regulation_of_protein_modification_process	12	1	12.439024	-1.110349	102	34.332141	58.99	83.647859	0.578333
GO:0032271_regulation_of_protein_polymerization	12	1	12.439024	-1.110349	102	34.332141	58.99	83.647859	0.578333
GO:0046328_regulation_of_JNK_cascade	12	1	12.439024	-1.110349	102	34.332141	58.99	83.647859	0.578333
GO:0051224_negative_regulation_of_protein_transport	12	1	12.439024	-1.110349	102	34.332141	58.99	83.647859	0.578333
GO:0006612_protein_targeting_to_membrane	13	1	11.482176	-1.076993	106	38.478376	64.35	90.221624	0.607075
GO:0032387_negative_regulation_of_intracellular_transport	13	1	11.482176	-1.076993	106	38.478376	64.35	90.221624	0.607075
GO:0043410_positive_regulation_of_MAPKKK_cascade	13	1	11.482176	-1.076993	106	38.478376	64.35	90.221624	0.607075
GO:0051346_negative_regulation_of_hydrolase_activity	13	1	11.482176	-1.076993	106	38.478376	64.35	90.221624	0.607075
GO:0010563_negative_regulation_of_phosphorus_metabolic_process	15	1	9.951220	-1.017654	108	43.397425	71.71	100.022575	0.663981
GO:0045936_negative_regulation_of_phosphate_metabolic_process	15	1	9.951220	-1.017654	108	43.397425	71.71	100.022575	0.663981
GO:0008360_regulation_of_cell_shape	16	1	9.329268	-0.991027	109	47.203751	77.03	106.856249	0.706697
GO:0006810_transport	844	9	1.591724	-0.989819	110	47.225162	77.06	106.894838	0.700545
GO:0022604_regulation_of_cell_morphogenesis	17	1	8.780488	-0.966099	111	49.911910	80.73	111.548090	0.727297
GO:0042990_regulation_of_transcription_factor_import_into_nucleus	18	1	8.292683	-0.942675	113	53.102862	84.89	116.677138	0.751239
GO:0042991_transcription_factor_import_into_nucleus	18	1	8.292683	-0.942675	113	53.102862	84.89	116.677138	0.751239
GO:0032507_maintenance_of_cellular_protein_localization	19	1	7.856226	-0.920592	116	56.364776	89.31	122.255224	0.769914
GO:0042306_regulation_of_protein_import_into_nucleus	19	1	7.856226	-0.920592	116	56.364776	89.31	122.255224	0.769914
GO:0051258_protein_polymerization	19	1	7.856226	-0.920592	116	56.364776	89.31	122.255224	0.769914
GO:0051651_maintenance_of_cellular_localization	20	1	7.463415	-0.899712	117	59.814739	94.17	128.525261	0.804872
GO:0065003_macromolecular_complex_assembly	293	4	2.037792	-0.882701	118	60.619969	95.26	129.900031	0.807288
GO:0045185_maintenance_of_protein_localization	21	1	7.108014	-0.879918	119	62.535196	98.3	134.064804	0.826050
GO:0032880_regulation_of_protein_localization	22	1	6.784922	-0.861108	122	64.724484	101.54	138.355516	0.832295
GO:0033157_regulation_of_intracellular_protein_transport	22	1	6.784922	-0.861108	122	64.724484	101.54	138.355516	0.832295
GO:0043408_regulation_of_MAPKKK_cascade	22	1	6.784922	-0.861108	122	64.724484	101.54	138.355516	0.832295
GO:0006888_ER_to_Golgi_vesicle-mediated_transport	23	1	6.489926	-0.843195	125	67.548059	105.52	143.491941	0.844160
GO:0042493_response_to_drug	23	1	6.489926	-0.843195	125	67.548059	105.52	143.491941	0.844160
GO:0051223_regulation_of_protein_transport	23	1	6.489926	-0.843195	125	67.548059	105.52	143.491941	0.844160
GO:0051051_negative_regulation_of_transport	24	1	6.219512	-0.826102	126	69.651810	108.54	147.428190	0.861429
GO:0022607_cellular_component_assembly	310	4	1.926042	-0.818773	127	70.215188	109.26	148.304812	0.860315
GO:0000910_cytokinesis	26	1	5.741088	-0.794118	129	74.663651	114.93	155.196349	0.890930
GO:0046822_regulation_of_nucleocytoplasmic_transport	26	1	5.741088	-0.794118	129	74.663651	114.93	155.196349	0.890930
GO:0019221_cytokine_and_chemokine_mediated_signaling_pathway	28	1	5.331010	-0.764705	131	78.788775	120.3	161.811225	0.918321
GO:0022603_regulation_of_anatomical_structure_morphogenesis	28	1	5.331010	-0.764705	131	78.788775	120.3	161.811225	0.918321
GO:0007088_regulation_of_mitosis	31	1	4.815106	-0.724648	137	85.970939	129.83	173.689061	0.947664
GO:0010562_positive_regulation_of_phosphorus_metabolic_process	31	1	4.815106	-0.724648	137	85.970939	129.83	173.689061	0.947664
GO:0032386_regulation_of_intracellular_transport	31	1	4.815106	-0.724648	137	85.970939	129.83	173.689061	0.947664
GO:0045937_positive_regulation_of_phosphate_metabolic_process	31	1	4.815106	-0.724648	137	85.970939	129.83	173.689061	0.947664
GO:0051235_maintenance_of_localization	31	1	4.815106	-0.724648	137	85.970939	129.83	173.689061	0.947664
GO:0051301_cell_division	31	1	4.815106	-0.724648	137	85.970939	129.83	173.689061	0.947664
GO:0007548_sex_differentiation	33	1	4.523282	-0.700253	138	90.975693	136.38	181.784307	0.988261
GO:0003006_reproductive_developmental_process	34	1	4.390244	-0.688665	140	93.392566	139.38	185.367434	0.995571
GO:0032147_activation_of_protein_kinase_activity	34	1	4.390244	-0.688665	140	93.392566	139.38	185.367434	0.995571
GO:0014706_striated_muscle_development	35	1	4.264808	-0.677451	142	94.614653	140.9	187.185347	0.992254
GO:0031401_positive_regulation_of_protein_modification_process	35	1	4.264808	-0.677451	142	94.614653	140.9	187.185347	0.992254
GO:0007126_meiosis	36	1	4.146341	-0.666590	144	97.773627	144.82	191.866373	1.005694
GO:0051327_M_phase_of_meiotic_cell_cycle	36	1	4.146341	-0.666590	144	97.773627	144.82	191.866373	1.005694
GO:0051321_meiotic_cell_cycle	37	1	4.034278	-0.656063	145	100.037351	147.59	195.142649	1.017862
GO:0048523_negative_regulation_of_cellular_process	621	6	1.442206	-0.634093	146	103.872676	152.36	200.847324	1.043562
GO:0019538_protein_metabolic_process	1292	11	1.270860	-0.631127	147	104.199349	152.7	201.200651	1.038776
GO:0007160_cell-matrix_adhesion	40	1	3.731707	-0.626314	148	106.173491	154.76	203.346509	1.045676
GO:0031589_cell-substrate_adhesion	41	1	3.640690	-0.616957	149	108.096664	157.15	206.203336	1.054698
GO:0010564_regulation_of_cell_cycle_process	43	1	3.471356	-0.599001	150	110.518727	160.4	210.281273	1.069333
GO:0044267_cellular_protein_metabolic_process	1179	10	1.266058	-0.594094	151	110.741668	160.71	210.678332	1.064305
GO:0007254_JNK_cascade	48	1	3.109756	-0.558026	152	117.020849	168.21	219.399151	1.106645
GO:0048519_negative_regulation_of_biological_process	664	6	1.348810	-0.549539	153	119.005996	170.75	222.494004	1.116013
GO:0031098_stress-activated_protein_kinase_signaling_pathway	50	1	2.985366	-0.543006	155	120.495884	172.76	225.024116	1.114581
GO:0031399_regulation_of_protein_modification_process	50	1	2.985366	-0.543006	155	120.495884	172.76	225.024116	1.114581
GO:0044260_cellular_macromolecule_metabolic_process	1219	10	1.224514	-0.536345	156	120.919416	173.37	225.820584	1.111346
GO:0043085_positive_regulation_of_catalytic_activity	162	2	1.842818	-0.528625	157	123.195434	175.96	228.724566	1.120764
GO:0050794_regulation_of_cellular_process	1656	13	1.171792	-0.518349	158	125.118613	178.37	231.621387	1.128924
GO:0032270_positive_regulation_of_cellular_protein_metabolic_process	56	1	2.665505	-0.501881	159	128.813568	182.89	236.966432	1.150252
GO:0019220_regulation_of_phosphate_metabolic_process	57	1	2.618742	-0.495538	161	130.083032	184.52	238.956968	1.146087
GO:0051174_regulation_of_phosphorus_metabolic_process	57	1	2.618742	-0.495538	161	130.083032	184.52	238.956968	1.146087
GO:0051247_positive_regulation_of_protein_metabolic_process	59	1	2.529971	-0.483245	162	133.544320	188.48	243.415680	1.163457
GO:0051345_positive_regulation_of_hydrolase_activity	61	1	2.447021	-0.471445	163	137.442335	192.92	248.397665	1.183558
GO:0006470_protein_amino_acid_dephosphorylation	63	1	2.369338	-0.460106	166	140.004511	195.53	251.055489	1.177892
GO:0043086_negative_regulation_of_catalytic_activity	63	1	2.369338	-0.460106	166	140.004511	195.53	251.055489	1.177892
GO:0048193_Golgi_vesicle_transport	63	1	2.369338	-0.460106	166	140.004511	195.53	251.055489	1.177892
GO:0006511_ubiquitin-dependent_protein_catabolic_process	67	1	2.227885	-0.438698	171	145.388731	202.06	258.731269	1.181637
GO:0019941_modification-dependent_protein_catabolic_process	67	1	2.227885	-0.438698	171	145.388731	202.06	258.731269	1.181637
GO:0043632_modification-dependent_macromolecule_catabolic_process	67	1	2.227885	-0.438698	171	145.388731	202.06	258.731269	1.181637
GO:0044257_cellular_protein_catabolic_process	67	1	2.227885	-0.438698	171	145.388731	202.06	258.731269	1.181637
GO:0051603_proteolysis_involved_in_cellular_protein_catabolic_process	67	1	2.227885	-0.438698	171	145.388731	202.06	258.731269	1.181637
GO:0006928_cell_motility	191	2	1.563019	-0.434399	173	146.175876	202.9	259.624124	1.172832
GO:0051674_localization_of_cell	191	2	1.563019	-0.434399	173	146.175876	202.9	259.624124	1.172832
GO:0051329_interphase_of_mitotic_cell_cycle	70	1	2.132404	-0.423655	174	149.386474	206.63	263.873526	1.187529
GO:0016311_dephosphorylation	71	1	2.102370	-0.418818	175	151.029802	208.56	266.090198	1.191771
GO:0051049_regulation_of_transport	73	1	2.044771	-0.409397	176	153.363232	211.22	269.076768	1.200114
GO:0051325_interphase	75	1	1.990244	-0.400296	177	154.564722	212.67	270.775278	1.201525
GO:0050789_regulation_of_biological_process	1765	13	1.099427	-0.399138	178	154.635811	212.81	270.984189	1.195562
GO:0001558_regulation_of_cell_growth	80	1	1.865854	-0.378836	179	158.420887	217.04	275.659113	1.212514
GO:0009653_anatomical_structure_morphogenesis	360	3	1.243902	-0.359604	180	164.952911	224.14	283.327089	1.245222
GO:0030163_protein_catabolic_process	85	1	1.756098	-0.359040	181	165.949066	225.38	284.810934	1.245193
GO:0051336_regulation_of_hydrolase_activity	86	1	1.735678	-0.355263	182	166.980937	226.44	285.899063	1.244176
GO:0033674_positive_regulation_of_kinase_activity	88	1	1.696231	-0.347879	184	169.475045	229.42	289.364955	1.246848
GO:0045860_positive_regulation_of_protein_kinase_activity	88	1	1.696231	-0.347879	184	169.475045	229.42	289.364955	1.246848
GO:0007517_muscle_development	89	1	1.677172	-0.344270	185	170.217959	230.25	290.282041	1.244595
GO:0040008_regulation_of_growth	91	1	1.640311	-0.337210	187	172.979742	233.26	293.540258	1.247380
GO:0051347_positive_regulation_of_transferase_activity	91	1	1.640311	-0.337210	187	172.979742	233.26	293.540258	1.247380
GO:0032879_regulation_of_localization	93	1	1.605035	-0.330354	188	174.797243	235.65	296.502757	1.253457
GO:0045045_secretory_pathway	94	1	1.587961	-0.327000	189	175.260570	236.15	297.039430	1.249471
GO:0016049_cell_growth	98	1	1.523146	-0.314050	190	178.262913	239.83	301.397087	1.262263
GO:0008361_regulation_of_cell_size	99	1	1.507761	-0.310925	191	179.283608	240.79	302.296392	1.260681
GO:0016477_cell_migration	103	1	1.449207	-0.298843	192	182.857900	244.77	306.682100	1.274844
GO:0030036_actin_cytoskeleton_organization_and_biogenesis	110	1	1.356984	-0.279192	193	188.198834	250.17	312.141166	1.296218
GO:0000165_MAPKKK_cascade	111	1	1.344759	-0.276528	194	188.700869	250.76	312.819131	1.292577
GO:0050790_regulation_of_catalytic_activity	269	2	1.109801	-0.264455	195	192.099414	254.6	317.100586	1.305641
GO:0040007_growth	119	1	1.254355	-0.256383	196	195.689447	258.15	320.610553	1.317092
GO:0030029_actin_filament-based_process	120	1	1.243902	-0.254002	197	196.728457	259.13	321.531543	1.315381
GO:0009967_positive_regulation_of_signal_transduction	121	1	1.233622	-0.251650	198	198.115731	260.72	323.324269	1.316768
GO:0032940_secretion_by_cell	125	1	1.194146	-0.242519	199	201.682748	264.23	326.777252	1.327789
GO:0044262_cellular_carbohydrate_metabolic_process	129	1	1.157119	-0.233809	200	203.833626	266.54	329.246374	1.332700
GO:0044265_cellular_macromolecule_catabolic_process	130	1	1.148218	-0.231695	201	204.848005	267.56	330.271995	1.331144
GO:0043285_biopolymer_catabolic_process	135	1	1.105691	-0.221478	202	209.120549	272.08	335.039451	1.346931
GO:0008285_negative_regulation_of_cell_proliferation	137	1	1.089550	-0.217551	203	210.658176	273.46	336.261824	1.347094
GO:0022414_reproductive_process	142	1	1.051185	-0.208107	204	214.252984	277.1	339.947016	1.358333
GO:0007165_signal_transduction	1564	10	0.954401	-0.202548	205	215.853360	278.73	341.606640	1.359659
GO:0065007_biological_regulation	2021	13	0.960162	-0.201413	206	215.946075	278.86	341.773925	1.353689
GO:0065009_regulation_of_molecular_function	314	2	0.950753	-0.200870	207	216.770265	279.7	342.629735	1.351208
GO:0007155_cell_adhesion	327	2	0.912956	-0.185677	209	219.794783	282.58	345.365217	1.352057
GO:0022610_biological_adhesion	327	2	0.912956	-0.185677	209	219.794783	282.58	345.365217	1.352057
GO:0007242_intracellular_signaling_cascade	665	4	0.897854	-0.177013	210	221.568629	284.38	347.191371	1.354190
GO:0045859_regulation_of_protein_kinase_activity	161	1	0.927132	-0.176513	211	221.943130	284.74	347.536870	1.349479
GO:0043549_regulation_of_kinase_activity	163	1	0.915756	-0.173537	212	222.815778	285.6	348.384222	1.347170
GO:0006412_translation	165	1	0.904656	-0.170620	213	223.928157	286.8	349.671843	1.346479
GO:0051338_regulation_of_transferase_activity	167	1	0.893822	-0.167761	214	224.952365	287.75	350.547635	1.344626
GO:0009057_macromolecule_catabolic_process	170	1	0.878049	-0.163579	215	227.011703	289.57	352.128297	1.346837
GO:0046903_secretion	178	1	0.838586	-0.153012	216	232.270729	294.99	357.709271	1.365694
GO:0005975_carbohydrate_metabolic_process	186	1	0.802518	-0.143233	217	235.224011	297.84	360.455989	1.372535
GO:0031323_regulation_of_cellular_metabolic_process	883	5	0.845234	-0.139725	218	236.574539	299.26	361.945461	1.372752
GO:0019222_regulation_of_metabolic_process	898	5	0.831115	-0.131218	219	238.951022	301.57	364.188978	1.377032
GO:0016481_negative_regulation_of_transcription	202	1	0.738952	-0.125752	220	240.486789	303.1	365.713211	1.377727
GO:0006508_proteolysis	204	1	0.731707	-0.123742	221	241.046712	303.72	366.393288	1.374299
GO:0048856_anatomical_structure_development	925	5	0.806856	-0.117055	222	242.276585	304.96	367.643415	1.373694
GO:0007154_cell_communication	1733	10	0.861329	-0.116520	223	242.485111	305.11	367.734889	1.368206
GO:0045934_negative_regulation_of_nucleobase__nucleoside__nucleotide_and_nucleic_acid_metabolic_process	223	1	0.669365	-0.106349	224	244.834059	307.46	370.085941	1.372589
GO:0016192_vesicle-mediated_transport	227	1	0.657570	-0.103044	225	245.943403	308.44	370.936597	1.370844
GO:0009966_regulation_of_signal_transduction	232	1	0.643398	-0.099071	226	247.345798	309.85	372.354202	1.371018
GO:0000003_reproduction	237	1	0.629824	-0.095266	228	248.403469	310.83	373.256531	1.363289
GO:0031325_positive_regulation_of_cellular_metabolic_process	237	1	0.629824	-0.095266	228	248.403469	310.83	373.256531	1.363289
GO:0044248_cellular_catabolic_process	239	1	0.624554	-0.093788	229	249.468136	311.72	373.971864	1.361223
GO:0009893_positive_regulation_of_metabolic_process	244	1	0.611755	-0.090204	230	251.033032	313.13	375.226968	1.361435
GO:0050793_regulation_of_developmental_process	455	2	0.656124	-0.086087	231	252.385691	314.31	376.234309	1.360649
GO:0032502_developmental_process	1506	8	0.792926	-0.082952	232	252.890519	314.85	376.809481	1.357112
GO:0009056_catabolic_process	257	1	0.580810	-0.081559	233	253.467930	315.2	376.932070	1.352790
GO:0006793_phosphorus_metabolic_process	466	2	0.640636	-0.080572	235	254.135109	315.78	377.424891	1.343745
GO:0006796_phosphate_metabolic_process	466	2	0.640636	-0.080572	235	254.135109	315.78	377.424891	1.343745
GO:0042127_regulation_of_cell_proliferation	279	1	0.535012	-0.068889	236	259.695190	320.57	381.444810	1.358347
GO:0007243_protein_kinase_cascade	294	1	0.507715	-0.061459	237	261.785321	322.39	382.994679	1.360295
GO:0042221_response_to_chemical_stimulus	298	1	0.500900	-0.059623	238	262.830290	323.26	383.689710	1.358235
GO:0009059_macromolecule_biosynthetic_process	302	1	0.494266	-0.057845	239	263.661895	324.0	384.338105	1.355649
GO:0043687_post-translational_protein_modification	529	2	0.564341	-0.055027	240	264.942830	324.87	384.797170	1.353625
GO:0006468_protein_amino_acid_phosphorylation	316	1	0.472368	-0.052045	241	266.023685	325.7	385.376315	1.351452
GO:0044249_cellular_biosynthetic_process	325	1	0.459287	-0.048639	242	267.500547	327.02	386.539453	1.351322
GO:0007275_multicellular_organismal_development	975	4	0.612383	-0.040622	243	270.597490	329.71	388.822510	1.356831
GO:0007399_nervous_system_development	350	1	0.426481	-0.040332	244	270.859346	329.99	389.120654	1.352418
GO:0016310_phosphorylation	385	1	0.387710	-0.031072	245	272.742456	331.42	390.097544	1.352735
GO:0048522_positive_regulation_of_cellular_process	634	2	0.470878	-0.028803	246	273.282973	331.8	390.317027	1.348780
GO:0065008_regulation_of_biological_quality	428	1	0.348758	-0.022578	247	275.180238	333.23	391.279762	1.349109
GO:0006915_apoptosis	430	1	0.347136	-0.022245	248	275.577109	333.55	391.522891	1.344960
GO:0048518_positive_regulation_of_biological_process	678	2	0.440319	-0.021840	249	275.916278	333.8	391.683722	1.340562
GO:0012501_programmed_cell_death	435	1	0.343146	-0.021435	250	276.114258	333.98	391.845742	1.335920
GO:0006464_protein_modification_process	686	2	0.435185	-0.020760	251	276.802281	334.46	392.117719	1.332510
GO:0008219_cell_death	444	1	0.336190	-0.020051	253	277.278467	334.89	392.501533	1.323676
GO:0016265_death	444	1	0.336190	-0.020051	253	277.278467	334.89	392.501533	1.323676
GO:0043412_biopolymer_modification	708	2	0.421662	-0.018047	254	278.529461	335.69	392.850539	1.321614
GO:0043170_macromolecule_metabolic_process	2397	11	0.685003	-0.015183	255	279.327635	336.37	393.412365	1.319098
GO:0009058_biosynthetic_process	506	1	0.294997	-0.012653	256	279.932264	336.8	393.667736	1.315625
GO:0048513_organ_development	520	1	0.287054	-0.011401	257	280.250273	337.01	393.769727	1.311323
GO:0048731_system_development	780	2	0.382739	-0.011337	258	280.340627	337.06	393.779373	1.306434
GO:0006950_response_to_stress	524	1	0.284863	-0.011066	259	280.508988	337.18	393.851012	1.301853
GO:0007166_cell_surface_receptor_linked_signal_transduction	540	1	0.276423	-0.009823	260	280.793422	337.44	394.086578	1.297846
GO:0048468_cell_development	575	1	0.259597	-0.007562	261	281.392253	337.86	394.327747	1.294483
GO:0045449_regulation_of_transcription	681	1	0.219190	-0.003401	262	282.842874	338.73	394.617126	1.292863
GO:0032501_multicellular_organismal_process	1413	4	0.422557	-0.003400	263	282.842874	338.73	394.617126	1.287947
GO:0030154_cell_differentiation	704	1	0.212029	-0.002855	265	283.330230	338.99	394.649770	1.279208
GO:0048869_cellular_developmental_process	704	1	0.212029	-0.002855	265	283.330230	338.99	394.649770	1.279208
GO:0044238_primary_metabolic_process	2900	12	0.617662	-0.002477	266	283.706011	339.21	394.713989	1.275226
GO:0019219_regulation_of_nucleobase__nucleoside__nucleotide_and_nucleic_acid_metabolic_process	728	1	0.205039	-0.002377	267	283.739445	339.25	394.760555	1.270599
GO:0050896_response_to_stimulus	1013	2	0.294705	-0.002339	268	283.826324	339.31	394.793676	1.266082
GO:0010468_regulation_of_gene_expression	750	1	0.199024	-0.002008	269	283.918973	339.36	394.801027	1.261561
GO:0006350_transcription	845	1	0.176649	-0.000962	270	284.081925	339.45	394.818075	1.257222
GO:0044237_cellular_metabolic_process	2921	11	0.562120	-0.000791	271	284.134350	339.48	394.825650	1.252694
GO:0010467_gene_expression	1201	2	0.248573	-0.000601	272	284.254482	339.53	394.805518	1.248272
GO:0008152_metabolic_process	3126	12	0.573007	-0.000586	273	284.303925	339.55	394.796075	1.243773
GO:0043283_biopolymer_metabolic_process	1839	3	0.243505	-0.000031	274	284.501695	339.64	394.778305	1.239562
GO:0006139_nucleobase__nucleoside__nucleotide_and_nucleic_acid_metabolic_process	1365	1	0.109354	-0.000013	275	284.501695	339.64	394.778305	1.235055
GO:0006281_DNA_repair	138	0	0.000000	-0.000000	276	285.350819	340.51	395.669181	1.233732
GO:0006006_glucose_metabolic_process	32	0	0.000000	-0.000000	282	290.569901	345.32	400.070099	1.224539
GO:0006413_translational_initiation	32	0	0.000000	-0.000000	282	290.569901	345.32	400.070099	1.224539
GO:0007259_JAK-STAT_cascade	32	0	0.000000	-0.000000	282	290.569901	345.32	400.070099	1.224539
GO:0022411_cellular_component_disassembly	32	0	0.000000	-0.000000	282	290.569901	345.32	400.070099	1.224539
GO:0042089_cytokine_biosynthetic_process	32	0	0.000000	-0.000000	282	290.569901	345.32	400.070099	1.224539
GO:0048771_tissue_remodeling	32	0	0.000000	-0.000000	282	290.569901	345.32	400.070099	1.224539
GO:0000079_regulation_of_cyclin-dependent_protein_kinase_activity	41	0	0.000000	-0.000000	291	298.592331	353.01	407.427669	1.213093
GO:0002252_immune_effector_process	41	0	0.000000	-0.000000	291	298.592331	353.01	407.427669	1.213093
GO:0006650_glycerophospholipid_metabolic_process	41	0	0.000000	-0.000000	291	298.592331	353.01	407.427669	1.213093
GO:0008654_phospholipid_biosynthetic_process	41	0	0.000000	-0.000000	291	298.592331	353.01	407.427669	1.213093
GO:0009416_response_to_light_stimulus	41	0	0.000000	-0.000000	291	298.592331	353.01	407.427669	1.213093
GO:0009725_response_to_hormone_stimulus	41	0	0.000000	-0.000000	291	298.592331	353.01	407.427669	1.213093
GO:0015849_organic_acid_transport	41	0	0.000000	-0.000000	291	298.592331	353.01	407.427669	1.213093
GO:0030099_myeloid_cell_differentiation	41	0	0.000000	-0.000000	291	298.592331	353.01	407.427669	1.213093
GO:0046942_carboxylic_acid_transport	41	0	0.000000	-0.000000	291	298.592331	353.01	407.427669	1.213093
GO:0006665_sphingolipid_metabolic_process	37	0	0.000000	-0.000000	297	306.092458	360.18	414.267542	1.212727
GO:0006986_response_to_unfolded_protein	37	0	0.000000	-0.000000	297	306.092458	360.18	414.267542	1.212727
GO:0015837_amine_transport	37	0	0.000000	-0.000000	297	306.092458	360.18	414.267542	1.212727
GO:0045786_negative_regulation_of_cell_cycle	37	0	0.000000	-0.000000	297	306.092458	360.18	414.267542	1.212727
GO:0051046_regulation_of_secretion	37	0	0.000000	-0.000000	297	306.092458	360.18	414.267542	1.212727
GO:0051789_response_to_protein_stimulus	37	0	0.000000	-0.000000	297	306.092458	360.18	414.267542	1.212727
GO:0048878_chemical_homeostasis	143	0	0.000000	-0.000000	298	306.658302	360.61	414.561698	1.210101
GO:0016567_protein_ubiquitination	51	0	0.000000	-0.000000	300	308.982666	362.78	416.577334	1.209267
GO:0045926_negative_regulation_of_growth	51	0	0.000000	-0.000000	300	308.982666	362.78	416.577334	1.209267
GO:0000038_very-long-chain_fatty_acid_metabolic_process	5	0	0.000000	-0.000000	488	496.600854	548.4	600.199146	1.123770
GO:0000389_nuclear_mRNA_3'-splice_site_recognition	5	0	0.000000	-0.000000	488	496.600854	548.4	600.199146	1.123770
GO:0000578_embryonic_axis_specification	5	0	0.000000	-0.000000	488	496.600854	548.4	600.199146	1.123770
GO:0001523_retinoid_metabolic_process	5	0	0.000000	-0.000000	488	496.600854	548.4	600.199146	1.123770
GO:0001654_eye_development	5	0	0.000000	-0.000000	488	496.600854	548.4	600.199146	1.123770
GO:0001704_formation_of_primary_germ_layer	5	0	0.000000	-0.000000	488	496.600854	548.4	600.199146	1.123770
GO:0001707_mesoderm_formation	5	0	0.000000	-0.000000	488	496.600854	548.4	600.199146	1.123770
GO:0001763_morphogenesis_of_a_branching_structure	5	0	0.000000	-0.000000	488	496.600854	548.4	600.199146	1.123770
GO:0001764_neuron_migration	5	0	0.000000	-0.000000	488	496.600854	548.4	600.199146	1.123770
GO:0001840_neural_plate_development	5	0	0.000000	-0.000000	488	496.600854	548.4	600.199146	1.123770
GO:0001937_negative_regulation_of_endothelial_cell_proliferation	5	0	0.000000	-0.000000	488	496.600854	548.4	600.199146	1.123770
GO:0001953_negative_regulation_of_cell-matrix_adhesion	5	0	0.000000	-0.000000	488	496.600854	548.4	600.199146	1.123770
GO:0002237_response_to_molecule_of_bacterial_origin	5	0	0.000000	-0.000000	488	496.600854	548.4	600.199146	1.123770
GO:0002700_regulation_of_production_of_molecular_mediator_of_immune_response	5	0	0.000000	-0.000000	488	496.600854	548.4	600.199146	1.123770
GO:0002702_positive_regulation_of_production_of_molecular_mediator_of_immune_response	5	0	0.000000	-0.000000	488	496.600854	548.4	600.199146	1.123770
GO:0002711_positive_regulation_of_T_cell_mediated_immunity	5	0	0.000000	-0.000000	488	496.600854	548.4	600.199146	1.123770
GO:0002718_regulation_of_cytokine_production_during_immune_response	5	0	0.000000	-0.000000	488	496.600854	548.4	600.199146	1.123770
GO:0002720_positive_regulation_of_cytokine_production_during_immune_response	5	0	0.000000	-0.000000	488	496.600854	548.4	600.199146	1.123770
GO:0002791_regulation_of_peptide_secretion	5	0	0.000000	-0.000000	488	496.600854	548.4	600.199146	1.123770
GO:0002821_positive_regulation_of_adaptive_immune_response	5	0	0.000000	-0.000000	488	496.600854	548.4	600.199146	1.123770
GO:0002824_positive_regulation_of_adaptive_immune_response_based_on_somatic_recombination_of_immune_receptors_built_from_immunoglobulin_superfamily_domains	5	0	0.000000	-0.000000	488	496.600854	548.4	600.199146	1.123770
GO:0006020_inositol_metabolic_process	5	0	0.000000	-0.000000	488	496.600854	548.4	600.199146	1.123770
GO:0006094_gluconeogenesis	5	0	0.000000	-0.000000	488	496.600854	548.4	600.199146	1.123770
GO:0006110_regulation_of_glycolysis	5	0	0.000000	-0.000000	488	496.600854	548.4	600.199146	1.123770
GO:0006140_regulation_of_nucleotide_metabolic_process	5	0	0.000000	-0.000000	488	496.600854	548.4	600.199146	1.123770
GO:0006144_purine_base_metabolic_process	5	0	0.000000	-0.000000	488	496.600854	548.4	600.199146	1.123770
GO:0006268_DNA_unwinding_during_replication	5	0	0.000000	-0.000000	488	496.600854	548.4	600.199146	1.123770
GO:0006390_transcription_from_mitochondrial_promoter	5	0	0.000000	-0.000000	488	496.600854	548.4	600.199146	1.123770
GO:0006400_tRNA_modification	5	0	0.000000	-0.000000	488	496.600854	548.4	600.199146	1.123770
GO:0006536_glutamate_metabolic_process	5	0	0.000000	-0.000000	488	496.600854	548.4	600.199146	1.123770
GO:0006570_tyrosine_metabolic_process	5	0	0.000000	-0.000000	488	496.600854	548.4	600.199146	1.123770
GO:0006691_leukotriene_metabolic_process	5	0	0.000000	-0.000000	488	496.600854	548.4	600.199146	1.123770
GO:0006721_terpenoid_metabolic_process	5	0	0.000000	-0.000000	488	496.600854	548.4	600.199146	1.123770
GO:0006826_iron_ion_transport	5	0	0.000000	-0.000000	488	496.600854	548.4	600.199146	1.123770
GO:0006893_Golgi_to_plasma_membrane_transport	5	0	0.000000	-0.000000	488	496.600854	548.4	600.199146	1.123770
GO:0006929_substrate-bound_cell_migration	5	0	0.000000	-0.000000	488	496.600854	548.4	600.199146	1.123770
GO:0006970_response_to_osmotic_stress	5	0	0.000000	-0.000000	488	496.600854	548.4	600.199146	1.123770
GO:0006977_DNA_damage_response__signal_transduction_by_p53_class_mediator_resulting_in_cell_cycle_arrest	5	0	0.000000	-0.000000	488	496.600854	548.4	600.199146	1.123770
GO:0007009_plasma_membrane_organization_and_biogenesis	5	0	0.000000	-0.000000	488	496.600854	548.4	600.199146	1.123770
GO:0007016_cytoskeletal_anchoring	5	0	0.000000	-0.000000	488	496.600854	548.4	600.199146	1.123770
GO:0007025_beta-tubulin_folding	5	0	0.000000	-0.000000	488	496.600854	548.4	600.199146	1.123770
GO:0007062_sister_chromatid_cohesion	5	0	0.000000	-0.000000	488	496.600854	548.4	600.199146	1.123770
GO:0007091_mitotic_metaphase_anaphase_transition	5	0	0.000000	-0.000000	488	496.600854	548.4	600.199146	1.123770
GO:0007220_Notch_receptor_processing	5	0	0.000000	-0.000000	488	496.600854	548.4	600.199146	1.123770
GO:0007271_synaptic_transmission__cholinergic	5	0	0.000000	-0.000000	488	496.600854	548.4	600.199146	1.123770
GO:0007342_fusion_of_sperm_to_egg_plasma_membrane	5	0	0.000000	-0.000000	488	496.600854	548.4	600.199146	1.123770
GO:0007350_blastoderm_segmentation	5	0	0.000000	-0.000000	488	496.600854	548.4	600.199146	1.123770
GO:0007351_tripartite_regional_subdivision	5	0	0.000000	-0.000000	488	496.600854	548.4	600.199146	1.123770
GO:0007567_parturition	5	0	0.000000	-0.000000	488	496.600854	548.4	600.199146	1.123770
GO:0008089_anterograde_axon_cargo_transport	5	0	0.000000	-0.000000	488	496.600854	548.4	600.199146	1.123770
GO:0008105_asymmetric_protein_localization	5	0	0.000000	-0.000000	488	496.600854	548.4	600.199146	1.123770
GO:0008272_sulfate_transport	5	0	0.000000	-0.000000	488	496.600854	548.4	600.199146	1.123770
GO:0008333_endosome_to_lysosome_transport	5	0	0.000000	-0.000000	488	496.600854	548.4	600.199146	1.123770
GO:0008595_determination_of_anterior_posterior_axis__embryo	5	0	0.000000	-0.000000	488	496.600854	548.4	600.199146	1.123770
GO:0009074_aromatic_amino_acid_family_catabolic_process	5	0	0.000000	-0.000000	488	496.600854	548.4	600.199146	1.123770
GO:0009083_branched_chain_family_amino_acid_catabolic_process	5	0	0.000000	-0.000000	488	496.600854	548.4	600.199146	1.123770
GO:0009110_vitamin_biosynthetic_process	5	0	0.000000	-0.000000	488	496.600854	548.4	600.199146	1.123770
GO:0009119_ribonucleoside_metabolic_process	5	0	0.000000	-0.000000	488	496.600854	548.4	600.199146	1.123770
GO:0009156_ribonucleoside_monophosphate_biosynthetic_process	5	0	0.000000	-0.000000	488	496.600854	548.4	600.199146	1.123770
GO:0009299_mRNA_transcription	5	0	0.000000	-0.000000	488	496.600854	548.4	600.199146	1.123770
GO:0009312_oligosaccharide_biosynthetic_process	5	0	0.000000	-0.000000	488	496.600854	548.4	600.199146	1.123770
GO:0009395_phospholipid_catabolic_process	5	0	0.000000	-0.000000	488	496.600854	548.4	600.199146	1.123770
GO:0009405_pathogenesis	5	0	0.000000	-0.000000	488	496.600854	548.4	600.199146	1.123770
GO:0009650_UV_protection	5	0	0.000000	-0.000000	488	496.600854	548.4	600.199146	1.123770
GO:0009948_anterior_posterior_axis_specification	5	0	0.000000	-0.000000	488	496.600854	548.4	600.199146	1.123770
GO:0009994_oocyte_differentiation	5	0	0.000000	-0.000000	488	496.600854	548.4	600.199146	1.123770
GO:0010165_response_to_X-ray	5	0	0.000000	-0.000000	488	496.600854	548.4	600.199146	1.123770
GO:0010257_NADH_dehydrogenase_complex_assembly	5	0	0.000000	-0.000000	488	496.600854	548.4	600.199146	1.123770
GO:0010551_regulation_of_specific_transcription_from_RNA_polymerase_II_promoter	5	0	0.000000	-0.000000	488	496.600854	548.4	600.199146	1.123770
GO:0010552_positive_regulation_of_specific_transcription_from_RNA_polymerase_II_promoter	5	0	0.000000	-0.000000	488	496.600854	548.4	600.199146	1.123770
GO:0014003_oligodendrocyte_development	5	0	0.000000	-0.000000	488	496.600854	548.4	600.199146	1.123770
GO:0014070_response_to_organic_cyclic_substance	5	0	0.000000	-0.000000	488	496.600854	548.4	600.199146	1.123770
GO:0015671_oxygen_transport	5	0	0.000000	-0.000000	488	496.600854	548.4	600.199146	1.123770
GO:0015780_nucleotide-sugar_transport	5	0	0.000000	-0.000000	488	496.600854	548.4	600.199146	1.123770
GO:0015781_pyrimidine_nucleotide-sugar_transport	5	0	0.000000	-0.000000	488	496.600854	548.4	600.199146	1.123770
GO:0015908_fatty_acid_transport	5	0	0.000000	-0.000000	488	496.600854	548.4	600.199146	1.123770
GO:0016101_diterpenoid_metabolic_process	5	0	0.000000	-0.000000	488	496.600854	548.4	600.199146	1.123770
GO:0016255_attachment_of_GPI_anchor_to_protein	5	0	0.000000	-0.000000	488	496.600854	548.4	600.199146	1.123770
GO:0016331_morphogenesis_of_embryonic_epithelium	5	0	0.000000	-0.000000	488	496.600854	548.4	600.199146	1.123770
GO:0016571_histone_methylation	5	0	0.000000	-0.000000	488	496.600854	548.4	600.199146	1.123770
GO:0017156_calcium_ion-dependent_exocytosis	5	0	0.000000	-0.000000	488	496.600854	548.4	600.199146	1.123770
GO:0018065_protein-cofactor_linkage	5	0	0.000000	-0.000000	488	496.600854	548.4	600.199146	1.123770
GO:0018196_peptidyl-asparagine_modification	5	0	0.000000	-0.000000	488	496.600854	548.4	600.199146	1.123770
GO:0018279_protein_amino_acid_N-linked_glycosylation_via_asparagine	5	0	0.000000	-0.000000	488	496.600854	548.4	600.199146	1.123770
GO:0019218_regulation_of_steroid_metabolic_process	5	0	0.000000	-0.000000	488	496.600854	548.4	600.199146	1.123770
GO:0022407_regulation_of_cell-cell_adhesion	5	0	0.000000	-0.000000	488	496.600854	548.4	600.199146	1.123770
GO:0022600_digestive_system_process	5	0	0.000000	-0.000000	488	496.600854	548.4	600.199146	1.123770
GO:0030032_lamellipodium_biogenesis	5	0	0.000000	-0.000000	488	496.600854	548.4	600.199146	1.123770
GO:0030307_positive_regulation_of_cell_growth	5	0	0.000000	-0.000000	488	496.600854	548.4	600.199146	1.123770
GO:0030317_sperm_motility	5	0	0.000000	-0.000000	488	496.600854	548.4	600.199146	1.123770
GO:0030326_embryonic_limb_morphogenesis	5	0	0.000000	-0.000000	488	496.600854	548.4	600.199146	1.123770
GO:0030511_positive_regulation_of_transforming_growth_factor_beta_receptor_signaling_pathway	5	0	0.000000	-0.000000	488	496.600854	548.4	600.199146	1.123770
GO:0030838_positive_regulation_of_actin_filament_polymerization	5	0	0.000000	-0.000000	488	496.600854	548.4	600.199146	1.123770
GO:0031268_pseudopodium_organization_and_biogenesis	5	0	0.000000	-0.000000	488	496.600854	548.4	600.199146	1.123770
GO:0031269_pseudopodium_formation	5	0	0.000000	-0.000000	488	496.600854	548.4	600.199146	1.123770
GO:0031272_regulation_of_pseudopodium_formation	5	0	0.000000	-0.000000	488	496.600854	548.4	600.199146	1.123770
GO:0031274_positive_regulation_of_pseudopodium_formation	5	0	0.000000	-0.000000	488	496.600854	548.4	600.199146	1.123770
GO:0031529_ruffle_organization_and_biogenesis	5	0	0.000000	-0.000000	488	496.600854	548.4	600.199146	1.123770
GO:0031572_G2_M_transition_DNA_damage_checkpoint	5	0	0.000000	-0.000000	488	496.600854	548.4	600.199146	1.123770
GO:0031576_G2_M_transition_checkpoint	5	0	0.000000	-0.000000	488	496.600854	548.4	600.199146	1.123770
GO:0032204_regulation_of_telomere_maintenance	5	0	0.000000	-0.000000	488	496.600854	548.4	600.199146	1.123770
GO:0032233_positive_regulation_of_actin_filament_bundle_formation	5	0	0.000000	-0.000000	488	496.600854	548.4	600.199146	1.123770
GO:0032365_intracellular_lipid_transport	5	0	0.000000	-0.000000	488	496.600854	548.4	600.199146	1.123770
GO:0032366_intracellular_sterol_transport	5	0	0.000000	-0.000000	488	496.600854	548.4	600.199146	1.123770
GO:0032367_intracellular_cholesterol_transport	5	0	0.000000	-0.000000	488	496.600854	548.4	600.199146	1.123770
GO:0032569_specific_transcription_from_RNA_polymerase_II_promoter	5	0	0.000000	-0.000000	488	496.600854	548.4	600.199146	1.123770
GO:0032594_protein_transport_within_lipid_bilayer	5	0	0.000000	-0.000000	488	496.600854	548.4	600.199146	1.123770
GO:0032602_chemokine_production	5	0	0.000000	-0.000000	488	496.600854	548.4	600.199146	1.123770
GO:0032924_activin_receptor_signaling_pathway	5	0	0.000000	-0.000000	488	496.600854	548.4	600.199146	1.123770
GO:0032925_regulation_of_activin_receptor_signaling_pathway	5	0	0.000000	-0.000000	488	496.600854	548.4	600.199146	1.123770
GO:0032963_collagen_metabolic_process	5	0	0.000000	-0.000000	488	496.600854	548.4	600.199146	1.123770
GO:0032981_mitochondrial_respiratory_chain_complex_I_assembly	5	0	0.000000	-0.000000	488	496.600854	548.4	600.199146	1.123770
GO:0033108_mitochondrial_respiratory_chain_complex_assembly	5	0	0.000000	-0.000000	488	496.600854	548.4	600.199146	1.123770
GO:0033135_regulation_of_peptidyl-serine_phosphorylation	5	0	0.000000	-0.000000	488	496.600854	548.4	600.199146	1.123770
GO:0033138_positive_regulation_of_peptidyl-serine_phosphorylation	5	0	0.000000	-0.000000	488	496.600854	548.4	600.199146	1.123770
GO:0035113_embryonic_appendage_morphogenesis	5	0	0.000000	-0.000000	488	496.600854	548.4	600.199146	1.123770
GO:0042033_chemokine_biosynthetic_process	5	0	0.000000	-0.000000	488	496.600854	548.4	600.199146	1.123770
GO:0042094_interleukin-2_biosynthetic_process	5	0	0.000000	-0.000000	488	496.600854	548.4	600.199146	1.123770
GO:0042219_amino_acid_derivative_catabolic_process	5	0	0.000000	-0.000000	488	496.600854	548.4	600.199146	1.123770
GO:0042226_interleukin-6_biosynthetic_process	5	0	0.000000	-0.000000	488	496.600854	548.4	600.199146	1.123770
GO:0042311_vasodilation	5	0	0.000000	-0.000000	488	496.600854	548.4	600.199146	1.123770
GO:0042347_negative_regulation_of_NF-kappaB_import_into_nucleus	5	0	0.000000	-0.000000	488	496.600854	548.4	600.199146	1.123770
GO:0042533_tumor_necrosis_factor_biosynthetic_process	5	0	0.000000	-0.000000	488	496.600854	548.4	600.199146	1.123770
GO:0042534_regulation_of_tumor_necrosis_factor_biosynthetic_process	5	0	0.000000	-0.000000	488	496.600854	548.4	600.199146	1.123770
GO:0042535_positive_regulation_of_tumor_necrosis_factor_biosynthetic_process	5	0	0.000000	-0.000000	488	496.600854	548.4	600.199146	1.123770
GO:0042769_DNA_damage_response__detection_of_DNA_damage	5	0	0.000000	-0.000000	488	496.600854	548.4	600.199146	1.123770
GO:0042771_DNA_damage_response__signal_transduction_by_p53_class_mediator_resulting_in_induction_of_apoptosis	5	0	0.000000	-0.000000	488	496.600854	548.4	600.199146	1.123770
GO:0043244_regulation_of_protein_complex_disassembly	5	0	0.000000	-0.000000	488	496.600854	548.4	600.199146	1.123770
GO:0043449_alkene_metabolic_process	5	0	0.000000	-0.000000	488	496.600854	548.4	600.199146	1.123770
GO:0043470_regulation_of_carbohydrate_catabolic_process	5	0	0.000000	-0.000000	488	496.600854	548.4	600.199146	1.123770
GO:0043471_regulation_of_cellular_carbohydrate_catabolic_process	5	0	0.000000	-0.000000	488	496.600854	548.4	600.199146	1.123770
GO:0043525_positive_regulation_of_neuron_apoptosis	5	0	0.000000	-0.000000	488	496.600854	548.4	600.199146	1.123770
GO:0045071_negative_regulation_of_viral_genome_replication	5	0	0.000000	-0.000000	488	496.600854	548.4	600.199146	1.123770
GO:0045073_regulation_of_chemokine_biosynthetic_process	5	0	0.000000	-0.000000	488	496.600854	548.4	600.199146	1.123770
GO:0045076_regulation_of_interleukin-2_biosynthetic_process	5	0	0.000000	-0.000000	488	496.600854	548.4	600.199146	1.123770
GO:0045078_positive_regulation_of_interferon-gamma_biosynthetic_process	5	0	0.000000	-0.000000	488	496.600854	548.4	600.199146	1.123770
GO:0045088_regulation_of_innate_immune_response	5	0	0.000000	-0.000000	488	496.600854	548.4	600.199146	1.123770
GO:0045161_neuronal_ion_channel_clustering	5	0	0.000000	-0.000000	488	496.600854	548.4	600.199146	1.123770
GO:0045414_regulation_of_interleukin-8_biosynthetic_process	5	0	0.000000	-0.000000	488	496.600854	548.4	600.199146	1.123770
GO:0045428_regulation_of_nitric_oxide_biosynthetic_process	5	0	0.000000	-0.000000	488	496.600854	548.4	600.199146	1.123770
GO:0045446_endothelial_cell_differentiation	5	0	0.000000	-0.000000	488	496.600854	548.4	600.199146	1.123770
GO:0045453_bone_resorption	5	0	0.000000	-0.000000	488	496.600854	548.4	600.199146	1.123770
GO:0045671_negative_regulation_of_osteoclast_differentiation	5	0	0.000000	-0.000000	488	496.600854	548.4	600.199146	1.123770
GO:0045739_positive_regulation_of_DNA_repair	5	0	0.000000	-0.000000	488	496.600854	548.4	600.199146	1.123770
GO:0045749_negative_regulation_of_S_phase_of_mitotic_cell_cycle	5	0	0.000000	-0.000000	488	496.600854	548.4	600.199146	1.123770
GO:0045815_positive_regulation_of_gene_expression__epigenetic	5	0	0.000000	-0.000000	488	496.600854	548.4	600.199146	1.123770
GO:0045834_positive_regulation_of_lipid_metabolic_process	5	0	0.000000	-0.000000	488	496.600854	548.4	600.199146	1.123770
GO:0045843_negative_regulation_of_striated_muscle_development	5	0	0.000000	-0.000000	488	496.600854	548.4	600.199146	1.123770
GO:0045862_positive_regulation_of_proteolysis	5	0	0.000000	-0.000000	488	496.600854	548.4	600.199146	1.123770
GO:0045913_positive_regulation_of_carbohydrate_metabolic_process	5	0	0.000000	-0.000000	488	496.600854	548.4	600.199146	1.123770
GO:0045947_negative_regulation_of_translational_initiation	5	0	0.000000	-0.000000	488	496.600854	548.4	600.199146	1.123770
GO:0046426_negative_regulation_of_JAK-STAT_cascade	5	0	0.000000	-0.000000	488	496.600854	548.4	600.199146	1.123770
GO:0046460_neutral_lipid_biosynthetic_process	5	0	0.000000	-0.000000	488	496.600854	548.4	600.199146	1.123770
GO:0046463_acylglycerol_biosynthetic_process	5	0	0.000000	-0.000000	488	496.600854	548.4	600.199146	1.123770
GO:0046513_ceramide_biosynthetic_process	5	0	0.000000	-0.000000	488	496.600854	548.4	600.199146	1.123770
GO:0046887_positive_regulation_of_hormone_secretion	5	0	0.000000	-0.000000	488	496.600854	548.4	600.199146	1.123770
GO:0046902_regulation_of_mitochondrial_membrane_permeability	5	0	0.000000	-0.000000	488	496.600854	548.4	600.199146	1.123770
GO:0047497_mitochondrion_transport_along_microtubule	5	0	0.000000	-0.000000	488	496.600854	548.4	600.199146	1.123770
GO:0048009_insulin-like_growth_factor_receptor_signaling_pathway	5	0	0.000000	-0.000000	488	496.600854	548.4	600.199146	1.123770
GO:0048069_eye_pigmentation	5	0	0.000000	-0.000000	488	496.600854	548.4	600.199146	1.123770
GO:0048259_regulation_of_receptor-mediated_endocytosis	5	0	0.000000	-0.000000	488	496.600854	548.4	600.199146	1.123770
GO:0048525_negative_regulation_of_viral_reproduction	5	0	0.000000	-0.000000	488	496.600854	548.4	600.199146	1.123770
GO:0048627_myoblast_development	5	0	0.000000	-0.000000	488	496.600854	548.4	600.199146	1.123770
GO:0048628_myoblast_maturation	5	0	0.000000	-0.000000	488	496.600854	548.4	600.199146	1.123770
GO:0048635_negative_regulation_of_muscle_development	5	0	0.000000	-0.000000	488	496.600854	548.4	600.199146	1.123770
GO:0048661_positive_regulation_of_smooth_muscle_cell_proliferation	5	0	0.000000	-0.000000	488	496.600854	548.4	600.199146	1.123770
GO:0048675_axon_extension	5	0	0.000000	-0.000000	488	496.600854	548.4	600.199146	1.123770
GO:0048709_oligodendrocyte_differentiation	5	0	0.000000	-0.000000	488	496.600854	548.4	600.199146	1.123770
GO:0050684_regulation_of_mRNA_processing	5	0	0.000000	-0.000000	488	496.600854	548.4	600.199146	1.123770
GO:0050688_regulation_of_defense_response_to_virus	5	0	0.000000	-0.000000	488	496.600854	548.4	600.199146	1.123770
GO:0050691_regulation_of_defense_response_to_virus_by_host	5	0	0.000000	-0.000000	488	496.600854	548.4	600.199146	1.123770
GO:0050706_regulation_of_interleukin-1_beta_secretion	5	0	0.000000	-0.000000	488	496.600854	548.4	600.199146	1.123770
GO:0050709_negative_regulation_of_protein_secretion	5	0	0.000000	-0.000000	488	496.600854	548.4	600.199146	1.123770
GO:0050718_positive_regulation_of_interleukin-1_beta_secretion	5	0	0.000000	-0.000000	488	496.600854	548.4	600.199146	1.123770
GO:0050755_chemokine_metabolic_process	5	0	0.000000	-0.000000	488	496.600854	548.4	600.199146	1.123770
GO:0050772_positive_regulation_of_axonogenesis	5	0	0.000000	-0.000000	488	496.600854	548.4	600.199146	1.123770
GO:0050777_negative_regulation_of_immune_response	5	0	0.000000	-0.000000	488	496.600854	548.4	600.199146	1.123770
GO:0050796_regulation_of_insulin_secretion	5	0	0.000000	-0.000000	488	496.600854	548.4	600.199146	1.123770
GO:0050853_B_cell_receptor_signaling_pathway	5	0	0.000000	-0.000000	488	496.600854	548.4	600.199146	1.123770
GO:0050854_regulation_of_antigen_receptor-mediated_signaling_pathway	5	0	0.000000	-0.000000	488	496.600854	548.4	600.199146	1.123770
GO:0050930_induction_of_positive_chemotaxis	5	0	0.000000	-0.000000	488	496.600854	548.4	600.199146	1.123770
GO:0051173_positive_regulation_of_nitrogen_compound_metabolic_process	5	0	0.000000	-0.000000	488	496.600854	548.4	600.199146	1.123770
GO:0051208_sequestering_of_calcium_ion	5	0	0.000000	-0.000000	488	496.600854	548.4	600.199146	1.123770
GO:0051216_cartilage_development	5	0	0.000000	-0.000000	488	496.600854	548.4	600.199146	1.123770
GO:0051291_protein_heterooligomerization	5	0	0.000000	-0.000000	488	496.600854	548.4	600.199146	1.123770
GO:0051340_regulation_of_ligase_activity	5	0	0.000000	-0.000000	488	496.600854	548.4	600.199146	1.123770
GO:0051592_response_to_calcium_ion	5	0	0.000000	-0.000000	488	496.600854	548.4	600.199146	1.123770
GO:0051924_regulation_of_calcium_ion_transport	5	0	0.000000	-0.000000	488	496.600854	548.4	600.199146	1.123770
GO:0006512_ubiquitin_cycle	61	0	0.000000	-0.000000	491	499.388894	551.04	602.691106	1.122281
GO:0019318_hexose_metabolic_process	61	0	0.000000	-0.000000	491	499.388894	551.04	602.691106	1.122281
GO:0051707_response_to_other_organism	61	0	0.000000	-0.000000	491	499.388894	551.04	602.691106	1.122281
GO:0006120_mitochondrial_electron_transport__NADH_to_ubiquinone	34	0	0.000000	-0.000000	500	509.457992	560.62	611.782008	1.121240
GO:0007204_elevation_of_cytosolic_calcium_ion_concentration	34	0	0.000000	-0.000000	500	509.457992	560.62	611.782008	1.121240
GO:0007586_digestion	34	0	0.000000	-0.000000	500	509.457992	560.62	611.782008	1.121240
GO:0007605_sensory_perception_of_sound	34	0	0.000000	-0.000000	500	509.457992	560.62	611.782008	1.121240
GO:0016197_endosome_transport	34	0	0.000000	-0.000000	500	509.457992	560.62	611.782008	1.121240
GO:0042773_ATP_synthesis_coupled_electron_transport	34	0	0.000000	-0.000000	500	509.457992	560.62	611.782008	1.121240
GO:0042775_organelle_ATP_synthesis_coupled_electron_transport	34	0	0.000000	-0.000000	500	509.457992	560.62	611.782008	1.121240
GO:0050954_sensory_perception_of_mechanical_stimulus	34	0	0.000000	-0.000000	500	509.457992	560.62	611.782008	1.121240
GO:0051480_cytosolic_calcium_ion_homeostasis	34	0	0.000000	-0.000000	500	509.457992	560.62	611.782008	1.121240
GO:0007610_behavior	115	0	0.000000	-0.000000	502	510.573019	561.57	612.566981	1.118665
GO:0016337_cell-cell_adhesion	115	0	0.000000	-0.000000	502	510.573019	561.57	612.566981	1.118665
GO:0001501_skeletal_development	90	0	0.000000	-0.000000	503	511.109439	562.15	613.190561	1.117594
GO:0006807_nitrogen_compound_metabolic_process	144	0	0.000000	-0.000000	504	511.494574	562.47	613.445426	1.116012
GO:0048666_neuron_development	65	0	0.000000	-0.000000	505	512.239613	563.12	614.000387	1.115089
GO:0002376_immune_system_process	359	0	0.000000	0.000000	545	537.776354	583.65	629.523646	1.070917
GO:0003008_system_process	424	0	0.000000	0.000000	545	537.776354	583.65	629.523646	1.070917
GO:0006082_organic_acid_metabolic_process	179	0	0.000000	0.000000	545	537.776354	583.65	629.523646	1.070917
GO:0006259_DNA_metabolic_process	267	0	0.000000	0.000000	545	537.776354	583.65	629.523646	1.070917
GO:0006351_transcription__DNA-dependent	707	0	0.000000	0.000000	545	537.776354	583.65	629.523646	1.070917
GO:0006355_regulation_of_transcription__DNA-dependent	557	0	0.000000	0.000000	545	537.776354	583.65	629.523646	1.070917
GO:0006357_regulation_of_transcription_from_RNA_polymerase_II_promoter	260	0	0.000000	0.000000	545	537.776354	583.65	629.523646	1.070917
GO:0006366_transcription_from_RNA_polymerase_II_promoter	405	0	0.000000	0.000000	545	537.776354	583.65	629.523646	1.070917
GO:0006396_RNA_processing	188	0	0.000000	0.000000	545	537.776354	583.65	629.523646	1.070917
GO:0006629_lipid_metabolic_process	323	0	0.000000	0.000000	545	537.776354	583.65	629.523646	1.070917
GO:0006811_ion_transport	174	0	0.000000	0.000000	545	537.776354	583.65	629.523646	1.070917
GO:0006917_induction_of_apoptosis	150	0	0.000000	0.000000	545	537.776354	583.65	629.523646	1.070917
GO:0006952_defense_response	239	0	0.000000	0.000000	545	537.776354	583.65	629.523646	1.070917
GO:0006955_immune_response	243	0	0.000000	0.000000	545	537.776354	583.65	629.523646	1.070917
GO:0006974_response_to_DNA_damage_stimulus	173	0	0.000000	0.000000	545	537.776354	583.65	629.523646	1.070917
GO:0007167_enzyme_linked_receptor_protein_signaling_pathway	165	0	0.000000	0.000000	545	537.776354	583.65	629.523646	1.070917
GO:0007186_G-protein_coupled_receptor_protein_signaling_pathway	221	0	0.000000	0.000000	545	537.776354	583.65	629.523646	1.070917
GO:0007267_cell-cell_signaling	307	0	0.000000	0.000000	545	537.776354	583.65	629.523646	1.070917
GO:0008150_biological_process	6120	41	1.000000	0.000000	545	537.776354	583.65	629.523646	1.070917
GO:0009605_response_to_external_stimulus	279	0	0.000000	0.000000	545	537.776354	583.65	629.523646	1.070917
GO:0009611_response_to_wounding	188	0	0.000000	0.000000	545	537.776354	583.65	629.523646	1.070917
GO:0009719_response_to_endogenous_stimulus	213	0	0.000000	0.000000	545	537.776354	583.65	629.523646	1.070917
GO:0012502_induction_of_programmed_cell_death	151	0	0.000000	0.000000	545	537.776354	583.65	629.523646	1.070917
GO:0016070_RNA_metabolic_process	937	0	0.000000	0.000000	545	537.776354	583.65	629.523646	1.070917
GO:0019752_carboxylic_acid_metabolic_process	177	0	0.000000	0.000000	545	537.776354	583.65	629.523646	1.070917
GO:0032774_RNA_biosynthetic_process	709	0	0.000000	0.000000	545	537.776354	583.65	629.523646	1.070917
GO:0042592_homeostatic_process	195	0	0.000000	0.000000	545	537.776354	583.65	629.523646	1.070917
GO:0042981_regulation_of_apoptosis	343	0	0.000000	0.000000	545	537.776354	583.65	629.523646	1.070917
GO:0043065_positive_regulation_of_apoptosis	170	0	0.000000	0.000000	545	537.776354	583.65	629.523646	1.070917
GO:0043066_negative_regulation_of_apoptosis	154	0	0.000000	0.000000	545	537.776354	583.65	629.523646	1.070917
GO:0043067_regulation_of_programmed_cell_death	348	0	0.000000	0.000000	545	537.776354	583.65	629.523646	1.070917
GO:0043068_positive_regulation_of_programmed_cell_death	173	0	0.000000	0.000000	545	537.776354	583.65	629.523646	1.070917
GO:0043069_negative_regulation_of_programmed_cell_death	156	0	0.000000	0.000000	545	537.776354	583.65	629.523646	1.070917
GO:0044255_cellular_lipid_metabolic_process	249	0	0.000000	0.000000	545	537.776354	583.65	629.523646	1.070917
GO:0045935_positive_regulation_of_nucleobase__nucleoside__nucleotide_and_nucleic_acid_metabolic_process	169	0	0.000000	0.000000	545	537.776354	583.65	629.523646	1.070917
GO:0045941_positive_regulation_of_transcription	158	0	0.000000	0.000000	545	537.776354	583.65	629.523646	1.070917
GO:0050877_neurological_system_process	270	0	0.000000	0.000000	545	537.776354	583.65	629.523646	1.070917
GO:0051093_negative_regulation_of_developmental_process	199	0	0.000000	0.000000	545	537.776354	583.65	629.523646	1.070917
GO:0051094_positive_regulation_of_developmental_process	216	0	0.000000	0.000000	545	537.776354	583.65	629.523646	1.070917
GO:0051252_regulation_of_RNA_metabolic_process	568	0	0.000000	0.000000	545	537.776354	583.65	629.523646	1.070917
GO:0000076_DNA_replication_checkpoint	6	0	0.000000	0.000000	676	673.192876	717.5	761.807124	1.061391
GO:0000737_DNA_catabolic_process__endonucleolytic	6	0	0.000000	0.000000	676	673.192876	717.5	761.807124	1.061391
GO:0001516_prostaglandin_biosynthetic_process	6	0	0.000000	0.000000	676	673.192876	717.5	761.807124	1.061391
GO:0001776_leukocyte_homeostasis	6	0	0.000000	0.000000	676	673.192876	717.5	761.807124	1.061391
GO:0001938_positive_regulation_of_endothelial_cell_proliferation	6	0	0.000000	0.000000	676	673.192876	717.5	761.807124	1.061391
GO:0002562_somatic_diversification_of_immune_receptors_via_germline_recombination_within_a_single_locus	6	0	0.000000	0.000000	676	673.192876	717.5	761.807124	1.061391
GO:0002705_positive_regulation_of_leukocyte_mediated_immunity	6	0	0.000000	0.000000	676	673.192876	717.5	761.807124	1.061391
GO:0002708_positive_regulation_of_lymphocyte_mediated_immunity	6	0	0.000000	0.000000	676	673.192876	717.5	761.807124	1.061391
GO:0002709_regulation_of_T_cell_mediated_immunity	6	0	0.000000	0.000000	676	673.192876	717.5	761.807124	1.061391
GO:0002831_regulation_of_response_to_biotic_stimulus	6	0	0.000000	0.000000	676	673.192876	717.5	761.807124	1.061391
GO:0005513_detection_of_calcium_ion	6	0	0.000000	0.000000	676	673.192876	717.5	761.807124	1.061391
GO:0006090_pyruvate_metabolic_process	6	0	0.000000	0.000000	676	673.192876	717.5	761.807124	1.061391
GO:0006283_transcription-coupled_nucleotide-excision_repair	6	0	0.000000	0.000000	676	673.192876	717.5	761.807124	1.061391
GO:0006303_double-strand_break_repair_via_nonhomologous_end_joining	6	0	0.000000	0.000000	676	673.192876	717.5	761.807124	1.061391
GO:0006474_N-terminal_protein_amino_acid_acetylation	6	0	0.000000	0.000000	676	673.192876	717.5	761.807124	1.061391
GO:0006477_protein_amino_acid_sulfation	6	0	0.000000	0.000000	676	673.192876	717.5	761.807124	1.061391
GO:0006491_N-glycan_processing	6	0	0.000000	0.000000	676	673.192876	717.5	761.807124	1.061391
GO:0006544_glycine_metabolic_process	6	0	0.000000	0.000000	676	673.192876	717.5	761.807124	1.061391
GO:0006595_polyamine_metabolic_process	6	0	0.000000	0.000000	676	673.192876	717.5	761.807124	1.061391
GO:0006637_acyl-CoA_metabolic_process	6	0	0.000000	0.000000	676	673.192876	717.5	761.807124	1.061391
GO:0006739_NADP_metabolic_process	6	0	0.000000	0.000000	676	673.192876	717.5	761.807124	1.061391
GO:0006769_nicotinamide_metabolic_process	6	0	0.000000	0.000000	676	673.192876	717.5	761.807124	1.061391
GO:0006878_cellular_copper_ion_homeostasis	6	0	0.000000	0.000000	676	673.192876	717.5	761.807124	1.061391
GO:0006942_regulation_of_striated_muscle_contraction	6	0	0.000000	0.000000	676	673.192876	717.5	761.807124	1.061391
GO:0006953_acute-phase_response	6	0	0.000000	0.000000	676	673.192876	717.5	761.807124	1.061391
GO:0007020_microtubule_nucleation	6	0	0.000000	0.000000	676	673.192876	717.5	761.807124	1.061391
GO:0007159_leukocyte_adhesion	6	0	0.000000	0.000000	676	673.192876	717.5	761.807124	1.061391
GO:0007185_transmembrane_receptor_protein_tyrosine_phosphatase_signaling_pathway	6	0	0.000000	0.000000	676	673.192876	717.5	761.807124	1.061391
GO:0007194_negative_regulation_of_adenylate_cyclase_activity	6	0	0.000000	0.000000	676	673.192876	717.5	761.807124	1.061391
GO:0007516_hemocyte_development	6	0	0.000000	0.000000	676	673.192876	717.5	761.807124	1.061391
GO:0007589_body_fluid_secretion	6	0	0.000000	0.000000	676	673.192876	717.5	761.807124	1.061391
GO:0007631_feeding_behavior	6	0	0.000000	0.000000	676	673.192876	717.5	761.807124	1.061391
GO:0008088_axon_cargo_transport	6	0	0.000000	0.000000	676	673.192876	717.5	761.807124	1.061391
GO:0008209_androgen_metabolic_process	6	0	0.000000	0.000000	676	673.192876	717.5	761.807124	1.061391
GO:0008535_respiratory_chain_complex_IV_assembly	6	0	0.000000	0.000000	676	673.192876	717.5	761.807124	1.061391
GO:0009068_aspartate_family_amino_acid_catabolic_process	6	0	0.000000	0.000000	676	673.192876	717.5	761.807124	1.061391
GO:0009124_nucleoside_monophosphate_biosynthetic_process	6	0	0.000000	0.000000	676	673.192876	717.5	761.807124	1.061391
GO:0009142_nucleoside_triphosphate_biosynthetic_process	6	0	0.000000	0.000000	676	673.192876	717.5	761.807124	1.061391
GO:0009152_purine_ribonucleotide_biosynthetic_process	6	0	0.000000	0.000000	676	673.192876	717.5	761.807124	1.061391
GO:0009161_ribonucleoside_monophosphate_metabolic_process	6	0	0.000000	0.000000	676	673.192876	717.5	761.807124	1.061391
GO:0009303_rRNA_transcription	6	0	0.000000	0.000000	676	673.192876	717.5	761.807124	1.061391
GO:0009595_detection_of_biotic_stimulus	6	0	0.000000	0.000000	676	673.192876	717.5	761.807124	1.061391
GO:0009746_response_to_hexose_stimulus	6	0	0.000000	0.000000	676	673.192876	717.5	761.807124	1.061391
GO:0009749_response_to_glucose_stimulus	6	0	0.000000	0.000000	676	673.192876	717.5	761.807124	1.061391
GO:0009755_hormone-mediated_signaling	6	0	0.000000	0.000000	676	673.192876	717.5	761.807124	1.061391
GO:0009896_positive_regulation_of_catabolic_process	6	0	0.000000	0.000000	676	673.192876	717.5	761.807124	1.061391
GO:0009913_epidermal_cell_differentiation	6	0	0.000000	0.000000	676	673.192876	717.5	761.807124	1.061391
GO:0010001_glial_cell_differentiation	6	0	0.000000	0.000000	676	673.192876	717.5	761.807124	1.061391
GO:0015669_gas_transport	6	0	0.000000	0.000000	676	673.192876	717.5	761.807124	1.061391
GO:0015695_organic_cation_transport	6	0	0.000000	0.000000	676	673.192876	717.5	761.807124	1.061391
GO:0015884_folic_acid_transport	6	0	0.000000	0.000000	676	673.192876	717.5	761.807124	1.061391
GO:0016064_immunoglobulin_mediated_immune_response	6	0	0.000000	0.000000	676	673.192876	717.5	761.807124	1.061391
GO:0016444_somatic_cell_DNA_recombination	6	0	0.000000	0.000000	676	673.192876	717.5	761.807124	1.061391
GO:0016445_somatic_diversification_of_immunoglobulins	6	0	0.000000	0.000000	676	673.192876	717.5	761.807124	1.061391
GO:0016601_Rac_protein_signal_transduction	6	0	0.000000	0.000000	676	673.192876	717.5	761.807124	1.061391
GO:0018210_peptidyl-threonine_modification	6	0	0.000000	0.000000	676	673.192876	717.5	761.807124	1.061391
GO:0019362_pyridine_nucleotide_metabolic_process	6	0	0.000000	0.000000	676	673.192876	717.5	761.807124	1.061391
GO:0021782_glial_cell_development	6	0	0.000000	0.000000	676	673.192876	717.5	761.807124	1.061391
GO:0030193_regulation_of_blood_coagulation	6	0	0.000000	0.000000	676	673.192876	717.5	761.807124	1.061391
GO:0030199_collagen_fibril_organization	6	0	0.000000	0.000000	676	673.192876	717.5	761.807124	1.061391
GO:0030258_lipid_modification	6	0	0.000000	0.000000	676	673.192876	717.5	761.807124	1.061391
GO:0030282_bone_mineralization	6	0	0.000000	0.000000	676	673.192876	717.5	761.807124	1.061391
GO:0030316_osteoclast_differentiation	6	0	0.000000	0.000000	676	673.192876	717.5	761.807124	1.061391
GO:0030503_regulation_of_cell_redox_homeostasis	6	0	0.000000	0.000000	676	673.192876	717.5	761.807124	1.061391
GO:0030509_BMP_signaling_pathway	6	0	0.000000	0.000000	676	673.192876	717.5	761.807124	1.061391
GO:0030879_mammary_gland_development	6	0	0.000000	0.000000	676	673.192876	717.5	761.807124	1.061391
GO:0031280_negative_regulation_of_cyclase_activity	6	0	0.000000	0.000000	676	673.192876	717.5	761.807124	1.061391
GO:0031344_regulation_of_cell_projection_organization_and_biogenesis	6	0	0.000000	0.000000	676	673.192876	717.5	761.807124	1.061391
GO:0031346_positive_regulation_of_cell_projection_organization_and_biogenesis	6	0	0.000000	0.000000	676	673.192876	717.5	761.807124	1.061391
GO:0031349_positive_regulation_of_defense_response	6	0	0.000000	0.000000	676	673.192876	717.5	761.807124	1.061391
GO:0031398_positive_regulation_of_protein_ubiquitination	6	0	0.000000	0.000000	676	673.192876	717.5	761.807124	1.061391
GO:0031571_G1_DNA_damage_checkpoint	6	0	0.000000	0.000000	676	673.192876	717.5	761.807124	1.061391
GO:0031960_response_to_corticosteroid_stimulus	6	0	0.000000	0.000000	676	673.192876	717.5	761.807124	1.061391
GO:0032297_negative_regulation_of_DNA_replication_initiation	6	0	0.000000	0.000000	676	673.192876	717.5	761.807124	1.061391
GO:0032640_tumor_necrosis_factor_production	6	0	0.000000	0.000000	676	673.192876	717.5	761.807124	1.061391
GO:0032868_response_to_insulin_stimulus	6	0	0.000000	0.000000	676	673.192876	717.5	761.807124	1.061391
GO:0033500_carbohydrate_homeostasis	6	0	0.000000	0.000000	676	673.192876	717.5	761.807124	1.061391
GO:0033683_nucleotide-excision_repair__DNA_incision	6	0	0.000000	0.000000	676	673.192876	717.5	761.807124	1.061391
GO:0034284_response_to_monosaccharide_stimulus	6	0	0.000000	0.000000	676	673.192876	717.5	761.807124	1.061391
GO:0035107_appendage_morphogenesis	6	0	0.000000	0.000000	676	673.192876	717.5	761.807124	1.061391
GO:0035108_limb_morphogenesis	6	0	0.000000	0.000000	676	673.192876	717.5	761.807124	1.061391
GO:0035270_endocrine_system_development	6	0	0.000000	0.000000	676	673.192876	717.5	761.807124	1.061391
GO:0035282_segmentation	6	0	0.000000	0.000000	676	673.192876	717.5	761.807124	1.061391
GO:0042095_interferon-gamma_biosynthetic_process	6	0	0.000000	0.000000	676	673.192876	717.5	761.807124	1.061391
GO:0042228_interleukin-8_biosynthetic_process	6	0	0.000000	0.000000	676	673.192876	717.5	761.807124	1.061391
GO:0042255_ribosome_assembly	6	0	0.000000	0.000000	676	673.192876	717.5	761.807124	1.061391
GO:0042401_biogenic_amine_biosynthetic_process	6	0	0.000000	0.000000	676	673.192876	717.5	761.807124	1.061391
GO:0042593_glucose_homeostasis	6	0	0.000000	0.000000	676	673.192876	717.5	761.807124	1.061391
GO:0043462_regulation_of_ATPase_activity	6	0	0.000000	0.000000	676	673.192876	717.5	761.807124	1.061391
GO:0043648_dicarboxylic_acid_metabolic_process	6	0	0.000000	0.000000	676	673.192876	717.5	761.807124	1.061391
GO:0043681_protein_import_into_mitochondrion	6	0	0.000000	0.000000	676	673.192876	717.5	761.807124	1.061391
GO:0045017_glycerolipid_biosynthetic_process	6	0	0.000000	0.000000	676	673.192876	717.5	761.807124	1.061391
GO:0045058_T_cell_selection	6	0	0.000000	0.000000	676	673.192876	717.5	761.807124	1.061391
GO:0045072_regulation_of_interferon-gamma_biosynthetic_process	6	0	0.000000	0.000000	676	673.192876	717.5	761.807124	1.061391
GO:0045090_retroviral_genome_replication	6	0	0.000000	0.000000	676	673.192876	717.5	761.807124	1.061391
GO:0045103_intermediate_filament-based_process	6	0	0.000000	0.000000	676	673.192876	717.5	761.807124	1.061391
GO:0045104_intermediate_filament_cytoskeleton_organization_and_biogenesis	6	0	0.000000	0.000000	676	673.192876	717.5	761.807124	1.061391
GO:0045454_cell_redox_homeostasis	6	0	0.000000	0.000000	676	673.192876	717.5	761.807124	1.061391
GO:0045661_regulation_of_myoblast_differentiation	6	0	0.000000	0.000000	676	673.192876	717.5	761.807124	1.061391
GO:0045670_regulation_of_osteoclast_differentiation	6	0	0.000000	0.000000	676	673.192876	717.5	761.807124	1.061391
GO:0045742_positive_regulation_of_epidermal_growth_factor_receptor_signaling_pathway	6	0	0.000000	0.000000	676	673.192876	717.5	761.807124	1.061391
GO:0045793_positive_regulation_of_cell_size	6	0	0.000000	0.000000	676	673.192876	717.5	761.807124	1.061391
GO:0045807_positive_regulation_of_endocytosis	6	0	0.000000	0.000000	676	673.192876	717.5	761.807124	1.061391
GO:0045927_positive_regulation_of_growth	6	0	0.000000	0.000000	676	673.192876	717.5	761.807124	1.061391
GO:0046034_ATP_metabolic_process	6	0	0.000000	0.000000	676	673.192876	717.5	761.807124	1.061391
GO:0046457_prostanoid_biosynthetic_process	6	0	0.000000	0.000000	676	673.192876	717.5	761.807124	1.061391
GO:0046504_glycerol_ether_biosynthetic_process	6	0	0.000000	0.000000	676	673.192876	717.5	761.807124	1.061391
GO:0046520_sphingoid_biosynthetic_process	6	0	0.000000	0.000000	676	673.192876	717.5	761.807124	1.061391
GO:0046847_filopodium_formation	6	0	0.000000	0.000000	676	673.192876	717.5	761.807124	1.061391
GO:0046890_regulation_of_lipid_biosynthetic_process	6	0	0.000000	0.000000	676	673.192876	717.5	761.807124	1.061391
GO:0048332_mesoderm_morphogenesis	6	0	0.000000	0.000000	676	673.192876	717.5	761.807124	1.061391
GO:0048477_oogenesis	6	0	0.000000	0.000000	676	673.192876	717.5	761.807124	1.061391
GO:0048524_positive_regulation_of_viral_reproduction	6	0	0.000000	0.000000	676	673.192876	717.5	761.807124	1.061391
GO:0048736_appendage_development	6	0	0.000000	0.000000	676	673.192876	717.5	761.807124	1.061391
GO:0050702_interleukin-1_beta_secretion	6	0	0.000000	0.000000	676	673.192876	717.5	761.807124	1.061391
GO:0050704_regulation_of_interleukin-1_secretion	6	0	0.000000	0.000000	676	673.192876	717.5	761.807124	1.061391
GO:0050716_positive_regulation_of_interleukin-1_secretion	6	0	0.000000	0.000000	676	673.192876	717.5	761.807124	1.061391
GO:0050871_positive_regulation_of_B_cell_activation	6	0	0.000000	0.000000	676	673.192876	717.5	761.807124	1.061391
GO:0050909_sensory_perception_of_taste	6	0	0.000000	0.000000	676	673.192876	717.5	761.807124	1.061391
GO:0050918_positive_chemotaxis	6	0	0.000000	0.000000	676	673.192876	717.5	761.807124	1.061391
GO:0050926_regulation_of_positive_chemotaxis	6	0	0.000000	0.000000	676	673.192876	717.5	761.807124	1.061391
GO:0050927_positive_regulation_of_positive_chemotaxis	6	0	0.000000	0.000000	676	673.192876	717.5	761.807124	1.061391
GO:0051171_regulation_of_nitrogen_compound_metabolic_process	6	0	0.000000	0.000000	676	673.192876	717.5	761.807124	1.061391
GO:0051289_protein_homotetramerization	6	0	0.000000	0.000000	676	673.192876	717.5	761.807124	1.061391
GO:0051350_negative_regulation_of_lyase_activity	6	0	0.000000	0.000000	676	673.192876	717.5	761.807124	1.061391
GO:0051384_response_to_glucocorticoid_stimulus	6	0	0.000000	0.000000	676	673.192876	717.5	761.807124	1.061391
GO:0051457_maintenance_of_protein_localization_in_nucleus	6	0	0.000000	0.000000	676	673.192876	717.5	761.807124	1.061391
GO:0051923_sulfation	6	0	0.000000	0.000000	676	673.192876	717.5	761.807124	1.061391
GO:0055010_ventricular_cardiac_muscle_morphogenesis	6	0	0.000000	0.000000	676	673.192876	717.5	761.807124	1.061391
GO:0055070_copper_ion_homeostasis	6	0	0.000000	0.000000	676	673.192876	717.5	761.807124	1.061391
GO:0060173_limb_development	6	0	0.000000	0.000000	676	673.192876	717.5	761.807124	1.061391
GO:0002694_regulation_of_leukocyte_activation	36	0	0.000000	0.000000	688	685.561313	729.12	772.678687	1.059767
GO:0007200_G-protein_signaling__coupled_to_IP3_second_messenger_(phospholipase_C_activating)	36	0	0.000000	0.000000	688	685.561313	729.12	772.678687	1.059767
GO:0016042_lipid_catabolic_process	36	0	0.000000	0.000000	688	685.561313	729.12	772.678687	1.059767
GO:0016052_carbohydrate_catabolic_process	36	0	0.000000	0.000000	688	685.561313	729.12	772.678687	1.059767
GO:0022900_electron_transport_chain	36	0	0.000000	0.000000	688	685.561313	729.12	772.678687	1.059767
GO:0022904_respiratory_electron_transport_chain	36	0	0.000000	0.000000	688	685.561313	729.12	772.678687	1.059767
GO:0030518_steroid_hormone_receptor_signaling_pathway	36	0	0.000000	0.000000	688	685.561313	729.12	772.678687	1.059767
GO:0044242_cellular_lipid_catabolic_process	36	0	0.000000	0.000000	688	685.561313	729.12	772.678687	1.059767
GO:0044275_cellular_carbohydrate_catabolic_process	36	0	0.000000	0.000000	688	685.561313	729.12	772.678687	1.059767
GO:0050865_regulation_of_cell_activation	36	0	0.000000	0.000000	688	685.561313	729.12	772.678687	1.059767
GO:0051130_positive_regulation_of_cellular_component_organization_and_biogenesis	36	0	0.000000	0.000000	688	685.561313	729.12	772.678687	1.059767
GO:0055114_oxidation_reduction	36	0	0.000000	0.000000	688	685.561313	729.12	772.678687	1.059767
GO:0001944_vasculature_development	56	0	0.000000	0.000000	695	692.809125	735.54	778.270875	1.058331
GO:0006753_nucleoside_phosphate_metabolic_process	56	0	0.000000	0.000000	695	692.809125	735.54	778.270875	1.058331
GO:0007050_cell_cycle_arrest	56	0	0.000000	0.000000	695	692.809125	735.54	778.270875	1.058331
GO:0009117_nucleotide_metabolic_process	56	0	0.000000	0.000000	695	692.809125	735.54	778.270875	1.058331
GO:0031175_neurite_development	56	0	0.000000	0.000000	695	692.809125	735.54	778.270875	1.058331
GO:0051098_regulation_of_binding	56	0	0.000000	0.000000	695	692.809125	735.54	778.270875	1.058331
GO:0065004_protein-DNA_complex_assembly	56	0	0.000000	0.000000	695	692.809125	735.54	778.270875	1.058331
GO:0006519_amino_acid_and_derivative_metabolic_process	101	0	0.000000	0.000000	697	693.908565	736.5	779.091435	1.056671
GO:0008380_RNA_splicing	101	0	0.000000	0.000000	697	693.908565	736.5	779.091435	1.056671
GO:0009887_organ_morphogenesis	139	0	0.000000	0.000000	698	694.392564	736.85	779.307436	1.055659
GO:0009310_amine_catabolic_process	28	0	0.000000	0.000000	704	702.299898	744.24	786.180102	1.057159
GO:0009890_negative_regulation_of_biosynthetic_process	28	0	0.000000	0.000000	704	702.299898	744.24	786.180102	1.057159
GO:0010033_response_to_organic_substance	28	0	0.000000	0.000000	704	702.299898	744.24	786.180102	1.057159
GO:0016569_covalent_chromatin_modification	28	0	0.000000	0.000000	704	702.299898	744.24	786.180102	1.057159
GO:0030384_phosphoinositide_metabolic_process	28	0	0.000000	0.000000	704	702.299898	744.24	786.180102	1.057159
GO:0046474_glycerophospholipid_biosynthetic_process	28	0	0.000000	0.000000	704	702.299898	744.24	786.180102	1.057159
GO:0007596_blood_coagulation	44	0	0.000000	0.000000	708	705.486127	747.12	788.753873	1.055254
GO:0009968_negative_regulation_of_signal_transduction	44	0	0.000000	0.000000	708	705.486127	747.12	788.753873	1.055254
GO:0052547_regulation_of_peptidase_activity	44	0	0.000000	0.000000	708	705.486127	747.12	788.753873	1.055254
GO:0052548_regulation_of_endopeptidase_activity	44	0	0.000000	0.000000	708	705.486127	747.12	788.753873	1.055254
GO:0001816_cytokine_production	60	0	0.000000	0.000000	711	707.596052	748.95	790.303948	1.053376
GO:0007005_mitochondrion_organization_and_biogenesis	60	0	0.000000	0.000000	711	707.596052	748.95	790.303948	1.053376
GO:0051186_cofactor_metabolic_process	60	0	0.000000	0.000000	711	707.596052	748.95	790.303948	1.053376
GO:0007276_gamete_generation	104	0	0.000000	0.000000	713	708.679453	750.03	791.380547	1.051935
GO:0007417_central_nervous_system_development	104	0	0.000000	0.000000	713	708.679453	750.03	791.380547	1.051935
GO:0002009_morphogenesis_of_an_epithelium	18	0	0.000000	0.000000	734	729.625234	770.26	810.894766	1.049401
GO:0002573_myeloid_leukocyte_differentiation	18	0	0.000000	0.000000	734	729.625234	770.26	810.894766	1.049401
GO:0005976_polysaccharide_metabolic_process	18	0	0.000000	0.000000	734	729.625234	770.26	810.894766	1.049401
GO:0006040_amino_sugar_metabolic_process	18	0	0.000000	0.000000	734	729.625234	770.26	810.894766	1.049401
GO:0006364_rRNA_processing	18	0	0.000000	0.000000	734	729.625234	770.26	810.894766	1.049401
GO:0006473_protein_amino_acid_acetylation	18	0	0.000000	0.000000	734	729.625234	770.26	810.894766	1.049401
GO:0006493_protein_amino_acid_O-linked_glycosylation	18	0	0.000000	0.000000	734	729.625234	770.26	810.894766	1.049401
GO:0006633_fatty_acid_biosynthetic_process	18	0	0.000000	0.000000	734	729.625234	770.26	810.894766	1.049401
GO:0006800_oxygen_and_reactive_oxygen_species_metabolic_process	18	0	0.000000	0.000000	734	729.625234	770.26	810.894766	1.049401
GO:0007131_meiotic_recombination	18	0	0.000000	0.000000	734	729.625234	770.26	810.894766	1.049401
GO:0008645_hexose_transport	18	0	0.000000	0.000000	734	729.625234	770.26	810.894766	1.049401
GO:0015749_monosaccharide_transport	18	0	0.000000	0.000000	734	729.625234	770.26	810.894766	1.049401
GO:0015758_glucose_transport	18	0	0.000000	0.000000	734	729.625234	770.26	810.894766	1.049401
GO:0030262_apoptotic_nuclear_changes	18	0	0.000000	0.000000	734	729.625234	770.26	810.894766	1.049401
GO:0031347_regulation_of_defense_response	18	0	0.000000	0.000000	734	729.625234	770.26	810.894766	1.049401
GO:0031667_response_to_nutrient_levels	18	0	0.000000	0.000000	734	729.625234	770.26	810.894766	1.049401
GO:0043284_biopolymer_biosynthetic_process	18	0	0.000000	0.000000	734	729.625234	770.26	810.894766	1.049401
GO:0045087_innate_immune_response	18	0	0.000000	0.000000	734	729.625234	770.26	810.894766	1.049401
GO:0046148_pigment_biosynthetic_process	18	0	0.000000	0.000000	734	729.625234	770.26	810.894766	1.049401
GO:0046519_sphingoid_metabolic_process	18	0	0.000000	0.000000	734	729.625234	770.26	810.894766	1.049401
GO:0051047_positive_regulation_of_secretion	18	0	0.000000	0.000000	734	729.625234	770.26	810.894766	1.049401
GO:0006874_cellular_calcium_ion_homeostasis	55	0	0.000000	0.000000	738	732.789387	773.18	813.570613	1.047669
GO:0046467_membrane_lipid_biosynthetic_process	55	0	0.000000	0.000000	738	732.789387	773.18	813.570613	1.047669
GO:0050878_regulation_of_body_fluid_levels	55	0	0.000000	0.000000	738	732.789387	773.18	813.570613	1.047669
GO:0055074_calcium_ion_homeostasis	55	0	0.000000	0.000000	738	732.789387	773.18	813.570613	1.047669
GO:0006643_membrane_lipid_metabolic_process	103	0	0.000000	0.000000	739	733.982465	774.24	814.497535	1.047686
GO:0000738_DNA_catabolic_process__exonucleolytic	4	0
GO:0001502_cartilage_condensation	4	0
GO:0001539_ciliary_or_flagellar_motility	4	0
GO:0001708_cell_fate_specification	4	0
GO:0001818_negative_regulation_of_cytokine_production	4	0
GO:0001838_embryonic_epithelial_tube_formation	4	0
GO:0001839_neural_plate_morphogenesis	4	0
GO:0001841_neural_tube_formation	4	0
GO:0001843_neural_tube_closure	4	0
GO:0001910_regulation_of_leukocyte_mediated_cytotoxicity	4	0
GO:0001942_hair_follicle_development	4	0
GO:0002204_somatic_recombination_of_immunoglobulin_genes_during_immune_response	4	0
GO:0002208_somatic_diversification_of_immunoglobulins_during_immune_response	4	0
GO:0002260_lymphocyte_homeostasis	4	0
GO:0002369_T_cell_cytokine_production	4	0
GO:0002381_immunoglobulin_production_during_immune_response	4	0
GO:0002541_activation_of_plasma_proteins_during_acute_inflammatory_response	4	0
GO:0002724_regulation_of_T_cell_cytokine_production	4	0
GO:0002726_positive_regulation_of_T_cell_cytokine_production	4	0
GO:0002763_positive_regulation_of_myeloid_leukocyte_differentiation	4	0
GO:0005978_glycogen_biosynthetic_process	4	0
GO:0006012_galactose_metabolic_process	4	0
GO:0006026_aminoglycan_catabolic_process	4	0
GO:0006027_glycosaminoglycan_catabolic_process	4	0
GO:0006098_pentose-phosphate_shunt	4	0
GO:0006206_pyrimidine_base_metabolic_process	4	0
GO:0006213_pyrimidine_nucleoside_metabolic_process	4	0
GO:0006337_nucleosome_disassembly	4	0
GO:0006353_transcription_termination	4	0
GO:0006356_regulation_of_transcription_from_RNA_polymerase_I_promoter	4	0
GO:0006358_regulation_of_transcription_from_RNA_polymerase_II_promoter__global	4	0
GO:0006415_translational_termination	4	0
GO:0006449_regulation_of_translational_termination	4	0
GO:0006531_aspartate_metabolic_process	4	0
GO:0006533_aspartate_catabolic_process	4	0
GO:0006636_unsaturated_fatty_acid_biosynthetic_process	4	0
GO:0006658_phosphatidylserine_metabolic_process	4	0
GO:0006726_eye_pigment_biosynthetic_process	4	0
GO:0006740_NADPH_regeneration	4	0
GO:0006743_ubiquinone_metabolic_process	4	0
GO:0006744_ubiquinone_biosynthetic_process	4	0
GO:0006884_cell_volume_homeostasis	4	0
GO:0006906_vesicle_fusion	4	0
GO:0006911_phagocytosis__engulfment	4	0
GO:0006956_complement_activation	4	0
GO:0007032_endosome_organization_and_biogenesis	4	0
GO:0007042_lysosomal_lumen_acidification	4	0
GO:0007089_traversing_start_control_point_of_mitotic_cell_cycle	4	0
GO:0007158_neuron_adhesion	4	0
GO:0007164_establishment_of_tissue_polarity	4	0
GO:0007181_transforming_growth_factor_beta_receptor_complex_assembly	4	0
GO:0007183_SMAD_protein_complex_assembly	4	0
GO:0007213_acetylcholine_receptor_signaling__muscarinic_pathway	4	0
GO:0007224_smoothened_signaling_pathway	4	0
GO:0007253_cytoplasmic_sequestering_of_NF-kappaB	4	0
GO:0007368_determination_of_left_right_symmetry	4	0
GO:0007528_neuromuscular_junction_development	4	0
GO:0007595_lactation	4	0
GO:0007613_memory	4	0
GO:0008038_neuron_recognition	4	0
GO:0008299_isoprenoid_biosynthetic_process	4	0
GO:0008634_negative_regulation_of_survival_gene_product_expression	4	0
GO:0009071_serine_family_amino_acid_catabolic_process	4	0
GO:0009201_ribonucleoside_triphosphate_biosynthetic_process	4	0
GO:0009218_pyrimidine_ribonucleotide_metabolic_process	4	0
GO:0009249_protein_lipoylation	4	0
GO:0009250_glucan_biosynthetic_process	4	0
GO:0009262_deoxyribonucleotide_metabolic_process	4	0
GO:0009268_response_to_pH	4	0
GO:0009799_determination_of_symmetry	4	0
GO:0009855_determination_of_bilateral_symmetry	4	0
GO:0009895_negative_regulation_of_catabolic_process	4	0
GO:0009953_dorsal_ventral_pattern_formation	4	0
GO:0014020_primary_neural_tube_formation	4	0
GO:0014902_myotube_differentiation	4	0
GO:0015701_bicarbonate_transport	4	0
GO:0015807_L-amino_acid_transport	4	0
GO:0015844_monoamine_transport	4	0
GO:0015858_nucleoside_transport	4	0
GO:0016358_dendrite_development	4	0
GO:0016447_somatic_recombination_of_immunoglobulin_gene_segments	4	0
GO:0016486_peptide_hormone_processing	4	0
GO:0016579_protein_deubiquitination	4	0
GO:0017157_regulation_of_exocytosis	4	0
GO:0018958_phenol_metabolic_process	4	0
GO:0019217_regulation_of_fatty_acid_metabolic_process	4	0
GO:0019369_arachidonic_acid_metabolic_process	4	0
GO:0019438_aromatic_compound_biosynthetic_process	4	0
GO:0019883_antigen_processing_and_presentation_of_endogenous_antigen	4	0
GO:0019987_negative_regulation_of_anti-apoptosis	4	0
GO:0021915_neural_tube_development	4	0
GO:0022404_molting_cycle_process	4	0
GO:0022405_hair_cycle_process	4	0
GO:0030042_actin_filament_depolymerization	4	0
GO:0030049_muscle_filament_sliding	4	0
GO:0030071_regulation_of_mitotic_metaphase_anaphase_transition	4	0
GO:0030091_protein_repair	4	0
GO:0030104_water_homeostasis	4	0
GO:0030224_monocyte_differentiation	4	0
GO:0030323_respiratory_tube_development	4	0
GO:0030500_regulation_of_bone_mineralization	4	0
GO:0030516_regulation_of_axon_extension	4	0
GO:0030799_regulation_of_cyclic_nucleotide_metabolic_process	4	0
GO:0030802_regulation_of_cyclic_nucleotide_biosynthetic_process	4	0
GO:0030808_regulation_of_nucleotide_biosynthetic_process	4	0
GO:0030834_regulation_of_actin_filament_depolymerization	4	0
GO:0030835_negative_regulation_of_actin_filament_depolymerization	4	0
GO:0030865_cortical_cytoskeleton_organization_and_biogenesis	4	0
GO:0030888_regulation_of_B_cell_proliferation	4	0
GO:0030890_positive_regulation_of_B_cell_proliferation	4	0
GO:0030900_forebrain_development	4	0
GO:0031056_regulation_of_histone_modification	4	0
GO:0031099_regeneration	4	0
GO:0031112_positive_regulation_of_microtubule_polymerization_or_depolymerization	4	0
GO:0031331_positive_regulation_of_cellular_catabolic_process	4	0
GO:0031341_regulation_of_cell_killing	4	0
GO:0031348_negative_regulation_of_defense_response	4	0
GO:0031498_chromatin_disassembly	4	0
GO:0032088_inhibition_of_NF-kappaB_transcription_factor	4	0
GO:0032102_negative_regulation_of_response_to_external_stimulus	4	0
GO:0032205_negative_regulation_of_telomere_maintenance	4	0
GO:0032274_gonadotropin_secretion	4	0
GO:0032364_oxygen_homeostasis	4	0
GO:0032615_interleukin-12_production	4	0
GO:0032663_regulation_of_interleukin-2_production	4	0
GO:0032743_positive_regulation_of_interleukin-2_production	4	0
GO:0032768_regulation_of_monooxygenase_activity	4	0
GO:0032856_activation_of_Ras_GTPase_activity	4	0
GO:0032862_activation_of_Rho_GTPase_activity	4	0
GO:0032869_cellular_response_to_insulin_stimulus	4	0
GO:0032870_cellular_response_to_hormone_stimulus	4	0
GO:0032906_transforming_growth_factor-beta2_production	4	0
GO:0032909_regulation_of_transforming_growth_factor-beta2_production	4	0
GO:0033077_T_cell_differentiation_in_the_thymus	4	0
GO:0033275_actin-myosin_filament_sliding	4	0
GO:0033483_gas_homeostasis	4	0
GO:0033559_unsaturated_fatty_acid_metabolic_process	4	0
GO:0035088_establishment_and_or_maintenance_of_apical_basal_cell_polarity	4	0
GO:0042088_T-helper_1_type_immune_response	4	0
GO:0042246_tissue_regeneration	4	0
GO:0042278_purine_nucleoside_metabolic_process	4	0
GO:0042303_molting_cycle	4	0
GO:0042310_vasoconstriction	4	0
GO:0042312_regulation_of_vasodilation	4	0
GO:0042346_positive_regulation_of_NF-kappaB_import_into_nucleus	4	0
GO:0042375_quinone_cofactor_metabolic_process	4	0
GO:0042441_eye_pigment_metabolic_process	4	0
GO:0042447_hormone_catabolic_process	4	0
GO:0042461_photoreceptor_cell_development	4	0
GO:0042475_odontogenesis_of_dentine-containing_teeth	4	0
GO:0042518_negative_regulation_of_tyrosine_phosphorylation_of_Stat3_protein	4	0
GO:0042532_negative_regulation_of_tyrosine_phosphorylation_of_STAT_protein	4	0
GO:0042542_response_to_hydrogen_peroxide	4	0
GO:0042559_pteridine_and_derivative_biosynthetic_process	4	0
GO:0042572_retinol_metabolic_process	4	0
GO:0042633_hair_cycle	4	0
GO:0043094_metabolic_compound_salvage	4	0
GO:0043114_regulation_of_vascular_permeability	4	0
GO:0043124_negative_regulation_of_I-kappaB_kinase_NF-kappaB_cascade	4	0
GO:0043254_regulation_of_protein_complex_assembly	4	0
GO:0043255_regulation_of_carbohydrate_biosynthetic_process	4	0
GO:0043279_response_to_alkaloid	4	0
GO:0043409_negative_regulation_of_MAPKKK_cascade	4	0
GO:0043487_regulation_of_RNA_stability	4	0
GO:0043488_regulation_of_mRNA_stability	4	0
GO:0043497_regulation_of_protein_heterodimerization_activity	4	0
GO:0043524_negative_regulation_of_neuron_apoptosis	4	0
GO:0043534_blood_vessel_endothelial_cell_migration	4	0
GO:0043550_regulation_of_lipid_kinase_activity	4	0
GO:0043583_ear_development	4	0
GO:0045070_positive_regulation_of_viral_genome_replication	4	0
GO:0045086_positive_regulation_of_interleukin-2_biosynthetic_process	4	0
GO:0045089_positive_regulation_of_innate_immune_response	4	0
GO:0045091_regulation_of_retroviral_genome_replication	4	0
GO:0045176_apical_protein_localization	4	0
GO:0045190_isotype_switching	4	0
GO:0045191_regulation_of_isotype_switching	4	0
GO:0045197_establishment_and_or_maintenance_of_epithelial_cell_polarity	4	0
GO:0045408_regulation_of_interleukin-6_biosynthetic_process	4	0
GO:0045426_quinone_cofactor_biosynthetic_process	4	0
GO:0045429_positive_regulation_of_nitric_oxide_biosynthetic_process	4	0
GO:0045494_photoreceptor_cell_maintenance	4	0
GO:0045582_positive_regulation_of_T_cell_differentiation	4	0
GO:0045621_positive_regulation_of_lymphocyte_differentiation	4	0
GO:0045648_positive_regulation_of_erythrocyte_differentiation	4	0
GO:0045667_regulation_of_osteoblast_differentiation	4	0
GO:0045682_regulation_of_epidermis_development	4	0
GO:0045741_positive_regulation_of_epidermal_growth_factor_receptor_activity	4	0
GO:0045833_negative_regulation_of_lipid_metabolic_process	4	0
GO:0045931_positive_regulation_of_mitotic_cell_cycle	4	0
GO:0045948_positive_regulation_of_translational_initiation	4	0
GO:0046112_nucleobase_biosynthetic_process	4	0
GO:0046128_purine_ribonucleoside_metabolic_process	4	0
GO:0046323_glucose_import	4	0
GO:0046329_negative_regulation_of_JNK_cascade	4	0
GO:0046459_short-chain_fatty_acid_metabolic_process	4	0
GO:0046488_phosphatidylinositol_metabolic_process	4	0
GO:0046530_photoreceptor_cell_differentiation	4	0
GO:0046631_alpha-beta_T_cell_activation	4	0
GO:0046884_follicle-stimulating_hormone_secretion	4	0
GO:0048002_antigen_processing_and_presentation_of_peptide_antigen	4	0
GO:0048168_regulation_of_neuronal_synaptic_plasticity	4	0
GO:0048247_lymphocyte_chemotaxis	4	0
GO:0048488_synaptic_vesicle_endocytosis	4	0
GO:0048599_oocyte_development	4	0
GO:0048678_response_to_axon_injury	4	0
GO:0048839_inner_ear_development	4	0
GO:0050732_negative_regulation_of_peptidyl-tyrosine_phosphorylation	4	0
GO:0050768_negative_regulation_of_neurogenesis	4	0
GO:0050803_regulation_of_synapse_structure_and_activity	4	0
GO:0050810_regulation_of_steroid_biosynthetic_process	4	0
GO:0050819_negative_regulation_of_coagulation	4	0
GO:0050857_positive_regulation_of_antigen_receptor-mediated_signaling_pathway	4	0
GO:0050868_negative_regulation_of_T_cell_activation	4	0
GO:0050905_neuromuscular_process	4	0
GO:0050999_regulation_of_nitric-oxide_synthase_activity	4	0
GO:0051014_actin_filament_severing	4	0
GO:0051055_negative_regulation_of_lipid_biosynthetic_process	4	0
GO:0051103_DNA_ligation_during_DNA_repair	4	0
GO:0051148_negative_regulation_of_muscle_cell_differentiation	4	0
GO:0051205_protein_insertion_into_membrane	4	0
GO:0051353_positive_regulation_of_oxidoreductase_activity	4	0
GO:0051496_positive_regulation_of_stress_fiber_formation	4	0
GO:0060048_cardiac_muscle_contraction	4	0
GO:0060193_positive_regulation_of_lipase_activity	4	0
GO:0006954_inflammatory_response	121	0	0.000000	0.000000	741	735.590484	775.68	815.769516	1.046802
GO:0019953_sexual_reproduction	121	0	0.000000	0.000000	741	735.590484	775.68	815.769516	1.046802
GO:0050801_ion_homeostasis	118	0	0.000000	0.000000	742	736.231007	776.19	816.148993	1.046078
GO:0055082_cellular_chemical_homeostasis	113	0	0.000000	0.000000	743	736.945362	776.72	816.494638	1.045384
GO:0006325_establishment_and_or_maintenance_of_chromatin_architecture	119	0	0.000000	0.000000	744	737.974057	777.61	817.245943	1.045175
GO:0000904_cellular_morphogenesis_during_differentiation	52	0	0.000000	0.000000	747	741.755497	781.1	820.444503	1.045649
GO:0016485_protein_processing	52	0	0.000000	0.000000	747	741.755497	781.1	820.444503	1.045649
GO:0042325_regulation_of_phosphorylation	52	0	0.000000	0.000000	747	741.755497	781.1	820.444503	1.045649
GO:0006921_cell_structure_disassembly_during_apoptosis	17	0	0.000000	0.000000	769	763.043889	801.65	840.256111	1.042458
GO:0006941_striated_muscle_contraction	17	0	0.000000	0.000000	769	763.043889	801.65	840.256111	1.042458
GO:0009062_fatty_acid_catabolic_process	17	0	0.000000	0.000000	769	763.043889	801.65	840.256111	1.042458
GO:0009259_ribonucleotide_metabolic_process	17	0	0.000000	0.000000	769	763.043889	801.65	840.256111	1.042458
GO:0016054_organic_acid_catabolic_process	17	0	0.000000	0.000000	769	763.043889	801.65	840.256111	1.042458
GO:0019395_fatty_acid_oxidation	17	0	0.000000	0.000000	769	763.043889	801.65	840.256111	1.042458
GO:0019722_calcium-mediated_signaling	17	0	0.000000	0.000000	769	763.043889	801.65	840.256111	1.042458
GO:0021700_developmental_maturation	17	0	0.000000	0.000000	769	763.043889	801.65	840.256111	1.042458
GO:0030166_proteoglycan_biosynthetic_process	17	0	0.000000	0.000000	769	763.043889	801.65	840.256111	1.042458
GO:0030217_T_cell_differentiation	17	0	0.000000	0.000000	769	763.043889	801.65	840.256111	1.042458
GO:0031279_regulation_of_cyclase_activity	17	0	0.000000	0.000000	769	763.043889	801.65	840.256111	1.042458
GO:0032535_regulation_of_cellular_component_size	17	0	0.000000	0.000000	769	763.043889	801.65	840.256111	1.042458
GO:0043507_positive_regulation_of_JNK_activity	17	0	0.000000	0.000000	769	763.043889	801.65	840.256111	1.042458
GO:0045761_regulation_of_adenylate_cyclase_activity	17	0	0.000000	0.000000	769	763.043889	801.65	840.256111	1.042458
GO:0046395_carboxylic_acid_catabolic_process	17	0	0.000000	0.000000	769	763.043889	801.65	840.256111	1.042458
GO:0050708_regulation_of_protein_secretion	17	0	0.000000	0.000000	769	763.043889	801.65	840.256111	1.042458
GO:0050870_positive_regulation_of_T_cell_activation	17	0	0.000000	0.000000	769	763.043889	801.65	840.256111	1.042458
GO:0051053_negative_regulation_of_DNA_metabolic_process	17	0	0.000000	0.000000	769	763.043889	801.65	840.256111	1.042458
GO:0051092_activation_of_NF-kappaB_transcription_factor	17	0	0.000000	0.000000	769	763.043889	801.65	840.256111	1.042458
GO:0051339_regulation_of_lyase_activity	17	0	0.000000	0.000000	769	763.043889	801.65	840.256111	1.042458
GO:0051402_neuron_apoptosis	17	0	0.000000	0.000000	769	763.043889	801.65	840.256111	1.042458
GO:0051701_interaction_with_host	17	0	0.000000	0.000000	769	763.043889	801.65	840.256111	1.042458
GO:0006790_sulfur_metabolic_process	43	0	0.000000	0.000000	772	766.277618	804.55	842.822382	1.042163
GO:0009891_positive_regulation_of_biosynthetic_process	43	0	0.000000	0.000000	772	766.277618	804.55	842.822382	1.042163
GO:0043281_regulation_of_caspase_activity	43	0	0.000000	0.000000	772	766.277618	804.55	842.822382	1.042163
GO:0000187_activation_of_MAPK_activity	39	0	0.000000	0.000000	776	769.464018	807.65	845.835982	1.040786
GO:0007179_transforming_growth_factor_beta_receptor_signaling_pathway	39	0	0.000000	0.000000	776	769.464018	807.65	845.835982	1.040786
GO:0007266_Rho_protein_signal_transduction	39	0	0.000000	0.000000	776	769.464018	807.65	845.835982	1.040786
GO:0051348_negative_regulation_of_transferase_activity	39	0	0.000000	0.000000	776	769.464018	807.65	845.835982	1.040786
GO:0006916_anti-apoptosis	123	0	0.000000	0.000000	778	771.129172	809.11	847.090828	1.039987
GO:0007268_synaptic_transmission	123	0	0.000000	0.000000	778	771.129172	809.11	847.090828	1.039987
GO:0006813_potassium_ion_transport	40	0	0.000000	0.000000	785	779.209645	816.96	854.710355	1.040713
GO:0007420_brain_development	40	0	0.000000	0.000000	785	779.209645	816.96	854.710355	1.040713
GO:0009615_response_to_virus	40	0	0.000000	0.000000	785	779.209645	816.96	854.710355	1.040713
GO:0022415_viral_reproductive_process	40	0	0.000000	0.000000	785	779.209645	816.96	854.710355	1.040713
GO:0030155_regulation_of_cell_adhesion	40	0	0.000000	0.000000	785	779.209645	816.96	854.710355	1.040713
GO:0031497_chromatin_assembly	40	0	0.000000	0.000000	785	779.209645	816.96	854.710355	1.040713
GO:0048584_positive_regulation_of_response_to_stimulus	40	0	0.000000	0.000000	785	779.209645	816.96	854.710355	1.040713
GO:0006119_oxidative_phosphorylation	38	0	0.000000	0.000000	790	783.982788	821.56	859.137212	1.039949
GO:0006469_negative_regulation_of_protein_kinase_activity	38	0	0.000000	0.000000	790	783.982788	821.56	859.137212	1.039949
GO:0030522_intracellular_receptor-mediated_signaling_pathway	38	0	0.000000	0.000000	790	783.982788	821.56	859.137212	1.039949
GO:0033673_negative_regulation_of_kinase_activity	38	0	0.000000	0.000000	790	783.982788	821.56	859.137212	1.039949
GO:0051090_regulation_of_transcription_factor_activity	38	0	0.000000	0.000000	790	783.982788	821.56	859.137212	1.039949
GO:0000002_mitochondrial_genome_maintenance	2	0
GO:0000012_single_strand_break_repair	2	0
GO:0000019_regulation_of_mitotic_recombination	2	0
GO:0000022_mitotic_spindle_elongation	2	0
GO:0000050_urea_cycle	2	0
GO:0000051_urea_cycle_intermediate_metabolic_process	2	0
GO:0000059_protein_import_into_nucleus__docking	2	0
GO:0000066_mitochondrial_ornithine_transport	2	0
GO:0000266_mitochondrial_fission	2	0
GO:0000303_response_to_superoxide	2	0
GO:0000729_DNA_double-strand_break_processing	2	0
GO:0000921_septin_ring_assembly	2	0
GO:0001510_RNA_methylation	2	0
GO:0001514_selenocysteine_incorporation	2	0
GO:0001522_pseudouridine_synthesis	2	0
GO:0001547_antral_ovarian_follicle_growth	2	0
GO:0001550_ovarian_cumulus_expansion	2	0
GO:0001556_oocyte_maturation	2	0
GO:0001569_patterning_of_blood_vessels	2	0
GO:0001672_regulation_of_chromatin_assembly_or_disassembly	2	0
GO:0001676_long-chain_fatty_acid_metabolic_process	2	0
GO:0001736_establishment_of_planar_polarity	2	0
GO:0001738_morphogenesis_of_a_polarized_epithelium	2	0
GO:0001766_membrane_raft_polarization	2	0
GO:0001773_myeloid_dendritic_cell_activation	2	0
GO:0001783_B_cell_apoptosis	2	0
GO:0001824_blastocyst_development	2	0
GO:0001880_Mullerian_duct_regression	2	0
GO:0001890_placenta_development	2	0
GO:0001897_cytolysis_by_symbiont_of_host_cells	2	0
GO:0001907_killing_by_symbiont_of_host_cells	2	0
GO:0001912_positive_regulation_of_leukocyte_mediated_cytotoxicity	2	0
GO:0001914_regulation_of_T_cell_mediated_cytotoxicity	2	0
GO:0001945_lymph_vessel_development	2	0
GO:0001946_lymphangiogenesis	2	0
GO:0001960_negative_regulation_of_cytokine_and_chemokine_mediated_signaling_pathway	2	0
GO:0001963_synaptic_transmission__dopaminergic	2	0
GO:0001990_regulation_of_systemic_arterial_blood_pressure_by_hormone	2	0
GO:0001991_regulation_of_systemic_arterial_blood_pressure_by_circulatory_renin-angiotensin	2	0
GO:0002002_regulation_of_angiotensin_levels_in_blood	2	0
GO:0002003_angiotensin_maturation	2	0
GO:0002262_myeloid_cell_homeostasis	2	0
GO:0002285_lymphocyte_activation_during_immune_response	2	0
GO:0002286_T_cell_activation_during_immune_response	2	0
GO:0002292_T_cell_differentiation_during_immune_response	2	0
GO:0002293_alpha-beta_T_cell_differentiation_during_immune_response	2	0
GO:0002294_CD4-positive__alpha-beta_T_cell_differentiation_during_immune_response	2	0
GO:0002374_cytokine_secretion_during_immune_response	2	0
GO:0002378_immunoglobulin_biosynthetic_process	2	0
GO:0002474_antigen_processing_and_presentation_of_peptide_antigen_via_MHC_class_I	2	0
GO:0002483_antigen_processing_and_presentation_of_endogenous_peptide_antigen	2	0
GO:0002698_negative_regulation_of_immune_effector_process	2	0
GO:0002717_positive_regulation_of_natural_killer_cell_mediated_immunity	2	0
GO:0002739_regulation_of_cytokine_secretion_during_immune_response	2	0
GO:0002740_negative_regulation_of_cytokine_secretion_during_immune_response	2	0
GO:0002793_positive_regulation_of_peptide_secretion	2	0
GO:0002902_regulation_of_B_cell_apoptosis	2	0
GO:0002903_negative_regulation_of_B_cell_apoptosis	2	0
GO:0003007_heart_morphogenesis	2	0
GO:0003014_renal_system_process	2	0
GO:0003044_regulation_of_systemic_arterial_blood_pressure_mediated_by_a_chemical_signal	2	0
GO:0003081_regulation_of_systemic_arterial_blood_pressure_by_renin-angiotensin	2	0
GO:0003091_renal_water_homeostasis	2	0
GO:0005980_glycogen_catabolic_process	2	0
GO:0006003_fructose_2_6-bisphosphate_metabolic_process	2	0
GO:0006005_L-fucose_biosynthetic_process	2	0
GO:0006011_UDP-glucose_metabolic_process	2	0
GO:0006047_UDP-N-acetylglucosamine_metabolic_process	2	0
GO:0006054_N-acetylneuraminate_metabolic_process	2	0
GO:0006071_glycerol_metabolic_process	2	0
GO:0006085_acetyl-CoA_biosynthetic_process	2	0
GO:0006101_citrate_metabolic_process	2	0
GO:0006108_malate_metabolic_process	2	0
GO:0006111_regulation_of_gluconeogenesis	2	0
GO:0006182_cGMP_biosynthetic_process	2	0
GO:0006269_DNA_replication__synthesis_of_RNA_primer	2	0
GO:0006271_DNA_strand_elongation_during_DNA_replication	2	0
GO:0006288_base-excision_repair__DNA_ligation	2	0
GO:0006307_DNA_dealkylation	2	0
GO:0006345_loss_of_chromatin_silencing	2	0
GO:0006349_genetic_imprinting	2	0
GO:0006370_mRNA_capping	2	0
GO:0006398_histone_mRNA_3'-end_processing	2	0
GO:0006410_transcription__RNA-dependent	2	0
GO:0006422_aspartyl-tRNA_aminoacylation	2	0
GO:0006451_translational_readthrough	2	0
GO:0006458_'de_novo'_protein_folding	2	0
GO:0006465_signal_peptide_processing	2	0
GO:0006475_internal_protein_amino_acid_acetylation	2	0
GO:0006478_peptidyl-tyrosine_sulfation	2	0
GO:0006481_C-terminal_protein_amino_acid_methylation	2	0
GO:0006488_dolichol-linked_oligosaccharide_biosynthetic_process	2	0
GO:0006517_protein_deglycosylation	2	0
GO:0006525_arginine_metabolic_process	2	0
GO:0006527_arginine_catabolic_process	2	0
GO:0006538_glutamate_catabolic_process	2	0
GO:0006551_leucine_metabolic_process	2	0
GO:0006552_leucine_catabolic_process	2	0
GO:0006558_L-phenylalanine_metabolic_process	2	0
GO:0006559_L-phenylalanine_catabolic_process	2	0
GO:0006561_proline_biosynthetic_process	2	0
GO:0006573_valine_metabolic_process	2	0
GO:0006582_melanin_metabolic_process	2	0
GO:0006583_melanin_biosynthetic_process_from_tyrosine	2	0
GO:0006586_indolalkylamine_metabolic_process	2	0
GO:0006599_phosphagen_metabolic_process	2	0
GO:0006600_creatine_metabolic_process	2	0
GO:0006601_creatine_biosynthetic_process	2	0
GO:0006651_diacylglycerol_biosynthetic_process	2	0
GO:0006654_phosphatidic_acid_biosynthetic_process	2	0
GO:0006663_platelet_activating_factor_biosynthetic_process	2	0
GO:0006679_glucosylceramide_biosynthetic_process	2	0
GO:0006685_sphingomyelin_catabolic_process	2	0
GO:0006702_androgen_biosynthetic_process	2	0
GO:0006710_androgen_catabolic_process	2	0
GO:0006729_tetrahydrobiopterin_biosynthetic_process	2	0
GO:0006754_ATP_biosynthetic_process	2	0
GO:0006760_folic_acid_and_derivative_metabolic_process	2	0
GO:0006772_thiamin_metabolic_process	2	0
GO:0006777_Mo-molybdopterin_cofactor_biosynthetic_process	2	0
GO:0006780_uroporphyrinogen_III_biosynthetic_process	2	0
GO:0006784_heme_a_biosynthetic_process	2	0
GO:0006829_zinc_ion_transport	2	0
GO:0006863_purine_transport	2	0
GO:0006880_intracellular_sequestering_of_iron_ion	2	0
GO:0006882_cellular_zinc_ion_homeostasis	2	0
GO:0006883_cellular_sodium_ion_homeostasis	2	0
GO:0006900_membrane_budding	2	0
GO:0006901_vesicle_coating	2	0
GO:0006922_cleavage_of_lamin	2	0
GO:0006923_cleavage_of_cytoskeletal_proteins_during_apoptosis	2	0
GO:0006924_activated_T_cell_apoptosis	2	0
GO:0006927_transformed_cell_apoptosis	2	0
GO:0006972_hyperosmotic_response	2	0
GO:0006975_DNA_damage_induced_protein_phosphorylation	2	0
GO:0006978_DNA_damage_response__signal_transduction_by_p53_class_mediator_resulting_in_transcription_of_p21_class_mediator	2	0
GO:0006998_nuclear_membrane_organization_and_biogenesis	2	0
GO:0006999_nuclear_pore_organization_and_biogenesis	2	0
GO:0007007_inner_mitochondrial_membrane_organization_and_biogenesis	2	0
GO:0007023_post-chaperonin_tubulin_folding_pathway	2	0
GO:0007028_cytoplasm_organization_and_biogenesis	2	0
GO:0007044_cell-substrate_junction_assembly	2	0
GO:0007095_mitotic_cell_cycle_G2_M_transition_DNA_damage_checkpoint	2	0
GO:0007099_centriole_replication	2	0
GO:0007128_meiotic_prophase_I	2	0
GO:0007168_receptor_guanylyl_cyclase_signaling_pathway	2	0
GO:0007175_negative_regulation_of_epidermal_growth_factor_receptor_activity	2	0
GO:0007191_dopamine_receptor__adenylate_cyclase_activating_pathway	2	0
GO:0007207_muscarinic_acetylcholine_receptor__phospholipase_C_activating_pathway	2	0
GO:0007231_osmosensory_signaling_pathway	2	0
GO:0007308_oocyte_construction	2	0
GO:0007309_oocyte_axis_determination	2	0
GO:0007340_acrosome_reaction	2	0
GO:0007386_compartment_specification	2	0
GO:0007405_neuroblast_proliferation	2	0
GO:0007418_ventral_midline_development	2	0
GO:0007439_ectodermal_gut_development	2	0
GO:0007442_hindgut_morphogenesis	2	0
GO:0007492_endoderm_development	2	0
GO:0007500_mesodermal_cell_fate_determination	2	0
GO:0007549_dosage_compensation	2	0
GO:0007603_phototransduction__visible_light	2	0
GO:0007612_learning	2	0
GO:0007635_chemosensory_behavior	2	0
GO:0008053_mitochondrial_fusion	2	0
GO:0008054_cyclin_catabolic_process	2	0
GO:0008216_spermidine_metabolic_process	2	0
GO:0008347_glial_cell_migration	2	0
GO:0008582_regulation_of_synaptic_growth_at_neuromuscular_junction	2	0
GO:0008588_release_of_cytoplasmic_sequestered_NF-kappaB	2	0
GO:0008617_guanosine_metabolic_process	2	0
GO:0008653_lipopolysaccharide_metabolic_process	2	0
GO:0009084_glutamine_family_amino_acid_biosynthetic_process	2	0
GO:0009103_lipopolysaccharide_biosynthetic_process	2	0
GO:0009127_purine_nucleoside_monophosphate_biosynthetic_process	2	0
GO:0009134_nucleoside_diphosphate_catabolic_process	2	0
GO:0009143_nucleoside_triphosphate_catabolic_process	2	0
GO:0009168_purine_ribonucleoside_monophosphate_biosynthetic_process	2	0
GO:0009191_ribonucleoside_diphosphate_catabolic_process	2	0
GO:0009219_pyrimidine_deoxyribonucleotide_metabolic_process	2	0
GO:0009223_pyrimidine_deoxyribonucleotide_catabolic_process	2	0
GO:0009263_deoxyribonucleotide_biosynthetic_process	2	0
GO:0009264_deoxyribonucleotide_catabolic_process	2	0
GO:0009386_translational_attenuation	2	0
GO:0009439_cyanate_metabolic_process	2	0
GO:0009440_cyanate_catabolic_process	2	0
GO:0009448_gamma-aminobutyric_acid_metabolic_process	2	0
GO:0009450_gamma-aminobutyric_acid_catabolic_process	2	0
GO:0009452_RNA_capping	2	0
GO:0009620_response_to_fungus	2	0
GO:0009649_entrainment_of_circadian_clock	2	0
GO:0009726_detection_of_endogenous_stimulus	2	0
GO:0010155_regulation_of_proton_transport	2	0
GO:0010225_response_to_UV-C	2	0
GO:0010332_response_to_gamma_radiation	2	0
GO:0015014_heparan_sulfate_proteoglycan_biosynthetic_process__polysaccharide_chain_biosynthetic_process	2	0
GO:0015696_ammonium_transport	2	0
GO:0015788_UDP-N-acetylglucosamine_transport	2	0
GO:0015791_polyol_transport	2	0
GO:0015801_aromatic_amino_acid_transport	2	0
GO:0015811_L-cystine_transport	2	0
GO:0015822_ornithine_transport	2	0
GO:0015860_purine_nucleoside_transport	2	0
GO:0015871_choline_transport	2	0
GO:0015893_drug_transport	2	0
GO:0016075_rRNA_catabolic_process	2	0
GO:0016080_synaptic_vesicle_targeting	2	0
GO:0016226_iron-sulfur_cluster_assembly	2	0
GO:0016244_non-apoptotic_programmed_cell_death	2	0
GO:0016246_RNA_interference	2	0
GO:0016322_neuron_remodeling	2	0
GO:0016557_peroxisome_membrane_biogenesis	2	0
GO:0016561_protein_import_into_peroxisome_matrix__translocation	2	0
GO:0016572_histone_phosphorylation	2	0
GO:0016574_histone_ubiquitination	2	0
GO:0016577_histone_demethylation	2	0
GO:0016584_nucleosome_positioning	2	0
GO:0016925_protein_sumoylation	2	0
GO:0017144_drug_metabolic_process	2	0
GO:0018076_N-terminal_peptidyl-lysine_acetylation	2	0
GO:0018195_peptidyl-arginine_modification	2	0
GO:0018216_peptidyl-arginine_methylation	2	0
GO:0018343_protein_farnesylation	2	0
GO:0018344_protein_geranylgeranylation	2	0
GO:0018347_protein_amino_acid_farnesylation	2	0
GO:0018348_protein_amino_acid_geranylgeranylation	2	0
GO:0018394_peptidyl-lysine_acetylation	2	0
GO:0018410_peptide_or_protein_carboxyl-terminal_blocking	2	0
GO:0019042_latent_virus_infection	2	0
GO:0019046_reactivation_of_latent_virus	2	0
GO:0019049_evasion_of_host_defenses_by_virus	2	0
GO:0019276_UDP-N-acetylgalactosamine_metabolic_process	2	0
GO:0019370_leukotriene_biosynthetic_process	2	0
GO:0019509_methionine_salvage	2	0
GO:0019605_butyrate_metabolic_process	2	0
GO:0019626_short-chain_fatty_acid_catabolic_process	2	0
GO:0019627_urea_metabolic_process	2	0
GO:0019720_Mo-molybdopterin_cofactor_metabolic_process	2	0
GO:0019751_polyol_metabolic_process	2	0
GO:0019754_one-carbon_compound_catabolic_process	2	0
GO:0019836_hemolysis_by_symbiont_of_host_red_blood_cells	2	0
GO:0019885_antigen_processing_and_presentation_of_endogenous_peptide_antigen_via_MHC_class_I	2	0
GO:0019896_axon_transport_of_mitochondrion	2	0
GO:0021517_ventral_spinal_cord_development	2	0
GO:0021536_diencephalon_development	2	0
GO:0021983_pituitary_gland_development	2	0
GO:0022409_positive_regulation_of_cell-cell_adhesion	2	0
GO:0022605_oogenesis_stage	2	0
GO:0022616_DNA_strand_elongation	2	0
GO:0030146_diuresis	2	0
GO:0030147_natriuresis	2	0
GO:0030150_protein_import_into_mitochondrial_matrix	2	0
GO:0030185_nitric_oxide_transport	2	0
GO:0030205_dermatan_sulfate_metabolic_process	2	0
GO:0030208_dermatan_sulfate_biosynthetic_process	2	0
GO:0030239_myofibril_assembly	2	0
GO:0030252_growth_hormone_secretion	2	0
GO:0030279_negative_regulation_of_ossification	2	0
GO:0030309_poly-N-acetyllactosamine_metabolic_process	2	0
GO:0030311_poly-N-acetyllactosamine_biosynthetic_process	2	0
GO:0030318_melanocyte_differentiation	2	0
GO:0030325_adrenal_gland_development	2	0
GO:0030490_maturation_of_SSU-rRNA	2	0
GO:0030501_positive_regulation_of_bone_mineralization	2	0
GO:0030505_inorganic_diphosphate_transport	2	0
GO:0030510_regulation_of_BMP_signaling_pathway	2	0
GO:0030514_negative_regulation_of_BMP_signaling_pathway	2	0
GO:0030539_male_genitalia_development	2	0
GO:0030801_positive_regulation_of_cyclic_nucleotide_metabolic_process	2	0
GO:0030804_positive_regulation_of_cyclic_nucleotide_biosynthetic_process	2	0
GO:0030810_positive_regulation_of_nucleotide_biosynthetic_process	2	0
GO:0030814_regulation_of_cAMP_metabolic_process	2	0
GO:0030817_regulation_of_cAMP_biosynthetic_process	2	0
GO:0030823_regulation_of_cGMP_metabolic_process	2	0
GO:0030826_regulation_of_cGMP_biosynthetic_process	2	0
GO:0030850_prostate_gland_development	2	0
GO:0030851_granulocyte_differentiation	2	0
GO:0030947_regulation_of_vascular_endothelial_growth_factor_receptor_signaling_pathway	2	0
GO:0031069_hair_follicle_morphogenesis	2	0
GO:0031106_septin_ring_organization	2	0
GO:0031163_metallo-sulfur_cluster_assembly	2	0
GO:0031334_positive_regulation_of_protein_complex_assembly	2	0
GO:0031343_positive_regulation_of_cell_killing	2	0
GO:0031440_regulation_of_mRNA_3'-end_processing	2	0
GO:0031503_protein_complex_localization	2	0
GO:0031536_positive_regulation_of_exit_from_mitosis	2	0
GO:0031580_membrane_raft_distribution	2	0
GO:0031638_zymogen_activation	2	0
GO:0031640_killing_of_cells_of_another_organism	2	0
GO:0031670_cellular_response_to_nutrient	2	0
GO:0032024_positive_regulation_of_insulin_secretion	2	0
GO:0032055_negative_regulation_of_translation_in_response_to_stress	2	0
GO:0032185_septin_cytoskeleton_organization_and_biogenesis	2	0
GO:0032234_regulation_of_calcium_ion_transport_via_store-operated_calcium_channel	2	0
GO:0032278_positive_regulation_of_gonadotropin_secretion	2	0
GO:0032324_molybdopterin_cofactor_biosynthetic_process	2	0
GO:0032368_regulation_of_lipid_transport	2	0
GO:0032371_regulation_of_sterol_transport	2	0
GO:0032374_regulation_of_cholesterol_transport	2	0
GO:0032415_regulation_of_sodium:hydrogen_antiporter_activity	2	0
GO:0032608_interferon-beta_production	2	0
GO:0032612_interleukin-1_production	2	0
GO:0032641_lymphotoxin_A_production	2	0
GO:0032677_regulation_of_interleukin-8_production	2	0
GO:0032715_negative_regulation_of_interleukin-6_production	2	0
GO:0032757_positive_regulation_of_interleukin-8_production	2	0
GO:0032769_negative_regulation_of_monooxygenase_activity	2	0
GO:0032780_negative_regulation_of_ATPase_activity	2	0
GO:0032799_low-density_lipoprotein_receptor_metabolic_process	2	0
GO:0032801_receptor_catabolic_process	2	0
GO:0032855_positive_regulation_of_Rac_GTPase_activity	2	0
GO:0032933_SREBP-mediated_signaling_pathway	2	0
GO:0033143_regulation_of_steroid_hormone_receptor_signaling_pathway	2	0
GO:0033151_V(D)J_recombination	2	0
GO:0033363_secretory_granule_organization_and_biogenesis	2	0
GO:0033598_mammary_gland_epithelial_cell_proliferation	2	0
GO:0033599_regulation_of_mammary_gland_epithelial_cell_proliferation	2	0
GO:0033700_phospholipid_efflux	2	0
GO:0034097_response_to_cytokine_stimulus	2	0
GO:0034105_positive_regulation_of_tissue_remodeling	2	0
GO:0034331_cell_junction_maintenance	2	0
GO:0035065_regulation_of_histone_acetylation	2	0
GO:0035104_positive_regulation_of_sterol_regulatory_element_binding_protein_target_gene_transcription	2	0
GO:0035264_multicellular_organism_growth	2	0
GO:0035272_exocrine_system_development	2	0
GO:0040014_regulation_of_multicellular_organism_growth	2	0
GO:0042059_negative_regulation_of_epidermal_growth_factor_receptor_signaling_pathway	2	0
GO:0042062_long-term_strengthening_of_neuromuscular_junction	2	0
GO:0042093_T-helper_cell_differentiation	2	0
GO:0042104_positive_regulation_of_activated_T_cell_proliferation	2	0
GO:0042109_lymphotoxin_A_biosynthetic_process	2	0
GO:0042119_neutrophil_activation	2	0
GO:0042130_negative_regulation_of_T_cell_proliferation	2	0
GO:0042135_neurotransmitter_catabolic_process	2	0
GO:0042136_neurotransmitter_biosynthetic_process	2	0
GO:0042167_heme_catabolic_process	2	0
GO:0042274_ribosomal_small_subunit_biogenesis_and_assembly	2	0
GO:0042304_regulation_of_fatty_acid_biosynthetic_process	2	0
GO:0042339_keratan_sulfate_metabolic_process	2	0
GO:0042350_GDP-L-fucose_biosynthetic_process	2	0
GO:0042351_'de_novo'_GDP-L-fucose_biosynthetic_process	2	0
GO:0042353_fucose_biosynthetic_process	2	0
GO:0042384_cilium_biogenesis	2	0
GO:0042396_phosphagen_biosynthetic_process	2	0
GO:0042403_thyroid_hormone_metabolic_process	2	0
GO:0042430_indole_and_derivative_metabolic_process	2	0
GO:0042434_indole_derivative_metabolic_process	2	0
GO:0042438_melanin_biosynthetic_process	2	0
GO:0042439_ethanolamine_and_derivative_metabolic_process	2	0
GO:0042448_progesterone_metabolic_process	2	0
GO:0042454_ribonucleoside_catabolic_process	2	0
GO:0042490_mechanoreceptor_differentiation	2	0
GO:0042491_auditory_receptor_cell_differentiation	2	0
GO:0042506_tyrosine_phosphorylation_of_Stat5_protein	2	0
GO:0042522_regulation_of_tyrosine_phosphorylation_of_Stat5_protein	2	0
GO:0042723_thiamin_and_derivative_metabolic_process	2	0
GO:0042733_embryonic_digit_morphogenesis	2	0
GO:0042752_regulation_of_circadian_rhythm	2	0
GO:0042772_DNA_damage_response__signal_transduction_resulting_in_transcription	2	0
GO:0043000_Golgi_to_plasma_membrane_CFTR_protein_transport	2	0
GO:0043006_calcium-dependent_phospholipase_A2_activation	2	0
GO:0043010_camera-type_eye_development	2	0
GO:0043070_regulation_of_non-apoptotic_programmed_cell_death	2	0
GO:0043072_negative_regulation_of_non-apoptotic_programmed_cell_death	2	0
GO:0043102_amino_acid_salvage	2	0
GO:0043113_receptor_clustering	2	0
GO:0043162_ubiquitin-dependent_protein_catabolic_process_via_the_multivesicular_body_pathway	2	0
GO:0043163_cell_envelope_organization_and_biogenesis	2	0
GO:0043171_peptide_catabolic_process	2	0
GO:0043206_fibril_organization_and_biogenesis	2	0
GO:0043270_positive_regulation_of_ion_transport	2	0
GO:0043271_negative_regulation_of_ion_transport	2	0
GO:0043297_apical_junction_assembly	2	0
GO:0043331_response_to_dsRNA	2	0
GO:0043367_CD4-positive__alpha_beta_T_cell_differentiation	2	0
GO:0043368_positive_T_cell_selection	2	0
GO:0043370_regulation_of_CD4-positive__alpha_beta_T_cell_differentiation	2	0
GO:0043450_alkene_biosynthetic_process	2	0
GO:0043484_regulation_of_RNA_splicing	2	0
GO:0043489_RNA_stabilization	2	0
GO:0043490_malate-aspartate_shuttle	2	0
GO:0043508_negative_regulation_of_JNK_activity	2	0
GO:0043526_neuroprotection	2	0
GO:0043536_positive_regulation_of_blood_vessel_endothelial_cell_migration	2	0
GO:0043555_regulation_of_translation_in_response_to_stress	2	0
GO:0043570_maintenance_of_DNA_repeat_elements	2	0
GO:0043603_amide_metabolic_process	2	0
GO:0044003_modification_by_symbiont_of_host_morphology_or_physiology	2	0
GO:0044004_disruption_by_symbiont_of_host_cells	2	0
GO:0044413_avoidance_of_host_defenses	2	0
GO:0044415_evasion_or_tolerance_of_host_defenses	2	0
GO:0045002_double-strand_break_repair_via_single-strand_annealing	2	0
GO:0045003_double-strand_break_repair_via_synthesis-dependent_strand_annealing	2	0
GO:0045010_actin_nucleation	2	0
GO:0045046_protein_import_into_peroxisome_membrane	2	0
GO:0045059_positive_thymic_T_cell_selection	2	0
GO:0045080_positive_regulation_of_chemokine_biosynthetic_process	2	0
GO:0045084_positive_regulation_of_interleukin-12_biosynthetic_process	2	0
GO:0045124_regulation_of_bone_resorption	2	0
GO:0045162_clustering_of_voltage-gated_sodium_channels	2	0
GO:0045217_cell-cell_junction_maintenance	2	0
GO:0045229_external_encapsulating_structure_organization_and_biogenesis	2	0
GO:0045348_positive_regulation_of_MHC_class_II_biosynthetic_process	2	0
GO:0045350_interferon-beta_biosynthetic_process	2	0
GO:0045356_positive_regulation_of_interferon-alpha_biosynthetic_process	2	0
GO:0045357_regulation_of_interferon-beta_biosynthetic_process	2	0
GO:0045359_positive_regulation_of_interferon-beta_biosynthetic_process	2	0
GO:0045415_negative_regulation_of_interleukin-8_biosynthetic_process	2	0
GO:0045471_response_to_ethanol	2	0
GO:0045541_negative_regulation_of_cholesterol_biosynthetic_process	2	0
GO:0045600_positive_regulation_of_fat_cell_differentiation	2	0
GO:0045601_regulation_of_endothelial_cell_differentiation	2	0
GO:0045616_regulation_of_keratinocyte_differentiation	2	0
GO:0045618_positive_regulation_of_keratinocyte_differentiation	2	0
GO:0045620_negative_regulation_of_lymphocyte_differentiation	2	0
GO:0045622_regulation_of_T-helper_cell_differentiation	2	0
GO:0045647_negative_regulation_of_erythrocyte_differentiation	2	0
GO:0045651_positive_regulation_of_macrophage_differentiation	2	0
GO:0045652_regulation_of_megakaryocyte_differentiation	2	0
GO:0045725_positive_regulation_of_glycogen_biosynthetic_process	2	0
GO:0045778_positive_regulation_of_ossification	2	0
GO:0045821_positive_regulation_of_glycolysis	2	0
GO:0045842_positive_regulation_of_mitotic_metaphase_anaphase_transition	2	0
GO:0045869_negative_regulation_of_retroviral_genome_replication	2	0
GO:0045885_positive_regulation_of_survival_gene_product_expression	2	0
GO:0045898_regulation_of_transcriptional_preinitiation_complex_assembly	2	0
GO:0045909_positive_regulation_of_vasodilation	2	0
GO:0045912_negative_regulation_of_carbohydrate_metabolic_process	2	0
GO:0045933_positive_regulation_of_muscle_contraction	2	0
GO:0045939_negative_regulation_of_steroid_metabolic_process	2	0
GO:0045940_positive_regulation_of_steroid_metabolic_process	2	0
GO:0045954_positive_regulation_of_natural_killer_cell_mediated_cytotoxicity	2	0
GO:0045980_negative_regulation_of_nucleotide_metabolic_process	2	0
GO:0045981_positive_regulation_of_nucleotide_metabolic_process	2	0
GO:0045987_positive_regulation_of_smooth_muscle_contraction	2	0
GO:0046006_regulation_of_activated_T_cell_proliferation	2	0
GO:0046033_AMP_metabolic_process	2	0
GO:0046068_cGMP_metabolic_process	2	0
GO:0046135_pyrimidine_nucleoside_catabolic_process	2	0
GO:0046146_tetrahydrobiopterin_metabolic_process	2	0
GO:0046149_pigment_catabolic_process	2	0
GO:0046160_heme_a_metabolic_process	2	0
GO:0046320_regulation_of_fatty_acid_oxidation	2	0
GO:0046321_positive_regulation_of_fatty_acid_oxidation	2	0
GO:0046325_negative_regulation_of_glucose_import	2	0
GO:0046349_amino_sugar_biosynthetic_process	2	0
GO:0046359_butyrate_catabolic_process	2	0
GO:0046368_GDP-L-fucose_metabolic_process	2	0
GO:0046469_platelet_activating_factor_metabolic_process	2	0
GO:0046473_phosphatidic_acid_metabolic_process	2	0
GO:0046475_glycerophospholipid_catabolic_process	2	0
GO:0046476_glycosylceramide_biosynthetic_process	2	0
GO:0046479_glycosphingolipid_catabolic_process	2	0
GO:0046502_uroporphyrinogen_III_metabolic_process	2	0
GO:0046580_negative_regulation_of_Ras_protein_signal_transduction	2	0
GO:0046627_negative_regulation_of_insulin_receptor_signaling_pathway	2	0
GO:0046632_alpha-beta_T_cell_differentiation	2	0
GO:0046633_alpha-beta_T_cell_proliferation	2	0
GO:0046635_positive_regulation_of_alpha-beta_T_cell_activation	2	0
GO:0046637_regulation_of_alpha-beta_T_cell_differentiation	2	0
GO:0046719_regulation_of_viral_protein_levels_in_host_cell	2	0
GO:0046836_glycolipid_transport	2	0
GO:0046839_phospholipid_dephosphorylation	2	0
GO:0046852_positive_regulation_of_bone_remodeling	2	0
GO:0046881_positive_regulation_of_follicle-stimulating_hormone_secretion	2	0
GO:0046885_regulation_of_hormone_biosynthetic_process	2	0
GO:0046928_regulation_of_neurotransmitter_secretion	2	0
GO:0046967_cytosol_to_ER_transport	2	0
GO:0047496_vesicle_transport_along_microtubule	2	0
GO:0048016_inositol_phosphate-mediated_signaling	2	0
GO:0048096_chromatin-mediated_maintenance_of_transcription	2	0
GO:0048102_autophagic_cell_death	2	0
GO:0048147_negative_regulation_of_fibroblast_proliferation	2	0
GO:0048165_fused_antrum_stage__oogenesis	2	0
GO:0048255_mRNA_stabilization	2	0
GO:0048261_negative_regulation_of_receptor-mediated_endocytosis	2	0
GO:0048268_clathrin_cage_assembly	2	0
GO:0048284_organelle_fusion	2	0
GO:0048285_organelle_fission	2	0
GO:0048290_isotype_switching_to_IgA_isotypes	2	0
GO:0048296_regulation_of_isotype_switching_to_IgA_isotypes	2	0
GO:0048298_positive_regulation_of_isotype_switching_to_IgA_isotypes	2	0
GO:0048538_thymus_development	2	0
GO:0048546_digestive_tract_morphogenesis	2	0
GO:0048547_gut_morphogenesis	2	0
GO:0048565_gut_development	2	0
GO:0048566_embryonic_gut_development	2	0
GO:0048567_ectodermal_gut_morphogenesis	2	0
GO:0048662_negative_regulation_of_smooth_muscle_cell_proliferation	2	0
GO:0048663_neuron_fate_commitment	2	0
GO:0048704_embryonic_skeletal_morphogenesis	2	0
GO:0048705_skeletal_morphogenesis	2	0
GO:0048706_embryonic_skeletal_development	2	0
GO:0048820_hair_follicle_maturation	2	0
GO:0050434_positive_regulation_of_viral_transcription	2	0
GO:0050651_dermatan_sulfate_proteoglycan_biosynthetic_process	2	0
GO:0050665_hydrogen_peroxide_biosynthetic_process	2	0
GO:0050686_negative_regulation_of_mRNA_processing	2	0
GO:0050729_positive_regulation_of_inflammatory_response	2	0
GO:0050764_regulation_of_phagocytosis	2	0
GO:0050766_positive_regulation_of_phagocytosis	2	0
GO:0050773_regulation_of_dendrite_development	2	0
GO:0050850_positive_regulation_of_calcium-mediated_signaling	2	0
GO:0050862_positive_regulation_of_T_cell_receptor_signaling_pathway	2	0
GO:0050869_negative_regulation_of_B_cell_activation	2	0
GO:0050885_neuromuscular_process_controlling_balance	2	0
GO:0050886_endocrine_process	2	0
GO:0050891_multicellular_organismal_water_homeostasis	2	0
GO:0050931_pigment_cell_differentiation	2	0
GO:0050957_equilibrioception	2	0
GO:0051001_negative_regulation_of_nitric-oxide_synthase_activity	2	0
GO:0051043_regulation_of_membrane_protein_ectodomain_proteolysis	2	0
GO:0051058_negative_regulation_of_small_GTPase_mediated_signal_transduction	2	0
GO:0051084_'de_novo'_posttranslational_protein_folding	2	0
GO:0051123_transcriptional_preinitiation_complex_assembly	2	0
GO:0051124_synaptic_growth_at_neuromuscular_junction	2	0
GO:0051131_chaperone-mediated_protein_complex_assembly	2	0
GO:0051231_spindle_elongation	2	0
GO:0051665_membrane_raft_localization	2	0
GO:0051715_cytolysis_of_cells_of_another_organism	2	0
GO:0051797_regulation_of_hair_follicle_development	2	0
GO:0051798_positive_regulation_of_hair_follicle_development	2	0
GO:0051801_cytolysis_of_cells_in_other_organism_during_symbiotic_interaction	2	0
GO:0051817_modification_of_morphology_or_physiology_of_other_organism_during_symbiotic_interaction	2	0
GO:0051818_disruption_of_cells_of_other_organism_during_symbiotic_interaction	2	0
GO:0051832_avoidance_of_defenses_of_other_organism_during_symbiotic_interaction	2	0
GO:0051834_evasion_or_tolerance_of_defenses_of_other_organism_during_symbiotic_interaction	2	0
GO:0051883_killing_of_cells_in_other_organism_during_symbiotic_interaction	2	0
GO:0051895_negative_regulation_of_focal_adhesion_formation	2	0
GO:0051900_regulation_of_mitochondrial_depolarization	2	0
GO:0051902_negative_regulation_of_mitochondrial_depolarization	2	0
GO:0051928_positive_regulation_of_calcium_ion_transport	2	0
GO:0051963_regulation_of_synaptogenesis	2	0
GO:0051972_regulation_of_telomerase_activity	2	0
GO:0051974_negative_regulation_of_telomerase_activity	2	0
GO:0052025_modification_by_symbiont_of_host_cell_membrane	2	0
GO:0052043_modification_by_symbiont_of_host_cellular_component	2	0
GO:0052111_modification_by_symbiont_of_host_structure	2	0
GO:0052173_response_to_defenses_of_other_organism_during_symbiotic_interaction	2	0
GO:0052185_modification_of_structure_of_other_organism_during_symbiotic_interaction	2	0
GO:0052188_modification_of_cellular_component_in_other_organism_during_symbiotic_interaction	2	0
GO:0052200_response_to_host_defenses	2	0
GO:0052331_hemolysis_by_organism_of_red_blood_cells_in_other_organism_during_symbiotic_interaction	2	0
GO:0052332_modification_by_organism_of_cell_membrane_in_other_organism_during_symbiotic_interaction	2	0
GO:0055001_muscle_cell_development	2	0
GO:0055002_striated_muscle_cell_development	2	0
GO:0055069_zinc_ion_homeostasis	2	0
GO:0055078_sodium_ion_homeostasis	2	0
GO:0055091_phospholipid_homeostasis	2	0
GO:0060021_palate_development	2	0
GO:0060023_soft_palate_development	2	0
GO:0060033_anatomical_structure_regression	2	0
GO:0060052_neurofilament_cytoskeleton_organization_and_biogenesis	2	0
GO:0060113_inner_ear_receptor_cell_differentiation	2	0
GO:0060158_dopamine_receptor__phospholipase_C_activating_pathway	2	0
GO:0060177_regulation_of_angiotensin_metabolic_process	2	0
GO:0065002_intracellular_protein_transport_across_a_membrane	2	0
GO:0008632_apoptotic_program	66	0	0.000000	0.000000	793	786.134349	823.51	860.885651	1.038474
GO:0022618_protein-RNA_complex_assembly	66	0	0.000000	0.000000	793	786.134349	823.51	860.885651	1.038474
GO:0031326_regulation_of_cellular_biosynthetic_process	66	0	0.000000	0.000000	793	786.134349	823.51	860.885651	1.038474
GO:0003013_circulatory_system_process	80	0	0.000000	0.000000	796	789.228473	826.25	863.271527	1.038003
GO:0008015_blood_circulation	80	0	0.000000	0.000000	796	789.228473	826.25	863.271527	1.038003
GO:0030182_neuron_differentiation	80	0	0.000000	0.000000	796	789.228473	826.25	863.271527	1.038003
GO:0030003_cellular_cation_homeostasis	87	0	0.000000	0.000000	799	791.908789	828.45	864.991211	1.036859
GO:0045321_leukocyte_activation	87	0	0.000000	0.000000	799	791.908789	828.45	864.991211	1.036859
GO:0048699_generation_of_neurons	87	0	0.000000	0.000000	799	791.908789	828.45	864.991211	1.036859
GO:0001525_angiogenesis	48	0	0.000000	0.000000	803	795.721327	832.08	868.438673	1.036214
GO:0007187_G-protein_signaling__coupled_to_cyclic_nucleotide_second_messenger	48	0	0.000000	0.000000	803	795.721327	832.08	868.438673	1.036214
GO:0016051_carbohydrate_biosynthetic_process	48	0	0.000000	0.000000	803	795.721327	832.08	868.438673	1.036214
GO:0043406_positive_regulation_of_MAP_kinase_activity	48	0	0.000000	0.000000	803	795.721327	832.08	868.438673	1.036214
GO:0006091_generation_of_precursor_metabolites_and_energy	100	0	0.000000	0.000000	805	796.908729	833.1	869.291271	1.034907
GO:0009889_regulation_of_biosynthetic_process	100	0	0.000000	0.000000	805	796.908729	833.1	869.291271	1.034907
GO:0000184_mRNA_catabolic_process__nonsense-mediated_decay	8	0	0.000000	0.000000	900	888.673786	923.69	958.706214	1.026322
GO:0000726_non-recombinational_repair	8	0	0.000000	0.000000	900	888.673786	923.69	958.706214	1.026322
GO:0001570_vasculogenesis	8	0	0.000000	0.000000	900	888.673786	923.69	958.706214	1.026322
GO:0001701_in_utero_embryonic_development	8	0	0.000000	0.000000	900	888.673786	923.69	958.706214	1.026322
GO:0001822_kidney_development	8	0	0.000000	0.000000	900	888.673786	923.69	958.706214	1.026322
GO:0001894_tissue_homeostasis	8	0	0.000000	0.000000	900	888.673786	923.69	958.706214	1.026322
GO:0001909_leukocyte_mediated_cytotoxicity	8	0	0.000000	0.000000	900	888.673786	923.69	958.706214	1.026322
GO:0001952_regulation_of_cell-matrix_adhesion	8	0	0.000000	0.000000	900	888.673786	923.69	958.706214	1.026322
GO:0002200_somatic_diversification_of_immune_receptors	8	0	0.000000	0.000000	900	888.673786	923.69	958.706214	1.026322
GO:0002367_cytokine_production_during_immune_response	8	0	0.000000	0.000000	900	888.673786	923.69	958.706214	1.026322
GO:0002377_immunoglobulin_production	8	0	0.000000	0.000000	900	888.673786	923.69	958.706214	1.026322
GO:0002456_T_cell_mediated_immunity	8	0	0.000000	0.000000	900	888.673786	923.69	958.706214	1.026322
GO:0002695_negative_regulation_of_leukocyte_activation	8	0	0.000000	0.000000	900	888.673786	923.69	958.706214	1.026322
GO:0002703_regulation_of_leukocyte_mediated_immunity	8	0	0.000000	0.000000	900	888.673786	923.69	958.706214	1.026322
GO:0002706_regulation_of_lymphocyte_mediated_immunity	8	0	0.000000	0.000000	900	888.673786	923.69	958.706214	1.026322
GO:0006081_aldehyde_metabolic_process	8	0	0.000000	0.000000	900	888.673786	923.69	958.706214	1.026322
GO:0006164_purine_nucleotide_biosynthetic_process	8	0	0.000000	0.000000	900	888.673786	923.69	958.706214	1.026322
GO:0006171_cAMP_biosynthetic_process	8	0	0.000000	0.000000	900	888.673786	923.69	958.706214	1.026322
GO:0006220_pyrimidine_nucleotide_metabolic_process	8	0	0.000000	0.000000	900	888.673786	923.69	958.706214	1.026322
GO:0006282_regulation_of_DNA_repair	8	0	0.000000	0.000000	900	888.673786	923.69	958.706214	1.026322
GO:0006360_transcription_from_RNA_polymerase_I_promoter	8	0	0.000000	0.000000	900	888.673786	923.69	958.706214	1.026322
GO:0006378_mRNA_polyadenylation	8	0	0.000000	0.000000	900	888.673786	923.69	958.706214	1.026322
GO:0006379_mRNA_cleavage	8	0	0.000000	0.000000	900	888.673786	923.69	958.706214	1.026322
GO:0006414_translational_elongation	8	0	0.000000	0.000000	900	888.673786	923.69	958.706214	1.026322
GO:0006476_protein_amino_acid_deacetylation	8	0	0.000000	0.000000	900	888.673786	923.69	958.706214	1.026322
GO:0006684_sphingomyelin_metabolic_process	8	0	0.000000	0.000000	900	888.673786	923.69	958.706214	1.026322
GO:0006749_glutathione_metabolic_process	8	0	0.000000	0.000000	900	888.673786	923.69	958.706214	1.026322
GO:0006904_vesicle_docking_during_exocytosis	8	0	0.000000	0.000000	900	888.673786	923.69	958.706214	1.026322
GO:0007030_Golgi_organization_and_biogenesis	8	0	0.000000	0.000000	900	888.673786	923.69	958.706214	1.026322
GO:0007176_regulation_of_epidermal_growth_factor_receptor_activity	8	0	0.000000	0.000000	900	888.673786	923.69	958.706214	1.026322
GO:0007286_spermatid_development	8	0	0.000000	0.000000	900	888.673786	923.69	958.706214	1.026322
GO:0009081_branched_chain_family_amino_acid_metabolic_process	8	0	0.000000	0.000000	900	888.673786	923.69	958.706214	1.026322
GO:0009199_ribonucleoside_triphosphate_metabolic_process	8	0	0.000000	0.000000	900	888.673786	923.69	958.706214	1.026322
GO:0009743_response_to_carbohydrate_stimulus	8	0	0.000000	0.000000	900	888.673786	923.69	958.706214	1.026322
GO:0009798_axis_specification	8	0	0.000000	0.000000	900	888.673786	923.69	958.706214	1.026322
GO:0010466_negative_regulation_of_peptidase_activity	8	0	0.000000	0.000000	900	888.673786	923.69	958.706214	1.026322
GO:0010469_regulation_of_receptor_activity	8	0	0.000000	0.000000	900	888.673786	923.69	958.706214	1.026322
GO:0015800_acidic_amino_acid_transport	8	0	0.000000	0.000000	900	888.673786	923.69	958.706214	1.026322
GO:0015813_L-glutamate_transport	8	0	0.000000	0.000000	900	888.673786	923.69	958.706214	1.026322
GO:0016236_macroautophagy	8	0	0.000000	0.000000	900	888.673786	923.69	958.706214	1.026322
GO:0016573_histone_acetylation	8	0	0.000000	0.000000	900	888.673786	923.69	958.706214	1.026322
GO:0016575_histone_deacetylation	8	0	0.000000	0.000000	900	888.673786	923.69	958.706214	1.026322
GO:0018149_peptide_cross-linking	8	0	0.000000	0.000000	900	888.673786	923.69	958.706214	1.026322
GO:0019048_virus-host_interaction	8	0	0.000000	0.000000	900	888.673786	923.69	958.706214	1.026322
GO:0019059_initiation_of_viral_infection	8	0	0.000000	0.000000	900	888.673786	923.69	958.706214	1.026322
GO:0019319_hexose_biosynthetic_process	8	0	0.000000	0.000000	900	888.673786	923.69	958.706214	1.026322
GO:0030149_sphingolipid_catabolic_process	8	0	0.000000	0.000000	900	888.673786	923.69	958.706214	1.026322
GO:0030174_regulation_of_DNA_replication_initiation	8	0	0.000000	0.000000	900	888.673786	923.69	958.706214	1.026322
GO:0030260_entry_into_host_cell	8	0	0.000000	0.000000	900	888.673786	923.69	958.706214	1.026322
GO:0030833_regulation_of_actin_filament_polymerization	8	0	0.000000	0.000000	900	888.673786	923.69	958.706214	1.026322
GO:0031329_regulation_of_cellular_catabolic_process	8	0	0.000000	0.000000	900	888.673786	923.69	958.706214	1.026322
GO:0032273_positive_regulation_of_protein_polymerization	8	0	0.000000	0.000000	900	888.673786	923.69	958.706214	1.026322
GO:0032320_positive_regulation_of_Ras_GTPase_activity	8	0	0.000000	0.000000	900	888.673786	923.69	958.706214	1.026322
GO:0032321_positive_regulation_of_Rho_GTPase_activity	8	0	0.000000	0.000000	900	888.673786	923.69	958.706214	1.026322
GO:0032489_regulation_of_Cdc42_protein_signal_transduction	8	0	0.000000	0.000000	900	888.673786	923.69	958.706214	1.026322
GO:0032635_interleukin-6_production	8	0	0.000000	0.000000	900	888.673786	923.69	958.706214	1.026322
GO:0032637_interleukin-8_production	8	0	0.000000	0.000000	900	888.673786	923.69	958.706214	1.026322
GO:0042036_negative_regulation_of_cytokine_biosynthetic_process	8	0	0.000000	0.000000	900	888.673786	923.69	958.706214	1.026322
GO:0042116_macrophage_activation	8	0	0.000000	0.000000	900	888.673786	923.69	958.706214	1.026322
GO:0042133_neurotransmitter_metabolic_process	8	0	0.000000	0.000000	900	888.673786	923.69	958.706214	1.026322
GO:0042147_retrograde_transport__endosome_to_Golgi	8	0	0.000000	0.000000	900	888.673786	923.69	958.706214	1.026322
GO:0042476_odontogenesis	8	0	0.000000	0.000000	900	888.673786	923.69	958.706214	1.026322
GO:0042551_neuron_maturation	8	0	0.000000	0.000000	900	888.673786	923.69	958.706214	1.026322
GO:0042594_response_to_starvation	8	0	0.000000	0.000000	900	888.673786	923.69	958.706214	1.026322
GO:0043088_regulation_of_Cdc42_GTPase_activity	8	0	0.000000	0.000000	900	888.673786	923.69	958.706214	1.026322
GO:0043112_receptor_metabolic_process	8	0	0.000000	0.000000	900	888.673786	923.69	958.706214	1.026322
GO:0043149_stress_fiber_formation	8	0	0.000000	0.000000	900	888.673786	923.69	958.706214	1.026322
GO:0043154_negative_regulation_of_caspase_activity	8	0	0.000000	0.000000	900	888.673786	923.69	958.706214	1.026322
GO:0043269_regulation_of_ion_transport	8	0	0.000000	0.000000	900	888.673786	923.69	958.706214	1.026322
GO:0043393_regulation_of_protein_binding	8	0	0.000000	0.000000	900	888.673786	923.69	958.706214	1.026322
GO:0043473_pigmentation	8	0	0.000000	0.000000	900	888.673786	923.69	958.706214	1.026322
GO:0043631_RNA_polyadenylation	8	0	0.000000	0.000000	900	888.673786	923.69	958.706214	1.026322
GO:0044409_entry_into_host	8	0	0.000000	0.000000	900	888.673786	923.69	958.706214	1.026322
GO:0045026_plasma_membrane_fusion	8	0	0.000000	0.000000	900	888.673786	923.69	958.706214	1.026322
GO:0045580_regulation_of_T_cell_differentiation	8	0	0.000000	0.000000	900	888.673786	923.69	958.706214	1.026322
GO:0045646_regulation_of_erythrocyte_differentiation	8	0	0.000000	0.000000	900	888.673786	923.69	958.706214	1.026322
GO:0046165_alcohol_biosynthetic_process	8	0	0.000000	0.000000	900	888.673786	923.69	958.706214	1.026322
GO:0046364_monosaccharide_biosynthetic_process	8	0	0.000000	0.000000	900	888.673786	923.69	958.706214	1.026322
GO:0046718_entry_of_virus_into_host_cell	8	0	0.000000	0.000000	900	888.673786	923.69	958.706214	1.026322
GO:0048146_positive_regulation_of_fibroblast_proliferation	8	0	0.000000	0.000000	900	888.673786	923.69	958.706214	1.026322
GO:0048167_regulation_of_synaptic_plasticity	8	0	0.000000	0.000000	900	888.673786	923.69	958.706214	1.026322
GO:0048659_smooth_muscle_cell_proliferation	8	0	0.000000	0.000000	900	888.673786	923.69	958.706214	1.026322
GO:0048730_epidermis_morphogenesis	8	0	0.000000	0.000000	900	888.673786	923.69	958.706214	1.026322
GO:0048871_multicellular_organismal_homeostasis	8	0	0.000000	0.000000	900	888.673786	923.69	958.706214	1.026322
GO:0050654_chondroitin_sulfate_proteoglycan_metabolic_process	8	0	0.000000	0.000000	900	888.673786	923.69	958.706214	1.026322
GO:0050727_regulation_of_inflammatory_response	8	0	0.000000	0.000000	900	888.673786	923.69	958.706214	1.026322
GO:0050866_negative_regulation_of_cell_activation	8	0	0.000000	0.000000	900	888.673786	923.69	958.706214	1.026322
GO:0050920_regulation_of_chemotaxis	8	0	0.000000	0.000000	900	888.673786	923.69	958.706214	1.026322
GO:0051222_positive_regulation_of_protein_transport	8	0	0.000000	0.000000	900	888.673786	923.69	958.706214	1.026322
GO:0051605_protein_maturation_via_proteolysis	8	0	0.000000	0.000000	900	888.673786	923.69	958.706214	1.026322
GO:0051668_localization_within_membrane	8	0	0.000000	0.000000	900	888.673786	923.69	958.706214	1.026322
GO:0051806_entry_into_cell_of_other_organism_during_symbiotic_interaction	8	0	0.000000	0.000000	900	888.673786	923.69	958.706214	1.026322
GO:0051828_entry_into_other_organism_during_symbiotic_interaction	8	0	0.000000	0.000000	900	888.673786	923.69	958.706214	1.026322
GO:0052126_movement_in_host_environment	8	0	0.000000	0.000000	900	888.673786	923.69	958.706214	1.026322
GO:0052192_movement_in_environment_of_other_organism_during_symbiotic_interaction	8	0	0.000000	0.000000	900	888.673786	923.69	958.706214	1.026322
GO:0016071_mRNA_metabolic_process	105	0	0.000000	0.000000	901	889.170039	924.16	959.149961	1.025705
GO:0006260_DNA_replication	122	0	0.000000	0.000000	902	889.595969	924.58	959.564031	1.025033
GO:0002697_regulation_of_immune_effector_process	14	0	0.000000	0.000000	928	914.757139	948.99	983.222861	1.022619
GO:0006284_base-excision_repair	14	0	0.000000	0.000000	928	914.757139	948.99	983.222861	1.022619
GO:0007219_Notch_signaling_pathway	14	0	0.000000	0.000000	928	914.757139	948.99	983.222861	1.022619
GO:0008064_regulation_of_actin_polymerization_and_or_depolymerization	14	0	0.000000	0.000000	928	914.757139	948.99	983.222861	1.022619
GO:0009581_detection_of_external_stimulus	14	0	0.000000	0.000000	928	914.757139	948.99	983.222861	1.022619
GO:0009792_embryonic_development_ending_in_birth_or_egg_hatching	14	0	0.000000	0.000000	928	914.757139	948.99	983.222861	1.022619
GO:0030041_actin_filament_polymerization	14	0	0.000000	0.000000	928	914.757139	948.99	983.222861	1.022619
GO:0030111_regulation_of_Wnt_receptor_signaling_pathway	14	0	0.000000	0.000000	928	914.757139	948.99	983.222861	1.022619
GO:0030595_leukocyte_chemotaxis	14	0	0.000000	0.000000	928	914.757139	948.99	983.222861	1.022619
GO:0031327_negative_regulation_of_cellular_biosynthetic_process	14	0	0.000000	0.000000	928	914.757139	948.99	983.222861	1.022619
GO:0032504_multicellular_organism_reproduction	14	0	0.000000	0.000000	928	914.757139	948.99	983.222861	1.022619
GO:0042326_negative_regulation_of_phosphorylation	14	0	0.000000	0.000000	928	914.757139	948.99	983.222861	1.022619
GO:0043009_chordate_embryonic_development	14	0	0.000000	0.000000	928	914.757139	948.99	983.222861	1.022619
GO:0043193_positive_regulation_of_gene-specific_transcription	14	0	0.000000	0.000000	928	914.757139	948.99	983.222861	1.022619
GO:0043241_protein_complex_disassembly	14	0	0.000000	0.000000	928	914.757139	948.99	983.222861	1.022619
GO:0045216_cell-cell_junction_assembly_and_maintenance	14	0	0.000000	0.000000	928	914.757139	948.99	983.222861	1.022619
GO:0048545_response_to_steroid_hormone_stimulus	14	0	0.000000	0.000000	928	914.757139	948.99	983.222861	1.022619
GO:0048609_reproductive_process_in_a_multicellular_organism	14	0	0.000000	0.000000	928	914.757139	948.99	983.222861	1.022619
GO:0048729_tissue_morphogenesis	14	0	0.000000	0.000000	928	914.757139	948.99	983.222861	1.022619
GO:0050731_positive_regulation_of_peptidyl-tyrosine_phosphorylation	14	0	0.000000	0.000000	928	914.757139	948.99	983.222861	1.022619
GO:0050767_regulation_of_neurogenesis	14	0	0.000000	0.000000	928	914.757139	948.99	983.222861	1.022619
GO:0051017_actin_filament_bundle_formation	14	0	0.000000	0.000000	928	914.757139	948.99	983.222861	1.022619
GO:0051262_protein_tetramerization	14	0	0.000000	0.000000	928	914.757139	948.99	983.222861	1.022619
GO:0051272_positive_regulation_of_cell_motility	14	0	0.000000	0.000000	928	914.757139	948.99	983.222861	1.022619
GO:0051318_G1_phase	14	0	0.000000	0.000000	928	914.757139	948.99	983.222861	1.022619
GO:0051495_positive_regulation_of_cytoskeleton_organization_and_biogenesis	14	0	0.000000	0.000000	928	914.757139	948.99	983.222861	1.022619
GO:0001932_regulation_of_protein_amino_acid_phosphorylation	33	0	0.000000	0.000000	941	927.806355	960.97	994.133645	1.021222
GO:0006334_nucleosome_assembly	33	0	0.000000	0.000000	941	927.806355	960.97	994.133645	1.021222
GO:0006338_chromatin_remodeling	33	0	0.000000	0.000000	941	927.806355	960.97	994.133645	1.021222
GO:0006839_mitochondrial_transport	33	0	0.000000	0.000000	941	927.806355	960.97	994.133645	1.021222
GO:0010557_positive_regulation_of_macromolecule_biosynthetic_process	33	0	0.000000	0.000000	941	927.806355	960.97	994.133645	1.021222
GO:0015674_di-__tri-valent_inorganic_cation_transport	33	0	0.000000	0.000000	941	927.806355	960.97	994.133645	1.021222
GO:0016540_protein_autoprocessing	33	0	0.000000	0.000000	941	927.806355	960.97	994.133645	1.021222
GO:0019058_viral_infectious_cycle	33	0	0.000000	0.000000	941	927.806355	960.97	994.133645	1.021222
GO:0040029_regulation_of_gene_expression__epigenetic	33	0	0.000000	0.000000	941	927.806355	960.97	994.133645	1.021222
GO:0042107_cytokine_metabolic_process	33	0	0.000000	0.000000	941	927.806355	960.97	994.133645	1.021222
GO:0042770_DNA_damage_response__signal_transduction	33	0	0.000000	0.000000	941	927.806355	960.97	994.133645	1.021222
GO:0050776_regulation_of_immune_response	33	0	0.000000	0.000000	941	927.806355	960.97	994.133645	1.021222
GO:0051249_regulation_of_lymphocyte_activation	33	0	0.000000	0.000000	941	927.806355	960.97	994.133645	1.021222
GO:0008284_positive_regulation_of_cell_proliferation	135	0	0.000000	0.000000	942	928.885892	961.83	994.774108	1.021051
GO:0009888_tissue_development	127	0	0.000000	0.000000	943	929.430200	962.34	995.249800	1.020509
GO:0005996_monosaccharide_metabolic_process	62	0	0.000000	0.000000	945	930.804543	963.7	996.595457	1.019788
GO:0008544_epidermis_development	62	0	0.000000	0.000000	945	930.804543	963.7	996.595457	1.019788
GO:0000209_protein_polyubiquitination	11	0	0.000000	0.000000	999	986.062440	1017.8	1049.537560	1.018819
GO:0002790_peptide_secretion	11	0	0.000000	0.000000	999	986.062440	1017.8	1049.537560	1.018819
GO:0006096_glycolysis	11	0	0.000000	0.000000	999	986.062440	1017.8	1049.537560	1.018819
GO:0006278_RNA-dependent_DNA_replication	11	0	0.000000	0.000000	999	986.062440	1017.8	1049.537560	1.018819
GO:0006304_DNA_modification	11	0	0.000000	0.000000	999	986.062440	1017.8	1049.537560	1.018819
GO:0006471_protein_amino_acid_ADP-ribosylation	11	0	0.000000	0.000000	999	986.062440	1017.8	1049.537560	1.018819
GO:0006479_protein_amino_acid_methylation	11	0	0.000000	0.000000	999	986.062440	1017.8	1049.537560	1.018819
GO:0006509_membrane_protein_ectodomain_proteolysis	11	0	0.000000	0.000000	999	986.062440	1017.8	1049.537560	1.018819
GO:0006662_glycerol_ether_metabolic_process	11	0	0.000000	0.000000	999	986.062440	1017.8	1049.537560	1.018819
GO:0006695_cholesterol_biosynthetic_process	11	0	0.000000	0.000000	999	986.062440	1017.8	1049.537560	1.018819
GO:0006809_nitric_oxide_biosynthetic_process	11	0	0.000000	0.000000	999	986.062440	1017.8	1049.537560	1.018819
GO:0007004_telomere_maintenance_via_telomerase	11	0	0.000000	0.000000	999	986.062440	1017.8	1049.537560	1.018819
GO:0007006_mitochondrial_membrane_organization_and_biogenesis	11	0	0.000000	0.000000	999	986.062440	1017.8	1049.537560	1.018819
GO:0007040_lysosome_organization_and_biogenesis	11	0	0.000000	0.000000	999	986.062440	1017.8	1049.537560	1.018819
GO:0007043_cell-cell_junction_assembly	11	0	0.000000	0.000000	999	986.062440	1017.8	1049.537560	1.018819
GO:0007052_mitotic_spindle_organization_and_biogenesis	11	0	0.000000	0.000000	999	986.062440	1017.8	1049.537560	1.018819
GO:0007422_peripheral_nervous_system_development	11	0	0.000000	0.000000	999	986.062440	1017.8	1049.537560	1.018819
GO:0008213_protein_amino_acid_alkylation	11	0	0.000000	0.000000	999	986.062440	1017.8	1049.537560	1.018819
GO:0008585_female_gonad_development	11	0	0.000000	0.000000	999	986.062440	1017.8	1049.537560	1.018819
GO:0009069_serine_family_amino_acid_metabolic_process	11	0	0.000000	0.000000	999	986.062440	1017.8	1049.537560	1.018819
GO:0009150_purine_ribonucleotide_metabolic_process	11	0	0.000000	0.000000	999	986.062440	1017.8	1049.537560	1.018819
GO:0009311_oligosaccharide_metabolic_process	11	0	0.000000	0.000000	999	986.062440	1017.8	1049.537560	1.018819
GO:0009410_response_to_xenobiotic_stimulus	11	0	0.000000	0.000000	999	986.062440	1017.8	1049.537560	1.018819
GO:0009593_detection_of_chemical_stimulus	11	0	0.000000	0.000000	999	986.062440	1017.8	1049.537560	1.018819
GO:0030004_cellular_monovalent_inorganic_cation_homeostasis	11	0	0.000000	0.000000	999	986.062440	1017.8	1049.537560	1.018819
GO:0030072_peptide_hormone_secretion	11	0	0.000000	0.000000	999	986.062440	1017.8	1049.537560	1.018819
GO:0030335_positive_regulation_of_cell_migration	11	0	0.000000	0.000000	999	986.062440	1017.8	1049.537560	1.018819
GO:0030336_negative_regulation_of_cell_migration	11	0	0.000000	0.000000	999	986.062440	1017.8	1049.537560	1.018819
GO:0031281_positive_regulation_of_cyclase_activity	11	0	0.000000	0.000000	999	986.062440	1017.8	1049.537560	1.018819
GO:0031396_regulation_of_protein_ubiquitination	11	0	0.000000	0.000000	999	986.062440	1017.8	1049.537560	1.018819
GO:0031644_regulation_of_neurological_system_process	11	0	0.000000	0.000000	999	986.062440	1017.8	1049.537560	1.018819
GO:0032844_regulation_of_homeostatic_process	11	0	0.000000	0.000000	999	986.062440	1017.8	1049.537560	1.018819
GO:0033261_regulation_of_S_phase	11	0	0.000000	0.000000	999	986.062440	1017.8	1049.537560	1.018819
GO:0033554_cellular_response_to_stress	11	0	0.000000	0.000000	999	986.062440	1017.8	1049.537560	1.018819
GO:0033619_membrane_protein_proteolysis	11	0	0.000000	0.000000	999	986.062440	1017.8	1049.537560	1.018819
GO:0035150_regulation_of_tube_size	11	0	0.000000	0.000000	999	986.062440	1017.8	1049.537560	1.018819
GO:0042058_regulation_of_epidermal_growth_factor_receptor_signaling_pathway	11	0	0.000000	0.000000	999	986.062440	1017.8	1049.537560	1.018819
GO:0042354_L-fucose_metabolic_process	11	0	0.000000	0.000000	999	986.062440	1017.8	1049.537560	1.018819
GO:0042509_regulation_of_tyrosine_phosphorylation_of_STAT_protein	11	0	0.000000	0.000000	999	986.062440	1017.8	1049.537560	1.018819
GO:0043434_response_to_peptide_hormone_stimulus	11	0	0.000000	0.000000	999	986.062440	1017.8	1049.537560	1.018819
GO:0043523_regulation_of_neuron_apoptosis	11	0	0.000000	0.000000	999	986.062440	1017.8	1049.537560	1.018819
GO:0043542_endothelial_cell_migration	11	0	0.000000	0.000000	999	986.062440	1017.8	1049.537560	1.018819
GO:0045762_positive_regulation_of_adenylate_cyclase_activity	11	0	0.000000	0.000000	999	986.062440	1017.8	1049.537560	1.018819
GO:0046209_nitric_oxide_metabolic_process	11	0	0.000000	0.000000	999	986.062440	1017.8	1049.537560	1.018819
GO:0046466_membrane_lipid_catabolic_process	11	0	0.000000	0.000000	999	986.062440	1017.8	1049.537560	1.018819
GO:0046486_glycerolipid_metabolic_process	11	0	0.000000	0.000000	999	986.062440	1017.8	1049.537560	1.018819
GO:0046546_development_of_primary_male_sexual_characteristics	11	0	0.000000	0.000000	999	986.062440	1017.8	1049.537560	1.018819
GO:0048589_developmental_growth	11	0	0.000000	0.000000	999	986.062440	1017.8	1049.537560	1.018819
GO:0050707_regulation_of_cytokine_secretion	11	0	0.000000	0.000000	999	986.062440	1017.8	1049.537560	1.018819
GO:0050852_T_cell_receptor_signaling_pathway	11	0	0.000000	0.000000	999	986.062440	1017.8	1049.537560	1.018819
GO:0050880_regulation_of_blood_vessel_size	11	0	0.000000	0.000000	999	986.062440	1017.8	1049.537560	1.018819
GO:0051181_cofactor_transport	11	0	0.000000	0.000000	999	986.062440	1017.8	1049.537560	1.018819
GO:0051349_positive_regulation_of_lyase_activity	11	0	0.000000	0.000000	999	986.062440	1017.8	1049.537560	1.018819
GO:0051648_vesicle_localization	11	0	0.000000	0.000000	999	986.062440	1017.8	1049.537560	1.018819
GO:0006323_DNA_packaging	58	0	0.000000	0.000000	1003	989.609581	1021.1	1052.590419	1.018046
GO:0009314_response_to_radiation	58	0	0.000000	0.000000	1003	989.609581	1021.1	1052.590419	1.018046
GO:0042060_wound_healing	58	0	0.000000	0.000000	1003	989.609581	1021.1	1052.590419	1.018046
GO:0048646_anatomical_structure_formation	58	0	0.000000	0.000000	1003	989.609581	1021.1	1052.590419	1.018046
GO:0045944_positive_regulation_of_transcription_from_RNA_polymerase_II_promoter	64	0	0.000000	0.000000	1004	990.285434	1021.67	1053.054566	1.017600
GO:0000377_RNA_splicing__via_transesterification_reactions_with_bulged_adenosine_as_nucleophile	45	0	0.000000	0.000000	1010	995.196507	1026.49	1057.783493	1.016327
GO:0000398_nuclear_mRNA_splicing__via_spliceosome	45	0	0.000000	0.000000	1010	995.196507	1026.49	1057.783493	1.016327
GO:0006979_response_to_oxidative_stress	45	0	0.000000	0.000000	1010	995.196507	1026.49	1057.783493	1.016327
GO:0016032_viral_reproduction	45	0	0.000000	0.000000	1010	995.196507	1026.49	1057.783493	1.016327
GO:0050817_coagulation	45	0	0.000000	0.000000	1010	995.196507	1026.49	1057.783493	1.016327
GO:0051052_regulation_of_DNA_metabolic_process	45	0	0.000000	0.000000	1010	995.196507	1026.49	1057.783493	1.016327
GO:0002253_activation_of_immune_response	19	0	0.000000	0.000000	1033	1021.919237	1052.27	1082.620763	1.018654
GO:0006023_aminoglycan_biosynthetic_process	19	0	0.000000	0.000000	1033	1021.919237	1052.27	1082.620763	1.018654
GO:0006024_glycosaminoglycan_biosynthetic_process	19	0	0.000000	0.000000	1033	1021.919237	1052.27	1082.620763	1.018654
GO:0006505_GPI_anchor_metabolic_process	19	0	0.000000	0.000000	1033	1021.919237	1052.27	1082.620763	1.018654
GO:0006506_GPI_anchor_biosynthetic_process	19	0	0.000000	0.000000	1033	1021.919237	1052.27	1082.620763	1.018654
GO:0006664_glycolipid_metabolic_process	19	0	0.000000	0.000000	1033	1021.919237	1052.27	1082.620763	1.018654
GO:0006690_icosanoid_metabolic_process	19	0	0.000000	0.000000	1033	1021.919237	1052.27	1082.620763	1.018654
GO:0006814_sodium_ion_transport	19	0	0.000000	0.000000	1033	1021.919237	1052.27	1082.620763	1.018654
GO:0006892_post-Golgi_vesicle-mediated_transport	19	0	0.000000	0.000000	1033	1021.919237	1052.27	1082.620763	1.018654
GO:0007338_single_fertilization	19	0	0.000000	0.000000	1033	1021.919237	1052.27	1082.620763	1.018654
GO:0009617_response_to_bacterium	19	0	0.000000	0.000000	1033	1021.919237	1052.27	1082.620763	1.018654
GO:0018209_peptidyl-serine_modification	19	0	0.000000	0.000000	1033	1021.919237	1052.27	1082.620763	1.018654
GO:0030198_extracellular_matrix_organization_and_biogenesis	19	0	0.000000	0.000000	1033	1021.919237	1052.27	1082.620763	1.018654
GO:0035239_tube_morphogenesis	19	0	0.000000	0.000000	1033	1021.919237	1052.27	1082.620763	1.018654
GO:0043087_regulation_of_GTPase_activity	19	0	0.000000	0.000000	1033	1021.919237	1052.27	1082.620763	1.018654
GO:0043392_negative_regulation_of_DNA_binding	19	0	0.000000	0.000000	1033	1021.919237	1052.27	1082.620763	1.018654
GO:0043407_negative_regulation_of_MAP_kinase_activity	19	0	0.000000	0.000000	1033	1021.919237	1052.27	1082.620763	1.018654
GO:0043506_regulation_of_JNK_activity	19	0	0.000000	0.000000	1033	1021.919237	1052.27	1082.620763	1.018654
GO:0043543_protein_amino_acid_acylation	19	0	0.000000	0.000000	1033	1021.919237	1052.27	1082.620763	1.018654
GO:0046879_hormone_secretion	19	0	0.000000	0.000000	1033	1021.919237	1052.27	1082.620763	1.018654
GO:0050673_epithelial_cell_proliferation	19	0	0.000000	0.000000	1033	1021.919237	1052.27	1082.620763	1.018654
GO:0050678_regulation_of_epithelial_cell_proliferation	19	0	0.000000	0.000000	1033	1021.919237	1052.27	1082.620763	1.018654
GO:0050900_leukocyte_migration	19	0	0.000000	0.000000	1033	1021.919237	1052.27	1082.620763	1.018654
GO:0048534_hemopoietic_or_lymphoid_organ_development	91	0	0.000000	0.000000	1036	1026.327589	1056.05	1085.772411	1.019353
GO:0051239_regulation_of_multicellular_organismal_process	91	0	0.000000	0.000000	1036	1026.327589	1056.05	1085.772411	1.019353
GO:0055080_cation_homeostasis	91	0	0.000000	0.000000	1036	1026.327589	1056.05	1085.772411	1.019353
GO:0009790_embryonic_development	57	0	0.000000	0.000000	1037	1028.475075	1057.92	1087.364925	1.020174
GO:0006875_cellular_metal_ion_homeostasis	59	0	0.000000	0.000000	1039	1030.868931	1060.01	1089.151069	1.020221
GO:0055065_metal_ion_homeostasis	59	0	0.000000	0.000000	1039	1030.868931	1060.01	1089.151069	1.020221
GO:0001817_regulation_of_cytokine_production	23	0	0.000000	0.000000	1060	1052.672051	1080.75	1108.827949	1.019575
GO:0001934_positive_regulation_of_protein_amino_acid_phosphorylation	23	0	0.000000	0.000000	1060	1052.672051	1080.75	1108.827949	1.019575
GO:0003015_heart_process	23	0	0.000000	0.000000	1060	1052.672051	1080.75	1108.827949	1.019575
GO:0006308_DNA_catabolic_process	23	0	0.000000	0.000000	1060	1052.672051	1080.75	1108.827949	1.019575
GO:0006352_transcription_initiation	23	0	0.000000	0.000000	1060	1052.672051	1080.75	1108.827949	1.019575
GO:0006575_amino_acid_derivative_metabolic_process	23	0	0.000000	0.000000	1060	1052.672051	1080.75	1108.827949	1.019575
GO:0008277_regulation_of_G-protein_coupled_receptor_protein_signaling_pathway	23	0	0.000000	0.000000	1060	1052.672051	1080.75	1108.827949	1.019575
GO:0008643_carbohydrate_transport	23	0	0.000000	0.000000	1060	1052.672051	1080.75	1108.827949	1.019575
GO:0009991_response_to_extracellular_stimulus	23	0	0.000000	0.000000	1060	1052.672051	1080.75	1108.827949	1.019575
GO:0019079_viral_genome_replication	23	0	0.000000	0.000000	1060	1052.672051	1080.75	1108.827949	1.019575
GO:0030031_cell_projection_biogenesis	23	0	0.000000	0.000000	1060	1052.672051	1080.75	1108.827949	1.019575
GO:0031570_DNA_integrity_checkpoint	23	0	0.000000	0.000000	1060	1052.672051	1080.75	1108.827949	1.019575
GO:0032259_methylation	23	0	0.000000	0.000000	1060	1052.672051	1080.75	1108.827949	1.019575
GO:0032956_regulation_of_actin_cytoskeleton_organization_and_biogenesis	23	0	0.000000	0.000000	1060	1052.672051	1080.75	1108.827949	1.019575
GO:0042113_B_cell_activation	23	0	0.000000	0.000000	1060	1052.672051	1080.75	1108.827949	1.019575
GO:0043388_positive_regulation_of_DNA_binding	23	0	0.000000	0.000000	1060	1052.672051	1080.75	1108.827949	1.019575
GO:0043414_biopolymer_methylation	23	0	0.000000	0.000000	1060	1052.672051	1080.75	1108.827949	1.019575
GO:0045137_development_of_primary_sexual_characteristics	23	0	0.000000	0.000000	1060	1052.672051	1080.75	1108.827949	1.019575
GO:0045787_positive_regulation_of_cell_cycle	23	0	0.000000	0.000000	1060	1052.672051	1080.75	1108.827949	1.019575
GO:0051716_cellular_response_to_stimulus	23	0	0.000000	0.000000	1060	1052.672051	1080.75	1108.827949	1.019575
GO:0060047_heart_contraction	23	0	0.000000	0.000000	1060	1052.672051	1080.75	1108.827949	1.019575
GO:0006968_cellular_defense_response	50	0	0.000000	0.000000	1061	1056.706083	1084.3	1111.893917	1.021960
GO:0006066_alcohol_metabolic_process	106	0	0.000000	0.000000	1062	1057.228827	1084.81	1112.391173	1.021478
GO:0002682_regulation_of_immune_system_process	68	0	0.000000	0.000000	1065	1059.513157	1086.79	1114.066843	1.020460
GO:0008202_steroid_metabolic_process	68	0	0.000000	0.000000	1065	1059.513157	1086.79	1114.066843	1.020460
GO:0018193_peptidyl-amino_acid_modification	68	0	0.000000	0.000000	1065	1059.513157	1086.79	1114.066843	1.020460
GO:0006732_coenzyme_metabolic_process	42	0	0.000000	0.000000	1069	1062.762465	1089.72	1116.677535	1.019383
GO:0007565_female_pregnancy	42	0	0.000000	0.000000	1069	1062.762465	1089.72	1116.677535	1.019383
GO:0043062_extracellular_structure_organization_and_biogenesis	42	0	0.000000	0.000000	1069	1062.762465	1089.72	1116.677535	1.019383
GO:0051259_protein_oligomerization	42	0	0.000000	0.000000	1069	1062.762465	1089.72	1116.677535	1.019383
GO:0009607_response_to_biotic_stimulus	102	0	0.000000	0.000000	1070	1063.267377	1090.21	1117.152623	1.018888
GO:0006873_cellular_ion_homeostasis	112	0	0.000000	0.000000	1072	1064.476795	1091.27	1118.063205	1.017976
GO:0008610_lipid_biosynthetic_process	112	0	0.000000	0.000000	1072	1064.476795	1091.27	1118.063205	1.017976
GO:0006644_phospholipid_metabolic_process	70	0	0.000000	0.000000	1076	1067.793295	1094.44	1121.086705	1.017138
GO:0007398_ectoderm_development	70	0	0.000000	0.000000	1076	1067.793295	1094.44	1121.086705	1.017138
GO:0016568_chromatin_modification	70	0	0.000000	0.000000	1076	1067.793295	1094.44	1121.086705	1.017138
GO:0043405_regulation_of_MAP_kinase_activity	70	0	0.000000	0.000000	1076	1067.793295	1094.44	1121.086705	1.017138
GO:0000045_autophagic_vacuole_formation	7	0	0.000000	0.000000	1180	1169.694130	1194.65	1219.605870	1.012415
GO:0000096_sulfur_amino_acid_metabolic_process	7	0	0.000000	0.000000	1180	1169.694130	1194.65	1219.605870	1.012415
GO:0000302_response_to_reactive_oxygen_species	7	0	0.000000	0.000000	1180	1169.694130	1194.65	1219.605870	1.012415
GO:0000387_spliceosomal_snRNP_biogenesis	7	0	0.000000	0.000000	1180	1169.694130	1194.65	1219.605870	1.012415
GO:0000724_double-strand_break_repair_via_homologous_recombination	7	0	0.000000	0.000000	1180	1169.694130	1194.65	1219.605870	1.012415
GO:0000725_recombinational_repair	7	0	0.000000	0.000000	1180	1169.694130	1194.65	1219.605870	1.012415
GO:0000731_DNA_synthesis_during_DNA_repair	7	0	0.000000	0.000000	1180	1169.694130	1194.65	1219.605870	1.012415
GO:0001933_negative_regulation_of_protein_amino_acid_phosphorylation	7	0	0.000000	0.000000	1180	1169.694130	1194.65	1219.605870	1.012415
GO:0002228_natural_killer_cell_mediated_immunity	7	0	0.000000	0.000000	1180	1169.694130	1194.65	1219.605870	1.012415
GO:0002699_positive_regulation_of_immune_effector_process	7	0	0.000000	0.000000	1180	1169.694130	1194.65	1219.605870	1.012415
GO:0002762_negative_regulation_of_myeloid_leukocyte_differentiation	7	0	0.000000	0.000000	1180	1169.694130	1194.65	1219.605870	1.012415
GO:0002819_regulation_of_adaptive_immune_response	7	0	0.000000	0.000000	1180	1169.694130	1194.65	1219.605870	1.012415
GO:0002822_regulation_of_adaptive_immune_response_based_on_somatic_recombination_of_immune_receptors_built_from_immunoglobulin_superfamily_domains	7	0	0.000000	0.000000	1180	1169.694130	1194.65	1219.605870	1.012415
GO:0006099_tricarboxylic_acid_cycle	7	0	0.000000	0.000000	1180	1169.694130	1194.65	1219.605870	1.012415
GO:0006266_DNA_ligation	7	0	0.000000	0.000000	1180	1169.694130	1194.65	1219.605870	1.012415
GO:0006301_postreplication_repair	7	0	0.000000	0.000000	1180	1169.694130	1194.65	1219.605870	1.012415
GO:0006312_mitotic_recombination	7	0	0.000000	0.000000	1180	1169.694130	1194.65	1219.605870	1.012415
GO:0006342_chromatin_silencing	7	0	0.000000	0.000000	1180	1169.694130	1194.65	1219.605870	1.012415
GO:0006359_regulation_of_transcription_from_RNA_polymerase_III_promoter	7	0	0.000000	0.000000	1180	1169.694130	1194.65	1219.605870	1.012415
GO:0006368_RNA_elongation_from_RNA_polymerase_II_promoter	7	0	0.000000	0.000000	1180	1169.694130	1194.65	1219.605870	1.012415
GO:0006518_peptide_metabolic_process	7	0	0.000000	0.000000	1180	1169.694130	1194.65	1219.605870	1.012415
GO:0006641_triacylglycerol_metabolic_process	7	0	0.000000	0.000000	1180	1169.694130	1194.65	1219.605870	1.012415
GO:0006688_glycosphingolipid_biosynthetic_process	7	0	0.000000	0.000000	1180	1169.694130	1194.65	1219.605870	1.012415
GO:0006706_steroid_catabolic_process	7	0	0.000000	0.000000	1180	1169.694130	1194.65	1219.605870	1.012415
GO:0006775_fat-soluble_vitamin_metabolic_process	7	0	0.000000	0.000000	1180	1169.694130	1194.65	1219.605870	1.012415
GO:0006776_vitamin_A_metabolic_process	7	0	0.000000	0.000000	1180	1169.694130	1194.65	1219.605870	1.012415
GO:0006801_superoxide_metabolic_process	7	0	0.000000	0.000000	1180	1169.694130	1194.65	1219.605870	1.012415
GO:0006825_copper_ion_transport	7	0	0.000000	0.000000	1180	1169.694130	1194.65	1219.605870	1.012415
GO:0006833_water_transport	7	0	0.000000	0.000000	1180	1169.694130	1194.65	1219.605870	1.012415
GO:0006895_Golgi_to_endosome_transport	7	0	0.000000	0.000000	1180	1169.694130	1194.65	1219.605870	1.012415
GO:0006940_regulation_of_smooth_muscle_contraction	7	0	0.000000	0.000000	1180	1169.694130	1194.65	1219.605870	1.012415
GO:0007021_tubulin_folding	7	0	0.000000	0.000000	1180	1169.694130	1194.65	1219.605870	1.012415
GO:0007090_regulation_of_S_phase_of_mitotic_cell_cycle	7	0	0.000000	0.000000	1180	1169.694130	1194.65	1219.605870	1.012415
GO:0007157_heterophilic_cell_adhesion	7	0	0.000000	0.000000	1180	1169.694130	1194.65	1219.605870	1.012415
GO:0007214_gamma-aminobutyric_acid_signaling_pathway	7	0	0.000000	0.000000	1180	1169.694130	1194.65	1219.605870	1.012415
GO:0007263_nitric_oxide_mediated_signal_transduction	7	0	0.000000	0.000000	1180	1169.694130	1194.65	1219.605870	1.012415
GO:0007369_gastrulation	7	0	0.000000	0.000000	1180	1169.694130	1194.65	1219.605870	1.012415
GO:0007566_embryo_implantation	7	0	0.000000	0.000000	1180	1169.694130	1194.65	1219.605870	1.012415
GO:0008635_caspase_activation_via_cytochrome_c	7	0	0.000000	0.000000	1180	1169.694130	1194.65	1219.605870	1.012415
GO:0009065_glutamine_family_amino_acid_catabolic_process	7	0	0.000000	0.000000	1180	1169.694130	1194.65	1219.605870	1.012415
GO:0009072_aromatic_amino_acid_family_metabolic_process	7	0	0.000000	0.000000	1180	1169.694130	1194.65	1219.605870	1.012415
GO:0009109_coenzyme_catabolic_process	7	0	0.000000	0.000000	1180	1169.694130	1194.65	1219.605870	1.012415
GO:0009123_nucleoside_monophosphate_metabolic_process	7	0	0.000000	0.000000	1180	1169.694130	1194.65	1219.605870	1.012415
GO:0009144_purine_nucleoside_triphosphate_metabolic_process	7	0	0.000000	0.000000	1180	1169.694130	1194.65	1219.605870	1.012415
GO:0009166_nucleotide_catabolic_process	7	0	0.000000	0.000000	1180	1169.694130	1194.65	1219.605870	1.012415
GO:0009205_purine_ribonucleoside_triphosphate_metabolic_process	7	0	0.000000	0.000000	1180	1169.694130	1194.65	1219.605870	1.012415
GO:0009267_cellular_response_to_starvation	7	0	0.000000	0.000000	1180	1169.694130	1194.65	1219.605870	1.012415
GO:0015012_heparan_sulfate_proteoglycan_biosynthetic_process	7	0	0.000000	0.000000	1180	1169.694130	1194.65	1219.605870	1.012415
GO:0016079_synaptic_vesicle_exocytosis	7	0	0.000000	0.000000	1180	1169.694130	1194.65	1219.605870	1.012415
GO:0018409_peptide_or_protein_amino-terminal_blocking	7	0	0.000000	0.000000	1180	1169.694130	1194.65	1219.605870	1.012415
GO:0019439_aromatic_compound_catabolic_process	7	0	0.000000	0.000000	1180	1169.694130	1194.65	1219.605870	1.012415
GO:0019724_B_cell_mediated_immunity	7	0	0.000000	0.000000	1180	1169.694130	1194.65	1219.605870	1.012415
GO:0019882_antigen_processing_and_presentation	7	0	0.000000	0.000000	1180	1169.694130	1194.65	1219.605870	1.012415
GO:0030035_microspike_biogenesis	7	0	0.000000	0.000000	1180	1169.694130	1194.65	1219.605870	1.012415
GO:0030178_negative_regulation_of_Wnt_receptor_signaling_pathway	7	0	0.000000	0.000000	1180	1169.694130	1194.65	1219.605870	1.012415
GO:0030204_chondroitin_sulfate_metabolic_process	7	0	0.000000	0.000000	1180	1169.694130	1194.65	1219.605870	1.012415
GO:0030206_chondroitin_sulfate_biosynthetic_process	7	0	0.000000	0.000000	1180	1169.694130	1194.65	1219.605870	1.012415
GO:0030225_macrophage_differentiation	7	0	0.000000	0.000000	1180	1169.694130	1194.65	1219.605870	1.012415
GO:0030278_regulation_of_ossification	7	0	0.000000	0.000000	1180	1169.694130	1194.65	1219.605870	1.012415
GO:0030520_estrogen_receptor_signaling_pathway	7	0	0.000000	0.000000	1180	1169.694130	1194.65	1219.605870	1.012415
GO:0030593_neutrophil_chemotaxis	7	0	0.000000	0.000000	1180	1169.694130	1194.65	1219.605870	1.012415
GO:0031507_heterochromatin_formation	7	0	0.000000	0.000000	1180	1169.694130	1194.65	1219.605870	1.012415
GO:0031532_actin_cytoskeleton_reorganization	7	0	0.000000	0.000000	1180	1169.694130	1194.65	1219.605870	1.012415
GO:0032231_regulation_of_actin_filament_bundle_formation	7	0	0.000000	0.000000	1180	1169.694130	1194.65	1219.605870	1.012415
GO:0032392_DNA_geometric_change	7	0	0.000000	0.000000	1180	1169.694130	1194.65	1219.605870	1.012415
GO:0032508_DNA_duplex_unwinding	7	0	0.000000	0.000000	1180	1169.694130	1194.65	1219.605870	1.012415
GO:0032609_interferon-gamma_production	7	0	0.000000	0.000000	1180	1169.694130	1194.65	1219.605870	1.012415
GO:0042044_fluid_transport	7	0	0.000000	0.000000	1180	1169.694130	1194.65	1219.605870	1.012415
GO:0042100_B_cell_proliferation	7	0	0.000000	0.000000	1180	1169.694130	1194.65	1219.605870	1.012415
GO:0042267_natural_killer_cell_mediated_cytotoxicity	7	0	0.000000	0.000000	1180	1169.694130	1194.65	1219.605870	1.012415
GO:0042307_positive_regulation_of_protein_import_into_nucleus	7	0	0.000000	0.000000	1180	1169.694130	1194.65	1219.605870	1.012415
GO:0042386_hemocyte_differentiation	7	0	0.000000	0.000000	1180	1169.694130	1194.65	1219.605870	1.012415
GO:0042503_tyrosine_phosphorylation_of_Stat3_protein	7	0	0.000000	0.000000	1180	1169.694130	1194.65	1219.605870	1.012415
GO:0042516_regulation_of_tyrosine_phosphorylation_of_Stat3_protein	7	0	0.000000	0.000000	1180	1169.694130	1194.65	1219.605870	1.012415
GO:0042531_positive_regulation_of_tyrosine_phosphorylation_of_STAT_protein	7	0	0.000000	0.000000	1180	1169.694130	1194.65	1219.605870	1.012415
GO:0042558_pteridine_and_derivative_metabolic_process	7	0	0.000000	0.000000	1180	1169.694130	1194.65	1219.605870	1.012415
GO:0042987_amyloid_precursor_protein_catabolic_process	7	0	0.000000	0.000000	1180	1169.694130	1194.65	1219.605870	1.012415
GO:0042993_positive_regulation_of_transcription_factor_import_into_nucleus	7	0	0.000000	0.000000	1180	1169.694130	1194.65	1219.605870	1.012415
GO:0043627_response_to_estrogen_stimulus	7	0	0.000000	0.000000	1180	1169.694130	1194.65	1219.605870	1.012415
GO:0045444_fat_cell_differentiation	7	0	0.000000	0.000000	1180	1169.694130	1194.65	1219.605870	1.012415
GO:0045736_negative_regulation_of_cyclin-dependent_protein_kinase_activity	7	0	0.000000	0.000000	1180	1169.694130	1194.65	1219.605870	1.012415
GO:0045768_positive_regulation_of_anti-apoptosis	7	0	0.000000	0.000000	1180	1169.694130	1194.65	1219.605870	1.012415
GO:0045851_pH_reduction	7	0	0.000000	0.000000	1180	1169.694130	1194.65	1219.605870	1.012415
GO:0045884_regulation_of_survival_gene_product_expression	7	0	0.000000	0.000000	1180	1169.694130	1194.65	1219.605870	1.012415
GO:0046356_acetyl-CoA_catabolic_process	7	0	0.000000	0.000000	1180	1169.694130	1194.65	1219.605870	1.012415
GO:0046427_positive_regulation_of_JAK-STAT_cascade	7	0	0.000000	0.000000	1180	1169.694130	1194.65	1219.605870	1.012415
GO:0046888_negative_regulation_of_hormone_secretion	7	0	0.000000	0.000000	1180	1169.694130	1194.65	1219.605870	1.012415
GO:0048066_pigmentation_during_development	7	0	0.000000	0.000000	1180	1169.694130	1194.65	1219.605870	1.012415
GO:0048520_positive_regulation_of_behavior	7	0	0.000000	0.000000	1180	1169.694130	1194.65	1219.605870	1.012415
GO:0048644_muscle_morphogenesis	7	0	0.000000	0.000000	1180	1169.694130	1194.65	1219.605870	1.012415
GO:0048660_regulation_of_smooth_muscle_cell_proliferation	7	0	0.000000	0.000000	1180	1169.694130	1194.65	1219.605870	1.012415
GO:0050650_chondroitin_sulfate_proteoglycan_biosynthetic_process	7	0	0.000000	0.000000	1180	1169.694130	1194.65	1219.605870	1.012415
GO:0050701_interleukin-1_secretion	7	0	0.000000	0.000000	1180	1169.694130	1194.65	1219.605870	1.012415
GO:0050769_positive_regulation_of_neurogenesis	7	0	0.000000	0.000000	1180	1169.694130	1194.65	1219.605870	1.012415
GO:0050818_regulation_of_coagulation	7	0	0.000000	0.000000	1180	1169.694130	1194.65	1219.605870	1.012415
GO:0050921_positive_regulation_of_chemotaxis	7	0	0.000000	0.000000	1180	1169.694130	1194.65	1219.605870	1.012415
GO:0051147_regulation_of_muscle_cell_differentiation	7	0	0.000000	0.000000	1180	1169.694130	1194.65	1219.605870	1.012415
GO:0051238_sequestering_of_metal_ion	7	0	0.000000	0.000000	1180	1169.694130	1194.65	1219.605870	1.012415
GO:0051250_negative_regulation_of_lymphocyte_activation	7	0	0.000000	0.000000	1180	1169.694130	1194.65	1219.605870	1.012415
GO:0051452_intracellular_pH_reduction	7	0	0.000000	0.000000	1180	1169.694130	1194.65	1219.605870	1.012415
GO:0051453_regulation_of_intracellular_pH	7	0	0.000000	0.000000	1180	1169.694130	1194.65	1219.605870	1.012415
GO:0051492_regulation_of_stress_fiber_formation	7	0	0.000000	0.000000	1180	1169.694130	1194.65	1219.605870	1.012415
GO:0051881_regulation_of_mitochondrial_membrane_potential	7	0	0.000000	0.000000	1180	1169.694130	1194.65	1219.605870	1.012415
GO:0055008_cardiac_muscle_morphogensis	7	0	0.000000	0.000000	1180	1169.694130	1194.65	1219.605870	1.012415
GO:0009308_amine_metabolic_process	130	0	0.000000	0.000000	1182	1171.251023	1195.87	1220.488977	1.011734
GO:0051704_multi-organism_process	130	0	0.000000	0.000000	1182	1171.251023	1195.87	1220.488977	1.011734
GO:0003001_generation_of_a_signal_involved_in_cell-cell_signaling	31	0	0.000000	0.000000	1190	1183.629857	1207.23	1230.830143	1.014479
GO:0006887_exocytosis	31	0	0.000000	0.000000	1190	1183.629857	1207.23	1230.830143	1.014479
GO:0006919_caspase_activation	31	0	0.000000	0.000000	1190	1183.629857	1207.23	1230.830143	1.014479
[truncated: 2,191 more rows]
