# Supplementary material for: RedundancyMiner: De-replication of redundant GO categories in microarray and proteomics analysis
Source: BMC Bioinformatics. 2011 Feb 10;12:52. doi: 10.1186/1471-2105-12-52 (PMC3223614; doi:10.1186/1471-2105-12-52)
Supplement: Additional file 10 — Kinetochore genes HTGM download. compressed package of the results of running HTGM on the kinetochore genes list. [file 1471-2105-12-52-S10.ZIP › work405493610/total.txt405493610.dir/kinetochore.txt.dir/kinetochore.txt.change.gce]

GO:0000226_microtubule_cytoskeleton_organization_and_biogenesis	BUB1B	58	10	25.735913	-11.634038	1	0.0	0.000000
GO:0000226_microtubule_cytoskeleton_organization_and_biogenesis	ZWINT	58	10	25.735913	-11.634038	1	0.0	0.000000
GO:0000226_microtubule_cytoskeleton_organization_and_biogenesis	MAPRE1	58	10	25.735913	-11.634038	1	0.0	0.000000
GO:0000226_microtubule_cytoskeleton_organization_and_biogenesis	PAFAH1B1	58	10	25.735913	-11.634038	1	0.0	0.000000
GO:0000226_microtubule_cytoskeleton_organization_and_biogenesis	CKAP5	58	10	25.735913	-11.634038	1	0.0	0.000000
GO:0000226_microtubule_cytoskeleton_organization_and_biogenesis	CLASP2	58	10	25.735913	-11.634038	1	0.0	0.000000
GO:0000226_microtubule_cytoskeleton_organization_and_biogenesis	KIF2C	58	10	25.735913	-11.634038	1	0.0	0.000000
GO:0000226_microtubule_cytoskeleton_organization_and_biogenesis	NDC80	58	10	25.735913	-11.634038	1	0.0	0.000000
GO:0000226_microtubule_cytoskeleton_organization_and_biogenesis	CLASP1	58	10	25.735913	-11.634038	1	0.0	0.000000
GO:0000226_microtubule_cytoskeleton_organization_and_biogenesis	NDE1	58	10	25.735913	-11.634038	1	0.0	0.000000
GO:0000278_mitotic_cell_cycle	ZW10	183	14	11.419432	-11.315199	2	0.0	0.000000
GO:0000278_mitotic_cell_cycle	CENPF	183	14	11.419432	-11.315199	2	0.0	0.000000
GO:0000278_mitotic_cell_cycle	CENPE	183	14	11.419432	-11.315199	2	0.0	0.000000
GO:0000278_mitotic_cell_cycle	MAD2L1	183	14	11.419432	-11.315199	2	0.0	0.000000
GO:0000278_mitotic_cell_cycle	CLIP1	183	14	11.419432	-11.315199	2	0.0	0.000000
GO:0000278_mitotic_cell_cycle	BUB1	183	14	11.419432	-11.315199	2	0.0	0.000000
GO:0000278_mitotic_cell_cycle	NDC80	183	14	11.419432	-11.315199	2	0.0	0.000000
GO:0000278_mitotic_cell_cycle	BUB1B	183	14	11.419432	-11.315199	2	0.0	0.000000
GO:0000278_mitotic_cell_cycle	ZWINT	183	14	11.419432	-11.315199	2	0.0	0.000000
GO:0000278_mitotic_cell_cycle	ZWILCH	183	14	11.419432	-11.315199	2	0.0	0.000000
GO:0000278_mitotic_cell_cycle	PAFAH1B1	183	14	11.419432	-11.315199	2	0.0	0.000000
GO:0000278_mitotic_cell_cycle	KIF2C	183	14	11.419432	-11.315199	2	0.0	0.000000
GO:0000278_mitotic_cell_cycle	CLASP1	183	14	11.419432	-11.315199	2	0.0	0.000000
GO:0000278_mitotic_cell_cycle	PLK1	183	14	11.419432	-11.315199	2	0.0	0.000000
GO:0007049_cell_cycle	CDC20	349	17	7.270948	-10.678022	3	0.0	0.000000
GO:0007049_cell_cycle	ZW10	349	17	7.270948	-10.678022	3	0.0	0.000000
GO:0007049_cell_cycle	CENPF	349	17	7.270948	-10.678022	3	0.0	0.000000
GO:0007049_cell_cycle	CENPE	349	17	7.270948	-10.678022	3	0.0	0.000000
GO:0007049_cell_cycle	MAD2L1	349	17	7.270948	-10.678022	3	0.0	0.000000
GO:0007049_cell_cycle	CLIP1	349	17	7.270948	-10.678022	3	0.0	0.000000
GO:0007049_cell_cycle	BUB1	349	17	7.270948	-10.678022	3	0.0	0.000000
GO:0007049_cell_cycle	CKAP5	349	17	7.270948	-10.678022	3	0.0	0.000000
GO:0007049_cell_cycle	NDC80	349	17	7.270948	-10.678022	3	0.0	0.000000
GO:0007049_cell_cycle	NDE1	349	17	7.270948	-10.678022	3	0.0	0.000000
GO:0007049_cell_cycle	BUB1B	349	17	7.270948	-10.678022	3	0.0	0.000000
GO:0007049_cell_cycle	ZWINT	349	17	7.270948	-10.678022	3	0.0	0.000000
GO:0007049_cell_cycle	ZWILCH	349	17	7.270948	-10.678022	3	0.0	0.000000
GO:0007049_cell_cycle	PAFAH1B1	349	17	7.270948	-10.678022	3	0.0	0.000000
GO:0007049_cell_cycle	KIF2C	349	17	7.270948	-10.678022	3	0.0	0.000000
GO:0007049_cell_cycle	CLASP1	349	17	7.270948	-10.678022	3	0.0	0.000000
GO:0007049_cell_cycle	PLK1	349	17	7.270948	-10.678022	3	0.0	0.000000
GO:0007059_chromosome_segregation	INCENP	38	8	31.424904	-10.079699	4	0.0	0.000000
GO:0007059_chromosome_segregation	MIS12	38	8	31.424904	-10.079699	4	0.0	0.000000
GO:0007059_chromosome_segregation	ZWINT	38	8	31.424904	-10.079699	4	0.0	0.000000
GO:0007059_chromosome_segregation	NUF2	38	8	31.424904	-10.079699	4	0.0	0.000000
GO:0007059_chromosome_segregation	CENPF	38	8	31.424904	-10.079699	4	0.0	0.000000
GO:0007059_chromosome_segregation	ZW10	38	8	31.424904	-10.079699	4	0.0	0.000000
GO:0007059_chromosome_segregation	CENPE	38	8	31.424904	-10.079699	4	0.0	0.000000
GO:0007059_chromosome_segregation	NDC80	38	8	31.424904	-10.079699	4	0.0	0.000000
GO:0000087_M_phase_of_mitotic_cell_cycle	BUB1B	91	10	16.403109	-9.610265	6	0.0	0.000000
GO:0000087_M_phase_of_mitotic_cell_cycle	ZWINT	91	10	16.403109	-9.610265	6	0.0	0.000000
GO:0000087_M_phase_of_mitotic_cell_cycle	ZW10	91	10	16.403109	-9.610265	6	0.0	0.000000
GO:0000087_M_phase_of_mitotic_cell_cycle	CENPE	91	10	16.403109	-9.610265	6	0.0	0.000000
GO:0000087_M_phase_of_mitotic_cell_cycle	CLIP1	91	10	16.403109	-9.610265	6	0.0	0.000000
GO:0000087_M_phase_of_mitotic_cell_cycle	MAD2L1	91	10	16.403109	-9.610265	6	0.0	0.000000
GO:0000087_M_phase_of_mitotic_cell_cycle	CLASP1	91	10	16.403109	-9.610265	6	0.0	0.000000
GO:0000087_M_phase_of_mitotic_cell_cycle	KIF2C	91	10	16.403109	-9.610265	6	0.0	0.000000
GO:0000087_M_phase_of_mitotic_cell_cycle	NDC80	91	10	16.403109	-9.610265	6	0.0	0.000000
GO:0000087_M_phase_of_mitotic_cell_cycle	PLK1	91	10	16.403109	-9.610265	6	0.0	0.000000
GO:0007017_microtubule-based_process	BUB1B	91	10	16.403109	-9.610265	6	0.0	0.000000
GO:0007017_microtubule-based_process	ZWINT	91	10	16.403109	-9.610265	6	0.0	0.000000
GO:0007017_microtubule-based_process	MAPRE1	91	10	16.403109	-9.610265	6	0.0	0.000000
GO:0007017_microtubule-based_process	PAFAH1B1	91	10	16.403109	-9.610265	6	0.0	0.000000
GO:0007017_microtubule-based_process	CKAP5	91	10	16.403109	-9.610265	6	0.0	0.000000
GO:0007017_microtubule-based_process	CLASP2	91	10	16.403109	-9.610265	6	0.0	0.000000
GO:0007017_microtubule-based_process	KIF2C	91	10	16.403109	-9.610265	6	0.0	0.000000
GO:0007017_microtubule-based_process	NDC80	91	10	16.403109	-9.610265	6	0.0	0.000000
GO:0007017_microtubule-based_process	CLASP1	91	10	16.403109	-9.610265	6	0.0	0.000000
GO:0007017_microtubule-based_process	NDE1	91	10	16.403109	-9.610265	6	0.0	0.000000
GO:0022402_cell_cycle_process	ZW10	245	14	8.529617	-9.598482	7	0.0	0.000000
GO:0022402_cell_cycle_process	CENPF	245	14	8.529617	-9.598482	7	0.0	0.000000
GO:0022402_cell_cycle_process	CENPE	245	14	8.529617	-9.598482	7	0.0	0.000000
GO:0022402_cell_cycle_process	MAD2L1	245	14	8.529617	-9.598482	7	0.0	0.000000
GO:0022402_cell_cycle_process	CLIP1	245	14	8.529617	-9.598482	7	0.0	0.000000
GO:0022402_cell_cycle_process	CKAP5	245	14	8.529617	-9.598482	7	0.0	0.000000
GO:0022402_cell_cycle_process	NDC80	245	14	8.529617	-9.598482	7	0.0	0.000000
GO:0022402_cell_cycle_process	NDE1	245	14	8.529617	-9.598482	7	0.0	0.000000
GO:0022402_cell_cycle_process	BUB1B	245	14	8.529617	-9.598482	7	0.0	0.000000
GO:0022402_cell_cycle_process	ZWINT	245	14	8.529617	-9.598482	7	0.0	0.000000
GO:0022402_cell_cycle_process	PAFAH1B1	245	14	8.529617	-9.598482	7	0.0	0.000000
GO:0022402_cell_cycle_process	CLASP1	245	14	8.529617	-9.598482	7	0.0	0.000000
GO:0022402_cell_cycle_process	KIF2C	245	14	8.529617	-9.598482	7	0.0	0.000000
GO:0022402_cell_cycle_process	PLK1	245	14	8.529617	-9.598482	7	0.0	0.000000
GO:0007093_mitotic_cell_cycle_checkpoint	BUB1B	28	7	37.317073	-9.422662	8	0.0	0.000000
GO:0007093_mitotic_cell_cycle_checkpoint	ZWINT	28	7	37.317073	-9.422662	8	0.0	0.000000
GO:0007093_mitotic_cell_cycle_checkpoint	ZWILCH	28	7	37.317073	-9.422662	8	0.0	0.000000
GO:0007093_mitotic_cell_cycle_checkpoint	ZW10	28	7	37.317073	-9.422662	8	0.0	0.000000
GO:0007093_mitotic_cell_cycle_checkpoint	CENPF	28	7	37.317073	-9.422662	8	0.0	0.000000
GO:0007093_mitotic_cell_cycle_checkpoint	MAD2L1	28	7	37.317073	-9.422662	8	0.0	0.000000
GO:0007093_mitotic_cell_cycle_checkpoint	BUB1	28	7	37.317073	-9.422662	8	0.0	0.000000
GO:0051383_kinetochore_organization_and_biogenesis	MIS12	4	4
GO:0051383_kinetochore_organization_and_biogenesis	CENPF	4	4
GO:0051383_kinetochore_organization_and_biogenesis	CENPE	4	4
GO:0051383_kinetochore_organization_and_biogenesis	CENPH	4	4
GO:0007067_mitosis	BUB1B	88	9	15.266075	-8.379757	9	0.0	0.000000
GO:0007067_mitosis	ZWINT	88	9	15.266075	-8.379757	9	0.0	0.000000
GO:0007067_mitosis	ZW10	88	9	15.266075	-8.379757	9	0.0	0.000000
GO:0007067_mitosis	CENPE	88	9	15.266075	-8.379757	9	0.0	0.000000
GO:0007067_mitosis	CLIP1	88	9	15.266075	-8.379757	9	0.0	0.000000
GO:0007067_mitosis	MAD2L1	88	9	15.266075	-8.379757	9	0.0	0.000000
GO:0007067_mitosis	KIF2C	88	9	15.266075	-8.379757	9	0.0	0.000000
GO:0007067_mitosis	NDC80	88	9	15.266075	-8.379757	9	0.0	0.000000
GO:0007067_mitosis	PLK1	88	9	15.266075	-8.379757	9	0.0	0.000000
GO:0000279_M_phase	BUB1B	125	10	11.941463	-8.238396	10	0.0	0.000000
GO:0000279_M_phase	ZWINT	125	10	11.941463	-8.238396	10	0.0	0.000000
GO:0000279_M_phase	ZW10	125	10	11.941463	-8.238396	10	0.0	0.000000
GO:0000279_M_phase	CENPE	125	10	11.941463	-8.238396	10	0.0	0.000000
GO:0000279_M_phase	CLIP1	125	10	11.941463	-8.238396	10	0.0	0.000000
GO:0000279_M_phase	MAD2L1	125	10	11.941463	-8.238396	10	0.0	0.000000
GO:0000279_M_phase	CLASP1	125	10	11.941463	-8.238396	10	0.0	0.000000
GO:0000279_M_phase	KIF2C	125	10	11.941463	-8.238396	10	0.0	0.000000
GO:0000279_M_phase	NDC80	125	10	11.941463	-8.238396	10	0.0	0.000000
GO:0000279_M_phase	PLK1	125	10	11.941463	-8.238396	10	0.0	0.000000
GO:0022403_cell_cycle_phase	BUB1B	187	11	8.780488	-7.639150	11	0.0	0.000000
GO:0022403_cell_cycle_phase	ZWINT	187	11	8.780488	-7.639150	11	0.0	0.000000
GO:0022403_cell_cycle_phase	CENPF	187	11	8.780488	-7.639150	11	0.0	0.000000
GO:0022403_cell_cycle_phase	ZW10	187	11	8.780488	-7.639150	11	0.0	0.000000
GO:0022403_cell_cycle_phase	CENPE	187	11	8.780488	-7.639150	11	0.0	0.000000
GO:0022403_cell_cycle_phase	CLIP1	187	11	8.780488	-7.639150	11	0.0	0.000000
GO:0022403_cell_cycle_phase	MAD2L1	187	11	8.780488	-7.639150	11	0.0	0.000000
GO:0022403_cell_cycle_phase	CLASP1	187	11	8.780488	-7.639150	11	0.0	0.000000
GO:0022403_cell_cycle_phase	KIF2C	187	11	8.780488	-7.639150	11	0.0	0.000000
GO:0022403_cell_cycle_phase	NDC80	187	11	8.780488	-7.639150	11	0.0	0.000000
GO:0022403_cell_cycle_phase	PLK1	187	11	8.780488	-7.639150	11	0.0	0.000000
GO:0007346_regulation_of_mitotic_cell_cycle	BUB1B	50	7	20.897561	-7.543240	12	0.0	0.000000
GO:0007346_regulation_of_mitotic_cell_cycle	ZWINT	50	7	20.897561	-7.543240	12	0.0	0.000000
GO:0007346_regulation_of_mitotic_cell_cycle	ZWILCH	50	7	20.897561	-7.543240	12	0.0	0.000000
GO:0007346_regulation_of_mitotic_cell_cycle	ZW10	50	7	20.897561	-7.543240	12	0.0	0.000000
GO:0007346_regulation_of_mitotic_cell_cycle	CENPF	50	7	20.897561	-7.543240	12	0.0	0.000000
GO:0007346_regulation_of_mitotic_cell_cycle	MAD2L1	50	7	20.897561	-7.543240	12	0.0	0.000000
GO:0007346_regulation_of_mitotic_cell_cycle	BUB1	50	7	20.897561	-7.543240	12	0.0	0.000000
GO:0000075_cell_cycle_checkpoint	BUB1B	52	7	20.093809	-7.420582	13	0.0	0.000000
GO:0000075_cell_cycle_checkpoint	ZWINT	52	7	20.093809	-7.420582	13	0.0	0.000000
GO:0000075_cell_cycle_checkpoint	ZWILCH	52	7	20.093809	-7.420582	13	0.0	0.000000
GO:0000075_cell_cycle_checkpoint	ZW10	52	7	20.093809	-7.420582	13	0.0	0.000000
GO:0000075_cell_cycle_checkpoint	CENPF	52	7	20.093809	-7.420582	13	0.0	0.000000
GO:0000075_cell_cycle_checkpoint	MAD2L1	52	7	20.093809	-7.420582	13	0.0	0.000000
GO:0000075_cell_cycle_checkpoint	BUB1	52	7	20.093809	-7.420582	13	0.0	0.000000
GO:0051382_kinetochore_assembly	MIS12	3	3
GO:0051382_kinetochore_assembly	CENPF	3	3
GO:0051382_kinetochore_assembly	CENPE	3	3
GO:0006996_organelle_organization_and_biogenesis	MIS12	571	16	4.182649	-6.521159	14	0.0	0.000000
GO:0006996_organelle_organization_and_biogenesis	TAOK2	571	16	4.182649	-6.521159	14	0.0	0.000000
GO:0006996_organelle_organization_and_biogenesis	CENPF	571	16	4.182649	-6.521159	14	0.0	0.000000
GO:0006996_organelle_organization_and_biogenesis	ZW10	571	16	4.182649	-6.521159	14	0.0	0.000000
GO:0006996_organelle_organization_and_biogenesis	CENPE	571	16	4.182649	-6.521159	14	0.0	0.000000
GO:0006996_organelle_organization_and_biogenesis	CKAP5	571	16	4.182649	-6.521159	14	0.0	0.000000
GO:0006996_organelle_organization_and_biogenesis	NDC80	571	16	4.182649	-6.521159	14	0.0	0.000000
GO:0006996_organelle_organization_and_biogenesis	NDE1	571	16	4.182649	-6.521159	14	0.0	0.000000
GO:0006996_organelle_organization_and_biogenesis	BUB1B	571	16	4.182649	-6.521159	14	0.0	0.000000
GO:0006996_organelle_organization_and_biogenesis	ZWINT	571	16	4.182649	-6.521159	14	0.0	0.000000
GO:0006996_organelle_organization_and_biogenesis	MAPRE1	571	16	4.182649	-6.521159	14	0.0	0.000000
GO:0006996_organelle_organization_and_biogenesis	CENPH	571	16	4.182649	-6.521159	14	0.0	0.000000
GO:0006996_organelle_organization_and_biogenesis	PAFAH1B1	571	16	4.182649	-6.521159	14	0.0	0.000000
GO:0006996_organelle_organization_and_biogenesis	CLASP1	571	16	4.182649	-6.521159	14	0.0	0.000000
GO:0006996_organelle_organization_and_biogenesis	KIF2C	571	16	4.182649	-6.521159	14	0.0	0.000000
GO:0006996_organelle_organization_and_biogenesis	CLASP2	571	16	4.182649	-6.521159	14	0.0	0.000000
GO:0007010_cytoskeleton_organization_and_biogenesis	BUB1B	253	11	6.489926	-6.293175	15	0.0	0.000000
GO:0007010_cytoskeleton_organization_and_biogenesis	ZWINT	253	11	6.489926	-6.293175	15	0.0	0.000000
GO:0007010_cytoskeleton_organization_and_biogenesis	TAOK2	253	11	6.489926	-6.293175	15	0.0	0.000000
GO:0007010_cytoskeleton_organization_and_biogenesis	MAPRE1	253	11	6.489926	-6.293175	15	0.0	0.000000
GO:0007010_cytoskeleton_organization_and_biogenesis	PAFAH1B1	253	11	6.489926	-6.293175	15	0.0	0.000000
GO:0007010_cytoskeleton_organization_and_biogenesis	CKAP5	253	11	6.489926	-6.293175	15	0.0	0.000000
GO:0007010_cytoskeleton_organization_and_biogenesis	CLASP2	253	11	6.489926	-6.293175	15	0.0	0.000000
GO:0007010_cytoskeleton_organization_and_biogenesis	KIF2C	253	11	6.489926	-6.293175	15	0.0	0.000000
GO:0007010_cytoskeleton_organization_and_biogenesis	NDC80	253	11	6.489926	-6.293175	15	0.0	0.000000
GO:0007010_cytoskeleton_organization_and_biogenesis	CLASP1	253	11	6.489926	-6.293175	15	0.0	0.000000
GO:0007010_cytoskeleton_organization_and_biogenesis	NDE1	253	11	6.489926	-6.293175	15	0.0	0.000000
GO:0016043_cellular_component_organization_and_biogenesis	MXI1	1240	22	2.648308	-5.673135	16	0.0	0.000000
GO:0016043_cellular_component_organization_and_biogenesis	MIS12	1240	22	2.648308	-5.673135	16	0.0	0.000000
GO:0016043_cellular_component_organization_and_biogenesis	TAOK2	1240	22	2.648308	-5.673135	16	0.0	0.000000
GO:0016043_cellular_component_organization_and_biogenesis	CENPF	1240	22	2.648308	-5.673135	16	0.0	0.000000
GO:0016043_cellular_component_organization_and_biogenesis	ZW10	1240	22	2.648308	-5.673135	16	0.0	0.000000
GO:0016043_cellular_component_organization_and_biogenesis	NUP160	1240	22	2.648308	-5.673135	16	0.0	0.000000
GO:0016043_cellular_component_organization_and_biogenesis	CENPE	1240	22	2.648308	-5.673135	16	0.0	0.000000
GO:0016043_cellular_component_organization_and_biogenesis	CKAP5	1240	22	2.648308	-5.673135	16	0.0	0.000000
GO:0016043_cellular_component_organization_and_biogenesis	SEC13	1240	22	2.648308	-5.673135	16	0.0	0.000000
GO:0016043_cellular_component_organization_and_biogenesis	NDC80	1240	22	2.648308	-5.673135	16	0.0	0.000000
GO:0016043_cellular_component_organization_and_biogenesis	NDE1	1240	22	2.648308	-5.673135	16	0.0	0.000000
GO:0016043_cellular_component_organization_and_biogenesis	BUB1B	1240	22	2.648308	-5.673135	16	0.0	0.000000
GO:0016043_cellular_component_organization_and_biogenesis	ZWINT	1240	22	2.648308	-5.673135	16	0.0	0.000000
GO:0016043_cellular_component_organization_and_biogenesis	MAPRE1	1240	22	2.648308	-5.673135	16	0.0	0.000000
GO:0016043_cellular_component_organization_and_biogenesis	NUP107	1240	22	2.648308	-5.673135	16	0.0	0.000000
GO:0016043_cellular_component_organization_and_biogenesis	RANBP2	1240	22	2.648308	-5.673135	16	0.0	0.000000
GO:0016043_cellular_component_organization_and_biogenesis	NUP133	1240	22	2.648308	-5.673135	16	0.0	0.000000
GO:0016043_cellular_component_organization_and_biogenesis	CENPH	1240	22	2.648308	-5.673135	16	0.0	0.000000
GO:0016043_cellular_component_organization_and_biogenesis	PAFAH1B1	1240	22	2.648308	-5.673135	16	0.0	0.000000
GO:0016043_cellular_component_organization_and_biogenesis	CLASP1	1240	22	2.648308	-5.673135	16	0.0	0.000000
GO:0016043_cellular_component_organization_and_biogenesis	KIF2C	1240	22	2.648308	-5.673135	16	0.0	0.000000
GO:0016043_cellular_component_organization_and_biogenesis	CLASP2	1240	22	2.648308	-5.673135	16	0.0	0.000000
GO:0031111_negative_regulation_of_microtubule_polymerization_or_depolymerization	MAPRE1	6	3	74.634146	-5.259186	17	0.0	0.000000
GO:0031111_negative_regulation_of_microtubule_polymerization_or_depolymerization	CLASP1	6	3	74.634146	-5.259186	17	0.0	0.000000
GO:0031111_negative_regulation_of_microtubule_polymerization_or_depolymerization	CLASP2	6	3	74.634146	-5.259186	17	0.0	0.000000
GO:0051649_establishment_of_cellular_localization	MXI1	410	12	4.368828	-5.034276	18	0.0	0.000000
GO:0051649_establishment_of_cellular_localization	ZWINT	410	12	4.368828	-5.034276	18	0.0	0.000000
GO:0051649_establishment_of_cellular_localization	TAOK2	410	12	4.368828	-5.034276	18	0.0	0.000000
GO:0051649_establishment_of_cellular_localization	CENPF	410	12	4.368828	-5.034276	18	0.0	0.000000
GO:0051649_establishment_of_cellular_localization	NUP107	410	12	4.368828	-5.034276	18	0.0	0.000000
GO:0051649_establishment_of_cellular_localization	RANBP2	410	12	4.368828	-5.034276	18	0.0	0.000000
GO:0051649_establishment_of_cellular_localization	ZW10	410	12	4.368828	-5.034276	18	0.0	0.000000
GO:0051649_establishment_of_cellular_localization	NUP160	410	12	4.368828	-5.034276	18	0.0	0.000000
GO:0051649_establishment_of_cellular_localization	CENPE	410	12	4.368828	-5.034276	18	0.0	0.000000
GO:0051649_establishment_of_cellular_localization	NUP133	410	12	4.368828	-5.034276	18	0.0	0.000000
GO:0051649_establishment_of_cellular_localization	PAFAH1B1	410	12	4.368828	-5.034276	18	0.0	0.000000
GO:0051649_establishment_of_cellular_localization	SEC13	410	12	4.368828	-5.034276	18	0.0	0.000000
GO:0000070_mitotic_sister_chromatid_segregation	ZWINT	21	4	28.432056	-5.019623	19	0.0	0.000000
GO:0000070_mitotic_sister_chromatid_segregation	ZW10	21	4	28.432056	-5.019623	19	0.0	0.000000
GO:0000070_mitotic_sister_chromatid_segregation	CENPE	21	4	28.432056	-5.019623	19	0.0	0.000000
GO:0000070_mitotic_sister_chromatid_segregation	NDC80	21	4	28.432056	-5.019623	19	0.0	0.000000
GO:0000819_sister_chromatid_segregation	ZWINT	22	4	27.139690	-4.934577	20	0.0	0.000000
GO:0000819_sister_chromatid_segregation	ZW10	22	4	27.139690	-4.934577	20	0.0	0.000000
GO:0000819_sister_chromatid_segregation	CENPE	22	4	27.139690	-4.934577	20	0.0	0.000000
GO:0000819_sister_chromatid_segregation	NDC80	22	4	27.139690	-4.934577	20	0.0	0.000000
GO:0051641_cellular_localization	MXI1	429	12	4.175337	-4.833159	21	0.0	0.000000
GO:0051641_cellular_localization	ZWINT	429	12	4.175337	-4.833159	21	0.0	0.000000
GO:0051641_cellular_localization	TAOK2	429	12	4.175337	-4.833159	21	0.0	0.000000
GO:0051641_cellular_localization	NUP107	429	12	4.175337	-4.833159	21	0.0	0.000000
GO:0051641_cellular_localization	RANBP2	429	12	4.175337	-4.833159	21	0.0	0.000000
GO:0051641_cellular_localization	ZW10	429	12	4.175337	-4.833159	21	0.0	0.000000
GO:0051641_cellular_localization	CENPF	429	12	4.175337	-4.833159	21	0.0	0.000000
GO:0051641_cellular_localization	NUP160	429	12	4.175337	-4.833159	21	0.0	0.000000
GO:0051641_cellular_localization	NUP133	429	12	4.175337	-4.833159	21	0.0	0.000000
GO:0051641_cellular_localization	CENPE	429	12	4.175337	-4.833159	21	0.0	0.000000
GO:0051641_cellular_localization	PAFAH1B1	429	12	4.175337	-4.833159	21	0.0	0.000000
GO:0051641_cellular_localization	SEC13	429	12	4.175337	-4.833159	21	0.0	0.000000
GO:0031110_regulation_of_microtubule_polymerization_or_depolymerization	MAPRE1	9	3	49.756098	-4.642017	22	0.0	0.000000
GO:0031110_regulation_of_microtubule_polymerization_or_depolymerization	CLASP1	9	3	49.756098	-4.642017	22	0.0	0.000000
GO:0031110_regulation_of_microtubule_polymerization_or_depolymerization	CLASP2	9	3	49.756098	-4.642017	22	0.0	0.000000
GO:0050657_nucleic_acid_transport	NUP107	26	4	22.964353	-4.632567	25	0.0	0.000000
GO:0050657_nucleic_acid_transport	NUP160	26	4	22.964353	-4.632567	25	0.0	0.000000
GO:0050657_nucleic_acid_transport	NUP133	26	4	22.964353	-4.632567	25	0.0	0.000000
GO:0050657_nucleic_acid_transport	CKAP5	26	4	22.964353	-4.632567	25	0.0	0.000000
GO:0050658_RNA_transport	NUP107	26	4	22.964353	-4.632567	25	0.0	0.000000
GO:0050658_RNA_transport	NUP160	26	4	22.964353	-4.632567	25	0.0	0.000000
GO:0050658_RNA_transport	NUP133	26	4	22.964353	-4.632567	25	0.0	0.000000
GO:0050658_RNA_transport	CKAP5	26	4	22.964353	-4.632567	25	0.0	0.000000
GO:0051236_establishment_of_RNA_localization	NUP107	26	4	22.964353	-4.632567	25	0.0	0.000000
GO:0051236_establishment_of_RNA_localization	NUP160	26	4	22.964353	-4.632567	25	0.0	0.000000
GO:0051236_establishment_of_RNA_localization	NUP133	26	4	22.964353	-4.632567	25	0.0	0.000000
GO:0051236_establishment_of_RNA_localization	CKAP5	26	4	22.964353	-4.632567	25	0.0	0.000000
GO:0006403_RNA_localization	NUP107	27	4	22.113821	-4.565035	26	0.0	0.000000
GO:0006403_RNA_localization	NUP160	27	4	22.113821	-4.565035	26	0.0	0.000000
GO:0006403_RNA_localization	NUP133	27	4	22.113821	-4.565035	26	0.0	0.000000
GO:0006403_RNA_localization	CKAP5	27	4	22.113821	-4.565035	26	0.0	0.000000
GO:0008283_cell_proliferation	BUB1B	475	12	3.770988	-4.388387	27	0.0	0.000000
GO:0008283_cell_proliferation	MXI1	475	12	3.770988	-4.388387	27	0.0	0.000000
GO:0008283_cell_proliferation	MAPRE1	475	12	3.770988	-4.388387	27	0.0	0.000000
GO:0008283_cell_proliferation	CENPF	475	12	3.770988	-4.388387	27	0.0	0.000000
GO:0008283_cell_proliferation	BUB3	475	12	3.770988	-4.388387	27	0.0	0.000000
GO:0008283_cell_proliferation	MXD1	475	12	3.770988	-4.388387	27	0.0	0.000000
GO:0008283_cell_proliferation	NUDC	475	12	3.770988	-4.388387	27	0.0	0.000000
GO:0008283_cell_proliferation	BUB1	475	12	3.770988	-4.388387	27	0.0	0.000000
GO:0008283_cell_proliferation	MAPRE2	475	12	3.770988	-4.388387	27	0.0	0.000000
GO:0008283_cell_proliferation	KIF2C	475	12	3.770988	-4.388387	27	0.0	0.000000
GO:0008283_cell_proliferation	RPS27	475	12	3.770988	-4.388387	27	0.0	0.000000
GO:0008283_cell_proliferation	PLK1	475	12	3.770988	-4.388387	27	0.0	0.000000
GO:0030951_establishment_and_or_maintenance_of_microtubule_cytoskeleton_polarity	CKAP5	2	2
GO:0030951_establishment_and_or_maintenance_of_microtubule_cytoskeleton_polarity	KIF2C	2	2
GO:0030952_establishment_and_or_maintenance_of_cytoskeleton_polarity	CKAP5	2	2
GO:0030952_establishment_and_or_maintenance_of_cytoskeleton_polarity	KIF2C	2	2
GO:0031109_microtubule_polymerization_or_depolymerization	MAPRE1	11	3	40.709534	-4.352864	29	0.0	0.000000
GO:0031109_microtubule_polymerization_or_depolymerization	CLASP1	11	3	40.709534	-4.352864	29	0.0	0.000000
GO:0031109_microtubule_polymerization_or_depolymerization	CLASP2	11	3	40.709534	-4.352864	29	0.0	0.000000
GO:0032886_regulation_of_microtubule-based_process	MAPRE1	11	3	40.709534	-4.352864	29	0.0	0.000000
GO:0032886_regulation_of_microtubule-based_process	CLASP1	11	3	40.709534	-4.352864	29	0.0	0.000000
GO:0032886_regulation_of_microtubule-based_process	CLASP2	11	3	40.709534	-4.352864	29	0.0	0.000000
GO:0051726_regulation_of_cell_cycle	BUB1B	156	7	6.697936	-4.178528	30	0.03	0.001000
GO:0051726_regulation_of_cell_cycle	ZWINT	156	7	6.697936	-4.178528	30	0.03	0.001000
GO:0051726_regulation_of_cell_cycle	ZWILCH	156	7	6.697936	-4.178528	30	0.03	0.001000
GO:0051726_regulation_of_cell_cycle	ZW10	156	7	6.697936	-4.178528	30	0.03	0.001000
GO:0051726_regulation_of_cell_cycle	CENPF	156	7	6.697936	-4.178528	30	0.03	0.001000
GO:0051726_regulation_of_cell_cycle	MAD2L1	156	7	6.697936	-4.178528	30	0.03	0.001000
GO:0051726_regulation_of_cell_cycle	BUB1	156	7	6.697936	-4.178528	30	0.03	0.001000
GO:0015931_nucleobase__nucleoside__nucleotide_and_nucleic_acid_transport	NUP107	34	4	17.560976	-4.157740	31	0.03	0.000968
GO:0015931_nucleobase__nucleoside__nucleotide_and_nucleic_acid_transport	NUP160	34	4	17.560976	-4.157740	31	0.03	0.000968
GO:0015931_nucleobase__nucleoside__nucleotide_and_nucleic_acid_transport	NUP133	34	4	17.560976	-4.157740	31	0.03	0.000968
GO:0015931_nucleobase__nucleoside__nucleotide_and_nucleic_acid_transport	CKAP5	34	4	17.560976	-4.157740	31	0.03	0.000968
GO:0051494_negative_regulation_of_cytoskeleton_organization_and_biogenesis	MAPRE1	13	3	34.446529	-4.118032	32	0.04	0.001250
GO:0051494_negative_regulation_of_cytoskeleton_organization_and_biogenesis	CLASP1	13	3	34.446529	-4.118032	32	0.04	0.001250
GO:0051494_negative_regulation_of_cytoskeleton_organization_and_biogenesis	CLASP2	13	3	34.446529	-4.118032	32	0.04	0.001250
GO:0032269_negative_regulation_of_cellular_protein_metabolic_process	MAPRE1	37	4	16.137113	-4.010501	33	0.05	0.001515
GO:0032269_negative_regulation_of_cellular_protein_metabolic_process	PPP2R4	37	4	16.137113	-4.010501	33	0.05	0.001515
GO:0032269_negative_regulation_of_cellular_protein_metabolic_process	CLASP1	37	4	16.137113	-4.010501	33	0.05	0.001515
GO:0032269_negative_regulation_of_cellular_protein_metabolic_process	CLASP2	37	4	16.137113	-4.010501	33	0.05	0.001515
GO:0051248_negative_regulation_of_protein_metabolic_process	MAPRE1	40	4	14.926829	-3.875747	34	0.05	0.001471
GO:0051248_negative_regulation_of_protein_metabolic_process	PPP2R4	40	4	14.926829	-3.875747	34	0.05	0.001471
GO:0051248_negative_regulation_of_protein_metabolic_process	CLASP1	40	4	14.926829	-3.875747	34	0.05	0.001471
GO:0051248_negative_regulation_of_protein_metabolic_process	CLASP2	40	4	14.926829	-3.875747	34	0.05	0.001471
GO:0051276_chromosome_organization_and_biogenesis	MIS12	175	7	5.970732	-3.863256	35	0.05	0.001429
GO:0051276_chromosome_organization_and_biogenesis	ZWINT	175	7	5.970732	-3.863256	35	0.05	0.001429
GO:0051276_chromosome_organization_and_biogenesis	CENPF	175	7	5.970732	-3.863256	35	0.05	0.001429
GO:0051276_chromosome_organization_and_biogenesis	ZW10	175	7	5.970732	-3.863256	35	0.05	0.001429
GO:0051276_chromosome_organization_and_biogenesis	CENPE	175	7	5.970732	-3.863256	35	0.05	0.001429
GO:0051276_chromosome_organization_and_biogenesis	CENPH	175	7	5.970732	-3.863256	35	0.05	0.001429
GO:0051276_chromosome_organization_and_biogenesis	NDC80	175	7	5.970732	-3.863256	35	0.05	0.001429
GO:0006406_mRNA_export_from_nucleus	NUP107	19	3	23.568678	-3.600215	38	0.08	0.002105
GO:0006406_mRNA_export_from_nucleus	NUP160	19	3	23.568678	-3.600215	38	0.08	0.002105
GO:0006406_mRNA_export_from_nucleus	NUP133	19	3	23.568678	-3.600215	38	0.08	0.002105
GO:0007051_spindle_organization_and_biogenesis	BUB1B	19	3	23.568678	-3.600215	38	0.08	0.002105
GO:0007051_spindle_organization_and_biogenesis	ZWINT	19	3	23.568678	-3.600215	38	0.08	0.002105
GO:0007051_spindle_organization_and_biogenesis	NDC80	19	3	23.568678	-3.600215	38	0.08	0.002105
GO:0051028_mRNA_transport	NUP107	19	3	23.568678	-3.600215	38	0.08	0.002105
GO:0051028_mRNA_transport	NUP160	19	3	23.568678	-3.600215	38	0.08	0.002105
GO:0051028_mRNA_transport	NUP133	19	3	23.568678	-3.600215	38	0.08	0.002105
GO:0051310_metaphase_plate_congression	CENPF	4	2
GO:0051310_metaphase_plate_congression	CENPE	4	2
GO:0051656_establishment_of_organelle_localization	CENPF	20	3	22.390244	-3.531656	39	0.1	0.002564
GO:0051656_establishment_of_organelle_localization	CENPE	20	3	22.390244	-3.531656	39	0.1	0.002564
GO:0051656_establishment_of_organelle_localization	PAFAH1B1	20	3	22.390244	-3.531656	39	0.1	0.002564
GO:0033036_macromolecule_localization	MXI1	267	8	4.472458	-3.492545	40	0.12	0.003000
GO:0033036_macromolecule_localization	TAOK2	267	8	4.472458	-3.492545	40	0.12	0.003000
GO:0033036_macromolecule_localization	RANBP2	267	8	4.472458	-3.492545	40	0.12	0.003000
GO:0033036_macromolecule_localization	NUP107	267	8	4.472458	-3.492545	40	0.12	0.003000
GO:0033036_macromolecule_localization	NUP160	267	8	4.472458	-3.492545	40	0.12	0.003000
GO:0033036_macromolecule_localization	NUP133	267	8	4.472458	-3.492545	40	0.12	0.003000
GO:0033036_macromolecule_localization	CKAP5	267	8	4.472458	-3.492545	40	0.12	0.003000
GO:0033036_macromolecule_localization	SEC13	267	8	4.472458	-3.492545	40	0.12	0.003000
GO:0006913_nucleocytoplasmic_transport	MXI1	92	5	8.112407	-3.473158	41	0.12	0.002927
GO:0006913_nucleocytoplasmic_transport	RANBP2	92	5	8.112407	-3.473158	41	0.12	0.002927
GO:0006913_nucleocytoplasmic_transport	NUP107	92	5	8.112407	-3.473158	41	0.12	0.002927
GO:0006913_nucleocytoplasmic_transport	NUP160	92	5	8.112407	-3.473158	41	0.12	0.002927
GO:0006913_nucleocytoplasmic_transport	NUP133	92	5	8.112407	-3.473158	41	0.12	0.002927
GO:0051169_nuclear_transport	MXI1	93	5	8.025177	-3.451291	42	0.12	0.002857
GO:0051169_nuclear_transport	RANBP2	93	5	8.025177	-3.451291	42	0.12	0.002857
GO:0051169_nuclear_transport	NUP107	93	5	8.025177	-3.451291	42	0.12	0.002857
GO:0051169_nuclear_transport	NUP160	93	5	8.025177	-3.451291	42	0.12	0.002857
GO:0051169_nuclear_transport	NUP133	93	5	8.025177	-3.451291	42	0.12	0.002857
GO:0007026_negative_regulation_of_microtubule_depolymerization	CLASP1	5	2	59.707317	-3.364134	44	0.23	0.005227
GO:0007026_negative_regulation_of_microtubule_depolymerization	CLASP2	5	2	59.707317	-3.364134	44	0.23	0.005227
GO:0031114_regulation_of_microtubule_depolymerization	CLASP1	5	2	59.707317	-3.364134	44	0.23	0.005227
GO:0031114_regulation_of_microtubule_depolymerization	CLASP2	5	2	59.707317	-3.364134	44	0.23	0.005227
GO:0006405_RNA_export_from_nucleus	NUP107	24	3	18.658537	-3.290435	45	0.28	0.006222
GO:0006405_RNA_export_from_nucleus	NUP160	24	3	18.658537	-3.290435	45	0.28	0.006222
GO:0006405_RNA_export_from_nucleus	NUP133	24	3	18.658537	-3.290435	45	0.28	0.006222
GO:0007019_microtubule_depolymerization	CLASP1	6	2	49.756098	-3.189891	49	0.39	0.007959
GO:0007019_microtubule_depolymerization	CLASP2	6	2	49.756098	-3.189891	49	0.39	0.007959
GO:0007094_mitotic_cell_cycle_spindle_assembly_checkpoint	CENPF	6	2	49.756098	-3.189891	49	0.39	0.007959
GO:0007094_mitotic_cell_cycle_spindle_assembly_checkpoint	BUB1	6	2	49.756098	-3.189891	49	0.39	0.007959
GO:0050000_chromosome_localization	CENPF	6	2	49.756098	-3.189891	49	0.39	0.007959
GO:0050000_chromosome_localization	CENPE	6	2	49.756098	-3.189891	49	0.39	0.007959
GO:0051303_establishment_of_chromosome_localization	CENPF	6	2	49.756098	-3.189891	49	0.39	0.007959
GO:0051303_establishment_of_chromosome_localization	CENPE	6	2	49.756098	-3.189891	49	0.39	0.007959
GO:0051640_organelle_localization	CENPF	27	3	16.585366	-3.136579	50	0.43	0.008600
GO:0051640_organelle_localization	CENPE	27	3	16.585366	-3.136579	50	0.43	0.008600
GO:0051640_organelle_localization	PAFAH1B1	27	3	16.585366	-3.136579	50	0.43	0.008600
GO:0031577_spindle_checkpoint	CENPF	7	2	42.648084	-3.045609	51	0.54	0.010588
GO:0031577_spindle_checkpoint	BUB1	7	2	42.648084	-3.045609	51	0.54	0.010588
GO:0051129_negative_regulation_of_cellular_component_organization_and_biogenesis	MAPRE1	33	3	13.569845	-2.877939	52	0.72	0.013846
GO:0051129_negative_regulation_of_cellular_component_organization_and_biogenesis	CLASP1	33	3	13.569845	-2.877939	52	0.72	0.013846
GO:0051129_negative_regulation_of_cellular_component_organization_and_biogenesis	CLASP2	33	3	13.569845	-2.877939	52	0.72	0.013846
GO:0046907_intracellular_transport	MXI1	342	8	3.491656	-2.782559	53	0.84	0.015849
GO:0046907_intracellular_transport	TAOK2	342	8	3.491656	-2.782559	53	0.84	0.015849
GO:0046907_intracellular_transport	NUP107	342	8	3.491656	-2.782559	53	0.84	0.015849
GO:0046907_intracellular_transport	ZW10	342	8	3.491656	-2.782559	53	0.84	0.015849
GO:0046907_intracellular_transport	RANBP2	342	8	3.491656	-2.782559	53	0.84	0.015849
GO:0046907_intracellular_transport	NUP160	342	8	3.491656	-2.782559	53	0.84	0.015849
GO:0046907_intracellular_transport	NUP133	342	8	3.491656	-2.782559	53	0.84	0.015849
GO:0046907_intracellular_transport	SEC13	342	8	3.491656	-2.782559	53	0.84	0.015849
GO:0051168_nuclear_export	NUP107	36	3	12.439024	-2.767164	54	0.86	0.015926
GO:0051168_nuclear_export	NUP160	36	3	12.439024	-2.767164	54	0.86	0.015926
GO:0051168_nuclear_export	NUP133	36	3	12.439024	-2.767164	54	0.86	0.015926
GO:0051493_regulation_of_cytoskeleton_organization_and_biogenesis	MAPRE1	37	3	12.102835	-2.732457	55	0.87	0.015818
GO:0051493_regulation_of_cytoskeleton_organization_and_biogenesis	CLASP1	37	3	12.102835	-2.732457	55	0.87	0.015818
GO:0051493_regulation_of_cytoskeleton_organization_and_biogenesis	CLASP2	37	3	12.102835	-2.732457	55	0.87	0.015818
GO:0010458_exit_from_mitosis	ZW10	10	2	29.853659	-2.720151	57	1.08	0.018947
GO:0010458_exit_from_mitosis	CLASP1	10	2	29.853659	-2.720151	57	1.08	0.018947
GO:0051261_protein_depolymerization	CLASP1	10	2	29.853659	-2.720151	57	1.08	0.018947
GO:0051261_protein_depolymerization	CLASP2	10	2	29.853659	-2.720151	57	1.08	0.018947
GO:0043623_cellular_protein_complex_assembly	MIS12	40	3	11.195122	-2.634165	58	1.29	0.022241
GO:0043623_cellular_protein_complex_assembly	CENPF	40	3	11.195122	-2.634165	58	1.29	0.022241
GO:0043623_cellular_protein_complex_assembly	CENPE	40	3	11.195122	-2.634165	58	1.29	0.022241
GO:0051297_centrosome_organization_and_biogenesis	CKAP5	13	2	22.964353	-2.486797	59	1.73	0.029322
GO:0051297_centrosome_organization_and_biogenesis	NDE1	13	2	22.964353	-2.486797	59	1.73	0.029322
GO:0031023_microtubule_organizing_center_organization_and_biogenesis	CKAP5	14	2	21.324042	-2.421691	60	1.92	0.032000
GO:0031023_microtubule_organizing_center_organization_and_biogenesis	NDE1	14	2	21.324042	-2.421691	60	1.92	0.032000
GO:0033043_regulation_of_organelle_organization_and_biogenesis	MAPRE1	49	3	9.138875	-2.381648	61	1.99	0.032623
GO:0033043_regulation_of_organelle_organization_and_biogenesis	CLASP1	49	3	9.138875	-2.381648	61	1.99	0.032623
GO:0033043_regulation_of_organelle_organization_and_biogenesis	CLASP2	49	3	9.138875	-2.381648	61	1.99	0.032623
GO:0051234_establishment_of_localization	MXI1	902	13	2.151317	-2.341718	62	2.26	0.036452
GO:0051234_establishment_of_localization	TAOK2	902	13	2.151317	-2.341718	62	2.26	0.036452
GO:0051234_establishment_of_localization	ZW10	902	13	2.151317	-2.341718	62	2.26	0.036452
GO:0051234_establishment_of_localization	CENPF	902	13	2.151317	-2.341718	62	2.26	0.036452
GO:0051234_establishment_of_localization	NUP160	902	13	2.151317	-2.341718	62	2.26	0.036452
GO:0051234_establishment_of_localization	CENPE	902	13	2.151317	-2.341718	62	2.26	0.036452
GO:0051234_establishment_of_localization	CKAP5	902	13	2.151317	-2.341718	62	2.26	0.036452
GO:0051234_establishment_of_localization	SEC13	902	13	2.151317	-2.341718	62	2.26	0.036452
GO:0051234_establishment_of_localization	ZWINT	902	13	2.151317	-2.341718	62	2.26	0.036452
GO:0051234_establishment_of_localization	RANBP2	902	13	2.151317	-2.341718	62	2.26	0.036452
GO:0051234_establishment_of_localization	NUP107	902	13	2.151317	-2.341718	62	2.26	0.036452
GO:0051234_establishment_of_localization	NUP133	902	13	2.151317	-2.341718	62	2.26	0.036452
GO:0051234_establishment_of_localization	PAFAH1B1	902	13	2.151317	-2.341718	62	2.26	0.036452
GO:0048015_phosphoinositide-mediated_signaling	BUB1B	52	3	8.611632	-2.308668	63	2.37	0.037619
GO:0048015_phosphoinositide-mediated_signaling	ZWINT	52	3	8.611632	-2.308668	63	2.37	0.037619
GO:0048015_phosphoinositide-mediated_signaling	NDC80	52	3	8.611632	-2.308668	63	2.37	0.037619
GO:0000089_mitotic_metaphase	CENPE	1	1
GO:0000132_establishment_of_mitotic_spindle_orientation	PAFAH1B1	1	1
GO:0005984_disaccharide_metabolic_process	IDUA	1	1
GO:0031115_negative_regulation_of_microtubule_polymerization	MAPRE1	1	1
GO:0032515_negative_regulation_of_phosphoprotein_phosphatase_activity	PPP2R4	1	1
GO:0032516_positive_regulation_of_phosphoprotein_phosphatase_activity	PPP2R4	1	1
GO:0035305_negative_regulation_of_dephosphorylation	PPP2R4	1	1
GO:0035308_negative_regulation_of_protein_amino_acid_dephosphorylation	PPP2R4	1	1
GO:0051294_establishment_of_spindle_orientation	PAFAH1B1	1	1
GO:0051323_metaphase	CENPE	1	1
GO:0007163_establishment_and_or_maintenance_of_cell_polarity	CLASP1	21	2	14.216028	-2.071379	64	3.99	0.062344
GO:0007163_establishment_and_or_maintenance_of_cell_polarity	CLASP2	21	2	14.216028	-2.071379	64	3.99	0.062344
GO:0009987_cellular_process	MIS12	5174	40	1.153988	-2.068409	65	4.0	0.061538
GO:0009987_cellular_process	TAOK2	5174	40	1.153988	-2.068409	65	4.0	0.061538
GO:0009987_cellular_process	ZW10	5174	40	1.153988	-2.068409	65	4.0	0.061538
GO:0009987_cellular_process	ITGB3BP	5174	40	1.153988	-2.068409	65	4.0	0.061538
GO:0009987_cellular_process	CENPE	5174	40	1.153988	-2.068409	65	4.0	0.061538
GO:0009987_cellular_process	CLIP1	5174	40	1.153988	-2.068409	65	4.0	0.061538
GO:0009987_cellular_process	MAD2L1	5174	40	1.153988	-2.068409	65	4.0	0.061538
GO:0009987_cellular_process	CKAP5	5174	40	1.153988	-2.068409	65	4.0	0.061538
GO:0009987_cellular_process	NDC80	5174	40	1.153988	-2.068409	65	4.0	0.061538
GO:0009987_cellular_process	NUP85	5174	40	1.153988	-2.068409	65	4.0	0.061538
GO:0009987_cellular_process	INCENP	5174	40	1.153988	-2.068409	65	4.0	0.061538
GO:0009987_cellular_process	MAPRE1	5174	40	1.153988	-2.068409	65	4.0	0.061538
GO:0009987_cellular_process	ZWILCH	5174	40	1.153988	-2.068409	65	4.0	0.061538
GO:0009987_cellular_process	RANBP2	5174	40	1.153988	-2.068409	65	4.0	0.061538
GO:0009987_cellular_process	MXD1	5174	40	1.153988	-2.068409	65	4.0	0.061538
GO:0009987_cellular_process	CENPH	5174	40	1.153988	-2.068409	65	4.0	0.061538
GO:0009987_cellular_process	PAFAH1B1	5174	40	1.153988	-2.068409	65	4.0	0.061538
GO:0009987_cellular_process	IDUA	5174	40	1.153988	-2.068409	65	4.0	0.061538
GO:0009987_cellular_process	CLASP1	5174	40	1.153988	-2.068409	65	4.0	0.061538
GO:0009987_cellular_process	KIF2C	5174	40	1.153988	-2.068409	65	4.0	0.061538
GO:0009987_cellular_process	MXI1	5174	40	1.153988	-2.068409	65	4.0	0.061538
GO:0009987_cellular_process	CDC20	5174	40	1.153988	-2.068409	65	4.0	0.061538
GO:0009987_cellular_process	NUF2	5174	40	1.153988	-2.068409	65	4.0	0.061538
GO:0009987_cellular_process	BUB3	5174	40	1.153988	-2.068409	65	4.0	0.061538
GO:0009987_cellular_process	CENPF	5174	40	1.153988	-2.068409	65	4.0	0.061538
GO:0009987_cellular_process	NUP160	5174	40	1.153988	-2.068409	65	4.0	0.061538
GO:0009987_cellular_process	NUDC	5174	40	1.153988	-2.068409	65	4.0	0.061538
GO:0009987_cellular_process	BUB1	5174	40	1.153988	-2.068409	65	4.0	0.061538
GO:0009987_cellular_process	MAPRE2	5174	40	1.153988	-2.068409	65	4.0	0.061538
GO:0009987_cellular_process	RANGAP1	5174	40	1.153988	-2.068409	65	4.0	0.061538
GO:0009987_cellular_process	SEC13	5174	40	1.153988	-2.068409	65	4.0	0.061538
GO:0009987_cellular_process	RPS27	5174	40	1.153988	-2.068409	65	4.0	0.061538
GO:0009987_cellular_process	NDE1	5174	40	1.153988	-2.068409	65	4.0	0.061538
GO:0009987_cellular_process	BUB1B	5174	40	1.153988	-2.068409	65	4.0	0.061538
GO:0009987_cellular_process	ZWINT	5174	40	1.153988	-2.068409	65	4.0	0.061538
GO:0009987_cellular_process	NUP107	5174	40	1.153988	-2.068409	65	4.0	0.061538
GO:0009987_cellular_process	NUP133	5174	40	1.153988	-2.068409	65	4.0	0.061538
GO:0009987_cellular_process	PPP2R4	5174	40	1.153988	-2.068409	65	4.0	0.061538
GO:0009987_cellular_process	CLASP2	5174	40	1.153988	-2.068409	65	4.0	0.061538
GO:0009987_cellular_process	PLK1	5174	40	1.153988	-2.068409	65	4.0	0.061538
GO:0051128_regulation_of_cellular_component_organization_and_biogenesis	MAPRE1	124	4	4.815106	-2.040267	66	4.06	0.061515
GO:0051128_regulation_of_cellular_component_organization_and_biogenesis	TAOK2	124	4	4.815106	-2.040267	66	4.06	0.061515
GO:0051128_regulation_of_cellular_component_organization_and_biogenesis	CLASP1	124	4	4.815106	-2.040267	66	4.06	0.061515
GO:0051128_regulation_of_cellular_component_organization_and_biogenesis	CLASP2	124	4	4.815106	-2.040267	66	4.06	0.061515
GO:0032268_regulation_of_cellular_protein_metabolic_process	MAPRE1	134	4	4.455770	-1.924778	67	5.11	0.076269
GO:0032268_regulation_of_cellular_protein_metabolic_process	PPP2R4	134	4	4.455770	-1.924778	67	5.11	0.076269
GO:0032268_regulation_of_cellular_protein_metabolic_process	CLASP1	134	4	4.455770	-1.924778	67	5.11	0.076269
GO:0032268_regulation_of_cellular_protein_metabolic_process	CLASP2	134	4	4.455770	-1.924778	67	5.11	0.076269
GO:0007079_mitotic_chromosome_movement_towards_spindle_pole	CENPE	2	1
GO:0032272_negative_regulation_of_protein_polymerization	MAPRE1	2	1
GO:0035304_regulation_of_protein_amino_acid_dephosphorylation	PPP2R4	2	1
GO:0035306_positive_regulation_of_dephosphorylation	PPP2R4	2	1
GO:0035307_positive_regulation_of_protein_amino_acid_dephosphorylation	PPP2R4	2	1
GO:0051300_spindle_pole_body_organization_and_biogenesis	CKAP5	2	1
GO:0051305_chromosome_movement_towards_spindle_pole	CENPE	2	1
GO:0051246_regulation_of_protein_metabolic_process	MAPRE1	146	4	4.089542	-1.799138	68	6.6	0.097059
GO:0051246_regulation_of_protein_metabolic_process	PPP2R4	146	4	4.089542	-1.799138	68	6.6	0.097059
GO:0051246_regulation_of_protein_metabolic_process	CLASP1	146	4	4.089542	-1.799138	68	6.6	0.097059
GO:0051246_regulation_of_protein_metabolic_process	CLASP2	146	4	4.089542	-1.799138	68	6.6	0.097059
GO:0000186_activation_of_MAPKK_activity	TAOK2	3	1
GO:0007080_mitotic_metaphase_plate_congression	CENPE	3	1
GO:0040001_establishment_of_mitotic_spindle_localization	PAFAH1B1	3	1
GO:0043666_regulation_of_phosphoprotein_phosphatase_activity	PPP2R4	3	1
GO:0051004_regulation_of_lipoprotein_lipase_activity	PPP2R4	3	1
GO:0051293_establishment_of_spindle_localization	PAFAH1B1	3	1
GO:0051653_spindle_localization	PAFAH1B1	3	1
GO:0051179_localization	MXI1	1090	13	1.780264	-1.660437	69	8.76	0.126957
GO:0051179_localization	TAOK2	1090	13	1.780264	-1.660437	69	8.76	0.126957
GO:0051179_localization	ZW10	1090	13	1.780264	-1.660437	69	8.76	0.126957
GO:0051179_localization	CENPF	1090	13	1.780264	-1.660437	69	8.76	0.126957
GO:0051179_localization	NUP160	1090	13	1.780264	-1.660437	69	8.76	0.126957
GO:0051179_localization	CENPE	1090	13	1.780264	-1.660437	69	8.76	0.126957
GO:0051179_localization	CKAP5	1090	13	1.780264	-1.660437	69	8.76	0.126957
GO:0051179_localization	SEC13	1090	13	1.780264	-1.660437	69	8.76	0.126957
GO:0051179_localization	ZWINT	1090	13	1.780264	-1.660437	69	8.76	0.126957
GO:0051179_localization	NUP107	1090	13	1.780264	-1.660437	69	8.76	0.126957
GO:0051179_localization	RANBP2	1090	13	1.780264	-1.660437	69	8.76	0.126957
GO:0051179_localization	NUP133	1090	13	1.780264	-1.660437	69	8.76	0.126957
GO:0051179_localization	PAFAH1B1	1090	13	1.780264	-1.660437	69	8.76	0.126957
GO:0000085_G2_phase_of_mitotic_cell_cycle	CENPF	4	1
GO:0001578_microtubule_bundle_formation	CLASP1	4	1
GO:0031113_regulation_of_microtubule_polymerization	MAPRE1	4	1
GO:0051319_G2_phase	CENPF	4	1
GO:0006461_protein_complex_assembly	MIS12	174	4	3.431455	-1.549580	70	10.67	0.152429
GO:0006461_protein_complex_assembly	ZW10	174	4	3.431455	-1.549580	70	10.67	0.152429
GO:0006461_protein_complex_assembly	CENPF	174	4	3.431455	-1.549580	70	10.67	0.152429
GO:0006461_protein_complex_assembly	CENPE	174	4	3.431455	-1.549580	70	10.67	0.152429
GO:0006886_intracellular_protein_transport	MXI1	176	4	3.392461	-1.533699	71	11.12	0.156620
GO:0006886_intracellular_protein_transport	TAOK2	176	4	3.392461	-1.533699	71	11.12	0.156620
GO:0006886_intracellular_protein_transport	RANBP2	176	4	3.392461	-1.533699	71	11.12	0.156620
GO:0006886_intracellular_protein_transport	SEC13	176	4	3.392461	-1.533699	71	11.12	0.156620
GO:0035303_regulation_of_dephosphorylation	PPP2R4	5	1	29.853659	-1.480676	73	18.31	0.250822
GO:0046785_microtubule_polymerization	MAPRE1	5	1	29.853659	-1.480676	73	18.31	0.250822
GO:0031324_negative_regulation_of_cellular_metabolic_process	MAPRE1	273	5	2.733852	-1.464328	74	18.56	0.250811
GO:0031324_negative_regulation_of_cellular_metabolic_process	CENPF	273	5	2.733852	-1.464328	74	18.56	0.250811
GO:0031324_negative_regulation_of_cellular_metabolic_process	CLASP1	273	5	2.733852	-1.464328	74	18.56	0.250811
GO:0031324_negative_regulation_of_cellular_metabolic_process	CLASP2	273	5	2.733852	-1.464328	74	18.56	0.250811
GO:0031324_negative_regulation_of_cellular_metabolic_process	PPP2R4	273	5	2.733852	-1.464328	74	18.56	0.250811
GO:0009892_negative_regulation_of_metabolic_process	MAPRE1	277	5	2.694374	-1.440979	75	19.12	0.254933
GO:0009892_negative_regulation_of_metabolic_process	CENPF	277	5	2.694374	-1.440979	75	19.12	0.254933
GO:0009892_negative_regulation_of_metabolic_process	CLASP1	277	5	2.694374	-1.440979	75	19.12	0.254933
GO:0009892_negative_regulation_of_metabolic_process	CLASP2	277	5	2.694374	-1.440979	75	19.12	0.254933
GO:0009892_negative_regulation_of_metabolic_process	PPP2R4	277	5	2.694374	-1.440979	75	19.12	0.254933
GO:0046330_positive_regulation_of_JNK_cascade	TAOK2	6	1	24.878049	-1.402911	78	24.8	0.317949
GO:0051298_centrosome_duplication	NDE1	6	1	24.878049	-1.402911	78	24.8	0.317949
GO:0060191_regulation_of_lipase_activity	PPP2R4	6	1	24.878049	-1.402911	78	24.8	0.317949
GO:0019932_second-messenger-mediated_signaling	BUB1B	114	3	3.928113	-1.395730	79	24.89	0.315063
GO:0019932_second-messenger-mediated_signaling	ZWINT	114	3	3.928113	-1.395730	79	24.89	0.315063
GO:0019932_second-messenger-mediated_signaling	NDC80	114	3	3.928113	-1.395730	79	24.89	0.315063
GO:0015031_protein_transport	MXI1	195	4	3.061914	-1.393475	80	24.94	0.311750
GO:0015031_protein_transport	TAOK2	195	4	3.061914	-1.393475	80	24.94	0.311750
GO:0015031_protein_transport	RANBP2	195	4	3.061914	-1.393475	80	24.94	0.311750
GO:0015031_protein_transport	SEC13	195	4	3.061914	-1.393475	80	24.94	0.311750
GO:0000902_cell_morphogenesis	TAOK2	116	3	3.860387	-1.376832	82	25.26	0.308049
GO:0000902_cell_morphogenesis	CLASP1	116	3	3.860387	-1.376832	82	25.26	0.308049
GO:0000902_cell_morphogenesis	CLASP2	116	3	3.860387	-1.376832	82	25.26	0.308049
GO:0032989_cellular_structure_morphogenesis	TAOK2	116	3	3.860387	-1.376832	82	25.26	0.308049
GO:0032989_cellular_structure_morphogenesis	CLASP1	116	3	3.860387	-1.376832	82	25.26	0.308049
GO:0032989_cellular_structure_morphogenesis	CLASP2	116	3	3.860387	-1.376832	82	25.26	0.308049
GO:0006606_protein_import_into_nucleus	MXI1	50	2	5.970732	-1.358349	83	25.87	0.311687
GO:0006606_protein_import_into_nucleus	RANBP2	50	2	5.970732	-1.358349	83	25.87	0.311687
GO:0051170_nuclear_import	MXI1	51	2	5.853659	-1.342786	84	26.22	0.312143
GO:0051170_nuclear_import	RANBP2	51	2	5.853659	-1.342786	84	26.22	0.312143
GO:0006605_protein_targeting	MXI1	126	3	3.554007	-1.287968	85	31.95	0.375882
GO:0006605_protein_targeting	TAOK2	126	3	3.554007	-1.287968	85	31.95	0.375882
GO:0006605_protein_targeting	RANBP2	126	3	3.554007	-1.287968	85	31.95	0.375882
GO:0045184_establishment_of_protein_localization	MXI1	216	4	2.764228	-1.257829	86	37.06	0.430930
GO:0045184_establishment_of_protein_localization	TAOK2	216	4	2.764228	-1.257829	86	37.06	0.430930
GO:0045184_establishment_of_protein_localization	RANBP2	216	4	2.764228	-1.257829	86	37.06	0.430930
GO:0045184_establishment_of_protein_localization	SEC13	216	4	2.764228	-1.257829	86	37.06	0.430930
GO:0007096_regulation_of_exit_from_mitosis	ZW10	9	1	16.585366	-1.231060	90	41.34	0.459333
GO:0016202_regulation_of_striated_muscle_development	CENPF	9	1	16.585366	-1.231060	90	41.34	0.459333
GO:0042994_cytoplasmic_sequestering_of_transcription_factor	MXI1	9	1	16.585366	-1.231060	90	41.34	0.459333
GO:0048634_regulation_of_muscle_development	CENPF	9	1	16.585366	-1.231060	90	41.34	0.459333
GO:0007098_centrosome_cycle	NDE1	10	1	14.926829	-1.186713	94	48.21	0.512872
GO:0042308_negative_regulation_of_protein_import_into_nucleus	MXI1	10	1	14.926829	-1.186713	94	48.21	0.512872
GO:0042992_negative_regulation_of_transcription_factor_import_into_nucleus	MXI1	10	1	14.926829	-1.186713	94	48.21	0.512872
GO:0051220_cytoplasmic_sequestering_of_protein	MXI1	10	1	14.926829	-1.186713	94	48.21	0.512872
GO:0046823_negative_regulation_of_nucleocytoplasmic_transport	MXI1	11	1	13.569845	-1.146730	96	52.8	0.550000
GO:0048041_focal_adhesion_formation	TAOK2	11	1	13.569845	-1.146730	96	52.8	0.550000
GO:0017038_protein_import	MXI1	67	2	4.455770	-1.132578	97	53.64	0.552990
GO:0017038_protein_import	RANBP2	67	2	4.455770	-1.132578	97	53.64	0.552990
GO:0008104_protein_localization	MXI1	242	4	2.467245	-1.112552	98	54.01	0.551122
GO:0008104_protein_localization	TAOK2	242	4	2.467245	-1.112552	98	54.01	0.551122
GO:0008104_protein_localization	RANBP2	242	4	2.467245	-1.112552	98	54.01	0.551122
GO:0008104_protein_localization	SEC13	242	4	2.467245	-1.112552	98	54.01	0.551122
GO:0031400_negative_regulation_of_protein_modification_process	PPP2R4	12	1	12.439024	-1.110349	102	58.99	0.578333
GO:0032271_regulation_of_protein_polymerization	MAPRE1	12	1	12.439024	-1.110349	102	58.99	0.578333
GO:0046328_regulation_of_JNK_cascade	TAOK2	12	1	12.439024	-1.110349	102	58.99	0.578333
GO:0051224_negative_regulation_of_protein_transport	MXI1	12	1	12.439024	-1.110349	102	58.99	0.578333
GO:0006612_protein_targeting_to_membrane	TAOK2	13	1	11.482176	-1.076993	106	64.35	0.607075
GO:0032387_negative_regulation_of_intracellular_transport	MXI1	13	1	11.482176	-1.076993	106	64.35	0.607075
GO:0043410_positive_regulation_of_MAPKKK_cascade	TAOK2	13	1	11.482176	-1.076993	106	64.35	0.607075
GO:0051346_negative_regulation_of_hydrolase_activity	PPP2R4	13	1	11.482176	-1.076993	106	64.35	0.607075
GO:0010563_negative_regulation_of_phosphorus_metabolic_process	PPP2R4	15	1	9.951220	-1.017654	108	71.71	0.663981
GO:0045936_negative_regulation_of_phosphate_metabolic_process	PPP2R4	15	1	9.951220	-1.017654	108	71.71	0.663981
GO:0008360_regulation_of_cell_shape	TAOK2	16	1	9.329268	-0.991027	109	77.03	0.706697
GO:0006810_transport	MXI1	844	9	1.591724	-0.989819	110	77.06	0.700545
GO:0006810_transport	TAOK2	844	9	1.591724	-0.989819	110	77.06	0.700545
GO:0006810_transport	ZW10	844	9	1.591724	-0.989819	110	77.06	0.700545
GO:0006810_transport	NUP107	844	9	1.591724	-0.989819	110	77.06	0.700545
GO:0006810_transport	RANBP2	844	9	1.591724	-0.989819	110	77.06	0.700545
GO:0006810_transport	NUP160	844	9	1.591724	-0.989819	110	77.06	0.700545
GO:0006810_transport	NUP133	844	9	1.591724	-0.989819	110	77.06	0.700545
GO:0006810_transport	CKAP5	844	9	1.591724	-0.989819	110	77.06	0.700545
GO:0006810_transport	SEC13	844	9	1.591724	-0.989819	110	77.06	0.700545
GO:0022604_regulation_of_cell_morphogenesis	TAOK2	17	1	8.780488	-0.966099	111	80.73	0.727297
GO:0042990_regulation_of_transcription_factor_import_into_nucleus	MXI1	18	1	8.292683	-0.942675	113	84.89	0.751239
GO:0042991_transcription_factor_import_into_nucleus	MXI1	18	1	8.292683	-0.942675	113	84.89	0.751239
GO:0032507_maintenance_of_cellular_protein_localization	MXI1	19	1	7.856226	-0.920592	116	89.31	0.769914
GO:0042306_regulation_of_protein_import_into_nucleus	MXI1	19	1	7.856226	-0.920592	116	89.31	0.769914
GO:0051258_protein_polymerization	MAPRE1	19	1	7.856226	-0.920592	116	89.31	0.769914
GO:0051651_maintenance_of_cellular_localization	MXI1	20	1	7.463415	-0.899712	117	94.17	0.804872
GO:0065003_macromolecular_complex_assembly	MIS12	293	4	2.037792	-0.882701	118	95.26	0.807288
GO:0065003_macromolecular_complex_assembly	ZW10	293	4	2.037792	-0.882701	118	95.26	0.807288
GO:0065003_macromolecular_complex_assembly	CENPF	293	4	2.037792	-0.882701	118	95.26	0.807288
GO:0065003_macromolecular_complex_assembly	CENPE	293	4	2.037792	-0.882701	118	95.26	0.807288
GO:0045185_maintenance_of_protein_localization	MXI1	21	1	7.108014	-0.879918	119	98.3	0.826050
GO:0032880_regulation_of_protein_localization	MXI1	22	1	6.784922	-0.861108	122	101.54	0.832295
GO:0033157_regulation_of_intracellular_protein_transport	MXI1	22	1	6.784922	-0.861108	122	101.54	0.832295
GO:0043408_regulation_of_MAPKKK_cascade	TAOK2	22	1	6.784922	-0.861108	122	101.54	0.832295
GO:0006888_ER_to_Golgi_vesicle-mediated_transport	ZW10	23	1	6.489926	-0.843195	125	105.52	0.844160
GO:0042493_response_to_drug	CENPF	23	1	6.489926	-0.843195	125	105.52	0.844160
GO:0051223_regulation_of_protein_transport	MXI1	23	1	6.489926	-0.843195	125	105.52	0.844160
GO:0051051_negative_regulation_of_transport	MXI1	24	1	6.219512	-0.826102	126	108.54	0.861429
GO:0022607_cellular_component_assembly	MIS12	310	4	1.926042	-0.818773	127	109.26	0.860315
GO:0022607_cellular_component_assembly	ZW10	310	4	1.926042	-0.818773	127	109.26	0.860315
GO:0022607_cellular_component_assembly	CENPF	310	4	1.926042	-0.818773	127	109.26	0.860315
GO:0022607_cellular_component_assembly	CENPE	310	4	1.926042	-0.818773	127	109.26	0.860315
GO:0000910_cytokinesis	INCENP	26	1	5.741088	-0.794118	129	114.93	0.890930
GO:0046822_regulation_of_nucleocytoplasmic_transport	MXI1	26	1	5.741088	-0.794118	129	114.93	0.890930
GO:0019221_cytokine_and_chemokine_mediated_signaling_pathway	NUP85	28	1	5.331010	-0.764705	131	120.3	0.918321
GO:0022603_regulation_of_anatomical_structure_morphogenesis	TAOK2	28	1	5.331010	-0.764705	131	120.3	0.918321
GO:0007088_regulation_of_mitosis	ZW10	31	1	4.815106	-0.724648	137	129.83	0.947664
GO:0010562_positive_regulation_of_phosphorus_metabolic_process	PPP2R4	31	1	4.815106	-0.724648	137	129.83	0.947664
GO:0032386_regulation_of_intracellular_transport	MXI1	31	1	4.815106	-0.724648	137	129.83	0.947664
GO:0045937_positive_regulation_of_phosphate_metabolic_process	PPP2R4	31	1	4.815106	-0.724648	137	129.83	0.947664
GO:0051235_maintenance_of_localization	MXI1	31	1	4.815106	-0.724648	137	129.83	0.947664
GO:0051301_cell_division	INCENP	31	1	4.815106	-0.724648	137	129.83	0.947664
GO:0007548_sex_differentiation	CENPI	33	1	4.523282	-0.700253	138	136.38	0.988261
GO:0003006_reproductive_developmental_process	CENPI	34	1	4.390244	-0.688665	140	139.38	0.995571
GO:0032147_activation_of_protein_kinase_activity	TAOK2	34	1	4.390244	-0.688665	140	139.38	0.995571
GO:0014706_striated_muscle_development	CENPF	35	1	4.264808	-0.677451	142	140.9	0.992254
GO:0031401_positive_regulation_of_protein_modification_process	PPP2R4	35	1	4.264808	-0.677451	142	140.9	0.992254
GO:0007126_meiosis	ZW10	36	1	4.146341	-0.666590	144	144.82	1.005694
GO:0051327_M_phase_of_meiotic_cell_cycle	ZW10	36	1	4.146341	-0.666590	144	144.82	1.005694
GO:0051321_meiotic_cell_cycle	ZW10	37	1	4.034278	-0.656063	145	147.59	1.017862
GO:0048523_negative_regulation_of_cellular_process	MXI1	621	6	1.442206	-0.634093	146	152.36	1.043562
GO:0048523_negative_regulation_of_cellular_process	MAPRE1	621	6	1.442206	-0.634093	146	152.36	1.043562
GO:0048523_negative_regulation_of_cellular_process	CENPF	621	6	1.442206	-0.634093	146	152.36	1.043562
GO:0048523_negative_regulation_of_cellular_process	CLASP1	621	6	1.442206	-0.634093	146	152.36	1.043562
GO:0048523_negative_regulation_of_cellular_process	CLASP2	621	6	1.442206	-0.634093	146	152.36	1.043562
GO:0048523_negative_regulation_of_cellular_process	PPP2R4	621	6	1.442206	-0.634093	146	152.36	1.043562
GO:0019538_protein_metabolic_process	CDC20	1292	11	1.270860	-0.631127	147	152.7	1.038776
GO:0019538_protein_metabolic_process	MIS12	1292	11	1.270860	-0.631127	147	152.7	1.038776
GO:0019538_protein_metabolic_process	MAPRE1	1292	11	1.270860	-0.631127	147	152.7	1.038776
GO:0019538_protein_metabolic_process	TAOK2	1292	11	1.270860	-0.631127	147	152.7	1.038776
GO:0019538_protein_metabolic_process	ZW10	1292	11	1.270860	-0.631127	147	152.7	1.038776
GO:0019538_protein_metabolic_process	CENPF	1292	11	1.270860	-0.631127	147	152.7	1.038776
GO:0019538_protein_metabolic_process	CENPE	1292	11	1.270860	-0.631127	147	152.7	1.038776
GO:0019538_protein_metabolic_process	CLASP1	1292	11	1.270860	-0.631127	147	152.7	1.038776
GO:0019538_protein_metabolic_process	CLASP2	1292	11	1.270860	-0.631127	147	152.7	1.038776
GO:0019538_protein_metabolic_process	PPP2R4	1292	11	1.270860	-0.631127	147	152.7	1.038776
GO:0019538_protein_metabolic_process	RPS27	1292	11	1.270860	-0.631127	147	152.7	1.038776
GO:0007160_cell-matrix_adhesion	TAOK2	40	1	3.731707	-0.626314	148	154.76	1.045676
GO:0031589_cell-substrate_adhesion	TAOK2	41	1	3.640690	-0.616957	149	157.15	1.054698
GO:0010564_regulation_of_cell_cycle_process	ZW10	43	1	3.471356	-0.599001	150	160.4	1.069333
GO:0044267_cellular_protein_metabolic_process	CDC20	1179	10	1.266058	-0.594094	151	160.71	1.064305
GO:0044267_cellular_protein_metabolic_process	MIS12	1179	10	1.266058	-0.594094	151	160.71	1.064305
GO:0044267_cellular_protein_metabolic_process	MAPRE1	1179	10	1.266058	-0.594094	151	160.71	1.064305
GO:0044267_cellular_protein_metabolic_process	TAOK2	1179	10	1.266058	-0.594094	151	160.71	1.064305
GO:0044267_cellular_protein_metabolic_process	CENPF	1179	10	1.266058	-0.594094	151	160.71	1.064305
GO:0044267_cellular_protein_metabolic_process	CENPE	1179	10	1.266058	-0.594094	151	160.71	1.064305
GO:0044267_cellular_protein_metabolic_process	CLASP1	1179	10	1.266058	-0.594094	151	160.71	1.064305
GO:0044267_cellular_protein_metabolic_process	CLASP2	1179	10	1.266058	-0.594094	151	160.71	1.064305
GO:0044267_cellular_protein_metabolic_process	PPP2R4	1179	10	1.266058	-0.594094	151	160.71	1.064305
GO:0044267_cellular_protein_metabolic_process	RPS27	1179	10	1.266058	-0.594094	151	160.71	1.064305
GO:0007254_JNK_cascade	TAOK2	48	1	3.109756	-0.558026	152	168.21	1.106645
GO:0048519_negative_regulation_of_biological_process	MXI1	664	6	1.348810	-0.549539	153	170.75	1.116013
GO:0048519_negative_regulation_of_biological_process	MAPRE1	664	6	1.348810	-0.549539	153	170.75	1.116013
GO:0048519_negative_regulation_of_biological_process	CENPF	664	6	1.348810	-0.549539	153	170.75	1.116013
GO:0048519_negative_regulation_of_biological_process	CLASP1	664	6	1.348810	-0.549539	153	170.75	1.116013
GO:0048519_negative_regulation_of_biological_process	CLASP2	664	6	1.348810	-0.549539	153	170.75	1.116013
GO:0048519_negative_regulation_of_biological_process	PPP2R4	664	6	1.348810	-0.549539	153	170.75	1.116013
GO:0031098_stress-activated_protein_kinase_signaling_pathway	TAOK2	50	1	2.985366	-0.543006	155	172.76	1.114581
GO:0031399_regulation_of_protein_modification_process	PPP2R4	50	1	2.985366	-0.543006	155	172.76	1.114581
GO:0044260_cellular_macromolecule_metabolic_process	CDC20	1219	10	1.224514	-0.536345	156	173.37	1.111346
GO:0044260_cellular_macromolecule_metabolic_process	MIS12	1219	10	1.224514	-0.536345	156	173.37	1.111346
GO:0044260_cellular_macromolecule_metabolic_process	MAPRE1	1219	10	1.224514	-0.536345	156	173.37	1.111346
GO:0044260_cellular_macromolecule_metabolic_process	TAOK2	1219	10	1.224514	-0.536345	156	173.37	1.111346
GO:0044260_cellular_macromolecule_metabolic_process	CENPF	1219	10	1.224514	-0.536345	156	173.37	1.111346
GO:0044260_cellular_macromolecule_metabolic_process	CENPE	1219	10	1.224514	-0.536345	156	173.37	1.111346
GO:0044260_cellular_macromolecule_metabolic_process	CLASP1	1219	10	1.224514	-0.536345	156	173.37	1.111346
GO:0044260_cellular_macromolecule_metabolic_process	CLASP2	1219	10	1.224514	-0.536345	156	173.37	1.111346
GO:0044260_cellular_macromolecule_metabolic_process	PPP2R4	1219	10	1.224514	-0.536345	156	173.37	1.111346
GO:0044260_cellular_macromolecule_metabolic_process	RPS27	1219	10	1.224514	-0.536345	156	173.37	1.111346
GO:0043085_positive_regulation_of_catalytic_activity	TAOK2	162	2	1.842818	-0.528625	157	175.96	1.120764
GO:0043085_positive_regulation_of_catalytic_activity	PPP2R4	162	2	1.842818	-0.528625	157	175.96	1.120764
GO:0050794_regulation_of_cellular_process	MXI1	1656	13	1.171792	-0.518349	158	178.37	1.128924
GO:0050794_regulation_of_cellular_process	TAOK2	1656	13	1.171792	-0.518349	158	178.37	1.128924
GO:0050794_regulation_of_cellular_process	CENPF	1656	13	1.171792	-0.518349	158	178.37	1.128924
GO:0050794_regulation_of_cellular_process	ZW10	1656	13	1.171792	-0.518349	158	178.37	1.128924
GO:0050794_regulation_of_cellular_process	BUB1	1656	13	1.171792	-0.518349	158	178.37	1.128924
GO:0050794_regulation_of_cellular_process	MAD2L1	1656	13	1.171792	-0.518349	158	178.37	1.128924
GO:0050794_regulation_of_cellular_process	BUB1B	1656	13	1.171792	-0.518349	158	178.37	1.128924
GO:0050794_regulation_of_cellular_process	ZWINT	1656	13	1.171792	-0.518349	158	178.37	1.128924
GO:0050794_regulation_of_cellular_process	MAPRE1	1656	13	1.171792	-0.518349	158	178.37	1.128924
GO:0050794_regulation_of_cellular_process	ZWILCH	1656	13	1.171792	-0.518349	158	178.37	1.128924
GO:0050794_regulation_of_cellular_process	PPP2R4	1656	13	1.171792	-0.518349	158	178.37	1.128924
GO:0050794_regulation_of_cellular_process	CLASP2	1656	13	1.171792	-0.518349	158	178.37	1.128924
GO:0050794_regulation_of_cellular_process	CLASP1	1656	13	1.171792	-0.518349	158	178.37	1.128924
GO:0032270_positive_regulation_of_cellular_protein_metabolic_process	PPP2R4	56	1	2.665505	-0.501881	159	182.89	1.150252
GO:0019220_regulation_of_phosphate_metabolic_process	PPP2R4	57	1	2.618742	-0.495538	161	184.52	1.146087
GO:0051174_regulation_of_phosphorus_metabolic_process	PPP2R4	57	1	2.618742	-0.495538	161	184.52	1.146087
GO:0051247_positive_regulation_of_protein_metabolic_process	PPP2R4	59	1	2.529971	-0.483245	162	188.48	1.163457
GO:0051345_positive_regulation_of_hydrolase_activity	PPP2R4	61	1	2.447021	-0.471445	163	192.92	1.183558
GO:0006470_protein_amino_acid_dephosphorylation	PPP2R4	63	1	2.369338	-0.460106	166	195.53	1.177892
GO:0043086_negative_regulation_of_catalytic_activity	PPP2R4	63	1	2.369338	-0.460106	166	195.53	1.177892
GO:0048193_Golgi_vesicle_transport	ZW10	63	1	2.369338	-0.460106	166	195.53	1.177892
GO:0006511_ubiquitin-dependent_protein_catabolic_process	CDC20	67	1	2.227885	-0.438698	171	202.06	1.181637
GO:0019941_modification-dependent_protein_catabolic_process	CDC20	67	1	2.227885	-0.438698	171	202.06	1.181637
GO:0043632_modification-dependent_macromolecule_catabolic_process	CDC20	67	1	2.227885	-0.438698	171	202.06	1.181637
GO:0044257_cellular_protein_catabolic_process	CDC20	67	1	2.227885	-0.438698	171	202.06	1.181637
GO:0051603_proteolysis_involved_in_cellular_protein_catabolic_process	CDC20	67	1	2.227885	-0.438698	171	202.06	1.181637
GO:0006928_cell_motility	TAOK2	191	2	1.563019	-0.434399	173	202.9	1.172832
GO:0006928_cell_motility	PAFAH1B1	191	2	1.563019	-0.434399	173	202.9	1.172832
GO:0051674_localization_of_cell	TAOK2	191	2	1.563019	-0.434399	173	202.9	1.172832
GO:0051674_localization_of_cell	PAFAH1B1	191	2	1.563019	-0.434399	173	202.9	1.172832
GO:0051329_interphase_of_mitotic_cell_cycle	CENPF	70	1	2.132404	-0.423655	174	206.63	1.187529
GO:0016311_dephosphorylation	PPP2R4	71	1	2.102370	-0.418818	175	208.56	1.191771
GO:0051049_regulation_of_transport	MXI1	73	1	2.044771	-0.409397	176	211.22	1.200114
GO:0051325_interphase	CENPF	75	1	1.990244	-0.400296	177	212.67	1.201525
GO:0050789_regulation_of_biological_process	MXI1	1765	13	1.099427	-0.399138	178	212.81	1.195562
GO:0050789_regulation_of_biological_process	TAOK2	1765	13	1.099427	-0.399138	178	212.81	1.195562
GO:0050789_regulation_of_biological_process	CENPF	1765	13	1.099427	-0.399138	178	212.81	1.195562
GO:0050789_regulation_of_biological_process	ZW10	1765	13	1.099427	-0.399138	178	212.81	1.195562
GO:0050789_regulation_of_biological_process	BUB1	1765	13	1.099427	-0.399138	178	212.81	1.195562
GO:0050789_regulation_of_biological_process	MAD2L1	1765	13	1.099427	-0.399138	178	212.81	1.195562
GO:0050789_regulation_of_biological_process	BUB1B	1765	13	1.099427	-0.399138	178	212.81	1.195562
GO:0050789_regulation_of_biological_process	ZWINT	1765	13	1.099427	-0.399138	178	212.81	1.195562
GO:0050789_regulation_of_biological_process	MAPRE1	1765	13	1.099427	-0.399138	178	212.81	1.195562
GO:0050789_regulation_of_biological_process	ZWILCH	1765	13	1.099427	-0.399138	178	212.81	1.195562
GO:0050789_regulation_of_biological_process	PPP2R4	1765	13	1.099427	-0.399138	178	212.81	1.195562
GO:0050789_regulation_of_biological_process	CLASP2	1765	13	1.099427	-0.399138	178	212.81	1.195562
GO:0050789_regulation_of_biological_process	CLASP1	1765	13	1.099427	-0.399138	178	212.81	1.195562
GO:0001558_regulation_of_cell_growth	TAOK2	80	1	1.865854	-0.378836	179	217.04	1.212514
GO:0009653_anatomical_structure_morphogenesis	TAOK2	360	3	1.243902	-0.359604	180	224.14	1.245222
GO:0009653_anatomical_structure_morphogenesis	CLASP1	360	3	1.243902	-0.359604	180	224.14	1.245222
GO:0009653_anatomical_structure_morphogenesis	CLASP2	360	3	1.243902	-0.359604	180	224.14	1.245222
GO:0030163_protein_catabolic_process	CDC20	85	1	1.756098	-0.359040	181	225.38	1.245193
GO:0051336_regulation_of_hydrolase_activity	PPP2R4	86	1	1.735678	-0.355263	182	226.44	1.244176
GO:0033674_positive_regulation_of_kinase_activity	TAOK2	88	1	1.696231	-0.347879	184	229.42	1.246848
GO:0045860_positive_regulation_of_protein_kinase_activity	TAOK2	88	1	1.696231	-0.347879	184	229.42	1.246848
GO:0007517_muscle_development	CENPF	89	1	1.677172	-0.344270	185	230.25	1.244595
GO:0040008_regulation_of_growth	TAOK2	91	1	1.640311	-0.337210	187	233.26	1.247380
GO:0051347_positive_regulation_of_transferase_activity	TAOK2	91	1	1.640311	-0.337210	187	233.26	1.247380
GO:0032879_regulation_of_localization	MXI1	93	1	1.605035	-0.330354	188	235.65	1.253457
GO:0045045_secretory_pathway	ZW10	94	1	1.587961	-0.327000	189	236.15	1.249471
GO:0016049_cell_growth	TAOK2	98	1	1.523146	-0.314050	190	239.83	1.262263
GO:0008361_regulation_of_cell_size	TAOK2	99	1	1.507761	-0.310925	191	240.79	1.260681
GO:0016477_cell_migration	TAOK2	103	1	1.449207	-0.298843	192	244.77	1.274844
GO:0030036_actin_cytoskeleton_organization_and_biogenesis	TAOK2	110	1	1.356984	-0.279192	193	250.17	1.296218
GO:0000165_MAPKKK_cascade	TAOK2	111	1	1.344759	-0.276528	194	250.76	1.292577
GO:0050790_regulation_of_catalytic_activity	TAOK2	269	2	1.109801	-0.264455	195	254.6	1.305641
GO:0050790_regulation_of_catalytic_activity	PPP2R4	269	2	1.109801	-0.264455	195	254.6	1.305641
GO:0040007_growth	TAOK2	119	1	1.254355	-0.256383	196	258.15	1.317092
GO:0030029_actin_filament-based_process	TAOK2	120	1	1.243902	-0.254002	197	259.13	1.315381
GO:0009967_positive_regulation_of_signal_transduction	TAOK2	121	1	1.233622	-0.251650	198	260.72	1.316768
GO:0032940_secretion_by_cell	ZW10	125	1	1.194146	-0.242519	199	264.23	1.327789
GO:0044262_cellular_carbohydrate_metabolic_process	IDUA	129	1	1.157119	-0.233809	200	266.54	1.332700
GO:0044265_cellular_macromolecule_catabolic_process	CDC20	130	1	1.148218	-0.231695	201	267.56	1.331144
GO:0043285_biopolymer_catabolic_process	CDC20	135	1	1.105691	-0.221478	202	272.08	1.346931
GO:0008285_negative_regulation_of_cell_proliferation	MXI1	137	1	1.089550	-0.217551	203	273.46	1.347094
GO:0022414_reproductive_process	CENPI	142	1	1.051185	-0.208107	204	277.1	1.358333
GO:0007165_signal_transduction	BUB1B	1564	10	0.954401	-0.202548	205	278.73	1.359659
GO:0007165_signal_transduction	ZWINT	1564	10	0.954401	-0.202548	205	278.73	1.359659
GO:0007165_signal_transduction	TAOK2	1564	10	0.954401	-0.202548	205	278.73	1.359659
GO:0007165_signal_transduction	ITGB3BP	1564	10	0.954401	-0.202548	205	278.73	1.359659
GO:0007165_signal_transduction	PAFAH1B1	1564	10	0.954401	-0.202548	205	278.73	1.359659
GO:0007165_signal_transduction	RANGAP1	1564	10	0.954401	-0.202548	205	278.73	1.359659
GO:0007165_signal_transduction	MAPRE2	1564	10	0.954401	-0.202548	205	278.73	1.359659
GO:0007165_signal_transduction	NDC80	1564	10	0.954401	-0.202548	205	278.73	1.359659
GO:0007165_signal_transduction	NUP85	1564	10	0.954401	-0.202548	205	278.73	1.359659
GO:0007165_signal_transduction	RPS27	1564	10	0.954401	-0.202548	205	278.73	1.359659
GO:0065007_biological_regulation	MXI1	2021	13	0.960162	-0.201413	206	278.86	1.353689
GO:0065007_biological_regulation	TAOK2	2021	13	0.960162	-0.201413	206	278.86	1.353689
GO:0065007_biological_regulation	CENPF	2021	13	0.960162	-0.201413	206	278.86	1.353689
GO:0065007_biological_regulation	ZW10	2021	13	0.960162	-0.201413	206	278.86	1.353689
GO:0065007_biological_regulation	BUB1	2021	13	0.960162	-0.201413	206	278.86	1.353689
GO:0065007_biological_regulation	MAD2L1	2021	13	0.960162	-0.201413	206	278.86	1.353689
GO:0065007_biological_regulation	BUB1B	2021	13	0.960162	-0.201413	206	278.86	1.353689
GO:0065007_biological_regulation	ZWINT	2021	13	0.960162	-0.201413	206	278.86	1.353689
GO:0065007_biological_regulation	MAPRE1	2021	13	0.960162	-0.201413	206	278.86	1.353689
GO:0065007_biological_regulation	ZWILCH	2021	13	0.960162	-0.201413	206	278.86	1.353689
GO:0065007_biological_regulation	PPP2R4	2021	13	0.960162	-0.201413	206	278.86	1.353689
GO:0065007_biological_regulation	CLASP2	2021	13	0.960162	-0.201413	206	278.86	1.353689
GO:0065007_biological_regulation	CLASP1	2021	13	0.960162	-0.201413	206	278.86	1.353689
GO:0065009_regulation_of_molecular_function	TAOK2	314	2	0.950753	-0.200870	207	279.7	1.351208
GO:0065009_regulation_of_molecular_function	PPP2R4	314	2	0.950753	-0.200870	207	279.7	1.351208
GO:0007155_cell_adhesion	TAOK2	327	2	0.912956	-0.185677	209	282.58	1.352057
GO:0007155_cell_adhesion	ITGB3BP	327	2	0.912956	-0.185677	209	282.58	1.352057
GO:0022610_biological_adhesion	TAOK2	327	2	0.912956	-0.185677	209	282.58	1.352057
GO:0022610_biological_adhesion	ITGB3BP	327	2	0.912956	-0.185677	209	282.58	1.352057
GO:0007242_intracellular_signaling_cascade	BUB1B	665	4	0.897854	-0.177013	210	284.38	1.354190
GO:0007242_intracellular_signaling_cascade	ZWINT	665	4	0.897854	-0.177013	210	284.38	1.354190
GO:0007242_intracellular_signaling_cascade	TAOK2	665	4	0.897854	-0.177013	210	284.38	1.354190
GO:0007242_intracellular_signaling_cascade	NDC80	665	4	0.897854	-0.177013	210	284.38	1.354190
GO:0045859_regulation_of_protein_kinase_activity	TAOK2	161	1	0.927132	-0.176513	211	284.74	1.349479
GO:0043549_regulation_of_kinase_activity	TAOK2	163	1	0.915756	-0.173537	212	285.6	1.347170
GO:0006412_translation	RPS27	165	1	0.904656	-0.170620	213	286.8	1.346479
GO:0051338_regulation_of_transferase_activity	TAOK2	167	1	0.893822	-0.167761	214	287.75	1.344626
GO:0009057_macromolecule_catabolic_process	CDC20	170	1	0.878049	-0.163579	215	289.57	1.346837
GO:0046903_secretion	ZW10	178	1	0.838586	-0.153012	216	294.99	1.365694
GO:0005975_carbohydrate_metabolic_process	IDUA	186	1	0.802518	-0.143233	217	297.84	1.372535
GO:0031323_regulation_of_cellular_metabolic_process	MAPRE1	883	5	0.845234	-0.139725	218	299.26	1.372752
GO:0031323_regulation_of_cellular_metabolic_process	CENPF	883	5	0.845234	-0.139725	218	299.26	1.372752
GO:0031323_regulation_of_cellular_metabolic_process	CLASP1	883	5	0.845234	-0.139725	218	299.26	1.372752
GO:0031323_regulation_of_cellular_metabolic_process	CLASP2	883	5	0.845234	-0.139725	218	299.26	1.372752
GO:0031323_regulation_of_cellular_metabolic_process	PPP2R4	883	5	0.845234	-0.139725	218	299.26	1.372752
GO:0019222_regulation_of_metabolic_process	MAPRE1	898	5	0.831115	-0.131218	219	301.57	1.377032
GO:0019222_regulation_of_metabolic_process	CENPF	898	5	0.831115	-0.131218	219	301.57	1.377032
GO:0019222_regulation_of_metabolic_process	CLASP1	898	5	0.831115	-0.131218	219	301.57	1.377032
GO:0019222_regulation_of_metabolic_process	CLASP2	898	5	0.831115	-0.131218	219	301.57	1.377032
GO:0019222_regulation_of_metabolic_process	PPP2R4	898	5	0.831115	-0.131218	219	301.57	1.377032
GO:0016481_negative_regulation_of_transcription	CENPF	202	1	0.738952	-0.125752	220	303.1	1.377727
GO:0006508_proteolysis	CDC20	204	1	0.731707	-0.123742	221	303.72	1.374299
GO:0048856_anatomical_structure_development	TAOK2	925	5	0.806856	-0.117055	222	304.96	1.373694
GO:0048856_anatomical_structure_development	CENPF	925	5	0.806856	-0.117055	222	304.96	1.373694
GO:0048856_anatomical_structure_development	PAFAH1B1	925	5	0.806856	-0.117055	222	304.96	1.373694
GO:0048856_anatomical_structure_development	CLASP1	925	5	0.806856	-0.117055	222	304.96	1.373694
GO:0048856_anatomical_structure_development	CLASP2	925	5	0.806856	-0.117055	222	304.96	1.373694
GO:0007154_cell_communication	BUB1B	1733	10	0.861329	-0.116520	223	305.11	1.368206
GO:0007154_cell_communication	ZWINT	1733	10	0.861329	-0.116520	223	305.11	1.368206
GO:0007154_cell_communication	TAOK2	1733	10	0.861329	-0.116520	223	305.11	1.368206
GO:0007154_cell_communication	ITGB3BP	1733	10	0.861329	-0.116520	223	305.11	1.368206
GO:0007154_cell_communication	PAFAH1B1	1733	10	0.861329	-0.116520	223	305.11	1.368206
GO:0007154_cell_communication	RANGAP1	1733	10	0.861329	-0.116520	223	305.11	1.368206
GO:0007154_cell_communication	MAPRE2	1733	10	0.861329	-0.116520	223	305.11	1.368206
GO:0007154_cell_communication	NDC80	1733	10	0.861329	-0.116520	223	305.11	1.368206
GO:0007154_cell_communication	NUP85	1733	10	0.861329	-0.116520	223	305.11	1.368206
GO:0007154_cell_communication	RPS27	1733	10	0.861329	-0.116520	223	305.11	1.368206
GO:0045934_negative_regulation_of_nucleobase__nucleoside__nucleotide_and_nucleic_acid_metabolic_process	CENPF	223	1	0.669365	-0.106349	224	307.46	1.372589
GO:0016192_vesicle-mediated_transport	ZW10	227	1	0.657570	-0.103044	225	308.44	1.370844
GO:0009966_regulation_of_signal_transduction	TAOK2	232	1	0.643398	-0.099071	226	309.85	1.371018
GO:0000003_reproduction	CENPI	237	1	0.629824	-0.095266	228	310.83	1.363289
GO:0031325_positive_regulation_of_cellular_metabolic_process	PPP2R4	237	1	0.629824	-0.095266	228	310.83	1.363289
GO:0044248_cellular_catabolic_process	CDC20	239	1	0.624554	-0.093788	229	311.72	1.361223
GO:0009893_positive_regulation_of_metabolic_process	PPP2R4	244	1	0.611755	-0.090204	230	313.13	1.361435
GO:0050793_regulation_of_developmental_process	TAOK2	455	2	0.656124	-0.086087	231	314.31	1.360649
GO:0050793_regulation_of_developmental_process	CENPF	455	2	0.656124	-0.086087	231	314.31	1.360649
GO:0032502_developmental_process	TAOK2	1506	8	0.792926	-0.082952	232	314.85	1.357112
GO:0032502_developmental_process	MXD1	1506	8	0.792926	-0.082952	232	314.85	1.357112
GO:0032502_developmental_process	CENPF	1506	8	0.792926	-0.082952	232	314.85	1.357112
GO:0032502_developmental_process	NUDC	1506	8	0.792926	-0.082952	232	314.85	1.357112
GO:0032502_developmental_process	PAFAH1B1	1506	8	0.792926	-0.082952	232	314.85	1.357112
GO:0032502_developmental_process	CENPI	1506	8	0.792926	-0.082952	232	314.85	1.357112
GO:0032502_developmental_process	CLASP1	1506	8	0.792926	-0.082952	232	314.85	1.357112
GO:0032502_developmental_process	CLASP2	1506	8	0.792926	-0.082952	232	314.85	1.357112
GO:0009056_catabolic_process	CDC20	257	1	0.580810	-0.081559	233	315.2	1.352790
GO:0006793_phosphorus_metabolic_process	TAOK2	466	2	0.640636	-0.080572	235	315.78	1.343745
GO:0006793_phosphorus_metabolic_process	PPP2R4	466	2	0.640636	-0.080572	235	315.78	1.343745
GO:0006796_phosphate_metabolic_process	TAOK2	466	2	0.640636	-0.080572	235	315.78	1.343745
GO:0006796_phosphate_metabolic_process	PPP2R4	466	2	0.640636	-0.080572	235	315.78	1.343745
GO:0042127_regulation_of_cell_proliferation	MXI1	279	1	0.535012	-0.068889	236	320.57	1.358347
GO:0007243_protein_kinase_cascade	TAOK2	294	1	0.507715	-0.061459	237	322.39	1.360295
GO:0042221_response_to_chemical_stimulus	CENPF	298	1	0.500900	-0.059623	238	323.26	1.358235
GO:0009059_macromolecule_biosynthetic_process	RPS27	302	1	0.494266	-0.057845	239	324.0	1.355649
GO:0043687_post-translational_protein_modification	TAOK2	529	2	0.564341	-0.055027	240	324.87	1.353625
GO:0043687_post-translational_protein_modification	PPP2R4	529	2	0.564341	-0.055027	240	324.87	1.353625
GO:0006468_protein_amino_acid_phosphorylation	TAOK2	316	1	0.472368	-0.052045	241	325.7	1.351452
GO:0044249_cellular_biosynthetic_process	RPS27	325	1	0.459287	-0.048639	242	327.02	1.351322
GO:0007275_multicellular_organismal_development	MXD1	975	4	0.612383	-0.040622	243	329.71	1.356831
GO:0007275_multicellular_organismal_development	CENPF	975	4	0.612383	-0.040622	243	329.71	1.356831
GO:0007275_multicellular_organismal_development	NUDC	975	4	0.612383	-0.040622	243	329.71	1.356831
GO:0007275_multicellular_organismal_development	PAFAH1B1	975	4	0.612383	-0.040622	243	329.71	1.356831
GO:0007399_nervous_system_development	PAFAH1B1	350	1	0.426481	-0.040332	244	329.99	1.352418
GO:0016310_phosphorylation	TAOK2	385	1	0.387710	-0.031072	245	331.42	1.352735
GO:0048522_positive_regulation_of_cellular_process	TAOK2	634	2	0.470878	-0.028803	246	331.8	1.348780
GO:0048522_positive_regulation_of_cellular_process	PPP2R4	634	2	0.470878	-0.028803	246	331.8	1.348780
GO:0065008_regulation_of_biological_quality	TAOK2	428	1	0.348758	-0.022578	247	333.23	1.349109
GO:0006915_apoptosis	TAOK2	430	1	0.347136	-0.022245	248	333.55	1.344960
GO:0048518_positive_regulation_of_biological_process	TAOK2	678	2	0.440319	-0.021840	249	333.8	1.340562
GO:0048518_positive_regulation_of_biological_process	PPP2R4	678	2	0.440319	-0.021840	249	333.8	1.340562
GO:0012501_programmed_cell_death	TAOK2	435	1	0.343146	-0.021435	250	333.98	1.335920
GO:0006464_protein_modification_process	TAOK2	686	2	0.435185	-0.020760	251	334.46	1.332510
GO:0006464_protein_modification_process	PPP2R4	686	2	0.435185	-0.020760	251	334.46	1.332510
GO:0008219_cell_death	TAOK2	444	1	0.336190	-0.020051	253	334.89	1.323676
GO:0016265_death	TAOK2	444	1	0.336190	-0.020051	253	334.89	1.323676
GO:0043412_biopolymer_modification	TAOK2	708	2	0.421662	-0.018047	254	335.69	1.321614
GO:0043412_biopolymer_modification	PPP2R4	708	2	0.421662	-0.018047	254	335.69	1.321614
GO:0043170_macromolecule_metabolic_process	CDC20	2397	11	0.685003	-0.015183	255	336.37	1.319098
GO:0043170_macromolecule_metabolic_process	MIS12	2397	11	0.685003	-0.015183	255	336.37	1.319098
GO:0043170_macromolecule_metabolic_process	MAPRE1	2397	11	0.685003	-0.015183	255	336.37	1.319098
GO:0043170_macromolecule_metabolic_process	TAOK2	2397	11	0.685003	-0.015183	255	336.37	1.319098
GO:0043170_macromolecule_metabolic_process	ZW10	2397	11	0.685003	-0.015183	255	336.37	1.319098
GO:0043170_macromolecule_metabolic_process	CENPF	2397	11	0.685003	-0.015183	255	336.37	1.319098
GO:0043170_macromolecule_metabolic_process	CENPE	2397	11	0.685003	-0.015183	255	336.37	1.319098
GO:0043170_macromolecule_metabolic_process	CLASP1	2397	11	0.685003	-0.015183	255	336.37	1.319098
GO:0043170_macromolecule_metabolic_process	CLASP2	2397	11	0.685003	-0.015183	255	336.37	1.319098
GO:0043170_macromolecule_metabolic_process	PPP2R4	2397	11	0.685003	-0.015183	255	336.37	1.319098
GO:0043170_macromolecule_metabolic_process	RPS27	2397	11	0.685003	-0.015183	255	336.37	1.319098
GO:0009058_biosynthetic_process	RPS27	506	1	0.294997	-0.012653	256	336.8	1.315625
GO:0048513_organ_development	CENPF	520	1	0.287054	-0.011401	257	337.01	1.311323
GO:0048731_system_development	CENPF	780	2	0.382739	-0.011337	258	337.06	1.306434
GO:0048731_system_development	PAFAH1B1	780	2	0.382739	-0.011337	258	337.06	1.306434
GO:0006950_response_to_stress	TAOK2	524	1	0.284863	-0.011066	259	337.18	1.301853
GO:0007166_cell_surface_receptor_linked_signal_transduction	NUP85	540	1	0.276423	-0.009823	260	337.44	1.297846
GO:0048468_cell_development	TAOK2	575	1	0.259597	-0.007562	261	337.86	1.294483
GO:0045449_regulation_of_transcription	CENPF	681	1	0.219190	-0.003401	262	338.73	1.292863
GO:0032501_multicellular_organismal_process	MXD1	1413	4	0.422557	-0.003400	263	338.73	1.287947
GO:0032501_multicellular_organismal_process	CENPF	1413	4	0.422557	-0.003400	263	338.73	1.287947
GO:0032501_multicellular_organismal_process	NUDC	1413	4	0.422557	-0.003400	263	338.73	1.287947
GO:0032501_multicellular_organismal_process	PAFAH1B1	1413	4	0.422557	-0.003400	263	338.73	1.287947
GO:0030154_cell_differentiation	TAOK2	704	1	0.212029	-0.002855	265	338.99	1.279208
GO:0048869_cellular_developmental_process	TAOK2	704	1	0.212029	-0.002855	265	338.99	1.279208
GO:0044238_primary_metabolic_process	CDC20	2900	12	0.617662	-0.002477	266	339.21	1.275226
GO:0044238_primary_metabolic_process	MIS12	2900	12	0.617662	-0.002477	266	339.21	1.275226
GO:0044238_primary_metabolic_process	MAPRE1	2900	12	0.617662	-0.002477	266	339.21	1.275226
GO:0044238_primary_metabolic_process	TAOK2	2900	12	0.617662	-0.002477	266	339.21	1.275226
GO:0044238_primary_metabolic_process	ZW10	2900	12	0.617662	-0.002477	266	339.21	1.275226
GO:0044238_primary_metabolic_process	CENPF	2900	12	0.617662	-0.002477	266	339.21	1.275226
GO:0044238_primary_metabolic_process	CENPE	2900	12	0.617662	-0.002477	266	339.21	1.275226
GO:0044238_primary_metabolic_process	IDUA	2900	12	0.617662	-0.002477	266	339.21	1.275226
GO:0044238_primary_metabolic_process	CLASP1	2900	12	0.617662	-0.002477	266	339.21	1.275226
GO:0044238_primary_metabolic_process	CLASP2	2900	12	0.617662	-0.002477	266	339.21	1.275226
GO:0044238_primary_metabolic_process	PPP2R4	2900	12	0.617662	-0.002477	266	339.21	1.275226
GO:0044238_primary_metabolic_process	RPS27	2900	12	0.617662	-0.002477	266	339.21	1.275226
GO:0019219_regulation_of_nucleobase__nucleoside__nucleotide_and_nucleic_acid_metabolic_process	CENPF	728	1	0.205039	-0.002377	267	339.25	1.270599
GO:0050896_response_to_stimulus	TAOK2	1013	2	0.294705	-0.002339	268	339.31	1.266082
GO:0050896_response_to_stimulus	CENPF	1013	2	0.294705	-0.002339	268	339.31	1.266082
GO:0010468_regulation_of_gene_expression	CENPF	750	1	0.199024	-0.002008	269	339.36	1.261561
GO:0006350_transcription	CENPF	845	1	0.176649	-0.000962	270	339.45	1.257222
GO:0044237_cellular_metabolic_process	CDC20	2921	11	0.562120	-0.000791	271	339.48	1.252694
GO:0044237_cellular_metabolic_process	MIS12	2921	11	0.562120	-0.000791	271	339.48	1.252694
GO:0044237_cellular_metabolic_process	MAPRE1	2921	11	0.562120	-0.000791	271	339.48	1.252694
GO:0044237_cellular_metabolic_process	TAOK2	2921	11	0.562120	-0.000791	271	339.48	1.252694
GO:0044237_cellular_metabolic_process	CENPF	2921	11	0.562120	-0.000791	271	339.48	1.252694
GO:0044237_cellular_metabolic_process	CENPE	2921	11	0.562120	-0.000791	271	339.48	1.252694
GO:0044237_cellular_metabolic_process	IDUA	2921	11	0.562120	-0.000791	271	339.48	1.252694
GO:0044237_cellular_metabolic_process	CLASP1	2921	11	0.562120	-0.000791	271	339.48	1.252694
GO:0044237_cellular_metabolic_process	CLASP2	2921	11	0.562120	-0.000791	271	339.48	1.252694
GO:0044237_cellular_metabolic_process	PPP2R4	2921	11	0.562120	-0.000791	271	339.48	1.252694
GO:0044237_cellular_metabolic_process	RPS27	2921	11	0.562120	-0.000791	271	339.48	1.252694
GO:0010467_gene_expression	CENPF	1201	2	0.248573	-0.000601	272	339.53	1.248272
GO:0010467_gene_expression	RPS27	1201	2	0.248573	-0.000601	272	339.53	1.248272
GO:0008152_metabolic_process	CDC20	3126	12	0.573007	-0.000586	273	339.55	1.243773
GO:0008152_metabolic_process	MIS12	3126	12	0.573007	-0.000586	273	339.55	1.243773
GO:0008152_metabolic_process	TAOK2	3126	12	0.573007	-0.000586	273	339.55	1.243773
GO:0008152_metabolic_process	MAPRE1	3126	12	0.573007	-0.000586	273	339.55	1.243773
GO:0008152_metabolic_process	ZW10	3126	12	0.573007	-0.000586	273	339.55	1.243773
GO:0008152_metabolic_process	CENPF	3126	12	0.573007	-0.000586	273	339.55	1.243773
GO:0008152_metabolic_process	CENPE	3126	12	0.573007	-0.000586	273	339.55	1.243773
GO:0008152_metabolic_process	IDUA	3126	12	0.573007	-0.000586	273	339.55	1.243773
GO:0008152_metabolic_process	CLASP1	3126	12	0.573007	-0.000586	273	339.55	1.243773
GO:0008152_metabolic_process	CLASP2	3126	12	0.573007	-0.000586	273	339.55	1.243773
GO:0008152_metabolic_process	PPP2R4	3126	12	0.573007	-0.000586	273	339.55	1.243773
GO:0008152_metabolic_process	RPS27	3126	12	0.573007	-0.000586	273	339.55	1.243773
GO:0043283_biopolymer_metabolic_process	CDC20	1839	3	0.243505	-0.000031	274	339.64	1.239562
GO:0043283_biopolymer_metabolic_process	TAOK2	1839	3	0.243505	-0.000031	274	339.64	1.239562
GO:0043283_biopolymer_metabolic_process	PPP2R4	1839	3	0.243505	-0.000031	274	339.64	1.239562
GO:0006139_nucleobase__nucleoside__nucleotide_and_nucleic_acid_metabolic_process	CENPF	1365	1	0.109354	-0.000013	275	339.64	1.235055
GO:0008150_biological_process	MIS12	6120	41	1.000000	0.000000	545	583.65	1.070917
GO:0008150_biological_process	TAOK2	6120	41	1.000000	0.000000	545	583.65	1.070917
GO:0008150_biological_process	ZW10	6120	41	1.000000	0.000000	545	583.65	1.070917
GO:0008150_biological_process	ITGB3BP	6120	41	1.000000	0.000000	545	583.65	1.070917
GO:0008150_biological_process	CENPE	6120	41	1.000000	0.000000	545	583.65	1.070917
GO:0008150_biological_process	MAD2L1	6120	41	1.000000	0.000000	545	583.65	1.070917
GO:0008150_biological_process	CLIP1	6120	41	1.000000	0.000000	545	583.65	1.070917
GO:0008150_biological_process	CKAP5	6120	41	1.000000	0.000000	545	583.65	1.070917
GO:0008150_biological_process	NUP85	6120	41	1.000000	0.000000	545	583.65	1.070917
GO:0008150_biological_process	NDC80	6120	41	1.000000	0.000000	545	583.65	1.070917
GO:0008150_biological_process	INCENP	6120	41	1.000000	0.000000	545	583.65	1.070917
GO:0008150_biological_process	MAPRE1	6120	41	1.000000	0.000000	545	583.65	1.070917
GO:0008150_biological_process	ZWILCH	6120	41	1.000000	0.000000	545	583.65	1.070917
GO:0008150_biological_process	RANBP2	6120	41	1.000000	0.000000	545	583.65	1.070917
GO:0008150_biological_process	MXD1	6120	41	1.000000	0.000000	545	583.65	1.070917
GO:0008150_biological_process	CENPH	6120	41	1.000000	0.000000	545	583.65	1.070917
GO:0008150_biological_process	CENPI	6120	41	1.000000	0.000000	545	583.65	1.070917
GO:0008150_biological_process	PAFAH1B1	6120	41	1.000000	0.000000	545	583.65	1.070917
GO:0008150_biological_process	IDUA	6120	41	1.000000	0.000000	545	583.65	1.070917
GO:0008150_biological_process	CLASP1	6120	41	1.000000	0.000000	545	583.65	1.070917
GO:0008150_biological_process	KIF2C	6120	41	1.000000	0.000000	545	583.65	1.070917
GO:0008150_biological_process	MXI1	6120	41	1.000000	0.000000	545	583.65	1.070917
GO:0008150_biological_process	CDC20	6120	41	1.000000	0.000000	545	583.65	1.070917
GO:0008150_biological_process	NUF2	6120	41	1.000000	0.000000	545	583.65	1.070917
GO:0008150_biological_process	BUB3	6120	41	1.000000	0.000000	545	583.65	1.070917
GO:0008150_biological_process	CENPF	6120	41	1.000000	0.000000	545	583.65	1.070917
GO:0008150_biological_process	NUP160	6120	41	1.000000	0.000000	545	583.65	1.070917
GO:0008150_biological_process	NUDC	6120	41	1.000000	0.000000	545	583.65	1.070917
GO:0008150_biological_process	BUB1	6120	41	1.000000	0.000000	545	583.65	1.070917
GO:0008150_biological_process	RANGAP1	6120	41	1.000000	0.000000	545	583.65	1.070917
GO:0008150_biological_process	MAPRE2	6120	41	1.000000	0.000000	545	583.65	1.070917
GO:0008150_biological_process	SEC13	6120	41	1.000000	0.000000	545	583.65	1.070917
GO:0008150_biological_process	RPS27	6120	41	1.000000	0.000000	545	583.65	1.070917
GO:0008150_biological_process	NDE1	6120	41	1.000000	0.000000	545	583.65	1.070917
GO:0008150_biological_process	BUB1B	6120	41	1.000000	0.000000	545	583.65	1.070917
GO:0008150_biological_process	ZWINT	6120	41	1.000000	0.000000	545	583.65	1.070917
GO:0008150_biological_process	NUP107	6120	41	1.000000	0.000000	545	583.65	1.070917
GO:0008150_biological_process	NUP133	6120	41	1.000000	0.000000	545	583.65	1.070917
GO:0008150_biological_process	CLASP2	6120	41	1.000000	0.000000	545	583.65	1.070917
GO:0008150_biological_process	PPP2R4	6120	41	1.000000	0.000000	545	583.65	1.070917
GO:0008150_biological_process	PLK1	6120	41	1.000000	0.000000	545	583.65	1.070917
