# Supplementary material for: RedundancyMiner: De-replication of redundant GO categories in microarray and proteomics analysis
Source: BMC Bioinformatics. 2011 Feb 10;12:52. doi: 10.1186/1471-2105-12-52 (PMC3223614; doi:10.1186/1471-2105-12-52)
Supplement: Additional file 10 — Kinetochore genes HTGM download. compressed package of the results of running HTGM on the kinetochore genes list. [file 1471-2105-12-52-S10.ZIP › work405493610/total.txt405493610.dir/kinetochore.txt.dir/kinetochore.txt.change.gce.CIM.dir/cgi_user_x.txt]

66
-1	-19
-30	1
-42	2
-64	3
-2	-8
-10	5
-24	6
-26	7
-45	8
-53	9
-60	10
-3	-28
-55	12
-66	13
-5	-31
-39	15
-40	16
-62	17
-6	-57
-7	-63
-9	-11
-16	21
-17	22
-12	-33
-13	-23
-21	-46
-25	-36
-54	27
-59	28
-37	-47
-43	-48
-49	-52
-51	-58
-56	-61
4	29
11	14
-34	19
20	30
-44	24
-22	34
18	36
-41	40
-20	38
-38	41
-18	-65
32	35
26	43
-50	44
-4	-15
25	31
-14	-27
-29	49
33	47
45	46
50	51
42	52
48	53
-35	39
55	57
54	59
23	56
58	60
61	62
37	63
-32	64
0
0
0
0
0
0
0
0
0
0
0
0
0
0
0
0
0
0
0
0
0
0
0
0
0
0
0
0
0
0
0
0
0
0
1
1
1
1
1
1
1.13807118745770
1.13807118745770
1.20710678118655
1.21928953302105
1.41421356237310
1.59078980970409
1.60491590949056
1.71819301513425
1.73205080756888
1.73205080756888
1.73205080756888
1.86602540378444
2.10117199035705
2.13928162564499
2.20682296535416
2.20880475498299
2.28970293737571
2.37834915435538
2.63825256224697
2.71235384137155
2.96878685872582
3.37534836963885
3.41435688320661
3.57325126676471
3.84226460822197
32
34
6
57
17
16
9
11
41
22
56
61
29
4
15
35
44
12
33
18
65
49
52
64
42
30
1
19
59
54
25
36
13
23
43
48
14
27
50
38
62
40
39
5
31
60
53
45
26
24
10
2
8
66
55
3
28
51
58
21
46
20
7
63
37
47
GO:0008283_cell_proliferation
GO:0051234_establishment_of_localization
GO:0051649_establishment_of_cellular_localization
GO:0051641_cellular_localization
GO:0007093_mitotic_cell_cycle_checkpoint
GO:0051726_regulation_of_cell_cycle
GO:0000075_cell_cycle_checkpoint
GO:0007346_regulation_of_mitotic_cell_cycle
GO:0022403_cell_cycle_phase
GO:0007067_mitosis
GO:0000279_M_phase
GO:0000087_M_phase_of_mitotic_cell_cycle
GO:0000278_mitotic_cell_cycle
GO:0022402_cell_cycle_process
GO:0007049_cell_cycle
GO:0006996_organelle_organization_and_biogenesis
GO:0007010_cytoskeleton_organization_and_biogenesis
GO:0000226_microtubule_cytoskeleton_organization_and_biogenesis
GO:0007017_microtubule-based_process
GO:0033036_macromolecule_localization
GO:0046907_intracellular_transport
GO:0006913_nucleocytoplasmic_transport
GO:0051169_nuclear_transport
GO:0050657_nucleic_acid_transport
GO:0050658_RNA_transport
GO:0006403_RNA_localization
GO:0015931_nucleobase__nucleoside__nucleotide_and_nucleic_acid_transport
GO:0051236_establishment_of_RNA_localization
GO:0006405_RNA_export_from_nucleus
GO:0051028_mRNA_transport
GO:0051168_nuclear_export
GO:0006406_mRNA_export_from_nucleus
GO:0048015_phosphoinositide-mediated_signaling
GO:0007051_spindle_organization_and_biogenesis
GO:0000070_mitotic_sister_chromatid_segregation
GO:0000819_sister_chromatid_segregation
GO:0007059_chromosome_segregation
GO:0051276_chromosome_organization_and_biogenesis
GO:0010458_exit_from_mitosis
GO:0051128_regulation_of_cellular_component_organization_and_biogenesis
GO:0051261_protein_depolymerization
GO:0007163_establishment_and_or_maintenance_of_cell_polarity
GO:0007019_microtubule_depolymerization
GO:0007026_negative_regulation_of_microtubule_depolymerization
GO:0031114_regulation_of_microtubule_depolymerization
GO:0031110_regulation_of_microtubule_polymerization_or_depolymerization
GO:0051129_negative_regulation_of_cellular_component_organization_and_biogenesis
GO:0051494_negative_regulation_of_cytoskeleton_organization_and_biogenesis
GO:0031109_microtubule_polymerization_or_depolymerization
GO:0031111_negative_regulation_of_microtubule_polymerization_or_depolymerization
GO:0033043_regulation_of_organelle_organization_and_biogenesis
GO:0032886_regulation_of_microtubule-based_process
GO:0051493_regulation_of_cytoskeleton_organization_and_biogenesis
GO:0051246_regulation_of_protein_metabolic_process
GO:0032269_negative_regulation_of_cellular_protein_metabolic_process
GO:0051248_negative_regulation_of_protein_metabolic_process
GO:0032268_regulation_of_cellular_protein_metabolic_process
GO:0031023_microtubule_organizing_center_organization_and_biogenesis
GO:0051297_centrosome_organization_and_biogenesis
GO:0031577_spindle_checkpoint
GO:0007094_mitotic_cell_cycle_spindle_assembly_checkpoint
GO:0043623_cellular_protein_complex_assembly
GO:0051640_organelle_localization
GO:0051656_establishment_of_organelle_localization
GO:0051303_establishment_of_chromosome_localization
GO:0050000_chromosome_localization
