# Supplementary material for: RedundancyMiner: De-replication of redundant GO categories in microarray and proteomics analysis
Source: BMC Bioinformatics. 2011 Feb 10;12:52. doi: 10.1186/1471-2105-12-52 (PMC3223614; doi:10.1186/1471-2105-12-52)
Supplement: Additional file 10 — Kinetochore genes HTGM download. compressed package of the results of running HTGM on the kinetochore genes list. [file 1471-2105-12-52-S10.ZIP › work405493610/total.txt405493610.dir/kinetochore.txt.dir/kinetochore.txt.change.gce.CIM.dir/cgi_user_y.txt]

36
-3	-16
-18	1
-22	2
-31	3
-12	-23
-24	-25
-26	6
-11	-28
-19	-30
-4	4
5	10
-7	-17
-32	9
-1	-35
11	12
-13	8
-33	13
-29	15
-14	16
-10	-15
-8	-21
-20	-36
17	18
-2	19
-9	20
14	23
-34	22
-27	21
-5	-6
24	27
26	28
30	31
29	32
7	33
25	34
0
0
0
0
0
0
0
1
1
1.41421356237310
1.41421356237310
1.41421356237310
1.57313218497099
1.73205080756888
1.92105724629297
2.11803398874989
2.13920284261728
2.31664606875277
2.41202265916660
2.44948974278318
2.64575131106459
2.64575131106459
2.86991771995067
2.89353587609289
3.12565129326429
3.12917974026995
3.19370434891927
3.21698920010509
3.46410161513775
3.54538004087055
3.6559387987708
3.96116202377865
4.42781706617799
4.56344703972701
5.26260789605061
9
10
15
26
24
25
5
6
2
14
13
11
28
34
20
36
1
35
33
32
19
30
29
12
23
4
31
22
18
3
16
7
17
27
8
21
CLASP1
CLASP2
MAPRE1
NUP160
NUP107
NUP133
CENPE
CENPF
BUB1B
MAD2L1
KIF2C
CLIP1
PLK1
ZW10
NDC80
ZWINT
BUB1
ZWILCH
TAOK2
SEC13
MXI1
RANBP2
PPP2R4
INCENP
NUF2
CDC20
RPS27
NUDC
MXD1
BUB3
MAPRE2
CENPH
MIS12
PAFAH1B1
CKAP5
NDE1
