# Supplementary material for: RedundancyMiner: De-replication of redundant GO categories in microarray and proteomics analysis
Source: BMC Bioinformatics. 2011 Feb 10;12:52. doi: 10.1186/1471-2105-12-52 (PMC3223614; doi:10.1186/1471-2105-12-52)
Supplement: Additional file 10 — Kinetochore genes HTGM download. compressed package of the results of running HTGM on the kinetochore genes list. [file 1471-2105-12-52-S10.ZIP › work405493610/total.txt405493610.dir/kinetochore.txt.dir/kinetochore.txt.change.gce.CIM.dir/cimlog.out]

Read 2376 items
Read 132 items
Read 72 items
Read 328 items
Read 178 items
getcgivars(): no REQUEST_METHOD found
Content-type: text/html

<script> location.replace("/cimminerdata/1307971085/cgi_user_form.html?1241664393"); </script>
> proc.time()
   user  system elapsed 
  15.20   12.91   16.31 
