# Supplementary material for: RedundancyMiner: De-replication of redundant GO categories in microarray and proteomics analysis
Source: BMC Bioinformatics. 2011 Feb 10;12:52. doi: 10.1186/1471-2105-12-52 (PMC3223614; doi:10.1186/1471-2105-12-52)
Supplement: Additional file 10 — Kinetochore genes HTGM download. compressed package of the results of running HTGM on the kinetochore genes list. [file 1471-2105-12-52-S10.ZIP › work405493610/total.txt405493610.dir/kinetochore.txt.dir/kinetochore.txt.change.gce.CIM.dir/col_kinetochore.txt.change.gce.CIM]

1	BUB1
2	BUB1B
3	BUB3
4	CDC20
5	CENPE
6	CENPF
7	CENPH
8	CKAP5
9	CLASP1
10	CLASP2
11	CLIP1
12	INCENP
13	KIF2C
14	MAD2L1
15	MAPRE1
16	MAPRE2
17	MIS12
18	MXD1
19	MXI1
20	NDC80
21	NDE1
22	NUDC
23	NUF2
24	NUP107
25	NUP133
26	NUP160
27	PAFAH1B1
28	PLK1
29	PPP2R4
30	RANBP2
31	RPS27
32	SEC13
33	TAOK2
34	ZW10
35	ZWILCH
36	ZWINT
