# Supplementary material for: RedundancyMiner: De-replication of redundant GO categories in microarray and proteomics analysis
Source: BMC Bioinformatics. 2011 Feb 10;12:52. doi: 10.1186/1471-2105-12-52 (PMC3223614; doi:10.1186/1471-2105-12-52)
Supplement: Additional file 10 — Kinetochore genes HTGM download. compressed package of the results of running HTGM on the kinetochore genes list. [file 1471-2105-12-52-S10.ZIP › work405493610/total.txt405493610.dir/kinetochore.txt.dir/kinetochore.txt.change.gce.CIM.dir/row_kinetochore.txt.change.gce.CIM]

1	GO:0015931_nucleobase__nucleoside__nucleotide_and_nucleic_acid_transport
2	GO:0032886_regulation_of_microtubule-based_process
3	GO:0051248_negative_regulation_of_protein_metabolic_process
4	GO:0022402_cell_cycle_process
5	GO:0007026_negative_regulation_of_microtubule_depolymerization
6	GO:0051649_establishment_of_cellular_localization
7	GO:0051640_organelle_localization
8	GO:0051493_regulation_of_cytoskeleton_organization_and_biogenesis
9	GO:0000075_cell_cycle_checkpoint
10	GO:0033043_regulation_of_organelle_organization_and_biogenesis
11	GO:0007346_regulation_of_mitotic_cell_cycle
12	GO:0000226_microtubule_cytoskeleton_organization_and_biogenesis
13	GO:0048015_phosphoinositide-mediated_signaling
14	GO:0007059_chromosome_segregation
15	GO:0007049_cell_cycle
16	GO:0051726_regulation_of_cell_cycle
17	GO:0007093_mitotic_cell_cycle_checkpoint
18	GO:0033036_macromolecule_localization
19	GO:0051236_establishment_of_RNA_localization
20	GO:0043623_cellular_protein_complex_assembly
21	GO:0031577_spindle_checkpoint
22	GO:0007067_mitosis
23	GO:0007051_spindle_organization_and_biogenesis
24	GO:0031111_negative_regulation_of_microtubule_polymerization_or_depolymerization
25	GO:0051168_nuclear_export
26	GO:0031109_microtubule_polymerization_or_depolymerization
27	GO:0051276_chromosome_organization_and_biogenesis
28	GO:0032268_regulation_of_cellular_protein_metabolic_process
29	GO:0000278_mitotic_cell_cycle
30	GO:0006403_RNA_localization
31	GO:0031114_regulation_of_microtubule_depolymerization
32	GO:0008283_cell_proliferation
33	GO:0007017_microtubule-based_process
34	GO:0051234_establishment_of_localization
35	GO:0006996_organelle_organization_and_biogenesis
36	GO:0006406_mRNA_export_from_nucleus
37	GO:0051303_establishment_of_chromosome_localization
38	GO:0051128_regulation_of_cellular_component_organization_and_biogenesis
39	GO:0007019_microtubule_depolymerization
40	GO:0007163_establishment_and_or_maintenance_of_cell_polarity
41	GO:0022403_cell_cycle_phase
42	GO:0050658_RNA_transport
43	GO:0000070_mitotic_sister_chromatid_segregation
44	GO:0007010_cytoskeleton_organization_and_biogenesis
45	GO:0051494_negative_regulation_of_cytoskeleton_organization_and_biogenesis
46	GO:0007094_mitotic_cell_cycle_spindle_assembly_checkpoint
47	GO:0050000_chromosome_localization
48	GO:0000819_sister_chromatid_segregation
49	GO:0006913_nucleocytoplasmic_transport
50	GO:0010458_exit_from_mitosis
51	GO:0031023_microtubule_organizing_center_organization_and_biogenesis
52	GO:0051169_nuclear_transport
53	GO:0051129_negative_regulation_of_cellular_component_organization_and_biogenesis
54	GO:0051028_mRNA_transport
55	GO:0032269_negative_regulation_of_cellular_protein_metabolic_process
56	GO:0000279_M_phase
57	GO:0051641_cellular_localization
58	GO:0051297_centrosome_organization_and_biogenesis
59	GO:0006405_RNA_export_from_nucleus
60	GO:0031110_regulation_of_microtubule_polymerization_or_depolymerization
61	GO:0000087_M_phase_of_mitotic_cell_cycle
62	GO:0051261_protein_depolymerization
63	GO:0051656_establishment_of_organelle_localization
64	GO:0050657_nucleic_acid_transport
65	GO:0046907_intracellular_transport
66	GO:0051246_regulation_of_protein_metabolic_process
