# Supplementary material for: RedundancyMiner: De-replication of redundant GO categories in microarray and proteomics analysis
Source: BMC Bioinformatics. 2011 Feb 10;12:52. doi: 10.1186/1471-2105-12-52 (PMC3223614; doi:10.1186/1471-2105-12-52)
Supplement: Additional file 10 — Kinetochore genes HTGM download. compressed package of the results of running HTGM on the kinetochore genes list. [file 1471-2105-12-52-S10.ZIP › work405493610/total.txt405493610.dir/kinetochore.txt.dir/kinetochore.txt.change.gce.CIM.dir/userinputparam.txt]

colcluster=average
rowdistance=euclidean
firstinputfile=[kinetochore.txt.change.gce.CIM]
rowcluster=average
coldistance=euclidean
rowopt=cluster
colopt=cluster
pagename=onematrix
