# Supplementary material for: RedundancyMiner: De-replication of redundant GO categories in microarray and proteomics analysis
Source: BMC Bioinformatics. 2011 Feb 10;12:52. doi: 10.1186/1471-2105-12-52 (PMC3223614; doi:10.1186/1471-2105-12-52)
Supplement: Additional file 10 — Kinetochore genes HTGM download. compressed package of the results of running HTGM on the kinetochore genes list. [file 1471-2105-12-52-S10.ZIP › work405493610/total.txt405493610.dir/kinetochore.txt.dir/kinetochore.txt.change.gce.xls]

=HYPERLINK("http://discover.nci.nih.gov/gominer/hi-thruput-defs.jsp#GO","HYPERLINKED GO CATEGORY")	=HYPERLINK("http://discover.nci.nih.gov/gominer/hi-thruput-defs.jsp#GENE","HYPERLINKED GENE NAME")	=HYPERLINK("http://discover.nci.nih.gov/gominer/hi-thruput-defs.jsp#Total","TOTAL GENES")	=HYPERLINK("http://discover.nci.nih.gov/gominer/hi-thruput-defs.jsp#CHANGED","CHANGED GENES")	=HYPERLINK("http://discover.nci.nih.gov/gominer/hi-thruput-defs.jsp#ENRICH","ENRICHMENT")	=HYPERLINK("http://discover.nci.nih.gov/gominer/hi-thruput-defs.jsp#LOG10","LOG10(p)")	=HYPERLINK("http://discover.nci.nih.gov/gominer/hi-thruput-defs.jsp#NUMB","CUMULATIVE NUMBER OF CATEGORIES")	=HYPERLINK("http://discover.nci.nih.gov/gominer/hi-thruput-defs.jsp#RM","CUMULATIVE RANDOMS MEAN")	=HYPERLINK("http://discover.nci.nih.gov/gominer/hi-thruput-defs.jsp#FDR","FALSE DISCOVERY RATE")
=HYPERLINK("http://www.godatabase.org/cgi-bin/go.cgi?query=GO:0000226&auto_wild_cards=yes&view=query&action=query&search_constraint=terms","GO:0000226_microtubule_cytoskeleton_organization_and_biogenesis")	=HYPERLINK("http://www.ncbi.nih.gov/gquery/gquery.fcgi?term=BUB1B","BUB1B")	58	10	25.735913	-11.634038	1	0.0	0.000000
=HYPERLINK("http://www.godatabase.org/cgi-bin/go.cgi?query=GO:0000226&auto_wild_cards=yes&view=query&action=query&search_constraint=terms","GO:0000226_microtubule_cytoskeleton_organization_and_biogenesis")	=HYPERLINK("http://www.ncbi.nih.gov/gquery/gquery.fcgi?term=ZWINT","ZWINT")	58	10	25.735913	-11.634038	1	0.0	0.000000
=HYPERLINK("http://www.godatabase.org/cgi-bin/go.cgi?query=GO:0000226&auto_wild_cards=yes&view=query&action=query&search_constraint=terms","GO:0000226_microtubule_cytoskeleton_organization_and_biogenesis")	=HYPERLINK("http://www.ncbi.nih.gov/gquery/gquery.fcgi?term=MAPRE1","MAPRE1")	58	10	25.735913	-11.634038	1	0.0	0.000000
=HYPERLINK("http://www.godatabase.org/cgi-bin/go.cgi?query=GO:0000226&auto_wild_cards=yes&view=query&action=query&search_constraint=terms","GO:0000226_microtubule_cytoskeleton_organization_and_biogenesis")	=HYPERLINK("http://www.ncbi.nih.gov/gquery/gquery.fcgi?term=PAFAH1B1","PAFAH1B1")	58	10	25.735913	-11.634038	1	0.0	0.000000
=HYPERLINK("http://www.godatabase.org/cgi-bin/go.cgi?query=GO:0000226&auto_wild_cards=yes&view=query&action=query&search_constraint=terms","GO:0000226_microtubule_cytoskeleton_organization_and_biogenesis")	=HYPERLINK("http://www.ncbi.nih.gov/gquery/gquery.fcgi?term=CKAP5","CKAP5")	58	10	25.735913	-11.634038	1	0.0	0.000000
=HYPERLINK("http://www.godatabase.org/cgi-bin/go.cgi?query=GO:0000226&auto_wild_cards=yes&view=query&action=query&search_constraint=terms","GO:0000226_microtubule_cytoskeleton_organization_and_biogenesis")	=HYPERLINK("http://www.ncbi.nih.gov/gquery/gquery.fcgi?term=CLASP2","CLASP2")	58	10	25.735913	-11.634038	1	0.0	0.000000
=HYPERLINK("http://www.godatabase.org/cgi-bin/go.cgi?query=GO:0000226&auto_wild_cards=yes&view=query&action=query&search_constraint=terms","GO:0000226_microtubule_cytoskeleton_organization_and_biogenesis")	=HYPERLINK("http://www.ncbi.nih.gov/gquery/gquery.fcgi?term=KIF2C","KIF2C")	58	10	25.735913	-11.634038	1	0.0	0.000000
=HYPERLINK("http://www.godatabase.org/cgi-bin/go.cgi?query=GO:0000226&auto_wild_cards=yes&view=query&action=query&search_constraint=terms","GO:0000226_microtubule_cytoskeleton_organization_and_biogenesis")	=HYPERLINK("http://www.ncbi.nih.gov/gquery/gquery.fcgi?term=NDC80","NDC80")	58	10	25.735913	-11.634038	1	0.0	0.000000
=HYPERLINK("http://www.godatabase.org/cgi-bin/go.cgi?query=GO:0000226&auto_wild_cards=yes&view=query&action=query&search_constraint=terms","GO:0000226_microtubule_cytoskeleton_organization_and_biogenesis")	=HYPERLINK("http://www.ncbi.nih.gov/gquery/gquery.fcgi?term=CLASP1","CLASP1")	58	10	25.735913	-11.634038	1	0.0	0.000000
=HYPERLINK("http://www.godatabase.org/cgi-bin/go.cgi?query=GO:0000226&auto_wild_cards=yes&view=query&action=query&search_constraint=terms","GO:0000226_microtubule_cytoskeleton_organization_and_biogenesis")	=HYPERLINK("http://www.ncbi.nih.gov/gquery/gquery.fcgi?term=NDE1","NDE1")	58	10	25.735913	-11.634038	1	0.0	0.000000
=HYPERLINK("http://www.godatabase.org/cgi-bin/go.cgi?query=GO:0000278&auto_wild_cards=yes&view=query&action=query&search_constraint=terms","GO:0000278_mitotic_cell_cycle")	=HYPERLINK("http://www.ncbi.nih.gov/gquery/gquery.fcgi?term=ZW10","ZW10")	183	14	11.419432	-11.315199	2	0.0	0.000000
=HYPERLINK("http://www.godatabase.org/cgi-bin/go.cgi?query=GO:0000278&auto_wild_cards=yes&view=query&action=query&search_constraint=terms","GO:0000278_mitotic_cell_cycle")	=HYPERLINK("http://www.ncbi.nih.gov/gquery/gquery.fcgi?term=CENPF","CENPF")	183	14	11.419432	-11.315199	2	0.0	0.000000
=HYPERLINK("http://www.godatabase.org/cgi-bin/go.cgi?query=GO:0000278&auto_wild_cards=yes&view=query&action=query&search_constraint=terms","GO:0000278_mitotic_cell_cycle")	=HYPERLINK("http://www.ncbi.nih.gov/gquery/gquery.fcgi?term=CENPE","CENPE")	183	14	11.419432	-11.315199	2	0.0	0.000000
=HYPERLINK("http://www.godatabase.org/cgi-bin/go.cgi?query=GO:0000278&auto_wild_cards=yes&view=query&action=query&search_constraint=terms","GO:0000278_mitotic_cell_cycle")	=HYPERLINK("http://www.ncbi.nih.gov/gquery/gquery.fcgi?term=MAD2L1","MAD2L1")	183	14	11.419432	-11.315199	2	0.0	0.000000
=HYPERLINK("http://www.godatabase.org/cgi-bin/go.cgi?query=GO:0000278&auto_wild_cards=yes&view=query&action=query&search_constraint=terms","GO:0000278_mitotic_cell_cycle")	=HYPERLINK("http://www.ncbi.nih.gov/gquery/gquery.fcgi?term=CLIP1","CLIP1")	183	14	11.419432	-11.315199	2	0.0	0.000000
=HYPERLINK("http://www.godatabase.org/cgi-bin/go.cgi?query=GO:0000278&auto_wild_cards=yes&view=query&action=query&search_constraint=terms","GO:0000278_mitotic_cell_cycle")	=HYPERLINK("http://www.ncbi.nih.gov/gquery/gquery.fcgi?term=BUB1","BUB1")	183	14	11.419432	-11.315199	2	0.0	0.000000
=HYPERLINK("http://www.godatabase.org/cgi-bin/go.cgi?query=GO:0000278&auto_wild_cards=yes&view=query&action=query&search_constraint=terms","GO:0000278_mitotic_cell_cycle")	=HYPERLINK("http://www.ncbi.nih.gov/gquery/gquery.fcgi?term=NDC80","NDC80")	183	14	11.419432	-11.315199	2	0.0	0.000000
=HYPERLINK("http://www.godatabase.org/cgi-bin/go.cgi?query=GO:0000278&auto_wild_cards=yes&view=query&action=query&search_constraint=terms","GO:0000278_mitotic_cell_cycle")	=HYPERLINK("http://www.ncbi.nih.gov/gquery/gquery.fcgi?term=BUB1B","BUB1B")	183	14	11.419432	-11.315199	2	0.0	0.000000
=HYPERLINK("http://www.godatabase.org/cgi-bin/go.cgi?query=GO:0000278&auto_wild_cards=yes&view=query&action=query&search_constraint=terms","GO:0000278_mitotic_cell_cycle")	=HYPERLINK("http://www.ncbi.nih.gov/gquery/gquery.fcgi?term=ZWINT","ZWINT")	183	14	11.419432	-11.315199	2	0.0	0.000000
=HYPERLINK("http://www.godatabase.org/cgi-bin/go.cgi?query=GO:0000278&auto_wild_cards=yes&view=query&action=query&search_constraint=terms","GO:0000278_mitotic_cell_cycle")	=HYPERLINK("http://www.ncbi.nih.gov/gquery/gquery.fcgi?term=ZWILCH","ZWILCH")	183	14	11.419432	-11.315199	2	0.0	0.000000
=HYPERLINK("http://www.godatabase.org/cgi-bin/go.cgi?query=GO:0000278&auto_wild_cards=yes&view=query&action=query&search_constraint=terms","GO:0000278_mitotic_cell_cycle")	=HYPERLINK("http://www.ncbi.nih.gov/gquery/gquery.fcgi?term=PAFAH1B1","PAFAH1B1")	183	14	11.419432	-11.315199	2	0.0	0.000000
=HYPERLINK("http://www.godatabase.org/cgi-bin/go.cgi?query=GO:0000278&auto_wild_cards=yes&view=query&action=query&search_constraint=terms","GO:0000278_mitotic_cell_cycle")	=HYPERLINK("http://www.ncbi.nih.gov/gquery/gquery.fcgi?term=KIF2C","KIF2C")	183	14	11.419432	-11.315199	2	0.0	0.000000
=HYPERLINK("http://www.godatabase.org/cgi-bin/go.cgi?query=GO:0000278&auto_wild_cards=yes&view=query&action=query&search_constraint=terms","GO:0000278_mitotic_cell_cycle")	=HYPERLINK("http://www.ncbi.nih.gov/gquery/gquery.fcgi?term=CLASP1","CLASP1")	183	14	11.419432	-11.315199	2	0.0	0.000000
=HYPERLINK("http://www.godatabase.org/cgi-bin/go.cgi?query=GO:0000278&auto_wild_cards=yes&view=query&action=query&search_constraint=terms","GO:0000278_mitotic_cell_cycle")	=HYPERLINK("http://www.ncbi.nih.gov/gquery/gquery.fcgi?term=PLK1","PLK1")	183	14	11.419432	-11.315199	2	0.0	0.000000
=HYPERLINK("http://www.godatabase.org/cgi-bin/go.cgi?query=GO:0007049&auto_wild_cards=yes&view=query&action=query&search_constraint=terms","GO:0007049_cell_cycle")	=HYPERLINK("http://www.ncbi.nih.gov/gquery/gquery.fcgi?term=CDC20","CDC20")	349	17	7.270948	-10.678022	3	0.0	0.000000
=HYPERLINK("http://www.godatabase.org/cgi-bin/go.cgi?query=GO:0007049&auto_wild_cards=yes&view=query&action=query&search_constraint=terms","GO:0007049_cell_cycle")	=HYPERLINK("http://www.ncbi.nih.gov/gquery/gquery.fcgi?term=ZW10","ZW10")	349	17	7.270948	-10.678022	3	0.0	0.000000
=HYPERLINK("http://www.godatabase.org/cgi-bin/go.cgi?query=GO:0007049&auto_wild_cards=yes&view=query&action=query&search_constraint=terms","GO:0007049_cell_cycle")	=HYPERLINK("http://www.ncbi.nih.gov/gquery/gquery.fcgi?term=CENPF","CENPF")	349	17	7.270948	-10.678022	3	0.0	0.000000
=HYPERLINK("http://www.godatabase.org/cgi-bin/go.cgi?query=GO:0007049&auto_wild_cards=yes&view=query&action=query&search_constraint=terms","GO:0007049_cell_cycle")	=HYPERLINK("http://www.ncbi.nih.gov/gquery/gquery.fcgi?term=CENPE","CENPE")	349	17	7.270948	-10.678022	3	0.0	0.000000
=HYPERLINK("http://www.godatabase.org/cgi-bin/go.cgi?query=GO:0007049&auto_wild_cards=yes&view=query&action=query&search_constraint=terms","GO:0007049_cell_cycle")	=HYPERLINK("http://www.ncbi.nih.gov/gquery/gquery.fcgi?term=MAD2L1","MAD2L1")	349	17	7.270948	-10.678022	3	0.0	0.000000
=HYPERLINK("http://www.godatabase.org/cgi-bin/go.cgi?query=GO:0007049&auto_wild_cards=yes&view=query&action=query&search_constraint=terms","GO:0007049_cell_cycle")	=HYPERLINK("http://www.ncbi.nih.gov/gquery/gquery.fcgi?term=CLIP1","CLIP1")	349	17	7.270948	-10.678022	3	0.0	0.000000
=HYPERLINK("http://www.godatabase.org/cgi-bin/go.cgi?query=GO:0007049&auto_wild_cards=yes&view=query&action=query&search_constraint=terms","GO:0007049_cell_cycle")	=HYPERLINK("http://www.ncbi.nih.gov/gquery/gquery.fcgi?term=BUB1","BUB1")	349	17	7.270948	-10.678022	3	0.0	0.000000
=HYPERLINK("http://www.godatabase.org/cgi-bin/go.cgi?query=GO:0007049&auto_wild_cards=yes&view=query&action=query&search_constraint=terms","GO:0007049_cell_cycle")	=HYPERLINK("http://www.ncbi.nih.gov/gquery/gquery.fcgi?term=CKAP5","CKAP5")	349	17	7.270948	-10.678022	3	0.0	0.000000
=HYPERLINK("http://www.godatabase.org/cgi-bin/go.cgi?query=GO:0007049&auto_wild_cards=yes&view=query&action=query&search_constraint=terms","GO:0007049_cell_cycle")	=HYPERLINK("http://www.ncbi.nih.gov/gquery/gquery.fcgi?term=NDC80","NDC80")	349	17	7.270948	-10.678022	3	0.0	0.000000
=HYPERLINK("http://www.godatabase.org/cgi-bin/go.cgi?query=GO:0007049&auto_wild_cards=yes&view=query&action=query&search_constraint=terms","GO:0007049_cell_cycle")	=HYPERLINK("http://www.ncbi.nih.gov/gquery/gquery.fcgi?term=NDE1","NDE1")	349	17	7.270948	-10.678022	3	0.0	0.000000
=HYPERLINK("http://www.godatabase.org/cgi-bin/go.cgi?query=GO:0007049&auto_wild_cards=yes&view=query&action=query&search_constraint=terms","GO:0007049_cell_cycle")	=HYPERLINK("http://www.ncbi.nih.gov/gquery/gquery.fcgi?term=BUB1B","BUB1B")	349	17	7.270948	-10.678022	3	0.0	0.000000
=HYPERLINK("http://www.godatabase.org/cgi-bin/go.cgi?query=GO:0007049&auto_wild_cards=yes&view=query&action=query&search_constraint=terms","GO:0007049_cell_cycle")	=HYPERLINK("http://www.ncbi.nih.gov/gquery/gquery.fcgi?term=ZWINT","ZWINT")	349	17	7.270948	-10.678022	3	0.0	0.000000
=HYPERLINK("http://www.godatabase.org/cgi-bin/go.cgi?query=GO:0007049&auto_wild_cards=yes&view=query&action=query&search_constraint=terms","GO:0007049_cell_cycle")	=HYPERLINK("http://www.ncbi.nih.gov/gquery/gquery.fcgi?term=ZWILCH","ZWILCH")	349	17	7.270948	-10.678022	3	0.0	0.000000
=HYPERLINK("http://www.godatabase.org/cgi-bin/go.cgi?query=GO:0007049&auto_wild_cards=yes&view=query&action=query&search_constraint=terms","GO:0007049_cell_cycle")	=HYPERLINK("http://www.ncbi.nih.gov/gquery/gquery.fcgi?term=PAFAH1B1","PAFAH1B1")	349	17	7.270948	-10.678022	3	0.0	0.000000
=HYPERLINK("http://www.godatabase.org/cgi-bin/go.cgi?query=GO:0007049&auto_wild_cards=yes&view=query&action=query&search_constraint=terms","GO:0007049_cell_cycle")	=HYPERLINK("http://www.ncbi.nih.gov/gquery/gquery.fcgi?term=KIF2C","KIF2C")	349	17	7.270948	-10.678022	3	0.0	0.000000
=HYPERLINK("http://www.godatabase.org/cgi-bin/go.cgi?query=GO:0007049&auto_wild_cards=yes&view=query&action=query&search_constraint=terms","GO:0007049_cell_cycle")	=HYPERLINK("http://www.ncbi.nih.gov/gquery/gquery.fcgi?term=CLASP1","CLASP1")	349	17	7.270948	-10.678022	3	0.0	0.000000
=HYPERLINK("http://www.godatabase.org/cgi-bin/go.cgi?query=GO:0007049&auto_wild_cards=yes&view=query&action=query&search_constraint=terms","GO:0007049_cell_cycle")	=HYPERLINK("http://www.ncbi.nih.gov/gquery/gquery.fcgi?term=PLK1","PLK1")	349	17	7.270948	-10.678022	3	0.0	0.000000
=HYPERLINK("http://www.godatabase.org/cgi-bin/go.cgi?query=GO:0007059&auto_wild_cards=yes&view=query&action=query&search_constraint=terms","GO:0007059_chromosome_segregation")	=HYPERLINK("http://www.ncbi.nih.gov/gquery/gquery.fcgi?term=INCENP","INCENP")	38	8	31.424904	-10.079699	4	0.0	0.000000
=HYPERLINK("http://www.godatabase.org/cgi-bin/go.cgi?query=GO:0007059&auto_wild_cards=yes&view=query&action=query&search_constraint=terms","GO:0007059_chromosome_segregation")	=HYPERLINK("http://www.ncbi.nih.gov/gquery/gquery.fcgi?term=MIS12","MIS12")	38	8	31.424904	-10.079699	4	0.0	0.000000
=HYPERLINK("http://www.godatabase.org/cgi-bin/go.cgi?query=GO:0007059&auto_wild_cards=yes&view=query&action=query&search_constraint=terms","GO:0007059_chromosome_segregation")	=HYPERLINK("http://www.ncbi.nih.gov/gquery/gquery.fcgi?term=ZWINT","ZWINT")	38	8	31.424904	-10.079699	4	0.0	0.000000
=HYPERLINK("http://www.godatabase.org/cgi-bin/go.cgi?query=GO:0007059&auto_wild_cards=yes&view=query&action=query&search_constraint=terms","GO:0007059_chromosome_segregation")	=HYPERLINK("http://www.ncbi.nih.gov/gquery/gquery.fcgi?term=NUF2","NUF2")	38	8	31.424904	-10.079699	4	0.0	0.000000
=HYPERLINK("http://www.godatabase.org/cgi-bin/go.cgi?query=GO:0007059&auto_wild_cards=yes&view=query&action=query&search_constraint=terms","GO:0007059_chromosome_segregation")	=HYPERLINK("http://www.ncbi.nih.gov/gquery/gquery.fcgi?term=CENPF","CENPF")	38	8	31.424904	-10.079699	4	0.0	0.000000
=HYPERLINK("http://www.godatabase.org/cgi-bin/go.cgi?query=GO:0007059&auto_wild_cards=yes&view=query&action=query&search_constraint=terms","GO:0007059_chromosome_segregation")	=HYPERLINK("http://www.ncbi.nih.gov/gquery/gquery.fcgi?term=ZW10","ZW10")	38	8	31.424904	-10.079699	4	0.0	0.000000
=HYPERLINK("http://www.godatabase.org/cgi-bin/go.cgi?query=GO:0007059&auto_wild_cards=yes&view=query&action=query&search_constraint=terms","GO:0007059_chromosome_segregation")	=HYPERLINK("http://www.ncbi.nih.gov/gquery/gquery.fcgi?term=CENPE","CENPE")	38	8	31.424904	-10.079699	4	0.0	0.000000
=HYPERLINK("http://www.godatabase.org/cgi-bin/go.cgi?query=GO:0007059&auto_wild_cards=yes&view=query&action=query&search_constraint=terms","GO:0007059_chromosome_segregation")	=HYPERLINK("http://www.ncbi.nih.gov/gquery/gquery.fcgi?term=NDC80","NDC80")	38	8	31.424904	-10.079699	4	0.0	0.000000
=HYPERLINK("http://www.godatabase.org/cgi-bin/go.cgi?query=GO:0000087&auto_wild_cards=yes&view=query&action=query&search_constraint=terms","GO:0000087_M_phase_of_mitotic_cell_cycle")	=HYPERLINK("http://www.ncbi.nih.gov/gquery/gquery.fcgi?term=BUB1B","BUB1B")	91	10	16.403109	-9.610265	6	0.0	0.000000
=HYPERLINK("http://www.godatabase.org/cgi-bin/go.cgi?query=GO:0000087&auto_wild_cards=yes&view=query&action=query&search_constraint=terms","GO:0000087_M_phase_of_mitotic_cell_cycle")	=HYPERLINK("http://www.ncbi.nih.gov/gquery/gquery.fcgi?term=ZWINT","ZWINT")	91	10	16.403109	-9.610265	6	0.0	0.000000
=HYPERLINK("http://www.godatabase.org/cgi-bin/go.cgi?query=GO:0000087&auto_wild_cards=yes&view=query&action=query&search_constraint=terms","GO:0000087_M_phase_of_mitotic_cell_cycle")	=HYPERLINK("http://www.ncbi.nih.gov/gquery/gquery.fcgi?term=ZW10","ZW10")	91	10	16.403109	-9.610265	6	0.0	0.000000
=HYPERLINK("http://www.godatabase.org/cgi-bin/go.cgi?query=GO:0000087&auto_wild_cards=yes&view=query&action=query&search_constraint=terms","GO:0000087_M_phase_of_mitotic_cell_cycle")	=HYPERLINK("http://www.ncbi.nih.gov/gquery/gquery.fcgi?term=CENPE","CENPE")	91	10	16.403109	-9.610265	6	0.0	0.000000
=HYPERLINK("http://www.godatabase.org/cgi-bin/go.cgi?query=GO:0000087&auto_wild_cards=yes&view=query&action=query&search_constraint=terms","GO:0000087_M_phase_of_mitotic_cell_cycle")	=HYPERLINK("http://www.ncbi.nih.gov/gquery/gquery.fcgi?term=CLIP1","CLIP1")	91	10	16.403109	-9.610265	6	0.0	0.000000
=HYPERLINK("http://www.godatabase.org/cgi-bin/go.cgi?query=GO:0000087&auto_wild_cards=yes&view=query&action=query&search_constraint=terms","GO:0000087_M_phase_of_mitotic_cell_cycle")	=HYPERLINK("http://www.ncbi.nih.gov/gquery/gquery.fcgi?term=MAD2L1","MAD2L1")	91	10	16.403109	-9.610265	6	0.0	0.000000
=HYPERLINK("http://www.godatabase.org/cgi-bin/go.cgi?query=GO:0000087&auto_wild_cards=yes&view=query&action=query&search_constraint=terms","GO:0000087_M_phase_of_mitotic_cell_cycle")	=HYPERLINK("http://www.ncbi.nih.gov/gquery/gquery.fcgi?term=CLASP1","CLASP1")	91	10	16.403109	-9.610265	6	0.0	0.000000
=HYPERLINK("http://www.godatabase.org/cgi-bin/go.cgi?query=GO:0000087&auto_wild_cards=yes&view=query&action=query&search_constraint=terms","GO:0000087_M_phase_of_mitotic_cell_cycle")	=HYPERLINK("http://www.ncbi.nih.gov/gquery/gquery.fcgi?term=KIF2C","KIF2C")	91	10	16.403109	-9.610265	6	0.0	0.000000
=HYPERLINK("http://www.godatabase.org/cgi-bin/go.cgi?query=GO:0000087&auto_wild_cards=yes&view=query&action=query&search_constraint=terms","GO:0000087_M_phase_of_mitotic_cell_cycle")	=HYPERLINK("http://www.ncbi.nih.gov/gquery/gquery.fcgi?term=NDC80","NDC80")	91	10	16.403109	-9.610265	6	0.0	0.000000
=HYPERLINK("http://www.godatabase.org/cgi-bin/go.cgi?query=GO:0000087&auto_wild_cards=yes&view=query&action=query&search_constraint=terms","GO:0000087_M_phase_of_mitotic_cell_cycle")	=HYPERLINK("http://www.ncbi.nih.gov/gquery/gquery.fcgi?term=PLK1","PLK1")	91	10	16.403109	-9.610265	6	0.0	0.000000
=HYPERLINK("http://www.godatabase.org/cgi-bin/go.cgi?query=GO:0007017&auto_wild_cards=yes&view=query&action=query&search_constraint=terms","GO:0007017_microtubule-based_process")	=HYPERLINK("http://www.ncbi.nih.gov/gquery/gquery.fcgi?term=BUB1B","BUB1B")	91	10	16.403109	-9.610265	6	0.0	0.000000
=HYPERLINK("http://www.godatabase.org/cgi-bin/go.cgi?query=GO:0007017&auto_wild_cards=yes&view=query&action=query&search_constraint=terms","GO:0007017_microtubule-based_process")	=HYPERLINK("http://www.ncbi.nih.gov/gquery/gquery.fcgi?term=ZWINT","ZWINT")	91	10	16.403109	-9.610265	6	0.0	0.000000
=HYPERLINK("http://www.godatabase.org/cgi-bin/go.cgi?query=GO:0007017&auto_wild_cards=yes&view=query&action=query&search_constraint=terms","GO:0007017_microtubule-based_process")	=HYPERLINK("http://www.ncbi.nih.gov/gquery/gquery.fcgi?term=MAPRE1","MAPRE1")	91	10	16.403109	-9.610265	6	0.0	0.000000
=HYPERLINK("http://www.godatabase.org/cgi-bin/go.cgi?query=GO:0007017&auto_wild_cards=yes&view=query&action=query&search_constraint=terms","GO:0007017_microtubule-based_process")	=HYPERLINK("http://www.ncbi.nih.gov/gquery/gquery.fcgi?term=PAFAH1B1","PAFAH1B1")	91	10	16.403109	-9.610265	6	0.0	0.000000
=HYPERLINK("http://www.godatabase.org/cgi-bin/go.cgi?query=GO:0007017&auto_wild_cards=yes&view=query&action=query&search_constraint=terms","GO:0007017_microtubule-based_process")	=HYPERLINK("http://www.ncbi.nih.gov/gquery/gquery.fcgi?term=CKAP5","CKAP5")	91	10	16.403109	-9.610265	6	0.0	0.000000
=HYPERLINK("http://www.godatabase.org/cgi-bin/go.cgi?query=GO:0007017&auto_wild_cards=yes&view=query&action=query&search_constraint=terms","GO:0007017_microtubule-based_process")	=HYPERLINK("http://www.ncbi.nih.gov/gquery/gquery.fcgi?term=CLASP2","CLASP2")	91	10	16.403109	-9.610265	6	0.0	0.000000
=HYPERLINK("http://www.godatabase.org/cgi-bin/go.cgi?query=GO:0007017&auto_wild_cards=yes&view=query&action=query&search_constraint=terms","GO:0007017_microtubule-based_process")	=HYPERLINK("http://www.ncbi.nih.gov/gquery/gquery.fcgi?term=KIF2C","KIF2C")	91	10	16.403109	-9.610265	6	0.0	0.000000
=HYPERLINK("http://www.godatabase.org/cgi-bin/go.cgi?query=GO:0007017&auto_wild_cards=yes&view=query&action=query&search_constraint=terms","GO:0007017_microtubule-based_process")	=HYPERLINK("http://www.ncbi.nih.gov/gquery/gquery.fcgi?term=NDC80","NDC80")	91	10	16.403109	-9.610265	6	0.0	0.000000
=HYPERLINK("http://www.godatabase.org/cgi-bin/go.cgi?query=GO:0007017&auto_wild_cards=yes&view=query&action=query&search_constraint=terms","GO:0007017_microtubule-based_process")	=HYPERLINK("http://www.ncbi.nih.gov/gquery/gquery.fcgi?term=CLASP1","CLASP1")	91	10	16.403109	-9.610265	6	0.0	0.000000
=HYPERLINK("http://www.godatabase.org/cgi-bin/go.cgi?query=GO:0007017&auto_wild_cards=yes&view=query&action=query&search_constraint=terms","GO:0007017_microtubule-based_process")	=HYPERLINK("http://www.ncbi.nih.gov/gquery/gquery.fcgi?term=NDE1","NDE1")	91	10	16.403109	-9.610265	6	0.0	0.000000
=HYPERLINK("http://www.godatabase.org/cgi-bin/go.cgi?query=GO:0022402&auto_wild_cards=yes&view=query&action=query&search_constraint=terms","GO:0022402_cell_cycle_process")	=HYPERLINK("http://www.ncbi.nih.gov/gquery/gquery.fcgi?term=ZW10","ZW10")	245	14	8.529617	-9.598482	7	0.0	0.000000
=HYPERLINK("http://www.godatabase.org/cgi-bin/go.cgi?query=GO:0022402&auto_wild_cards=yes&view=query&action=query&search_constraint=terms","GO:0022402_cell_cycle_process")	=HYPERLINK("http://www.ncbi.nih.gov/gquery/gquery.fcgi?term=CENPF","CENPF")	245	14	8.529617	-9.598482	7	0.0	0.000000
=HYPERLINK("http://www.godatabase.org/cgi-bin/go.cgi?query=GO:0022402&auto_wild_cards=yes&view=query&action=query&search_constraint=terms","GO:0022402_cell_cycle_process")	=HYPERLINK("http://www.ncbi.nih.gov/gquery/gquery.fcgi?term=CENPE","CENPE")	245	14	8.529617	-9.598482	7	0.0	0.000000
=HYPERLINK("http://www.godatabase.org/cgi-bin/go.cgi?query=GO:0022402&auto_wild_cards=yes&view=query&action=query&search_constraint=terms","GO:0022402_cell_cycle_process")	=HYPERLINK("http://www.ncbi.nih.gov/gquery/gquery.fcgi?term=MAD2L1","MAD2L1")	245	14	8.529617	-9.598482	7	0.0	0.000000
=HYPERLINK("http://www.godatabase.org/cgi-bin/go.cgi?query=GO:0022402&auto_wild_cards=yes&view=query&action=query&search_constraint=terms","GO:0022402_cell_cycle_process")	=HYPERLINK("http://www.ncbi.nih.gov/gquery/gquery.fcgi?term=CLIP1","CLIP1")	245	14	8.529617	-9.598482	7	0.0	0.000000
=HYPERLINK("http://www.godatabase.org/cgi-bin/go.cgi?query=GO:0022402&auto_wild_cards=yes&view=query&action=query&search_constraint=terms","GO:0022402_cell_cycle_process")	=HYPERLINK("http://www.ncbi.nih.gov/gquery/gquery.fcgi?term=CKAP5","CKAP5")	245	14	8.529617	-9.598482	7	0.0	0.000000
=HYPERLINK("http://www.godatabase.org/cgi-bin/go.cgi?query=GO:0022402&auto_wild_cards=yes&view=query&action=query&search_constraint=terms","GO:0022402_cell_cycle_process")	=HYPERLINK("http://www.ncbi.nih.gov/gquery/gquery.fcgi?term=NDC80","NDC80")	245	14	8.529617	-9.598482	7	0.0	0.000000
=HYPERLINK("http://www.godatabase.org/cgi-bin/go.cgi?query=GO:0022402&auto_wild_cards=yes&view=query&action=query&search_constraint=terms","GO:0022402_cell_cycle_process")	=HYPERLINK("http://www.ncbi.nih.gov/gquery/gquery.fcgi?term=NDE1","NDE1")	245	14	8.529617	-9.598482	7	0.0	0.000000
=HYPERLINK("http://www.godatabase.org/cgi-bin/go.cgi?query=GO:0022402&auto_wild_cards=yes&view=query&action=query&search_constraint=terms","GO:0022402_cell_cycle_process")	=HYPERLINK("http://www.ncbi.nih.gov/gquery/gquery.fcgi?term=BUB1B","BUB1B")	245	14	8.529617	-9.598482	7	0.0	0.000000
=HYPERLINK("http://www.godatabase.org/cgi-bin/go.cgi?query=GO:0022402&auto_wild_cards=yes&view=query&action=query&search_constraint=terms","GO:0022402_cell_cycle_process")	=HYPERLINK("http://www.ncbi.nih.gov/gquery/gquery.fcgi?term=ZWINT","ZWINT")	245	14	8.529617	-9.598482	7	0.0	0.000000
=HYPERLINK("http://www.godatabase.org/cgi-bin/go.cgi?query=GO:0022402&auto_wild_cards=yes&view=query&action=query&search_constraint=terms","GO:0022402_cell_cycle_process")	=HYPERLINK("http://www.ncbi.nih.gov/gquery/gquery.fcgi?term=PAFAH1B1","PAFAH1B1")	245	14	8.529617	-9.598482	7	0.0	0.000000
=HYPERLINK("http://www.godatabase.org/cgi-bin/go.cgi?query=GO:0022402&auto_wild_cards=yes&view=query&action=query&search_constraint=terms","GO:0022402_cell_cycle_process")	=HYPERLINK("http://www.ncbi.nih.gov/gquery/gquery.fcgi?term=CLASP1","CLASP1")	245	14	8.529617	-9.598482	7	0.0	0.000000
=HYPERLINK("http://www.godatabase.org/cgi-bin/go.cgi?query=GO:0022402&auto_wild_cards=yes&view=query&action=query&search_constraint=terms","GO:0022402_cell_cycle_process")	=HYPERLINK("http://www.ncbi.nih.gov/gquery/gquery.fcgi?term=KIF2C","KIF2C")	245	14	8.529617	-9.598482	7	0.0	0.000000
=HYPERLINK("http://www.godatabase.org/cgi-bin/go.cgi?query=GO:0022402&auto_wild_cards=yes&view=query&action=query&search_constraint=terms","GO:0022402_cell_cycle_process")	=HYPERLINK("http://www.ncbi.nih.gov/gquery/gquery.fcgi?term=PLK1","PLK1")	245	14	8.529617	-9.598482	7	0.0	0.000000
=HYPERLINK("http://www.godatabase.org/cgi-bin/go.cgi?query=GO:0007093&auto_wild_cards=yes&view=query&action=query&search_constraint=terms","GO:0007093_mitotic_cell_cycle_checkpoint")	=HYPERLINK("http://www.ncbi.nih.gov/gquery/gquery.fcgi?term=BUB1B","BUB1B")	28	7	37.317073	-9.422662	8	0.0	0.000000
=HYPERLINK("http://www.godatabase.org/cgi-bin/go.cgi?query=GO:0007093&auto_wild_cards=yes&view=query&action=query&search_constraint=terms","GO:0007093_mitotic_cell_cycle_checkpoint")	=HYPERLINK("http://www.ncbi.nih.gov/gquery/gquery.fcgi?term=ZWINT","ZWINT")	28	7	37.317073	-9.422662	8	0.0	0.000000
=HYPERLINK("http://www.godatabase.org/cgi-bin/go.cgi?query=GO:0007093&auto_wild_cards=yes&view=query&action=query&search_constraint=terms","GO:0007093_mitotic_cell_cycle_checkpoint")	=HYPERLINK("http://www.ncbi.nih.gov/gquery/gquery.fcgi?term=ZWILCH","ZWILCH")	28	7	37.317073	-9.422662	8	0.0	0.000000
=HYPERLINK("http://www.godatabase.org/cgi-bin/go.cgi?query=GO:0007093&auto_wild_cards=yes&view=query&action=query&search_constraint=terms","GO:0007093_mitotic_cell_cycle_checkpoint")	=HYPERLINK("http://www.ncbi.nih.gov/gquery/gquery.fcgi?term=ZW10","ZW10")	28	7	37.317073	-9.422662	8	0.0	0.000000
=HYPERLINK("http://www.godatabase.org/cgi-bin/go.cgi?query=GO:0007093&auto_wild_cards=yes&view=query&action=query&search_constraint=terms","GO:0007093_mitotic_cell_cycle_checkpoint")	=HYPERLINK("http://www.ncbi.nih.gov/gquery/gquery.fcgi?term=CENPF","CENPF")	28	7	37.317073	-9.422662	8	0.0	0.000000
=HYPERLINK("http://www.godatabase.org/cgi-bin/go.cgi?query=GO:0007093&auto_wild_cards=yes&view=query&action=query&search_constraint=terms","GO:0007093_mitotic_cell_cycle_checkpoint")	=HYPERLINK("http://www.ncbi.nih.gov/gquery/gquery.fcgi?term=MAD2L1","MAD2L1")	28	7	37.317073	-9.422662	8	0.0	0.000000
=HYPERLINK("http://www.godatabase.org/cgi-bin/go.cgi?query=GO:0007093&auto_wild_cards=yes&view=query&action=query&search_constraint=terms","GO:0007093_mitotic_cell_cycle_checkpoint")	=HYPERLINK("http://www.ncbi.nih.gov/gquery/gquery.fcgi?term=BUB1","BUB1")	28	7	37.317073	-9.422662	8	0.0	0.000000
=HYPERLINK("http://www.godatabase.org/cgi-bin/go.cgi?query=GO:0051383&auto_wild_cards=yes&view=query&action=query&search_constraint=terms","GO:0051383_kinetochore_organization_and_biogenesis")	=HYPERLINK("http://www.ncbi.nih.gov/gquery/gquery.fcgi?term=MIS12","MIS12")	4	4
=HYPERLINK("http://www.godatabase.org/cgi-bin/go.cgi?query=GO:0051383&auto_wild_cards=yes&view=query&action=query&search_constraint=terms","GO:0051383_kinetochore_organization_and_biogenesis")	=HYPERLINK("http://www.ncbi.nih.gov/gquery/gquery.fcgi?term=CENPF","CENPF")	4	4
=HYPERLINK("http://www.godatabase.org/cgi-bin/go.cgi?query=GO:0051383&auto_wild_cards=yes&view=query&action=query&search_constraint=terms","GO:0051383_kinetochore_organization_and_biogenesis")	=HYPERLINK("http://www.ncbi.nih.gov/gquery/gquery.fcgi?term=CENPE","CENPE")	4	4
=HYPERLINK("http://www.godatabase.org/cgi-bin/go.cgi?query=GO:0051383&auto_wild_cards=yes&view=query&action=query&search_constraint=terms","GO:0051383_kinetochore_organization_and_biogenesis")	=HYPERLINK("http://www.ncbi.nih.gov/gquery/gquery.fcgi?term=CENPH","CENPH")	4	4
=HYPERLINK("http://www.godatabase.org/cgi-bin/go.cgi?query=GO:0007067&auto_wild_cards=yes&view=query&action=query&search_constraint=terms","GO:0007067_mitosis")	=HYPERLINK("http://www.ncbi.nih.gov/gquery/gquery.fcgi?term=BUB1B","BUB1B")	88	9	15.266075	-8.379757	9	0.0	0.000000
=HYPERLINK("http://www.godatabase.org/cgi-bin/go.cgi?query=GO:0007067&auto_wild_cards=yes&view=query&action=query&search_constraint=terms","GO:0007067_mitosis")	=HYPERLINK("http://www.ncbi.nih.gov/gquery/gquery.fcgi?term=ZWINT","ZWINT")	88	9	15.266075	-8.379757	9	0.0	0.000000
=HYPERLINK("http://www.godatabase.org/cgi-bin/go.cgi?query=GO:0007067&auto_wild_cards=yes&view=query&action=query&search_constraint=terms","GO:0007067_mitosis")	=HYPERLINK("http://www.ncbi.nih.gov/gquery/gquery.fcgi?term=ZW10","ZW10")	88	9	15.266075	-8.379757	9	0.0	0.000000
=HYPERLINK("http://www.godatabase.org/cgi-bin/go.cgi?query=GO:0007067&auto_wild_cards=yes&view=query&action=query&search_constraint=terms","GO:0007067_mitosis")	=HYPERLINK("http://www.ncbi.nih.gov/gquery/gquery.fcgi?term=CENPE","CENPE")	88	9	15.266075	-8.379757	9	0.0	0.000000
=HYPERLINK("http://www.godatabase.org/cgi-bin/go.cgi?query=GO:0007067&auto_wild_cards=yes&view=query&action=query&search_constraint=terms","GO:0007067_mitosis")	=HYPERLINK("http://www.ncbi.nih.gov/gquery/gquery.fcgi?term=CLIP1","CLIP1")	88	9	15.266075	-8.379757	9	0.0	0.000000
=HYPERLINK("http://www.godatabase.org/cgi-bin/go.cgi?query=GO:0007067&auto_wild_cards=yes&view=query&action=query&search_constraint=terms","GO:0007067_mitosis")	=HYPERLINK("http://www.ncbi.nih.gov/gquery/gquery.fcgi?term=MAD2L1","MAD2L1")	88	9	15.266075	-8.379757	9	0.0	0.000000
=HYPERLINK("http://www.godatabase.org/cgi-bin/go.cgi?query=GO:0007067&auto_wild_cards=yes&view=query&action=query&search_constraint=terms","GO:0007067_mitosis")	=HYPERLINK("http://www.ncbi.nih.gov/gquery/gquery.fcgi?term=KIF2C","KIF2C")	88	9	15.266075	-8.379757	9	0.0	0.000000
=HYPERLINK("http://www.godatabase.org/cgi-bin/go.cgi?query=GO:0007067&auto_wild_cards=yes&view=query&action=query&search_constraint=terms","GO:0007067_mitosis")	=HYPERLINK("http://www.ncbi.nih.gov/gquery/gquery.fcgi?term=NDC80","NDC80")	88	9	15.266075	-8.379757	9	0.0	0.000000
=HYPERLINK("http://www.godatabase.org/cgi-bin/go.cgi?query=GO:0007067&auto_wild_cards=yes&view=query&action=query&search_constraint=terms","GO:0007067_mitosis")	=HYPERLINK("http://www.ncbi.nih.gov/gquery/gquery.fcgi?term=PLK1","PLK1")	88	9	15.266075	-8.379757	9	0.0	0.000000
=HYPERLINK("http://www.godatabase.org/cgi-bin/go.cgi?query=GO:0000279&auto_wild_cards=yes&view=query&action=query&search_constraint=terms","GO:0000279_M_phase")	=HYPERLINK("http://www.ncbi.nih.gov/gquery/gquery.fcgi?term=BUB1B","BUB1B")	125	10	11.941463	-8.238396	10	0.0	0.000000
=HYPERLINK("http://www.godatabase.org/cgi-bin/go.cgi?query=GO:0000279&auto_wild_cards=yes&view=query&action=query&search_constraint=terms","GO:0000279_M_phase")	=HYPERLINK("http://www.ncbi.nih.gov/gquery/gquery.fcgi?term=ZWINT","ZWINT")	125	10	11.941463	-8.238396	10	0.0	0.000000
=HYPERLINK("http://www.godatabase.org/cgi-bin/go.cgi?query=GO:0000279&auto_wild_cards=yes&view=query&action=query&search_constraint=terms","GO:0000279_M_phase")	=HYPERLINK("http://www.ncbi.nih.gov/gquery/gquery.fcgi?term=ZW10","ZW10")	125	10	11.941463	-8.238396	10	0.0	0.000000
=HYPERLINK("http://www.godatabase.org/cgi-bin/go.cgi?query=GO:0000279&auto_wild_cards=yes&view=query&action=query&search_constraint=terms","GO:0000279_M_phase")	=HYPERLINK("http://www.ncbi.nih.gov/gquery/gquery.fcgi?term=CENPE","CENPE")	125	10	11.941463	-8.238396	10	0.0	0.000000
=HYPERLINK("http://www.godatabase.org/cgi-bin/go.cgi?query=GO:0000279&auto_wild_cards=yes&view=query&action=query&search_constraint=terms","GO:0000279_M_phase")	=HYPERLINK("http://www.ncbi.nih.gov/gquery/gquery.fcgi?term=CLIP1","CLIP1")	125	10	11.941463	-8.238396	10	0.0	0.000000
=HYPERLINK("http://www.godatabase.org/cgi-bin/go.cgi?query=GO:0000279&auto_wild_cards=yes&view=query&action=query&search_constraint=terms","GO:0000279_M_phase")	=HYPERLINK("http://www.ncbi.nih.gov/gquery/gquery.fcgi?term=MAD2L1","MAD2L1")	125	10	11.941463	-8.238396	10	0.0	0.000000
=HYPERLINK("http://www.godatabase.org/cgi-bin/go.cgi?query=GO:0000279&auto_wild_cards=yes&view=query&action=query&search_constraint=terms","GO:0000279_M_phase")	=HYPERLINK("http://www.ncbi.nih.gov/gquery/gquery.fcgi?term=CLASP1","CLASP1")	125	10	11.941463	-8.238396	10	0.0	0.000000
=HYPERLINK("http://www.godatabase.org/cgi-bin/go.cgi?query=GO:0000279&auto_wild_cards=yes&view=query&action=query&search_constraint=terms","GO:0000279_M_phase")	=HYPERLINK("http://www.ncbi.nih.gov/gquery/gquery.fcgi?term=KIF2C","KIF2C")	125	10	11.941463	-8.238396	10	0.0	0.000000
=HYPERLINK("http://www.godatabase.org/cgi-bin/go.cgi?query=GO:0000279&auto_wild_cards=yes&view=query&action=query&search_constraint=terms","GO:0000279_M_phase")	=HYPERLINK("http://www.ncbi.nih.gov/gquery/gquery.fcgi?term=NDC80","NDC80")	125	10	11.941463	-8.238396	10	0.0	0.000000
=HYPERLINK("http://www.godatabase.org/cgi-bin/go.cgi?query=GO:0000279&auto_wild_cards=yes&view=query&action=query&search_constraint=terms","GO:0000279_M_phase")	=HYPERLINK("http://www.ncbi.nih.gov/gquery/gquery.fcgi?term=PLK1","PLK1")	125	10	11.941463	-8.238396	10	0.0	0.000000
=HYPERLINK("http://www.godatabase.org/cgi-bin/go.cgi?query=GO:0022403&auto_wild_cards=yes&view=query&action=query&search_constraint=terms","GO:0022403_cell_cycle_phase")	=HYPERLINK("http://www.ncbi.nih.gov/gquery/gquery.fcgi?term=BUB1B","BUB1B")	187	11	8.780488	-7.639150	11	0.0	0.000000
=HYPERLINK("http://www.godatabase.org/cgi-bin/go.cgi?query=GO:0022403&auto_wild_cards=yes&view=query&action=query&search_constraint=terms","GO:0022403_cell_cycle_phase")	=HYPERLINK("http://www.ncbi.nih.gov/gquery/gquery.fcgi?term=ZWINT","ZWINT")	187	11	8.780488	-7.639150	11	0.0	0.000000
=HYPERLINK("http://www.godatabase.org/cgi-bin/go.cgi?query=GO:0022403&auto_wild_cards=yes&view=query&action=query&search_constraint=terms","GO:0022403_cell_cycle_phase")	=HYPERLINK("http://www.ncbi.nih.gov/gquery/gquery.fcgi?term=CENPF","CENPF")	187	11	8.780488	-7.639150	11	0.0	0.000000
=HYPERLINK("http://www.godatabase.org/cgi-bin/go.cgi?query=GO:0022403&auto_wild_cards=yes&view=query&action=query&search_constraint=terms","GO:0022403_cell_cycle_phase")	=HYPERLINK("http://www.ncbi.nih.gov/gquery/gquery.fcgi?term=ZW10","ZW10")	187	11	8.780488	-7.639150	11	0.0	0.000000
=HYPERLINK("http://www.godatabase.org/cgi-bin/go.cgi?query=GO:0022403&auto_wild_cards=yes&view=query&action=query&search_constraint=terms","GO:0022403_cell_cycle_phase")	=HYPERLINK("http://www.ncbi.nih.gov/gquery/gquery.fcgi?term=CENPE","CENPE")	187	11	8.780488	-7.639150	11	0.0	0.000000
=HYPERLINK("http://www.godatabase.org/cgi-bin/go.cgi?query=GO:0022403&auto_wild_cards=yes&view=query&action=query&search_constraint=terms","GO:0022403_cell_cycle_phase")	=HYPERLINK("http://www.ncbi.nih.gov/gquery/gquery.fcgi?term=CLIP1","CLIP1")	187	11	8.780488	-7.639150	11	0.0	0.000000
=HYPERLINK("http://www.godatabase.org/cgi-bin/go.cgi?query=GO:0022403&auto_wild_cards=yes&view=query&action=query&search_constraint=terms","GO:0022403_cell_cycle_phase")	=HYPERLINK("http://www.ncbi.nih.gov/gquery/gquery.fcgi?term=MAD2L1","MAD2L1")	187	11	8.780488	-7.639150	11	0.0	0.000000
=HYPERLINK("http://www.godatabase.org/cgi-bin/go.cgi?query=GO:0022403&auto_wild_cards=yes&view=query&action=query&search_constraint=terms","GO:0022403_cell_cycle_phase")	=HYPERLINK("http://www.ncbi.nih.gov/gquery/gquery.fcgi?term=CLASP1","CLASP1")	187	11	8.780488	-7.639150	11	0.0	0.000000
=HYPERLINK("http://www.godatabase.org/cgi-bin/go.cgi?query=GO:0022403&auto_wild_cards=yes&view=query&action=query&search_constraint=terms","GO:0022403_cell_cycle_phase")	=HYPERLINK("http://www.ncbi.nih.gov/gquery/gquery.fcgi?term=KIF2C","KIF2C")	187	11	8.780488	-7.639150	11	0.0	0.000000
=HYPERLINK("http://www.godatabase.org/cgi-bin/go.cgi?query=GO:0022403&auto_wild_cards=yes&view=query&action=query&search_constraint=terms","GO:0022403_cell_cycle_phase")	=HYPERLINK("http://www.ncbi.nih.gov/gquery/gquery.fcgi?term=NDC80","NDC80")	187	11	8.780488	-7.639150	11	0.0	0.000000
=HYPERLINK("http://www.godatabase.org/cgi-bin/go.cgi?query=GO:0022403&auto_wild_cards=yes&view=query&action=query&search_constraint=terms","GO:0022403_cell_cycle_phase")	=HYPERLINK("http://www.ncbi.nih.gov/gquery/gquery.fcgi?term=PLK1","PLK1")	187	11	8.780488	-7.639150	11	0.0	0.000000
=HYPERLINK("http://www.godatabase.org/cgi-bin/go.cgi?query=GO:0007346&auto_wild_cards=yes&view=query&action=query&search_constraint=terms","GO:0007346_regulation_of_mitotic_cell_cycle")	=HYPERLINK("http://www.ncbi.nih.gov/gquery/gquery.fcgi?term=BUB1B","BUB1B")	50	7	20.897561	-7.543240	12	0.0	0.000000
=HYPERLINK("http://www.godatabase.org/cgi-bin/go.cgi?query=GO:0007346&auto_wild_cards=yes&view=query&action=query&search_constraint=terms","GO:0007346_regulation_of_mitotic_cell_cycle")	=HYPERLINK("http://www.ncbi.nih.gov/gquery/gquery.fcgi?term=ZWINT","ZWINT")	50	7	20.897561	-7.543240	12	0.0	0.000000
=HYPERLINK("http://www.godatabase.org/cgi-bin/go.cgi?query=GO:0007346&auto_wild_cards=yes&view=query&action=query&search_constraint=terms","GO:0007346_regulation_of_mitotic_cell_cycle")	=HYPERLINK("http://www.ncbi.nih.gov/gquery/gquery.fcgi?term=ZWILCH","ZWILCH")	50	7	20.897561	-7.543240	12	0.0	0.000000
=HYPERLINK("http://www.godatabase.org/cgi-bin/go.cgi?query=GO:0007346&auto_wild_cards=yes&view=query&action=query&search_constraint=terms","GO:0007346_regulation_of_mitotic_cell_cycle")	=HYPERLINK("http://www.ncbi.nih.gov/gquery/gquery.fcgi?term=ZW10","ZW10")	50	7	20.897561	-7.543240	12	0.0	0.000000
=HYPERLINK("http://www.godatabase.org/cgi-bin/go.cgi?query=GO:0007346&auto_wild_cards=yes&view=query&action=query&search_constraint=terms","GO:0007346_regulation_of_mitotic_cell_cycle")	=HYPERLINK("http://www.ncbi.nih.gov/gquery/gquery.fcgi?term=CENPF","CENPF")	50	7	20.897561	-7.543240	12	0.0	0.000000
=HYPERLINK("http://www.godatabase.org/cgi-bin/go.cgi?query=GO:0007346&auto_wild_cards=yes&view=query&action=query&search_constraint=terms","GO:0007346_regulation_of_mitotic_cell_cycle")	=HYPERLINK("http://www.ncbi.nih.gov/gquery/gquery.fcgi?term=MAD2L1","MAD2L1")	50	7	20.897561	-7.543240	12	0.0	0.000000
=HYPERLINK("http://www.godatabase.org/cgi-bin/go.cgi?query=GO:0007346&auto_wild_cards=yes&view=query&action=query&search_constraint=terms","GO:0007346_regulation_of_mitotic_cell_cycle")	=HYPERLINK("http://www.ncbi.nih.gov/gquery/gquery.fcgi?term=BUB1","BUB1")	50	7	20.897561	-7.543240	12	0.0	0.000000
=HYPERLINK("http://www.godatabase.org/cgi-bin/go.cgi?query=GO:0000075&auto_wild_cards=yes&view=query&action=query&search_constraint=terms","GO:0000075_cell_cycle_checkpoint")	=HYPERLINK("http://www.ncbi.nih.gov/gquery/gquery.fcgi?term=BUB1B","BUB1B")	52	7	20.093809	-7.420582	13	0.0	0.000000
=HYPERLINK("http://www.godatabase.org/cgi-bin/go.cgi?query=GO:0000075&auto_wild_cards=yes&view=query&action=query&search_constraint=terms","GO:0000075_cell_cycle_checkpoint")	=HYPERLINK("http://www.ncbi.nih.gov/gquery/gquery.fcgi?term=ZWINT","ZWINT")	52	7	20.093809	-7.420582	13	0.0	0.000000
=HYPERLINK("http://www.godatabase.org/cgi-bin/go.cgi?query=GO:0000075&auto_wild_cards=yes&view=query&action=query&search_constraint=terms","GO:0000075_cell_cycle_checkpoint")	=HYPERLINK("http://www.ncbi.nih.gov/gquery/gquery.fcgi?term=ZWILCH","ZWILCH")	52	7	20.093809	-7.420582	13	0.0	0.000000
=HYPERLINK("http://www.godatabase.org/cgi-bin/go.cgi?query=GO:0000075&auto_wild_cards=yes&view=query&action=query&search_constraint=terms","GO:0000075_cell_cycle_checkpoint")	=HYPERLINK("http://www.ncbi.nih.gov/gquery/gquery.fcgi?term=ZW10","ZW10")	52	7	20.093809	-7.420582	13	0.0	0.000000
=HYPERLINK("http://www.godatabase.org/cgi-bin/go.cgi?query=GO:0000075&auto_wild_cards=yes&view=query&action=query&search_constraint=terms","GO:0000075_cell_cycle_checkpoint")	=HYPERLINK("http://www.ncbi.nih.gov/gquery/gquery.fcgi?term=CENPF","CENPF")	52	7	20.093809	-7.420582	13	0.0	0.000000
=HYPERLINK("http://www.godatabase.org/cgi-bin/go.cgi?query=GO:0000075&auto_wild_cards=yes&view=query&action=query&search_constraint=terms","GO:0000075_cell_cycle_checkpoint")	=HYPERLINK("http://www.ncbi.nih.gov/gquery/gquery.fcgi?term=MAD2L1","MAD2L1")	52	7	20.093809	-7.420582	13	0.0	0.000000
=HYPERLINK("http://www.godatabase.org/cgi-bin/go.cgi?query=GO:0000075&auto_wild_cards=yes&view=query&action=query&search_constraint=terms","GO:0000075_cell_cycle_checkpoint")	=HYPERLINK("http://www.ncbi.nih.gov/gquery/gquery.fcgi?term=BUB1","BUB1")	52	7	20.093809	-7.420582	13	0.0	0.000000
=HYPERLINK("http://www.godatabase.org/cgi-bin/go.cgi?query=GO:0051382&auto_wild_cards=yes&view=query&action=query&search_constraint=terms","GO:0051382_kinetochore_assembly")	=HYPERLINK("http://www.ncbi.nih.gov/gquery/gquery.fcgi?term=MIS12","MIS12")	3	3
=HYPERLINK("http://www.godatabase.org/cgi-bin/go.cgi?query=GO:0051382&auto_wild_cards=yes&view=query&action=query&search_constraint=terms","GO:0051382_kinetochore_assembly")	=HYPERLINK("http://www.ncbi.nih.gov/gquery/gquery.fcgi?term=CENPF","CENPF")	3	3
=HYPERLINK("http://www.godatabase.org/cgi-bin/go.cgi?query=GO:0051382&auto_wild_cards=yes&view=query&action=query&search_constraint=terms","GO:0051382_kinetochore_assembly")	=HYPERLINK("http://www.ncbi.nih.gov/gquery/gquery.fcgi?term=CENPE","CENPE")	3	3
=HYPERLINK("http://www.godatabase.org/cgi-bin/go.cgi?query=GO:0006996&auto_wild_cards=yes&view=query&action=query&search_constraint=terms","GO:0006996_organelle_organization_and_biogenesis")	=HYPERLINK("http://www.ncbi.nih.gov/gquery/gquery.fcgi?term=MIS12","MIS12")	571	16	4.182649	-6.521159	14	0.0	0.000000
=HYPERLINK("http://www.godatabase.org/cgi-bin/go.cgi?query=GO:0006996&auto_wild_cards=yes&view=query&action=query&search_constraint=terms","GO:0006996_organelle_organization_and_biogenesis")	=HYPERLINK("http://www.ncbi.nih.gov/gquery/gquery.fcgi?term=TAOK2","TAOK2")	571	16	4.182649	-6.521159	14	0.0	0.000000
=HYPERLINK("http://www.godatabase.org/cgi-bin/go.cgi?query=GO:0006996&auto_wild_cards=yes&view=query&action=query&search_constraint=terms","GO:0006996_organelle_organization_and_biogenesis")	=HYPERLINK("http://www.ncbi.nih.gov/gquery/gquery.fcgi?term=CENPF","CENPF")	571	16	4.182649	-6.521159	14	0.0	0.000000
=HYPERLINK("http://www.godatabase.org/cgi-bin/go.cgi?query=GO:0006996&auto_wild_cards=yes&view=query&action=query&search_constraint=terms","GO:0006996_organelle_organization_and_biogenesis")	=HYPERLINK("http://www.ncbi.nih.gov/gquery/gquery.fcgi?term=ZW10","ZW10")	571	16	4.182649	-6.521159	14	0.0	0.000000
=HYPERLINK("http://www.godatabase.org/cgi-bin/go.cgi?query=GO:0006996&auto_wild_cards=yes&view=query&action=query&search_constraint=terms","GO:0006996_organelle_organization_and_biogenesis")	=HYPERLINK("http://www.ncbi.nih.gov/gquery/gquery.fcgi?term=CENPE","CENPE")	571	16	4.182649	-6.521159	14	0.0	0.000000
=HYPERLINK("http://www.godatabase.org/cgi-bin/go.cgi?query=GO:0006996&auto_wild_cards=yes&view=query&action=query&search_constraint=terms","GO:0006996_organelle_organization_and_biogenesis")	=HYPERLINK("http://www.ncbi.nih.gov/gquery/gquery.fcgi?term=CKAP5","CKAP5")	571	16	4.182649	-6.521159	14	0.0	0.000000
=HYPERLINK("http://www.godatabase.org/cgi-bin/go.cgi?query=GO:0006996&auto_wild_cards=yes&view=query&action=query&search_constraint=terms","GO:0006996_organelle_organization_and_biogenesis")	=HYPERLINK("http://www.ncbi.nih.gov/gquery/gquery.fcgi?term=NDC80","NDC80")	571	16	4.182649	-6.521159	14	0.0	0.000000
=HYPERLINK("http://www.godatabase.org/cgi-bin/go.cgi?query=GO:0006996&auto_wild_cards=yes&view=query&action=query&search_constraint=terms","GO:0006996_organelle_organization_and_biogenesis")	=HYPERLINK("http://www.ncbi.nih.gov/gquery/gquery.fcgi?term=NDE1","NDE1")	571	16	4.182649	-6.521159	14	0.0	0.000000
=HYPERLINK("http://www.godatabase.org/cgi-bin/go.cgi?query=GO:0006996&auto_wild_cards=yes&view=query&action=query&search_constraint=terms","GO:0006996_organelle_organization_and_biogenesis")	=HYPERLINK("http://www.ncbi.nih.gov/gquery/gquery.fcgi?term=BUB1B","BUB1B")	571	16	4.182649	-6.521159	14	0.0	0.000000
=HYPERLINK("http://www.godatabase.org/cgi-bin/go.cgi?query=GO:0006996&auto_wild_cards=yes&view=query&action=query&search_constraint=terms","GO:0006996_organelle_organization_and_biogenesis")	=HYPERLINK("http://www.ncbi.nih.gov/gquery/gquery.fcgi?term=ZWINT","ZWINT")	571	16	4.182649	-6.521159	14	0.0	0.000000
=HYPERLINK("http://www.godatabase.org/cgi-bin/go.cgi?query=GO:0006996&auto_wild_cards=yes&view=query&action=query&search_constraint=terms","GO:0006996_organelle_organization_and_biogenesis")	=HYPERLINK("http://www.ncbi.nih.gov/gquery/gquery.fcgi?term=MAPRE1","MAPRE1")	571	16	4.182649	-6.521159	14	0.0	0.000000
=HYPERLINK("http://www.godatabase.org/cgi-bin/go.cgi?query=GO:0006996&auto_wild_cards=yes&view=query&action=query&search_constraint=terms","GO:0006996_organelle_organization_and_biogenesis")	=HYPERLINK("http://www.ncbi.nih.gov/gquery/gquery.fcgi?term=CENPH","CENPH")	571	16	4.182649	-6.521159	14	0.0	0.000000
=HYPERLINK("http://www.godatabase.org/cgi-bin/go.cgi?query=GO:0006996&auto_wild_cards=yes&view=query&action=query&search_constraint=terms","GO:0006996_organelle_organization_and_biogenesis")	=HYPERLINK("http://www.ncbi.nih.gov/gquery/gquery.fcgi?term=PAFAH1B1","PAFAH1B1")	571	16	4.182649	-6.521159	14	0.0	0.000000
=HYPERLINK("http://www.godatabase.org/cgi-bin/go.cgi?query=GO:0006996&auto_wild_cards=yes&view=query&action=query&search_constraint=terms","GO:0006996_organelle_organization_and_biogenesis")	=HYPERLINK("http://www.ncbi.nih.gov/gquery/gquery.fcgi?term=CLASP1","CLASP1")	571	16	4.182649	-6.521159	14	0.0	0.000000
=HYPERLINK("http://www.godatabase.org/cgi-bin/go.cgi?query=GO:0006996&auto_wild_cards=yes&view=query&action=query&search_constraint=terms","GO:0006996_organelle_organization_and_biogenesis")	=HYPERLINK("http://www.ncbi.nih.gov/gquery/gquery.fcgi?term=KIF2C","KIF2C")	571	16	4.182649	-6.521159	14	0.0	0.000000
=HYPERLINK("http://www.godatabase.org/cgi-bin/go.cgi?query=GO:0006996&auto_wild_cards=yes&view=query&action=query&search_constraint=terms","GO:0006996_organelle_organization_and_biogenesis")	=HYPERLINK("http://www.ncbi.nih.gov/gquery/gquery.fcgi?term=CLASP2","CLASP2")	571	16	4.182649	-6.521159	14	0.0	0.000000
=HYPERLINK("http://www.godatabase.org/cgi-bin/go.cgi?query=GO:0007010&auto_wild_cards=yes&view=query&action=query&search_constraint=terms","GO:0007010_cytoskeleton_organization_and_biogenesis")	=HYPERLINK("http://www.ncbi.nih.gov/gquery/gquery.fcgi?term=BUB1B","BUB1B")	253	11	6.489926	-6.293175	15	0.0	0.000000
=HYPERLINK("http://www.godatabase.org/cgi-bin/go.cgi?query=GO:0007010&auto_wild_cards=yes&view=query&action=query&search_constraint=terms","GO:0007010_cytoskeleton_organization_and_biogenesis")	=HYPERLINK("http://www.ncbi.nih.gov/gquery/gquery.fcgi?term=ZWINT","ZWINT")	253	11	6.489926	-6.293175	15	0.0	0.000000
=HYPERLINK("http://www.godatabase.org/cgi-bin/go.cgi?query=GO:0007010&auto_wild_cards=yes&view=query&action=query&search_constraint=terms","GO:0007010_cytoskeleton_organization_and_biogenesis")	=HYPERLINK("http://www.ncbi.nih.gov/gquery/gquery.fcgi?term=TAOK2","TAOK2")	253	11	6.489926	-6.293175	15	0.0	0.000000
=HYPERLINK("http://www.godatabase.org/cgi-bin/go.cgi?query=GO:0007010&auto_wild_cards=yes&view=query&action=query&search_constraint=terms","GO:0007010_cytoskeleton_organization_and_biogenesis")	=HYPERLINK("http://www.ncbi.nih.gov/gquery/gquery.fcgi?term=MAPRE1","MAPRE1")	253	11	6.489926	-6.293175	15	0.0	0.000000
=HYPERLINK("http://www.godatabase.org/cgi-bin/go.cgi?query=GO:0007010&auto_wild_cards=yes&view=query&action=query&search_constraint=terms","GO:0007010_cytoskeleton_organization_and_biogenesis")	=HYPERLINK("http://www.ncbi.nih.gov/gquery/gquery.fcgi?term=PAFAH1B1","PAFAH1B1")	253	11	6.489926	-6.293175	15	0.0	0.000000
=HYPERLINK("http://www.godatabase.org/cgi-bin/go.cgi?query=GO:0007010&auto_wild_cards=yes&view=query&action=query&search_constraint=terms","GO:0007010_cytoskeleton_organization_and_biogenesis")	=HYPERLINK("http://www.ncbi.nih.gov/gquery/gquery.fcgi?term=CKAP5","CKAP5")	253	11	6.489926	-6.293175	15	0.0	0.000000
=HYPERLINK("http://www.godatabase.org/cgi-bin/go.cgi?query=GO:0007010&auto_wild_cards=yes&view=query&action=query&search_constraint=terms","GO:0007010_cytoskeleton_organization_and_biogenesis")	=HYPERLINK("http://www.ncbi.nih.gov/gquery/gquery.fcgi?term=CLASP2","CLASP2")	253	11	6.489926	-6.293175	15	0.0	0.000000
=HYPERLINK("http://www.godatabase.org/cgi-bin/go.cgi?query=GO:0007010&auto_wild_cards=yes&view=query&action=query&search_constraint=terms","GO:0007010_cytoskeleton_organization_and_biogenesis")	=HYPERLINK("http://www.ncbi.nih.gov/gquery/gquery.fcgi?term=KIF2C","KIF2C")	253	11	6.489926	-6.293175	15	0.0	0.000000
=HYPERLINK("http://www.godatabase.org/cgi-bin/go.cgi?query=GO:0007010&auto_wild_cards=yes&view=query&action=query&search_constraint=terms","GO:0007010_cytoskeleton_organization_and_biogenesis")	=HYPERLINK("http://www.ncbi.nih.gov/gquery/gquery.fcgi?term=NDC80","NDC80")	253	11	6.489926	-6.293175	15	0.0	0.000000
=HYPERLINK("http://www.godatabase.org/cgi-bin/go.cgi?query=GO:0007010&auto_wild_cards=yes&view=query&action=query&search_constraint=terms","GO:0007010_cytoskeleton_organization_and_biogenesis")	=HYPERLINK("http://www.ncbi.nih.gov/gquery/gquery.fcgi?term=CLASP1","CLASP1")	253	11	6.489926	-6.293175	15	0.0	0.000000
=HYPERLINK("http://www.godatabase.org/cgi-bin/go.cgi?query=GO:0007010&auto_wild_cards=yes&view=query&action=query&search_constraint=terms","GO:0007010_cytoskeleton_organization_and_biogenesis")	=HYPERLINK("http://www.ncbi.nih.gov/gquery/gquery.fcgi?term=NDE1","NDE1")	253	11	6.489926	-6.293175	15	0.0	0.000000
=HYPERLINK("http://www.godatabase.org/cgi-bin/go.cgi?query=GO:0016043&auto_wild_cards=yes&view=query&action=query&search_constraint=terms","GO:0016043_cellular_component_organization_and_biogenesis")	=HYPERLINK("http://www.ncbi.nih.gov/gquery/gquery.fcgi?term=MXI1","MXI1")	1240	22	2.648308	-5.673135	16	0.0	0.000000
=HYPERLINK("http://www.godatabase.org/cgi-bin/go.cgi?query=GO:0016043&auto_wild_cards=yes&view=query&action=query&search_constraint=terms","GO:0016043_cellular_component_organization_and_biogenesis")	=HYPERLINK("http://www.ncbi.nih.gov/gquery/gquery.fcgi?term=MIS12","MIS12")	1240	22	2.648308	-5.673135	16	0.0	0.000000
=HYPERLINK("http://www.godatabase.org/cgi-bin/go.cgi?query=GO:0016043&auto_wild_cards=yes&view=query&action=query&search_constraint=terms","GO:0016043_cellular_component_organization_and_biogenesis")	=HYPERLINK("http://www.ncbi.nih.gov/gquery/gquery.fcgi?term=TAOK2","TAOK2")	1240	22	2.648308	-5.673135	16	0.0	0.000000
=HYPERLINK("http://www.godatabase.org/cgi-bin/go.cgi?query=GO:0016043&auto_wild_cards=yes&view=query&action=query&search_constraint=terms","GO:0016043_cellular_component_organization_and_biogenesis")	=HYPERLINK("http://www.ncbi.nih.gov/gquery/gquery.fcgi?term=CENPF","CENPF")	1240	22	2.648308	-5.673135	16	0.0	0.000000
=HYPERLINK("http://www.godatabase.org/cgi-bin/go.cgi?query=GO:0016043&auto_wild_cards=yes&view=query&action=query&search_constraint=terms","GO:0016043_cellular_component_organization_and_biogenesis")	=HYPERLINK("http://www.ncbi.nih.gov/gquery/gquery.fcgi?term=ZW10","ZW10")	1240	22	2.648308	-5.673135	16	0.0	0.000000
=HYPERLINK("http://www.godatabase.org/cgi-bin/go.cgi?query=GO:0016043&auto_wild_cards=yes&view=query&action=query&search_constraint=terms","GO:0016043_cellular_component_organization_and_biogenesis")	=HYPERLINK("http://www.ncbi.nih.gov/gquery/gquery.fcgi?term=NUP160","NUP160")	1240	22	2.648308	-5.673135	16	0.0	0.000000
=HYPERLINK("http://www.godatabase.org/cgi-bin/go.cgi?query=GO:0016043&auto_wild_cards=yes&view=query&action=query&search_constraint=terms","GO:0016043_cellular_component_organization_and_biogenesis")	=HYPERLINK("http://www.ncbi.nih.gov/gquery/gquery.fcgi?term=CENPE","CENPE")	1240	22	2.648308	-5.673135	16	0.0	0.000000
=HYPERLINK("http://www.godatabase.org/cgi-bin/go.cgi?query=GO:0016043&auto_wild_cards=yes&view=query&action=query&search_constraint=terms","GO:0016043_cellular_component_organization_and_biogenesis")	=HYPERLINK("http://www.ncbi.nih.gov/gquery/gquery.fcgi?term=CKAP5","CKAP5")	1240	22	2.648308	-5.673135	16	0.0	0.000000
=HYPERLINK("http://www.godatabase.org/cgi-bin/go.cgi?query=GO:0016043&auto_wild_cards=yes&view=query&action=query&search_constraint=terms","GO:0016043_cellular_component_organization_and_biogenesis")	=HYPERLINK("http://www.ncbi.nih.gov/gquery/gquery.fcgi?term=SEC13","SEC13")	1240	22	2.648308	-5.673135	16	0.0	0.000000
=HYPERLINK("http://www.godatabase.org/cgi-bin/go.cgi?query=GO:0016043&auto_wild_cards=yes&view=query&action=query&search_constraint=terms","GO:0016043_cellular_component_organization_and_biogenesis")	=HYPERLINK("http://www.ncbi.nih.gov/gquery/gquery.fcgi?term=NDC80","NDC80")	1240	22	2.648308	-5.673135	16	0.0	0.000000
=HYPERLINK("http://www.godatabase.org/cgi-bin/go.cgi?query=GO:0016043&auto_wild_cards=yes&view=query&action=query&search_constraint=terms","GO:0016043_cellular_component_organization_and_biogenesis")	=HYPERLINK("http://www.ncbi.nih.gov/gquery/gquery.fcgi?term=NDE1","NDE1")	1240	22	2.648308	-5.673135	16	0.0	0.000000
=HYPERLINK("http://www.godatabase.org/cgi-bin/go.cgi?query=GO:0016043&auto_wild_cards=yes&view=query&action=query&search_constraint=terms","GO:0016043_cellular_component_organization_and_biogenesis")	=HYPERLINK("http://www.ncbi.nih.gov/gquery/gquery.fcgi?term=BUB1B","BUB1B")	1240	22	2.648308	-5.673135	16	0.0	0.000000
=HYPERLINK("http://www.godatabase.org/cgi-bin/go.cgi?query=GO:0016043&auto_wild_cards=yes&view=query&action=query&search_constraint=terms","GO:0016043_cellular_component_organization_and_biogenesis")	=HYPERLINK("http://www.ncbi.nih.gov/gquery/gquery.fcgi?term=ZWINT","ZWINT")	1240	22	2.648308	-5.673135	16	0.0	0.000000
=HYPERLINK("http://www.godatabase.org/cgi-bin/go.cgi?query=GO:0016043&auto_wild_cards=yes&view=query&action=query&search_constraint=terms","GO:0016043_cellular_component_organization_and_biogenesis")	=HYPERLINK("http://www.ncbi.nih.gov/gquery/gquery.fcgi?term=MAPRE1","MAPRE1")	1240	22	2.648308	-5.673135	16	0.0	0.000000
=HYPERLINK("http://www.godatabase.org/cgi-bin/go.cgi?query=GO:0016043&auto_wild_cards=yes&view=query&action=query&search_constraint=terms","GO:0016043_cellular_component_organization_and_biogenesis")	=HYPERLINK("http://www.ncbi.nih.gov/gquery/gquery.fcgi?term=NUP107","NUP107")	1240	22	2.648308	-5.673135	16	0.0	0.000000
=HYPERLINK("http://www.godatabase.org/cgi-bin/go.cgi?query=GO:0016043&auto_wild_cards=yes&view=query&action=query&search_constraint=terms","GO:0016043_cellular_component_organization_and_biogenesis")	=HYPERLINK("http://www.ncbi.nih.gov/gquery/gquery.fcgi?term=RANBP2","RANBP2")	1240	22	2.648308	-5.673135	16	0.0	0.000000
=HYPERLINK("http://www.godatabase.org/cgi-bin/go.cgi?query=GO:0016043&auto_wild_cards=yes&view=query&action=query&search_constraint=terms","GO:0016043_cellular_component_organization_and_biogenesis")	=HYPERLINK("http://www.ncbi.nih.gov/gquery/gquery.fcgi?term=NUP133","NUP133")	1240	22	2.648308	-5.673135	16	0.0	0.000000
=HYPERLINK("http://www.godatabase.org/cgi-bin/go.cgi?query=GO:0016043&auto_wild_cards=yes&view=query&action=query&search_constraint=terms","GO:0016043_cellular_component_organization_and_biogenesis")	=HYPERLINK("http://www.ncbi.nih.gov/gquery/gquery.fcgi?term=CENPH","CENPH")	1240	22	2.648308	-5.673135	16	0.0	0.000000
=HYPERLINK("http://www.godatabase.org/cgi-bin/go.cgi?query=GO:0016043&auto_wild_cards=yes&view=query&action=query&search_constraint=terms","GO:0016043_cellular_component_organization_and_biogenesis")	=HYPERLINK("http://www.ncbi.nih.gov/gquery/gquery.fcgi?term=PAFAH1B1","PAFAH1B1")	1240	22	2.648308	-5.673135	16	0.0	0.000000
=HYPERLINK("http://www.godatabase.org/cgi-bin/go.cgi?query=GO:0016043&auto_wild_cards=yes&view=query&action=query&search_constraint=terms","GO:0016043_cellular_component_organization_and_biogenesis")	=HYPERLINK("http://www.ncbi.nih.gov/gquery/gquery.fcgi?term=CLASP1","CLASP1")	1240	22	2.648308	-5.673135	16	0.0	0.000000
=HYPERLINK("http://www.godatabase.org/cgi-bin/go.cgi?query=GO:0016043&auto_wild_cards=yes&view=query&action=query&search_constraint=terms","GO:0016043_cellular_component_organization_and_biogenesis")	=HYPERLINK("http://www.ncbi.nih.gov/gquery/gquery.fcgi?term=KIF2C","KIF2C")	1240	22	2.648308	-5.673135	16	0.0	0.000000
=HYPERLINK("http://www.godatabase.org/cgi-bin/go.cgi?query=GO:0016043&auto_wild_cards=yes&view=query&action=query&search_constraint=terms","GO:0016043_cellular_component_organization_and_biogenesis")	=HYPERLINK("http://www.ncbi.nih.gov/gquery/gquery.fcgi?term=CLASP2","CLASP2")	1240	22	2.648308	-5.673135	16	0.0	0.000000
=HYPERLINK("http://www.godatabase.org/cgi-bin/go.cgi?query=GO:0031111&auto_wild_cards=yes&view=query&action=query&search_constraint=terms","GO:0031111_negative_regulation_of_microtubule_polymerization_or_depolymerization")	=HYPERLINK("http://www.ncbi.nih.gov/gquery/gquery.fcgi?term=MAPRE1","MAPRE1")	6	3	74.634146	-5.259186	17	0.0	0.000000
=HYPERLINK("http://www.godatabase.org/cgi-bin/go.cgi?query=GO:0031111&auto_wild_cards=yes&view=query&action=query&search_constraint=terms","GO:0031111_negative_regulation_of_microtubule_polymerization_or_depolymerization")	=HYPERLINK("http://www.ncbi.nih.gov/gquery/gquery.fcgi?term=CLASP1","CLASP1")	6	3	74.634146	-5.259186	17	0.0	0.000000
=HYPERLINK("http://www.godatabase.org/cgi-bin/go.cgi?query=GO:0031111&auto_wild_cards=yes&view=query&action=query&search_constraint=terms","GO:0031111_negative_regulation_of_microtubule_polymerization_or_depolymerization")	=HYPERLINK("http://www.ncbi.nih.gov/gquery/gquery.fcgi?term=CLASP2","CLASP2")	6	3	74.634146	-5.259186	17	0.0	0.000000
=HYPERLINK("http://www.godatabase.org/cgi-bin/go.cgi?query=GO:0051649&auto_wild_cards=yes&view=query&action=query&search_constraint=terms","GO:0051649_establishment_of_cellular_localization")	=HYPERLINK("http://www.ncbi.nih.gov/gquery/gquery.fcgi?term=MXI1","MXI1")	410	12	4.368828	-5.034276	18	0.0	0.000000
=HYPERLINK("http://www.godatabase.org/cgi-bin/go.cgi?query=GO:0051649&auto_wild_cards=yes&view=query&action=query&search_constraint=terms","GO:0051649_establishment_of_cellular_localization")	=HYPERLINK("http://www.ncbi.nih.gov/gquery/gquery.fcgi?term=ZWINT","ZWINT")	410	12	4.368828	-5.034276	18	0.0	0.000000
=HYPERLINK("http://www.godatabase.org/cgi-bin/go.cgi?query=GO:0051649&auto_wild_cards=yes&view=query&action=query&search_constraint=terms","GO:0051649_establishment_of_cellular_localization")	=HYPERLINK("http://www.ncbi.nih.gov/gquery/gquery.fcgi?term=TAOK2","TAOK2")	410	12	4.368828	-5.034276	18	0.0	0.000000
=HYPERLINK("http://www.godatabase.org/cgi-bin/go.cgi?query=GO:0051649&auto_wild_cards=yes&view=query&action=query&search_constraint=terms","GO:0051649_establishment_of_cellular_localization")	=HYPERLINK("http://www.ncbi.nih.gov/gquery/gquery.fcgi?term=CENPF","CENPF")	410	12	4.368828	-5.034276	18	0.0	0.000000
=HYPERLINK("http://www.godatabase.org/cgi-bin/go.cgi?query=GO:0051649&auto_wild_cards=yes&view=query&action=query&search_constraint=terms","GO:0051649_establishment_of_cellular_localization")	=HYPERLINK("http://www.ncbi.nih.gov/gquery/gquery.fcgi?term=NUP107","NUP107")	410	12	4.368828	-5.034276	18	0.0	0.000000
=HYPERLINK("http://www.godatabase.org/cgi-bin/go.cgi?query=GO:0051649&auto_wild_cards=yes&view=query&action=query&search_constraint=terms","GO:0051649_establishment_of_cellular_localization")	=HYPERLINK("http://www.ncbi.nih.gov/gquery/gquery.fcgi?term=RANBP2","RANBP2")	410	12	4.368828	-5.034276	18	0.0	0.000000
=HYPERLINK("http://www.godatabase.org/cgi-bin/go.cgi?query=GO:0051649&auto_wild_cards=yes&view=query&action=query&search_constraint=terms","GO:0051649_establishment_of_cellular_localization")	=HYPERLINK("http://www.ncbi.nih.gov/gquery/gquery.fcgi?term=ZW10","ZW10")	410	12	4.368828	-5.034276	18	0.0	0.000000
=HYPERLINK("http://www.godatabase.org/cgi-bin/go.cgi?query=GO:0051649&auto_wild_cards=yes&view=query&action=query&search_constraint=terms","GO:0051649_establishment_of_cellular_localization")	=HYPERLINK("http://www.ncbi.nih.gov/gquery/gquery.fcgi?term=NUP160","NUP160")	410	12	4.368828	-5.034276	18	0.0	0.000000
=HYPERLINK("http://www.godatabase.org/cgi-bin/go.cgi?query=GO:0051649&auto_wild_cards=yes&view=query&action=query&search_constraint=terms","GO:0051649_establishment_of_cellular_localization")	=HYPERLINK("http://www.ncbi.nih.gov/gquery/gquery.fcgi?term=CENPE","CENPE")	410	12	4.368828	-5.034276	18	0.0	0.000000
=HYPERLINK("http://www.godatabase.org/cgi-bin/go.cgi?query=GO:0051649&auto_wild_cards=yes&view=query&action=query&search_constraint=terms","GO:0051649_establishment_of_cellular_localization")	=HYPERLINK("http://www.ncbi.nih.gov/gquery/gquery.fcgi?term=NUP133","NUP133")	410	12	4.368828	-5.034276	18	0.0	0.000000
=HYPERLINK("http://www.godatabase.org/cgi-bin/go.cgi?query=GO:0051649&auto_wild_cards=yes&view=query&action=query&search_constraint=terms","GO:0051649_establishment_of_cellular_localization")	=HYPERLINK("http://www.ncbi.nih.gov/gquery/gquery.fcgi?term=PAFAH1B1","PAFAH1B1")	410	12	4.368828	-5.034276	18	0.0	0.000000
=HYPERLINK("http://www.godatabase.org/cgi-bin/go.cgi?query=GO:0051649&auto_wild_cards=yes&view=query&action=query&search_constraint=terms","GO:0051649_establishment_of_cellular_localization")	=HYPERLINK("http://www.ncbi.nih.gov/gquery/gquery.fcgi?term=SEC13","SEC13")	410	12	4.368828	-5.034276	18	0.0	0.000000
=HYPERLINK("http://www.godatabase.org/cgi-bin/go.cgi?query=GO:0000070&auto_wild_cards=yes&view=query&action=query&search_constraint=terms","GO:0000070_mitotic_sister_chromatid_segregation")	=HYPERLINK("http://www.ncbi.nih.gov/gquery/gquery.fcgi?term=ZWINT","ZWINT")	21	4	28.432056	-5.019623	19	0.0	0.000000
=HYPERLINK("http://www.godatabase.org/cgi-bin/go.cgi?query=GO:0000070&auto_wild_cards=yes&view=query&action=query&search_constraint=terms","GO:0000070_mitotic_sister_chromatid_segregation")	=HYPERLINK("http://www.ncbi.nih.gov/gquery/gquery.fcgi?term=ZW10","ZW10")	21	4	28.432056	-5.019623	19	0.0	0.000000
=HYPERLINK("http://www.godatabase.org/cgi-bin/go.cgi?query=GO:0000070&auto_wild_cards=yes&view=query&action=query&search_constraint=terms","GO:0000070_mitotic_sister_chromatid_segregation")	=HYPERLINK("http://www.ncbi.nih.gov/gquery/gquery.fcgi?term=CENPE","CENPE")	21	4	28.432056	-5.019623	19	0.0	0.000000
=HYPERLINK("http://www.godatabase.org/cgi-bin/go.cgi?query=GO:0000070&auto_wild_cards=yes&view=query&action=query&search_constraint=terms","GO:0000070_mitotic_sister_chromatid_segregation")	=HYPERLINK("http://www.ncbi.nih.gov/gquery/gquery.fcgi?term=NDC80","NDC80")	21	4	28.432056	-5.019623	19	0.0	0.000000
=HYPERLINK("http://www.godatabase.org/cgi-bin/go.cgi?query=GO:0000819&auto_wild_cards=yes&view=query&action=query&search_constraint=terms","GO:0000819_sister_chromatid_segregation")	=HYPERLINK("http://www.ncbi.nih.gov/gquery/gquery.fcgi?term=ZWINT","ZWINT")	22	4	27.139690	-4.934577	20	0.0	0.000000
=HYPERLINK("http://www.godatabase.org/cgi-bin/go.cgi?query=GO:0000819&auto_wild_cards=yes&view=query&action=query&search_constraint=terms","GO:0000819_sister_chromatid_segregation")	=HYPERLINK("http://www.ncbi.nih.gov/gquery/gquery.fcgi?term=ZW10","ZW10")	22	4	27.139690	-4.934577	20	0.0	0.000000
=HYPERLINK("http://www.godatabase.org/cgi-bin/go.cgi?query=GO:0000819&auto_wild_cards=yes&view=query&action=query&search_constraint=terms","GO:0000819_sister_chromatid_segregation")	=HYPERLINK("http://www.ncbi.nih.gov/gquery/gquery.fcgi?term=CENPE","CENPE")	22	4	27.139690	-4.934577	20	0.0	0.000000
=HYPERLINK("http://www.godatabase.org/cgi-bin/go.cgi?query=GO:0000819&auto_wild_cards=yes&view=query&action=query&search_constraint=terms","GO:0000819_sister_chromatid_segregation")	=HYPERLINK("http://www.ncbi.nih.gov/gquery/gquery.fcgi?term=NDC80","NDC80")	22	4	27.139690	-4.934577	20	0.0	0.000000
=HYPERLINK("http://www.godatabase.org/cgi-bin/go.cgi?query=GO:0051641&auto_wild_cards=yes&view=query&action=query&search_constraint=terms","GO:0051641_cellular_localization")	=HYPERLINK("http://www.ncbi.nih.gov/gquery/gquery.fcgi?term=MXI1","MXI1")	429	12	4.175337	-4.833159	21	0.0	0.000000
=HYPERLINK("http://www.godatabase.org/cgi-bin/go.cgi?query=GO:0051641&auto_wild_cards=yes&view=query&action=query&search_constraint=terms","GO:0051641_cellular_localization")	=HYPERLINK("http://www.ncbi.nih.gov/gquery/gquery.fcgi?term=ZWINT","ZWINT")	429	12	4.175337	-4.833159	21	0.0	0.000000
=HYPERLINK("http://www.godatabase.org/cgi-bin/go.cgi?query=GO:0051641&auto_wild_cards=yes&view=query&action=query&search_constraint=terms","GO:0051641_cellular_localization")	=HYPERLINK("http://www.ncbi.nih.gov/gquery/gquery.fcgi?term=TAOK2","TAOK2")	429	12	4.175337	-4.833159	21	0.0	0.000000
=HYPERLINK("http://www.godatabase.org/cgi-bin/go.cgi?query=GO:0051641&auto_wild_cards=yes&view=query&action=query&search_constraint=terms","GO:0051641_cellular_localization")	=HYPERLINK("http://www.ncbi.nih.gov/gquery/gquery.fcgi?term=NUP107","NUP107")	429	12	4.175337	-4.833159	21	0.0	0.000000
=HYPERLINK("http://www.godatabase.org/cgi-bin/go.cgi?query=GO:0051641&auto_wild_cards=yes&view=query&action=query&search_constraint=terms","GO:0051641_cellular_localization")	=HYPERLINK("http://www.ncbi.nih.gov/gquery/gquery.fcgi?term=RANBP2","RANBP2")	429	12	4.175337	-4.833159	21	0.0	0.000000
=HYPERLINK("http://www.godatabase.org/cgi-bin/go.cgi?query=GO:0051641&auto_wild_cards=yes&view=query&action=query&search_constraint=terms","GO:0051641_cellular_localization")	=HYPERLINK("http://www.ncbi.nih.gov/gquery/gquery.fcgi?term=ZW10","ZW10")	429	12	4.175337	-4.833159	21	0.0	0.000000
=HYPERLINK("http://www.godatabase.org/cgi-bin/go.cgi?query=GO:0051641&auto_wild_cards=yes&view=query&action=query&search_constraint=terms","GO:0051641_cellular_localization")	=HYPERLINK("http://www.ncbi.nih.gov/gquery/gquery.fcgi?term=CENPF","CENPF")	429	12	4.175337	-4.833159	21	0.0	0.000000
=HYPERLINK("http://www.godatabase.org/cgi-bin/go.cgi?query=GO:0051641&auto_wild_cards=yes&view=query&action=query&search_constraint=terms","GO:0051641_cellular_localization")	=HYPERLINK("http://www.ncbi.nih.gov/gquery/gquery.fcgi?term=NUP160","NUP160")	429	12	4.175337	-4.833159	21	0.0	0.000000
=HYPERLINK("http://www.godatabase.org/cgi-bin/go.cgi?query=GO:0051641&auto_wild_cards=yes&view=query&action=query&search_constraint=terms","GO:0051641_cellular_localization")	=HYPERLINK("http://www.ncbi.nih.gov/gquery/gquery.fcgi?term=NUP133","NUP133")	429	12	4.175337	-4.833159	21	0.0	0.000000
=HYPERLINK("http://www.godatabase.org/cgi-bin/go.cgi?query=GO:0051641&auto_wild_cards=yes&view=query&action=query&search_constraint=terms","GO:0051641_cellular_localization")	=HYPERLINK("http://www.ncbi.nih.gov/gquery/gquery.fcgi?term=CENPE","CENPE")	429	12	4.175337	-4.833159	21	0.0	0.000000
=HYPERLINK("http://www.godatabase.org/cgi-bin/go.cgi?query=GO:0051641&auto_wild_cards=yes&view=query&action=query&search_constraint=terms","GO:0051641_cellular_localization")	=HYPERLINK("http://www.ncbi.nih.gov/gquery/gquery.fcgi?term=PAFAH1B1","PAFAH1B1")	429	12	4.175337	-4.833159	21	0.0	0.000000
=HYPERLINK("http://www.godatabase.org/cgi-bin/go.cgi?query=GO:0051641&auto_wild_cards=yes&view=query&action=query&search_constraint=terms","GO:0051641_cellular_localization")	=HYPERLINK("http://www.ncbi.nih.gov/gquery/gquery.fcgi?term=SEC13","SEC13")	429	12	4.175337	-4.833159	21	0.0	0.000000
=HYPERLINK("http://www.godatabase.org/cgi-bin/go.cgi?query=GO:0031110&auto_wild_cards=yes&view=query&action=query&search_constraint=terms","GO:0031110_regulation_of_microtubule_polymerization_or_depolymerization")	=HYPERLINK("http://www.ncbi.nih.gov/gquery/gquery.fcgi?term=MAPRE1","MAPRE1")	9	3	49.756098	-4.642017	22	0.0	0.000000
=HYPERLINK("http://www.godatabase.org/cgi-bin/go.cgi?query=GO:0031110&auto_wild_cards=yes&view=query&action=query&search_constraint=terms","GO:0031110_regulation_of_microtubule_polymerization_or_depolymerization")	=HYPERLINK("http://www.ncbi.nih.gov/gquery/gquery.fcgi?term=CLASP1","CLASP1")	9	3	49.756098	-4.642017	22	0.0	0.000000
=HYPERLINK("http://www.godatabase.org/cgi-bin/go.cgi?query=GO:0031110&auto_wild_cards=yes&view=query&action=query&search_constraint=terms","GO:0031110_regulation_of_microtubule_polymerization_or_depolymerization")	=HYPERLINK("http://www.ncbi.nih.gov/gquery/gquery.fcgi?term=CLASP2","CLASP2")	9	3	49.756098	-4.642017	22	0.0	0.000000
=HYPERLINK("http://www.godatabase.org/cgi-bin/go.cgi?query=GO:0050657&auto_wild_cards=yes&view=query&action=query&search_constraint=terms","GO:0050657_nucleic_acid_transport")	=HYPERLINK("http://www.ncbi.nih.gov/gquery/gquery.fcgi?term=NUP107","NUP107")	26	4	22.964353	-4.632567	25	0.0	0.000000
=HYPERLINK("http://www.godatabase.org/cgi-bin/go.cgi?query=GO:0050657&auto_wild_cards=yes&view=query&action=query&search_constraint=terms","GO:0050657_nucleic_acid_transport")	=HYPERLINK("http://www.ncbi.nih.gov/gquery/gquery.fcgi?term=NUP160","NUP160")	26	4	22.964353	-4.632567	25	0.0	0.000000
=HYPERLINK("http://www.godatabase.org/cgi-bin/go.cgi?query=GO:0050657&auto_wild_cards=yes&view=query&action=query&search_constraint=terms","GO:0050657_nucleic_acid_transport")	=HYPERLINK("http://www.ncbi.nih.gov/gquery/gquery.fcgi?term=NUP133","NUP133")	26	4	22.964353	-4.632567	25	0.0	0.000000
=HYPERLINK("http://www.godatabase.org/cgi-bin/go.cgi?query=GO:0050657&auto_wild_cards=yes&view=query&action=query&search_constraint=terms","GO:0050657_nucleic_acid_transport")	=HYPERLINK("http://www.ncbi.nih.gov/gquery/gquery.fcgi?term=CKAP5","CKAP5")	26	4	22.964353	-4.632567	25	0.0	0.000000
=HYPERLINK("http://www.godatabase.org/cgi-bin/go.cgi?query=GO:0050658&auto_wild_cards=yes&view=query&action=query&search_constraint=terms","GO:0050658_RNA_transport")	=HYPERLINK("http://www.ncbi.nih.gov/gquery/gquery.fcgi?term=NUP107","NUP107")	26	4	22.964353	-4.632567	25	0.0	0.000000
=HYPERLINK("http://www.godatabase.org/cgi-bin/go.cgi?query=GO:0050658&auto_wild_cards=yes&view=query&action=query&search_constraint=terms","GO:0050658_RNA_transport")	=HYPERLINK("http://www.ncbi.nih.gov/gquery/gquery.fcgi?term=NUP160","NUP160")	26	4	22.964353	-4.632567	25	0.0	0.000000
=HYPERLINK("http://www.godatabase.org/cgi-bin/go.cgi?query=GO:0050658&auto_wild_cards=yes&view=query&action=query&search_constraint=terms","GO:0050658_RNA_transport")	=HYPERLINK("http://www.ncbi.nih.gov/gquery/gquery.fcgi?term=NUP133","NUP133")	26	4	22.964353	-4.632567	25	0.0	0.000000
=HYPERLINK("http://www.godatabase.org/cgi-bin/go.cgi?query=GO:0050658&auto_wild_cards=yes&view=query&action=query&search_constraint=terms","GO:0050658_RNA_transport")	=HYPERLINK("http://www.ncbi.nih.gov/gquery/gquery.fcgi?term=CKAP5","CKAP5")	26	4	22.964353	-4.632567	25	0.0	0.000000
=HYPERLINK("http://www.godatabase.org/cgi-bin/go.cgi?query=GO:0051236&auto_wild_cards=yes&view=query&action=query&search_constraint=terms","GO:0051236_establishment_of_RNA_localization")	=HYPERLINK("http://www.ncbi.nih.gov/gquery/gquery.fcgi?term=NUP107","NUP107")	26	4	22.964353	-4.632567	25	0.0	0.000000
=HYPERLINK("http://www.godatabase.org/cgi-bin/go.cgi?query=GO:0051236&auto_wild_cards=yes&view=query&action=query&search_constraint=terms","GO:0051236_establishment_of_RNA_localization")	=HYPERLINK("http://www.ncbi.nih.gov/gquery/gquery.fcgi?term=NUP160","NUP160")	26	4	22.964353	-4.632567	25	0.0	0.000000
=HYPERLINK("http://www.godatabase.org/cgi-bin/go.cgi?query=GO:0051236&auto_wild_cards=yes&view=query&action=query&search_constraint=terms","GO:0051236_establishment_of_RNA_localization")	=HYPERLINK("http://www.ncbi.nih.gov/gquery/gquery.fcgi?term=NUP133","NUP133")	26	4	22.964353	-4.632567	25	0.0	0.000000
=HYPERLINK("http://www.godatabase.org/cgi-bin/go.cgi?query=GO:0051236&auto_wild_cards=yes&view=query&action=query&search_constraint=terms","GO:0051236_establishment_of_RNA_localization")	=HYPERLINK("http://www.ncbi.nih.gov/gquery/gquery.fcgi?term=CKAP5","CKAP5")	26	4	22.964353	-4.632567	25	0.0	0.000000
=HYPERLINK("http://www.godatabase.org/cgi-bin/go.cgi?query=GO:0006403&auto_wild_cards=yes&view=query&action=query&search_constraint=terms","GO:0006403_RNA_localization")	=HYPERLINK("http://www.ncbi.nih.gov/gquery/gquery.fcgi?term=NUP107","NUP107")	27	4	22.113821	-4.565035	26	0.0	0.000000
=HYPERLINK("http://www.godatabase.org/cgi-bin/go.cgi?query=GO:0006403&auto_wild_cards=yes&view=query&action=query&search_constraint=terms","GO:0006403_RNA_localization")	=HYPERLINK("http://www.ncbi.nih.gov/gquery/gquery.fcgi?term=NUP160","NUP160")	27	4	22.113821	-4.565035	26	0.0	0.000000
=HYPERLINK("http://www.godatabase.org/cgi-bin/go.cgi?query=GO:0006403&auto_wild_cards=yes&view=query&action=query&search_constraint=terms","GO:0006403_RNA_localization")	=HYPERLINK("http://www.ncbi.nih.gov/gquery/gquery.fcgi?term=NUP133","NUP133")	27	4	22.113821	-4.565035	26	0.0	0.000000
=HYPERLINK("http://www.godatabase.org/cgi-bin/go.cgi?query=GO:0006403&auto_wild_cards=yes&view=query&action=query&search_constraint=terms","GO:0006403_RNA_localization")	=HYPERLINK("http://www.ncbi.nih.gov/gquery/gquery.fcgi?term=CKAP5","CKAP5")	27	4	22.113821	-4.565035	26	0.0	0.000000
=HYPERLINK("http://www.godatabase.org/cgi-bin/go.cgi?query=GO:0008283&auto_wild_cards=yes&view=query&action=query&search_constraint=terms","GO:0008283_cell_proliferation")	=HYPERLINK("http://www.ncbi.nih.gov/gquery/gquery.fcgi?term=BUB1B","BUB1B")	475	12	3.770988	-4.388387	27	0.0	0.000000
=HYPERLINK("http://www.godatabase.org/cgi-bin/go.cgi?query=GO:0008283&auto_wild_cards=yes&view=query&action=query&search_constraint=terms","GO:0008283_cell_proliferation")	=HYPERLINK("http://www.ncbi.nih.gov/gquery/gquery.fcgi?term=MXI1","MXI1")	475	12	3.770988	-4.388387	27	0.0	0.000000
=HYPERLINK("http://www.godatabase.org/cgi-bin/go.cgi?query=GO:0008283&auto_wild_cards=yes&view=query&action=query&search_constraint=terms","GO:0008283_cell_proliferation")	=HYPERLINK("http://www.ncbi.nih.gov/gquery/gquery.fcgi?term=MAPRE1","MAPRE1")	475	12	3.770988	-4.388387	27	0.0	0.000000
=HYPERLINK("http://www.godatabase.org/cgi-bin/go.cgi?query=GO:0008283&auto_wild_cards=yes&view=query&action=query&search_constraint=terms","GO:0008283_cell_proliferation")	=HYPERLINK("http://www.ncbi.nih.gov/gquery/gquery.fcgi?term=CENPF","CENPF")	475	12	3.770988	-4.388387	27	0.0	0.000000
=HYPERLINK("http://www.godatabase.org/cgi-bin/go.cgi?query=GO:0008283&auto_wild_cards=yes&view=query&action=query&search_constraint=terms","GO:0008283_cell_proliferation")	=HYPERLINK("http://www.ncbi.nih.gov/gquery/gquery.fcgi?term=BUB3","BUB3")	475	12	3.770988	-4.388387	27	0.0	0.000000
=HYPERLINK("http://www.godatabase.org/cgi-bin/go.cgi?query=GO:0008283&auto_wild_cards=yes&view=query&action=query&search_constraint=terms","GO:0008283_cell_proliferation")	=HYPERLINK("http://www.ncbi.nih.gov/gquery/gquery.fcgi?term=MXD1","MXD1")	475	12	3.770988	-4.388387	27	0.0	0.000000
=HYPERLINK("http://www.godatabase.org/cgi-bin/go.cgi?query=GO:0008283&auto_wild_cards=yes&view=query&action=query&search_constraint=terms","GO:0008283_cell_proliferation")	=HYPERLINK("http://www.ncbi.nih.gov/gquery/gquery.fcgi?term=NUDC","NUDC")	475	12	3.770988	-4.388387	27	0.0	0.000000
=HYPERLINK("http://www.godatabase.org/cgi-bin/go.cgi?query=GO:0008283&auto_wild_cards=yes&view=query&action=query&search_constraint=terms","GO:0008283_cell_proliferation")	=HYPERLINK("http://www.ncbi.nih.gov/gquery/gquery.fcgi?term=BUB1","BUB1")	475	12	3.770988	-4.388387	27	0.0	0.000000
=HYPERLINK("http://www.godatabase.org/cgi-bin/go.cgi?query=GO:0008283&auto_wild_cards=yes&view=query&action=query&search_constraint=terms","GO:0008283_cell_proliferation")	=HYPERLINK("http://www.ncbi.nih.gov/gquery/gquery.fcgi?term=MAPRE2","MAPRE2")	475	12	3.770988	-4.388387	27	0.0	0.000000
=HYPERLINK("http://www.godatabase.org/cgi-bin/go.cgi?query=GO:0008283&auto_wild_cards=yes&view=query&action=query&search_constraint=terms","GO:0008283_cell_proliferation")	=HYPERLINK("http://www.ncbi.nih.gov/gquery/gquery.fcgi?term=KIF2C","KIF2C")	475	12	3.770988	-4.388387	27	0.0	0.000000
=HYPERLINK("http://www.godatabase.org/cgi-bin/go.cgi?query=GO:0008283&auto_wild_cards=yes&view=query&action=query&search_constraint=terms","GO:0008283_cell_proliferation")	=HYPERLINK("http://www.ncbi.nih.gov/gquery/gquery.fcgi?term=RPS27","RPS27")	475	12	3.770988	-4.388387	27	0.0	0.000000
=HYPERLINK("http://www.godatabase.org/cgi-bin/go.cgi?query=GO:0008283&auto_wild_cards=yes&view=query&action=query&search_constraint=terms","GO:0008283_cell_proliferation")	=HYPERLINK("http://www.ncbi.nih.gov/gquery/gquery.fcgi?term=PLK1","PLK1")	475	12	3.770988	-4.388387	27	0.0	0.000000
=HYPERLINK("http://www.godatabase.org/cgi-bin/go.cgi?query=GO:0030951&auto_wild_cards=yes&view=query&action=query&search_constraint=terms","GO:0030951_establishment_and_or_maintenance_of_microtubule_cytoskeleton_polarity")	=HYPERLINK("http://www.ncbi.nih.gov/gquery/gquery.fcgi?term=CKAP5","CKAP5")	2	2
=HYPERLINK("http://www.godatabase.org/cgi-bin/go.cgi?query=GO:0030951&auto_wild_cards=yes&view=query&action=query&search_constraint=terms","GO:0030951_establishment_and_or_maintenance_of_microtubule_cytoskeleton_polarity")	=HYPERLINK("http://www.ncbi.nih.gov/gquery/gquery.fcgi?term=KIF2C","KIF2C")	2	2
=HYPERLINK("http://www.godatabase.org/cgi-bin/go.cgi?query=GO:0030952&auto_wild_cards=yes&view=query&action=query&search_constraint=terms","GO:0030952_establishment_and_or_maintenance_of_cytoskeleton_polarity")	=HYPERLINK("http://www.ncbi.nih.gov/gquery/gquery.fcgi?term=CKAP5","CKAP5")	2	2
=HYPERLINK("http://www.godatabase.org/cgi-bin/go.cgi?query=GO:0030952&auto_wild_cards=yes&view=query&action=query&search_constraint=terms","GO:0030952_establishment_and_or_maintenance_of_cytoskeleton_polarity")	=HYPERLINK("http://www.ncbi.nih.gov/gquery/gquery.fcgi?term=KIF2C","KIF2C")	2	2
=HYPERLINK("http://www.godatabase.org/cgi-bin/go.cgi?query=GO:0031109&auto_wild_cards=yes&view=query&action=query&search_constraint=terms","GO:0031109_microtubule_polymerization_or_depolymerization")	=HYPERLINK("http://www.ncbi.nih.gov/gquery/gquery.fcgi?term=MAPRE1","MAPRE1")	11	3	40.709534	-4.352864	29	0.0	0.000000
=HYPERLINK("http://www.godatabase.org/cgi-bin/go.cgi?query=GO:0031109&auto_wild_cards=yes&view=query&action=query&search_constraint=terms","GO:0031109_microtubule_polymerization_or_depolymerization")	=HYPERLINK("http://www.ncbi.nih.gov/gquery/gquery.fcgi?term=CLASP1","CLASP1")	11	3	40.709534	-4.352864	29	0.0	0.000000
=HYPERLINK("http://www.godatabase.org/cgi-bin/go.cgi?query=GO:0031109&auto_wild_cards=yes&view=query&action=query&search_constraint=terms","GO:0031109_microtubule_polymerization_or_depolymerization")	=HYPERLINK("http://www.ncbi.nih.gov/gquery/gquery.fcgi?term=CLASP2","CLASP2")	11	3	40.709534	-4.352864	29	0.0	0.000000
=HYPERLINK("http://www.godatabase.org/cgi-bin/go.cgi?query=GO:0032886&auto_wild_cards=yes&view=query&action=query&search_constraint=terms","GO:0032886_regulation_of_microtubule-based_process")	=HYPERLINK("http://www.ncbi.nih.gov/gquery/gquery.fcgi?term=MAPRE1","MAPRE1")	11	3	40.709534	-4.352864	29	0.0	0.000000
=HYPERLINK("http://www.godatabase.org/cgi-bin/go.cgi?query=GO:0032886&auto_wild_cards=yes&view=query&action=query&search_constraint=terms","GO:0032886_regulation_of_microtubule-based_process")	=HYPERLINK("http://www.ncbi.nih.gov/gquery/gquery.fcgi?term=CLASP1","CLASP1")	11	3	40.709534	-4.352864	29	0.0	0.000000
=HYPERLINK("http://www.godatabase.org/cgi-bin/go.cgi?query=GO:0032886&auto_wild_cards=yes&view=query&action=query&search_constraint=terms","GO:0032886_regulation_of_microtubule-based_process")	=HYPERLINK("http://www.ncbi.nih.gov/gquery/gquery.fcgi?term=CLASP2","CLASP2")	11	3	40.709534	-4.352864	29	0.0	0.000000
=HYPERLINK("http://www.godatabase.org/cgi-bin/go.cgi?query=GO:0051726&auto_wild_cards=yes&view=query&action=query&search_constraint=terms","GO:0051726_regulation_of_cell_cycle")	=HYPERLINK("http://www.ncbi.nih.gov/gquery/gquery.fcgi?term=BUB1B","BUB1B")	156	7	6.697936	-4.178528	30	0.03	0.001000
=HYPERLINK("http://www.godatabase.org/cgi-bin/go.cgi?query=GO:0051726&auto_wild_cards=yes&view=query&action=query&search_constraint=terms","GO:0051726_regulation_of_cell_cycle")	=HYPERLINK("http://www.ncbi.nih.gov/gquery/gquery.fcgi?term=ZWINT","ZWINT")	156	7	6.697936	-4.178528	30	0.03	0.001000
=HYPERLINK("http://www.godatabase.org/cgi-bin/go.cgi?query=GO:0051726&auto_wild_cards=yes&view=query&action=query&search_constraint=terms","GO:0051726_regulation_of_cell_cycle")	=HYPERLINK("http://www.ncbi.nih.gov/gquery/gquery.fcgi?term=ZWILCH","ZWILCH")	156	7	6.697936	-4.178528	30	0.03	0.001000
=HYPERLINK("http://www.godatabase.org/cgi-bin/go.cgi?query=GO:0051726&auto_wild_cards=yes&view=query&action=query&search_constraint=terms","GO:0051726_regulation_of_cell_cycle")	=HYPERLINK("http://www.ncbi.nih.gov/gquery/gquery.fcgi?term=ZW10","ZW10")	156	7	6.697936	-4.178528	30	0.03	0.001000
=HYPERLINK("http://www.godatabase.org/cgi-bin/go.cgi?query=GO:0051726&auto_wild_cards=yes&view=query&action=query&search_constraint=terms","GO:0051726_regulation_of_cell_cycle")	=HYPERLINK("http://www.ncbi.nih.gov/gquery/gquery.fcgi?term=CENPF","CENPF")	156	7	6.697936	-4.178528	30	0.03	0.001000
=HYPERLINK("http://www.godatabase.org/cgi-bin/go.cgi?query=GO:0051726&auto_wild_cards=yes&view=query&action=query&search_constraint=terms","GO:0051726_regulation_of_cell_cycle")	=HYPERLINK("http://www.ncbi.nih.gov/gquery/gquery.fcgi?term=MAD2L1","MAD2L1")	156	7	6.697936	-4.178528	30	0.03	0.001000
=HYPERLINK("http://www.godatabase.org/cgi-bin/go.cgi?query=GO:0051726&auto_wild_cards=yes&view=query&action=query&search_constraint=terms","GO:0051726_regulation_of_cell_cycle")	=HYPERLINK("http://www.ncbi.nih.gov/gquery/gquery.fcgi?term=BUB1","BUB1")	156	7	6.697936	-4.178528	30	0.03	0.001000
=HYPERLINK("http://www.godatabase.org/cgi-bin/go.cgi?query=GO:0015931&auto_wild_cards=yes&view=query&action=query&search_constraint=terms","GO:0015931_nucleobase__nucleoside__nucleotide_and_nucleic_acid_transport")	=HYPERLINK("http://www.ncbi.nih.gov/gquery/gquery.fcgi?term=NUP107","NUP107")	34	4	17.560976	-4.157740	31	0.03	0.000968
=HYPERLINK("http://www.godatabase.org/cgi-bin/go.cgi?query=GO:0015931&auto_wild_cards=yes&view=query&action=query&search_constraint=terms","GO:0015931_nucleobase__nucleoside__nucleotide_and_nucleic_acid_transport")	=HYPERLINK("http://www.ncbi.nih.gov/gquery/gquery.fcgi?term=NUP160","NUP160")	34	4	17.560976	-4.157740	31	0.03	0.000968
=HYPERLINK("http://www.godatabase.org/cgi-bin/go.cgi?query=GO:0015931&auto_wild_cards=yes&view=query&action=query&search_constraint=terms","GO:0015931_nucleobase__nucleoside__nucleotide_and_nucleic_acid_transport")	=HYPERLINK("http://www.ncbi.nih.gov/gquery/gquery.fcgi?term=NUP133","NUP133")	34	4	17.560976	-4.157740	31	0.03	0.000968
=HYPERLINK("http://www.godatabase.org/cgi-bin/go.cgi?query=GO:0015931&auto_wild_cards=yes&view=query&action=query&search_constraint=terms","GO:0015931_nucleobase__nucleoside__nucleotide_and_nucleic_acid_transport")	=HYPERLINK("http://www.ncbi.nih.gov/gquery/gquery.fcgi?term=CKAP5","CKAP5")	34	4	17.560976	-4.157740	31	0.03	0.000968
=HYPERLINK("http://www.godatabase.org/cgi-bin/go.cgi?query=GO:0051494&auto_wild_cards=yes&view=query&action=query&search_constraint=terms","GO:0051494_negative_regulation_of_cytoskeleton_organization_and_biogenesis")	=HYPERLINK("http://www.ncbi.nih.gov/gquery/gquery.fcgi?term=MAPRE1","MAPRE1")	13	3	34.446529	-4.118032	32	0.04	0.001250
=HYPERLINK("http://www.godatabase.org/cgi-bin/go.cgi?query=GO:0051494&auto_wild_cards=yes&view=query&action=query&search_constraint=terms","GO:0051494_negative_regulation_of_cytoskeleton_organization_and_biogenesis")	=HYPERLINK("http://www.ncbi.nih.gov/gquery/gquery.fcgi?term=CLASP1","CLASP1")	13	3	34.446529	-4.118032	32	0.04	0.001250
=HYPERLINK("http://www.godatabase.org/cgi-bin/go.cgi?query=GO:0051494&auto_wild_cards=yes&view=query&action=query&search_constraint=terms","GO:0051494_negative_regulation_of_cytoskeleton_organization_and_biogenesis")	=HYPERLINK("http://www.ncbi.nih.gov/gquery/gquery.fcgi?term=CLASP2","CLASP2")	13	3	34.446529	-4.118032	32	0.04	0.001250
=HYPERLINK("http://www.godatabase.org/cgi-bin/go.cgi?query=GO:0032269&auto_wild_cards=yes&view=query&action=query&search_constraint=terms","GO:0032269_negative_regulation_of_cellular_protein_metabolic_process")	=HYPERLINK("http://www.ncbi.nih.gov/gquery/gquery.fcgi?term=MAPRE1","MAPRE1")	37	4	16.137113	-4.010501	33	0.05	0.001515
=HYPERLINK("http://www.godatabase.org/cgi-bin/go.cgi?query=GO:0032269&auto_wild_cards=yes&view=query&action=query&search_constraint=terms","GO:0032269_negative_regulation_of_cellular_protein_metabolic_process")	=HYPERLINK("http://www.ncbi.nih.gov/gquery/gquery.fcgi?term=PPP2R4","PPP2R4")	37	4	16.137113	-4.010501	33	0.05	0.001515
=HYPERLINK("http://www.godatabase.org/cgi-bin/go.cgi?query=GO:0032269&auto_wild_cards=yes&view=query&action=query&search_constraint=terms","GO:0032269_negative_regulation_of_cellular_protein_metabolic_process")	=HYPERLINK("http://www.ncbi.nih.gov/gquery/gquery.fcgi?term=CLASP1","CLASP1")	37	4	16.137113	-4.010501	33	0.05	0.001515
=HYPERLINK("http://www.godatabase.org/cgi-bin/go.cgi?query=GO:0032269&auto_wild_cards=yes&view=query&action=query&search_constraint=terms","GO:0032269_negative_regulation_of_cellular_protein_metabolic_process")	=HYPERLINK("http://www.ncbi.nih.gov/gquery/gquery.fcgi?term=CLASP2","CLASP2")	37	4	16.137113	-4.010501	33	0.05	0.001515
=HYPERLINK("http://www.godatabase.org/cgi-bin/go.cgi?query=GO:0051248&auto_wild_cards=yes&view=query&action=query&search_constraint=terms","GO:0051248_negative_regulation_of_protein_metabolic_process")	=HYPERLINK("http://www.ncbi.nih.gov/gquery/gquery.fcgi?term=MAPRE1","MAPRE1")	40	4	14.926829	-3.875747	34	0.05	0.001471
=HYPERLINK("http://www.godatabase.org/cgi-bin/go.cgi?query=GO:0051248&auto_wild_cards=yes&view=query&action=query&search_constraint=terms","GO:0051248_negative_regulation_of_protein_metabolic_process")	=HYPERLINK("http://www.ncbi.nih.gov/gquery/gquery.fcgi?term=PPP2R4","PPP2R4")	40	4	14.926829	-3.875747	34	0.05	0.001471
=HYPERLINK("http://www.godatabase.org/cgi-bin/go.cgi?query=GO:0051248&auto_wild_cards=yes&view=query&action=query&search_constraint=terms","GO:0051248_negative_regulation_of_protein_metabolic_process")	=HYPERLINK("http://www.ncbi.nih.gov/gquery/gquery.fcgi?term=CLASP1","CLASP1")	40	4	14.926829	-3.875747	34	0.05	0.001471
=HYPERLINK("http://www.godatabase.org/cgi-bin/go.cgi?query=GO:0051248&auto_wild_cards=yes&view=query&action=query&search_constraint=terms","GO:0051248_negative_regulation_of_protein_metabolic_process")	=HYPERLINK("http://www.ncbi.nih.gov/gquery/gquery.fcgi?term=CLASP2","CLASP2")	40	4	14.926829	-3.875747	34	0.05	0.001471
=HYPERLINK("http://www.godatabase.org/cgi-bin/go.cgi?query=GO:0051276&auto_wild_cards=yes&view=query&action=query&search_constraint=terms","GO:0051276_chromosome_organization_and_biogenesis")	=HYPERLINK("http://www.ncbi.nih.gov/gquery/gquery.fcgi?term=MIS12","MIS12")	175	7	5.970732	-3.863256	35	0.05	0.001429
=HYPERLINK("http://www.godatabase.org/cgi-bin/go.cgi?query=GO:0051276&auto_wild_cards=yes&view=query&action=query&search_constraint=terms","GO:0051276_chromosome_organization_and_biogenesis")	=HYPERLINK("http://www.ncbi.nih.gov/gquery/gquery.fcgi?term=ZWINT","ZWINT")	175	7	5.970732	-3.863256	35	0.05	0.001429
=HYPERLINK("http://www.godatabase.org/cgi-bin/go.cgi?query=GO:0051276&auto_wild_cards=yes&view=query&action=query&search_constraint=terms","GO:0051276_chromosome_organization_and_biogenesis")	=HYPERLINK("http://www.ncbi.nih.gov/gquery/gquery.fcgi?term=CENPF","CENPF")	175	7	5.970732	-3.863256	35	0.05	0.001429
=HYPERLINK("http://www.godatabase.org/cgi-bin/go.cgi?query=GO:0051276&auto_wild_cards=yes&view=query&action=query&search_constraint=terms","GO:0051276_chromosome_organization_and_biogenesis")	=HYPERLINK("http://www.ncbi.nih.gov/gquery/gquery.fcgi?term=ZW10","ZW10")	175	7	5.970732	-3.863256	35	0.05	0.001429
=HYPERLINK("http://www.godatabase.org/cgi-bin/go.cgi?query=GO:0051276&auto_wild_cards=yes&view=query&action=query&search_constraint=terms","GO:0051276_chromosome_organization_and_biogenesis")	=HYPERLINK("http://www.ncbi.nih.gov/gquery/gquery.fcgi?term=CENPE","CENPE")	175	7	5.970732	-3.863256	35	0.05	0.001429
=HYPERLINK("http://www.godatabase.org/cgi-bin/go.cgi?query=GO:0051276&auto_wild_cards=yes&view=query&action=query&search_constraint=terms","GO:0051276_chromosome_organization_and_biogenesis")	=HYPERLINK("http://www.ncbi.nih.gov/gquery/gquery.fcgi?term=CENPH","CENPH")	175	7	5.970732	-3.863256	35	0.05	0.001429
=HYPERLINK("http://www.godatabase.org/cgi-bin/go.cgi?query=GO:0051276&auto_wild_cards=yes&view=query&action=query&search_constraint=terms","GO:0051276_chromosome_organization_and_biogenesis")	=HYPERLINK("http://www.ncbi.nih.gov/gquery/gquery.fcgi?term=NDC80","NDC80")	175	7	5.970732	-3.863256	35	0.05	0.001429
=HYPERLINK("http://www.godatabase.org/cgi-bin/go.cgi?query=GO:0006406&auto_wild_cards=yes&view=query&action=query&search_constraint=terms","GO:0006406_mRNA_export_from_nucleus")	=HYPERLINK("http://www.ncbi.nih.gov/gquery/gquery.fcgi?term=NUP107","NUP107")	19	3	23.568678	-3.600215	38	0.08	0.002105
=HYPERLINK("http://www.godatabase.org/cgi-bin/go.cgi?query=GO:0006406&auto_wild_cards=yes&view=query&action=query&search_constraint=terms","GO:0006406_mRNA_export_from_nucleus")	=HYPERLINK("http://www.ncbi.nih.gov/gquery/gquery.fcgi?term=NUP160","NUP160")	19	3	23.568678	-3.600215	38	0.08	0.002105
=HYPERLINK("http://www.godatabase.org/cgi-bin/go.cgi?query=GO:0006406&auto_wild_cards=yes&view=query&action=query&search_constraint=terms","GO:0006406_mRNA_export_from_nucleus")	=HYPERLINK("http://www.ncbi.nih.gov/gquery/gquery.fcgi?term=NUP133","NUP133")	19	3	23.568678	-3.600215	38	0.08	0.002105
=HYPERLINK("http://www.godatabase.org/cgi-bin/go.cgi?query=GO:0007051&auto_wild_cards=yes&view=query&action=query&search_constraint=terms","GO:0007051_spindle_organization_and_biogenesis")	=HYPERLINK("http://www.ncbi.nih.gov/gquery/gquery.fcgi?term=BUB1B","BUB1B")	19	3	23.568678	-3.600215	38	0.08	0.002105
=HYPERLINK("http://www.godatabase.org/cgi-bin/go.cgi?query=GO:0007051&auto_wild_cards=yes&view=query&action=query&search_constraint=terms","GO:0007051_spindle_organization_and_biogenesis")	=HYPERLINK("http://www.ncbi.nih.gov/gquery/gquery.fcgi?term=ZWINT","ZWINT")	19	3	23.568678	-3.600215	38	0.08	0.002105
=HYPERLINK("http://www.godatabase.org/cgi-bin/go.cgi?query=GO:0007051&auto_wild_cards=yes&view=query&action=query&search_constraint=terms","GO:0007051_spindle_organization_and_biogenesis")	=HYPERLINK("http://www.ncbi.nih.gov/gquery/gquery.fcgi?term=NDC80","NDC80")	19	3	23.568678	-3.600215	38	0.08	0.002105
=HYPERLINK("http://www.godatabase.org/cgi-bin/go.cgi?query=GO:0051028&auto_wild_cards=yes&view=query&action=query&search_constraint=terms","GO:0051028_mRNA_transport")	=HYPERLINK("http://www.ncbi.nih.gov/gquery/gquery.fcgi?term=NUP107","NUP107")	19	3	23.568678	-3.600215	38	0.08	0.002105
=HYPERLINK("http://www.godatabase.org/cgi-bin/go.cgi?query=GO:0051028&auto_wild_cards=yes&view=query&action=query&search_constraint=terms","GO:0051028_mRNA_transport")	=HYPERLINK("http://www.ncbi.nih.gov/gquery/gquery.fcgi?term=NUP160","NUP160")	19	3	23.568678	-3.600215	38	0.08	0.002105
=HYPERLINK("http://www.godatabase.org/cgi-bin/go.cgi?query=GO:0051028&auto_wild_cards=yes&view=query&action=query&search_constraint=terms","GO:0051028_mRNA_transport")	=HYPERLINK("http://www.ncbi.nih.gov/gquery/gquery.fcgi?term=NUP133","NUP133")	19	3	23.568678	-3.600215	38	0.08	0.002105
=HYPERLINK("http://www.godatabase.org/cgi-bin/go.cgi?query=GO:0051310&auto_wild_cards=yes&view=query&action=query&search_constraint=terms","GO:0051310_metaphase_plate_congression")	=HYPERLINK("http://www.ncbi.nih.gov/gquery/gquery.fcgi?term=CENPF","CENPF")	4	2
=HYPERLINK("http://www.godatabase.org/cgi-bin/go.cgi?query=GO:0051310&auto_wild_cards=yes&view=query&action=query&search_constraint=terms","GO:0051310_metaphase_plate_congression")	=HYPERLINK("http://www.ncbi.nih.gov/gquery/gquery.fcgi?term=CENPE","CENPE")	4	2
=HYPERLINK("http://www.godatabase.org/cgi-bin/go.cgi?query=GO:0051656&auto_wild_cards=yes&view=query&action=query&search_constraint=terms","GO:0051656_establishment_of_organelle_localization")	=HYPERLINK("http://www.ncbi.nih.gov/gquery/gquery.fcgi?term=CENPF","CENPF")	20	3	22.390244	-3.531656	39	0.1	0.002564
=HYPERLINK("http://www.godatabase.org/cgi-bin/go.cgi?query=GO:0051656&auto_wild_cards=yes&view=query&action=query&search_constraint=terms","GO:0051656_establishment_of_organelle_localization")	=HYPERLINK("http://www.ncbi.nih.gov/gquery/gquery.fcgi?term=CENPE","CENPE")	20	3	22.390244	-3.531656	39	0.1	0.002564
=HYPERLINK("http://www.godatabase.org/cgi-bin/go.cgi?query=GO:0051656&auto_wild_cards=yes&view=query&action=query&search_constraint=terms","GO:0051656_establishment_of_organelle_localization")	=HYPERLINK("http://www.ncbi.nih.gov/gquery/gquery.fcgi?term=PAFAH1B1","PAFAH1B1")	20	3	22.390244	-3.531656	39	0.1	0.002564
=HYPERLINK("http://www.godatabase.org/cgi-bin/go.cgi?query=GO:0033036&auto_wild_cards=yes&view=query&action=query&search_constraint=terms","GO:0033036_macromolecule_localization")	=HYPERLINK("http://www.ncbi.nih.gov/gquery/gquery.fcgi?term=MXI1","MXI1")	267	8	4.472458	-3.492545	40	0.12	0.003000
=HYPERLINK("http://www.godatabase.org/cgi-bin/go.cgi?query=GO:0033036&auto_wild_cards=yes&view=query&action=query&search_constraint=terms","GO:0033036_macromolecule_localization")	=HYPERLINK("http://www.ncbi.nih.gov/gquery/gquery.fcgi?term=TAOK2","TAOK2")	267	8	4.472458	-3.492545	40	0.12	0.003000
=HYPERLINK("http://www.godatabase.org/cgi-bin/go.cgi?query=GO:0033036&auto_wild_cards=yes&view=query&action=query&search_constraint=terms","GO:0033036_macromolecule_localization")	=HYPERLINK("http://www.ncbi.nih.gov/gquery/gquery.fcgi?term=RANBP2","RANBP2")	267	8	4.472458	-3.492545	40	0.12	0.003000
=HYPERLINK("http://www.godatabase.org/cgi-bin/go.cgi?query=GO:0033036&auto_wild_cards=yes&view=query&action=query&search_constraint=terms","GO:0033036_macromolecule_localization")	=HYPERLINK("http://www.ncbi.nih.gov/gquery/gquery.fcgi?term=NUP107","NUP107")	267	8	4.472458	-3.492545	40	0.12	0.003000
=HYPERLINK("http://www.godatabase.org/cgi-bin/go.cgi?query=GO:0033036&auto_wild_cards=yes&view=query&action=query&search_constraint=terms","GO:0033036_macromolecule_localization")	=HYPERLINK("http://www.ncbi.nih.gov/gquery/gquery.fcgi?term=NUP160","NUP160")	267	8	4.472458	-3.492545	40	0.12	0.003000
=HYPERLINK("http://www.godatabase.org/cgi-bin/go.cgi?query=GO:0033036&auto_wild_cards=yes&view=query&action=query&search_constraint=terms","GO:0033036_macromolecule_localization")	=HYPERLINK("http://www.ncbi.nih.gov/gquery/gquery.fcgi?term=NUP133","NUP133")	267	8	4.472458	-3.492545	40	0.12	0.003000
=HYPERLINK("http://www.godatabase.org/cgi-bin/go.cgi?query=GO:0033036&auto_wild_cards=yes&view=query&action=query&search_constraint=terms","GO:0033036_macromolecule_localization")	=HYPERLINK("http://www.ncbi.nih.gov/gquery/gquery.fcgi?term=CKAP5","CKAP5")	267	8	4.472458	-3.492545	40	0.12	0.003000
=HYPERLINK("http://www.godatabase.org/cgi-bin/go.cgi?query=GO:0033036&auto_wild_cards=yes&view=query&action=query&search_constraint=terms","GO:0033036_macromolecule_localization")	=HYPERLINK("http://www.ncbi.nih.gov/gquery/gquery.fcgi?term=SEC13","SEC13")	267	8	4.472458	-3.492545	40	0.12	0.003000
=HYPERLINK("http://www.godatabase.org/cgi-bin/go.cgi?query=GO:0006913&auto_wild_cards=yes&view=query&action=query&search_constraint=terms","GO:0006913_nucleocytoplasmic_transport")	=HYPERLINK("http://www.ncbi.nih.gov/gquery/gquery.fcgi?term=MXI1","MXI1")	92	5	8.112407	-3.473158	41	0.12	0.002927
=HYPERLINK("http://www.godatabase.org/cgi-bin/go.cgi?query=GO:0006913&auto_wild_cards=yes&view=query&action=query&search_constraint=terms","GO:0006913_nucleocytoplasmic_transport")	=HYPERLINK("http://www.ncbi.nih.gov/gquery/gquery.fcgi?term=RANBP2","RANBP2")	92	5	8.112407	-3.473158	41	0.12	0.002927
=HYPERLINK("http://www.godatabase.org/cgi-bin/go.cgi?query=GO:0006913&auto_wild_cards=yes&view=query&action=query&search_constraint=terms","GO:0006913_nucleocytoplasmic_transport")	=HYPERLINK("http://www.ncbi.nih.gov/gquery/gquery.fcgi?term=NUP107","NUP107")	92	5	8.112407	-3.473158	41	0.12	0.002927
=HYPERLINK("http://www.godatabase.org/cgi-bin/go.cgi?query=GO:0006913&auto_wild_cards=yes&view=query&action=query&search_constraint=terms","GO:0006913_nucleocytoplasmic_transport")	=HYPERLINK("http://www.ncbi.nih.gov/gquery/gquery.fcgi?term=NUP160","NUP160")	92	5	8.112407	-3.473158	41	0.12	0.002927
=HYPERLINK("http://www.godatabase.org/cgi-bin/go.cgi?query=GO:0006913&auto_wild_cards=yes&view=query&action=query&search_constraint=terms","GO:0006913_nucleocytoplasmic_transport")	=HYPERLINK("http://www.ncbi.nih.gov/gquery/gquery.fcgi?term=NUP133","NUP133")	92	5	8.112407	-3.473158	41	0.12	0.002927
=HYPERLINK("http://www.godatabase.org/cgi-bin/go.cgi?query=GO:0051169&auto_wild_cards=yes&view=query&action=query&search_constraint=terms","GO:0051169_nuclear_transport")	=HYPERLINK("http://www.ncbi.nih.gov/gquery/gquery.fcgi?term=MXI1","MXI1")	93	5	8.025177	-3.451291	42	0.12	0.002857
=HYPERLINK("http://www.godatabase.org/cgi-bin/go.cgi?query=GO:0051169&auto_wild_cards=yes&view=query&action=query&search_constraint=terms","GO:0051169_nuclear_transport")	=HYPERLINK("http://www.ncbi.nih.gov/gquery/gquery.fcgi?term=RANBP2","RANBP2")	93	5	8.025177	-3.451291	42	0.12	0.002857
=HYPERLINK("http://www.godatabase.org/cgi-bin/go.cgi?query=GO:0051169&auto_wild_cards=yes&view=query&action=query&search_constraint=terms","GO:0051169_nuclear_transport")	=HYPERLINK("http://www.ncbi.nih.gov/gquery/gquery.fcgi?term=NUP107","NUP107")	93	5	8.025177	-3.451291	42	0.12	0.002857
=HYPERLINK("http://www.godatabase.org/cgi-bin/go.cgi?query=GO:0051169&auto_wild_cards=yes&view=query&action=query&search_constraint=terms","GO:0051169_nuclear_transport")	=HYPERLINK("http://www.ncbi.nih.gov/gquery/gquery.fcgi?term=NUP160","NUP160")	93	5	8.025177	-3.451291	42	0.12	0.002857
=HYPERLINK("http://www.godatabase.org/cgi-bin/go.cgi?query=GO:0051169&auto_wild_cards=yes&view=query&action=query&search_constraint=terms","GO:0051169_nuclear_transport")	=HYPERLINK("http://www.ncbi.nih.gov/gquery/gquery.fcgi?term=NUP133","NUP133")	93	5	8.025177	-3.451291	42	0.12	0.002857
=HYPERLINK("http://www.godatabase.org/cgi-bin/go.cgi?query=GO:0007026&auto_wild_cards=yes&view=query&action=query&search_constraint=terms","GO:0007026_negative_regulation_of_microtubule_depolymerization")	=HYPERLINK("http://www.ncbi.nih.gov/gquery/gquery.fcgi?term=CLASP1","CLASP1")	5	2	59.707317	-3.364134	44	0.23	0.005227
=HYPERLINK("http://www.godatabase.org/cgi-bin/go.cgi?query=GO:0007026&auto_wild_cards=yes&view=query&action=query&search_constraint=terms","GO:0007026_negative_regulation_of_microtubule_depolymerization")	=HYPERLINK("http://www.ncbi.nih.gov/gquery/gquery.fcgi?term=CLASP2","CLASP2")	5	2	59.707317	-3.364134	44	0.23	0.005227
=HYPERLINK("http://www.godatabase.org/cgi-bin/go.cgi?query=GO:0031114&auto_wild_cards=yes&view=query&action=query&search_constraint=terms","GO:0031114_regulation_of_microtubule_depolymerization")	=HYPERLINK("http://www.ncbi.nih.gov/gquery/gquery.fcgi?term=CLASP1","CLASP1")	5	2	59.707317	-3.364134	44	0.23	0.005227
=HYPERLINK("http://www.godatabase.org/cgi-bin/go.cgi?query=GO:0031114&auto_wild_cards=yes&view=query&action=query&search_constraint=terms","GO:0031114_regulation_of_microtubule_depolymerization")	=HYPERLINK("http://www.ncbi.nih.gov/gquery/gquery.fcgi?term=CLASP2","CLASP2")	5	2	59.707317	-3.364134	44	0.23	0.005227
=HYPERLINK("http://www.godatabase.org/cgi-bin/go.cgi?query=GO:0006405&auto_wild_cards=yes&view=query&action=query&search_constraint=terms","GO:0006405_RNA_export_from_nucleus")	=HYPERLINK("http://www.ncbi.nih.gov/gquery/gquery.fcgi?term=NUP107","NUP107")	24	3	18.658537	-3.290435	45	0.28	0.006222
=HYPERLINK("http://www.godatabase.org/cgi-bin/go.cgi?query=GO:0006405&auto_wild_cards=yes&view=query&action=query&search_constraint=terms","GO:0006405_RNA_export_from_nucleus")	=HYPERLINK("http://www.ncbi.nih.gov/gquery/gquery.fcgi?term=NUP160","NUP160")	24	3	18.658537	-3.290435	45	0.28	0.006222
=HYPERLINK("http://www.godatabase.org/cgi-bin/go.cgi?query=GO:0006405&auto_wild_cards=yes&view=query&action=query&search_constraint=terms","GO:0006405_RNA_export_from_nucleus")	=HYPERLINK("http://www.ncbi.nih.gov/gquery/gquery.fcgi?term=NUP133","NUP133")	24	3	18.658537	-3.290435	45	0.28	0.006222
=HYPERLINK("http://www.godatabase.org/cgi-bin/go.cgi?query=GO:0007019&auto_wild_cards=yes&view=query&action=query&search_constraint=terms","GO:0007019_microtubule_depolymerization")	=HYPERLINK("http://www.ncbi.nih.gov/gquery/gquery.fcgi?term=CLASP1","CLASP1")	6	2	49.756098	-3.189891	49	0.39	0.007959
=HYPERLINK("http://www.godatabase.org/cgi-bin/go.cgi?query=GO:0007019&auto_wild_cards=yes&view=query&action=query&search_constraint=terms","GO:0007019_microtubule_depolymerization")	=HYPERLINK("http://www.ncbi.nih.gov/gquery/gquery.fcgi?term=CLASP2","CLASP2")	6	2	49.756098	-3.189891	49	0.39	0.007959
=HYPERLINK("http://www.godatabase.org/cgi-bin/go.cgi?query=GO:0007094&auto_wild_cards=yes&view=query&action=query&search_constraint=terms","GO:0007094_mitotic_cell_cycle_spindle_assembly_checkpoint")	=HYPERLINK("http://www.ncbi.nih.gov/gquery/gquery.fcgi?term=CENPF","CENPF")	6	2	49.756098	-3.189891	49	0.39	0.007959
=HYPERLINK("http://www.godatabase.org/cgi-bin/go.cgi?query=GO:0007094&auto_wild_cards=yes&view=query&action=query&search_constraint=terms","GO:0007094_mitotic_cell_cycle_spindle_assembly_checkpoint")	=HYPERLINK("http://www.ncbi.nih.gov/gquery/gquery.fcgi?term=BUB1","BUB1")	6	2	49.756098	-3.189891	49	0.39	0.007959
=HYPERLINK("http://www.godatabase.org/cgi-bin/go.cgi?query=GO:0050000&auto_wild_cards=yes&view=query&action=query&search_constraint=terms","GO:0050000_chromosome_localization")	=HYPERLINK("http://www.ncbi.nih.gov/gquery/gquery.fcgi?term=CENPF","CENPF")	6	2	49.756098	-3.189891	49	0.39	0.007959
=HYPERLINK("http://www.godatabase.org/cgi-bin/go.cgi?query=GO:0050000&auto_wild_cards=yes&view=query&action=query&search_constraint=terms","GO:0050000_chromosome_localization")	=HYPERLINK("http://www.ncbi.nih.gov/gquery/gquery.fcgi?term=CENPE","CENPE")	6	2	49.756098	-3.189891	49	0.39	0.007959
=HYPERLINK("http://www.godatabase.org/cgi-bin/go.cgi?query=GO:0051303&auto_wild_cards=yes&view=query&action=query&search_constraint=terms","GO:0051303_establishment_of_chromosome_localization")	=HYPERLINK("http://www.ncbi.nih.gov/gquery/gquery.fcgi?term=CENPF","CENPF")	6	2	49.756098	-3.189891	49	0.39	0.007959
=HYPERLINK("http://www.godatabase.org/cgi-bin/go.cgi?query=GO:0051303&auto_wild_cards=yes&view=query&action=query&search_constraint=terms","GO:0051303_establishment_of_chromosome_localization")	=HYPERLINK("http://www.ncbi.nih.gov/gquery/gquery.fcgi?term=CENPE","CENPE")	6	2	49.756098	-3.189891	49	0.39	0.007959
=HYPERLINK("http://www.godatabase.org/cgi-bin/go.cgi?query=GO:0051640&auto_wild_cards=yes&view=query&action=query&search_constraint=terms","GO:0051640_organelle_localization")	=HYPERLINK("http://www.ncbi.nih.gov/gquery/gquery.fcgi?term=CENPF","CENPF")	27	3	16.585366	-3.136579	50	0.43	0.008600
=HYPERLINK("http://www.godatabase.org/cgi-bin/go.cgi?query=GO:0051640&auto_wild_cards=yes&view=query&action=query&search_constraint=terms","GO:0051640_organelle_localization")	=HYPERLINK("http://www.ncbi.nih.gov/gquery/gquery.fcgi?term=CENPE","CENPE")	27	3	16.585366	-3.136579	50	0.43	0.008600
=HYPERLINK("http://www.godatabase.org/cgi-bin/go.cgi?query=GO:0051640&auto_wild_cards=yes&view=query&action=query&search_constraint=terms","GO:0051640_organelle_localization")	=HYPERLINK("http://www.ncbi.nih.gov/gquery/gquery.fcgi?term=PAFAH1B1","PAFAH1B1")	27	3	16.585366	-3.136579	50	0.43	0.008600
=HYPERLINK("http://www.godatabase.org/cgi-bin/go.cgi?query=GO:0031577&auto_wild_cards=yes&view=query&action=query&search_constraint=terms","GO:0031577_spindle_checkpoint")	=HYPERLINK("http://www.ncbi.nih.gov/gquery/gquery.fcgi?term=CENPF","CENPF")	7	2	42.648084	-3.045609	51	0.54	0.010588
=HYPERLINK("http://www.godatabase.org/cgi-bin/go.cgi?query=GO:0031577&auto_wild_cards=yes&view=query&action=query&search_constraint=terms","GO:0031577_spindle_checkpoint")	=HYPERLINK("http://www.ncbi.nih.gov/gquery/gquery.fcgi?term=BUB1","BUB1")	7	2	42.648084	-3.045609	51	0.54	0.010588
=HYPERLINK("http://www.godatabase.org/cgi-bin/go.cgi?query=GO:0051129&auto_wild_cards=yes&view=query&action=query&search_constraint=terms","GO:0051129_negative_regulation_of_cellular_component_organization_and_biogenesis")	=HYPERLINK("http://www.ncbi.nih.gov/gquery/gquery.fcgi?term=MAPRE1","MAPRE1")	33	3	13.569845	-2.877939	52	0.72	0.013846
=HYPERLINK("http://www.godatabase.org/cgi-bin/go.cgi?query=GO:0051129&auto_wild_cards=yes&view=query&action=query&search_constraint=terms","GO:0051129_negative_regulation_of_cellular_component_organization_and_biogenesis")	=HYPERLINK("http://www.ncbi.nih.gov/gquery/gquery.fcgi?term=CLASP1","CLASP1")	33	3	13.569845	-2.877939	52	0.72	0.013846
=HYPERLINK("http://www.godatabase.org/cgi-bin/go.cgi?query=GO:0051129&auto_wild_cards=yes&view=query&action=query&search_constraint=terms","GO:0051129_negative_regulation_of_cellular_component_organization_and_biogenesis")	=HYPERLINK("http://www.ncbi.nih.gov/gquery/gquery.fcgi?term=CLASP2","CLASP2")	33	3	13.569845	-2.877939	52	0.72	0.013846
=HYPERLINK("http://www.godatabase.org/cgi-bin/go.cgi?query=GO:0046907&auto_wild_cards=yes&view=query&action=query&search_constraint=terms","GO:0046907_intracellular_transport")	=HYPERLINK("http://www.ncbi.nih.gov/gquery/gquery.fcgi?term=MXI1","MXI1")	342	8	3.491656	-2.782559	53	0.84	0.015849
=HYPERLINK("http://www.godatabase.org/cgi-bin/go.cgi?query=GO:0046907&auto_wild_cards=yes&view=query&action=query&search_constraint=terms","GO:0046907_intracellular_transport")	=HYPERLINK("http://www.ncbi.nih.gov/gquery/gquery.fcgi?term=TAOK2","TAOK2")	342	8	3.491656	-2.782559	53	0.84	0.015849
=HYPERLINK("http://www.godatabase.org/cgi-bin/go.cgi?query=GO:0046907&auto_wild_cards=yes&view=query&action=query&search_constraint=terms","GO:0046907_intracellular_transport")	=HYPERLINK("http://www.ncbi.nih.gov/gquery/gquery.fcgi?term=NUP107","NUP107")	342	8	3.491656	-2.782559	53	0.84	0.015849
=HYPERLINK("http://www.godatabase.org/cgi-bin/go.cgi?query=GO:0046907&auto_wild_cards=yes&view=query&action=query&search_constraint=terms","GO:0046907_intracellular_transport")	=HYPERLINK("http://www.ncbi.nih.gov/gquery/gquery.fcgi?term=ZW10","ZW10")	342	8	3.491656	-2.782559	53	0.84	0.015849
=HYPERLINK("http://www.godatabase.org/cgi-bin/go.cgi?query=GO:0046907&auto_wild_cards=yes&view=query&action=query&search_constraint=terms","GO:0046907_intracellular_transport")	=HYPERLINK("http://www.ncbi.nih.gov/gquery/gquery.fcgi?term=RANBP2","RANBP2")	342	8	3.491656	-2.782559	53	0.84	0.015849
=HYPERLINK("http://www.godatabase.org/cgi-bin/go.cgi?query=GO:0046907&auto_wild_cards=yes&view=query&action=query&search_constraint=terms","GO:0046907_intracellular_transport")	=HYPERLINK("http://www.ncbi.nih.gov/gquery/gquery.fcgi?term=NUP160","NUP160")	342	8	3.491656	-2.782559	53	0.84	0.015849
=HYPERLINK("http://www.godatabase.org/cgi-bin/go.cgi?query=GO:0046907&auto_wild_cards=yes&view=query&action=query&search_constraint=terms","GO:0046907_intracellular_transport")	=HYPERLINK("http://www.ncbi.nih.gov/gquery/gquery.fcgi?term=NUP133","NUP133")	342	8	3.491656	-2.782559	53	0.84	0.015849
=HYPERLINK("http://www.godatabase.org/cgi-bin/go.cgi?query=GO:0046907&auto_wild_cards=yes&view=query&action=query&search_constraint=terms","GO:0046907_intracellular_transport")	=HYPERLINK("http://www.ncbi.nih.gov/gquery/gquery.fcgi?term=SEC13","SEC13")	342	8	3.491656	-2.782559	53	0.84	0.015849
=HYPERLINK("http://www.godatabase.org/cgi-bin/go.cgi?query=GO:0051168&auto_wild_cards=yes&view=query&action=query&search_constraint=terms","GO:0051168_nuclear_export")	=HYPERLINK("http://www.ncbi.nih.gov/gquery/gquery.fcgi?term=NUP107","NUP107")	36	3	12.439024	-2.767164	54	0.86	0.015926
=HYPERLINK("http://www.godatabase.org/cgi-bin/go.cgi?query=GO:0051168&auto_wild_cards=yes&view=query&action=query&search_constraint=terms","GO:0051168_nuclear_export")	=HYPERLINK("http://www.ncbi.nih.gov/gquery/gquery.fcgi?term=NUP160","NUP160")	36	3	12.439024	-2.767164	54	0.86	0.015926
=HYPERLINK("http://www.godatabase.org/cgi-bin/go.cgi?query=GO:0051168&auto_wild_cards=yes&view=query&action=query&search_constraint=terms","GO:0051168_nuclear_export")	=HYPERLINK("http://www.ncbi.nih.gov/gquery/gquery.fcgi?term=NUP133","NUP133")	36	3	12.439024	-2.767164	54	0.86	0.015926
=HYPERLINK("http://www.godatabase.org/cgi-bin/go.cgi?query=GO:0051493&auto_wild_cards=yes&view=query&action=query&search_constraint=terms","GO:0051493_regulation_of_cytoskeleton_organization_and_biogenesis")	=HYPERLINK("http://www.ncbi.nih.gov/gquery/gquery.fcgi?term=MAPRE1","MAPRE1")	37	3	12.102835	-2.732457	55	0.87	0.015818
=HYPERLINK("http://www.godatabase.org/cgi-bin/go.cgi?query=GO:0051493&auto_wild_cards=yes&view=query&action=query&search_constraint=terms","GO:0051493_regulation_of_cytoskeleton_organization_and_biogenesis")	=HYPERLINK("http://www.ncbi.nih.gov/gquery/gquery.fcgi?term=CLASP1","CLASP1")	37	3	12.102835	-2.732457	55	0.87	0.015818
=HYPERLINK("http://www.godatabase.org/cgi-bin/go.cgi?query=GO:0051493&auto_wild_cards=yes&view=query&action=query&search_constraint=terms","GO:0051493_regulation_of_cytoskeleton_organization_and_biogenesis")	=HYPERLINK("http://www.ncbi.nih.gov/gquery/gquery.fcgi?term=CLASP2","CLASP2")	37	3	12.102835	-2.732457	55	0.87	0.015818
=HYPERLINK("http://www.godatabase.org/cgi-bin/go.cgi?query=GO:0010458&auto_wild_cards=yes&view=query&action=query&search_constraint=terms","GO:0010458_exit_from_mitosis")	=HYPERLINK("http://www.ncbi.nih.gov/gquery/gquery.fcgi?term=ZW10","ZW10")	10	2	29.853659	-2.720151	57	1.08	0.018947
=HYPERLINK("http://www.godatabase.org/cgi-bin/go.cgi?query=GO:0010458&auto_wild_cards=yes&view=query&action=query&search_constraint=terms","GO:0010458_exit_from_mitosis")	=HYPERLINK("http://www.ncbi.nih.gov/gquery/gquery.fcgi?term=CLASP1","CLASP1")	10	2	29.853659	-2.720151	57	1.08	0.018947
=HYPERLINK("http://www.godatabase.org/cgi-bin/go.cgi?query=GO:0051261&auto_wild_cards=yes&view=query&action=query&search_constraint=terms","GO:0051261_protein_depolymerization")	=HYPERLINK("http://www.ncbi.nih.gov/gquery/gquery.fcgi?term=CLASP1","CLASP1")	10	2	29.853659	-2.720151	57	1.08	0.018947
=HYPERLINK("http://www.godatabase.org/cgi-bin/go.cgi?query=GO:0051261&auto_wild_cards=yes&view=query&action=query&search_constraint=terms","GO:0051261_protein_depolymerization")	=HYPERLINK("http://www.ncbi.nih.gov/gquery/gquery.fcgi?term=CLASP2","CLASP2")	10	2	29.853659	-2.720151	57	1.08	0.018947
=HYPERLINK("http://www.godatabase.org/cgi-bin/go.cgi?query=GO:0043623&auto_wild_cards=yes&view=query&action=query&search_constraint=terms","GO:0043623_cellular_protein_complex_assembly")	=HYPERLINK("http://www.ncbi.nih.gov/gquery/gquery.fcgi?term=MIS12","MIS12")	40	3	11.195122	-2.634165	58	1.29	0.022241
=HYPERLINK("http://www.godatabase.org/cgi-bin/go.cgi?query=GO:0043623&auto_wild_cards=yes&view=query&action=query&search_constraint=terms","GO:0043623_cellular_protein_complex_assembly")	=HYPERLINK("http://www.ncbi.nih.gov/gquery/gquery.fcgi?term=CENPF","CENPF")	40	3	11.195122	-2.634165	58	1.29	0.022241
=HYPERLINK("http://www.godatabase.org/cgi-bin/go.cgi?query=GO:0043623&auto_wild_cards=yes&view=query&action=query&search_constraint=terms","GO:0043623_cellular_protein_complex_assembly")	=HYPERLINK("http://www.ncbi.nih.gov/gquery/gquery.fcgi?term=CENPE","CENPE")	40	3	11.195122	-2.634165	58	1.29	0.022241
=HYPERLINK("http://www.godatabase.org/cgi-bin/go.cgi?query=GO:0051297&auto_wild_cards=yes&view=query&action=query&search_constraint=terms","GO:0051297_centrosome_organization_and_biogenesis")	=HYPERLINK("http://www.ncbi.nih.gov/gquery/gquery.fcgi?term=CKAP5","CKAP5")	13	2	22.964353	-2.486797	59	1.73	0.029322
=HYPERLINK("http://www.godatabase.org/cgi-bin/go.cgi?query=GO:0051297&auto_wild_cards=yes&view=query&action=query&search_constraint=terms","GO:0051297_centrosome_organization_and_biogenesis")	=HYPERLINK("http://www.ncbi.nih.gov/gquery/gquery.fcgi?term=NDE1","NDE1")	13	2	22.964353	-2.486797	59	1.73	0.029322
=HYPERLINK("http://www.godatabase.org/cgi-bin/go.cgi?query=GO:0031023&auto_wild_cards=yes&view=query&action=query&search_constraint=terms","GO:0031023_microtubule_organizing_center_organization_and_biogenesis")	=HYPERLINK("http://www.ncbi.nih.gov/gquery/gquery.fcgi?term=CKAP5","CKAP5")	14	2	21.324042	-2.421691	60	1.92	0.032000
=HYPERLINK("http://www.godatabase.org/cgi-bin/go.cgi?query=GO:0031023&auto_wild_cards=yes&view=query&action=query&search_constraint=terms","GO:0031023_microtubule_organizing_center_organization_and_biogenesis")	=HYPERLINK("http://www.ncbi.nih.gov/gquery/gquery.fcgi?term=NDE1","NDE1")	14	2	21.324042	-2.421691	60	1.92	0.032000
=HYPERLINK("http://www.godatabase.org/cgi-bin/go.cgi?query=GO:0033043&auto_wild_cards=yes&view=query&action=query&search_constraint=terms","GO:0033043_regulation_of_organelle_organization_and_biogenesis")	=HYPERLINK("http://www.ncbi.nih.gov/gquery/gquery.fcgi?term=MAPRE1","MAPRE1")	49	3	9.138875	-2.381648	61	1.99	0.032623
=HYPERLINK("http://www.godatabase.org/cgi-bin/go.cgi?query=GO:0033043&auto_wild_cards=yes&view=query&action=query&search_constraint=terms","GO:0033043_regulation_of_organelle_organization_and_biogenesis")	=HYPERLINK("http://www.ncbi.nih.gov/gquery/gquery.fcgi?term=CLASP1","CLASP1")	49	3	9.138875	-2.381648	61	1.99	0.032623
=HYPERLINK("http://www.godatabase.org/cgi-bin/go.cgi?query=GO:0033043&auto_wild_cards=yes&view=query&action=query&search_constraint=terms","GO:0033043_regulation_of_organelle_organization_and_biogenesis")	=HYPERLINK("http://www.ncbi.nih.gov/gquery/gquery.fcgi?term=CLASP2","CLASP2")	49	3	9.138875	-2.381648	61	1.99	0.032623
=HYPERLINK("http://www.godatabase.org/cgi-bin/go.cgi?query=GO:0051234&auto_wild_cards=yes&view=query&action=query&search_constraint=terms","GO:0051234_establishment_of_localization")	=HYPERLINK("http://www.ncbi.nih.gov/gquery/gquery.fcgi?term=MXI1","MXI1")	902	13	2.151317	-2.341718	62	2.26	0.036452
=HYPERLINK("http://www.godatabase.org/cgi-bin/go.cgi?query=GO:0051234&auto_wild_cards=yes&view=query&action=query&search_constraint=terms","GO:0051234_establishment_of_localization")	=HYPERLINK("http://www.ncbi.nih.gov/gquery/gquery.fcgi?term=TAOK2","TAOK2")	902	13	2.151317	-2.341718	62	2.26	0.036452
=HYPERLINK("http://www.godatabase.org/cgi-bin/go.cgi?query=GO:0051234&auto_wild_cards=yes&view=query&action=query&search_constraint=terms","GO:0051234_establishment_of_localization")	=HYPERLINK("http://www.ncbi.nih.gov/gquery/gquery.fcgi?term=ZW10","ZW10")	902	13	2.151317	-2.341718	62	2.26	0.036452
=HYPERLINK("http://www.godatabase.org/cgi-bin/go.cgi?query=GO:0051234&auto_wild_cards=yes&view=query&action=query&search_constraint=terms","GO:0051234_establishment_of_localization")	=HYPERLINK("http://www.ncbi.nih.gov/gquery/gquery.fcgi?term=CENPF","CENPF")	902	13	2.151317	-2.341718	62	2.26	0.036452
=HYPERLINK("http://www.godatabase.org/cgi-bin/go.cgi?query=GO:0051234&auto_wild_cards=yes&view=query&action=query&search_constraint=terms","GO:0051234_establishment_of_localization")	=HYPERLINK("http://www.ncbi.nih.gov/gquery/gquery.fcgi?term=NUP160","NUP160")	902	13	2.151317	-2.341718	62	2.26	0.036452
=HYPERLINK("http://www.godatabase.org/cgi-bin/go.cgi?query=GO:0051234&auto_wild_cards=yes&view=query&action=query&search_constraint=terms","GO:0051234_establishment_of_localization")	=HYPERLINK("http://www.ncbi.nih.gov/gquery/gquery.fcgi?term=CENPE","CENPE")	902	13	2.151317	-2.341718	62	2.26	0.036452
=HYPERLINK("http://www.godatabase.org/cgi-bin/go.cgi?query=GO:0051234&auto_wild_cards=yes&view=query&action=query&search_constraint=terms","GO:0051234_establishment_of_localization")	=HYPERLINK("http://www.ncbi.nih.gov/gquery/gquery.fcgi?term=CKAP5","CKAP5")	902	13	2.151317	-2.341718	62	2.26	0.036452
=HYPERLINK("http://www.godatabase.org/cgi-bin/go.cgi?query=GO:0051234&auto_wild_cards=yes&view=query&action=query&search_constraint=terms","GO:0051234_establishment_of_localization")	=HYPERLINK("http://www.ncbi.nih.gov/gquery/gquery.fcgi?term=SEC13","SEC13")	902	13	2.151317	-2.341718	62	2.26	0.036452
=HYPERLINK("http://www.godatabase.org/cgi-bin/go.cgi?query=GO:0051234&auto_wild_cards=yes&view=query&action=query&search_constraint=terms","GO:0051234_establishment_of_localization")	=HYPERLINK("http://www.ncbi.nih.gov/gquery/gquery.fcgi?term=ZWINT","ZWINT")	902	13	2.151317	-2.341718	62	2.26	0.036452
=HYPERLINK("http://www.godatabase.org/cgi-bin/go.cgi?query=GO:0051234&auto_wild_cards=yes&view=query&action=query&search_constraint=terms","GO:0051234_establishment_of_localization")	=HYPERLINK("http://www.ncbi.nih.gov/gquery/gquery.fcgi?term=RANBP2","RANBP2")	902	13	2.151317	-2.341718	62	2.26	0.036452
=HYPERLINK("http://www.godatabase.org/cgi-bin/go.cgi?query=GO:0051234&auto_wild_cards=yes&view=query&action=query&search_constraint=terms","GO:0051234_establishment_of_localization")	=HYPERLINK("http://www.ncbi.nih.gov/gquery/gquery.fcgi?term=NUP107","NUP107")	902	13	2.151317	-2.341718	62	2.26	0.036452
=HYPERLINK("http://www.godatabase.org/cgi-bin/go.cgi?query=GO:0051234&auto_wild_cards=yes&view=query&action=query&search_constraint=terms","GO:0051234_establishment_of_localization")	=HYPERLINK("http://www.ncbi.nih.gov/gquery/gquery.fcgi?term=NUP133","NUP133")	902	13	2.151317	-2.341718	62	2.26	0.036452
=HYPERLINK("http://www.godatabase.org/cgi-bin/go.cgi?query=GO:0051234&auto_wild_cards=yes&view=query&action=query&search_constraint=terms","GO:0051234_establishment_of_localization")	=HYPERLINK("http://www.ncbi.nih.gov/gquery/gquery.fcgi?term=PAFAH1B1","PAFAH1B1")	902	13	2.151317	-2.341718	62	2.26	0.036452
=HYPERLINK("http://www.godatabase.org/cgi-bin/go.cgi?query=GO:0048015&auto_wild_cards=yes&view=query&action=query&search_constraint=terms","GO:0048015_phosphoinositide-mediated_signaling")	=HYPERLINK("http://www.ncbi.nih.gov/gquery/gquery.fcgi?term=BUB1B","BUB1B")	52	3	8.611632	-2.308668	63	2.37	0.037619
=HYPERLINK("http://www.godatabase.org/cgi-bin/go.cgi?query=GO:0048015&auto_wild_cards=yes&view=query&action=query&search_constraint=terms","GO:0048015_phosphoinositide-mediated_signaling")	=HYPERLINK("http://www.ncbi.nih.gov/gquery/gquery.fcgi?term=ZWINT","ZWINT")	52	3	8.611632	-2.308668	63	2.37	0.037619
=HYPERLINK("http://www.godatabase.org/cgi-bin/go.cgi?query=GO:0048015&auto_wild_cards=yes&view=query&action=query&search_constraint=terms","GO:0048015_phosphoinositide-mediated_signaling")	=HYPERLINK("http://www.ncbi.nih.gov/gquery/gquery.fcgi?term=NDC80","NDC80")	52	3	8.611632	-2.308668	63	2.37	0.037619
=HYPERLINK("http://www.godatabase.org/cgi-bin/go.cgi?query=GO:0000089&auto_wild_cards=yes&view=query&action=query&search_constraint=terms","GO:0000089_mitotic_metaphase")	=HYPERLINK("http://www.ncbi.nih.gov/gquery/gquery.fcgi?term=CENPE","CENPE")	1	1
=HYPERLINK("http://www.godatabase.org/cgi-bin/go.cgi?query=GO:0000132&auto_wild_cards=yes&view=query&action=query&search_constraint=terms","GO:0000132_establishment_of_mitotic_spindle_orientation")	=HYPERLINK("http://www.ncbi.nih.gov/gquery/gquery.fcgi?term=PAFAH1B1","PAFAH1B1")	1	1
=HYPERLINK("http://www.godatabase.org/cgi-bin/go.cgi?query=GO:0005984&auto_wild_cards=yes&view=query&action=query&search_constraint=terms","GO:0005984_disaccharide_metabolic_process")	=HYPERLINK("http://www.ncbi.nih.gov/gquery/gquery.fcgi?term=IDUA","IDUA")	1	1
=HYPERLINK("http://www.godatabase.org/cgi-bin/go.cgi?query=GO:0031115&auto_wild_cards=yes&view=query&action=query&search_constraint=terms","GO:0031115_negative_regulation_of_microtubule_polymerization")	=HYPERLINK("http://www.ncbi.nih.gov/gquery/gquery.fcgi?term=MAPRE1","MAPRE1")	1	1
=HYPERLINK("http://www.godatabase.org/cgi-bin/go.cgi?query=GO:0032515&auto_wild_cards=yes&view=query&action=query&search_constraint=terms","GO:0032515_negative_regulation_of_phosphoprotein_phosphatase_activity")	=HYPERLINK("http://www.ncbi.nih.gov/gquery/gquery.fcgi?term=PPP2R4","PPP2R4")	1	1
=HYPERLINK("http://www.godatabase.org/cgi-bin/go.cgi?query=GO:0032516&auto_wild_cards=yes&view=query&action=query&search_constraint=terms","GO:0032516_positive_regulation_of_phosphoprotein_phosphatase_activity")	=HYPERLINK("http://www.ncbi.nih.gov/gquery/gquery.fcgi?term=PPP2R4","PPP2R4")	1	1
=HYPERLINK("http://www.godatabase.org/cgi-bin/go.cgi?query=GO:0035305&auto_wild_cards=yes&view=query&action=query&search_constraint=terms","GO:0035305_negative_regulation_of_dephosphorylation")	=HYPERLINK("http://www.ncbi.nih.gov/gquery/gquery.fcgi?term=PPP2R4","PPP2R4")	1	1
=HYPERLINK("http://www.godatabase.org/cgi-bin/go.cgi?query=GO:0035308&auto_wild_cards=yes&view=query&action=query&search_constraint=terms","GO:0035308_negative_regulation_of_protein_amino_acid_dephosphorylation")	=HYPERLINK("http://www.ncbi.nih.gov/gquery/gquery.fcgi?term=PPP2R4","PPP2R4")	1	1
=HYPERLINK("http://www.godatabase.org/cgi-bin/go.cgi?query=GO:0051294&auto_wild_cards=yes&view=query&action=query&search_constraint=terms","GO:0051294_establishment_of_spindle_orientation")	=HYPERLINK("http://www.ncbi.nih.gov/gquery/gquery.fcgi?term=PAFAH1B1","PAFAH1B1")	1	1
=HYPERLINK("http://www.godatabase.org/cgi-bin/go.cgi?query=GO:0051323&auto_wild_cards=yes&view=query&action=query&search_constraint=terms","GO:0051323_metaphase")	=HYPERLINK("http://www.ncbi.nih.gov/gquery/gquery.fcgi?term=CENPE","CENPE")	1	1
=HYPERLINK("http://www.godatabase.org/cgi-bin/go.cgi?query=GO:0007163&auto_wild_cards=yes&view=query&action=query&search_constraint=terms","GO:0007163_establishment_and_or_maintenance_of_cell_polarity")	=HYPERLINK("http://www.ncbi.nih.gov/gquery/gquery.fcgi?term=CLASP1","CLASP1")	21	2	14.216028	-2.071379	64	3.99	0.062344
=HYPERLINK("http://www.godatabase.org/cgi-bin/go.cgi?query=GO:0007163&auto_wild_cards=yes&view=query&action=query&search_constraint=terms","GO:0007163_establishment_and_or_maintenance_of_cell_polarity")	=HYPERLINK("http://www.ncbi.nih.gov/gquery/gquery.fcgi?term=CLASP2","CLASP2")	21	2	14.216028	-2.071379	64	3.99	0.062344
=HYPERLINK("http://www.godatabase.org/cgi-bin/go.cgi?query=GO:0009987&auto_wild_cards=yes&view=query&action=query&search_constraint=terms","GO:0009987_cellular_process")	=HYPERLINK("http://www.ncbi.nih.gov/gquery/gquery.fcgi?term=MIS12","MIS12")	5174	40	1.153988	-2.068409	65	4.0	0.061538
=HYPERLINK("http://www.godatabase.org/cgi-bin/go.cgi?query=GO:0009987&auto_wild_cards=yes&view=query&action=query&search_constraint=terms","GO:0009987_cellular_process")	=HYPERLINK("http://www.ncbi.nih.gov/gquery/gquery.fcgi?term=TAOK2","TAOK2")	5174	40	1.153988	-2.068409	65	4.0	0.061538
=HYPERLINK("http://www.godatabase.org/cgi-bin/go.cgi?query=GO:0009987&auto_wild_cards=yes&view=query&action=query&search_constraint=terms","GO:0009987_cellular_process")	=HYPERLINK("http://www.ncbi.nih.gov/gquery/gquery.fcgi?term=ZW10","ZW10")	5174	40	1.153988	-2.068409	65	4.0	0.061538
=HYPERLINK("http://www.godatabase.org/cgi-bin/go.cgi?query=GO:0009987&auto_wild_cards=yes&view=query&action=query&search_constraint=terms","GO:0009987_cellular_process")	=HYPERLINK("http://www.ncbi.nih.gov/gquery/gquery.fcgi?term=ITGB3BP","ITGB3BP")	5174	40	1.153988	-2.068409	65	4.0	0.061538
=HYPERLINK("http://www.godatabase.org/cgi-bin/go.cgi?query=GO:0009987&auto_wild_cards=yes&view=query&action=query&search_constraint=terms","GO:0009987_cellular_process")	=HYPERLINK("http://www.ncbi.nih.gov/gquery/gquery.fcgi?term=CENPE","CENPE")	5174	40	1.153988	-2.068409	65	4.0	0.061538
=HYPERLINK("http://www.godatabase.org/cgi-bin/go.cgi?query=GO:0009987&auto_wild_cards=yes&view=query&action=query&search_constraint=terms","GO:0009987_cellular_process")	=HYPERLINK("http://www.ncbi.nih.gov/gquery/gquery.fcgi?term=CLIP1","CLIP1")	5174	40	1.153988	-2.068409	65	4.0	0.061538
=HYPERLINK("http://www.godatabase.org/cgi-bin/go.cgi?query=GO:0009987&auto_wild_cards=yes&view=query&action=query&search_constraint=terms","GO:0009987_cellular_process")	=HYPERLINK("http://www.ncbi.nih.gov/gquery/gquery.fcgi?term=MAD2L1","MAD2L1")	5174	40	1.153988	-2.068409	65	4.0	0.061538
=HYPERLINK("http://www.godatabase.org/cgi-bin/go.cgi?query=GO:0009987&auto_wild_cards=yes&view=query&action=query&search_constraint=terms","GO:0009987_cellular_process")	=HYPERLINK("http://www.ncbi.nih.gov/gquery/gquery.fcgi?term=CKAP5","CKAP5")	5174	40	1.153988	-2.068409	65	4.0	0.061538
=HYPERLINK("http://www.godatabase.org/cgi-bin/go.cgi?query=GO:0009987&auto_wild_cards=yes&view=query&action=query&search_constraint=terms","GO:0009987_cellular_process")	=HYPERLINK("http://www.ncbi.nih.gov/gquery/gquery.fcgi?term=NDC80","NDC80")	5174	40	1.153988	-2.068409	65	4.0	0.061538
=HYPERLINK("http://www.godatabase.org/cgi-bin/go.cgi?query=GO:0009987&auto_wild_cards=yes&view=query&action=query&search_constraint=terms","GO:0009987_cellular_process")	=HYPERLINK("http://www.ncbi.nih.gov/gquery/gquery.fcgi?term=NUP85","NUP85")	5174	40	1.153988	-2.068409	65	4.0	0.061538
=HYPERLINK("http://www.godatabase.org/cgi-bin/go.cgi?query=GO:0009987&auto_wild_cards=yes&view=query&action=query&search_constraint=terms","GO:0009987_cellular_process")	=HYPERLINK("http://www.ncbi.nih.gov/gquery/gquery.fcgi?term=INCENP","INCENP")	5174	40	1.153988	-2.068409	65	4.0	0.061538
=HYPERLINK("http://www.godatabase.org/cgi-bin/go.cgi?query=GO:0009987&auto_wild_cards=yes&view=query&action=query&search_constraint=terms","GO:0009987_cellular_process")	=HYPERLINK("http://www.ncbi.nih.gov/gquery/gquery.fcgi?term=MAPRE1","MAPRE1")	5174	40	1.153988	-2.068409	65	4.0	0.061538
=HYPERLINK("http://www.godatabase.org/cgi-bin/go.cgi?query=GO:0009987&auto_wild_cards=yes&view=query&action=query&search_constraint=terms","GO:0009987_cellular_process")	=HYPERLINK("http://www.ncbi.nih.gov/gquery/gquery.fcgi?term=ZWILCH","ZWILCH")	5174	40	1.153988	-2.068409	65	4.0	0.061538
=HYPERLINK("http://www.godatabase.org/cgi-bin/go.cgi?query=GO:0009987&auto_wild_cards=yes&view=query&action=query&search_constraint=terms","GO:0009987_cellular_process")	=HYPERLINK("http://www.ncbi.nih.gov/gquery/gquery.fcgi?term=RANBP2","RANBP2")	5174	40	1.153988	-2.068409	65	4.0	0.061538
=HYPERLINK("http://www.godatabase.org/cgi-bin/go.cgi?query=GO:0009987&auto_wild_cards=yes&view=query&action=query&search_constraint=terms","GO:0009987_cellular_process")	=HYPERLINK("http://www.ncbi.nih.gov/gquery/gquery.fcgi?term=MXD1","MXD1")	5174	40	1.153988	-2.068409	65	4.0	0.061538
=HYPERLINK("http://www.godatabase.org/cgi-bin/go.cgi?query=GO:0009987&auto_wild_cards=yes&view=query&action=query&search_constraint=terms","GO:0009987_cellular_process")	=HYPERLINK("http://www.ncbi.nih.gov/gquery/gquery.fcgi?term=CENPH","CENPH")	5174	40	1.153988	-2.068409	65	4.0	0.061538
=HYPERLINK("http://www.godatabase.org/cgi-bin/go.cgi?query=GO:0009987&auto_wild_cards=yes&view=query&action=query&search_constraint=terms","GO:0009987_cellular_process")	=HYPERLINK("http://www.ncbi.nih.gov/gquery/gquery.fcgi?term=PAFAH1B1","PAFAH1B1")	5174	40	1.153988	-2.068409	65	4.0	0.061538
=HYPERLINK("http://www.godatabase.org/cgi-bin/go.cgi?query=GO:0009987&auto_wild_cards=yes&view=query&action=query&search_constraint=terms","GO:0009987_cellular_process")	=HYPERLINK("http://www.ncbi.nih.gov/gquery/gquery.fcgi?term=IDUA","IDUA")	5174	40	1.153988	-2.068409	65	4.0	0.061538
=HYPERLINK("http://www.godatabase.org/cgi-bin/go.cgi?query=GO:0009987&auto_wild_cards=yes&view=query&action=query&search_constraint=terms","GO:0009987_cellular_process")	=HYPERLINK("http://www.ncbi.nih.gov/gquery/gquery.fcgi?term=CLASP1","CLASP1")	5174	40	1.153988	-2.068409	65	4.0	0.061538
=HYPERLINK("http://www.godatabase.org/cgi-bin/go.cgi?query=GO:0009987&auto_wild_cards=yes&view=query&action=query&search_constraint=terms","GO:0009987_cellular_process")	=HYPERLINK("http://www.ncbi.nih.gov/gquery/gquery.fcgi?term=KIF2C","KIF2C")	5174	40	1.153988	-2.068409	65	4.0	0.061538
=HYPERLINK("http://www.godatabase.org/cgi-bin/go.cgi?query=GO:0009987&auto_wild_cards=yes&view=query&action=query&search_constraint=terms","GO:0009987_cellular_process")	=HYPERLINK("http://www.ncbi.nih.gov/gquery/gquery.fcgi?term=MXI1","MXI1")	5174	40	1.153988	-2.068409	65	4.0	0.061538
=HYPERLINK("http://www.godatabase.org/cgi-bin/go.cgi?query=GO:0009987&auto_wild_cards=yes&view=query&action=query&search_constraint=terms","GO:0009987_cellular_process")	=HYPERLINK("http://www.ncbi.nih.gov/gquery/gquery.fcgi?term=CDC20","CDC20")	5174	40	1.153988	-2.068409	65	4.0	0.061538
=HYPERLINK("http://www.godatabase.org/cgi-bin/go.cgi?query=GO:0009987&auto_wild_cards=yes&view=query&action=query&search_constraint=terms","GO:0009987_cellular_process")	=HYPERLINK("http://www.ncbi.nih.gov/gquery/gquery.fcgi?term=NUF2","NUF2")	5174	40	1.153988	-2.068409	65	4.0	0.061538
=HYPERLINK("http://www.godatabase.org/cgi-bin/go.cgi?query=GO:0009987&auto_wild_cards=yes&view=query&action=query&search_constraint=terms","GO:0009987_cellular_process")	=HYPERLINK("http://www.ncbi.nih.gov/gquery/gquery.fcgi?term=BUB3","BUB3")	5174	40	1.153988	-2.068409	65	4.0	0.061538
=HYPERLINK("http://www.godatabase.org/cgi-bin/go.cgi?query=GO:0009987&auto_wild_cards=yes&view=query&action=query&search_constraint=terms","GO:0009987_cellular_process")	=HYPERLINK("http://www.ncbi.nih.gov/gquery/gquery.fcgi?term=CENPF","CENPF")	5174	40	1.153988	-2.068409	65	4.0	0.061538
=HYPERLINK("http://www.godatabase.org/cgi-bin/go.cgi?query=GO:0009987&auto_wild_cards=yes&view=query&action=query&search_constraint=terms","GO:0009987_cellular_process")	=HYPERLINK("http://www.ncbi.nih.gov/gquery/gquery.fcgi?term=NUP160","NUP160")	5174	40	1.153988	-2.068409	65	4.0	0.061538
=HYPERLINK("http://www.godatabase.org/cgi-bin/go.cgi?query=GO:0009987&auto_wild_cards=yes&view=query&action=query&search_constraint=terms","GO:0009987_cellular_process")	=HYPERLINK("http://www.ncbi.nih.gov/gquery/gquery.fcgi?term=NUDC","NUDC")	5174	40	1.153988	-2.068409	65	4.0	0.061538
=HYPERLINK("http://www.godatabase.org/cgi-bin/go.cgi?query=GO:0009987&auto_wild_cards=yes&view=query&action=query&search_constraint=terms","GO:0009987_cellular_process")	=HYPERLINK("http://www.ncbi.nih.gov/gquery/gquery.fcgi?term=BUB1","BUB1")	5174	40	1.153988	-2.068409	65	4.0	0.061538
=HYPERLINK("http://www.godatabase.org/cgi-bin/go.cgi?query=GO:0009987&auto_wild_cards=yes&view=query&action=query&search_constraint=terms","GO:0009987_cellular_process")	=HYPERLINK("http://www.ncbi.nih.gov/gquery/gquery.fcgi?term=MAPRE2","MAPRE2")	5174	40	1.153988	-2.068409	65	4.0	0.061538
=HYPERLINK("http://www.godatabase.org/cgi-bin/go.cgi?query=GO:0009987&auto_wild_cards=yes&view=query&action=query&search_constraint=terms","GO:0009987_cellular_process")	=HYPERLINK("http://www.ncbi.nih.gov/gquery/gquery.fcgi?term=RANGAP1","RANGAP1")	5174	40	1.153988	-2.068409	65	4.0	0.061538
=HYPERLINK("http://www.godatabase.org/cgi-bin/go.cgi?query=GO:0009987&auto_wild_cards=yes&view=query&action=query&search_constraint=terms","GO:0009987_cellular_process")	=HYPERLINK("http://www.ncbi.nih.gov/gquery/gquery.fcgi?term=SEC13","SEC13")	5174	40	1.153988	-2.068409	65	4.0	0.061538
=HYPERLINK("http://www.godatabase.org/cgi-bin/go.cgi?query=GO:0009987&auto_wild_cards=yes&view=query&action=query&search_constraint=terms","GO:0009987_cellular_process")	=HYPERLINK("http://www.ncbi.nih.gov/gquery/gquery.fcgi?term=RPS27","RPS27")	5174	40	1.153988	-2.068409	65	4.0	0.061538
=HYPERLINK("http://www.godatabase.org/cgi-bin/go.cgi?query=GO:0009987&auto_wild_cards=yes&view=query&action=query&search_constraint=terms","GO:0009987_cellular_process")	=HYPERLINK("http://www.ncbi.nih.gov/gquery/gquery.fcgi?term=NDE1","NDE1")	5174	40	1.153988	-2.068409	65	4.0	0.061538
=HYPERLINK("http://www.godatabase.org/cgi-bin/go.cgi?query=GO:0009987&auto_wild_cards=yes&view=query&action=query&search_constraint=terms","GO:0009987_cellular_process")	=HYPERLINK("http://www.ncbi.nih.gov/gquery/gquery.fcgi?term=BUB1B","BUB1B")	5174	40	1.153988	-2.068409	65	4.0	0.061538
=HYPERLINK("http://www.godatabase.org/cgi-bin/go.cgi?query=GO:0009987&auto_wild_cards=yes&view=query&action=query&search_constraint=terms","GO:0009987_cellular_process")	=HYPERLINK("http://www.ncbi.nih.gov/gquery/gquery.fcgi?term=ZWINT","ZWINT")	5174	40	1.153988	-2.068409	65	4.0	0.061538
=HYPERLINK("http://www.godatabase.org/cgi-bin/go.cgi?query=GO:0009987&auto_wild_cards=yes&view=query&action=query&search_constraint=terms","GO:0009987_cellular_process")	=HYPERLINK("http://www.ncbi.nih.gov/gquery/gquery.fcgi?term=NUP107","NUP107")	5174	40	1.153988	-2.068409	65	4.0	0.061538
=HYPERLINK("http://www.godatabase.org/cgi-bin/go.cgi?query=GO:0009987&auto_wild_cards=yes&view=query&action=query&search_constraint=terms","GO:0009987_cellular_process")	=HYPERLINK("http://www.ncbi.nih.gov/gquery/gquery.fcgi?term=NUP133","NUP133")	5174	40	1.153988	-2.068409	65	4.0	0.061538
=HYPERLINK("http://www.godatabase.org/cgi-bin/go.cgi?query=GO:0009987&auto_wild_cards=yes&view=query&action=query&search_constraint=terms","GO:0009987_cellular_process")	=HYPERLINK("http://www.ncbi.nih.gov/gquery/gquery.fcgi?term=PPP2R4","PPP2R4")	5174	40	1.153988	-2.068409	65	4.0	0.061538
=HYPERLINK("http://www.godatabase.org/cgi-bin/go.cgi?query=GO:0009987&auto_wild_cards=yes&view=query&action=query&search_constraint=terms","GO:0009987_cellular_process")	=HYPERLINK("http://www.ncbi.nih.gov/gquery/gquery.fcgi?term=CLASP2","CLASP2")	5174	40	1.153988	-2.068409	65	4.0	0.061538
=HYPERLINK("http://www.godatabase.org/cgi-bin/go.cgi?query=GO:0009987&auto_wild_cards=yes&view=query&action=query&search_constraint=terms","GO:0009987_cellular_process")	=HYPERLINK("http://www.ncbi.nih.gov/gquery/gquery.fcgi?term=PLK1","PLK1")	5174	40	1.153988	-2.068409	65	4.0	0.061538
=HYPERLINK("http://www.godatabase.org/cgi-bin/go.cgi?query=GO:0051128&auto_wild_cards=yes&view=query&action=query&search_constraint=terms","GO:0051128_regulation_of_cellular_component_organization_and_biogenesis")	=HYPERLINK("http://www.ncbi.nih.gov/gquery/gquery.fcgi?term=MAPRE1","MAPRE1")	124	4	4.815106	-2.040267	66	4.06	0.061515
=HYPERLINK("http://www.godatabase.org/cgi-bin/go.cgi?query=GO:0051128&auto_wild_cards=yes&view=query&action=query&search_constraint=terms","GO:0051128_regulation_of_cellular_component_organization_and_biogenesis")	=HYPERLINK("http://www.ncbi.nih.gov/gquery/gquery.fcgi?term=TAOK2","TAOK2")	124	4	4.815106	-2.040267	66	4.06	0.061515
=HYPERLINK("http://www.godatabase.org/cgi-bin/go.cgi?query=GO:0051128&auto_wild_cards=yes&view=query&action=query&search_constraint=terms","GO:0051128_regulation_of_cellular_component_organization_and_biogenesis")	=HYPERLINK("http://www.ncbi.nih.gov/gquery/gquery.fcgi?term=CLASP1","CLASP1")	124	4	4.815106	-2.040267	66	4.06	0.061515
=HYPERLINK("http://www.godatabase.org/cgi-bin/go.cgi?query=GO:0051128&auto_wild_cards=yes&view=query&action=query&search_constraint=terms","GO:0051128_regulation_of_cellular_component_organization_and_biogenesis")	=HYPERLINK("http://www.ncbi.nih.gov/gquery/gquery.fcgi?term=CLASP2","CLASP2")	124	4	4.815106	-2.040267	66	4.06	0.061515
=HYPERLINK("http://www.godatabase.org/cgi-bin/go.cgi?query=GO:0032268&auto_wild_cards=yes&view=query&action=query&search_constraint=terms","GO:0032268_regulation_of_cellular_protein_metabolic_process")	=HYPERLINK("http://www.ncbi.nih.gov/gquery/gquery.fcgi?term=MAPRE1","MAPRE1")	134	4	4.455770	-1.924778	67	5.11	0.076269
=HYPERLINK("http://www.godatabase.org/cgi-bin/go.cgi?query=GO:0032268&auto_wild_cards=yes&view=query&action=query&search_constraint=terms","GO:0032268_regulation_of_cellular_protein_metabolic_process")	=HYPERLINK("http://www.ncbi.nih.gov/gquery/gquery.fcgi?term=PPP2R4","PPP2R4")	134	4	4.455770	-1.924778	67	5.11	0.076269
=HYPERLINK("http://www.godatabase.org/cgi-bin/go.cgi?query=GO:0032268&auto_wild_cards=yes&view=query&action=query&search_constraint=terms","GO:0032268_regulation_of_cellular_protein_metabolic_process")	=HYPERLINK("http://www.ncbi.nih.gov/gquery/gquery.fcgi?term=CLASP1","CLASP1")	134	4	4.455770	-1.924778	67	5.11	0.076269
=HYPERLINK("http://www.godatabase.org/cgi-bin/go.cgi?query=GO:0032268&auto_wild_cards=yes&view=query&action=query&search_constraint=terms","GO:0032268_regulation_of_cellular_protein_metabolic_process")	=HYPERLINK("http://www.ncbi.nih.gov/gquery/gquery.fcgi?term=CLASP2","CLASP2")	134	4	4.455770	-1.924778	67	5.11	0.076269
=HYPERLINK("http://www.godatabase.org/cgi-bin/go.cgi?query=GO:0007079&auto_wild_cards=yes&view=query&action=query&search_constraint=terms","GO:0007079_mitotic_chromosome_movement_towards_spindle_pole")	=HYPERLINK("http://www.ncbi.nih.gov/gquery/gquery.fcgi?term=CENPE","CENPE")	2	1
=HYPERLINK("http://www.godatabase.org/cgi-bin/go.cgi?query=GO:0032272&auto_wild_cards=yes&view=query&action=query&search_constraint=terms","GO:0032272_negative_regulation_of_protein_polymerization")	=HYPERLINK("http://www.ncbi.nih.gov/gquery/gquery.fcgi?term=MAPRE1","MAPRE1")	2	1
=HYPERLINK("http://www.godatabase.org/cgi-bin/go.cgi?query=GO:0035304&auto_wild_cards=yes&view=query&action=query&search_constraint=terms","GO:0035304_regulation_of_protein_amino_acid_dephosphorylation")	=HYPERLINK("http://www.ncbi.nih.gov/gquery/gquery.fcgi?term=PPP2R4","PPP2R4")	2	1
=HYPERLINK("http://www.godatabase.org/cgi-bin/go.cgi?query=GO:0035306&auto_wild_cards=yes&view=query&action=query&search_constraint=terms","GO:0035306_positive_regulation_of_dephosphorylation")	=HYPERLINK("http://www.ncbi.nih.gov/gquery/gquery.fcgi?term=PPP2R4","PPP2R4")	2	1
=HYPERLINK("http://www.godatabase.org/cgi-bin/go.cgi?query=GO:0035307&auto_wild_cards=yes&view=query&action=query&search_constraint=terms","GO:0035307_positive_regulation_of_protein_amino_acid_dephosphorylation")	=HYPERLINK("http://www.ncbi.nih.gov/gquery/gquery.fcgi?term=PPP2R4","PPP2R4")	2	1
=HYPERLINK("http://www.godatabase.org/cgi-bin/go.cgi?query=GO:0051300&auto_wild_cards=yes&view=query&action=query&search_constraint=terms","GO:0051300_spindle_pole_body_organization_and_biogenesis")	=HYPERLINK("http://www.ncbi.nih.gov/gquery/gquery.fcgi?term=CKAP5","CKAP5")	2	1
=HYPERLINK("http://www.godatabase.org/cgi-bin/go.cgi?query=GO:0051305&auto_wild_cards=yes&view=query&action=query&search_constraint=terms","GO:0051305_chromosome_movement_towards_spindle_pole")	=HYPERLINK("http://www.ncbi.nih.gov/gquery/gquery.fcgi?term=CENPE","CENPE")	2	1
=HYPERLINK("http://www.godatabase.org/cgi-bin/go.cgi?query=GO:0051246&auto_wild_cards=yes&view=query&action=query&search_constraint=terms","GO:0051246_regulation_of_protein_metabolic_process")	=HYPERLINK("http://www.ncbi.nih.gov/gquery/gquery.fcgi?term=MAPRE1","MAPRE1")	146	4	4.089542	-1.799138	68	6.6	0.097059
=HYPERLINK("http://www.godatabase.org/cgi-bin/go.cgi?query=GO:0051246&auto_wild_cards=yes&view=query&action=query&search_constraint=terms","GO:0051246_regulation_of_protein_metabolic_process")	=HYPERLINK("http://www.ncbi.nih.gov/gquery/gquery.fcgi?term=PPP2R4","PPP2R4")	146	4	4.089542	-1.799138	68	6.6	0.097059
=HYPERLINK("http://www.godatabase.org/cgi-bin/go.cgi?query=GO:0051246&auto_wild_cards=yes&view=query&action=query&search_constraint=terms","GO:0051246_regulation_of_protein_metabolic_process")	=HYPERLINK("http://www.ncbi.nih.gov/gquery/gquery.fcgi?term=CLASP1","CLASP1")	146	4	4.089542	-1.799138	68	6.6	0.097059
=HYPERLINK("http://www.godatabase.org/cgi-bin/go.cgi?query=GO:0051246&auto_wild_cards=yes&view=query&action=query&search_constraint=terms","GO:0051246_regulation_of_protein_metabolic_process")	=HYPERLINK("http://www.ncbi.nih.gov/gquery/gquery.fcgi?term=CLASP2","CLASP2")	146	4	4.089542	-1.799138	68	6.6	0.097059
=HYPERLINK("http://www.godatabase.org/cgi-bin/go.cgi?query=GO:0000186&auto_wild_cards=yes&view=query&action=query&search_constraint=terms","GO:0000186_activation_of_MAPKK_activity")	=HYPERLINK("http://www.ncbi.nih.gov/gquery/gquery.fcgi?term=TAOK2","TAOK2")	3	1
=HYPERLINK("http://www.godatabase.org/cgi-bin/go.cgi?query=GO:0007080&auto_wild_cards=yes&view=query&action=query&search_constraint=terms","GO:0007080_mitotic_metaphase_plate_congression")	=HYPERLINK("http://www.ncbi.nih.gov/gquery/gquery.fcgi?term=CENPE","CENPE")	3	1
=HYPERLINK("http://www.godatabase.org/cgi-bin/go.cgi?query=GO:0040001&auto_wild_cards=yes&view=query&action=query&search_constraint=terms","GO:0040001_establishment_of_mitotic_spindle_localization")	=HYPERLINK("http://www.ncbi.nih.gov/gquery/gquery.fcgi?term=PAFAH1B1","PAFAH1B1")	3	1
=HYPERLINK("http://www.godatabase.org/cgi-bin/go.cgi?query=GO:0043666&auto_wild_cards=yes&view=query&action=query&search_constraint=terms","GO:0043666_regulation_of_phosphoprotein_phosphatase_activity")	=HYPERLINK("http://www.ncbi.nih.gov/gquery/gquery.fcgi?term=PPP2R4","PPP2R4")	3	1
=HYPERLINK("http://www.godatabase.org/cgi-bin/go.cgi?query=GO:0051004&auto_wild_cards=yes&view=query&action=query&search_constraint=terms","GO:0051004_regulation_of_lipoprotein_lipase_activity")	=HYPERLINK("http://www.ncbi.nih.gov/gquery/gquery.fcgi?term=PPP2R4","PPP2R4")	3	1
=HYPERLINK("http://www.godatabase.org/cgi-bin/go.cgi?query=GO:0051293&auto_wild_cards=yes&view=query&action=query&search_constraint=terms","GO:0051293_establishment_of_spindle_localization")	=HYPERLINK("http://www.ncbi.nih.gov/gquery/gquery.fcgi?term=PAFAH1B1","PAFAH1B1")	3	1
=HYPERLINK("http://www.godatabase.org/cgi-bin/go.cgi?query=GO:0051653&auto_wild_cards=yes&view=query&action=query&search_constraint=terms","GO:0051653_spindle_localization")	=HYPERLINK("http://www.ncbi.nih.gov/gquery/gquery.fcgi?term=PAFAH1B1","PAFAH1B1")	3	1
=HYPERLINK("http://www.godatabase.org/cgi-bin/go.cgi?query=GO:0051179&auto_wild_cards=yes&view=query&action=query&search_constraint=terms","GO:0051179_localization")	=HYPERLINK("http://www.ncbi.nih.gov/gquery/gquery.fcgi?term=MXI1","MXI1")	1090	13	1.780264	-1.660437	69	8.76	0.126957
=HYPERLINK("http://www.godatabase.org/cgi-bin/go.cgi?query=GO:0051179&auto_wild_cards=yes&view=query&action=query&search_constraint=terms","GO:0051179_localization")	=HYPERLINK("http://www.ncbi.nih.gov/gquery/gquery.fcgi?term=TAOK2","TAOK2")	1090	13	1.780264	-1.660437	69	8.76	0.126957
=HYPERLINK("http://www.godatabase.org/cgi-bin/go.cgi?query=GO:0051179&auto_wild_cards=yes&view=query&action=query&search_constraint=terms","GO:0051179_localization")	=HYPERLINK("http://www.ncbi.nih.gov/gquery/gquery.fcgi?term=ZW10","ZW10")	1090	13	1.780264	-1.660437	69	8.76	0.126957
=HYPERLINK("http://www.godatabase.org/cgi-bin/go.cgi?query=GO:0051179&auto_wild_cards=yes&view=query&action=query&search_constraint=terms","GO:0051179_localization")	=HYPERLINK("http://www.ncbi.nih.gov/gquery/gquery.fcgi?term=CENPF","CENPF")	1090	13	1.780264	-1.660437	69	8.76	0.126957
=HYPERLINK("http://www.godatabase.org/cgi-bin/go.cgi?query=GO:0051179&auto_wild_cards=yes&view=query&action=query&search_constraint=terms","GO:0051179_localization")	=HYPERLINK("http://www.ncbi.nih.gov/gquery/gquery.fcgi?term=NUP160","NUP160")	1090	13	1.780264	-1.660437	69	8.76	0.126957
=HYPERLINK("http://www.godatabase.org/cgi-bin/go.cgi?query=GO:0051179&auto_wild_cards=yes&view=query&action=query&search_constraint=terms","GO:0051179_localization")	=HYPERLINK("http://www.ncbi.nih.gov/gquery/gquery.fcgi?term=CENPE","CENPE")	1090	13	1.780264	-1.660437	69	8.76	0.126957
=HYPERLINK("http://www.godatabase.org/cgi-bin/go.cgi?query=GO:0051179&auto_wild_cards=yes&view=query&action=query&search_constraint=terms","GO:0051179_localization")	=HYPERLINK("http://www.ncbi.nih.gov/gquery/gquery.fcgi?term=CKAP5","CKAP5")	1090	13	1.780264	-1.660437	69	8.76	0.126957
=HYPERLINK("http://www.godatabase.org/cgi-bin/go.cgi?query=GO:0051179&auto_wild_cards=yes&view=query&action=query&search_constraint=terms","GO:0051179_localization")	=HYPERLINK("http://www.ncbi.nih.gov/gquery/gquery.fcgi?term=SEC13","SEC13")	1090	13	1.780264	-1.660437	69	8.76	0.126957
=HYPERLINK("http://www.godatabase.org/cgi-bin/go.cgi?query=GO:0051179&auto_wild_cards=yes&view=query&action=query&search_constraint=terms","GO:0051179_localization")	=HYPERLINK("http://www.ncbi.nih.gov/gquery/gquery.fcgi?term=ZWINT","ZWINT")	1090	13	1.780264	-1.660437	69	8.76	0.126957
=HYPERLINK("http://www.godatabase.org/cgi-bin/go.cgi?query=GO:0051179&auto_wild_cards=yes&view=query&action=query&search_constraint=terms","GO:0051179_localization")	=HYPERLINK("http://www.ncbi.nih.gov/gquery/gquery.fcgi?term=NUP107","NUP107")	1090	13	1.780264	-1.660437	69	8.76	0.126957
=HYPERLINK("http://www.godatabase.org/cgi-bin/go.cgi?query=GO:0051179&auto_wild_cards=yes&view=query&action=query&search_constraint=terms","GO:0051179_localization")	=HYPERLINK("http://www.ncbi.nih.gov/gquery/gquery.fcgi?term=RANBP2","RANBP2")	1090	13	1.780264	-1.660437	69	8.76	0.126957
=HYPERLINK("http://www.godatabase.org/cgi-bin/go.cgi?query=GO:0051179&auto_wild_cards=yes&view=query&action=query&search_constraint=terms","GO:0051179_localization")	=HYPERLINK("http://www.ncbi.nih.gov/gquery/gquery.fcgi?term=NUP133","NUP133")	1090	13	1.780264	-1.660437	69	8.76	0.126957
=HYPERLINK("http://www.godatabase.org/cgi-bin/go.cgi?query=GO:0051179&auto_wild_cards=yes&view=query&action=query&search_constraint=terms","GO:0051179_localization")	=HYPERLINK("http://www.ncbi.nih.gov/gquery/gquery.fcgi?term=PAFAH1B1","PAFAH1B1")	1090	13	1.780264	-1.660437	69	8.76	0.126957
=HYPERLINK("http://www.godatabase.org/cgi-bin/go.cgi?query=GO:0000085&auto_wild_cards=yes&view=query&action=query&search_constraint=terms","GO:0000085_G2_phase_of_mitotic_cell_cycle")	=HYPERLINK("http://www.ncbi.nih.gov/gquery/gquery.fcgi?term=CENPF","CENPF")	4	1
=HYPERLINK("http://www.godatabase.org/cgi-bin/go.cgi?query=GO:0001578&auto_wild_cards=yes&view=query&action=query&search_constraint=terms","GO:0001578_microtubule_bundle_formation")	=HYPERLINK("http://www.ncbi.nih.gov/gquery/gquery.fcgi?term=CLASP1","CLASP1")	4	1
=HYPERLINK("http://www.godatabase.org/cgi-bin/go.cgi?query=GO:0031113&auto_wild_cards=yes&view=query&action=query&search_constraint=terms","GO:0031113_regulation_of_microtubule_polymerization")	=HYPERLINK("http://www.ncbi.nih.gov/gquery/gquery.fcgi?term=MAPRE1","MAPRE1")	4	1
=HYPERLINK("http://www.godatabase.org/cgi-bin/go.cgi?query=GO:0051319&auto_wild_cards=yes&view=query&action=query&search_constraint=terms","GO:0051319_G2_phase")	=HYPERLINK("http://www.ncbi.nih.gov/gquery/gquery.fcgi?term=CENPF","CENPF")	4	1
=HYPERLINK("http://www.godatabase.org/cgi-bin/go.cgi?query=GO:0006461&auto_wild_cards=yes&view=query&action=query&search_constraint=terms","GO:0006461_protein_complex_assembly")	=HYPERLINK("http://www.ncbi.nih.gov/gquery/gquery.fcgi?term=MIS12","MIS12")	174	4	3.431455	-1.549580	70	10.67	0.152429
=HYPERLINK("http://www.godatabase.org/cgi-bin/go.cgi?query=GO:0006461&auto_wild_cards=yes&view=query&action=query&search_constraint=terms","GO:0006461_protein_complex_assembly")	=HYPERLINK("http://www.ncbi.nih.gov/gquery/gquery.fcgi?term=ZW10","ZW10")	174	4	3.431455	-1.549580	70	10.67	0.152429
=HYPERLINK("http://www.godatabase.org/cgi-bin/go.cgi?query=GO:0006461&auto_wild_cards=yes&view=query&action=query&search_constraint=terms","GO:0006461_protein_complex_assembly")	=HYPERLINK("http://www.ncbi.nih.gov/gquery/gquery.fcgi?term=CENPF","CENPF")	174	4	3.431455	-1.549580	70	10.67	0.152429
=HYPERLINK("http://www.godatabase.org/cgi-bin/go.cgi?query=GO:0006461&auto_wild_cards=yes&view=query&action=query&search_constraint=terms","GO:0006461_protein_complex_assembly")	=HYPERLINK("http://www.ncbi.nih.gov/gquery/gquery.fcgi?term=CENPE","CENPE")	174	4	3.431455	-1.549580	70	10.67	0.152429
=HYPERLINK("http://www.godatabase.org/cgi-bin/go.cgi?query=GO:0006886&auto_wild_cards=yes&view=query&action=query&search_constraint=terms","GO:0006886_intracellular_protein_transport")	=HYPERLINK("http://www.ncbi.nih.gov/gquery/gquery.fcgi?term=MXI1","MXI1")	176	4	3.392461	-1.533699	71	11.12	0.156620
=HYPERLINK("http://www.godatabase.org/cgi-bin/go.cgi?query=GO:0006886&auto_wild_cards=yes&view=query&action=query&search_constraint=terms","GO:0006886_intracellular_protein_transport")	=HYPERLINK("http://www.ncbi.nih.gov/gquery/gquery.fcgi?term=TAOK2","TAOK2")	176	4	3.392461	-1.533699	71	11.12	0.156620
=HYPERLINK("http://www.godatabase.org/cgi-bin/go.cgi?query=GO:0006886&auto_wild_cards=yes&view=query&action=query&search_constraint=terms","GO:0006886_intracellular_protein_transport")	=HYPERLINK("http://www.ncbi.nih.gov/gquery/gquery.fcgi?term=RANBP2","RANBP2")	176	4	3.392461	-1.533699	71	11.12	0.156620
=HYPERLINK("http://www.godatabase.org/cgi-bin/go.cgi?query=GO:0006886&auto_wild_cards=yes&view=query&action=query&search_constraint=terms","GO:0006886_intracellular_protein_transport")	=HYPERLINK("http://www.ncbi.nih.gov/gquery/gquery.fcgi?term=SEC13","SEC13")	176	4	3.392461	-1.533699	71	11.12	0.156620
=HYPERLINK("http://www.godatabase.org/cgi-bin/go.cgi?query=GO:0035303&auto_wild_cards=yes&view=query&action=query&search_constraint=terms","GO:0035303_regulation_of_dephosphorylation")	=HYPERLINK("http://www.ncbi.nih.gov/gquery/gquery.fcgi?term=PPP2R4","PPP2R4")	5	1	29.853659	-1.480676	73	18.31	0.250822
=HYPERLINK("http://www.godatabase.org/cgi-bin/go.cgi?query=GO:0046785&auto_wild_cards=yes&view=query&action=query&search_constraint=terms","GO:0046785_microtubule_polymerization")	=HYPERLINK("http://www.ncbi.nih.gov/gquery/gquery.fcgi?term=MAPRE1","MAPRE1")	5	1	29.853659	-1.480676	73	18.31	0.250822
=HYPERLINK("http://www.godatabase.org/cgi-bin/go.cgi?query=GO:0031324&auto_wild_cards=yes&view=query&action=query&search_constraint=terms","GO:0031324_negative_regulation_of_cellular_metabolic_process")	=HYPERLINK("http://www.ncbi.nih.gov/gquery/gquery.fcgi?term=MAPRE1","MAPRE1")	273	5	2.733852	-1.464328	74	18.56	0.250811
=HYPERLINK("http://www.godatabase.org/cgi-bin/go.cgi?query=GO:0031324&auto_wild_cards=yes&view=query&action=query&search_constraint=terms","GO:0031324_negative_regulation_of_cellular_metabolic_process")	=HYPERLINK("http://www.ncbi.nih.gov/gquery/gquery.fcgi?term=CENPF","CENPF")	273	5	2.733852	-1.464328	74	18.56	0.250811
=HYPERLINK("http://www.godatabase.org/cgi-bin/go.cgi?query=GO:0031324&auto_wild_cards=yes&view=query&action=query&search_constraint=terms","GO:0031324_negative_regulation_of_cellular_metabolic_process")	=HYPERLINK("http://www.ncbi.nih.gov/gquery/gquery.fcgi?term=CLASP1","CLASP1")	273	5	2.733852	-1.464328	74	18.56	0.250811
=HYPERLINK("http://www.godatabase.org/cgi-bin/go.cgi?query=GO:0031324&auto_wild_cards=yes&view=query&action=query&search_constraint=terms","GO:0031324_negative_regulation_of_cellular_metabolic_process")	=HYPERLINK("http://www.ncbi.nih.gov/gquery/gquery.fcgi?term=CLASP2","CLASP2")	273	5	2.733852	-1.464328	74	18.56	0.250811
=HYPERLINK("http://www.godatabase.org/cgi-bin/go.cgi?query=GO:0031324&auto_wild_cards=yes&view=query&action=query&search_constraint=terms","GO:0031324_negative_regulation_of_cellular_metabolic_process")	=HYPERLINK("http://www.ncbi.nih.gov/gquery/gquery.fcgi?term=PPP2R4","PPP2R4")	273	5	2.733852	-1.464328	74	18.56	0.250811
=HYPERLINK("http://www.godatabase.org/cgi-bin/go.cgi?query=GO:0009892&auto_wild_cards=yes&view=query&action=query&search_constraint=terms","GO:0009892_negative_regulation_of_metabolic_process")	=HYPERLINK("http://www.ncbi.nih.gov/gquery/gquery.fcgi?term=MAPRE1","MAPRE1")	277	5	2.694374	-1.440979	75	19.12	0.254933
=HYPERLINK("http://www.godatabase.org/cgi-bin/go.cgi?query=GO:0009892&auto_wild_cards=yes&view=query&action=query&search_constraint=terms","GO:0009892_negative_regulation_of_metabolic_process")	=HYPERLINK("http://www.ncbi.nih.gov/gquery/gquery.fcgi?term=CENPF","CENPF")	277	5	2.694374	-1.440979	75	19.12	0.254933
=HYPERLINK("http://www.godatabase.org/cgi-bin/go.cgi?query=GO:0009892&auto_wild_cards=yes&view=query&action=query&search_constraint=terms","GO:0009892_negative_regulation_of_metabolic_process")	=HYPERLINK("http://www.ncbi.nih.gov/gquery/gquery.fcgi?term=CLASP1","CLASP1")	277	5	2.694374	-1.440979	75	19.12	0.254933
=HYPERLINK("http://www.godatabase.org/cgi-bin/go.cgi?query=GO:0009892&auto_wild_cards=yes&view=query&action=query&search_constraint=terms","GO:0009892_negative_regulation_of_metabolic_process")	=HYPERLINK("http://www.ncbi.nih.gov/gquery/gquery.fcgi?term=CLASP2","CLASP2")	277	5	2.694374	-1.440979	75	19.12	0.254933
=HYPERLINK("http://www.godatabase.org/cgi-bin/go.cgi?query=GO:0009892&auto_wild_cards=yes&view=query&action=query&search_constraint=terms","GO:0009892_negative_regulation_of_metabolic_process")	=HYPERLINK("http://www.ncbi.nih.gov/gquery/gquery.fcgi?term=PPP2R4","PPP2R4")	277	5	2.694374	-1.440979	75	19.12	0.254933
=HYPERLINK("http://www.godatabase.org/cgi-bin/go.cgi?query=GO:0046330&auto_wild_cards=yes&view=query&action=query&search_constraint=terms","GO:0046330_positive_regulation_of_JNK_cascade")	=HYPERLINK("http://www.ncbi.nih.gov/gquery/gquery.fcgi?term=TAOK2","TAOK2")	6	1	24.878049	-1.402911	78	24.8	0.317949
=HYPERLINK("http://www.godatabase.org/cgi-bin/go.cgi?query=GO:0051298&auto_wild_cards=yes&view=query&action=query&search_constraint=terms","GO:0051298_centrosome_duplication")	=HYPERLINK("http://www.ncbi.nih.gov/gquery/gquery.fcgi?term=NDE1","NDE1")	6	1	24.878049	-1.402911	78	24.8	0.317949
=HYPERLINK("http://www.godatabase.org/cgi-bin/go.cgi?query=GO:0060191&auto_wild_cards=yes&view=query&action=query&search_constraint=terms","GO:0060191_regulation_of_lipase_activity")	=HYPERLINK("http://www.ncbi.nih.gov/gquery/gquery.fcgi?term=PPP2R4","PPP2R4")	6	1	24.878049	-1.402911	78	24.8	0.317949
=HYPERLINK("http://www.godatabase.org/cgi-bin/go.cgi?query=GO:0019932&auto_wild_cards=yes&view=query&action=query&search_constraint=terms","GO:0019932_second-messenger-mediated_signaling")	=HYPERLINK("http://www.ncbi.nih.gov/gquery/gquery.fcgi?term=BUB1B","BUB1B")	114	3	3.928113	-1.395730	79	24.89	0.315063
=HYPERLINK("http://www.godatabase.org/cgi-bin/go.cgi?query=GO:0019932&auto_wild_cards=yes&view=query&action=query&search_constraint=terms","GO:0019932_second-messenger-mediated_signaling")	=HYPERLINK("http://www.ncbi.nih.gov/gquery/gquery.fcgi?term=ZWINT","ZWINT")	114	3	3.928113	-1.395730	79	24.89	0.315063
=HYPERLINK("http://www.godatabase.org/cgi-bin/go.cgi?query=GO:0019932&auto_wild_cards=yes&view=query&action=query&search_constraint=terms","GO:0019932_second-messenger-mediated_signaling")	=HYPERLINK("http://www.ncbi.nih.gov/gquery/gquery.fcgi?term=NDC80","NDC80")	114	3	3.928113	-1.395730	79	24.89	0.315063
=HYPERLINK("http://www.godatabase.org/cgi-bin/go.cgi?query=GO:0015031&auto_wild_cards=yes&view=query&action=query&search_constraint=terms","GO:0015031_protein_transport")	=HYPERLINK("http://www.ncbi.nih.gov/gquery/gquery.fcgi?term=MXI1","MXI1")	195	4	3.061914	-1.393475	80	24.94	0.311750
=HYPERLINK("http://www.godatabase.org/cgi-bin/go.cgi?query=GO:0015031&auto_wild_cards=yes&view=query&action=query&search_constraint=terms","GO:0015031_protein_transport")	=HYPERLINK("http://www.ncbi.nih.gov/gquery/gquery.fcgi?term=TAOK2","TAOK2")	195	4	3.061914	-1.393475	80	24.94	0.311750
=HYPERLINK("http://www.godatabase.org/cgi-bin/go.cgi?query=GO:0015031&auto_wild_cards=yes&view=query&action=query&search_constraint=terms","GO:0015031_protein_transport")	=HYPERLINK("http://www.ncbi.nih.gov/gquery/gquery.fcgi?term=RANBP2","RANBP2")	195	4	3.061914	-1.393475	80	24.94	0.311750
=HYPERLINK("http://www.godatabase.org/cgi-bin/go.cgi?query=GO:0015031&auto_wild_cards=yes&view=query&action=query&search_constraint=terms","GO:0015031_protein_transport")	=HYPERLINK("http://www.ncbi.nih.gov/gquery/gquery.fcgi?term=SEC13","SEC13")	195	4	3.061914	-1.393475	80	24.94	0.311750
=HYPERLINK("http://www.godatabase.org/cgi-bin/go.cgi?query=GO:0000902&auto_wild_cards=yes&view=query&action=query&search_constraint=terms","GO:0000902_cell_morphogenesis")	=HYPERLINK("http://www.ncbi.nih.gov/gquery/gquery.fcgi?term=TAOK2","TAOK2")	116	3	3.860387	-1.376832	82	25.26	0.308049
=HYPERLINK("http://www.godatabase.org/cgi-bin/go.cgi?query=GO:0000902&auto_wild_cards=yes&view=query&action=query&search_constraint=terms","GO:0000902_cell_morphogenesis")	=HYPERLINK("http://www.ncbi.nih.gov/gquery/gquery.fcgi?term=CLASP1","CLASP1")	116	3	3.860387	-1.376832	82	25.26	0.308049
=HYPERLINK("http://www.godatabase.org/cgi-bin/go.cgi?query=GO:0000902&auto_wild_cards=yes&view=query&action=query&search_constraint=terms","GO:0000902_cell_morphogenesis")	=HYPERLINK("http://www.ncbi.nih.gov/gquery/gquery.fcgi?term=CLASP2","CLASP2")	116	3	3.860387	-1.376832	82	25.26	0.308049
=HYPERLINK("http://www.godatabase.org/cgi-bin/go.cgi?query=GO:0032989&auto_wild_cards=yes&view=query&action=query&search_constraint=terms","GO:0032989_cellular_structure_morphogenesis")	=HYPERLINK("http://www.ncbi.nih.gov/gquery/gquery.fcgi?term=TAOK2","TAOK2")	116	3	3.860387	-1.376832	82	25.26	0.308049
=HYPERLINK("http://www.godatabase.org/cgi-bin/go.cgi?query=GO:0032989&auto_wild_cards=yes&view=query&action=query&search_constraint=terms","GO:0032989_cellular_structure_morphogenesis")	=HYPERLINK("http://www.ncbi.nih.gov/gquery/gquery.fcgi?term=CLASP1","CLASP1")	116	3	3.860387	-1.376832	82	25.26	0.308049
=HYPERLINK("http://www.godatabase.org/cgi-bin/go.cgi?query=GO:0032989&auto_wild_cards=yes&view=query&action=query&search_constraint=terms","GO:0032989_cellular_structure_morphogenesis")	=HYPERLINK("http://www.ncbi.nih.gov/gquery/gquery.fcgi?term=CLASP2","CLASP2")	116	3	3.860387	-1.376832	82	25.26	0.308049
=HYPERLINK("http://www.godatabase.org/cgi-bin/go.cgi?query=GO:0006606&auto_wild_cards=yes&view=query&action=query&search_constraint=terms","GO:0006606_protein_import_into_nucleus")	=HYPERLINK("http://www.ncbi.nih.gov/gquery/gquery.fcgi?term=MXI1","MXI1")	50	2	5.970732	-1.358349	83	25.87	0.311687
=HYPERLINK("http://www.godatabase.org/cgi-bin/go.cgi?query=GO:0006606&auto_wild_cards=yes&view=query&action=query&search_constraint=terms","GO:0006606_protein_import_into_nucleus")	=HYPERLINK("http://www.ncbi.nih.gov/gquery/gquery.fcgi?term=RANBP2","RANBP2")	50	2	5.970732	-1.358349	83	25.87	0.311687
=HYPERLINK("http://www.godatabase.org/cgi-bin/go.cgi?query=GO:0051170&auto_wild_cards=yes&view=query&action=query&search_constraint=terms","GO:0051170_nuclear_import")	=HYPERLINK("http://www.ncbi.nih.gov/gquery/gquery.fcgi?term=MXI1","MXI1")	51	2	5.853659	-1.342786	84	26.22	0.312143
=HYPERLINK("http://www.godatabase.org/cgi-bin/go.cgi?query=GO:0051170&auto_wild_cards=yes&view=query&action=query&search_constraint=terms","GO:0051170_nuclear_import")	=HYPERLINK("http://www.ncbi.nih.gov/gquery/gquery.fcgi?term=RANBP2","RANBP2")	51	2	5.853659	-1.342786	84	26.22	0.312143
=HYPERLINK("http://www.godatabase.org/cgi-bin/go.cgi?query=GO:0006605&auto_wild_cards=yes&view=query&action=query&search_constraint=terms","GO:0006605_protein_targeting")	=HYPERLINK("http://www.ncbi.nih.gov/gquery/gquery.fcgi?term=MXI1","MXI1")	126	3	3.554007	-1.287968	85	31.95	0.375882
=HYPERLINK("http://www.godatabase.org/cgi-bin/go.cgi?query=GO:0006605&auto_wild_cards=yes&view=query&action=query&search_constraint=terms","GO:0006605_protein_targeting")	=HYPERLINK("http://www.ncbi.nih.gov/gquery/gquery.fcgi?term=TAOK2","TAOK2")	126	3	3.554007	-1.287968	85	31.95	0.375882
=HYPERLINK("http://www.godatabase.org/cgi-bin/go.cgi?query=GO:0006605&auto_wild_cards=yes&view=query&action=query&search_constraint=terms","GO:0006605_protein_targeting")	=HYPERLINK("http://www.ncbi.nih.gov/gquery/gquery.fcgi?term=RANBP2","RANBP2")	126	3	3.554007	-1.287968	85	31.95	0.375882
=HYPERLINK("http://www.godatabase.org/cgi-bin/go.cgi?query=GO:0045184&auto_wild_cards=yes&view=query&action=query&search_constraint=terms","GO:0045184_establishment_of_protein_localization")	=HYPERLINK("http://www.ncbi.nih.gov/gquery/gquery.fcgi?term=MXI1","MXI1")	216	4	2.764228	-1.257829	86	37.06	0.430930
=HYPERLINK("http://www.godatabase.org/cgi-bin/go.cgi?query=GO:0045184&auto_wild_cards=yes&view=query&action=query&search_constraint=terms","GO:0045184_establishment_of_protein_localization")	=HYPERLINK("http://www.ncbi.nih.gov/gquery/gquery.fcgi?term=TAOK2","TAOK2")	216	4	2.764228	-1.257829	86	37.06	0.430930
=HYPERLINK("http://www.godatabase.org/cgi-bin/go.cgi?query=GO:0045184&auto_wild_cards=yes&view=query&action=query&search_constraint=terms","GO:0045184_establishment_of_protein_localization")	=HYPERLINK("http://www.ncbi.nih.gov/gquery/gquery.fcgi?term=RANBP2","RANBP2")	216	4	2.764228	-1.257829	86	37.06	0.430930
=HYPERLINK("http://www.godatabase.org/cgi-bin/go.cgi?query=GO:0045184&auto_wild_cards=yes&view=query&action=query&search_constraint=terms","GO:0045184_establishment_of_protein_localization")	=HYPERLINK("http://www.ncbi.nih.gov/gquery/gquery.fcgi?term=SEC13","SEC13")	216	4	2.764228	-1.257829	86	37.06	0.430930
=HYPERLINK("http://www.godatabase.org/cgi-bin/go.cgi?query=GO:0007096&auto_wild_cards=yes&view=query&action=query&search_constraint=terms","GO:0007096_regulation_of_exit_from_mitosis")	=HYPERLINK("http://www.ncbi.nih.gov/gquery/gquery.fcgi?term=ZW10","ZW10")	9	1	16.585366	-1.231060	90	41.34	0.459333
=HYPERLINK("http://www.godatabase.org/cgi-bin/go.cgi?query=GO:0016202&auto_wild_cards=yes&view=query&action=query&search_constraint=terms","GO:0016202_regulation_of_striated_muscle_development")	=HYPERLINK("http://www.ncbi.nih.gov/gquery/gquery.fcgi?term=CENPF","CENPF")	9	1	16.585366	-1.231060	90	41.34	0.459333
=HYPERLINK("http://www.godatabase.org/cgi-bin/go.cgi?query=GO:0042994&auto_wild_cards=yes&view=query&action=query&search_constraint=terms","GO:0042994_cytoplasmic_sequestering_of_transcription_factor")	=HYPERLINK("http://www.ncbi.nih.gov/gquery/gquery.fcgi?term=MXI1","MXI1")	9	1	16.585366	-1.231060	90	41.34	0.459333
=HYPERLINK("http://www.godatabase.org/cgi-bin/go.cgi?query=GO:0048634&auto_wild_cards=yes&view=query&action=query&search_constraint=terms","GO:0048634_regulation_of_muscle_development")	=HYPERLINK("http://www.ncbi.nih.gov/gquery/gquery.fcgi?term=CENPF","CENPF")	9	1	16.585366	-1.231060	90	41.34	0.459333
=HYPERLINK("http://www.godatabase.org/cgi-bin/go.cgi?query=GO:0007098&auto_wild_cards=yes&view=query&action=query&search_constraint=terms","GO:0007098_centrosome_cycle")	=HYPERLINK("http://www.ncbi.nih.gov/gquery/gquery.fcgi?term=NDE1","NDE1")	10	1	14.926829	-1.186713	94	48.21	0.512872
=HYPERLINK("http://www.godatabase.org/cgi-bin/go.cgi?query=GO:0042308&auto_wild_cards=yes&view=query&action=query&search_constraint=terms","GO:0042308_negative_regulation_of_protein_import_into_nucleus")	=HYPERLINK("http://www.ncbi.nih.gov/gquery/gquery.fcgi?term=MXI1","MXI1")	10	1	14.926829	-1.186713	94	48.21	0.512872
=HYPERLINK("http://www.godatabase.org/cgi-bin/go.cgi?query=GO:0042992&auto_wild_cards=yes&view=query&action=query&search_constraint=terms","GO:0042992_negative_regulation_of_transcription_factor_import_into_nucleus")	=HYPERLINK("http://www.ncbi.nih.gov/gquery/gquery.fcgi?term=MXI1","MXI1")	10	1	14.926829	-1.186713	94	48.21	0.512872
=HYPERLINK("http://www.godatabase.org/cgi-bin/go.cgi?query=GO:0051220&auto_wild_cards=yes&view=query&action=query&search_constraint=terms","GO:0051220_cytoplasmic_sequestering_of_protein")	=HYPERLINK("http://www.ncbi.nih.gov/gquery/gquery.fcgi?term=MXI1","MXI1")	10	1	14.926829	-1.186713	94	48.21	0.512872
=HYPERLINK("http://www.godatabase.org/cgi-bin/go.cgi?query=GO:0046823&auto_wild_cards=yes&view=query&action=query&search_constraint=terms","GO:0046823_negative_regulation_of_nucleocytoplasmic_transport")	=HYPERLINK("http://www.ncbi.nih.gov/gquery/gquery.fcgi?term=MXI1","MXI1")	11	1	13.569845	-1.146730	96	52.8	0.550000
=HYPERLINK("http://www.godatabase.org/cgi-bin/go.cgi?query=GO:0048041&auto_wild_cards=yes&view=query&action=query&search_constraint=terms","GO:0048041_focal_adhesion_formation")	=HYPERLINK("http://www.ncbi.nih.gov/gquery/gquery.fcgi?term=TAOK2","TAOK2")	11	1	13.569845	-1.146730	96	52.8	0.550000
=HYPERLINK("http://www.godatabase.org/cgi-bin/go.cgi?query=GO:0017038&auto_wild_cards=yes&view=query&action=query&search_constraint=terms","GO:0017038_protein_import")	=HYPERLINK("http://www.ncbi.nih.gov/gquery/gquery.fcgi?term=MXI1","MXI1")	67	2	4.455770	-1.132578	97	53.64	0.552990
=HYPERLINK("http://www.godatabase.org/cgi-bin/go.cgi?query=GO:0017038&auto_wild_cards=yes&view=query&action=query&search_constraint=terms","GO:0017038_protein_import")	=HYPERLINK("http://www.ncbi.nih.gov/gquery/gquery.fcgi?term=RANBP2","RANBP2")	67	2	4.455770	-1.132578	97	53.64	0.552990
=HYPERLINK("http://www.godatabase.org/cgi-bin/go.cgi?query=GO:0008104&auto_wild_cards=yes&view=query&action=query&search_constraint=terms","GO:0008104_protein_localization")	=HYPERLINK("http://www.ncbi.nih.gov/gquery/gquery.fcgi?term=MXI1","MXI1")	242	4	2.467245	-1.112552	98	54.01	0.551122
=HYPERLINK("http://www.godatabase.org/cgi-bin/go.cgi?query=GO:0008104&auto_wild_cards=yes&view=query&action=query&search_constraint=terms","GO:0008104_protein_localization")	=HYPERLINK("http://www.ncbi.nih.gov/gquery/gquery.fcgi?term=TAOK2","TAOK2")	242	4	2.467245	-1.112552	98	54.01	0.551122
=HYPERLINK("http://www.godatabase.org/cgi-bin/go.cgi?query=GO:0008104&auto_wild_cards=yes&view=query&action=query&search_constraint=terms","GO:0008104_protein_localization")	=HYPERLINK("http://www.ncbi.nih.gov/gquery/gquery.fcgi?term=RANBP2","RANBP2")	242	4	2.467245	-1.112552	98	54.01	0.551122
=HYPERLINK("http://www.godatabase.org/cgi-bin/go.cgi?query=GO:0008104&auto_wild_cards=yes&view=query&action=query&search_constraint=terms","GO:0008104_protein_localization")	=HYPERLINK("http://www.ncbi.nih.gov/gquery/gquery.fcgi?term=SEC13","SEC13")	242	4	2.467245	-1.112552	98	54.01	0.551122
=HYPERLINK("http://www.godatabase.org/cgi-bin/go.cgi?query=GO:0031400&auto_wild_cards=yes&view=query&action=query&search_constraint=terms","GO:0031400_negative_regulation_of_protein_modification_process")	=HYPERLINK("http://www.ncbi.nih.gov/gquery/gquery.fcgi?term=PPP2R4","PPP2R4")	12	1	12.439024	-1.110349	102	58.99	0.578333
=HYPERLINK("http://www.godatabase.org/cgi-bin/go.cgi?query=GO:0032271&auto_wild_cards=yes&view=query&action=query&search_constraint=terms","GO:0032271_regulation_of_protein_polymerization")	=HYPERLINK("http://www.ncbi.nih.gov/gquery/gquery.fcgi?term=MAPRE1","MAPRE1")	12	1	12.439024	-1.110349	102	58.99	0.578333
=HYPERLINK("http://www.godatabase.org/cgi-bin/go.cgi?query=GO:0046328&auto_wild_cards=yes&view=query&action=query&search_constraint=terms","GO:0046328_regulation_of_JNK_cascade")	=HYPERLINK("http://www.ncbi.nih.gov/gquery/gquery.fcgi?term=TAOK2","TAOK2")	12	1	12.439024	-1.110349	102	58.99	0.578333
=HYPERLINK("http://www.godatabase.org/cgi-bin/go.cgi?query=GO:0051224&auto_wild_cards=yes&view=query&action=query&search_constraint=terms","GO:0051224_negative_regulation_of_protein_transport")	=HYPERLINK("http://www.ncbi.nih.gov/gquery/gquery.fcgi?term=MXI1","MXI1")	12	1	12.439024	-1.110349	102	58.99	0.578333
=HYPERLINK("http://www.godatabase.org/cgi-bin/go.cgi?query=GO:0006612&auto_wild_cards=yes&view=query&action=query&search_constraint=terms","GO:0006612_protein_targeting_to_membrane")	=HYPERLINK("http://www.ncbi.nih.gov/gquery/gquery.fcgi?term=TAOK2","TAOK2")	13	1	11.482176	-1.076993	106	64.35	0.607075
=HYPERLINK("http://www.godatabase.org/cgi-bin/go.cgi?query=GO:0032387&auto_wild_cards=yes&view=query&action=query&search_constraint=terms","GO:0032387_negative_regulation_of_intracellular_transport")	=HYPERLINK("http://www.ncbi.nih.gov/gquery/gquery.fcgi?term=MXI1","MXI1")	13	1	11.482176	-1.076993	106	64.35	0.607075
=HYPERLINK("http://www.godatabase.org/cgi-bin/go.cgi?query=GO:0043410&auto_wild_cards=yes&view=query&action=query&search_constraint=terms","GO:0043410_positive_regulation_of_MAPKKK_cascade")	=HYPERLINK("http://www.ncbi.nih.gov/gquery/gquery.fcgi?term=TAOK2","TAOK2")	13	1	11.482176	-1.076993	106	64.35	0.607075
=HYPERLINK("http://www.godatabase.org/cgi-bin/go.cgi?query=GO:0051346&auto_wild_cards=yes&view=query&action=query&search_constraint=terms","GO:0051346_negative_regulation_of_hydrolase_activity")	=HYPERLINK("http://www.ncbi.nih.gov/gquery/gquery.fcgi?term=PPP2R4","PPP2R4")	13	1	11.482176	-1.076993	106	64.35	0.607075
=HYPERLINK("http://www.godatabase.org/cgi-bin/go.cgi?query=GO:0010563&auto_wild_cards=yes&view=query&action=query&search_constraint=terms","GO:0010563_negative_regulation_of_phosphorus_metabolic_process")	=HYPERLINK("http://www.ncbi.nih.gov/gquery/gquery.fcgi?term=PPP2R4","PPP2R4")	15	1	9.951220	-1.017654	108	71.71	0.663981
=HYPERLINK("http://www.godatabase.org/cgi-bin/go.cgi?query=GO:0045936&auto_wild_cards=yes&view=query&action=query&search_constraint=terms","GO:0045936_negative_regulation_of_phosphate_metabolic_process")	=HYPERLINK("http://www.ncbi.nih.gov/gquery/gquery.fcgi?term=PPP2R4","PPP2R4")	15	1	9.951220	-1.017654	108	71.71	0.663981
=HYPERLINK("http://www.godatabase.org/cgi-bin/go.cgi?query=GO:0008360&auto_wild_cards=yes&view=query&action=query&search_constraint=terms","GO:0008360_regulation_of_cell_shape")	=HYPERLINK("http://www.ncbi.nih.gov/gquery/gquery.fcgi?term=TAOK2","TAOK2")	16	1	9.329268	-0.991027	109	77.03	0.706697
=HYPERLINK("http://www.godatabase.org/cgi-bin/go.cgi?query=GO:0006810&auto_wild_cards=yes&view=query&action=query&search_constraint=terms","GO:0006810_transport")	=HYPERLINK("http://www.ncbi.nih.gov/gquery/gquery.fcgi?term=MXI1","MXI1")	844	9	1.591724	-0.989819	110	77.06	0.700545
=HYPERLINK("http://www.godatabase.org/cgi-bin/go.cgi?query=GO:0006810&auto_wild_cards=yes&view=query&action=query&search_constraint=terms","GO:0006810_transport")	=HYPERLINK("http://www.ncbi.nih.gov/gquery/gquery.fcgi?term=TAOK2","TAOK2")	844	9	1.591724	-0.989819	110	77.06	0.700545
=HYPERLINK("http://www.godatabase.org/cgi-bin/go.cgi?query=GO:0006810&auto_wild_cards=yes&view=query&action=query&search_constraint=terms","GO:0006810_transport")	=HYPERLINK("http://www.ncbi.nih.gov/gquery/gquery.fcgi?term=ZW10","ZW10")	844	9	1.591724	-0.989819	110	77.06	0.700545
=HYPERLINK("http://www.godatabase.org/cgi-bin/go.cgi?query=GO:0006810&auto_wild_cards=yes&view=query&action=query&search_constraint=terms","GO:0006810_transport")	=HYPERLINK("http://www.ncbi.nih.gov/gquery/gquery.fcgi?term=NUP107","NUP107")	844	9	1.591724	-0.989819	110	77.06	0.700545
=HYPERLINK("http://www.godatabase.org/cgi-bin/go.cgi?query=GO:0006810&auto_wild_cards=yes&view=query&action=query&search_constraint=terms","GO:0006810_transport")	=HYPERLINK("http://www.ncbi.nih.gov/gquery/gquery.fcgi?term=RANBP2","RANBP2")	844	9	1.591724	-0.989819	110	77.06	0.700545
=HYPERLINK("http://www.godatabase.org/cgi-bin/go.cgi?query=GO:0006810&auto_wild_cards=yes&view=query&action=query&search_constraint=terms","GO:0006810_transport")	=HYPERLINK("http://www.ncbi.nih.gov/gquery/gquery.fcgi?term=NUP160","NUP160")	844	9	1.591724	-0.989819	110	77.06	0.700545
=HYPERLINK("http://www.godatabase.org/cgi-bin/go.cgi?query=GO:0006810&auto_wild_cards=yes&view=query&action=query&search_constraint=terms","GO:0006810_transport")	=HYPERLINK("http://www.ncbi.nih.gov/gquery/gquery.fcgi?term=NUP133","NUP133")	844	9	1.591724	-0.989819	110	77.06	0.700545
=HYPERLINK("http://www.godatabase.org/cgi-bin/go.cgi?query=GO:0006810&auto_wild_cards=yes&view=query&action=query&search_constraint=terms","GO:0006810_transport")	=HYPERLINK("http://www.ncbi.nih.gov/gquery/gquery.fcgi?term=CKAP5","CKAP5")	844	9	1.591724	-0.989819	110	77.06	0.700545
=HYPERLINK("http://www.godatabase.org/cgi-bin/go.cgi?query=GO:0006810&auto_wild_cards=yes&view=query&action=query&search_constraint=terms","GO:0006810_transport")	=HYPERLINK("http://www.ncbi.nih.gov/gquery/gquery.fcgi?term=SEC13","SEC13")	844	9	1.591724	-0.989819	110	77.06	0.700545
=HYPERLINK("http://www.godatabase.org/cgi-bin/go.cgi?query=GO:0022604&auto_wild_cards=yes&view=query&action=query&search_constraint=terms","GO:0022604_regulation_of_cell_morphogenesis")	=HYPERLINK("http://www.ncbi.nih.gov/gquery/gquery.fcgi?term=TAOK2","TAOK2")	17	1	8.780488	-0.966099	111	80.73	0.727297
=HYPERLINK("http://www.godatabase.org/cgi-bin/go.cgi?query=GO:0042990&auto_wild_cards=yes&view=query&action=query&search_constraint=terms","GO:0042990_regulation_of_transcription_factor_import_into_nucleus")	=HYPERLINK("http://www.ncbi.nih.gov/gquery/gquery.fcgi?term=MXI1","MXI1")	18	1	8.292683	-0.942675	113	84.89	0.751239
=HYPERLINK("http://www.godatabase.org/cgi-bin/go.cgi?query=GO:0042991&auto_wild_cards=yes&view=query&action=query&search_constraint=terms","GO:0042991_transcription_factor_import_into_nucleus")	=HYPERLINK("http://www.ncbi.nih.gov/gquery/gquery.fcgi?term=MXI1","MXI1")	18	1	8.292683	-0.942675	113	84.89	0.751239
=HYPERLINK("http://www.godatabase.org/cgi-bin/go.cgi?query=GO:0032507&auto_wild_cards=yes&view=query&action=query&search_constraint=terms","GO:0032507_maintenance_of_cellular_protein_localization")	=HYPERLINK("http://www.ncbi.nih.gov/gquery/gquery.fcgi?term=MXI1","MXI1")	19	1	7.856226	-0.920592	116	89.31	0.769914
=HYPERLINK("http://www.godatabase.org/cgi-bin/go.cgi?query=GO:0042306&auto_wild_cards=yes&view=query&action=query&search_constraint=terms","GO:0042306_regulation_of_protein_import_into_nucleus")	=HYPERLINK("http://www.ncbi.nih.gov/gquery/gquery.fcgi?term=MXI1","MXI1")	19	1	7.856226	-0.920592	116	89.31	0.769914
=HYPERLINK("http://www.godatabase.org/cgi-bin/go.cgi?query=GO:0051258&auto_wild_cards=yes&view=query&action=query&search_constraint=terms","GO:0051258_protein_polymerization")	=HYPERLINK("http://www.ncbi.nih.gov/gquery/gquery.fcgi?term=MAPRE1","MAPRE1")	19	1	7.856226	-0.920592	116	89.31	0.769914
=HYPERLINK("http://www.godatabase.org/cgi-bin/go.cgi?query=GO:0051651&auto_wild_cards=yes&view=query&action=query&search_constraint=terms","GO:0051651_maintenance_of_cellular_localization")	=HYPERLINK("http://www.ncbi.nih.gov/gquery/gquery.fcgi?term=MXI1","MXI1")	20	1	7.463415	-0.899712	117	94.17	0.804872
=HYPERLINK("http://www.godatabase.org/cgi-bin/go.cgi?query=GO:0065003&auto_wild_cards=yes&view=query&action=query&search_constraint=terms","GO:0065003_macromolecular_complex_assembly")	=HYPERLINK("http://www.ncbi.nih.gov/gquery/gquery.fcgi?term=MIS12","MIS12")	293	4	2.037792	-0.882701	118	95.26	0.807288
=HYPERLINK("http://www.godatabase.org/cgi-bin/go.cgi?query=GO:0065003&auto_wild_cards=yes&view=query&action=query&search_constraint=terms","GO:0065003_macromolecular_complex_assembly")	=HYPERLINK("http://www.ncbi.nih.gov/gquery/gquery.fcgi?term=ZW10","ZW10")	293	4	2.037792	-0.882701	118	95.26	0.807288
=HYPERLINK("http://www.godatabase.org/cgi-bin/go.cgi?query=GO:0065003&auto_wild_cards=yes&view=query&action=query&search_constraint=terms","GO:0065003_macromolecular_complex_assembly")	=HYPERLINK("http://www.ncbi.nih.gov/gquery/gquery.fcgi?term=CENPF","CENPF")	293	4	2.037792	-0.882701	118	95.26	0.807288
=HYPERLINK("http://www.godatabase.org/cgi-bin/go.cgi?query=GO:0065003&auto_wild_cards=yes&view=query&action=query&search_constraint=terms","GO:0065003_macromolecular_complex_assembly")	=HYPERLINK("http://www.ncbi.nih.gov/gquery/gquery.fcgi?term=CENPE","CENPE")	293	4	2.037792	-0.882701	118	95.26	0.807288
=HYPERLINK("http://www.godatabase.org/cgi-bin/go.cgi?query=GO:0045185&auto_wild_cards=yes&view=query&action=query&search_constraint=terms","GO:0045185_maintenance_of_protein_localization")	=HYPERLINK("http://www.ncbi.nih.gov/gquery/gquery.fcgi?term=MXI1","MXI1")	21	1	7.108014	-0.879918	119	98.3	0.826050
=HYPERLINK("http://www.godatabase.org/cgi-bin/go.cgi?query=GO:0032880&auto_wild_cards=yes&view=query&action=query&search_constraint=terms","GO:0032880_regulation_of_protein_localization")	=HYPERLINK("http://www.ncbi.nih.gov/gquery/gquery.fcgi?term=MXI1","MXI1")	22	1	6.784922	-0.861108	122	101.54	0.832295
=HYPERLINK("http://www.godatabase.org/cgi-bin/go.cgi?query=GO:0033157&auto_wild_cards=yes&view=query&action=query&search_constraint=terms","GO:0033157_regulation_of_intracellular_protein_transport")	=HYPERLINK("http://www.ncbi.nih.gov/gquery/gquery.fcgi?term=MXI1","MXI1")	22	1	6.784922	-0.861108	122	101.54	0.832295
=HYPERLINK("http://www.godatabase.org/cgi-bin/go.cgi?query=GO:0043408&auto_wild_cards=yes&view=query&action=query&search_constraint=terms","GO:0043408_regulation_of_MAPKKK_cascade")	=HYPERLINK("http://www.ncbi.nih.gov/gquery/gquery.fcgi?term=TAOK2","TAOK2")	22	1	6.784922	-0.861108	122	101.54	0.832295
=HYPERLINK("http://www.godatabase.org/cgi-bin/go.cgi?query=GO:0006888&auto_wild_cards=yes&view=query&action=query&search_constraint=terms","GO:0006888_ER_to_Golgi_vesicle-mediated_transport")	=HYPERLINK("http://www.ncbi.nih.gov/gquery/gquery.fcgi?term=ZW10","ZW10")	23	1	6.489926	-0.843195	125	105.52	0.844160
=HYPERLINK("http://www.godatabase.org/cgi-bin/go.cgi?query=GO:0042493&auto_wild_cards=yes&view=query&action=query&search_constraint=terms","GO:0042493_response_to_drug")	=HYPERLINK("http://www.ncbi.nih.gov/gquery/gquery.fcgi?term=CENPF","CENPF")	23	1	6.489926	-0.843195	125	105.52	0.844160
=HYPERLINK("http://www.godatabase.org/cgi-bin/go.cgi?query=GO:0051223&auto_wild_cards=yes&view=query&action=query&search_constraint=terms","GO:0051223_regulation_of_protein_transport")	=HYPERLINK("http://www.ncbi.nih.gov/gquery/gquery.fcgi?term=MXI1","MXI1")	23	1	6.489926	-0.843195	125	105.52	0.844160
=HYPERLINK("http://www.godatabase.org/cgi-bin/go.cgi?query=GO:0051051&auto_wild_cards=yes&view=query&action=query&search_constraint=terms","GO:0051051_negative_regulation_of_transport")	=HYPERLINK("http://www.ncbi.nih.gov/gquery/gquery.fcgi?term=MXI1","MXI1")	24	1	6.219512	-0.826102	126	108.54	0.861429
=HYPERLINK("http://www.godatabase.org/cgi-bin/go.cgi?query=GO:0022607&auto_wild_cards=yes&view=query&action=query&search_constraint=terms","GO:0022607_cellular_component_assembly")	=HYPERLINK("http://www.ncbi.nih.gov/gquery/gquery.fcgi?term=MIS12","MIS12")	310	4	1.926042	-0.818773	127	109.26	0.860315
=HYPERLINK("http://www.godatabase.org/cgi-bin/go.cgi?query=GO:0022607&auto_wild_cards=yes&view=query&action=query&search_constraint=terms","GO:0022607_cellular_component_assembly")	=HYPERLINK("http://www.ncbi.nih.gov/gquery/gquery.fcgi?term=ZW10","ZW10")	310	4	1.926042	-0.818773	127	109.26	0.860315
=HYPERLINK("http://www.godatabase.org/cgi-bin/go.cgi?query=GO:0022607&auto_wild_cards=yes&view=query&action=query&search_constraint=terms","GO:0022607_cellular_component_assembly")	=HYPERLINK("http://www.ncbi.nih.gov/gquery/gquery.fcgi?term=CENPF","CENPF")	310	4	1.926042	-0.818773	127	109.26	0.860315
=HYPERLINK("http://www.godatabase.org/cgi-bin/go.cgi?query=GO:0022607&auto_wild_cards=yes&view=query&action=query&search_constraint=terms","GO:0022607_cellular_component_assembly")	=HYPERLINK("http://www.ncbi.nih.gov/gquery/gquery.fcgi?term=CENPE","CENPE")	310	4	1.926042	-0.818773	127	109.26	0.860315
=HYPERLINK("http://www.godatabase.org/cgi-bin/go.cgi?query=GO:0000910&auto_wild_cards=yes&view=query&action=query&search_constraint=terms","GO:0000910_cytokinesis")	=HYPERLINK("http://www.ncbi.nih.gov/gquery/gquery.fcgi?term=INCENP","INCENP")	26	1	5.741088	-0.794118	129	114.93	0.890930
=HYPERLINK("http://www.godatabase.org/cgi-bin/go.cgi?query=GO:0046822&auto_wild_cards=yes&view=query&action=query&search_constraint=terms","GO:0046822_regulation_of_nucleocytoplasmic_transport")	=HYPERLINK("http://www.ncbi.nih.gov/gquery/gquery.fcgi?term=MXI1","MXI1")	26	1	5.741088	-0.794118	129	114.93	0.890930
=HYPERLINK("http://www.godatabase.org/cgi-bin/go.cgi?query=GO:0019221&auto_wild_cards=yes&view=query&action=query&search_constraint=terms","GO:0019221_cytokine_and_chemokine_mediated_signaling_pathway")	=HYPERLINK("http://www.ncbi.nih.gov/gquery/gquery.fcgi?term=NUP85","NUP85")	28	1	5.331010	-0.764705	131	120.3	0.918321
=HYPERLINK("http://www.godatabase.org/cgi-bin/go.cgi?query=GO:0022603&auto_wild_cards=yes&view=query&action=query&search_constraint=terms","GO:0022603_regulation_of_anatomical_structure_morphogenesis")	=HYPERLINK("http://www.ncbi.nih.gov/gquery/gquery.fcgi?term=TAOK2","TAOK2")	28	1	5.331010	-0.764705	131	120.3	0.918321
=HYPERLINK("http://www.godatabase.org/cgi-bin/go.cgi?query=GO:0007088&auto_wild_cards=yes&view=query&action=query&search_constraint=terms","GO:0007088_regulation_of_mitosis")	=HYPERLINK("http://www.ncbi.nih.gov/gquery/gquery.fcgi?term=ZW10","ZW10")	31	1	4.815106	-0.724648	137	129.83	0.947664
=HYPERLINK("http://www.godatabase.org/cgi-bin/go.cgi?query=GO:0010562&auto_wild_cards=yes&view=query&action=query&search_constraint=terms","GO:0010562_positive_regulation_of_phosphorus_metabolic_process")	=HYPERLINK("http://www.ncbi.nih.gov/gquery/gquery.fcgi?term=PPP2R4","PPP2R4")	31	1	4.815106	-0.724648	137	129.83	0.947664
=HYPERLINK("http://www.godatabase.org/cgi-bin/go.cgi?query=GO:0032386&auto_wild_cards=yes&view=query&action=query&search_constraint=terms","GO:0032386_regulation_of_intracellular_transport")	=HYPERLINK("http://www.ncbi.nih.gov/gquery/gquery.fcgi?term=MXI1","MXI1")	31	1	4.815106	-0.724648	137	129.83	0.947664
=HYPERLINK("http://www.godatabase.org/cgi-bin/go.cgi?query=GO:0045937&auto_wild_cards=yes&view=query&action=query&search_constraint=terms","GO:0045937_positive_regulation_of_phosphate_metabolic_process")	=HYPERLINK("http://www.ncbi.nih.gov/gquery/gquery.fcgi?term=PPP2R4","PPP2R4")	31	1	4.815106	-0.724648	137	129.83	0.947664
=HYPERLINK("http://www.godatabase.org/cgi-bin/go.cgi?query=GO:0051235&auto_wild_cards=yes&view=query&action=query&search_constraint=terms","GO:0051235_maintenance_of_localization")	=HYPERLINK("http://www.ncbi.nih.gov/gquery/gquery.fcgi?term=MXI1","MXI1")	31	1	4.815106	-0.724648	137	129.83	0.947664
=HYPERLINK("http://www.godatabase.org/cgi-bin/go.cgi?query=GO:0051301&auto_wild_cards=yes&view=query&action=query&search_constraint=terms","GO:0051301_cell_division")	=HYPERLINK("http://www.ncbi.nih.gov/gquery/gquery.fcgi?term=INCENP","INCENP")	31	1	4.815106	-0.724648	137	129.83	0.947664
=HYPERLINK("http://www.godatabase.org/cgi-bin/go.cgi?query=GO:0007548&auto_wild_cards=yes&view=query&action=query&search_constraint=terms","GO:0007548_sex_differentiation")	=HYPERLINK("http://www.ncbi.nih.gov/gquery/gquery.fcgi?term=CENPI","CENPI")	33	1	4.523282	-0.700253	138	136.38	0.988261
=HYPERLINK("http://www.godatabase.org/cgi-bin/go.cgi?query=GO:0003006&auto_wild_cards=yes&view=query&action=query&search_constraint=terms","GO:0003006_reproductive_developmental_process")	=HYPERLINK("http://www.ncbi.nih.gov/gquery/gquery.fcgi?term=CENPI","CENPI")	34	1	4.390244	-0.688665	140	139.38	0.995571
=HYPERLINK("http://www.godatabase.org/cgi-bin/go.cgi?query=GO:0032147&auto_wild_cards=yes&view=query&action=query&search_constraint=terms","GO:0032147_activation_of_protein_kinase_activity")	=HYPERLINK("http://www.ncbi.nih.gov/gquery/gquery.fcgi?term=TAOK2","TAOK2")	34	1	4.390244	-0.688665	140	139.38	0.995571
=HYPERLINK("http://www.godatabase.org/cgi-bin/go.cgi?query=GO:0014706&auto_wild_cards=yes&view=query&action=query&search_constraint=terms","GO:0014706_striated_muscle_development")	=HYPERLINK("http://www.ncbi.nih.gov/gquery/gquery.fcgi?term=CENPF","CENPF")	35	1	4.264808	-0.677451	142	140.9	0.992254
=HYPERLINK("http://www.godatabase.org/cgi-bin/go.cgi?query=GO:0031401&auto_wild_cards=yes&view=query&action=query&search_constraint=terms","GO:0031401_positive_regulation_of_protein_modification_process")	=HYPERLINK("http://www.ncbi.nih.gov/gquery/gquery.fcgi?term=PPP2R4","PPP2R4")	35	1	4.264808	-0.677451	142	140.9	0.992254
=HYPERLINK("http://www.godatabase.org/cgi-bin/go.cgi?query=GO:0007126&auto_wild_cards=yes&view=query&action=query&search_constraint=terms","GO:0007126_meiosis")	=HYPERLINK("http://www.ncbi.nih.gov/gquery/gquery.fcgi?term=ZW10","ZW10")	36	1	4.146341	-0.666590	144	144.82	1.005694
=HYPERLINK("http://www.godatabase.org/cgi-bin/go.cgi?query=GO:0051327&auto_wild_cards=yes&view=query&action=query&search_constraint=terms","GO:0051327_M_phase_of_meiotic_cell_cycle")	=HYPERLINK("http://www.ncbi.nih.gov/gquery/gquery.fcgi?term=ZW10","ZW10")	36	1	4.146341	-0.666590	144	144.82	1.005694
=HYPERLINK("http://www.godatabase.org/cgi-bin/go.cgi?query=GO:0051321&auto_wild_cards=yes&view=query&action=query&search_constraint=terms","GO:0051321_meiotic_cell_cycle")	=HYPERLINK("http://www.ncbi.nih.gov/gquery/gquery.fcgi?term=ZW10","ZW10")	37	1	4.034278	-0.656063	145	147.59	1.017862
=HYPERLINK("http://www.godatabase.org/cgi-bin/go.cgi?query=GO:0048523&auto_wild_cards=yes&view=query&action=query&search_constraint=terms","GO:0048523_negative_regulation_of_cellular_process")	=HYPERLINK("http://www.ncbi.nih.gov/gquery/gquery.fcgi?term=MXI1","MXI1")	621	6	1.442206	-0.634093	146	152.36	1.043562
=HYPERLINK("http://www.godatabase.org/cgi-bin/go.cgi?query=GO:0048523&auto_wild_cards=yes&view=query&action=query&search_constraint=terms","GO:0048523_negative_regulation_of_cellular_process")	=HYPERLINK("http://www.ncbi.nih.gov/gquery/gquery.fcgi?term=MAPRE1","MAPRE1")	621	6	1.442206	-0.634093	146	152.36	1.043562
=HYPERLINK("http://www.godatabase.org/cgi-bin/go.cgi?query=GO:0048523&auto_wild_cards=yes&view=query&action=query&search_constraint=terms","GO:0048523_negative_regulation_of_cellular_process")	=HYPERLINK("http://www.ncbi.nih.gov/gquery/gquery.fcgi?term=CENPF","CENPF")	621	6	1.442206	-0.634093	146	152.36	1.043562
=HYPERLINK("http://www.godatabase.org/cgi-bin/go.cgi?query=GO:0048523&auto_wild_cards=yes&view=query&action=query&search_constraint=terms","GO:0048523_negative_regulation_of_cellular_process")	=HYPERLINK("http://www.ncbi.nih.gov/gquery/gquery.fcgi?term=CLASP1","CLASP1")	621	6	1.442206	-0.634093	146	152.36	1.043562
=HYPERLINK("http://www.godatabase.org/cgi-bin/go.cgi?query=GO:0048523&auto_wild_cards=yes&view=query&action=query&search_constraint=terms","GO:0048523_negative_regulation_of_cellular_process")	=HYPERLINK("http://www.ncbi.nih.gov/gquery/gquery.fcgi?term=CLASP2","CLASP2")	621	6	1.442206	-0.634093	146	152.36	1.043562
=HYPERLINK("http://www.godatabase.org/cgi-bin/go.cgi?query=GO:0048523&auto_wild_cards=yes&view=query&action=query&search_constraint=terms","GO:0048523_negative_regulation_of_cellular_process")	=HYPERLINK("http://www.ncbi.nih.gov/gquery/gquery.fcgi?term=PPP2R4","PPP2R4")	621	6	1.442206	-0.634093	146	152.36	1.043562
=HYPERLINK("http://www.godatabase.org/cgi-bin/go.cgi?query=GO:0019538&auto_wild_cards=yes&view=query&action=query&search_constraint=terms","GO:0019538_protein_metabolic_process")	=HYPERLINK("http://www.ncbi.nih.gov/gquery/gquery.fcgi?term=CDC20","CDC20")	1292	11	1.270860	-0.631127	147	152.7	1.038776
=HYPERLINK("http://www.godatabase.org/cgi-bin/go.cgi?query=GO:0019538&auto_wild_cards=yes&view=query&action=query&search_constraint=terms","GO:0019538_protein_metabolic_process")	=HYPERLINK("http://www.ncbi.nih.gov/gquery/gquery.fcgi?term=MIS12","MIS12")	1292	11	1.270860	-0.631127	147	152.7	1.038776
=HYPERLINK("http://www.godatabase.org/cgi-bin/go.cgi?query=GO:0019538&auto_wild_cards=yes&view=query&action=query&search_constraint=terms","GO:0019538_protein_metabolic_process")	=HYPERLINK("http://www.ncbi.nih.gov/gquery/gquery.fcgi?term=MAPRE1","MAPRE1")	1292	11	1.270860	-0.631127	147	152.7	1.038776
=HYPERLINK("http://www.godatabase.org/cgi-bin/go.cgi?query=GO:0019538&auto_wild_cards=yes&view=query&action=query&search_constraint=terms","GO:0019538_protein_metabolic_process")	=HYPERLINK("http://www.ncbi.nih.gov/gquery/gquery.fcgi?term=TAOK2","TAOK2")	1292	11	1.270860	-0.631127	147	152.7	1.038776
=HYPERLINK("http://www.godatabase.org/cgi-bin/go.cgi?query=GO:0019538&auto_wild_cards=yes&view=query&action=query&search_constraint=terms","GO:0019538_protein_metabolic_process")	=HYPERLINK("http://www.ncbi.nih.gov/gquery/gquery.fcgi?term=ZW10","ZW10")	1292	11	1.270860	-0.631127	147	152.7	1.038776
=HYPERLINK("http://www.godatabase.org/cgi-bin/go.cgi?query=GO:0019538&auto_wild_cards=yes&view=query&action=query&search_constraint=terms","GO:0019538_protein_metabolic_process")	=HYPERLINK("http://www.ncbi.nih.gov/gquery/gquery.fcgi?term=CENPF","CENPF")	1292	11	1.270860	-0.631127	147	152.7	1.038776
=HYPERLINK("http://www.godatabase.org/cgi-bin/go.cgi?query=GO:0019538&auto_wild_cards=yes&view=query&action=query&search_constraint=terms","GO:0019538_protein_metabolic_process")	=HYPERLINK("http://www.ncbi.nih.gov/gquery/gquery.fcgi?term=CENPE","CENPE")	1292	11	1.270860	-0.631127	147	152.7	1.038776
=HYPERLINK("http://www.godatabase.org/cgi-bin/go.cgi?query=GO:0019538&auto_wild_cards=yes&view=query&action=query&search_constraint=terms","GO:0019538_protein_metabolic_process")	=HYPERLINK("http://www.ncbi.nih.gov/gquery/gquery.fcgi?term=CLASP1","CLASP1")	1292	11	1.270860	-0.631127	147	152.7	1.038776
=HYPERLINK("http://www.godatabase.org/cgi-bin/go.cgi?query=GO:0019538&auto_wild_cards=yes&view=query&action=query&search_constraint=terms","GO:0019538_protein_metabolic_process")	=HYPERLINK("http://www.ncbi.nih.gov/gquery/gquery.fcgi?term=CLASP2","CLASP2")	1292	11	1.270860	-0.631127	147	152.7	1.038776
=HYPERLINK("http://www.godatabase.org/cgi-bin/go.cgi?query=GO:0019538&auto_wild_cards=yes&view=query&action=query&search_constraint=terms","GO:0019538_protein_metabolic_process")	=HYPERLINK("http://www.ncbi.nih.gov/gquery/gquery.fcgi?term=PPP2R4","PPP2R4")	1292	11	1.270860	-0.631127	147	152.7	1.038776
=HYPERLINK("http://www.godatabase.org/cgi-bin/go.cgi?query=GO:0019538&auto_wild_cards=yes&view=query&action=query&search_constraint=terms","GO:0019538_protein_metabolic_process")	=HYPERLINK("http://www.ncbi.nih.gov/gquery/gquery.fcgi?term=RPS27","RPS27")	1292	11	1.270860	-0.631127	147	152.7	1.038776
=HYPERLINK("http://www.godatabase.org/cgi-bin/go.cgi?query=GO:0007160&auto_wild_cards=yes&view=query&action=query&search_constraint=terms","GO:0007160_cell-matrix_adhesion")	=HYPERLINK("http://www.ncbi.nih.gov/gquery/gquery.fcgi?term=TAOK2","TAOK2")	40	1	3.731707	-0.626314	148	154.76	1.045676
=HYPERLINK("http://www.godatabase.org/cgi-bin/go.cgi?query=GO:0031589&auto_wild_cards=yes&view=query&action=query&search_constraint=terms","GO:0031589_cell-substrate_adhesion")	=HYPERLINK("http://www.ncbi.nih.gov/gquery/gquery.fcgi?term=TAOK2","TAOK2")	41	1	3.640690	-0.616957	149	157.15	1.054698
=HYPERLINK("http://www.godatabase.org/cgi-bin/go.cgi?query=GO:0010564&auto_wild_cards=yes&view=query&action=query&search_constraint=terms","GO:0010564_regulation_of_cell_cycle_process")	=HYPERLINK("http://www.ncbi.nih.gov/gquery/gquery.fcgi?term=ZW10","ZW10")	43	1	3.471356	-0.599001	150	160.4	1.069333
=HYPERLINK("http://www.godatabase.org/cgi-bin/go.cgi?query=GO:0044267&auto_wild_cards=yes&view=query&action=query&search_constraint=terms","GO:0044267_cellular_protein_metabolic_process")	=HYPERLINK("http://www.ncbi.nih.gov/gquery/gquery.fcgi?term=CDC20","CDC20")	1179	10	1.266058	-0.594094	151	160.71	1.064305
=HYPERLINK("http://www.godatabase.org/cgi-bin/go.cgi?query=GO:0044267&auto_wild_cards=yes&view=query&action=query&search_constraint=terms","GO:0044267_cellular_protein_metabolic_process")	=HYPERLINK("http://www.ncbi.nih.gov/gquery/gquery.fcgi?term=MIS12","MIS12")	1179	10	1.266058	-0.594094	151	160.71	1.064305
=HYPERLINK("http://www.godatabase.org/cgi-bin/go.cgi?query=GO:0044267&auto_wild_cards=yes&view=query&action=query&search_constraint=terms","GO:0044267_cellular_protein_metabolic_process")	=HYPERLINK("http://www.ncbi.nih.gov/gquery/gquery.fcgi?term=MAPRE1","MAPRE1")	1179	10	1.266058	-0.594094	151	160.71	1.064305
=HYPERLINK("http://www.godatabase.org/cgi-bin/go.cgi?query=GO:0044267&auto_wild_cards=yes&view=query&action=query&search_constraint=terms","GO:0044267_cellular_protein_metabolic_process")	=HYPERLINK("http://www.ncbi.nih.gov/gquery/gquery.fcgi?term=TAOK2","TAOK2")	1179	10	1.266058	-0.594094	151	160.71	1.064305
=HYPERLINK("http://www.godatabase.org/cgi-bin/go.cgi?query=GO:0044267&auto_wild_cards=yes&view=query&action=query&search_constraint=terms","GO:0044267_cellular_protein_metabolic_process")	=HYPERLINK("http://www.ncbi.nih.gov/gquery/gquery.fcgi?term=CENPF","CENPF")	1179	10	1.266058	-0.594094	151	160.71	1.064305
=HYPERLINK("http://www.godatabase.org/cgi-bin/go.cgi?query=GO:0044267&auto_wild_cards=yes&view=query&action=query&search_constraint=terms","GO:0044267_cellular_protein_metabolic_process")	=HYPERLINK("http://www.ncbi.nih.gov/gquery/gquery.fcgi?term=CENPE","CENPE")	1179	10	1.266058	-0.594094	151	160.71	1.064305
=HYPERLINK("http://www.godatabase.org/cgi-bin/go.cgi?query=GO:0044267&auto_wild_cards=yes&view=query&action=query&search_constraint=terms","GO:0044267_cellular_protein_metabolic_process")	=HYPERLINK("http://www.ncbi.nih.gov/gquery/gquery.fcgi?term=CLASP1","CLASP1")	1179	10	1.266058	-0.594094	151	160.71	1.064305
=HYPERLINK("http://www.godatabase.org/cgi-bin/go.cgi?query=GO:0044267&auto_wild_cards=yes&view=query&action=query&search_constraint=terms","GO:0044267_cellular_protein_metabolic_process")	=HYPERLINK("http://www.ncbi.nih.gov/gquery/gquery.fcgi?term=CLASP2","CLASP2")	1179	10	1.266058	-0.594094	151	160.71	1.064305
=HYPERLINK("http://www.godatabase.org/cgi-bin/go.cgi?query=GO:0044267&auto_wild_cards=yes&view=query&action=query&search_constraint=terms","GO:0044267_cellular_protein_metabolic_process")	=HYPERLINK("http://www.ncbi.nih.gov/gquery/gquery.fcgi?term=PPP2R4","PPP2R4")	1179	10	1.266058	-0.594094	151	160.71	1.064305
=HYPERLINK("http://www.godatabase.org/cgi-bin/go.cgi?query=GO:0044267&auto_wild_cards=yes&view=query&action=query&search_constraint=terms","GO:0044267_cellular_protein_metabolic_process")	=HYPERLINK("http://www.ncbi.nih.gov/gquery/gquery.fcgi?term=RPS27","RPS27")	1179	10	1.266058	-0.594094	151	160.71	1.064305
=HYPERLINK("http://www.godatabase.org/cgi-bin/go.cgi?query=GO:0007254&auto_wild_cards=yes&view=query&action=query&search_constraint=terms","GO:0007254_JNK_cascade")	=HYPERLINK("http://www.ncbi.nih.gov/gquery/gquery.fcgi?term=TAOK2","TAOK2")	48	1	3.109756	-0.558026	152	168.21	1.106645
=HYPERLINK("http://www.godatabase.org/cgi-bin/go.cgi?query=GO:0048519&auto_wild_cards=yes&view=query&action=query&search_constraint=terms","GO:0048519_negative_regulation_of_biological_process")	=HYPERLINK("http://www.ncbi.nih.gov/gquery/gquery.fcgi?term=MXI1","MXI1")	664	6	1.348810	-0.549539	153	170.75	1.116013
=HYPERLINK("http://www.godatabase.org/cgi-bin/go.cgi?query=GO:0048519&auto_wild_cards=yes&view=query&action=query&search_constraint=terms","GO:0048519_negative_regulation_of_biological_process")	=HYPERLINK("http://www.ncbi.nih.gov/gquery/gquery.fcgi?term=MAPRE1","MAPRE1")	664	6	1.348810	-0.549539	153	170.75	1.116013
=HYPERLINK("http://www.godatabase.org/cgi-bin/go.cgi?query=GO:0048519&auto_wild_cards=yes&view=query&action=query&search_constraint=terms","GO:0048519_negative_regulation_of_biological_process")	=HYPERLINK("http://www.ncbi.nih.gov/gquery/gquery.fcgi?term=CENPF","CENPF")	664	6	1.348810	-0.549539	153	170.75	1.116013
=HYPERLINK("http://www.godatabase.org/cgi-bin/go.cgi?query=GO:0048519&auto_wild_cards=yes&view=query&action=query&search_constraint=terms","GO:0048519_negative_regulation_of_biological_process")	=HYPERLINK("http://www.ncbi.nih.gov/gquery/gquery.fcgi?term=CLASP1","CLASP1")	664	6	1.348810	-0.549539	153	170.75	1.116013
=HYPERLINK("http://www.godatabase.org/cgi-bin/go.cgi?query=GO:0048519&auto_wild_cards=yes&view=query&action=query&search_constraint=terms","GO:0048519_negative_regulation_of_biological_process")	=HYPERLINK("http://www.ncbi.nih.gov/gquery/gquery.fcgi?term=CLASP2","CLASP2")	664	6	1.348810	-0.549539	153	170.75	1.116013
=HYPERLINK("http://www.godatabase.org/cgi-bin/go.cgi?query=GO:0048519&auto_wild_cards=yes&view=query&action=query&search_constraint=terms","GO:0048519_negative_regulation_of_biological_process")	=HYPERLINK("http://www.ncbi.nih.gov/gquery/gquery.fcgi?term=PPP2R4","PPP2R4")	664	6	1.348810	-0.549539	153	170.75	1.116013
=HYPERLINK("http://www.godatabase.org/cgi-bin/go.cgi?query=GO:0031098&auto_wild_cards=yes&view=query&action=query&search_constraint=terms","GO:0031098_stress-activated_protein_kinase_signaling_pathway")	=HYPERLINK("http://www.ncbi.nih.gov/gquery/gquery.fcgi?term=TAOK2","TAOK2")	50	1	2.985366	-0.543006	155	172.76	1.114581
=HYPERLINK("http://www.godatabase.org/cgi-bin/go.cgi?query=GO:0031399&auto_wild_cards=yes&view=query&action=query&search_constraint=terms","GO:0031399_regulation_of_protein_modification_process")	=HYPERLINK("http://www.ncbi.nih.gov/gquery/gquery.fcgi?term=PPP2R4","PPP2R4")	50	1	2.985366	-0.543006	155	172.76	1.114581
=HYPERLINK("http://www.godatabase.org/cgi-bin/go.cgi?query=GO:0044260&auto_wild_cards=yes&view=query&action=query&search_constraint=terms","GO:0044260_cellular_macromolecule_metabolic_process")	=HYPERLINK("http://www.ncbi.nih.gov/gquery/gquery.fcgi?term=CDC20","CDC20")	1219	10	1.224514	-0.536345	156	173.37	1.111346
=HYPERLINK("http://www.godatabase.org/cgi-bin/go.cgi?query=GO:0044260&auto_wild_cards=yes&view=query&action=query&search_constraint=terms","GO:0044260_cellular_macromolecule_metabolic_process")	=HYPERLINK("http://www.ncbi.nih.gov/gquery/gquery.fcgi?term=MIS12","MIS12")	1219	10	1.224514	-0.536345	156	173.37	1.111346
=HYPERLINK("http://www.godatabase.org/cgi-bin/go.cgi?query=GO:0044260&auto_wild_cards=yes&view=query&action=query&search_constraint=terms","GO:0044260_cellular_macromolecule_metabolic_process")	=HYPERLINK("http://www.ncbi.nih.gov/gquery/gquery.fcgi?term=MAPRE1","MAPRE1")	1219	10	1.224514	-0.536345	156	173.37	1.111346
=HYPERLINK("http://www.godatabase.org/cgi-bin/go.cgi?query=GO:0044260&auto_wild_cards=yes&view=query&action=query&search_constraint=terms","GO:0044260_cellular_macromolecule_metabolic_process")	=HYPERLINK("http://www.ncbi.nih.gov/gquery/gquery.fcgi?term=TAOK2","TAOK2")	1219	10	1.224514	-0.536345	156	173.37	1.111346
=HYPERLINK("http://www.godatabase.org/cgi-bin/go.cgi?query=GO:0044260&auto_wild_cards=yes&view=query&action=query&search_constraint=terms","GO:0044260_cellular_macromolecule_metabolic_process")	=HYPERLINK("http://www.ncbi.nih.gov/gquery/gquery.fcgi?term=CENPF","CENPF")	1219	10	1.224514	-0.536345	156	173.37	1.111346
=HYPERLINK("http://www.godatabase.org/cgi-bin/go.cgi?query=GO:0044260&auto_wild_cards=yes&view=query&action=query&search_constraint=terms","GO:0044260_cellular_macromolecule_metabolic_process")	=HYPERLINK("http://www.ncbi.nih.gov/gquery/gquery.fcgi?term=CENPE","CENPE")	1219	10	1.224514	-0.536345	156	173.37	1.111346
=HYPERLINK("http://www.godatabase.org/cgi-bin/go.cgi?query=GO:0044260&auto_wild_cards=yes&view=query&action=query&search_constraint=terms","GO:0044260_cellular_macromolecule_metabolic_process")	=HYPERLINK("http://www.ncbi.nih.gov/gquery/gquery.fcgi?term=CLASP1","CLASP1")	1219	10	1.224514	-0.536345	156	173.37	1.111346
=HYPERLINK("http://www.godatabase.org/cgi-bin/go.cgi?query=GO:0044260&auto_wild_cards=yes&view=query&action=query&search_constraint=terms","GO:0044260_cellular_macromolecule_metabolic_process")	=HYPERLINK("http://www.ncbi.nih.gov/gquery/gquery.fcgi?term=CLASP2","CLASP2")	1219	10	1.224514	-0.536345	156	173.37	1.111346
=HYPERLINK("http://www.godatabase.org/cgi-bin/go.cgi?query=GO:0044260&auto_wild_cards=yes&view=query&action=query&search_constraint=terms","GO:0044260_cellular_macromolecule_metabolic_process")	=HYPERLINK("http://www.ncbi.nih.gov/gquery/gquery.fcgi?term=PPP2R4","PPP2R4")	1219	10	1.224514	-0.536345	156	173.37	1.111346
=HYPERLINK("http://www.godatabase.org/cgi-bin/go.cgi?query=GO:0044260&auto_wild_cards=yes&view=query&action=query&search_constraint=terms","GO:0044260_cellular_macromolecule_metabolic_process")	=HYPERLINK("http://www.ncbi.nih.gov/gquery/gquery.fcgi?term=RPS27","RPS27")	1219	10	1.224514	-0.536345	156	173.37	1.111346
=HYPERLINK("http://www.godatabase.org/cgi-bin/go.cgi?query=GO:0043085&auto_wild_cards=yes&view=query&action=query&search_constraint=terms","GO:0043085_positive_regulation_of_catalytic_activity")	=HYPERLINK("http://www.ncbi.nih.gov/gquery/gquery.fcgi?term=TAOK2","TAOK2")	162	2	1.842818	-0.528625	157	175.96	1.120764
=HYPERLINK("http://www.godatabase.org/cgi-bin/go.cgi?query=GO:0043085&auto_wild_cards=yes&view=query&action=query&search_constraint=terms","GO:0043085_positive_regulation_of_catalytic_activity")	=HYPERLINK("http://www.ncbi.nih.gov/gquery/gquery.fcgi?term=PPP2R4","PPP2R4")	162	2	1.842818	-0.528625	157	175.96	1.120764
=HYPERLINK("http://www.godatabase.org/cgi-bin/go.cgi?query=GO:0050794&auto_wild_cards=yes&view=query&action=query&search_constraint=terms","GO:0050794_regulation_of_cellular_process")	=HYPERLINK("http://www.ncbi.nih.gov/gquery/gquery.fcgi?term=MXI1","MXI1")	1656	13	1.171792	-0.518349	158	178.37	1.128924
=HYPERLINK("http://www.godatabase.org/cgi-bin/go.cgi?query=GO:0050794&auto_wild_cards=yes&view=query&action=query&search_constraint=terms","GO:0050794_regulation_of_cellular_process")	=HYPERLINK("http://www.ncbi.nih.gov/gquery/gquery.fcgi?term=TAOK2","TAOK2")	1656	13	1.171792	-0.518349	158	178.37	1.128924
=HYPERLINK("http://www.godatabase.org/cgi-bin/go.cgi?query=GO:0050794&auto_wild_cards=yes&view=query&action=query&search_constraint=terms","GO:0050794_regulation_of_cellular_process")	=HYPERLINK("http://www.ncbi.nih.gov/gquery/gquery.fcgi?term=CENPF","CENPF")	1656	13	1.171792	-0.518349	158	178.37	1.128924
=HYPERLINK("http://www.godatabase.org/cgi-bin/go.cgi?query=GO:0050794&auto_wild_cards=yes&view=query&action=query&search_constraint=terms","GO:0050794_regulation_of_cellular_process")	=HYPERLINK("http://www.ncbi.nih.gov/gquery/gquery.fcgi?term=ZW10","ZW10")	1656	13	1.171792	-0.518349	158	178.37	1.128924
=HYPERLINK("http://www.godatabase.org/cgi-bin/go.cgi?query=GO:0050794&auto_wild_cards=yes&view=query&action=query&search_constraint=terms","GO:0050794_regulation_of_cellular_process")	=HYPERLINK("http://www.ncbi.nih.gov/gquery/gquery.fcgi?term=BUB1","BUB1")	1656	13	1.171792	-0.518349	158	178.37	1.128924
=HYPERLINK("http://www.godatabase.org/cgi-bin/go.cgi?query=GO:0050794&auto_wild_cards=yes&view=query&action=query&search_constraint=terms","GO:0050794_regulation_of_cellular_process")	=HYPERLINK("http://www.ncbi.nih.gov/gquery/gquery.fcgi?term=MAD2L1","MAD2L1")	1656	13	1.171792	-0.518349	158	178.37	1.128924
=HYPERLINK("http://www.godatabase.org/cgi-bin/go.cgi?query=GO:0050794&auto_wild_cards=yes&view=query&action=query&search_constraint=terms","GO:0050794_regulation_of_cellular_process")	=HYPERLINK("http://www.ncbi.nih.gov/gquery/gquery.fcgi?term=BUB1B","BUB1B")	1656	13	1.171792	-0.518349	158	178.37	1.128924
=HYPERLINK("http://www.godatabase.org/cgi-bin/go.cgi?query=GO:0050794&auto_wild_cards=yes&view=query&action=query&search_constraint=terms","GO:0050794_regulation_of_cellular_process")	=HYPERLINK("http://www.ncbi.nih.gov/gquery/gquery.fcgi?term=ZWINT","ZWINT")	1656	13	1.171792	-0.518349	158	178.37	1.128924
=HYPERLINK("http://www.godatabase.org/cgi-bin/go.cgi?query=GO:0050794&auto_wild_cards=yes&view=query&action=query&search_constraint=terms","GO:0050794_regulation_of_cellular_process")	=HYPERLINK("http://www.ncbi.nih.gov/gquery/gquery.fcgi?term=MAPRE1","MAPRE1")	1656	13	1.171792	-0.518349	158	178.37	1.128924
=HYPERLINK("http://www.godatabase.org/cgi-bin/go.cgi?query=GO:0050794&auto_wild_cards=yes&view=query&action=query&search_constraint=terms","GO:0050794_regulation_of_cellular_process")	=HYPERLINK("http://www.ncbi.nih.gov/gquery/gquery.fcgi?term=ZWILCH","ZWILCH")	1656	13	1.171792	-0.518349	158	178.37	1.128924
=HYPERLINK("http://www.godatabase.org/cgi-bin/go.cgi?query=GO:0050794&auto_wild_cards=yes&view=query&action=query&search_constraint=terms","GO:0050794_regulation_of_cellular_process")	=HYPERLINK("http://www.ncbi.nih.gov/gquery/gquery.fcgi?term=PPP2R4","PPP2R4")	1656	13	1.171792	-0.518349	158	178.37	1.128924
=HYPERLINK("http://www.godatabase.org/cgi-bin/go.cgi?query=GO:0050794&auto_wild_cards=yes&view=query&action=query&search_constraint=terms","GO:0050794_regulation_of_cellular_process")	=HYPERLINK("http://www.ncbi.nih.gov/gquery/gquery.fcgi?term=CLASP2","CLASP2")	1656	13	1.171792	-0.518349	158	178.37	1.128924
=HYPERLINK("http://www.godatabase.org/cgi-bin/go.cgi?query=GO:0050794&auto_wild_cards=yes&view=query&action=query&search_constraint=terms","GO:0050794_regulation_of_cellular_process")	=HYPERLINK("http://www.ncbi.nih.gov/gquery/gquery.fcgi?term=CLASP1","CLASP1")	1656	13	1.171792	-0.518349	158	178.37	1.128924
=HYPERLINK("http://www.godatabase.org/cgi-bin/go.cgi?query=GO:0032270&auto_wild_cards=yes&view=query&action=query&search_constraint=terms","GO:0032270_positive_regulation_of_cellular_protein_metabolic_process")	=HYPERLINK("http://www.ncbi.nih.gov/gquery/gquery.fcgi?term=PPP2R4","PPP2R4")	56	1	2.665505	-0.501881	159	182.89	1.150252
=HYPERLINK("http://www.godatabase.org/cgi-bin/go.cgi?query=GO:0019220&auto_wild_cards=yes&view=query&action=query&search_constraint=terms","GO:0019220_regulation_of_phosphate_metabolic_process")	=HYPERLINK("http://www.ncbi.nih.gov/gquery/gquery.fcgi?term=PPP2R4","PPP2R4")	57	1	2.618742	-0.495538	161	184.52	1.146087
=HYPERLINK("http://www.godatabase.org/cgi-bin/go.cgi?query=GO:0051174&auto_wild_cards=yes&view=query&action=query&search_constraint=terms","GO:0051174_regulation_of_phosphorus_metabolic_process")	=HYPERLINK("http://www.ncbi.nih.gov/gquery/gquery.fcgi?term=PPP2R4","PPP2R4")	57	1	2.618742	-0.495538	161	184.52	1.146087
=HYPERLINK("http://www.godatabase.org/cgi-bin/go.cgi?query=GO:0051247&auto_wild_cards=yes&view=query&action=query&search_constraint=terms","GO:0051247_positive_regulation_of_protein_metabolic_process")	=HYPERLINK("http://www.ncbi.nih.gov/gquery/gquery.fcgi?term=PPP2R4","PPP2R4")	59	1	2.529971	-0.483245	162	188.48	1.163457
=HYPERLINK("http://www.godatabase.org/cgi-bin/go.cgi?query=GO:0051345&auto_wild_cards=yes&view=query&action=query&search_constraint=terms","GO:0051345_positive_regulation_of_hydrolase_activity")	=HYPERLINK("http://www.ncbi.nih.gov/gquery/gquery.fcgi?term=PPP2R4","PPP2R4")	61	1	2.447021	-0.471445	163	192.92	1.183558
=HYPERLINK("http://www.godatabase.org/cgi-bin/go.cgi?query=GO:0006470&auto_wild_cards=yes&view=query&action=query&search_constraint=terms","GO:0006470_protein_amino_acid_dephosphorylation")	=HYPERLINK("http://www.ncbi.nih.gov/gquery/gquery.fcgi?term=PPP2R4","PPP2R4")	63	1	2.369338	-0.460106	166	195.53	1.177892
=HYPERLINK("http://www.godatabase.org/cgi-bin/go.cgi?query=GO:0043086&auto_wild_cards=yes&view=query&action=query&search_constraint=terms","GO:0043086_negative_regulation_of_catalytic_activity")	=HYPERLINK("http://www.ncbi.nih.gov/gquery/gquery.fcgi?term=PPP2R4","PPP2R4")	63	1	2.369338	-0.460106	166	195.53	1.177892
=HYPERLINK("http://www.godatabase.org/cgi-bin/go.cgi?query=GO:0048193&auto_wild_cards=yes&view=query&action=query&search_constraint=terms","GO:0048193_Golgi_vesicle_transport")	=HYPERLINK("http://www.ncbi.nih.gov/gquery/gquery.fcgi?term=ZW10","ZW10")	63	1	2.369338	-0.460106	166	195.53	1.177892
=HYPERLINK("http://www.godatabase.org/cgi-bin/go.cgi?query=GO:0006511&auto_wild_cards=yes&view=query&action=query&search_constraint=terms","GO:0006511_ubiquitin-dependent_protein_catabolic_process")	=HYPERLINK("http://www.ncbi.nih.gov/gquery/gquery.fcgi?term=CDC20","CDC20")	67	1	2.227885	-0.438698	171	202.06	1.181637
=HYPERLINK("http://www.godatabase.org/cgi-bin/go.cgi?query=GO:0019941&auto_wild_cards=yes&view=query&action=query&search_constraint=terms","GO:0019941_modification-dependent_protein_catabolic_process")	=HYPERLINK("http://www.ncbi.nih.gov/gquery/gquery.fcgi?term=CDC20","CDC20")	67	1	2.227885	-0.438698	171	202.06	1.181637
=HYPERLINK("http://www.godatabase.org/cgi-bin/go.cgi?query=GO:0043632&auto_wild_cards=yes&view=query&action=query&search_constraint=terms","GO:0043632_modification-dependent_macromolecule_catabolic_process")	=HYPERLINK("http://www.ncbi.nih.gov/gquery/gquery.fcgi?term=CDC20","CDC20")	67	1	2.227885	-0.438698	171	202.06	1.181637
=HYPERLINK("http://www.godatabase.org/cgi-bin/go.cgi?query=GO:0044257&auto_wild_cards=yes&view=query&action=query&search_constraint=terms","GO:0044257_cellular_protein_catabolic_process")	=HYPERLINK("http://www.ncbi.nih.gov/gquery/gquery.fcgi?term=CDC20","CDC20")	67	1	2.227885	-0.438698	171	202.06	1.181637
=HYPERLINK("http://www.godatabase.org/cgi-bin/go.cgi?query=GO:0051603&auto_wild_cards=yes&view=query&action=query&search_constraint=terms","GO:0051603_proteolysis_involved_in_cellular_protein_catabolic_process")	=HYPERLINK("http://www.ncbi.nih.gov/gquery/gquery.fcgi?term=CDC20","CDC20")	67	1	2.227885	-0.438698	171	202.06	1.181637
=HYPERLINK("http://www.godatabase.org/cgi-bin/go.cgi?query=GO:0006928&auto_wild_cards=yes&view=query&action=query&search_constraint=terms","GO:0006928_cell_motility")	=HYPERLINK("http://www.ncbi.nih.gov/gquery/gquery.fcgi?term=TAOK2","TAOK2")	191	2	1.563019	-0.434399	173	202.9	1.172832
=HYPERLINK("http://www.godatabase.org/cgi-bin/go.cgi?query=GO:0006928&auto_wild_cards=yes&view=query&action=query&search_constraint=terms","GO:0006928_cell_motility")	=HYPERLINK("http://www.ncbi.nih.gov/gquery/gquery.fcgi?term=PAFAH1B1","PAFAH1B1")	191	2	1.563019	-0.434399	173	202.9	1.172832
=HYPERLINK("http://www.godatabase.org/cgi-bin/go.cgi?query=GO:0051674&auto_wild_cards=yes&view=query&action=query&search_constraint=terms","GO:0051674_localization_of_cell")	=HYPERLINK("http://www.ncbi.nih.gov/gquery/gquery.fcgi?term=TAOK2","TAOK2")	191	2	1.563019	-0.434399	173	202.9	1.172832
=HYPERLINK("http://www.godatabase.org/cgi-bin/go.cgi?query=GO:0051674&auto_wild_cards=yes&view=query&action=query&search_constraint=terms","GO:0051674_localization_of_cell")	=HYPERLINK("http://www.ncbi.nih.gov/gquery/gquery.fcgi?term=PAFAH1B1","PAFAH1B1")	191	2	1.563019	-0.434399	173	202.9	1.172832
=HYPERLINK("http://www.godatabase.org/cgi-bin/go.cgi?query=GO:0051329&auto_wild_cards=yes&view=query&action=query&search_constraint=terms","GO:0051329_interphase_of_mitotic_cell_cycle")	=HYPERLINK("http://www.ncbi.nih.gov/gquery/gquery.fcgi?term=CENPF","CENPF")	70	1	2.132404	-0.423655	174	206.63	1.187529
=HYPERLINK("http://www.godatabase.org/cgi-bin/go.cgi?query=GO:0016311&auto_wild_cards=yes&view=query&action=query&search_constraint=terms","GO:0016311_dephosphorylation")	=HYPERLINK("http://www.ncbi.nih.gov/gquery/gquery.fcgi?term=PPP2R4","PPP2R4")	71	1	2.102370	-0.418818	175	208.56	1.191771
=HYPERLINK("http://www.godatabase.org/cgi-bin/go.cgi?query=GO:0051049&auto_wild_cards=yes&view=query&action=query&search_constraint=terms","GO:0051049_regulation_of_transport")	=HYPERLINK("http://www.ncbi.nih.gov/gquery/gquery.fcgi?term=MXI1","MXI1")	73	1	2.044771	-0.409397	176	211.22	1.200114
=HYPERLINK("http://www.godatabase.org/cgi-bin/go.cgi?query=GO:0051325&auto_wild_cards=yes&view=query&action=query&search_constraint=terms","GO:0051325_interphase")	=HYPERLINK("http://www.ncbi.nih.gov/gquery/gquery.fcgi?term=CENPF","CENPF")	75	1	1.990244	-0.400296	177	212.67	1.201525
=HYPERLINK("http://www.godatabase.org/cgi-bin/go.cgi?query=GO:0050789&auto_wild_cards=yes&view=query&action=query&search_constraint=terms","GO:0050789_regulation_of_biological_process")	=HYPERLINK("http://www.ncbi.nih.gov/gquery/gquery.fcgi?term=MXI1","MXI1")	1765	13	1.099427	-0.399138	178	212.81	1.195562
=HYPERLINK("http://www.godatabase.org/cgi-bin/go.cgi?query=GO:0050789&auto_wild_cards=yes&view=query&action=query&search_constraint=terms","GO:0050789_regulation_of_biological_process")	=HYPERLINK("http://www.ncbi.nih.gov/gquery/gquery.fcgi?term=TAOK2","TAOK2")	1765	13	1.099427	-0.399138	178	212.81	1.195562
=HYPERLINK("http://www.godatabase.org/cgi-bin/go.cgi?query=GO:0050789&auto_wild_cards=yes&view=query&action=query&search_constraint=terms","GO:0050789_regulation_of_biological_process")	=HYPERLINK("http://www.ncbi.nih.gov/gquery/gquery.fcgi?term=CENPF","CENPF")	1765	13	1.099427	-0.399138	178	212.81	1.195562
=HYPERLINK("http://www.godatabase.org/cgi-bin/go.cgi?query=GO:0050789&auto_wild_cards=yes&view=query&action=query&search_constraint=terms","GO:0050789_regulation_of_biological_process")	=HYPERLINK("http://www.ncbi.nih.gov/gquery/gquery.fcgi?term=ZW10","ZW10")	1765	13	1.099427	-0.399138	178	212.81	1.195562
=HYPERLINK("http://www.godatabase.org/cgi-bin/go.cgi?query=GO:0050789&auto_wild_cards=yes&view=query&action=query&search_constraint=terms","GO:0050789_regulation_of_biological_process")	=HYPERLINK("http://www.ncbi.nih.gov/gquery/gquery.fcgi?term=BUB1","BUB1")	1765	13	1.099427	-0.399138	178	212.81	1.195562
=HYPERLINK("http://www.godatabase.org/cgi-bin/go.cgi?query=GO:0050789&auto_wild_cards=yes&view=query&action=query&search_constraint=terms","GO:0050789_regulation_of_biological_process")	=HYPERLINK("http://www.ncbi.nih.gov/gquery/gquery.fcgi?term=MAD2L1","MAD2L1")	1765	13	1.099427	-0.399138	178	212.81	1.195562
=HYPERLINK("http://www.godatabase.org/cgi-bin/go.cgi?query=GO:0050789&auto_wild_cards=yes&view=query&action=query&search_constraint=terms","GO:0050789_regulation_of_biological_process")	=HYPERLINK("http://www.ncbi.nih.gov/gquery/gquery.fcgi?term=BUB1B","BUB1B")	1765	13	1.099427	-0.399138	178	212.81	1.195562
=HYPERLINK("http://www.godatabase.org/cgi-bin/go.cgi?query=GO:0050789&auto_wild_cards=yes&view=query&action=query&search_constraint=terms","GO:0050789_regulation_of_biological_process")	=HYPERLINK("http://www.ncbi.nih.gov/gquery/gquery.fcgi?term=ZWINT","ZWINT")	1765	13	1.099427	-0.399138	178	212.81	1.195562
=HYPERLINK("http://www.godatabase.org/cgi-bin/go.cgi?query=GO:0050789&auto_wild_cards=yes&view=query&action=query&search_constraint=terms","GO:0050789_regulation_of_biological_process")	=HYPERLINK("http://www.ncbi.nih.gov/gquery/gquery.fcgi?term=MAPRE1","MAPRE1")	1765	13	1.099427	-0.399138	178	212.81	1.195562
=HYPERLINK("http://www.godatabase.org/cgi-bin/go.cgi?query=GO:0050789&auto_wild_cards=yes&view=query&action=query&search_constraint=terms","GO:0050789_regulation_of_biological_process")	=HYPERLINK("http://www.ncbi.nih.gov/gquery/gquery.fcgi?term=ZWILCH","ZWILCH")	1765	13	1.099427	-0.399138	178	212.81	1.195562
=HYPERLINK("http://www.godatabase.org/cgi-bin/go.cgi?query=GO:0050789&auto_wild_cards=yes&view=query&action=query&search_constraint=terms","GO:0050789_regulation_of_biological_process")	=HYPERLINK("http://www.ncbi.nih.gov/gquery/gquery.fcgi?term=PPP2R4","PPP2R4")	1765	13	1.099427	-0.399138	178	212.81	1.195562
=HYPERLINK("http://www.godatabase.org/cgi-bin/go.cgi?query=GO:0050789&auto_wild_cards=yes&view=query&action=query&search_constraint=terms","GO:0050789_regulation_of_biological_process")	=HYPERLINK("http://www.ncbi.nih.gov/gquery/gquery.fcgi?term=CLASP2","CLASP2")	1765	13	1.099427	-0.399138	178	212.81	1.195562
=HYPERLINK("http://www.godatabase.org/cgi-bin/go.cgi?query=GO:0050789&auto_wild_cards=yes&view=query&action=query&search_constraint=terms","GO:0050789_regulation_of_biological_process")	=HYPERLINK("http://www.ncbi.nih.gov/gquery/gquery.fcgi?term=CLASP1","CLASP1")	1765	13	1.099427	-0.399138	178	212.81	1.195562
=HYPERLINK("http://www.godatabase.org/cgi-bin/go.cgi?query=GO:0001558&auto_wild_cards=yes&view=query&action=query&search_constraint=terms","GO:0001558_regulation_of_cell_growth")	=HYPERLINK("http://www.ncbi.nih.gov/gquery/gquery.fcgi?term=TAOK2","TAOK2")	80	1	1.865854	-0.378836	179	217.04	1.212514
=HYPERLINK("http://www.godatabase.org/cgi-bin/go.cgi?query=GO:0009653&auto_wild_cards=yes&view=query&action=query&search_constraint=terms","GO:0009653_anatomical_structure_morphogenesis")	=HYPERLINK("http://www.ncbi.nih.gov/gquery/gquery.fcgi?term=TAOK2","TAOK2")	360	3	1.243902	-0.359604	180	224.14	1.245222
=HYPERLINK("http://www.godatabase.org/cgi-bin/go.cgi?query=GO:0009653&auto_wild_cards=yes&view=query&action=query&search_constraint=terms","GO:0009653_anatomical_structure_morphogenesis")	=HYPERLINK("http://www.ncbi.nih.gov/gquery/gquery.fcgi?term=CLASP1","CLASP1")	360	3	1.243902	-0.359604	180	224.14	1.245222
=HYPERLINK("http://www.godatabase.org/cgi-bin/go.cgi?query=GO:0009653&auto_wild_cards=yes&view=query&action=query&search_constraint=terms","GO:0009653_anatomical_structure_morphogenesis")	=HYPERLINK("http://www.ncbi.nih.gov/gquery/gquery.fcgi?term=CLASP2","CLASP2")	360	3	1.243902	-0.359604	180	224.14	1.245222
=HYPERLINK("http://www.godatabase.org/cgi-bin/go.cgi?query=GO:0030163&auto_wild_cards=yes&view=query&action=query&search_constraint=terms","GO:0030163_protein_catabolic_process")	=HYPERLINK("http://www.ncbi.nih.gov/gquery/gquery.fcgi?term=CDC20","CDC20")	85	1	1.756098	-0.359040	181	225.38	1.245193
=HYPERLINK("http://www.godatabase.org/cgi-bin/go.cgi?query=GO:0051336&auto_wild_cards=yes&view=query&action=query&search_constraint=terms","GO:0051336_regulation_of_hydrolase_activity")	=HYPERLINK("http://www.ncbi.nih.gov/gquery/gquery.fcgi?term=PPP2R4","PPP2R4")	86	1	1.735678	-0.355263	182	226.44	1.244176
=HYPERLINK("http://www.godatabase.org/cgi-bin/go.cgi?query=GO:0033674&auto_wild_cards=yes&view=query&action=query&search_constraint=terms","GO:0033674_positive_regulation_of_kinase_activity")	=HYPERLINK("http://www.ncbi.nih.gov/gquery/gquery.fcgi?term=TAOK2","TAOK2")	88	1	1.696231	-0.347879	184	229.42	1.246848
=HYPERLINK("http://www.godatabase.org/cgi-bin/go.cgi?query=GO:0045860&auto_wild_cards=yes&view=query&action=query&search_constraint=terms","GO:0045860_positive_regulation_of_protein_kinase_activity")	=HYPERLINK("http://www.ncbi.nih.gov/gquery/gquery.fcgi?term=TAOK2","TAOK2")	88	1	1.696231	-0.347879	184	229.42	1.246848
=HYPERLINK("http://www.godatabase.org/cgi-bin/go.cgi?query=GO:0007517&auto_wild_cards=yes&view=query&action=query&search_constraint=terms","GO:0007517_muscle_development")	=HYPERLINK("http://www.ncbi.nih.gov/gquery/gquery.fcgi?term=CENPF","CENPF")	89	1	1.677172	-0.344270	185	230.25	1.244595
=HYPERLINK("http://www.godatabase.org/cgi-bin/go.cgi?query=GO:0040008&auto_wild_cards=yes&view=query&action=query&search_constraint=terms","GO:0040008_regulation_of_growth")	=HYPERLINK("http://www.ncbi.nih.gov/gquery/gquery.fcgi?term=TAOK2","TAOK2")	91	1	1.640311	-0.337210	187	233.26	1.247380
=HYPERLINK("http://www.godatabase.org/cgi-bin/go.cgi?query=GO:0051347&auto_wild_cards=yes&view=query&action=query&search_constraint=terms","GO:0051347_positive_regulation_of_transferase_activity")	=HYPERLINK("http://www.ncbi.nih.gov/gquery/gquery.fcgi?term=TAOK2","TAOK2")	91	1	1.640311	-0.337210	187	233.26	1.247380
=HYPERLINK("http://www.godatabase.org/cgi-bin/go.cgi?query=GO:0032879&auto_wild_cards=yes&view=query&action=query&search_constraint=terms","GO:0032879_regulation_of_localization")	=HYPERLINK("http://www.ncbi.nih.gov/gquery/gquery.fcgi?term=MXI1","MXI1")	93	1	1.605035	-0.330354	188	235.65	1.253457
=HYPERLINK("http://www.godatabase.org/cgi-bin/go.cgi?query=GO:0045045&auto_wild_cards=yes&view=query&action=query&search_constraint=terms","GO:0045045_secretory_pathway")	=HYPERLINK("http://www.ncbi.nih.gov/gquery/gquery.fcgi?term=ZW10","ZW10")	94	1	1.587961	-0.327000	189	236.15	1.249471
=HYPERLINK("http://www.godatabase.org/cgi-bin/go.cgi?query=GO:0016049&auto_wild_cards=yes&view=query&action=query&search_constraint=terms","GO:0016049_cell_growth")	=HYPERLINK("http://www.ncbi.nih.gov/gquery/gquery.fcgi?term=TAOK2","TAOK2")	98	1	1.523146	-0.314050	190	239.83	1.262263
=HYPERLINK("http://www.godatabase.org/cgi-bin/go.cgi?query=GO:0008361&auto_wild_cards=yes&view=query&action=query&search_constraint=terms","GO:0008361_regulation_of_cell_size")	=HYPERLINK("http://www.ncbi.nih.gov/gquery/gquery.fcgi?term=TAOK2","TAOK2")	99	1	1.507761	-0.310925	191	240.79	1.260681
=HYPERLINK("http://www.godatabase.org/cgi-bin/go.cgi?query=GO:0016477&auto_wild_cards=yes&view=query&action=query&search_constraint=terms","GO:0016477_cell_migration")	=HYPERLINK("http://www.ncbi.nih.gov/gquery/gquery.fcgi?term=TAOK2","TAOK2")	103	1	1.449207	-0.298843	192	244.77	1.274844
=HYPERLINK("http://www.godatabase.org/cgi-bin/go.cgi?query=GO:0030036&auto_wild_cards=yes&view=query&action=query&search_constraint=terms","GO:0030036_actin_cytoskeleton_organization_and_biogenesis")	=HYPERLINK("http://www.ncbi.nih.gov/gquery/gquery.fcgi?term=TAOK2","TAOK2")	110	1	1.356984	-0.279192	193	250.17	1.296218
=HYPERLINK("http://www.godatabase.org/cgi-bin/go.cgi?query=GO:0000165&auto_wild_cards=yes&view=query&action=query&search_constraint=terms","GO:0000165_MAPKKK_cascade")	=HYPERLINK("http://www.ncbi.nih.gov/gquery/gquery.fcgi?term=TAOK2","TAOK2")	111	1	1.344759	-0.276528	194	250.76	1.292577
=HYPERLINK("http://www.godatabase.org/cgi-bin/go.cgi?query=GO:0050790&auto_wild_cards=yes&view=query&action=query&search_constraint=terms","GO:0050790_regulation_of_catalytic_activity")	=HYPERLINK("http://www.ncbi.nih.gov/gquery/gquery.fcgi?term=TAOK2","TAOK2")	269	2	1.109801	-0.264455	195	254.6	1.305641
=HYPERLINK("http://www.godatabase.org/cgi-bin/go.cgi?query=GO:0050790&auto_wild_cards=yes&view=query&action=query&search_constraint=terms","GO:0050790_regulation_of_catalytic_activity")	=HYPERLINK("http://www.ncbi.nih.gov/gquery/gquery.fcgi?term=PPP2R4","PPP2R4")	269	2	1.109801	-0.264455	195	254.6	1.305641
=HYPERLINK("http://www.godatabase.org/cgi-bin/go.cgi?query=GO:0040007&auto_wild_cards=yes&view=query&action=query&search_constraint=terms","GO:0040007_growth")	=HYPERLINK("http://www.ncbi.nih.gov/gquery/gquery.fcgi?term=TAOK2","TAOK2")	119	1	1.254355	-0.256383	196	258.15	1.317092
=HYPERLINK("http://www.godatabase.org/cgi-bin/go.cgi?query=GO:0030029&auto_wild_cards=yes&view=query&action=query&search_constraint=terms","GO:0030029_actin_filament-based_process")	=HYPERLINK("http://www.ncbi.nih.gov/gquery/gquery.fcgi?term=TAOK2","TAOK2")	120	1	1.243902	-0.254002	197	259.13	1.315381
=HYPERLINK("http://www.godatabase.org/cgi-bin/go.cgi?query=GO:0009967&auto_wild_cards=yes&view=query&action=query&search_constraint=terms","GO:0009967_positive_regulation_of_signal_transduction")	=HYPERLINK("http://www.ncbi.nih.gov/gquery/gquery.fcgi?term=TAOK2","TAOK2")	121	1	1.233622	-0.251650	198	260.72	1.316768
=HYPERLINK("http://www.godatabase.org/cgi-bin/go.cgi?query=GO:0032940&auto_wild_cards=yes&view=query&action=query&search_constraint=terms","GO:0032940_secretion_by_cell")	=HYPERLINK("http://www.ncbi.nih.gov/gquery/gquery.fcgi?term=ZW10","ZW10")	125	1	1.194146	-0.242519	199	264.23	1.327789
=HYPERLINK("http://www.godatabase.org/cgi-bin/go.cgi?query=GO:0044262&auto_wild_cards=yes&view=query&action=query&search_constraint=terms","GO:0044262_cellular_carbohydrate_metabolic_process")	=HYPERLINK("http://www.ncbi.nih.gov/gquery/gquery.fcgi?term=IDUA","IDUA")	129	1	1.157119	-0.233809	200	266.54	1.332700
=HYPERLINK("http://www.godatabase.org/cgi-bin/go.cgi?query=GO:0044265&auto_wild_cards=yes&view=query&action=query&search_constraint=terms","GO:0044265_cellular_macromolecule_catabolic_process")	=HYPERLINK("http://www.ncbi.nih.gov/gquery/gquery.fcgi?term=CDC20","CDC20")	130	1	1.148218	-0.231695	201	267.56	1.331144
=HYPERLINK("http://www.godatabase.org/cgi-bin/go.cgi?query=GO:0043285&auto_wild_cards=yes&view=query&action=query&search_constraint=terms","GO:0043285_biopolymer_catabolic_process")	=HYPERLINK("http://www.ncbi.nih.gov/gquery/gquery.fcgi?term=CDC20","CDC20")	135	1	1.105691	-0.221478	202	272.08	1.346931
=HYPERLINK("http://www.godatabase.org/cgi-bin/go.cgi?query=GO:0008285&auto_wild_cards=yes&view=query&action=query&search_constraint=terms","GO:0008285_negative_regulation_of_cell_proliferation")	=HYPERLINK("http://www.ncbi.nih.gov/gquery/gquery.fcgi?term=MXI1","MXI1")	137	1	1.089550	-0.217551	203	273.46	1.347094
=HYPERLINK("http://www.godatabase.org/cgi-bin/go.cgi?query=GO:0022414&auto_wild_cards=yes&view=query&action=query&search_constraint=terms","GO:0022414_reproductive_process")	=HYPERLINK("http://www.ncbi.nih.gov/gquery/gquery.fcgi?term=CENPI","CENPI")	142	1	1.051185	-0.208107	204	277.1	1.358333
=HYPERLINK("http://www.godatabase.org/cgi-bin/go.cgi?query=GO:0007165&auto_wild_cards=yes&view=query&action=query&search_constraint=terms","GO:0007165_signal_transduction")	=HYPERLINK("http://www.ncbi.nih.gov/gquery/gquery.fcgi?term=BUB1B","BUB1B")	1564	10	0.954401	-0.202548	205	278.73	1.359659
=HYPERLINK("http://www.godatabase.org/cgi-bin/go.cgi?query=GO:0007165&auto_wild_cards=yes&view=query&action=query&search_constraint=terms","GO:0007165_signal_transduction")	=HYPERLINK("http://www.ncbi.nih.gov/gquery/gquery.fcgi?term=ZWINT","ZWINT")	1564	10	0.954401	-0.202548	205	278.73	1.359659
=HYPERLINK("http://www.godatabase.org/cgi-bin/go.cgi?query=GO:0007165&auto_wild_cards=yes&view=query&action=query&search_constraint=terms","GO:0007165_signal_transduction")	=HYPERLINK("http://www.ncbi.nih.gov/gquery/gquery.fcgi?term=TAOK2","TAOK2")	1564	10	0.954401	-0.202548	205	278.73	1.359659
=HYPERLINK("http://www.godatabase.org/cgi-bin/go.cgi?query=GO:0007165&auto_wild_cards=yes&view=query&action=query&search_constraint=terms","GO:0007165_signal_transduction")	=HYPERLINK("http://www.ncbi.nih.gov/gquery/gquery.fcgi?term=ITGB3BP","ITGB3BP")	1564	10	0.954401	-0.202548	205	278.73	1.359659
=HYPERLINK("http://www.godatabase.org/cgi-bin/go.cgi?query=GO:0007165&auto_wild_cards=yes&view=query&action=query&search_constraint=terms","GO:0007165_signal_transduction")	=HYPERLINK("http://www.ncbi.nih.gov/gquery/gquery.fcgi?term=PAFAH1B1","PAFAH1B1")	1564	10	0.954401	-0.202548	205	278.73	1.359659
=HYPERLINK("http://www.godatabase.org/cgi-bin/go.cgi?query=GO:0007165&auto_wild_cards=yes&view=query&action=query&search_constraint=terms","GO:0007165_signal_transduction")	=HYPERLINK("http://www.ncbi.nih.gov/gquery/gquery.fcgi?term=RANGAP1","RANGAP1")	1564	10	0.954401	-0.202548	205	278.73	1.359659
=HYPERLINK("http://www.godatabase.org/cgi-bin/go.cgi?query=GO:0007165&auto_wild_cards=yes&view=query&action=query&search_constraint=terms","GO:0007165_signal_transduction")	=HYPERLINK("http://www.ncbi.nih.gov/gquery/gquery.fcgi?term=MAPRE2","MAPRE2")	1564	10	0.954401	-0.202548	205	278.73	1.359659
=HYPERLINK("http://www.godatabase.org/cgi-bin/go.cgi?query=GO:0007165&auto_wild_cards=yes&view=query&action=query&search_constraint=terms","GO:0007165_signal_transduction")	=HYPERLINK("http://www.ncbi.nih.gov/gquery/gquery.fcgi?term=NDC80","NDC80")	1564	10	0.954401	-0.202548	205	278.73	1.359659
=HYPERLINK("http://www.godatabase.org/cgi-bin/go.cgi?query=GO:0007165&auto_wild_cards=yes&view=query&action=query&search_constraint=terms","GO:0007165_signal_transduction")	=HYPERLINK("http://www.ncbi.nih.gov/gquery/gquery.fcgi?term=NUP85","NUP85")	1564	10	0.954401	-0.202548	205	278.73	1.359659
=HYPERLINK("http://www.godatabase.org/cgi-bin/go.cgi?query=GO:0007165&auto_wild_cards=yes&view=query&action=query&search_constraint=terms","GO:0007165_signal_transduction")	=HYPERLINK("http://www.ncbi.nih.gov/gquery/gquery.fcgi?term=RPS27","RPS27")	1564	10	0.954401	-0.202548	205	278.73	1.359659
=HYPERLINK("http://www.godatabase.org/cgi-bin/go.cgi?query=GO:0065007&auto_wild_cards=yes&view=query&action=query&search_constraint=terms","GO:0065007_biological_regulation")	=HYPERLINK("http://www.ncbi.nih.gov/gquery/gquery.fcgi?term=MXI1","MXI1")	2021	13	0.960162	-0.201413	206	278.86	1.353689
=HYPERLINK("http://www.godatabase.org/cgi-bin/go.cgi?query=GO:0065007&auto_wild_cards=yes&view=query&action=query&search_constraint=terms","GO:0065007_biological_regulation")	=HYPERLINK("http://www.ncbi.nih.gov/gquery/gquery.fcgi?term=TAOK2","TAOK2")	2021	13	0.960162	-0.201413	206	278.86	1.353689
=HYPERLINK("http://www.godatabase.org/cgi-bin/go.cgi?query=GO:0065007&auto_wild_cards=yes&view=query&action=query&search_constraint=terms","GO:0065007_biological_regulation")	=HYPERLINK("http://www.ncbi.nih.gov/gquery/gquery.fcgi?term=CENPF","CENPF")	2021	13	0.960162	-0.201413	206	278.86	1.353689
=HYPERLINK("http://www.godatabase.org/cgi-bin/go.cgi?query=GO:0065007&auto_wild_cards=yes&view=query&action=query&search_constraint=terms","GO:0065007_biological_regulation")	=HYPERLINK("http://www.ncbi.nih.gov/gquery/gquery.fcgi?term=ZW10","ZW10")	2021	13	0.960162	-0.201413	206	278.86	1.353689
=HYPERLINK("http://www.godatabase.org/cgi-bin/go.cgi?query=GO:0065007&auto_wild_cards=yes&view=query&action=query&search_constraint=terms","GO:0065007_biological_regulation")	=HYPERLINK("http://www.ncbi.nih.gov/gquery/gquery.fcgi?term=BUB1","BUB1")	2021	13	0.960162	-0.201413	206	278.86	1.353689
=HYPERLINK("http://www.godatabase.org/cgi-bin/go.cgi?query=GO:0065007&auto_wild_cards=yes&view=query&action=query&search_constraint=terms","GO:0065007_biological_regulation")	=HYPERLINK("http://www.ncbi.nih.gov/gquery/gquery.fcgi?term=MAD2L1","MAD2L1")	2021	13	0.960162	-0.201413	206	278.86	1.353689
=HYPERLINK("http://www.godatabase.org/cgi-bin/go.cgi?query=GO:0065007&auto_wild_cards=yes&view=query&action=query&search_constraint=terms","GO:0065007_biological_regulation")	=HYPERLINK("http://www.ncbi.nih.gov/gquery/gquery.fcgi?term=BUB1B","BUB1B")	2021	13	0.960162	-0.201413	206	278.86	1.353689
=HYPERLINK("http://www.godatabase.org/cgi-bin/go.cgi?query=GO:0065007&auto_wild_cards=yes&view=query&action=query&search_constraint=terms","GO:0065007_biological_regulation")	=HYPERLINK("http://www.ncbi.nih.gov/gquery/gquery.fcgi?term=ZWINT","ZWINT")	2021	13	0.960162	-0.201413	206	278.86	1.353689
=HYPERLINK("http://www.godatabase.org/cgi-bin/go.cgi?query=GO:0065007&auto_wild_cards=yes&view=query&action=query&search_constraint=terms","GO:0065007_biological_regulation")	=HYPERLINK("http://www.ncbi.nih.gov/gquery/gquery.fcgi?term=MAPRE1","MAPRE1")	2021	13	0.960162	-0.201413	206	278.86	1.353689
=HYPERLINK("http://www.godatabase.org/cgi-bin/go.cgi?query=GO:0065007&auto_wild_cards=yes&view=query&action=query&search_constraint=terms","GO:0065007_biological_regulation")	=HYPERLINK("http://www.ncbi.nih.gov/gquery/gquery.fcgi?term=ZWILCH","ZWILCH")	2021	13	0.960162	-0.201413	206	278.86	1.353689
=HYPERLINK("http://www.godatabase.org/cgi-bin/go.cgi?query=GO:0065007&auto_wild_cards=yes&view=query&action=query&search_constraint=terms","GO:0065007_biological_regulation")	=HYPERLINK("http://www.ncbi.nih.gov/gquery/gquery.fcgi?term=PPP2R4","PPP2R4")	2021	13	0.960162	-0.201413	206	278.86	1.353689
=HYPERLINK("http://www.godatabase.org/cgi-bin/go.cgi?query=GO:0065007&auto_wild_cards=yes&view=query&action=query&search_constraint=terms","GO:0065007_biological_regulation")	=HYPERLINK("http://www.ncbi.nih.gov/gquery/gquery.fcgi?term=CLASP2","CLASP2")	2021	13	0.960162	-0.201413	206	278.86	1.353689
=HYPERLINK("http://www.godatabase.org/cgi-bin/go.cgi?query=GO:0065007&auto_wild_cards=yes&view=query&action=query&search_constraint=terms","GO:0065007_biological_regulation")	=HYPERLINK("http://www.ncbi.nih.gov/gquery/gquery.fcgi?term=CLASP1","CLASP1")	2021	13	0.960162	-0.201413	206	278.86	1.353689
=HYPERLINK("http://www.godatabase.org/cgi-bin/go.cgi?query=GO:0065009&auto_wild_cards=yes&view=query&action=query&search_constraint=terms","GO:0065009_regulation_of_molecular_function")	=HYPERLINK("http://www.ncbi.nih.gov/gquery/gquery.fcgi?term=TAOK2","TAOK2")	314	2	0.950753	-0.200870	207	279.7	1.351208
=HYPERLINK("http://www.godatabase.org/cgi-bin/go.cgi?query=GO:0065009&auto_wild_cards=yes&view=query&action=query&search_constraint=terms","GO:0065009_regulation_of_molecular_function")	=HYPERLINK("http://www.ncbi.nih.gov/gquery/gquery.fcgi?term=PPP2R4","PPP2R4")	314	2	0.950753	-0.200870	207	279.7	1.351208
=HYPERLINK("http://www.godatabase.org/cgi-bin/go.cgi?query=GO:0007155&auto_wild_cards=yes&view=query&action=query&search_constraint=terms","GO:0007155_cell_adhesion")	=HYPERLINK("http://www.ncbi.nih.gov/gquery/gquery.fcgi?term=TAOK2","TAOK2")	327	2	0.912956	-0.185677	209	282.58	1.352057
=HYPERLINK("http://www.godatabase.org/cgi-bin/go.cgi?query=GO:0007155&auto_wild_cards=yes&view=query&action=query&search_constraint=terms","GO:0007155_cell_adhesion")	=HYPERLINK("http://www.ncbi.nih.gov/gquery/gquery.fcgi?term=ITGB3BP","ITGB3BP")	327	2	0.912956	-0.185677	209	282.58	1.352057
=HYPERLINK("http://www.godatabase.org/cgi-bin/go.cgi?query=GO:0022610&auto_wild_cards=yes&view=query&action=query&search_constraint=terms","GO:0022610_biological_adhesion")	=HYPERLINK("http://www.ncbi.nih.gov/gquery/gquery.fcgi?term=TAOK2","TAOK2")	327	2	0.912956	-0.185677	209	282.58	1.352057
=HYPERLINK("http://www.godatabase.org/cgi-bin/go.cgi?query=GO:0022610&auto_wild_cards=yes&view=query&action=query&search_constraint=terms","GO:0022610_biological_adhesion")	=HYPERLINK("http://www.ncbi.nih.gov/gquery/gquery.fcgi?term=ITGB3BP","ITGB3BP")	327	2	0.912956	-0.185677	209	282.58	1.352057
=HYPERLINK("http://www.godatabase.org/cgi-bin/go.cgi?query=GO:0007242&auto_wild_cards=yes&view=query&action=query&search_constraint=terms","GO:0007242_intracellular_signaling_cascade")	=HYPERLINK("http://www.ncbi.nih.gov/gquery/gquery.fcgi?term=BUB1B","BUB1B")	665	4	0.897854	-0.177013	210	284.38	1.354190
=HYPERLINK("http://www.godatabase.org/cgi-bin/go.cgi?query=GO:0007242&auto_wild_cards=yes&view=query&action=query&search_constraint=terms","GO:0007242_intracellular_signaling_cascade")	=HYPERLINK("http://www.ncbi.nih.gov/gquery/gquery.fcgi?term=ZWINT","ZWINT")	665	4	0.897854	-0.177013	210	284.38	1.354190
=HYPERLINK("http://www.godatabase.org/cgi-bin/go.cgi?query=GO:0007242&auto_wild_cards=yes&view=query&action=query&search_constraint=terms","GO:0007242_intracellular_signaling_cascade")	=HYPERLINK("http://www.ncbi.nih.gov/gquery/gquery.fcgi?term=TAOK2","TAOK2")	665	4	0.897854	-0.177013	210	284.38	1.354190
=HYPERLINK("http://www.godatabase.org/cgi-bin/go.cgi?query=GO:0007242&auto_wild_cards=yes&view=query&action=query&search_constraint=terms","GO:0007242_intracellular_signaling_cascade")	=HYPERLINK("http://www.ncbi.nih.gov/gquery/gquery.fcgi?term=NDC80","NDC80")	665	4	0.897854	-0.177013	210	284.38	1.354190
=HYPERLINK("http://www.godatabase.org/cgi-bin/go.cgi?query=GO:0045859&auto_wild_cards=yes&view=query&action=query&search_constraint=terms","GO:0045859_regulation_of_protein_kinase_activity")	=HYPERLINK("http://www.ncbi.nih.gov/gquery/gquery.fcgi?term=TAOK2","TAOK2")	161	1	0.927132	-0.176513	211	284.74	1.349479
=HYPERLINK("http://www.godatabase.org/cgi-bin/go.cgi?query=GO:0043549&auto_wild_cards=yes&view=query&action=query&search_constraint=terms","GO:0043549_regulation_of_kinase_activity")	=HYPERLINK("http://www.ncbi.nih.gov/gquery/gquery.fcgi?term=TAOK2","TAOK2")	163	1	0.915756	-0.173537	212	285.6	1.347170
=HYPERLINK("http://www.godatabase.org/cgi-bin/go.cgi?query=GO:0006412&auto_wild_cards=yes&view=query&action=query&search_constraint=terms","GO:0006412_translation")	=HYPERLINK("http://www.ncbi.nih.gov/gquery/gquery.fcgi?term=RPS27","RPS27")	165	1	0.904656	-0.170620	213	286.8	1.346479
=HYPERLINK("http://www.godatabase.org/cgi-bin/go.cgi?query=GO:0051338&auto_wild_cards=yes&view=query&action=query&search_constraint=terms","GO:0051338_regulation_of_transferase_activity")	=HYPERLINK("http://www.ncbi.nih.gov/gquery/gquery.fcgi?term=TAOK2","TAOK2")	167	1	0.893822	-0.167761	214	287.75	1.344626
=HYPERLINK("http://www.godatabase.org/cgi-bin/go.cgi?query=GO:0009057&auto_wild_cards=yes&view=query&action=query&search_constraint=terms","GO:0009057_macromolecule_catabolic_process")	=HYPERLINK("http://www.ncbi.nih.gov/gquery/gquery.fcgi?term=CDC20","CDC20")	170	1	0.878049	-0.163579	215	289.57	1.346837
=HYPERLINK("http://www.godatabase.org/cgi-bin/go.cgi?query=GO:0046903&auto_wild_cards=yes&view=query&action=query&search_constraint=terms","GO:0046903_secretion")	=HYPERLINK("http://www.ncbi.nih.gov/gquery/gquery.fcgi?term=ZW10","ZW10")	178	1	0.838586	-0.153012	216	294.99	1.365694
=HYPERLINK("http://www.godatabase.org/cgi-bin/go.cgi?query=GO:0005975&auto_wild_cards=yes&view=query&action=query&search_constraint=terms","GO:0005975_carbohydrate_metabolic_process")	=HYPERLINK("http://www.ncbi.nih.gov/gquery/gquery.fcgi?term=IDUA","IDUA")	186	1	0.802518	-0.143233	217	297.84	1.372535
=HYPERLINK("http://www.godatabase.org/cgi-bin/go.cgi?query=GO:0031323&auto_wild_cards=yes&view=query&action=query&search_constraint=terms","GO:0031323_regulation_of_cellular_metabolic_process")	=HYPERLINK("http://www.ncbi.nih.gov/gquery/gquery.fcgi?term=MAPRE1","MAPRE1")	883	5	0.845234	-0.139725	218	299.26	1.372752
=HYPERLINK("http://www.godatabase.org/cgi-bin/go.cgi?query=GO:0031323&auto_wild_cards=yes&view=query&action=query&search_constraint=terms","GO:0031323_regulation_of_cellular_metabolic_process")	=HYPERLINK("http://www.ncbi.nih.gov/gquery/gquery.fcgi?term=CENPF","CENPF")	883	5	0.845234	-0.139725	218	299.26	1.372752
=HYPERLINK("http://www.godatabase.org/cgi-bin/go.cgi?query=GO:0031323&auto_wild_cards=yes&view=query&action=query&search_constraint=terms","GO:0031323_regulation_of_cellular_metabolic_process")	=HYPERLINK("http://www.ncbi.nih.gov/gquery/gquery.fcgi?term=CLASP1","CLASP1")	883	5	0.845234	-0.139725	218	299.26	1.372752
=HYPERLINK("http://www.godatabase.org/cgi-bin/go.cgi?query=GO:0031323&auto_wild_cards=yes&view=query&action=query&search_constraint=terms","GO:0031323_regulation_of_cellular_metabolic_process")	=HYPERLINK("http://www.ncbi.nih.gov/gquery/gquery.fcgi?term=CLASP2","CLASP2")	883	5	0.845234	-0.139725	218	299.26	1.372752
=HYPERLINK("http://www.godatabase.org/cgi-bin/go.cgi?query=GO:0031323&auto_wild_cards=yes&view=query&action=query&search_constraint=terms","GO:0031323_regulation_of_cellular_metabolic_process")	=HYPERLINK("http://www.ncbi.nih.gov/gquery/gquery.fcgi?term=PPP2R4","PPP2R4")	883	5	0.845234	-0.139725	218	299.26	1.372752
=HYPERLINK("http://www.godatabase.org/cgi-bin/go.cgi?query=GO:0019222&auto_wild_cards=yes&view=query&action=query&search_constraint=terms","GO:0019222_regulation_of_metabolic_process")	=HYPERLINK("http://www.ncbi.nih.gov/gquery/gquery.fcgi?term=MAPRE1","MAPRE1")	898	5	0.831115	-0.131218	219	301.57	1.377032
=HYPERLINK("http://www.godatabase.org/cgi-bin/go.cgi?query=GO:0019222&auto_wild_cards=yes&view=query&action=query&search_constraint=terms","GO:0019222_regulation_of_metabolic_process")	=HYPERLINK("http://www.ncbi.nih.gov/gquery/gquery.fcgi?term=CENPF","CENPF")	898	5	0.831115	-0.131218	219	301.57	1.377032
=HYPERLINK("http://www.godatabase.org/cgi-bin/go.cgi?query=GO:0019222&auto_wild_cards=yes&view=query&action=query&search_constraint=terms","GO:0019222_regulation_of_metabolic_process")	=HYPERLINK("http://www.ncbi.nih.gov/gquery/gquery.fcgi?term=CLASP1","CLASP1")	898	5	0.831115	-0.131218	219	301.57	1.377032
=HYPERLINK("http://www.godatabase.org/cgi-bin/go.cgi?query=GO:0019222&auto_wild_cards=yes&view=query&action=query&search_constraint=terms","GO:0019222_regulation_of_metabolic_process")	=HYPERLINK("http://www.ncbi.nih.gov/gquery/gquery.fcgi?term=CLASP2","CLASP2")	898	5	0.831115	-0.131218	219	301.57	1.377032
=HYPERLINK("http://www.godatabase.org/cgi-bin/go.cgi?query=GO:0019222&auto_wild_cards=yes&view=query&action=query&search_constraint=terms","GO:0019222_regulation_of_metabolic_process")	=HYPERLINK("http://www.ncbi.nih.gov/gquery/gquery.fcgi?term=PPP2R4","PPP2R4")	898	5	0.831115	-0.131218	219	301.57	1.377032
=HYPERLINK("http://www.godatabase.org/cgi-bin/go.cgi?query=GO:0016481&auto_wild_cards=yes&view=query&action=query&search_constraint=terms","GO:0016481_negative_regulation_of_transcription")	=HYPERLINK("http://www.ncbi.nih.gov/gquery/gquery.fcgi?term=CENPF","CENPF")	202	1	0.738952	-0.125752	220	303.1	1.377727
=HYPERLINK("http://www.godatabase.org/cgi-bin/go.cgi?query=GO:0006508&auto_wild_cards=yes&view=query&action=query&search_constraint=terms","GO:0006508_proteolysis")	=HYPERLINK("http://www.ncbi.nih.gov/gquery/gquery.fcgi?term=CDC20","CDC20")	204	1	0.731707	-0.123742	221	303.72	1.374299
=HYPERLINK("http://www.godatabase.org/cgi-bin/go.cgi?query=GO:0048856&auto_wild_cards=yes&view=query&action=query&search_constraint=terms","GO:0048856_anatomical_structure_development")	=HYPERLINK("http://www.ncbi.nih.gov/gquery/gquery.fcgi?term=TAOK2","TAOK2")	925	5	0.806856	-0.117055	222	304.96	1.373694
=HYPERLINK("http://www.godatabase.org/cgi-bin/go.cgi?query=GO:0048856&auto_wild_cards=yes&view=query&action=query&search_constraint=terms","GO:0048856_anatomical_structure_development")	=HYPERLINK("http://www.ncbi.nih.gov/gquery/gquery.fcgi?term=CENPF","CENPF")	925	5	0.806856	-0.117055	222	304.96	1.373694
=HYPERLINK("http://www.godatabase.org/cgi-bin/go.cgi?query=GO:0048856&auto_wild_cards=yes&view=query&action=query&search_constraint=terms","GO:0048856_anatomical_structure_development")	=HYPERLINK("http://www.ncbi.nih.gov/gquery/gquery.fcgi?term=PAFAH1B1","PAFAH1B1")	925	5	0.806856	-0.117055	222	304.96	1.373694
=HYPERLINK("http://www.godatabase.org/cgi-bin/go.cgi?query=GO:0048856&auto_wild_cards=yes&view=query&action=query&search_constraint=terms","GO:0048856_anatomical_structure_development")	=HYPERLINK("http://www.ncbi.nih.gov/gquery/gquery.fcgi?term=CLASP1","CLASP1")	925	5	0.806856	-0.117055	222	304.96	1.373694
=HYPERLINK("http://www.godatabase.org/cgi-bin/go.cgi?query=GO:0048856&auto_wild_cards=yes&view=query&action=query&search_constraint=terms","GO:0048856_anatomical_structure_development")	=HYPERLINK("http://www.ncbi.nih.gov/gquery/gquery.fcgi?term=CLASP2","CLASP2")	925	5	0.806856	-0.117055	222	304.96	1.373694
=HYPERLINK("http://www.godatabase.org/cgi-bin/go.cgi?query=GO:0007154&auto_wild_cards=yes&view=query&action=query&search_constraint=terms","GO:0007154_cell_communication")	=HYPERLINK("http://www.ncbi.nih.gov/gquery/gquery.fcgi?term=BUB1B","BUB1B")	1733	10	0.861329	-0.116520	223	305.11	1.368206
=HYPERLINK("http://www.godatabase.org/cgi-bin/go.cgi?query=GO:0007154&auto_wild_cards=yes&view=query&action=query&search_constraint=terms","GO:0007154_cell_communication")	=HYPERLINK("http://www.ncbi.nih.gov/gquery/gquery.fcgi?term=ZWINT","ZWINT")	1733	10	0.861329	-0.116520	223	305.11	1.368206
=HYPERLINK("http://www.godatabase.org/cgi-bin/go.cgi?query=GO:0007154&auto_wild_cards=yes&view=query&action=query&search_constraint=terms","GO:0007154_cell_communication")	=HYPERLINK("http://www.ncbi.nih.gov/gquery/gquery.fcgi?term=TAOK2","TAOK2")	1733	10	0.861329	-0.116520	223	305.11	1.368206
=HYPERLINK("http://www.godatabase.org/cgi-bin/go.cgi?query=GO:0007154&auto_wild_cards=yes&view=query&action=query&search_constraint=terms","GO:0007154_cell_communication")	=HYPERLINK("http://www.ncbi.nih.gov/gquery/gquery.fcgi?term=ITGB3BP","ITGB3BP")	1733	10	0.861329	-0.116520	223	305.11	1.368206
=HYPERLINK("http://www.godatabase.org/cgi-bin/go.cgi?query=GO:0007154&auto_wild_cards=yes&view=query&action=query&search_constraint=terms","GO:0007154_cell_communication")	=HYPERLINK("http://www.ncbi.nih.gov/gquery/gquery.fcgi?term=PAFAH1B1","PAFAH1B1")	1733	10	0.861329	-0.116520	223	305.11	1.368206
=HYPERLINK("http://www.godatabase.org/cgi-bin/go.cgi?query=GO:0007154&auto_wild_cards=yes&view=query&action=query&search_constraint=terms","GO:0007154_cell_communication")	=HYPERLINK("http://www.ncbi.nih.gov/gquery/gquery.fcgi?term=RANGAP1","RANGAP1")	1733	10	0.861329	-0.116520	223	305.11	1.368206
=HYPERLINK("http://www.godatabase.org/cgi-bin/go.cgi?query=GO:0007154&auto_wild_cards=yes&view=query&action=query&search_constraint=terms","GO:0007154_cell_communication")	=HYPERLINK("http://www.ncbi.nih.gov/gquery/gquery.fcgi?term=MAPRE2","MAPRE2")	1733	10	0.861329	-0.116520	223	305.11	1.368206
=HYPERLINK("http://www.godatabase.org/cgi-bin/go.cgi?query=GO:0007154&auto_wild_cards=yes&view=query&action=query&search_constraint=terms","GO:0007154_cell_communication")	=HYPERLINK("http://www.ncbi.nih.gov/gquery/gquery.fcgi?term=NDC80","NDC80")	1733	10	0.861329	-0.116520	223	305.11	1.368206
=HYPERLINK("http://www.godatabase.org/cgi-bin/go.cgi?query=GO:0007154&auto_wild_cards=yes&view=query&action=query&search_constraint=terms","GO:0007154_cell_communication")	=HYPERLINK("http://www.ncbi.nih.gov/gquery/gquery.fcgi?term=NUP85","NUP85")	1733	10	0.861329	-0.116520	223	305.11	1.368206
=HYPERLINK("http://www.godatabase.org/cgi-bin/go.cgi?query=GO:0007154&auto_wild_cards=yes&view=query&action=query&search_constraint=terms","GO:0007154_cell_communication")	=HYPERLINK("http://www.ncbi.nih.gov/gquery/gquery.fcgi?term=RPS27","RPS27")	1733	10	0.861329	-0.116520	223	305.11	1.368206
=HYPERLINK("http://www.godatabase.org/cgi-bin/go.cgi?query=GO:0045934&auto_wild_cards=yes&view=query&action=query&search_constraint=terms","GO:0045934_negative_regulation_of_nucleobase__nucleoside__nucleotide_and_nucleic_acid_metabolic_process")	=HYPERLINK("http://www.ncbi.nih.gov/gquery/gquery.fcgi?term=CENPF","CENPF")	223	1	0.669365	-0.106349	224	307.46	1.372589
=HYPERLINK("http://www.godatabase.org/cgi-bin/go.cgi?query=GO:0016192&auto_wild_cards=yes&view=query&action=query&search_constraint=terms","GO:0016192_vesicle-mediated_transport")	=HYPERLINK("http://www.ncbi.nih.gov/gquery/gquery.fcgi?term=ZW10","ZW10")	227	1	0.657570	-0.103044	225	308.44	1.370844
=HYPERLINK("http://www.godatabase.org/cgi-bin/go.cgi?query=GO:0009966&auto_wild_cards=yes&view=query&action=query&search_constraint=terms","GO:0009966_regulation_of_signal_transduction")	=HYPERLINK("http://www.ncbi.nih.gov/gquery/gquery.fcgi?term=TAOK2","TAOK2")	232	1	0.643398	-0.099071	226	309.85	1.371018
=HYPERLINK("http://www.godatabase.org/cgi-bin/go.cgi?query=GO:0000003&auto_wild_cards=yes&view=query&action=query&search_constraint=terms","GO:0000003_reproduction")	=HYPERLINK("http://www.ncbi.nih.gov/gquery/gquery.fcgi?term=CENPI","CENPI")	237	1	0.629824	-0.095266	228	310.83	1.363289
=HYPERLINK("http://www.godatabase.org/cgi-bin/go.cgi?query=GO:0031325&auto_wild_cards=yes&view=query&action=query&search_constraint=terms","GO:0031325_positive_regulation_of_cellular_metabolic_process")	=HYPERLINK("http://www.ncbi.nih.gov/gquery/gquery.fcgi?term=PPP2R4","PPP2R4")	237	1	0.629824	-0.095266	228	310.83	1.363289
=HYPERLINK("http://www.godatabase.org/cgi-bin/go.cgi?query=GO:0044248&auto_wild_cards=yes&view=query&action=query&search_constraint=terms","GO:0044248_cellular_catabolic_process")	=HYPERLINK("http://www.ncbi.nih.gov/gquery/gquery.fcgi?term=CDC20","CDC20")	239	1	0.624554	-0.093788	229	311.72	1.361223
=HYPERLINK("http://www.godatabase.org/cgi-bin/go.cgi?query=GO:0009893&auto_wild_cards=yes&view=query&action=query&search_constraint=terms","GO:0009893_positive_regulation_of_metabolic_process")	=HYPERLINK("http://www.ncbi.nih.gov/gquery/gquery.fcgi?term=PPP2R4","PPP2R4")	244	1	0.611755	-0.090204	230	313.13	1.361435
=HYPERLINK("http://www.godatabase.org/cgi-bin/go.cgi?query=GO:0050793&auto_wild_cards=yes&view=query&action=query&search_constraint=terms","GO:0050793_regulation_of_developmental_process")	=HYPERLINK("http://www.ncbi.nih.gov/gquery/gquery.fcgi?term=TAOK2","TAOK2")	455	2	0.656124	-0.086087	231	314.31	1.360649
=HYPERLINK("http://www.godatabase.org/cgi-bin/go.cgi?query=GO:0050793&auto_wild_cards=yes&view=query&action=query&search_constraint=terms","GO:0050793_regulation_of_developmental_process")	=HYPERLINK("http://www.ncbi.nih.gov/gquery/gquery.fcgi?term=CENPF","CENPF")	455	2	0.656124	-0.086087	231	314.31	1.360649
=HYPERLINK("http://www.godatabase.org/cgi-bin/go.cgi?query=GO:0032502&auto_wild_cards=yes&view=query&action=query&search_constraint=terms","GO:0032502_developmental_process")	=HYPERLINK("http://www.ncbi.nih.gov/gquery/gquery.fcgi?term=TAOK2","TAOK2")	1506	8	0.792926	-0.082952	232	314.85	1.357112
=HYPERLINK("http://www.godatabase.org/cgi-bin/go.cgi?query=GO:0032502&auto_wild_cards=yes&view=query&action=query&search_constraint=terms","GO:0032502_developmental_process")	=HYPERLINK("http://www.ncbi.nih.gov/gquery/gquery.fcgi?term=MXD1","MXD1")	1506	8	0.792926	-0.082952	232	314.85	1.357112
=HYPERLINK("http://www.godatabase.org/cgi-bin/go.cgi?query=GO:0032502&auto_wild_cards=yes&view=query&action=query&search_constraint=terms","GO:0032502_developmental_process")	=HYPERLINK("http://www.ncbi.nih.gov/gquery/gquery.fcgi?term=CENPF","CENPF")	1506	8	0.792926	-0.082952	232	314.85	1.357112
=HYPERLINK("http://www.godatabase.org/cgi-bin/go.cgi?query=GO:0032502&auto_wild_cards=yes&view=query&action=query&search_constraint=terms","GO:0032502_developmental_process")	=HYPERLINK("http://www.ncbi.nih.gov/gquery/gquery.fcgi?term=NUDC","NUDC")	1506	8	0.792926	-0.082952	232	314.85	1.357112
=HYPERLINK("http://www.godatabase.org/cgi-bin/go.cgi?query=GO:0032502&auto_wild_cards=yes&view=query&action=query&search_constraint=terms","GO:0032502_developmental_process")	=HYPERLINK("http://www.ncbi.nih.gov/gquery/gquery.fcgi?term=PAFAH1B1","PAFAH1B1")	1506	8	0.792926	-0.082952	232	314.85	1.357112
=HYPERLINK("http://www.godatabase.org/cgi-bin/go.cgi?query=GO:0032502&auto_wild_cards=yes&view=query&action=query&search_constraint=terms","GO:0032502_developmental_process")	=HYPERLINK("http://www.ncbi.nih.gov/gquery/gquery.fcgi?term=CENPI","CENPI")	1506	8	0.792926	-0.082952	232	314.85	1.357112
=HYPERLINK("http://www.godatabase.org/cgi-bin/go.cgi?query=GO:0032502&auto_wild_cards=yes&view=query&action=query&search_constraint=terms","GO:0032502_developmental_process")	=HYPERLINK("http://www.ncbi.nih.gov/gquery/gquery.fcgi?term=CLASP1","CLASP1")	1506	8	0.792926	-0.082952	232	314.85	1.357112
=HYPERLINK("http://www.godatabase.org/cgi-bin/go.cgi?query=GO:0032502&auto_wild_cards=yes&view=query&action=query&search_constraint=terms","GO:0032502_developmental_process")	=HYPERLINK("http://www.ncbi.nih.gov/gquery/gquery.fcgi?term=CLASP2","CLASP2")	1506	8	0.792926	-0.082952	232	314.85	1.357112
=HYPERLINK("http://www.godatabase.org/cgi-bin/go.cgi?query=GO:0009056&auto_wild_cards=yes&view=query&action=query&search_constraint=terms","GO:0009056_catabolic_process")	=HYPERLINK("http://www.ncbi.nih.gov/gquery/gquery.fcgi?term=CDC20","CDC20")	257	1	0.580810	-0.081559	233	315.2	1.352790
=HYPERLINK("http://www.godatabase.org/cgi-bin/go.cgi?query=GO:0006793&auto_wild_cards=yes&view=query&action=query&search_constraint=terms","GO:0006793_phosphorus_metabolic_process")	=HYPERLINK("http://www.ncbi.nih.gov/gquery/gquery.fcgi?term=TAOK2","TAOK2")	466	2	0.640636	-0.080572	235	315.78	1.343745
=HYPERLINK("http://www.godatabase.org/cgi-bin/go.cgi?query=GO:0006793&auto_wild_cards=yes&view=query&action=query&search_constraint=terms","GO:0006793_phosphorus_metabolic_process")	=HYPERLINK("http://www.ncbi.nih.gov/gquery/gquery.fcgi?term=PPP2R4","PPP2R4")	466	2	0.640636	-0.080572	235	315.78	1.343745
=HYPERLINK("http://www.godatabase.org/cgi-bin/go.cgi?query=GO:0006796&auto_wild_cards=yes&view=query&action=query&search_constraint=terms","GO:0006796_phosphate_metabolic_process")	=HYPERLINK("http://www.ncbi.nih.gov/gquery/gquery.fcgi?term=TAOK2","TAOK2")	466	2	0.640636	-0.080572	235	315.78	1.343745
=HYPERLINK("http://www.godatabase.org/cgi-bin/go.cgi?query=GO:0006796&auto_wild_cards=yes&view=query&action=query&search_constraint=terms","GO:0006796_phosphate_metabolic_process")	=HYPERLINK("http://www.ncbi.nih.gov/gquery/gquery.fcgi?term=PPP2R4","PPP2R4")	466	2	0.640636	-0.080572	235	315.78	1.343745
=HYPERLINK("http://www.godatabase.org/cgi-bin/go.cgi?query=GO:0042127&auto_wild_cards=yes&view=query&action=query&search_constraint=terms","GO:0042127_regulation_of_cell_proliferation")	=HYPERLINK("http://www.ncbi.nih.gov/gquery/gquery.fcgi?term=MXI1","MXI1")	279	1	0.535012	-0.068889	236	320.57	1.358347
=HYPERLINK("http://www.godatabase.org/cgi-bin/go.cgi?query=GO:0007243&auto_wild_cards=yes&view=query&action=query&search_constraint=terms","GO:0007243_protein_kinase_cascade")	=HYPERLINK("http://www.ncbi.nih.gov/gquery/gquery.fcgi?term=TAOK2","TAOK2")	294	1	0.507715	-0.061459	237	322.39	1.360295
=HYPERLINK("http://www.godatabase.org/cgi-bin/go.cgi?query=GO:0042221&auto_wild_cards=yes&view=query&action=query&search_constraint=terms","GO:0042221_response_to_chemical_stimulus")	=HYPERLINK("http://www.ncbi.nih.gov/gquery/gquery.fcgi?term=CENPF","CENPF")	298	1	0.500900	-0.059623	238	323.26	1.358235
=HYPERLINK("http://www.godatabase.org/cgi-bin/go.cgi?query=GO:0009059&auto_wild_cards=yes&view=query&action=query&search_constraint=terms","GO:0009059_macromolecule_biosynthetic_process")	=HYPERLINK("http://www.ncbi.nih.gov/gquery/gquery.fcgi?term=RPS27","RPS27")	302	1	0.494266	-0.057845	239	324.0	1.355649
=HYPERLINK("http://www.godatabase.org/cgi-bin/go.cgi?query=GO:0043687&auto_wild_cards=yes&view=query&action=query&search_constraint=terms","GO:0043687_post-translational_protein_modification")	=HYPERLINK("http://www.ncbi.nih.gov/gquery/gquery.fcgi?term=TAOK2","TAOK2")	529	2	0.564341	-0.055027	240	324.87	1.353625
=HYPERLINK("http://www.godatabase.org/cgi-bin/go.cgi?query=GO:0043687&auto_wild_cards=yes&view=query&action=query&search_constraint=terms","GO:0043687_post-translational_protein_modification")	=HYPERLINK("http://www.ncbi.nih.gov/gquery/gquery.fcgi?term=PPP2R4","PPP2R4")	529	2	0.564341	-0.055027	240	324.87	1.353625
=HYPERLINK("http://www.godatabase.org/cgi-bin/go.cgi?query=GO:0006468&auto_wild_cards=yes&view=query&action=query&search_constraint=terms","GO:0006468_protein_amino_acid_phosphorylation")	=HYPERLINK("http://www.ncbi.nih.gov/gquery/gquery.fcgi?term=TAOK2","TAOK2")	316	1	0.472368	-0.052045	241	325.7	1.351452
=HYPERLINK("http://www.godatabase.org/cgi-bin/go.cgi?query=GO:0044249&auto_wild_cards=yes&view=query&action=query&search_constraint=terms","GO:0044249_cellular_biosynthetic_process")	=HYPERLINK("http://www.ncbi.nih.gov/gquery/gquery.fcgi?term=RPS27","RPS27")	325	1	0.459287	-0.048639	242	327.02	1.351322
=HYPERLINK("http://www.godatabase.org/cgi-bin/go.cgi?query=GO:0007275&auto_wild_cards=yes&view=query&action=query&search_constraint=terms","GO:0007275_multicellular_organismal_development")	=HYPERLINK("http://www.ncbi.nih.gov/gquery/gquery.fcgi?term=MXD1","MXD1")	975	4	0.612383	-0.040622	243	329.71	1.356831
=HYPERLINK("http://www.godatabase.org/cgi-bin/go.cgi?query=GO:0007275&auto_wild_cards=yes&view=query&action=query&search_constraint=terms","GO:0007275_multicellular_organismal_development")	=HYPERLINK("http://www.ncbi.nih.gov/gquery/gquery.fcgi?term=CENPF","CENPF")	975	4	0.612383	-0.040622	243	329.71	1.356831
=HYPERLINK("http://www.godatabase.org/cgi-bin/go.cgi?query=GO:0007275&auto_wild_cards=yes&view=query&action=query&search_constraint=terms","GO:0007275_multicellular_organismal_development")	=HYPERLINK("http://www.ncbi.nih.gov/gquery/gquery.fcgi?term=NUDC","NUDC")	975	4	0.612383	-0.040622	243	329.71	1.356831
=HYPERLINK("http://www.godatabase.org/cgi-bin/go.cgi?query=GO:0007275&auto_wild_cards=yes&view=query&action=query&search_constraint=terms","GO:0007275_multicellular_organismal_development")	=HYPERLINK("http://www.ncbi.nih.gov/gquery/gquery.fcgi?term=PAFAH1B1","PAFAH1B1")	975	4	0.612383	-0.040622	243	329.71	1.356831
=HYPERLINK("http://www.godatabase.org/cgi-bin/go.cgi?query=GO:0007399&auto_wild_cards=yes&view=query&action=query&search_constraint=terms","GO:0007399_nervous_system_development")	=HYPERLINK("http://www.ncbi.nih.gov/gquery/gquery.fcgi?term=PAFAH1B1","PAFAH1B1")	350	1	0.426481	-0.040332	244	329.99	1.352418
=HYPERLINK("http://www.godatabase.org/cgi-bin/go.cgi?query=GO:0016310&auto_wild_cards=yes&view=query&action=query&search_constraint=terms","GO:0016310_phosphorylation")	=HYPERLINK("http://www.ncbi.nih.gov/gquery/gquery.fcgi?term=TAOK2","TAOK2")	385	1	0.387710	-0.031072	245	331.42	1.352735
=HYPERLINK("http://www.godatabase.org/cgi-bin/go.cgi?query=GO:0048522&auto_wild_cards=yes&view=query&action=query&search_constraint=terms","GO:0048522_positive_regulation_of_cellular_process")	=HYPERLINK("http://www.ncbi.nih.gov/gquery/gquery.fcgi?term=TAOK2","TAOK2")	634	2	0.470878	-0.028803	246	331.8	1.348780
=HYPERLINK("http://www.godatabase.org/cgi-bin/go.cgi?query=GO:0048522&auto_wild_cards=yes&view=query&action=query&search_constraint=terms","GO:0048522_positive_regulation_of_cellular_process")	=HYPERLINK("http://www.ncbi.nih.gov/gquery/gquery.fcgi?term=PPP2R4","PPP2R4")	634	2	0.470878	-0.028803	246	331.8	1.348780
=HYPERLINK("http://www.godatabase.org/cgi-bin/go.cgi?query=GO:0065008&auto_wild_cards=yes&view=query&action=query&search_constraint=terms","GO:0065008_regulation_of_biological_quality")	=HYPERLINK("http://www.ncbi.nih.gov/gquery/gquery.fcgi?term=TAOK2","TAOK2")	428	1	0.348758	-0.022578	247	333.23	1.349109
=HYPERLINK("http://www.godatabase.org/cgi-bin/go.cgi?query=GO:0006915&auto_wild_cards=yes&view=query&action=query&search_constraint=terms","GO:0006915_apoptosis")	=HYPERLINK("http://www.ncbi.nih.gov/gquery/gquery.fcgi?term=TAOK2","TAOK2")	430	1	0.347136	-0.022245	248	333.55	1.344960
=HYPERLINK("http://www.godatabase.org/cgi-bin/go.cgi?query=GO:0048518&auto_wild_cards=yes&view=query&action=query&search_constraint=terms","GO:0048518_positive_regulation_of_biological_process")	=HYPERLINK("http://www.ncbi.nih.gov/gquery/gquery.fcgi?term=TAOK2","TAOK2")	678	2	0.440319	-0.021840	249	333.8	1.340562
=HYPERLINK("http://www.godatabase.org/cgi-bin/go.cgi?query=GO:0048518&auto_wild_cards=yes&view=query&action=query&search_constraint=terms","GO:0048518_positive_regulation_of_biological_process")	=HYPERLINK("http://www.ncbi.nih.gov/gquery/gquery.fcgi?term=PPP2R4","PPP2R4")	678	2	0.440319	-0.021840	249	333.8	1.340562
=HYPERLINK("http://www.godatabase.org/cgi-bin/go.cgi?query=GO:0012501&auto_wild_cards=yes&view=query&action=query&search_constraint=terms","GO:0012501_programmed_cell_death")	=HYPERLINK("http://www.ncbi.nih.gov/gquery/gquery.fcgi?term=TAOK2","TAOK2")	435	1	0.343146	-0.021435	250	333.98	1.335920
=HYPERLINK("http://www.godatabase.org/cgi-bin/go.cgi?query=GO:0006464&auto_wild_cards=yes&view=query&action=query&search_constraint=terms","GO:0006464_protein_modification_process")	=HYPERLINK("http://www.ncbi.nih.gov/gquery/gquery.fcgi?term=TAOK2","TAOK2")	686	2	0.435185	-0.020760	251	334.46	1.332510
=HYPERLINK("http://www.godatabase.org/cgi-bin/go.cgi?query=GO:0006464&auto_wild_cards=yes&view=query&action=query&search_constraint=terms","GO:0006464_protein_modification_process")	=HYPERLINK("http://www.ncbi.nih.gov/gquery/gquery.fcgi?term=PPP2R4","PPP2R4")	686	2	0.435185	-0.020760	251	334.46	1.332510
=HYPERLINK("http://www.godatabase.org/cgi-bin/go.cgi?query=GO:0008219&auto_wild_cards=yes&view=query&action=query&search_constraint=terms","GO:0008219_cell_death")	=HYPERLINK("http://www.ncbi.nih.gov/gquery/gquery.fcgi?term=TAOK2","TAOK2")	444	1	0.336190	-0.020051	253	334.89	1.323676
=HYPERLINK("http://www.godatabase.org/cgi-bin/go.cgi?query=GO:0016265&auto_wild_cards=yes&view=query&action=query&search_constraint=terms","GO:0016265_death")	=HYPERLINK("http://www.ncbi.nih.gov/gquery/gquery.fcgi?term=TAOK2","TAOK2")	444	1	0.336190	-0.020051	253	334.89	1.323676
=HYPERLINK("http://www.godatabase.org/cgi-bin/go.cgi?query=GO:0043412&auto_wild_cards=yes&view=query&action=query&search_constraint=terms","GO:0043412_biopolymer_modification")	=HYPERLINK("http://www.ncbi.nih.gov/gquery/gquery.fcgi?term=TAOK2","TAOK2")	708	2	0.421662	-0.018047	254	335.69	1.321614
=HYPERLINK("http://www.godatabase.org/cgi-bin/go.cgi?query=GO:0043412&auto_wild_cards=yes&view=query&action=query&search_constraint=terms","GO:0043412_biopolymer_modification")	=HYPERLINK("http://www.ncbi.nih.gov/gquery/gquery.fcgi?term=PPP2R4","PPP2R4")	708	2	0.421662	-0.018047	254	335.69	1.321614
=HYPERLINK("http://www.godatabase.org/cgi-bin/go.cgi?query=GO:0043170&auto_wild_cards=yes&view=query&action=query&search_constraint=terms","GO:0043170_macromolecule_metabolic_process")	=HYPERLINK("http://www.ncbi.nih.gov/gquery/gquery.fcgi?term=CDC20","CDC20")	2397	11	0.685003	-0.015183	255	336.37	1.319098
=HYPERLINK("http://www.godatabase.org/cgi-bin/go.cgi?query=GO:0043170&auto_wild_cards=yes&view=query&action=query&search_constraint=terms","GO:0043170_macromolecule_metabolic_process")	=HYPERLINK("http://www.ncbi.nih.gov/gquery/gquery.fcgi?term=MIS12","MIS12")	2397	11	0.685003	-0.015183	255	336.37	1.319098
=HYPERLINK("http://www.godatabase.org/cgi-bin/go.cgi?query=GO:0043170&auto_wild_cards=yes&view=query&action=query&search_constraint=terms","GO:0043170_macromolecule_metabolic_process")	=HYPERLINK("http://www.ncbi.nih.gov/gquery/gquery.fcgi?term=MAPRE1","MAPRE1")	2397	11	0.685003	-0.015183	255	336.37	1.319098
=HYPERLINK("http://www.godatabase.org/cgi-bin/go.cgi?query=GO:0043170&auto_wild_cards=yes&view=query&action=query&search_constraint=terms","GO:0043170_macromolecule_metabolic_process")	=HYPERLINK("http://www.ncbi.nih.gov/gquery/gquery.fcgi?term=TAOK2","TAOK2")	2397	11	0.685003	-0.015183	255	336.37	1.319098
=HYPERLINK("http://www.godatabase.org/cgi-bin/go.cgi?query=GO:0043170&auto_wild_cards=yes&view=query&action=query&search_constraint=terms","GO:0043170_macromolecule_metabolic_process")	=HYPERLINK("http://www.ncbi.nih.gov/gquery/gquery.fcgi?term=ZW10","ZW10")	2397	11	0.685003	-0.015183	255	336.37	1.319098
=HYPERLINK("http://www.godatabase.org/cgi-bin/go.cgi?query=GO:0043170&auto_wild_cards=yes&view=query&action=query&search_constraint=terms","GO:0043170_macromolecule_metabolic_process")	=HYPERLINK("http://www.ncbi.nih.gov/gquery/gquery.fcgi?term=CENPF","CENPF")	2397	11	0.685003	-0.015183	255	336.37	1.319098
=HYPERLINK("http://www.godatabase.org/cgi-bin/go.cgi?query=GO:0043170&auto_wild_cards=yes&view=query&action=query&search_constraint=terms","GO:0043170_macromolecule_metabolic_process")	=HYPERLINK("http://www.ncbi.nih.gov/gquery/gquery.fcgi?term=CENPE","CENPE")	2397	11	0.685003	-0.015183	255	336.37	1.319098
=HYPERLINK("http://www.godatabase.org/cgi-bin/go.cgi?query=GO:0043170&auto_wild_cards=yes&view=query&action=query&search_constraint=terms","GO:0043170_macromolecule_metabolic_process")	=HYPERLINK("http://www.ncbi.nih.gov/gquery/gquery.fcgi?term=CLASP1","CLASP1")	2397	11	0.685003	-0.015183	255	336.37	1.319098
=HYPERLINK("http://www.godatabase.org/cgi-bin/go.cgi?query=GO:0043170&auto_wild_cards=yes&view=query&action=query&search_constraint=terms","GO:0043170_macromolecule_metabolic_process")	=HYPERLINK("http://www.ncbi.nih.gov/gquery/gquery.fcgi?term=CLASP2","CLASP2")	2397	11	0.685003	-0.015183	255	336.37	1.319098
=HYPERLINK("http://www.godatabase.org/cgi-bin/go.cgi?query=GO:0043170&auto_wild_cards=yes&view=query&action=query&search_constraint=terms","GO:0043170_macromolecule_metabolic_process")	=HYPERLINK("http://www.ncbi.nih.gov/gquery/gquery.fcgi?term=PPP2R4","PPP2R4")	2397	11	0.685003	-0.015183	255	336.37	1.319098
=HYPERLINK("http://www.godatabase.org/cgi-bin/go.cgi?query=GO:0043170&auto_wild_cards=yes&view=query&action=query&search_constraint=terms","GO:0043170_macromolecule_metabolic_process")	=HYPERLINK("http://www.ncbi.nih.gov/gquery/gquery.fcgi?term=RPS27","RPS27")	2397	11	0.685003	-0.015183	255	336.37	1.319098
=HYPERLINK("http://www.godatabase.org/cgi-bin/go.cgi?query=GO:0009058&auto_wild_cards=yes&view=query&action=query&search_constraint=terms","GO:0009058_biosynthetic_process")	=HYPERLINK("http://www.ncbi.nih.gov/gquery/gquery.fcgi?term=RPS27","RPS27")	506	1	0.294997	-0.012653	256	336.8	1.315625
=HYPERLINK("http://www.godatabase.org/cgi-bin/go.cgi?query=GO:0048513&auto_wild_cards=yes&view=query&action=query&search_constraint=terms","GO:0048513_organ_development")	=HYPERLINK("http://www.ncbi.nih.gov/gquery/gquery.fcgi?term=CENPF","CENPF")	520	1	0.287054	-0.011401	257	337.01	1.311323
=HYPERLINK("http://www.godatabase.org/cgi-bin/go.cgi?query=GO:0048731&auto_wild_cards=yes&view=query&action=query&search_constraint=terms","GO:0048731_system_development")	=HYPERLINK("http://www.ncbi.nih.gov/gquery/gquery.fcgi?term=CENPF","CENPF")	780	2	0.382739	-0.011337	258	337.06	1.306434
=HYPERLINK("http://www.godatabase.org/cgi-bin/go.cgi?query=GO:0048731&auto_wild_cards=yes&view=query&action=query&search_constraint=terms","GO:0048731_system_development")	=HYPERLINK("http://www.ncbi.nih.gov/gquery/gquery.fcgi?term=PAFAH1B1","PAFAH1B1")	780	2	0.382739	-0.011337	258	337.06	1.306434
=HYPERLINK("http://www.godatabase.org/cgi-bin/go.cgi?query=GO:0006950&auto_wild_cards=yes&view=query&action=query&search_constraint=terms","GO:0006950_response_to_stress")	=HYPERLINK("http://www.ncbi.nih.gov/gquery/gquery.fcgi?term=TAOK2","TAOK2")	524	1	0.284863	-0.011066	259	337.18	1.301853
=HYPERLINK("http://www.godatabase.org/cgi-bin/go.cgi?query=GO:0007166&auto_wild_cards=yes&view=query&action=query&search_constraint=terms","GO:0007166_cell_surface_receptor_linked_signal_transduction")	=HYPERLINK("http://www.ncbi.nih.gov/gquery/gquery.fcgi?term=NUP85","NUP85")	540	1	0.276423	-0.009823	260	337.44	1.297846
=HYPERLINK("http://www.godatabase.org/cgi-bin/go.cgi?query=GO:0048468&auto_wild_cards=yes&view=query&action=query&search_constraint=terms","GO:0048468_cell_development")	=HYPERLINK("http://www.ncbi.nih.gov/gquery/gquery.fcgi?term=TAOK2","TAOK2")	575	1	0.259597	-0.007562	261	337.86	1.294483
=HYPERLINK("http://www.godatabase.org/cgi-bin/go.cgi?query=GO:0045449&auto_wild_cards=yes&view=query&action=query&search_constraint=terms","GO:0045449_regulation_of_transcription")	=HYPERLINK("http://www.ncbi.nih.gov/gquery/gquery.fcgi?term=CENPF","CENPF")	681	1	0.219190	-0.003401	262	338.73	1.292863
=HYPERLINK("http://www.godatabase.org/cgi-bin/go.cgi?query=GO:0032501&auto_wild_cards=yes&view=query&action=query&search_constraint=terms","GO:0032501_multicellular_organismal_process")	=HYPERLINK("http://www.ncbi.nih.gov/gquery/gquery.fcgi?term=MXD1","MXD1")	1413	4	0.422557	-0.003400	263	338.73	1.287947
=HYPERLINK("http://www.godatabase.org/cgi-bin/go.cgi?query=GO:0032501&auto_wild_cards=yes&view=query&action=query&search_constraint=terms","GO:0032501_multicellular_organismal_process")	=HYPERLINK("http://www.ncbi.nih.gov/gquery/gquery.fcgi?term=CENPF","CENPF")	1413	4	0.422557	-0.003400	263	338.73	1.287947
=HYPERLINK("http://www.godatabase.org/cgi-bin/go.cgi?query=GO:0032501&auto_wild_cards=yes&view=query&action=query&search_constraint=terms","GO:0032501_multicellular_organismal_process")	=HYPERLINK("http://www.ncbi.nih.gov/gquery/gquery.fcgi?term=NUDC","NUDC")	1413	4	0.422557	-0.003400	263	338.73	1.287947
=HYPERLINK("http://www.godatabase.org/cgi-bin/go.cgi?query=GO:0032501&auto_wild_cards=yes&view=query&action=query&search_constraint=terms","GO:0032501_multicellular_organismal_process")	=HYPERLINK("http://www.ncbi.nih.gov/gquery/gquery.fcgi?term=PAFAH1B1","PAFAH1B1")	1413	4	0.422557	-0.003400	263	338.73	1.287947
=HYPERLINK("http://www.godatabase.org/cgi-bin/go.cgi?query=GO:0030154&auto_wild_cards=yes&view=query&action=query&search_constraint=terms","GO:0030154_cell_differentiation")	=HYPERLINK("http://www.ncbi.nih.gov/gquery/gquery.fcgi?term=TAOK2","TAOK2")	704	1	0.212029	-0.002855	265	338.99	1.279208
=HYPERLINK("http://www.godatabase.org/cgi-bin/go.cgi?query=GO:0048869&auto_wild_cards=yes&view=query&action=query&search_constraint=terms","GO:0048869_cellular_developmental_process")	=HYPERLINK("http://www.ncbi.nih.gov/gquery/gquery.fcgi?term=TAOK2","TAOK2")	704	1	0.212029	-0.002855	265	338.99	1.279208
=HYPERLINK("http://www.godatabase.org/cgi-bin/go.cgi?query=GO:0044238&auto_wild_cards=yes&view=query&action=query&search_constraint=terms","GO:0044238_primary_metabolic_process")	=HYPERLINK("http://www.ncbi.nih.gov/gquery/gquery.fcgi?term=CDC20","CDC20")	2900	12	0.617662	-0.002477	266	339.21	1.275226
=HYPERLINK("http://www.godatabase.org/cgi-bin/go.cgi?query=GO:0044238&auto_wild_cards=yes&view=query&action=query&search_constraint=terms","GO:0044238_primary_metabolic_process")	=HYPERLINK("http://www.ncbi.nih.gov/gquery/gquery.fcgi?term=MIS12","MIS12")	2900	12	0.617662	-0.002477	266	339.21	1.275226
=HYPERLINK("http://www.godatabase.org/cgi-bin/go.cgi?query=GO:0044238&auto_wild_cards=yes&view=query&action=query&search_constraint=terms","GO:0044238_primary_metabolic_process")	=HYPERLINK("http://www.ncbi.nih.gov/gquery/gquery.fcgi?term=MAPRE1","MAPRE1")	2900	12	0.617662	-0.002477	266	339.21	1.275226
=HYPERLINK("http://www.godatabase.org/cgi-bin/go.cgi?query=GO:0044238&auto_wild_cards=yes&view=query&action=query&search_constraint=terms","GO:0044238_primary_metabolic_process")	=HYPERLINK("http://www.ncbi.nih.gov/gquery/gquery.fcgi?term=TAOK2","TAOK2")	2900	12	0.617662	-0.002477	266	339.21	1.275226
=HYPERLINK("http://www.godatabase.org/cgi-bin/go.cgi?query=GO:0044238&auto_wild_cards=yes&view=query&action=query&search_constraint=terms","GO:0044238_primary_metabolic_process")	=HYPERLINK("http://www.ncbi.nih.gov/gquery/gquery.fcgi?term=ZW10","ZW10")	2900	12	0.617662	-0.002477	266	339.21	1.275226
=HYPERLINK("http://www.godatabase.org/cgi-bin/go.cgi?query=GO:0044238&auto_wild_cards=yes&view=query&action=query&search_constraint=terms","GO:0044238_primary_metabolic_process")	=HYPERLINK("http://www.ncbi.nih.gov/gquery/gquery.fcgi?term=CENPF","CENPF")	2900	12	0.617662	-0.002477	266	339.21	1.275226
=HYPERLINK("http://www.godatabase.org/cgi-bin/go.cgi?query=GO:0044238&auto_wild_cards=yes&view=query&action=query&search_constraint=terms","GO:0044238_primary_metabolic_process")	=HYPERLINK("http://www.ncbi.nih.gov/gquery/gquery.fcgi?term=CENPE","CENPE")	2900	12	0.617662	-0.002477	266	339.21	1.275226
=HYPERLINK("http://www.godatabase.org/cgi-bin/go.cgi?query=GO:0044238&auto_wild_cards=yes&view=query&action=query&search_constraint=terms","GO:0044238_primary_metabolic_process")	=HYPERLINK("http://www.ncbi.nih.gov/gquery/gquery.fcgi?term=IDUA","IDUA")	2900	12	0.617662	-0.002477	266	339.21	1.275226
=HYPERLINK("http://www.godatabase.org/cgi-bin/go.cgi?query=GO:0044238&auto_wild_cards=yes&view=query&action=query&search_constraint=terms","GO:0044238_primary_metabolic_process")	=HYPERLINK("http://www.ncbi.nih.gov/gquery/gquery.fcgi?term=CLASP1","CLASP1")	2900	12	0.617662	-0.002477	266	339.21	1.275226
=HYPERLINK("http://www.godatabase.org/cgi-bin/go.cgi?query=GO:0044238&auto_wild_cards=yes&view=query&action=query&search_constraint=terms","GO:0044238_primary_metabolic_process")	=HYPERLINK("http://www.ncbi.nih.gov/gquery/gquery.fcgi?term=CLASP2","CLASP2")	2900	12	0.617662	-0.002477	266	339.21	1.275226
=HYPERLINK("http://www.godatabase.org/cgi-bin/go.cgi?query=GO:0044238&auto_wild_cards=yes&view=query&action=query&search_constraint=terms","GO:0044238_primary_metabolic_process")	=HYPERLINK("http://www.ncbi.nih.gov/gquery/gquery.fcgi?term=PPP2R4","PPP2R4")	2900	12	0.617662	-0.002477	266	339.21	1.275226
=HYPERLINK("http://www.godatabase.org/cgi-bin/go.cgi?query=GO:0044238&auto_wild_cards=yes&view=query&action=query&search_constraint=terms","GO:0044238_primary_metabolic_process")	=HYPERLINK("http://www.ncbi.nih.gov/gquery/gquery.fcgi?term=RPS27","RPS27")	2900	12	0.617662	-0.002477	266	339.21	1.275226
=HYPERLINK("http://www.godatabase.org/cgi-bin/go.cgi?query=GO:0019219&auto_wild_cards=yes&view=query&action=query&search_constraint=terms","GO:0019219_regulation_of_nucleobase__nucleoside__nucleotide_and_nucleic_acid_metabolic_process")	=HYPERLINK("http://www.ncbi.nih.gov/gquery/gquery.fcgi?term=CENPF","CENPF")	728	1	0.205039	-0.002377	267	339.25	1.270599
=HYPERLINK("http://www.godatabase.org/cgi-bin/go.cgi?query=GO:0050896&auto_wild_cards=yes&view=query&action=query&search_constraint=terms","GO:0050896_response_to_stimulus")	=HYPERLINK("http://www.ncbi.nih.gov/gquery/gquery.fcgi?term=TAOK2","TAOK2")	1013	2	0.294705	-0.002339	268	339.31	1.266082
=HYPERLINK("http://www.godatabase.org/cgi-bin/go.cgi?query=GO:0050896&auto_wild_cards=yes&view=query&action=query&search_constraint=terms","GO:0050896_response_to_stimulus")	=HYPERLINK("http://www.ncbi.nih.gov/gquery/gquery.fcgi?term=CENPF","CENPF")	1013	2	0.294705	-0.002339	268	339.31	1.266082
=HYPERLINK("http://www.godatabase.org/cgi-bin/go.cgi?query=GO:0010468&auto_wild_cards=yes&view=query&action=query&search_constraint=terms","GO:0010468_regulation_of_gene_expression")	=HYPERLINK("http://www.ncbi.nih.gov/gquery/gquery.fcgi?term=CENPF","CENPF")	750	1	0.199024	-0.002008	269	339.36	1.261561
=HYPERLINK("http://www.godatabase.org/cgi-bin/go.cgi?query=GO:0006350&auto_wild_cards=yes&view=query&action=query&search_constraint=terms","GO:0006350_transcription")	=HYPERLINK("http://www.ncbi.nih.gov/gquery/gquery.fcgi?term=CENPF","CENPF")	845	1	0.176649	-0.000962	270	339.45	1.257222
=HYPERLINK("http://www.godatabase.org/cgi-bin/go.cgi?query=GO:0044237&auto_wild_cards=yes&view=query&action=query&search_constraint=terms","GO:0044237_cellular_metabolic_process")	=HYPERLINK("http://www.ncbi.nih.gov/gquery/gquery.fcgi?term=CDC20","CDC20")	2921	11	0.562120	-0.000791	271	339.48	1.252694
=HYPERLINK("http://www.godatabase.org/cgi-bin/go.cgi?query=GO:0044237&auto_wild_cards=yes&view=query&action=query&search_constraint=terms","GO:0044237_cellular_metabolic_process")	=HYPERLINK("http://www.ncbi.nih.gov/gquery/gquery.fcgi?term=MIS12","MIS12")	2921	11	0.562120	-0.000791	271	339.48	1.252694
=HYPERLINK("http://www.godatabase.org/cgi-bin/go.cgi?query=GO:0044237&auto_wild_cards=yes&view=query&action=query&search_constraint=terms","GO:0044237_cellular_metabolic_process")	=HYPERLINK("http://www.ncbi.nih.gov/gquery/gquery.fcgi?term=MAPRE1","MAPRE1")	2921	11	0.562120	-0.000791	271	339.48	1.252694
=HYPERLINK("http://www.godatabase.org/cgi-bin/go.cgi?query=GO:0044237&auto_wild_cards=yes&view=query&action=query&search_constraint=terms","GO:0044237_cellular_metabolic_process")	=HYPERLINK("http://www.ncbi.nih.gov/gquery/gquery.fcgi?term=TAOK2","TAOK2")	2921	11	0.562120	-0.000791	271	339.48	1.252694
=HYPERLINK("http://www.godatabase.org/cgi-bin/go.cgi?query=GO:0044237&auto_wild_cards=yes&view=query&action=query&search_constraint=terms","GO:0044237_cellular_metabolic_process")	=HYPERLINK("http://www.ncbi.nih.gov/gquery/gquery.fcgi?term=CENPF","CENPF")	2921	11	0.562120	-0.000791	271	339.48	1.252694
=HYPERLINK("http://www.godatabase.org/cgi-bin/go.cgi?query=GO:0044237&auto_wild_cards=yes&view=query&action=query&search_constraint=terms","GO:0044237_cellular_metabolic_process")	=HYPERLINK("http://www.ncbi.nih.gov/gquery/gquery.fcgi?term=CENPE","CENPE")	2921	11	0.562120	-0.000791	271	339.48	1.252694
=HYPERLINK("http://www.godatabase.org/cgi-bin/go.cgi?query=GO:0044237&auto_wild_cards=yes&view=query&action=query&search_constraint=terms","GO:0044237_cellular_metabolic_process")	=HYPERLINK("http://www.ncbi.nih.gov/gquery/gquery.fcgi?term=IDUA","IDUA")	2921	11	0.562120	-0.000791	271	339.48	1.252694
=HYPERLINK("http://www.godatabase.org/cgi-bin/go.cgi?query=GO:0044237&auto_wild_cards=yes&view=query&action=query&search_constraint=terms","GO:0044237_cellular_metabolic_process")	=HYPERLINK("http://www.ncbi.nih.gov/gquery/gquery.fcgi?term=CLASP1","CLASP1")	2921	11	0.562120	-0.000791	271	339.48	1.252694
=HYPERLINK("http://www.godatabase.org/cgi-bin/go.cgi?query=GO:0044237&auto_wild_cards=yes&view=query&action=query&search_constraint=terms","GO:0044237_cellular_metabolic_process")	=HYPERLINK("http://www.ncbi.nih.gov/gquery/gquery.fcgi?term=CLASP2","CLASP2")	2921	11	0.562120	-0.000791	271	339.48	1.252694
=HYPERLINK("http://www.godatabase.org/cgi-bin/go.cgi?query=GO:0044237&auto_wild_cards=yes&view=query&action=query&search_constraint=terms","GO:0044237_cellular_metabolic_process")	=HYPERLINK("http://www.ncbi.nih.gov/gquery/gquery.fcgi?term=PPP2R4","PPP2R4")	2921	11	0.562120	-0.000791	271	339.48	1.252694
=HYPERLINK("http://www.godatabase.org/cgi-bin/go.cgi?query=GO:0044237&auto_wild_cards=yes&view=query&action=query&search_constraint=terms","GO:0044237_cellular_metabolic_process")	=HYPERLINK("http://www.ncbi.nih.gov/gquery/gquery.fcgi?term=RPS27","RPS27")	2921	11	0.562120	-0.000791	271	339.48	1.252694
=HYPERLINK("http://www.godatabase.org/cgi-bin/go.cgi?query=GO:0010467&auto_wild_cards=yes&view=query&action=query&search_constraint=terms","GO:0010467_gene_expression")	=HYPERLINK("http://www.ncbi.nih.gov/gquery/gquery.fcgi?term=CENPF","CENPF")	1201	2	0.248573	-0.000601	272	339.53	1.248272
=HYPERLINK("http://www.godatabase.org/cgi-bin/go.cgi?query=GO:0010467&auto_wild_cards=yes&view=query&action=query&search_constraint=terms","GO:0010467_gene_expression")	=HYPERLINK("http://www.ncbi.nih.gov/gquery/gquery.fcgi?term=RPS27","RPS27")	1201	2	0.248573	-0.000601	272	339.53	1.248272
=HYPERLINK("http://www.godatabase.org/cgi-bin/go.cgi?query=GO:0008152&auto_wild_cards=yes&view=query&action=query&search_constraint=terms","GO:0008152_metabolic_process")	=HYPERLINK("http://www.ncbi.nih.gov/gquery/gquery.fcgi?term=CDC20","CDC20")	3126	12	0.573007	-0.000586	273	339.55	1.243773
=HYPERLINK("http://www.godatabase.org/cgi-bin/go.cgi?query=GO:0008152&auto_wild_cards=yes&view=query&action=query&search_constraint=terms","GO:0008152_metabolic_process")	=HYPERLINK("http://www.ncbi.nih.gov/gquery/gquery.fcgi?term=MIS12","MIS12")	3126	12	0.573007	-0.000586	273	339.55	1.243773
=HYPERLINK("http://www.godatabase.org/cgi-bin/go.cgi?query=GO:0008152&auto_wild_cards=yes&view=query&action=query&search_constraint=terms","GO:0008152_metabolic_process")	=HYPERLINK("http://www.ncbi.nih.gov/gquery/gquery.fcgi?term=TAOK2","TAOK2")	3126	12	0.573007	-0.000586	273	339.55	1.243773
=HYPERLINK("http://www.godatabase.org/cgi-bin/go.cgi?query=GO:0008152&auto_wild_cards=yes&view=query&action=query&search_constraint=terms","GO:0008152_metabolic_process")	=HYPERLINK("http://www.ncbi.nih.gov/gquery/gquery.fcgi?term=MAPRE1","MAPRE1")	3126	12	0.573007	-0.000586	273	339.55	1.243773
=HYPERLINK("http://www.godatabase.org/cgi-bin/go.cgi?query=GO:0008152&auto_wild_cards=yes&view=query&action=query&search_constraint=terms","GO:0008152_metabolic_process")	=HYPERLINK("http://www.ncbi.nih.gov/gquery/gquery.fcgi?term=ZW10","ZW10")	3126	12	0.573007	-0.000586	273	339.55	1.243773
=HYPERLINK("http://www.godatabase.org/cgi-bin/go.cgi?query=GO:0008152&auto_wild_cards=yes&view=query&action=query&search_constraint=terms","GO:0008152_metabolic_process")	=HYPERLINK("http://www.ncbi.nih.gov/gquery/gquery.fcgi?term=CENPF","CENPF")	3126	12	0.573007	-0.000586	273	339.55	1.243773
=HYPERLINK("http://www.godatabase.org/cgi-bin/go.cgi?query=GO:0008152&auto_wild_cards=yes&view=query&action=query&search_constraint=terms","GO:0008152_metabolic_process")	=HYPERLINK("http://www.ncbi.nih.gov/gquery/gquery.fcgi?term=CENPE","CENPE")	3126	12	0.573007	-0.000586	273	339.55	1.243773
=HYPERLINK("http://www.godatabase.org/cgi-bin/go.cgi?query=GO:0008152&auto_wild_cards=yes&view=query&action=query&search_constraint=terms","GO:0008152_metabolic_process")	=HYPERLINK("http://www.ncbi.nih.gov/gquery/gquery.fcgi?term=IDUA","IDUA")	3126	12	0.573007	-0.000586	273	339.55	1.243773
=HYPERLINK("http://www.godatabase.org/cgi-bin/go.cgi?query=GO:0008152&auto_wild_cards=yes&view=query&action=query&search_constraint=terms","GO:0008152_metabolic_process")	=HYPERLINK("http://www.ncbi.nih.gov/gquery/gquery.fcgi?term=CLASP1","CLASP1")	3126	12	0.573007	-0.000586	273	339.55	1.243773
=HYPERLINK("http://www.godatabase.org/cgi-bin/go.cgi?query=GO:0008152&auto_wild_cards=yes&view=query&action=query&search_constraint=terms","GO:0008152_metabolic_process")	=HYPERLINK("http://www.ncbi.nih.gov/gquery/gquery.fcgi?term=CLASP2","CLASP2")	3126	12	0.573007	-0.000586	273	339.55	1.243773
=HYPERLINK("http://www.godatabase.org/cgi-bin/go.cgi?query=GO:0008152&auto_wild_cards=yes&view=query&action=query&search_constraint=terms","GO:0008152_metabolic_process")	=HYPERLINK("http://www.ncbi.nih.gov/gquery/gquery.fcgi?term=PPP2R4","PPP2R4")	3126	12	0.573007	-0.000586	273	339.55	1.243773
=HYPERLINK("http://www.godatabase.org/cgi-bin/go.cgi?query=GO:0008152&auto_wild_cards=yes&view=query&action=query&search_constraint=terms","GO:0008152_metabolic_process")	=HYPERLINK("http://www.ncbi.nih.gov/gquery/gquery.fcgi?term=RPS27","RPS27")	3126	12	0.573007	-0.000586	273	339.55	1.243773
=HYPERLINK("http://www.godatabase.org/cgi-bin/go.cgi?query=GO:0043283&auto_wild_cards=yes&view=query&action=query&search_constraint=terms","GO:0043283_biopolymer_metabolic_process")	=HYPERLINK("http://www.ncbi.nih.gov/gquery/gquery.fcgi?term=CDC20","CDC20")	1839	3	0.243505	-0.000031	274	339.64	1.239562
=HYPERLINK("http://www.godatabase.org/cgi-bin/go.cgi?query=GO:0043283&auto_wild_cards=yes&view=query&action=query&search_constraint=terms","GO:0043283_biopolymer_metabolic_process")	=HYPERLINK("http://www.ncbi.nih.gov/gquery/gquery.fcgi?term=TAOK2","TAOK2")	1839	3	0.243505	-0.000031	274	339.64	1.239562
=HYPERLINK("http://www.godatabase.org/cgi-bin/go.cgi?query=GO:0043283&auto_wild_cards=yes&view=query&action=query&search_constraint=terms","GO:0043283_biopolymer_metabolic_process")	=HYPERLINK("http://www.ncbi.nih.gov/gquery/gquery.fcgi?term=PPP2R4","PPP2R4")	1839	3	0.243505	-0.000031	274	339.64	1.239562
=HYPERLINK("http://www.godatabase.org/cgi-bin/go.cgi?query=GO:0006139&auto_wild_cards=yes&view=query&action=query&search_constraint=terms","GO:0006139_nucleobase__nucleoside__nucleotide_and_nucleic_acid_metabolic_process")	=HYPERLINK("http://www.ncbi.nih.gov/gquery/gquery.fcgi?term=CENPF","CENPF")	1365	1	0.109354	-0.000013	275	339.64	1.235055
=HYPERLINK("http://www.godatabase.org/cgi-bin/go.cgi?query=GO:0008150&auto_wild_cards=yes&view=query&action=query&search_constraint=terms","GO:0008150_biological_process")	=HYPERLINK("http://www.ncbi.nih.gov/gquery/gquery.fcgi?term=MIS12","MIS12")	6120	41	1.000000	0.000000	545	583.65	1.070917
=HYPERLINK("http://www.godatabase.org/cgi-bin/go.cgi?query=GO:0008150&auto_wild_cards=yes&view=query&action=query&search_constraint=terms","GO:0008150_biological_process")	=HYPERLINK("http://www.ncbi.nih.gov/gquery/gquery.fcgi?term=TAOK2","TAOK2")	6120	41	1.000000	0.000000	545	583.65	1.070917
=HYPERLINK("http://www.godatabase.org/cgi-bin/go.cgi?query=GO:0008150&auto_wild_cards=yes&view=query&action=query&search_constraint=terms","GO:0008150_biological_process")	=HYPERLINK("http://www.ncbi.nih.gov/gquery/gquery.fcgi?term=ZW10","ZW10")	6120	41	1.000000	0.000000	545	583.65	1.070917
=HYPERLINK("http://www.godatabase.org/cgi-bin/go.cgi?query=GO:0008150&auto_wild_cards=yes&view=query&action=query&search_constraint=terms","GO:0008150_biological_process")	=HYPERLINK("http://www.ncbi.nih.gov/gquery/gquery.fcgi?term=ITGB3BP","ITGB3BP")	6120	41	1.000000	0.000000	545	583.65	1.070917
=HYPERLINK("http://www.godatabase.org/cgi-bin/go.cgi?query=GO:0008150&auto_wild_cards=yes&view=query&action=query&search_constraint=terms","GO:0008150_biological_process")	=HYPERLINK("http://www.ncbi.nih.gov/gquery/gquery.fcgi?term=CENPE","CENPE")	6120	41	1.000000	0.000000	545	583.65	1.070917
=HYPERLINK("http://www.godatabase.org/cgi-bin/go.cgi?query=GO:0008150&auto_wild_cards=yes&view=query&action=query&search_constraint=terms","GO:0008150_biological_process")	=HYPERLINK("http://www.ncbi.nih.gov/gquery/gquery.fcgi?term=MAD2L1","MAD2L1")	6120	41	1.000000	0.000000	545	583.65	1.070917
=HYPERLINK("http://www.godatabase.org/cgi-bin/go.cgi?query=GO:0008150&auto_wild_cards=yes&view=query&action=query&search_constraint=terms","GO:0008150_biological_process")	=HYPERLINK("http://www.ncbi.nih.gov/gquery/gquery.fcgi?term=CLIP1","CLIP1")	6120	41	1.000000	0.000000	545	583.65	1.070917
=HYPERLINK("http://www.godatabase.org/cgi-bin/go.cgi?query=GO:0008150&auto_wild_cards=yes&view=query&action=query&search_constraint=terms","GO:0008150_biological_process")	=HYPERLINK("http://www.ncbi.nih.gov/gquery/gquery.fcgi?term=CKAP5","CKAP5")	6120	41	1.000000	0.000000	545	583.65	1.070917
=HYPERLINK("http://www.godatabase.org/cgi-bin/go.cgi?query=GO:0008150&auto_wild_cards=yes&view=query&action=query&search_constraint=terms","GO:0008150_biological_process")	=HYPERLINK("http://www.ncbi.nih.gov/gquery/gquery.fcgi?term=NUP85","NUP85")	6120	41	1.000000	0.000000	545	583.65	1.070917
=HYPERLINK("http://www.godatabase.org/cgi-bin/go.cgi?query=GO:0008150&auto_wild_cards=yes&view=query&action=query&search_constraint=terms","GO:0008150_biological_process")	=HYPERLINK("http://www.ncbi.nih.gov/gquery/gquery.fcgi?term=NDC80","NDC80")	6120	41	1.000000	0.000000	545	583.65	1.070917
=HYPERLINK("http://www.godatabase.org/cgi-bin/go.cgi?query=GO:0008150&auto_wild_cards=yes&view=query&action=query&search_constraint=terms","GO:0008150_biological_process")	=HYPERLINK("http://www.ncbi.nih.gov/gquery/gquery.fcgi?term=INCENP","INCENP")	6120	41	1.000000	0.000000	545	583.65	1.070917
=HYPERLINK("http://www.godatabase.org/cgi-bin/go.cgi?query=GO:0008150&auto_wild_cards=yes&view=query&action=query&search_constraint=terms","GO:0008150_biological_process")	=HYPERLINK("http://www.ncbi.nih.gov/gquery/gquery.fcgi?term=MAPRE1","MAPRE1")	6120	41	1.000000	0.000000	545	583.65	1.070917
=HYPERLINK("http://www.godatabase.org/cgi-bin/go.cgi?query=GO:0008150&auto_wild_cards=yes&view=query&action=query&search_constraint=terms","GO:0008150_biological_process")	=HYPERLINK("http://www.ncbi.nih.gov/gquery/gquery.fcgi?term=ZWILCH","ZWILCH")	6120	41	1.000000	0.000000	545	583.65	1.070917
=HYPERLINK("http://www.godatabase.org/cgi-bin/go.cgi?query=GO:0008150&auto_wild_cards=yes&view=query&action=query&search_constraint=terms","GO:0008150_biological_process")	=HYPERLINK("http://www.ncbi.nih.gov/gquery/gquery.fcgi?term=RANBP2","RANBP2")	6120	41	1.000000	0.000000	545	583.65	1.070917
=HYPERLINK("http://www.godatabase.org/cgi-bin/go.cgi?query=GO:0008150&auto_wild_cards=yes&view=query&action=query&search_constraint=terms","GO:0008150_biological_process")	=HYPERLINK("http://www.ncbi.nih.gov/gquery/gquery.fcgi?term=MXD1","MXD1")	6120	41	1.000000	0.000000	545	583.65	1.070917
=HYPERLINK("http://www.godatabase.org/cgi-bin/go.cgi?query=GO:0008150&auto_wild_cards=yes&view=query&action=query&search_constraint=terms","GO:0008150_biological_process")	=HYPERLINK("http://www.ncbi.nih.gov/gquery/gquery.fcgi?term=CENPH","CENPH")	6120	41	1.000000	0.000000	545	583.65	1.070917
=HYPERLINK("http://www.godatabase.org/cgi-bin/go.cgi?query=GO:0008150&auto_wild_cards=yes&view=query&action=query&search_constraint=terms","GO:0008150_biological_process")	=HYPERLINK("http://www.ncbi.nih.gov/gquery/gquery.fcgi?term=CENPI","CENPI")	6120	41	1.000000	0.000000	545	583.65	1.070917
=HYPERLINK("http://www.godatabase.org/cgi-bin/go.cgi?query=GO:0008150&auto_wild_cards=yes&view=query&action=query&search_constraint=terms","GO:0008150_biological_process")	=HYPERLINK("http://www.ncbi.nih.gov/gquery/gquery.fcgi?term=PAFAH1B1","PAFAH1B1")	6120	41	1.000000	0.000000	545	583.65	1.070917
=HYPERLINK("http://www.godatabase.org/cgi-bin/go.cgi?query=GO:0008150&auto_wild_cards=yes&view=query&action=query&search_constraint=terms","GO:0008150_biological_process")	=HYPERLINK("http://www.ncbi.nih.gov/gquery/gquery.fcgi?term=IDUA","IDUA")	6120	41	1.000000	0.000000	545	583.65	1.070917
=HYPERLINK("http://www.godatabase.org/cgi-bin/go.cgi?query=GO:0008150&auto_wild_cards=yes&view=query&action=query&search_constraint=terms","GO:0008150_biological_process")	=HYPERLINK("http://www.ncbi.nih.gov/gquery/gquery.fcgi?term=CLASP1","CLASP1")	6120	41	1.000000	0.000000	545	583.65	1.070917
=HYPERLINK("http://www.godatabase.org/cgi-bin/go.cgi?query=GO:0008150&auto_wild_cards=yes&view=query&action=query&search_constraint=terms","GO:0008150_biological_process")	=HYPERLINK("http://www.ncbi.nih.gov/gquery/gquery.fcgi?term=KIF2C","KIF2C")	6120	41	1.000000	0.000000	545	583.65	1.070917
=HYPERLINK("http://www.godatabase.org/cgi-bin/go.cgi?query=GO:0008150&auto_wild_cards=yes&view=query&action=query&search_constraint=terms","GO:0008150_biological_process")	=HYPERLINK("http://www.ncbi.nih.gov/gquery/gquery.fcgi?term=MXI1","MXI1")	6120	41	1.000000	0.000000	545	583.65	1.070917
=HYPERLINK("http://www.godatabase.org/cgi-bin/go.cgi?query=GO:0008150&auto_wild_cards=yes&view=query&action=query&search_constraint=terms","GO:0008150_biological_process")	=HYPERLINK("http://www.ncbi.nih.gov/gquery/gquery.fcgi?term=CDC20","CDC20")	6120	41	1.000000	0.000000	545	583.65	1.070917
=HYPERLINK("http://www.godatabase.org/cgi-bin/go.cgi?query=GO:0008150&auto_wild_cards=yes&view=query&action=query&search_constraint=terms","GO:0008150_biological_process")	=HYPERLINK("http://www.ncbi.nih.gov/gquery/gquery.fcgi?term=NUF2","NUF2")	6120	41	1.000000	0.000000	545	583.65	1.070917
=HYPERLINK("http://www.godatabase.org/cgi-bin/go.cgi?query=GO:0008150&auto_wild_cards=yes&view=query&action=query&search_constraint=terms","GO:0008150_biological_process")	=HYPERLINK("http://www.ncbi.nih.gov/gquery/gquery.fcgi?term=BUB3","BUB3")	6120	41	1.000000	0.000000	545	583.65	1.070917
=HYPERLINK("http://www.godatabase.org/cgi-bin/go.cgi?query=GO:0008150&auto_wild_cards=yes&view=query&action=query&search_constraint=terms","GO:0008150_biological_process")	=HYPERLINK("http://www.ncbi.nih.gov/gquery/gquery.fcgi?term=CENPF","CENPF")	6120	41	1.000000	0.000000	545	583.65	1.070917
=HYPERLINK("http://www.godatabase.org/cgi-bin/go.cgi?query=GO:0008150&auto_wild_cards=yes&view=query&action=query&search_constraint=terms","GO:0008150_biological_process")	=HYPERLINK("http://www.ncbi.nih.gov/gquery/gquery.fcgi?term=NUP160","NUP160")	6120	41	1.000000	0.000000	545	583.65	1.070917
=HYPERLINK("http://www.godatabase.org/cgi-bin/go.cgi?query=GO:0008150&auto_wild_cards=yes&view=query&action=query&search_constraint=terms","GO:0008150_biological_process")	=HYPERLINK("http://www.ncbi.nih.gov/gquery/gquery.fcgi?term=NUDC","NUDC")	6120	41	1.000000	0.000000	545	583.65	1.070917
=HYPERLINK("http://www.godatabase.org/cgi-bin/go.cgi?query=GO:0008150&auto_wild_cards=yes&view=query&action=query&search_constraint=terms","GO:0008150_biological_process")	=HYPERLINK("http://www.ncbi.nih.gov/gquery/gquery.fcgi?term=BUB1","BUB1")	6120	41	1.000000	0.000000	545	583.65	1.070917
=HYPERLINK("http://www.godatabase.org/cgi-bin/go.cgi?query=GO:0008150&auto_wild_cards=yes&view=query&action=query&search_constraint=terms","GO:0008150_biological_process")	=HYPERLINK("http://www.ncbi.nih.gov/gquery/gquery.fcgi?term=RANGAP1","RANGAP1")	6120	41	1.000000	0.000000	545	583.65	1.070917
=HYPERLINK("http://www.godatabase.org/cgi-bin/go.cgi?query=GO:0008150&auto_wild_cards=yes&view=query&action=query&search_constraint=terms","GO:0008150_biological_process")	=HYPERLINK("http://www.ncbi.nih.gov/gquery/gquery.fcgi?term=MAPRE2","MAPRE2")	6120	41	1.000000	0.000000	545	583.65	1.070917
=HYPERLINK("http://www.godatabase.org/cgi-bin/go.cgi?query=GO:0008150&auto_wild_cards=yes&view=query&action=query&search_constraint=terms","GO:0008150_biological_process")	=HYPERLINK("http://www.ncbi.nih.gov/gquery/gquery.fcgi?term=SEC13","SEC13")	6120	41	1.000000	0.000000	545	583.65	1.070917
=HYPERLINK("http://www.godatabase.org/cgi-bin/go.cgi?query=GO:0008150&auto_wild_cards=yes&view=query&action=query&search_constraint=terms","GO:0008150_biological_process")	=HYPERLINK("http://www.ncbi.nih.gov/gquery/gquery.fcgi?term=RPS27","RPS27")	6120	41	1.000000	0.000000	545	583.65	1.070917
=HYPERLINK("http://www.godatabase.org/cgi-bin/go.cgi?query=GO:0008150&auto_wild_cards=yes&view=query&action=query&search_constraint=terms","GO:0008150_biological_process")	=HYPERLINK("http://www.ncbi.nih.gov/gquery/gquery.fcgi?term=NDE1","NDE1")	6120	41	1.000000	0.000000	545	583.65	1.070917
=HYPERLINK("http://www.godatabase.org/cgi-bin/go.cgi?query=GO:0008150&auto_wild_cards=yes&view=query&action=query&search_constraint=terms","GO:0008150_biological_process")	=HYPERLINK("http://www.ncbi.nih.gov/gquery/gquery.fcgi?term=BUB1B","BUB1B")	6120	41	1.000000	0.000000	545	583.65	1.070917
=HYPERLINK("http://www.godatabase.org/cgi-bin/go.cgi?query=GO:0008150&auto_wild_cards=yes&view=query&action=query&search_constraint=terms","GO:0008150_biological_process")	=HYPERLINK("http://www.ncbi.nih.gov/gquery/gquery.fcgi?term=ZWINT","ZWINT")	6120	41	1.000000	0.000000	545	583.65	1.070917
=HYPERLINK("http://www.godatabase.org/cgi-bin/go.cgi?query=GO:0008150&auto_wild_cards=yes&view=query&action=query&search_constraint=terms","GO:0008150_biological_process")	=HYPERLINK("http://www.ncbi.nih.gov/gquery/gquery.fcgi?term=NUP107","NUP107")	6120	41	1.000000	0.000000	545	583.65	1.070917
=HYPERLINK("http://www.godatabase.org/cgi-bin/go.cgi?query=GO:0008150&auto_wild_cards=yes&view=query&action=query&search_constraint=terms","GO:0008150_biological_process")	=HYPERLINK("http://www.ncbi.nih.gov/gquery/gquery.fcgi?term=NUP133","NUP133")	6120	41	1.000000	0.000000	545	583.65	1.070917
=HYPERLINK("http://www.godatabase.org/cgi-bin/go.cgi?query=GO:0008150&auto_wild_cards=yes&view=query&action=query&search_constraint=terms","GO:0008150_biological_process")	=HYPERLINK("http://www.ncbi.nih.gov/gquery/gquery.fcgi?term=CLASP2","CLASP2")	6120	41	1.000000	0.000000	545	583.65	1.070917
=HYPERLINK("http://www.godatabase.org/cgi-bin/go.cgi?query=GO:0008150&auto_wild_cards=yes&view=query&action=query&search_constraint=terms","GO:0008150_biological_process")	=HYPERLINK("http://www.ncbi.nih.gov/gquery/gquery.fcgi?term=PPP2R4","PPP2R4")	6120	41	1.000000	0.000000	545	583.65	1.070917
=HYPERLINK("http://www.godatabase.org/cgi-bin/go.cgi?query=GO:0008150&auto_wild_cards=yes&view=query&action=query&search_constraint=terms","GO:0008150_biological_process")	=HYPERLINK("http://www.ncbi.nih.gov/gquery/gquery.fcgi?term=PLK1","PLK1")	6120	41	1.000000	0.000000	545	583.65	1.070917
