# Supplementary material for: RedundancyMiner: De-replication of redundant GO categories in microarray and proteomics analysis
Source: BMC Bioinformatics. 2011 Feb 10;12:52. doi: 10.1186/1471-2105-12-52 (PMC3223614; doi:10.1186/1471-2105-12-52)
Supplement: Additional file 10 — Kinetochore genes HTGM download. compressed package of the results of running HTGM on the kinetochore genes list. [file 1471-2105-12-52-S10.ZIP › work405493610/total.txt405493610.dir/kinetochore.txt.dir/kinetochore.txt.change.xls]

=HYPERLINK("http://discover.nci.nih.gov/gominer/hi-thruput-defs.jsp#GO"	HYPERLINKED GO CATEGORY) =HYPERLINK("http://discover.nci.nih.gov/gominer/hi-thruput-defs.jsp#Total"	TOTAL GENES) =HYPERLINK("http://discover.nci.nih.gov/gominer/hi-thruput-defs.jsp#CHANGED"	CHANGED GENES) =HYPERLINK("http://discover.nci.nih.gov/gominer/hi-thruput-defs.jsp#ENRICH"	ENRICHMENT) =HYPERLINK("http://discover.nci.nih.gov/gominer/hi-thruput-defs.jsp#LOG10"	LOG10(p)) =HYPERLINK("http://discover.nci.nih.gov/gominer/hi-thruput-defs.jsp#NUMB"	CUMULATIVE NUMBER OF CATEGORIES) =HYPERLINK("http://discover.nci.nih.gov/gominer/hi-thruput-defs.jsp#RLB"	CUMULATIVE RANDOMS LOWER BOUND) =HYPERLINK("http://discover.nci.nih.gov/gominer/hi-thruput-defs.jsp#RM"	CUMULATIVE RANDOMS MEAN) =HYPERLINK("http://discover.nci.nih.gov/gominer/hi-thruput-defs.jsp#RUB"	CUMULATIVE RANDOMS UPPER BOUND) =HYPERLINK("http://discover.nci.nih.gov/gominer/hi-thruput-defs.jsp#FDR"	FALSE DISCOVERY RATE)
=HYPERLINK("http://www.godatabase.org/cgi-bin/go.cgi?query=GO:0000226&auto_wild_cards=yes&view=query&action=query&search_constraint=terms"	GO:0000226_microtubule_cytoskeleton_organization_and_biogenesis) 58 10 25.735913 -11.634038 1 0.000000 0.0 0.000000 0.000000
=HYPERLINK("http://www.godatabase.org/cgi-bin/go.cgi?query=GO:0000278&auto_wild_cards=yes&view=query&action=query&search_constraint=terms"	GO:0000278_mitotic_cell_cycle) 183 14 11.419432 -11.315199 2 0.000000 0.0 0.000000 0.000000
=HYPERLINK("http://www.godatabase.org/cgi-bin/go.cgi?query=GO:0007049&auto_wild_cards=yes&view=query&action=query&search_constraint=terms"	GO:0007049_cell_cycle) 349 17 7.270948 -10.678022 3 0.000000 0.0 0.000000 0.000000
=HYPERLINK("http://www.godatabase.org/cgi-bin/go.cgi?query=GO:0007059&auto_wild_cards=yes&view=query&action=query&search_constraint=terms"	GO:0007059_chromosome_segregation) 38 8 31.424904 -10.079699 4 0.000000 0.0 0.000000 0.000000
=HYPERLINK("http://www.godatabase.org/cgi-bin/go.cgi?query=GO:0000087&auto_wild_cards=yes&view=query&action=query&search_constraint=terms"	GO:0000087_M_phase_of_mitotic_cell_cycle) 91 10 16.403109 -9.610265 6 0.000000 0.0 0.000000 0.000000
=HYPERLINK("http://www.godatabase.org/cgi-bin/go.cgi?query=GO:0007017&auto_wild_cards=yes&view=query&action=query&search_constraint=terms"	GO:0007017_microtubule-based_process) 91 10 16.403109 -9.610265 6 0.000000 0.0 0.000000 0.000000
=HYPERLINK("http://www.godatabase.org/cgi-bin/go.cgi?query=GO:0022402&auto_wild_cards=yes&view=query&action=query&search_constraint=terms"	GO:0022402_cell_cycle_process) 245 14 8.529617 -9.598482 7 0.000000 0.0 0.000000 0.000000
=HYPERLINK("http://www.godatabase.org/cgi-bin/go.cgi?query=GO:0007093&auto_wild_cards=yes&view=query&action=query&search_constraint=terms"	GO:0007093_mitotic_cell_cycle_checkpoint) 28 7 37.317073 -9.422662 8 0.000000 0.0 0.000000 0.000000
=HYPERLINK("http://www.godatabase.org/cgi-bin/go.cgi?query=GO:0051383&auto_wild_cards=yes&view=query&action=query&search_constraint=terms"	GO:0051383_kinetochore_organization_and_biogenesis) 4 4
=HYPERLINK("http://www.godatabase.org/cgi-bin/go.cgi?query=GO:0007067&auto_wild_cards=yes&view=query&action=query&search_constraint=terms"	GO:0007067_mitosis) 88 9 15.266075 -8.379757 9 0.000000 0.0 0.000000 0.000000
=HYPERLINK("http://www.godatabase.org/cgi-bin/go.cgi?query=GO:0000279&auto_wild_cards=yes&view=query&action=query&search_constraint=terms"	GO:0000279_M_phase) 125 10 11.941463 -8.238396 10 0.000000 0.0 0.000000 0.000000
=HYPERLINK("http://www.godatabase.org/cgi-bin/go.cgi?query=GO:0022403&auto_wild_cards=yes&view=query&action=query&search_constraint=terms"	GO:0022403_cell_cycle_phase) 187 11 8.780488 -7.639150 11 0.000000 0.0 0.000000 0.000000
=HYPERLINK("http://www.godatabase.org/cgi-bin/go.cgi?query=GO:0007346&auto_wild_cards=yes&view=query&action=query&search_constraint=terms"	GO:0007346_regulation_of_mitotic_cell_cycle) 50 7 20.897561 -7.543240 12 0.000000 0.0 0.000000 0.000000
=HYPERLINK("http://www.godatabase.org/cgi-bin/go.cgi?query=GO:0000075&auto_wild_cards=yes&view=query&action=query&search_constraint=terms"	GO:0000075_cell_cycle_checkpoint) 52 7 20.093809 -7.420582 13 0.000000 0.0 0.000000 0.000000
=HYPERLINK("http://www.godatabase.org/cgi-bin/go.cgi?query=GO:0051382&auto_wild_cards=yes&view=query&action=query&search_constraint=terms"	GO:0051382_kinetochore_assembly) 3 3
=HYPERLINK("http://www.godatabase.org/cgi-bin/go.cgi?query=GO:0006996&auto_wild_cards=yes&view=query&action=query&search_constraint=terms"	GO:0006996_organelle_organization_and_biogenesis) 571 16 4.182649 -6.521159 14 0.000000 0.0 0.000000 0.000000
=HYPERLINK("http://www.godatabase.org/cgi-bin/go.cgi?query=GO:0007010&auto_wild_cards=yes&view=query&action=query&search_constraint=terms"	GO:0007010_cytoskeleton_organization_and_biogenesis) 253 11 6.489926 -6.293175 15 0.000000 0.0 0.000000 0.000000
=HYPERLINK("http://www.godatabase.org/cgi-bin/go.cgi?query=GO:0016043&auto_wild_cards=yes&view=query&action=query&search_constraint=terms"	GO:0016043_cellular_component_organization_and_biogenesis) 1240 22 2.648308 -5.673135 16 0.000000 0.0 0.000000 0.000000
=HYPERLINK("http://www.godatabase.org/cgi-bin/go.cgi?query=GO:0031111&auto_wild_cards=yes&view=query&action=query&search_constraint=terms"	GO:0031111_negative_regulation_of_microtubule_polymerization_or_depolymerization) 6 3 74.634146 -5.259186 17 0.000000 0.0 0.000000 0.000000
=HYPERLINK("http://www.godatabase.org/cgi-bin/go.cgi?query=GO:0051649&auto_wild_cards=yes&view=query&action=query&search_constraint=terms"	GO:0051649_establishment_of_cellular_localization) 410 12 4.368828 -5.034276 18 0.000000 0.0 0.000000 0.000000
=HYPERLINK("http://www.godatabase.org/cgi-bin/go.cgi?query=GO:0000070&auto_wild_cards=yes&view=query&action=query&search_constraint=terms"	GO:0000070_mitotic_sister_chromatid_segregation) 21 4 28.432056 -5.019623 19 0.000000 0.0 0.000000 0.000000
=HYPERLINK("http://www.godatabase.org/cgi-bin/go.cgi?query=GO:0000819&auto_wild_cards=yes&view=query&action=query&search_constraint=terms"	GO:0000819_sister_chromatid_segregation) 22 4 27.139690 -4.934577 20 0.000000 0.0 0.000000 0.000000
=HYPERLINK("http://www.godatabase.org/cgi-bin/go.cgi?query=GO:0051641&auto_wild_cards=yes&view=query&action=query&search_constraint=terms"	GO:0051641_cellular_localization) 429 12 4.175337 -4.833159 21 0.000000 0.0 0.000000 0.000000
=HYPERLINK("http://www.godatabase.org/cgi-bin/go.cgi?query=GO:0031110&auto_wild_cards=yes&view=query&action=query&search_constraint=terms"	GO:0031110_regulation_of_microtubule_polymerization_or_depolymerization) 9 3 49.756098 -4.642017 22 0.000000 0.0 0.000000 0.000000
=HYPERLINK("http://www.godatabase.org/cgi-bin/go.cgi?query=GO:0050657&auto_wild_cards=yes&view=query&action=query&search_constraint=terms"	GO:0050657_nucleic_acid_transport) 26 4 22.964353 -4.632567 25 0.000000 0.0 0.000000 0.000000
=HYPERLINK("http://www.godatabase.org/cgi-bin/go.cgi?query=GO:0050658&auto_wild_cards=yes&view=query&action=query&search_constraint=terms"	GO:0050658_RNA_transport) 26 4 22.964353 -4.632567 25 0.000000 0.0 0.000000 0.000000
=HYPERLINK("http://www.godatabase.org/cgi-bin/go.cgi?query=GO:0051236&auto_wild_cards=yes&view=query&action=query&search_constraint=terms"	GO:0051236_establishment_of_RNA_localization) 26 4 22.964353 -4.632567 25 0.000000 0.0 0.000000 0.000000
=HYPERLINK("http://www.godatabase.org/cgi-bin/go.cgi?query=GO:0006403&auto_wild_cards=yes&view=query&action=query&search_constraint=terms"	GO:0006403_RNA_localization) 27 4 22.113821 -4.565035 26 0.000000 0.0 0.000000 0.000000
=HYPERLINK("http://www.godatabase.org/cgi-bin/go.cgi?query=GO:0008283&auto_wild_cards=yes&view=query&action=query&search_constraint=terms"	GO:0008283_cell_proliferation) 475 12 3.770988 -4.388387 27 0.000000 0.0 0.000000 0.000000
=HYPERLINK("http://www.godatabase.org/cgi-bin/go.cgi?query=GO:0030951&auto_wild_cards=yes&view=query&action=query&search_constraint=terms"	GO:0030951_establishment_and_or_maintenance_of_microtubule_cytoskeleton_polarity) 2 2
=HYPERLINK("http://www.godatabase.org/cgi-bin/go.cgi?query=GO:0030952&auto_wild_cards=yes&view=query&action=query&search_constraint=terms"	GO:0030952_establishment_and_or_maintenance_of_cytoskeleton_polarity) 2 2
=HYPERLINK("http://www.godatabase.org/cgi-bin/go.cgi?query=GO:0031109&auto_wild_cards=yes&view=query&action=query&search_constraint=terms"	GO:0031109_microtubule_polymerization_or_depolymerization) 11 3 40.709534 -4.352864 29 0.000000 0.0 0.000000 0.000000
=HYPERLINK("http://www.godatabase.org/cgi-bin/go.cgi?query=GO:0032886&auto_wild_cards=yes&view=query&action=query&search_constraint=terms"	GO:0032886_regulation_of_microtubule-based_process) 11 3 40.709534 -4.352864 29 0.000000 0.0 0.000000 0.000000
=HYPERLINK("http://www.godatabase.org/cgi-bin/go.cgi?query=GO:0051726&auto_wild_cards=yes&view=query&action=query&search_constraint=terms"	GO:0051726_regulation_of_cell_cycle) 156 7 6.697936 -4.178528 30 -0.141447 0.03 0.201447 0.001000
=HYPERLINK("http://www.godatabase.org/cgi-bin/go.cgi?query=GO:0015931&auto_wild_cards=yes&view=query&action=query&search_constraint=terms"	GO:0015931_nucleobase__nucleoside__nucleotide_and_nucleic_acid_transport) 34 4 17.560976 -4.157740 31 -0.141447 0.03 0.201447 0.000968
=HYPERLINK("http://www.godatabase.org/cgi-bin/go.cgi?query=GO:0051494&auto_wild_cards=yes&view=query&action=query&search_constraint=terms"	GO:0051494_negative_regulation_of_cytoskeleton_organization_and_biogenesis) 13 3 34.446529 -4.118032 32 -0.156946 0.04 0.236946 0.001250
=HYPERLINK("http://www.godatabase.org/cgi-bin/go.cgi?query=GO:0032269&auto_wild_cards=yes&view=query&action=query&search_constraint=terms"	GO:0032269_negative_regulation_of_cellular_protein_metabolic_process) 37 4 16.137113 -4.010501 33 -0.169043 0.05 0.269043 0.001515
=HYPERLINK("http://www.godatabase.org/cgi-bin/go.cgi?query=GO:0051248&auto_wild_cards=yes&view=query&action=query&search_constraint=terms"	GO:0051248_negative_regulation_of_protein_metabolic_process) 40 4 14.926829 -3.875747 34 -0.169043 0.05 0.269043 0.001471
=HYPERLINK("http://www.godatabase.org/cgi-bin/go.cgi?query=GO:0051276&auto_wild_cards=yes&view=query&action=query&search_constraint=terms"	GO:0051276_chromosome_organization_and_biogenesis) 175 7 5.970732 -3.863256 35 -0.169043 0.05 0.269043 0.001429
=HYPERLINK("http://www.godatabase.org/cgi-bin/go.cgi?query=GO:0006406&auto_wild_cards=yes&view=query&action=query&search_constraint=terms"	GO:0006406_mRNA_export_from_nucleus) 19 3 23.568678 -3.600215 38 -0.362217 0.08 0.522217 0.002105
=HYPERLINK("http://www.godatabase.org/cgi-bin/go.cgi?query=GO:0007051&auto_wild_cards=yes&view=query&action=query&search_constraint=terms"	GO:0007051_spindle_organization_and_biogenesis) 19 3 23.568678 -3.600215 38 -0.362217 0.08 0.522217 0.002105
=HYPERLINK("http://www.godatabase.org/cgi-bin/go.cgi?query=GO:0051028&auto_wild_cards=yes&view=query&action=query&search_constraint=terms"	GO:0051028_mRNA_transport) 19 3 23.568678 -3.600215 38 -0.362217 0.08 0.522217 0.002105
=HYPERLINK("http://www.godatabase.org/cgi-bin/go.cgi?query=GO:0051310&auto_wild_cards=yes&view=query&action=query&search_constraint=terms"	GO:0051310_metaphase_plate_congression) 4 2
=HYPERLINK("http://www.godatabase.org/cgi-bin/go.cgi?query=GO:0051656&auto_wild_cards=yes&view=query&action=query&search_constraint=terms"	GO:0051656_establishment_of_organelle_localization) 20 3 22.390244 -3.531656 39 -0.527646 0.1 0.727646 0.002564
=HYPERLINK("http://www.godatabase.org/cgi-bin/go.cgi?query=GO:0033036&auto_wild_cards=yes&view=query&action=query&search_constraint=terms"	GO:0033036_macromolecule_localization) 267 8 4.472458 -3.492545 40 -0.699953 0.12 0.939953 0.003000
=HYPERLINK("http://www.godatabase.org/cgi-bin/go.cgi?query=GO:0006913&auto_wild_cards=yes&view=query&action=query&search_constraint=terms"	GO:0006913_nucleocytoplasmic_transport) 92 5 8.112407 -3.473158 41 -0.699953 0.12 0.939953 0.002927
=HYPERLINK("http://www.godatabase.org/cgi-bin/go.cgi?query=GO:0051169&auto_wild_cards=yes&view=query&action=query&search_constraint=terms"	GO:0051169_nuclear_transport) 93 5 8.025177 -3.451291 42 -0.699953 0.12 0.939953 0.002857
=HYPERLINK("http://www.godatabase.org/cgi-bin/go.cgi?query=GO:0007026&auto_wild_cards=yes&view=query&action=query&search_constraint=terms"	GO:0007026_negative_regulation_of_microtubule_depolymerization) 5 2 59.707317 -3.364134 44 -0.851105 0.23 1.311105 0.005227
=HYPERLINK("http://www.godatabase.org/cgi-bin/go.cgi?query=GO:0031114&auto_wild_cards=yes&view=query&action=query&search_constraint=terms"	GO:0031114_regulation_of_microtubule_depolymerization) 5 2 59.707317 -3.364134 44 -0.851105 0.23 1.311105 0.005227
=HYPERLINK("http://www.godatabase.org/cgi-bin/go.cgi?query=GO:0006405&auto_wild_cards=yes&view=query&action=query&search_constraint=terms"	GO:0006405_RNA_export_from_nucleus) 24 3 18.658537 -3.290435 45 -1.007704 0.28 1.567704 0.006222
=HYPERLINK("http://www.godatabase.org/cgi-bin/go.cgi?query=GO:0007019&auto_wild_cards=yes&view=query&action=query&search_constraint=terms"	GO:0007019_microtubule_depolymerization) 6 2 49.756098 -3.189891 49 -0.965088 0.39 1.745088 0.007959
=HYPERLINK("http://www.godatabase.org/cgi-bin/go.cgi?query=GO:0007094&auto_wild_cards=yes&view=query&action=query&search_constraint=terms"	GO:0007094_mitotic_cell_cycle_spindle_assembly_checkpoint) 6 2 49.756098 -3.189891 49 -0.965088 0.39 1.745088 0.007959
=HYPERLINK("http://www.godatabase.org/cgi-bin/go.cgi?query=GO:0050000&auto_wild_cards=yes&view=query&action=query&search_constraint=terms"	GO:0050000_chromosome_localization) 6 2 49.756098 -3.189891 49 -0.965088 0.39 1.745088 0.007959
=HYPERLINK("http://www.godatabase.org/cgi-bin/go.cgi?query=GO:0051303&auto_wild_cards=yes&view=query&action=query&search_constraint=terms"	GO:0051303_establishment_of_chromosome_localization) 6 2 49.756098 -3.189891 49 -0.965088 0.39 1.745088 0.007959
=HYPERLINK("http://www.godatabase.org/cgi-bin/go.cgi?query=GO:0051640&auto_wild_cards=yes&view=query&action=query&search_constraint=terms"	GO:0051640_organelle_localization) 27 3 16.585366 -3.136579 50 -0.964470 0.43 1.824470 0.008600
=HYPERLINK("http://www.godatabase.org/cgi-bin/go.cgi?query=GO:0031577&auto_wild_cards=yes&view=query&action=query&search_constraint=terms"	GO:0031577_spindle_checkpoint) 7 2 42.648084 -3.045609 51 -1.058105 0.54 2.138105 0.010588
=HYPERLINK("http://www.godatabase.org/cgi-bin/go.cgi?query=GO:0051129&auto_wild_cards=yes&view=query&action=query&search_constraint=terms"	GO:0051129_negative_regulation_of_cellular_component_organization_and_biogenesis) 33 3 13.569845 -2.877939 52 -1.187349 0.72 2.627349 0.013846
=HYPERLINK("http://www.godatabase.org/cgi-bin/go.cgi?query=GO:0046907&auto_wild_cards=yes&view=query&action=query&search_constraint=terms"	GO:0046907_intracellular_transport) 342 8 3.491656 -2.782559 53 -1.193656 0.84 2.873656 0.015849
=HYPERLINK("http://www.godatabase.org/cgi-bin/go.cgi?query=GO:0051168&auto_wild_cards=yes&view=query&action=query&search_constraint=terms"	GO:0051168_nuclear_export) 36 3 12.439024 -2.767164 54 -1.262606 0.86 2.982606 0.015926
=HYPERLINK("http://www.godatabase.org/cgi-bin/go.cgi?query=GO:0051493&auto_wild_cards=yes&view=query&action=query&search_constraint=terms"	GO:0051493_regulation_of_cytoskeleton_organization_and_biogenesis) 37 3 12.102835 -2.732457 55 -1.260372 0.87 3.000372 0.015818
=HYPERLINK("http://www.godatabase.org/cgi-bin/go.cgi?query=GO:0010458&auto_wild_cards=yes&view=query&action=query&search_constraint=terms"	GO:0010458_exit_from_mitosis) 10 2 29.853659 -2.720151 57 -1.284211 1.08 3.444211 0.018947
=HYPERLINK("http://www.godatabase.org/cgi-bin/go.cgi?query=GO:0051261&auto_wild_cards=yes&view=query&action=query&search_constraint=terms"	GO:0051261_protein_depolymerization) 10 2 29.853659 -2.720151 57 -1.284211 1.08 3.444211 0.018947
=HYPERLINK("http://www.godatabase.org/cgi-bin/go.cgi?query=GO:0043623&auto_wild_cards=yes&view=query&action=query&search_constraint=terms"	GO:0043623_cellular_protein_complex_assembly) 40 3 11.195122 -2.634165 58 -1.627364 1.29 4.207364 0.022241
=HYPERLINK("http://www.godatabase.org/cgi-bin/go.cgi?query=GO:0051297&auto_wild_cards=yes&view=query&action=query&search_constraint=terms"	GO:0051297_centrosome_organization_and_biogenesis) 13 2 22.964353 -2.486797 59 -1.611974 1.73 5.071974 0.029322
=HYPERLINK("http://www.godatabase.org/cgi-bin/go.cgi?query=GO:0031023&auto_wild_cards=yes&view=query&action=query&search_constraint=terms"	GO:0031023_microtubule_organizing_center_organization_and_biogenesis) 14 2 21.324042 -2.421691 60 -1.598149 1.92 5.438149 0.032000
=HYPERLINK("http://www.godatabase.org/cgi-bin/go.cgi?query=GO:0033043&auto_wild_cards=yes&view=query&action=query&search_constraint=terms"	GO:0033043_regulation_of_organelle_organization_and_biogenesis) 49 3 9.138875 -2.381648 61 -1.587412 1.99 5.567412 0.032623
=HYPERLINK("http://www.godatabase.org/cgi-bin/go.cgi?query=GO:0051234&auto_wild_cards=yes&view=query&action=query&search_constraint=terms"	GO:0051234_establishment_of_localization) 902 13 2.151317 -2.341718 62 -1.693313 2.26 6.213313 0.036452
=HYPERLINK("http://www.godatabase.org/cgi-bin/go.cgi?query=GO:0048015&auto_wild_cards=yes&view=query&action=query&search_constraint=terms"	GO:0048015_phosphoinositide-mediated_signaling) 52 3 8.611632 -2.308668 63 -1.666838 2.37 6.406838 0.037619
=HYPERLINK("http://www.godatabase.org/cgi-bin/go.cgi?query=GO:0000089&auto_wild_cards=yes&view=query&action=query&search_constraint=terms"	GO:0000089_mitotic_metaphase) 1 1
=HYPERLINK("http://www.godatabase.org/cgi-bin/go.cgi?query=GO:0000132&auto_wild_cards=yes&view=query&action=query&search_constraint=terms"	GO:0000132_establishment_of_mitotic_spindle_orientation) 1 1
=HYPERLINK("http://www.godatabase.org/cgi-bin/go.cgi?query=GO:0005984&auto_wild_cards=yes&view=query&action=query&search_constraint=terms"	GO:0005984_disaccharide_metabolic_process) 1 1
=HYPERLINK("http://www.godatabase.org/cgi-bin/go.cgi?query=GO:0031115&auto_wild_cards=yes&view=query&action=query&search_constraint=terms"	GO:0031115_negative_regulation_of_microtubule_polymerization) 1 1
=HYPERLINK("http://www.godatabase.org/cgi-bin/go.cgi?query=GO:0032515&auto_wild_cards=yes&view=query&action=query&search_constraint=terms"	GO:0032515_negative_regulation_of_phosphoprotein_phosphatase_activity) 1 1
=HYPERLINK("http://www.godatabase.org/cgi-bin/go.cgi?query=GO:0032516&auto_wild_cards=yes&view=query&action=query&search_constraint=terms"	GO:0032516_positive_regulation_of_phosphoprotein_phosphatase_activity) 1 1
=HYPERLINK("http://www.godatabase.org/cgi-bin/go.cgi?query=GO:0035305&auto_wild_cards=yes&view=query&action=query&search_constraint=terms"	GO:0035305_negative_regulation_of_dephosphorylation) 1 1
=HYPERLINK("http://www.godatabase.org/cgi-bin/go.cgi?query=GO:0035308&auto_wild_cards=yes&view=query&action=query&search_constraint=terms"	GO:0035308_negative_regulation_of_protein_amino_acid_dephosphorylation) 1 1
=HYPERLINK("http://www.godatabase.org/cgi-bin/go.cgi?query=GO:0051294&auto_wild_cards=yes&view=query&action=query&search_constraint=terms"	GO:0051294_establishment_of_spindle_orientation) 1 1
=HYPERLINK("http://www.godatabase.org/cgi-bin/go.cgi?query=GO:0051323&auto_wild_cards=yes&view=query&action=query&search_constraint=terms"	GO:0051323_metaphase) 1 1
=HYPERLINK("http://www.godatabase.org/cgi-bin/go.cgi?query=GO:0007163&auto_wild_cards=yes&view=query&action=query&search_constraint=terms"	GO:0007163_establishment_and_or_maintenance_of_cell_polarity) 21 2 14.216028 -2.071379 64 -1.321499 3.99 9.301499 0.062344
=HYPERLINK("http://www.godatabase.org/cgi-bin/go.cgi?query=GO:0009987&auto_wild_cards=yes&view=query&action=query&search_constraint=terms"	GO:0009987_cellular_process) 5174 40 1.153988 -2.068409 65 -1.321958 4.0 9.321958 0.061538
=HYPERLINK("http://www.godatabase.org/cgi-bin/go.cgi?query=GO:0051128&auto_wild_cards=yes&view=query&action=query&search_constraint=terms"	GO:0051128_regulation_of_cellular_component_organization_and_biogenesis) 124 4 4.815106 -2.040267 66 -1.297559 4.06 9.417559 0.061515
=HYPERLINK("http://www.godatabase.org/cgi-bin/go.cgi?query=GO:0032268&auto_wild_cards=yes&view=query&action=query&search_constraint=terms"	GO:0032268_regulation_of_cellular_protein_metabolic_process) 134 4 4.455770 -1.924778 67 -0.928421 5.11 11.148421 0.076269
=HYPERLINK("http://www.godatabase.org/cgi-bin/go.cgi?query=GO:0007079&auto_wild_cards=yes&view=query&action=query&search_constraint=terms"	GO:0007079_mitotic_chromosome_movement_towards_spindle_pole) 2 1
=HYPERLINK("http://www.godatabase.org/cgi-bin/go.cgi?query=GO:0032272&auto_wild_cards=yes&view=query&action=query&search_constraint=terms"	GO:0032272_negative_regulation_of_protein_polymerization) 2 1
=HYPERLINK("http://www.godatabase.org/cgi-bin/go.cgi?query=GO:0035304&auto_wild_cards=yes&view=query&action=query&search_constraint=terms"	GO:0035304_regulation_of_protein_amino_acid_dephosphorylation) 2 1
=HYPERLINK("http://www.godatabase.org/cgi-bin/go.cgi?query=GO:0035306&auto_wild_cards=yes&view=query&action=query&search_constraint=terms"	GO:0035306_positive_regulation_of_dephosphorylation) 2 1
=HYPERLINK("http://www.godatabase.org/cgi-bin/go.cgi?query=GO:0035307&auto_wild_cards=yes&view=query&action=query&search_constraint=terms"	GO:0035307_positive_regulation_of_protein_amino_acid_dephosphorylation) 2 1
=HYPERLINK("http://www.godatabase.org/cgi-bin/go.cgi?query=GO:0051300&auto_wild_cards=yes&view=query&action=query&search_constraint=terms"	GO:0051300_spindle_pole_body_organization_and_biogenesis) 2 1
=HYPERLINK("http://www.godatabase.org/cgi-bin/go.cgi?query=GO:0051305&auto_wild_cards=yes&view=query&action=query&search_constraint=terms"	GO:0051305_chromosome_movement_towards_spindle_pole) 2 1
=HYPERLINK("http://www.godatabase.org/cgi-bin/go.cgi?query=GO:0051246&auto_wild_cards=yes&view=query&action=query&search_constraint=terms"	GO:0051246_regulation_of_protein_metabolic_process) 146 4 4.089542 -1.799138 68 -0.361655 6.6 13.561655 0.097059
=HYPERLINK("http://www.godatabase.org/cgi-bin/go.cgi?query=GO:0000186&auto_wild_cards=yes&view=query&action=query&search_constraint=terms"	GO:0000186_activation_of_MAPKK_activity) 3 1
=HYPERLINK("http://www.godatabase.org/cgi-bin/go.cgi?query=GO:0007080&auto_wild_cards=yes&view=query&action=query&search_constraint=terms"	GO:0007080_mitotic_metaphase_plate_congression) 3 1
=HYPERLINK("http://www.godatabase.org/cgi-bin/go.cgi?query=GO:0040001&auto_wild_cards=yes&view=query&action=query&search_constraint=terms"	GO:0040001_establishment_of_mitotic_spindle_localization) 3 1
=HYPERLINK("http://www.godatabase.org/cgi-bin/go.cgi?query=GO:0043666&auto_wild_cards=yes&view=query&action=query&search_constraint=terms"	GO:0043666_regulation_of_phosphoprotein_phosphatase_activity) 3 1
=HYPERLINK("http://www.godatabase.org/cgi-bin/go.cgi?query=GO:0051004&auto_wild_cards=yes&view=query&action=query&search_constraint=terms"	GO:0051004_regulation_of_lipoprotein_lipase_activity) 3 1
=HYPERLINK("http://www.godatabase.org/cgi-bin/go.cgi?query=GO:0051293&auto_wild_cards=yes&view=query&action=query&search_constraint=terms"	GO:0051293_establishment_of_spindle_localization) 3 1
=HYPERLINK("http://www.godatabase.org/cgi-bin/go.cgi?query=GO:0051653&auto_wild_cards=yes&view=query&action=query&search_constraint=terms"	GO:0051653_spindle_localization) 3 1
=HYPERLINK("http://www.godatabase.org/cgi-bin/go.cgi?query=GO:0051179&auto_wild_cards=yes&view=query&action=query&search_constraint=terms"	GO:0051179_localization) 1090 13 1.780264 -1.660437 69 0.340302 8.76 17.179698 0.126957
=HYPERLINK("http://www.godatabase.org/cgi-bin/go.cgi?query=GO:0000085&auto_wild_cards=yes&view=query&action=query&search_constraint=terms"	GO:0000085_G2_phase_of_mitotic_cell_cycle) 4 1
=HYPERLINK("http://www.godatabase.org/cgi-bin/go.cgi?query=GO:0001578&auto_wild_cards=yes&view=query&action=query&search_constraint=terms"	GO:0001578_microtubule_bundle_formation) 4 1
=HYPERLINK("http://www.godatabase.org/cgi-bin/go.cgi?query=GO:0031113&auto_wild_cards=yes&view=query&action=query&search_constraint=terms"	GO:0031113_regulation_of_microtubule_polymerization) 4 1
=HYPERLINK("http://www.godatabase.org/cgi-bin/go.cgi?query=GO:0051319&auto_wild_cards=yes&view=query&action=query&search_constraint=terms"	GO:0051319_G2_phase) 4 1
=HYPERLINK("http://www.godatabase.org/cgi-bin/go.cgi?query=GO:0006461&auto_wild_cards=yes&view=query&action=query&search_constraint=terms"	GO:0006461_protein_complex_assembly) 174 4 3.431455 -1.549580 70 1.138495 10.67 20.201505 0.152429
=HYPERLINK("http://www.godatabase.org/cgi-bin/go.cgi?query=GO:0006886&auto_wild_cards=yes&view=query&action=query&search_constraint=terms"	GO:0006886_intracellular_protein_transport) 176 4 3.392461 -1.533699 71 1.381728 11.12 20.858272 0.156620
=HYPERLINK("http://www.godatabase.org/cgi-bin/go.cgi?query=GO:0035303&auto_wild_cards=yes&view=query&action=query&search_constraint=terms"	GO:0035303_regulation_of_dephosphorylation) 5 1 29.853659 -1.480676 73 6.561203 18.31 30.058797 0.250822
=HYPERLINK("http://www.godatabase.org/cgi-bin/go.cgi?query=GO:0046785&auto_wild_cards=yes&view=query&action=query&search_constraint=terms"	GO:0046785_microtubule_polymerization) 5 1 29.853659 -1.480676 73 6.561203 18.31 30.058797 0.250822
=HYPERLINK("http://www.godatabase.org/cgi-bin/go.cgi?query=GO:0031324&auto_wild_cards=yes&view=query&action=query&search_constraint=terms"	GO:0031324_negative_regulation_of_cellular_metabolic_process) 273 5 2.733852 -1.464328 74 6.655226 18.56 30.464774 0.250811
=HYPERLINK("http://www.godatabase.org/cgi-bin/go.cgi?query=GO:0009892&auto_wild_cards=yes&view=query&action=query&search_constraint=terms"	GO:0009892_negative_regulation_of_metabolic_process) 277 5 2.694374 -1.440979 75 7.050103 19.12 31.189897 0.254933
=HYPERLINK("http://www.godatabase.org/cgi-bin/go.cgi?query=GO:0046330&auto_wild_cards=yes&view=query&action=query&search_constraint=terms"	GO:0046330_positive_regulation_of_JNK_cascade) 6 1 24.878049 -1.402911 78 10.655008 24.8 38.944992 0.317949
=HYPERLINK("http://www.godatabase.org/cgi-bin/go.cgi?query=GO:0051298&auto_wild_cards=yes&view=query&action=query&search_constraint=terms"	GO:0051298_centrosome_duplication) 6 1 24.878049 -1.402911 78 10.655008 24.8 38.944992 0.317949
=HYPERLINK("http://www.godatabase.org/cgi-bin/go.cgi?query=GO:0060191&auto_wild_cards=yes&view=query&action=query&search_constraint=terms"	GO:0060191_regulation_of_lipase_activity) 6 1 24.878049 -1.402911 78 10.655008 24.8 38.944992 0.317949
=HYPERLINK("http://www.godatabase.org/cgi-bin/go.cgi?query=GO:0019932&auto_wild_cards=yes&view=query&action=query&search_constraint=terms"	GO:0019932_second-messenger-mediated_signaling) 114 3 3.928113 -1.395730 79 10.680958 24.89 39.099042 0.315063
=HYPERLINK("http://www.godatabase.org/cgi-bin/go.cgi?query=GO:0015031&auto_wild_cards=yes&view=query&action=query&search_constraint=terms"	GO:0015031_protein_transport) 195 4 3.061914 -1.393475 80 10.703314 24.94 39.176686 0.311750
=HYPERLINK("http://www.godatabase.org/cgi-bin/go.cgi?query=GO:0000902&auto_wild_cards=yes&view=query&action=query&search_constraint=terms"	GO:0000902_cell_morphogenesis) 116 3 3.860387 -1.376832 82 10.965394 25.26 39.554606 0.308049
=HYPERLINK("http://www.godatabase.org/cgi-bin/go.cgi?query=GO:0032989&auto_wild_cards=yes&view=query&action=query&search_constraint=terms"	GO:0032989_cellular_structure_morphogenesis) 116 3 3.860387 -1.376832 82 10.965394 25.26 39.554606 0.308049
=HYPERLINK("http://www.godatabase.org/cgi-bin/go.cgi?query=GO:0006606&auto_wild_cards=yes&view=query&action=query&search_constraint=terms"	GO:0006606_protein_import_into_nucleus) 50 2 5.970732 -1.358349 83 11.362840 25.87 40.377160 0.311687
=HYPERLINK("http://www.godatabase.org/cgi-bin/go.cgi?query=GO:0051170&auto_wild_cards=yes&view=query&action=query&search_constraint=terms"	GO:0051170_nuclear_import) 51 2 5.853659 -1.342786 84 11.603294 26.22 40.836706 0.312143
=HYPERLINK("http://www.godatabase.org/cgi-bin/go.cgi?query=GO:0006605&auto_wild_cards=yes&view=query&action=query&search_constraint=terms"	GO:0006605_protein_targeting) 126 3 3.554007 -1.287968 85 15.238318 31.95 48.661682 0.375882
=HYPERLINK("http://www.godatabase.org/cgi-bin/go.cgi?query=GO:0045184&auto_wild_cards=yes&view=query&action=query&search_constraint=terms"	GO:0045184_establishment_of_protein_localization) 216 4 2.764228 -1.257829 86 18.718779 37.06 55.401221 0.430930
=HYPERLINK("http://www.godatabase.org/cgi-bin/go.cgi?query=GO:0007096&auto_wild_cards=yes&view=query&action=query&search_constraint=terms"	GO:0007096_regulation_of_exit_from_mitosis) 9 1 16.585366 -1.231060 90 21.516425 41.34 61.163575 0.459333
=HYPERLINK("http://www.godatabase.org/cgi-bin/go.cgi?query=GO:0016202&auto_wild_cards=yes&view=query&action=query&search_constraint=terms"	GO:0016202_regulation_of_striated_muscle_development) 9 1 16.585366 -1.231060 90 21.516425 41.34 61.163575 0.459333
=HYPERLINK("http://www.godatabase.org/cgi-bin/go.cgi?query=GO:0042994&auto_wild_cards=yes&view=query&action=query&search_constraint=terms"	GO:0042994_cytoplasmic_sequestering_of_transcription_factor) 9 1 16.585366 -1.231060 90 21.516425 41.34 61.163575 0.459333
=HYPERLINK("http://www.godatabase.org/cgi-bin/go.cgi?query=GO:0048634&auto_wild_cards=yes&view=query&action=query&search_constraint=terms"	GO:0048634_regulation_of_muscle_development) 9 1 16.585366 -1.231060 90 21.516425 41.34 61.163575 0.459333
=HYPERLINK("http://www.godatabase.org/cgi-bin/go.cgi?query=GO:0007098&auto_wild_cards=yes&view=query&action=query&search_constraint=terms"	GO:0007098_centrosome_cycle) 10 1 14.926829 -1.186713 94 26.546693 48.21 69.873307 0.512872
=HYPERLINK("http://www.godatabase.org/cgi-bin/go.cgi?query=GO:0042308&auto_wild_cards=yes&view=query&action=query&search_constraint=terms"	GO:0042308_negative_regulation_of_protein_import_into_nucleus) 10 1 14.926829 -1.186713 94 26.546693 48.21 69.873307 0.512872
=HYPERLINK("http://www.godatabase.org/cgi-bin/go.cgi?query=GO:0042992&auto_wild_cards=yes&view=query&action=query&search_constraint=terms"	GO:0042992_negative_regulation_of_transcription_factor_import_into_nucleus) 10 1 14.926829 -1.186713 94 26.546693 48.21 69.873307 0.512872
=HYPERLINK("http://www.godatabase.org/cgi-bin/go.cgi?query=GO:0051220&auto_wild_cards=yes&view=query&action=query&search_constraint=terms"	GO:0051220_cytoplasmic_sequestering_of_protein) 10 1 14.926829 -1.186713 94 26.546693 48.21 69.873307 0.512872
=HYPERLINK("http://www.godatabase.org/cgi-bin/go.cgi?query=GO:0046823&auto_wild_cards=yes&view=query&action=query&search_constraint=terms"	GO:0046823_negative_regulation_of_nucleocytoplasmic_transport) 11 1 13.569845 -1.146730 96 29.754152 52.8 75.845848 0.550000
=HYPERLINK("http://www.godatabase.org/cgi-bin/go.cgi?query=GO:0048041&auto_wild_cards=yes&view=query&action=query&search_constraint=terms"	GO:0048041_focal_adhesion_formation) 11 1 13.569845 -1.146730 96 29.754152 52.8 75.845848 0.550000
=HYPERLINK("http://www.godatabase.org/cgi-bin/go.cgi?query=GO:0017038&auto_wild_cards=yes&view=query&action=query&search_constraint=terms"	GO:0017038_protein_import) 67 2 4.455770 -1.132578 97 30.380150 53.64 76.899850 0.552990
=HYPERLINK("http://www.godatabase.org/cgi-bin/go.cgi?query=GO:0008104&auto_wild_cards=yes&view=query&action=query&search_constraint=terms"	GO:0008104_protein_localization) 242 4 2.467245 -1.112552 98 30.612903 54.01 77.407097 0.551122
=HYPERLINK("http://www.godatabase.org/cgi-bin/go.cgi?query=GO:0031400&auto_wild_cards=yes&view=query&action=query&search_constraint=terms"	GO:0031400_negative_regulation_of_protein_modification_process) 12 1 12.439024 -1.110349 102 34.332141 58.99 83.647859 0.578333
=HYPERLINK("http://www.godatabase.org/cgi-bin/go.cgi?query=GO:0032271&auto_wild_cards=yes&view=query&action=query&search_constraint=terms"	GO:0032271_regulation_of_protein_polymerization) 12 1 12.439024 -1.110349 102 34.332141 58.99 83.647859 0.578333
=HYPERLINK("http://www.godatabase.org/cgi-bin/go.cgi?query=GO:0046328&auto_wild_cards=yes&view=query&action=query&search_constraint=terms"	GO:0046328_regulation_of_JNK_cascade) 12 1 12.439024 -1.110349 102 34.332141 58.99 83.647859 0.578333
=HYPERLINK("http://www.godatabase.org/cgi-bin/go.cgi?query=GO:0051224&auto_wild_cards=yes&view=query&action=query&search_constraint=terms"	GO:0051224_negative_regulation_of_protein_transport) 12 1 12.439024 -1.110349 102 34.332141 58.99 83.647859 0.578333
=HYPERLINK("http://www.godatabase.org/cgi-bin/go.cgi?query=GO:0006612&auto_wild_cards=yes&view=query&action=query&search_constraint=terms"	GO:0006612_protein_targeting_to_membrane) 13 1 11.482176 -1.076993 106 38.478376 64.35 90.221624 0.607075
=HYPERLINK("http://www.godatabase.org/cgi-bin/go.cgi?query=GO:0032387&auto_wild_cards=yes&view=query&action=query&search_constraint=terms"	GO:0032387_negative_regulation_of_intracellular_transport) 13 1 11.482176 -1.076993 106 38.478376 64.35 90.221624 0.607075
=HYPERLINK("http://www.godatabase.org/cgi-bin/go.cgi?query=GO:0043410&auto_wild_cards=yes&view=query&action=query&search_constraint=terms"	GO:0043410_positive_regulation_of_MAPKKK_cascade) 13 1 11.482176 -1.076993 106 38.478376 64.35 90.221624 0.607075
=HYPERLINK("http://www.godatabase.org/cgi-bin/go.cgi?query=GO:0051346&auto_wild_cards=yes&view=query&action=query&search_constraint=terms"	GO:0051346_negative_regulation_of_hydrolase_activity) 13 1 11.482176 -1.076993 106 38.478376 64.35 90.221624 0.607075
=HYPERLINK("http://www.godatabase.org/cgi-bin/go.cgi?query=GO:0010563&auto_wild_cards=yes&view=query&action=query&search_constraint=terms"	GO:0010563_negative_regulation_of_phosphorus_metabolic_process) 15 1 9.951220 -1.017654 108 43.397425 71.71 100.022575 0.663981
=HYPERLINK("http://www.godatabase.org/cgi-bin/go.cgi?query=GO:0045936&auto_wild_cards=yes&view=query&action=query&search_constraint=terms"	GO:0045936_negative_regulation_of_phosphate_metabolic_process) 15 1 9.951220 -1.017654 108 43.397425 71.71 100.022575 0.663981
=HYPERLINK("http://www.godatabase.org/cgi-bin/go.cgi?query=GO:0008360&auto_wild_cards=yes&view=query&action=query&search_constraint=terms"	GO:0008360_regulation_of_cell_shape) 16 1 9.329268 -0.991027 109 47.203751 77.03 106.856249 0.706697
=HYPERLINK("http://www.godatabase.org/cgi-bin/go.cgi?query=GO:0006810&auto_wild_cards=yes&view=query&action=query&search_constraint=terms"	GO:0006810_transport) 844 9 1.591724 -0.989819 110 47.225162 77.06 106.894838 0.700545
=HYPERLINK("http://www.godatabase.org/cgi-bin/go.cgi?query=GO:0022604&auto_wild_cards=yes&view=query&action=query&search_constraint=terms"	GO:0022604_regulation_of_cell_morphogenesis) 17 1 8.780488 -0.966099 111 49.911910 80.73 111.548090 0.727297
=HYPERLINK("http://www.godatabase.org/cgi-bin/go.cgi?query=GO:0042990&auto_wild_cards=yes&view=query&action=query&search_constraint=terms"	GO:0042990_regulation_of_transcription_factor_import_into_nucleus) 18 1 8.292683 -0.942675 113 53.102862 84.89 116.677138 0.751239
=HYPERLINK("http://www.godatabase.org/cgi-bin/go.cgi?query=GO:0042991&auto_wild_cards=yes&view=query&action=query&search_constraint=terms"	GO:0042991_transcription_factor_import_into_nucleus) 18 1 8.292683 -0.942675 113 53.102862 84.89 116.677138 0.751239
=HYPERLINK("http://www.godatabase.org/cgi-bin/go.cgi?query=GO:0032507&auto_wild_cards=yes&view=query&action=query&search_constraint=terms"	GO:0032507_maintenance_of_cellular_protein_localization) 19 1 7.856226 -0.920592 116 56.364776 89.31 122.255224 0.769914
=HYPERLINK("http://www.godatabase.org/cgi-bin/go.cgi?query=GO:0042306&auto_wild_cards=yes&view=query&action=query&search_constraint=terms"	GO:0042306_regulation_of_protein_import_into_nucleus) 19 1 7.856226 -0.920592 116 56.364776 89.31 122.255224 0.769914
=HYPERLINK("http://www.godatabase.org/cgi-bin/go.cgi?query=GO:0051258&auto_wild_cards=yes&view=query&action=query&search_constraint=terms"	GO:0051258_protein_polymerization) 19 1 7.856226 -0.920592 116 56.364776 89.31 122.255224 0.769914
=HYPERLINK("http://www.godatabase.org/cgi-bin/go.cgi?query=GO:0051651&auto_wild_cards=yes&view=query&action=query&search_constraint=terms"	GO:0051651_maintenance_of_cellular_localization) 20 1 7.463415 -0.899712 117 59.814739 94.17 128.525261 0.804872
=HYPERLINK("http://www.godatabase.org/cgi-bin/go.cgi?query=GO:0065003&auto_wild_cards=yes&view=query&action=query&search_constraint=terms"	GO:0065003_macromolecular_complex_assembly) 293 4 2.037792 -0.882701 118 60.619969 95.26 129.900031 0.807288
=HYPERLINK("http://www.godatabase.org/cgi-bin/go.cgi?query=GO:0045185&auto_wild_cards=yes&view=query&action=query&search_constraint=terms"	GO:0045185_maintenance_of_protein_localization) 21 1 7.108014 -0.879918 119 62.535196 98.3 134.064804 0.826050
=HYPERLINK("http://www.godatabase.org/cgi-bin/go.cgi?query=GO:0032880&auto_wild_cards=yes&view=query&action=query&search_constraint=terms"	GO:0032880_regulation_of_protein_localization) 22 1 6.784922 -0.861108 122 64.724484 101.54 138.355516 0.832295
=HYPERLINK("http://www.godatabase.org/cgi-bin/go.cgi?query=GO:0033157&auto_wild_cards=yes&view=query&action=query&search_constraint=terms"	GO:0033157_regulation_of_intracellular_protein_transport) 22 1 6.784922 -0.861108 122 64.724484 101.54 138.355516 0.832295
=HYPERLINK("http://www.godatabase.org/cgi-bin/go.cgi?query=GO:0043408&auto_wild_cards=yes&view=query&action=query&search_constraint=terms"	GO:0043408_regulation_of_MAPKKK_cascade) 22 1 6.784922 -0.861108 122 64.724484 101.54 138.355516 0.832295
=HYPERLINK("http://www.godatabase.org/cgi-bin/go.cgi?query=GO:0006888&auto_wild_cards=yes&view=query&action=query&search_constraint=terms"	GO:0006888_ER_to_Golgi_vesicle-mediated_transport) 23 1 6.489926 -0.843195 125 67.548059 105.52 143.491941 0.844160
=HYPERLINK("http://www.godatabase.org/cgi-bin/go.cgi?query=GO:0042493&auto_wild_cards=yes&view=query&action=query&search_constraint=terms"	GO:0042493_response_to_drug) 23 1 6.489926 -0.843195 125 67.548059 105.52 143.491941 0.844160
=HYPERLINK("http://www.godatabase.org/cgi-bin/go.cgi?query=GO:0051223&auto_wild_cards=yes&view=query&action=query&search_constraint=terms"	GO:0051223_regulation_of_protein_transport) 23 1 6.489926 -0.843195 125 67.548059 105.52 143.491941 0.844160
=HYPERLINK("http://www.godatabase.org/cgi-bin/go.cgi?query=GO:0051051&auto_wild_cards=yes&view=query&action=query&search_constraint=terms"	GO:0051051_negative_regulation_of_transport) 24 1 6.219512 -0.826102 126 69.651810 108.54 147.428190 0.861429
=HYPERLINK("http://www.godatabase.org/cgi-bin/go.cgi?query=GO:0022607&auto_wild_cards=yes&view=query&action=query&search_constraint=terms"	GO:0022607_cellular_component_assembly) 310 4 1.926042 -0.818773 127 70.215188 109.26 148.304812 0.860315
=HYPERLINK("http://www.godatabase.org/cgi-bin/go.cgi?query=GO:0000910&auto_wild_cards=yes&view=query&action=query&search_constraint=terms"	GO:0000910_cytokinesis) 26 1 5.741088 -0.794118 129 74.663651 114.93 155.196349 0.890930
=HYPERLINK("http://www.godatabase.org/cgi-bin/go.cgi?query=GO:0046822&auto_wild_cards=yes&view=query&action=query&search_constraint=terms"	GO:0046822_regulation_of_nucleocytoplasmic_transport) 26 1 5.741088 -0.794118 129 74.663651 114.93 155.196349 0.890930
=HYPERLINK("http://www.godatabase.org/cgi-bin/go.cgi?query=GO:0019221&auto_wild_cards=yes&view=query&action=query&search_constraint=terms"	GO:0019221_cytokine_and_chemokine_mediated_signaling_pathway) 28 1 5.331010 -0.764705 131 78.788775 120.3 161.811225 0.918321
=HYPERLINK("http://www.godatabase.org/cgi-bin/go.cgi?query=GO:0022603&auto_wild_cards=yes&view=query&action=query&search_constraint=terms"	GO:0022603_regulation_of_anatomical_structure_morphogenesis) 28 1 5.331010 -0.764705 131 78.788775 120.3 161.811225 0.918321
=HYPERLINK("http://www.godatabase.org/cgi-bin/go.cgi?query=GO:0007088&auto_wild_cards=yes&view=query&action=query&search_constraint=terms"	GO:0007088_regulation_of_mitosis) 31 1 4.815106 -0.724648 137 85.970939 129.83 173.689061 0.947664
=HYPERLINK("http://www.godatabase.org/cgi-bin/go.cgi?query=GO:0010562&auto_wild_cards=yes&view=query&action=query&search_constraint=terms"	GO:0010562_positive_regulation_of_phosphorus_metabolic_process) 31 1 4.815106 -0.724648 137 85.970939 129.83 173.689061 0.947664
=HYPERLINK("http://www.godatabase.org/cgi-bin/go.cgi?query=GO:0032386&auto_wild_cards=yes&view=query&action=query&search_constraint=terms"	GO:0032386_regulation_of_intracellular_transport) 31 1 4.815106 -0.724648 137 85.970939 129.83 173.689061 0.947664
=HYPERLINK("http://www.godatabase.org/cgi-bin/go.cgi?query=GO:0045937&auto_wild_cards=yes&view=query&action=query&search_constraint=terms"	GO:0045937_positive_regulation_of_phosphate_metabolic_process) 31 1 4.815106 -0.724648 137 85.970939 129.83 173.689061 0.947664
=HYPERLINK("http://www.godatabase.org/cgi-bin/go.cgi?query=GO:0051235&auto_wild_cards=yes&view=query&action=query&search_constraint=terms"	GO:0051235_maintenance_of_localization) 31 1 4.815106 -0.724648 137 85.970939 129.83 173.689061 0.947664
=HYPERLINK("http://www.godatabase.org/cgi-bin/go.cgi?query=GO:0051301&auto_wild_cards=yes&view=query&action=query&search_constraint=terms"	GO:0051301_cell_division) 31 1 4.815106 -0.724648 137 85.970939 129.83 173.689061 0.947664
=HYPERLINK("http://www.godatabase.org/cgi-bin/go.cgi?query=GO:0007548&auto_wild_cards=yes&view=query&action=query&search_constraint=terms"	GO:0007548_sex_differentiation) 33 1 4.523282 -0.700253 138 90.975693 136.38 181.784307 0.988261
=HYPERLINK("http://www.godatabase.org/cgi-bin/go.cgi?query=GO:0003006&auto_wild_cards=yes&view=query&action=query&search_constraint=terms"	GO:0003006_reproductive_developmental_process) 34 1 4.390244 -0.688665 140 93.392566 139.38 185.367434 0.995571
=HYPERLINK("http://www.godatabase.org/cgi-bin/go.cgi?query=GO:0032147&auto_wild_cards=yes&view=query&action=query&search_constraint=terms"	GO:0032147_activation_of_protein_kinase_activity) 34 1 4.390244 -0.688665 140 93.392566 139.38 185.367434 0.995571
=HYPERLINK("http://www.godatabase.org/cgi-bin/go.cgi?query=GO:0014706&auto_wild_cards=yes&view=query&action=query&search_constraint=terms"	GO:0014706_striated_muscle_development) 35 1 4.264808 -0.677451 142 94.614653 140.9 187.185347 0.992254
=HYPERLINK("http://www.godatabase.org/cgi-bin/go.cgi?query=GO:0031401&auto_wild_cards=yes&view=query&action=query&search_constraint=terms"	GO:0031401_positive_regulation_of_protein_modification_process) 35 1 4.264808 -0.677451 142 94.614653 140.9 187.185347 0.992254
=HYPERLINK("http://www.godatabase.org/cgi-bin/go.cgi?query=GO:0007126&auto_wild_cards=yes&view=query&action=query&search_constraint=terms"	GO:0007126_meiosis) 36 1 4.146341 -0.666590 144 97.773627 144.82 191.866373 1.005694
=HYPERLINK("http://www.godatabase.org/cgi-bin/go.cgi?query=GO:0051327&auto_wild_cards=yes&view=query&action=query&search_constraint=terms"	GO:0051327_M_phase_of_meiotic_cell_cycle) 36 1 4.146341 -0.666590 144 97.773627 144.82 191.866373 1.005694
=HYPERLINK("http://www.godatabase.org/cgi-bin/go.cgi?query=GO:0051321&auto_wild_cards=yes&view=query&action=query&search_constraint=terms"	GO:0051321_meiotic_cell_cycle) 37 1 4.034278 -0.656063 145 100.037351 147.59 195.142649 1.017862
=HYPERLINK("http://www.godatabase.org/cgi-bin/go.cgi?query=GO:0048523&auto_wild_cards=yes&view=query&action=query&search_constraint=terms"	GO:0048523_negative_regulation_of_cellular_process) 621 6 1.442206 -0.634093 146 103.872676 152.36 200.847324 1.043562
=HYPERLINK("http://www.godatabase.org/cgi-bin/go.cgi?query=GO:0019538&auto_wild_cards=yes&view=query&action=query&search_constraint=terms"	GO:0019538_protein_metabolic_process) 1292 11 1.270860 -0.631127 147 104.199349 152.7 201.200651 1.038776
=HYPERLINK("http://www.godatabase.org/cgi-bin/go.cgi?query=GO:0007160&auto_wild_cards=yes&view=query&action=query&search_constraint=terms"	GO:0007160_cell-matrix_adhesion) 40 1 3.731707 -0.626314 148 106.173491 154.76 203.346509 1.045676
=HYPERLINK("http://www.godatabase.org/cgi-bin/go.cgi?query=GO:0031589&auto_wild_cards=yes&view=query&action=query&search_constraint=terms"	GO:0031589_cell-substrate_adhesion) 41 1 3.640690 -0.616957 149 108.096664 157.15 206.203336 1.054698
=HYPERLINK("http://www.godatabase.org/cgi-bin/go.cgi?query=GO:0010564&auto_wild_cards=yes&view=query&action=query&search_constraint=terms"	GO:0010564_regulation_of_cell_cycle_process) 43 1 3.471356 -0.599001 150 110.518727 160.4 210.281273 1.069333
=HYPERLINK("http://www.godatabase.org/cgi-bin/go.cgi?query=GO:0044267&auto_wild_cards=yes&view=query&action=query&search_constraint=terms"	GO:0044267_cellular_protein_metabolic_process) 1179 10 1.266058 -0.594094 151 110.741668 160.71 210.678332 1.064305
=HYPERLINK("http://www.godatabase.org/cgi-bin/go.cgi?query=GO:0007254&auto_wild_cards=yes&view=query&action=query&search_constraint=terms"	GO:0007254_JNK_cascade) 48 1 3.109756 -0.558026 152 117.020849 168.21 219.399151 1.106645
=HYPERLINK("http://www.godatabase.org/cgi-bin/go.cgi?query=GO:0048519&auto_wild_cards=yes&view=query&action=query&search_constraint=terms"	GO:0048519_negative_regulation_of_biological_process) 664 6 1.348810 -0.549539 153 119.005996 170.75 222.494004 1.116013
=HYPERLINK("http://www.godatabase.org/cgi-bin/go.cgi?query=GO:0031098&auto_wild_cards=yes&view=query&action=query&search_constraint=terms"	GO:0031098_stress-activated_protein_kinase_signaling_pathway) 50 1 2.985366 -0.543006 155 120.495884 172.76 225.024116 1.114581
=HYPERLINK("http://www.godatabase.org/cgi-bin/go.cgi?query=GO:0031399&auto_wild_cards=yes&view=query&action=query&search_constraint=terms"	GO:0031399_regulation_of_protein_modification_process) 50 1 2.985366 -0.543006 155 120.495884 172.76 225.024116 1.114581
=HYPERLINK("http://www.godatabase.org/cgi-bin/go.cgi?query=GO:0044260&auto_wild_cards=yes&view=query&action=query&search_constraint=terms"	GO:0044260_cellular_macromolecule_metabolic_process) 1219 10 1.224514 -0.536345 156 120.919416 173.37 225.820584 1.111346
=HYPERLINK("http://www.godatabase.org/cgi-bin/go.cgi?query=GO:0043085&auto_wild_cards=yes&view=query&action=query&search_constraint=terms"	GO:0043085_positive_regulation_of_catalytic_activity) 162 2 1.842818 -0.528625 157 123.195434 175.96 228.724566 1.120764
=HYPERLINK("http://www.godatabase.org/cgi-bin/go.cgi?query=GO:0050794&auto_wild_cards=yes&view=query&action=query&search_constraint=terms"	GO:0050794_regulation_of_cellular_process) 1656 13 1.171792 -0.518349 158 125.118613 178.37 231.621387 1.128924
=HYPERLINK("http://www.godatabase.org/cgi-bin/go.cgi?query=GO:0032270&auto_wild_cards=yes&view=query&action=query&search_constraint=terms"	GO:0032270_positive_regulation_of_cellular_protein_metabolic_process) 56 1 2.665505 -0.501881 159 128.813568 182.89 236.966432 1.150252
=HYPERLINK("http://www.godatabase.org/cgi-bin/go.cgi?query=GO:0019220&auto_wild_cards=yes&view=query&action=query&search_constraint=terms"	GO:0019220_regulation_of_phosphate_metabolic_process) 57 1 2.618742 -0.495538 161 130.083032 184.52 238.956968 1.146087
=HYPERLINK("http://www.godatabase.org/cgi-bin/go.cgi?query=GO:0051174&auto_wild_cards=yes&view=query&action=query&search_constraint=terms"	GO:0051174_regulation_of_phosphorus_metabolic_process) 57 1 2.618742 -0.495538 161 130.083032 184.52 238.956968 1.146087
=HYPERLINK("http://www.godatabase.org/cgi-bin/go.cgi?query=GO:0051247&auto_wild_cards=yes&view=query&action=query&search_constraint=terms"	GO:0051247_positive_regulation_of_protein_metabolic_process) 59 1 2.529971 -0.483245 162 133.544320 188.48 243.415680 1.163457
=HYPERLINK("http://www.godatabase.org/cgi-bin/go.cgi?query=GO:0051345&auto_wild_cards=yes&view=query&action=query&search_constraint=terms"	GO:0051345_positive_regulation_of_hydrolase_activity) 61 1 2.447021 -0.471445 163 137.442335 192.92 248.397665 1.183558
=HYPERLINK("http://www.godatabase.org/cgi-bin/go.cgi?query=GO:0006470&auto_wild_cards=yes&view=query&action=query&search_constraint=terms"	GO:0006470_protein_amino_acid_dephosphorylation) 63 1 2.369338 -0.460106 166 140.004511 195.53 251.055489 1.177892
=HYPERLINK("http://www.godatabase.org/cgi-bin/go.cgi?query=GO:0043086&auto_wild_cards=yes&view=query&action=query&search_constraint=terms"	GO:0043086_negative_regulation_of_catalytic_activity) 63 1 2.369338 -0.460106 166 140.004511 195.53 251.055489 1.177892
=HYPERLINK("http://www.godatabase.org/cgi-bin/go.cgi?query=GO:0048193&auto_wild_cards=yes&view=query&action=query&search_constraint=terms"	GO:0048193_Golgi_vesicle_transport) 63 1 2.369338 -0.460106 166 140.004511 195.53 251.055489 1.177892
=HYPERLINK("http://www.godatabase.org/cgi-bin/go.cgi?query=GO:0006511&auto_wild_cards=yes&view=query&action=query&search_constraint=terms"	GO:0006511_ubiquitin-dependent_protein_catabolic_process) 67 1 2.227885 -0.438698 171 145.388731 202.06 258.731269 1.181637
=HYPERLINK("http://www.godatabase.org/cgi-bin/go.cgi?query=GO:0019941&auto_wild_cards=yes&view=query&action=query&search_constraint=terms"	GO:0019941_modification-dependent_protein_catabolic_process) 67 1 2.227885 -0.438698 171 145.388731 202.06 258.731269 1.181637
=HYPERLINK("http://www.godatabase.org/cgi-bin/go.cgi?query=GO:0043632&auto_wild_cards=yes&view=query&action=query&search_constraint=terms"	GO:0043632_modification-dependent_macromolecule_catabolic_process) 67 1 2.227885 -0.438698 171 145.388731 202.06 258.731269 1.181637
=HYPERLINK("http://www.godatabase.org/cgi-bin/go.cgi?query=GO:0044257&auto_wild_cards=yes&view=query&action=query&search_constraint=terms"	GO:0044257_cellular_protein_catabolic_process) 67 1 2.227885 -0.438698 171 145.388731 202.06 258.731269 1.181637
=HYPERLINK("http://www.godatabase.org/cgi-bin/go.cgi?query=GO:0051603&auto_wild_cards=yes&view=query&action=query&search_constraint=terms"	GO:0051603_proteolysis_involved_in_cellular_protein_catabolic_process) 67 1 2.227885 -0.438698 171 145.388731 202.06 258.731269 1.181637
=HYPERLINK("http://www.godatabase.org/cgi-bin/go.cgi?query=GO:0006928&auto_wild_cards=yes&view=query&action=query&search_constraint=terms"	GO:0006928_cell_motility) 191 2 1.563019 -0.434399 173 146.175876 202.9 259.624124 1.172832
=HYPERLINK("http://www.godatabase.org/cgi-bin/go.cgi?query=GO:0051674&auto_wild_cards=yes&view=query&action=query&search_constraint=terms"	GO:0051674_localization_of_cell) 191 2 1.563019 -0.434399 173 146.175876 202.9 259.624124 1.172832
=HYPERLINK("http://www.godatabase.org/cgi-bin/go.cgi?query=GO:0051329&auto_wild_cards=yes&view=query&action=query&search_constraint=terms"	GO:0051329_interphase_of_mitotic_cell_cycle) 70 1 2.132404 -0.423655 174 149.386474 206.63 263.873526 1.187529
=HYPERLINK("http://www.godatabase.org/cgi-bin/go.cgi?query=GO:0016311&auto_wild_cards=yes&view=query&action=query&search_constraint=terms"	GO:0016311_dephosphorylation) 71 1 2.102370 -0.418818 175 151.029802 208.56 266.090198 1.191771
=HYPERLINK("http://www.godatabase.org/cgi-bin/go.cgi?query=GO:0051049&auto_wild_cards=yes&view=query&action=query&search_constraint=terms"	GO:0051049_regulation_of_transport) 73 1 2.044771 -0.409397 176 153.363232 211.22 269.076768 1.200114
=HYPERLINK("http://www.godatabase.org/cgi-bin/go.cgi?query=GO:0051325&auto_wild_cards=yes&view=query&action=query&search_constraint=terms"	GO:0051325_interphase) 75 1 1.990244 -0.400296 177 154.564722 212.67 270.775278 1.201525
=HYPERLINK("http://www.godatabase.org/cgi-bin/go.cgi?query=GO:0050789&auto_wild_cards=yes&view=query&action=query&search_constraint=terms"	GO:0050789_regulation_of_biological_process) 1765 13 1.099427 -0.399138 178 154.635811 212.81 270.984189 1.195562
=HYPERLINK("http://www.godatabase.org/cgi-bin/go.cgi?query=GO:0001558&auto_wild_cards=yes&view=query&action=query&search_constraint=terms"	GO:0001558_regulation_of_cell_growth) 80 1 1.865854 -0.378836 179 158.420887 217.04 275.659113 1.212514
=HYPERLINK("http://www.godatabase.org/cgi-bin/go.cgi?query=GO:0009653&auto_wild_cards=yes&view=query&action=query&search_constraint=terms"	GO:0009653_anatomical_structure_morphogenesis) 360 3 1.243902 -0.359604 180 164.952911 224.14 283.327089 1.245222
=HYPERLINK("http://www.godatabase.org/cgi-bin/go.cgi?query=GO:0030163&auto_wild_cards=yes&view=query&action=query&search_constraint=terms"	GO:0030163_protein_catabolic_process) 85 1 1.756098 -0.359040 181 165.949066 225.38 284.810934 1.245193
=HYPERLINK("http://www.godatabase.org/cgi-bin/go.cgi?query=GO:0051336&auto_wild_cards=yes&view=query&action=query&search_constraint=terms"	GO:0051336_regulation_of_hydrolase_activity) 86 1 1.735678 -0.355263 182 166.980937 226.44 285.899063 1.244176
=HYPERLINK("http://www.godatabase.org/cgi-bin/go.cgi?query=GO:0033674&auto_wild_cards=yes&view=query&action=query&search_constraint=terms"	GO:0033674_positive_regulation_of_kinase_activity) 88 1 1.696231 -0.347879 184 169.475045 229.42 289.364955 1.246848
=HYPERLINK("http://www.godatabase.org/cgi-bin/go.cgi?query=GO:0045860&auto_wild_cards=yes&view=query&action=query&search_constraint=terms"	GO:0045860_positive_regulation_of_protein_kinase_activity) 88 1 1.696231 -0.347879 184 169.475045 229.42 289.364955 1.246848
=HYPERLINK("http://www.godatabase.org/cgi-bin/go.cgi?query=GO:0007517&auto_wild_cards=yes&view=query&action=query&search_constraint=terms"	GO:0007517_muscle_development) 89 1 1.677172 -0.344270 185 170.217959 230.25 290.282041 1.244595
=HYPERLINK("http://www.godatabase.org/cgi-bin/go.cgi?query=GO:0040008&auto_wild_cards=yes&view=query&action=query&search_constraint=terms"	GO:0040008_regulation_of_growth) 91 1 1.640311 -0.337210 187 172.979742 233.26 293.540258 1.247380
=HYPERLINK("http://www.godatabase.org/cgi-bin/go.cgi?query=GO:0051347&auto_wild_cards=yes&view=query&action=query&search_constraint=terms"	GO:0051347_positive_regulation_of_transferase_activity) 91 1 1.640311 -0.337210 187 172.979742 233.26 293.540258 1.247380
=HYPERLINK("http://www.godatabase.org/cgi-bin/go.cgi?query=GO:0032879&auto_wild_cards=yes&view=query&action=query&search_constraint=terms"	GO:0032879_regulation_of_localization) 93 1 1.605035 -0.330354 188 174.797243 235.65 296.502757 1.253457
=HYPERLINK("http://www.godatabase.org/cgi-bin/go.cgi?query=GO:0045045&auto_wild_cards=yes&view=query&action=query&search_constraint=terms"	GO:0045045_secretory_pathway) 94 1 1.587961 -0.327000 189 175.260570 236.15 297.039430 1.249471
=HYPERLINK("http://www.godatabase.org/cgi-bin/go.cgi?query=GO:0016049&auto_wild_cards=yes&view=query&action=query&search_constraint=terms"	GO:0016049_cell_growth) 98 1 1.523146 -0.314050 190 178.262913 239.83 301.397087 1.262263
=HYPERLINK("http://www.godatabase.org/cgi-bin/go.cgi?query=GO:0008361&auto_wild_cards=yes&view=query&action=query&search_constraint=terms"	GO:0008361_regulation_of_cell_size) 99 1 1.507761 -0.310925 191 179.283608 240.79 302.296392 1.260681
=HYPERLINK("http://www.godatabase.org/cgi-bin/go.cgi?query=GO:0016477&auto_wild_cards=yes&view=query&action=query&search_constraint=terms"	GO:0016477_cell_migration) 103 1 1.449207 -0.298843 192 182.857900 244.77 306.682100 1.274844
=HYPERLINK("http://www.godatabase.org/cgi-bin/go.cgi?query=GO:0030036&auto_wild_cards=yes&view=query&action=query&search_constraint=terms"	GO:0030036_actin_cytoskeleton_organization_and_biogenesis) 110 1 1.356984 -0.279192 193 188.198834 250.17 312.141166 1.296218
=HYPERLINK("http://www.godatabase.org/cgi-bin/go.cgi?query=GO:0000165&auto_wild_cards=yes&view=query&action=query&search_constraint=terms"	GO:0000165_MAPKKK_cascade) 111 1 1.344759 -0.276528 194 188.700869 250.76 312.819131 1.292577
=HYPERLINK("http://www.godatabase.org/cgi-bin/go.cgi?query=GO:0050790&auto_wild_cards=yes&view=query&action=query&search_constraint=terms"	GO:0050790_regulation_of_catalytic_activity) 269 2 1.109801 -0.264455 195 192.099414 254.6 317.100586 1.305641
=HYPERLINK("http://www.godatabase.org/cgi-bin/go.cgi?query=GO:0040007&auto_wild_cards=yes&view=query&action=query&search_constraint=terms"	GO:0040007_growth) 119 1 1.254355 -0.256383 196 195.689447 258.15 320.610553 1.317092
=HYPERLINK("http://www.godatabase.org/cgi-bin/go.cgi?query=GO:0030029&auto_wild_cards=yes&view=query&action=query&search_constraint=terms"	GO:0030029_actin_filament-based_process) 120 1 1.243902 -0.254002 197 196.728457 259.13 321.531543 1.315381
=HYPERLINK("http://www.godatabase.org/cgi-bin/go.cgi?query=GO:0009967&auto_wild_cards=yes&view=query&action=query&search_constraint=terms"	GO:0009967_positive_regulation_of_signal_transduction) 121 1 1.233622 -0.251650 198 198.115731 260.72 323.324269 1.316768
=HYPERLINK("http://www.godatabase.org/cgi-bin/go.cgi?query=GO:0032940&auto_wild_cards=yes&view=query&action=query&search_constraint=terms"	GO:0032940_secretion_by_cell) 125 1 1.194146 -0.242519 199 201.682748 264.23 326.777252 1.327789
=HYPERLINK("http://www.godatabase.org/cgi-bin/go.cgi?query=GO:0044262&auto_wild_cards=yes&view=query&action=query&search_constraint=terms"	GO:0044262_cellular_carbohydrate_metabolic_process) 129 1 1.157119 -0.233809 200 203.833626 266.54 329.246374 1.332700
=HYPERLINK("http://www.godatabase.org/cgi-bin/go.cgi?query=GO:0044265&auto_wild_cards=yes&view=query&action=query&search_constraint=terms"	GO:0044265_cellular_macromolecule_catabolic_process) 130 1 1.148218 -0.231695 201 204.848005 267.56 330.271995 1.331144
=HYPERLINK("http://www.godatabase.org/cgi-bin/go.cgi?query=GO:0043285&auto_wild_cards=yes&view=query&action=query&search_constraint=terms"	GO:0043285_biopolymer_catabolic_process) 135 1 1.105691 -0.221478 202 209.120549 272.08 335.039451 1.346931
=HYPERLINK("http://www.godatabase.org/cgi-bin/go.cgi?query=GO:0008285&auto_wild_cards=yes&view=query&action=query&search_constraint=terms"	GO:0008285_negative_regulation_of_cell_proliferation) 137 1 1.089550 -0.217551 203 210.658176 273.46 336.261824 1.347094
=HYPERLINK("http://www.godatabase.org/cgi-bin/go.cgi?query=GO:0022414&auto_wild_cards=yes&view=query&action=query&search_constraint=terms"	GO:0022414_reproductive_process) 142 1 1.051185 -0.208107 204 214.252984 277.1 339.947016 1.358333
=HYPERLINK("http://www.godatabase.org/cgi-bin/go.cgi?query=GO:0007165&auto_wild_cards=yes&view=query&action=query&search_constraint=terms"	GO:0007165_signal_transduction) 1564 10 0.954401 -0.202548 205 215.853360 278.73 341.606640 1.359659
=HYPERLINK("http://www.godatabase.org/cgi-bin/go.cgi?query=GO:0065007&auto_wild_cards=yes&view=query&action=query&search_constraint=terms"	GO:0065007_biological_regulation) 2021 13 0.960162 -0.201413 206 215.946075 278.86 341.773925 1.353689
=HYPERLINK("http://www.godatabase.org/cgi-bin/go.cgi?query=GO:0065009&auto_wild_cards=yes&view=query&action=query&search_constraint=terms"	GO:0065009_regulation_of_molecular_function) 314 2 0.950753 -0.200870 207 216.770265 279.7 342.629735 1.351208
=HYPERLINK("http://www.godatabase.org/cgi-bin/go.cgi?query=GO:0007155&auto_wild_cards=yes&view=query&action=query&search_constraint=terms"	GO:0007155_cell_adhesion) 327 2 0.912956 -0.185677 209 219.794783 282.58 345.365217 1.352057
=HYPERLINK("http://www.godatabase.org/cgi-bin/go.cgi?query=GO:0022610&auto_wild_cards=yes&view=query&action=query&search_constraint=terms"	GO:0022610_biological_adhesion) 327 2 0.912956 -0.185677 209 219.794783 282.58 345.365217 1.352057
=HYPERLINK("http://www.godatabase.org/cgi-bin/go.cgi?query=GO:0007242&auto_wild_cards=yes&view=query&action=query&search_constraint=terms"	GO:0007242_intracellular_signaling_cascade) 665 4 0.897854 -0.177013 210 221.568629 284.38 347.191371 1.354190
=HYPERLINK("http://www.godatabase.org/cgi-bin/go.cgi?query=GO:0045859&auto_wild_cards=yes&view=query&action=query&search_constraint=terms"	GO:0045859_regulation_of_protein_kinase_activity) 161 1 0.927132 -0.176513 211 221.943130 284.74 347.536870 1.349479
=HYPERLINK("http://www.godatabase.org/cgi-bin/go.cgi?query=GO:0043549&auto_wild_cards=yes&view=query&action=query&search_constraint=terms"	GO:0043549_regulation_of_kinase_activity) 163 1 0.915756 -0.173537 212 222.815778 285.6 348.384222 1.347170
=HYPERLINK("http://www.godatabase.org/cgi-bin/go.cgi?query=GO:0006412&auto_wild_cards=yes&view=query&action=query&search_constraint=terms"	GO:0006412_translation) 165 1 0.904656 -0.170620 213 223.928157 286.8 349.671843 1.346479
=HYPERLINK("http://www.godatabase.org/cgi-bin/go.cgi?query=GO:0051338&auto_wild_cards=yes&view=query&action=query&search_constraint=terms"	GO:0051338_regulation_of_transferase_activity) 167 1 0.893822 -0.167761 214 224.952365 287.75 350.547635 1.344626
=HYPERLINK("http://www.godatabase.org/cgi-bin/go.cgi?query=GO:0009057&auto_wild_cards=yes&view=query&action=query&search_constraint=terms"	GO:0009057_macromolecule_catabolic_process) 170 1 0.878049 -0.163579 215 227.011703 289.57 352.128297 1.346837
=HYPERLINK("http://www.godatabase.org/cgi-bin/go.cgi?query=GO:0046903&auto_wild_cards=yes&view=query&action=query&search_constraint=terms"	GO:0046903_secretion) 178 1 0.838586 -0.153012 216 232.270729 294.99 357.709271 1.365694
=HYPERLINK("http://www.godatabase.org/cgi-bin/go.cgi?query=GO:0005975&auto_wild_cards=yes&view=query&action=query&search_constraint=terms"	GO:0005975_carbohydrate_metabolic_process) 186 1 0.802518 -0.143233 217 235.224011 297.84 360.455989 1.372535
=HYPERLINK("http://www.godatabase.org/cgi-bin/go.cgi?query=GO:0031323&auto_wild_cards=yes&view=query&action=query&search_constraint=terms"	GO:0031323_regulation_of_cellular_metabolic_process) 883 5 0.845234 -0.139725 218 236.574539 299.26 361.945461 1.372752
=HYPERLINK("http://www.godatabase.org/cgi-bin/go.cgi?query=GO:0019222&auto_wild_cards=yes&view=query&action=query&search_constraint=terms"	GO:0019222_regulation_of_metabolic_process) 898 5 0.831115 -0.131218 219 238.951022 301.57 364.188978 1.377032
=HYPERLINK("http://www.godatabase.org/cgi-bin/go.cgi?query=GO:0016481&auto_wild_cards=yes&view=query&action=query&search_constraint=terms"	GO:0016481_negative_regulation_of_transcription) 202 1 0.738952 -0.125752 220 240.486789 303.1 365.713211 1.377727
=HYPERLINK("http://www.godatabase.org/cgi-bin/go.cgi?query=GO:0006508&auto_wild_cards=yes&view=query&action=query&search_constraint=terms"	GO:0006508_proteolysis) 204 1 0.731707 -0.123742 221 241.046712 303.72 366.393288 1.374299
=HYPERLINK("http://www.godatabase.org/cgi-bin/go.cgi?query=GO:0048856&auto_wild_cards=yes&view=query&action=query&search_constraint=terms"	GO:0048856_anatomical_structure_development) 925 5 0.806856 -0.117055 222 242.276585 304.96 367.643415 1.373694
=HYPERLINK("http://www.godatabase.org/cgi-bin/go.cgi?query=GO:0007154&auto_wild_cards=yes&view=query&action=query&search_constraint=terms"	GO:0007154_cell_communication) 1733 10 0.861329 -0.116520 223 242.485111 305.11 367.734889 1.368206
=HYPERLINK("http://www.godatabase.org/cgi-bin/go.cgi?query=GO:0045934&auto_wild_cards=yes&view=query&action=query&search_constraint=terms"	GO:0045934_negative_regulation_of_nucleobase__nucleoside__nucleotide_and_nucleic_acid_metabolic_process) 223 1 0.669365 -0.106349 224 244.834059 307.46 370.085941 1.372589
=HYPERLINK("http://www.godatabase.org/cgi-bin/go.cgi?query=GO:0016192&auto_wild_cards=yes&view=query&action=query&search_constraint=terms"	GO:0016192_vesicle-mediated_transport) 227 1 0.657570 -0.103044 225 245.943403 308.44 370.936597 1.370844
=HYPERLINK("http://www.godatabase.org/cgi-bin/go.cgi?query=GO:0009966&auto_wild_cards=yes&view=query&action=query&search_constraint=terms"	GO:0009966_regulation_of_signal_transduction) 232 1 0.643398 -0.099071 226 247.345798 309.85 372.354202 1.371018
=HYPERLINK("http://www.godatabase.org/cgi-bin/go.cgi?query=GO:0000003&auto_wild_cards=yes&view=query&action=query&search_constraint=terms"	GO:0000003_reproduction) 237 1 0.629824 -0.095266 228 248.403469 310.83 373.256531 1.363289
=HYPERLINK("http://www.godatabase.org/cgi-bin/go.cgi?query=GO:0031325&auto_wild_cards=yes&view=query&action=query&search_constraint=terms"	GO:0031325_positive_regulation_of_cellular_metabolic_process) 237 1 0.629824 -0.095266 228 248.403469 310.83 373.256531 1.363289
=HYPERLINK("http://www.godatabase.org/cgi-bin/go.cgi?query=GO:0044248&auto_wild_cards=yes&view=query&action=query&search_constraint=terms"	GO:0044248_cellular_catabolic_process) 239 1 0.624554 -0.093788 229 249.468136 311.72 373.971864 1.361223
=HYPERLINK("http://www.godatabase.org/cgi-bin/go.cgi?query=GO:0009893&auto_wild_cards=yes&view=query&action=query&search_constraint=terms"	GO:0009893_positive_regulation_of_metabolic_process) 244 1 0.611755 -0.090204 230 251.033032 313.13 375.226968 1.361435
=HYPERLINK("http://www.godatabase.org/cgi-bin/go.cgi?query=GO:0050793&auto_wild_cards=yes&view=query&action=query&search_constraint=terms"	GO:0050793_regulation_of_developmental_process) 455 2 0.656124 -0.086087 231 252.385691 314.31 376.234309 1.360649
=HYPERLINK("http://www.godatabase.org/cgi-bin/go.cgi?query=GO:0032502&auto_wild_cards=yes&view=query&action=query&search_constraint=terms"	GO:0032502_developmental_process) 1506 8 0.792926 -0.082952 232 252.890519 314.85 376.809481 1.357112
=HYPERLINK("http://www.godatabase.org/cgi-bin/go.cgi?query=GO:0009056&auto_wild_cards=yes&view=query&action=query&search_constraint=terms"	GO:0009056_catabolic_process) 257 1 0.580810 -0.081559 233 253.467930 315.2 376.932070 1.352790
=HYPERLINK("http://www.godatabase.org/cgi-bin/go.cgi?query=GO:0006793&auto_wild_cards=yes&view=query&action=query&search_constraint=terms"	GO:0006793_phosphorus_metabolic_process) 466 2 0.640636 -0.080572 235 254.135109 315.78 377.424891 1.343745
=HYPERLINK("http://www.godatabase.org/cgi-bin/go.cgi?query=GO:0006796&auto_wild_cards=yes&view=query&action=query&search_constraint=terms"	GO:0006796_phosphate_metabolic_process) 466 2 0.640636 -0.080572 235 254.135109 315.78 377.424891 1.343745
=HYPERLINK("http://www.godatabase.org/cgi-bin/go.cgi?query=GO:0042127&auto_wild_cards=yes&view=query&action=query&search_constraint=terms"	GO:0042127_regulation_of_cell_proliferation) 279 1 0.535012 -0.068889 236 259.695190 320.57 381.444810 1.358347
=HYPERLINK("http://www.godatabase.org/cgi-bin/go.cgi?query=GO:0007243&auto_wild_cards=yes&view=query&action=query&search_constraint=terms"	GO:0007243_protein_kinase_cascade) 294 1 0.507715 -0.061459 237 261.785321 322.39 382.994679 1.360295
=HYPERLINK("http://www.godatabase.org/cgi-bin/go.cgi?query=GO:0042221&auto_wild_cards=yes&view=query&action=query&search_constraint=terms"	GO:0042221_response_to_chemical_stimulus) 298 1 0.500900 -0.059623 238 262.830290 323.26 383.689710 1.358235
=HYPERLINK("http://www.godatabase.org/cgi-bin/go.cgi?query=GO:0009059&auto_wild_cards=yes&view=query&action=query&search_constraint=terms"	GO:0009059_macromolecule_biosynthetic_process) 302 1 0.494266 -0.057845 239 263.661895 324.0 384.338105 1.355649
=HYPERLINK("http://www.godatabase.org/cgi-bin/go.cgi?query=GO:0043687&auto_wild_cards=yes&view=query&action=query&search_constraint=terms"	GO:0043687_post-translational_protein_modification) 529 2 0.564341 -0.055027 240 264.942830 324.87 384.797170 1.353625
=HYPERLINK("http://www.godatabase.org/cgi-bin/go.cgi?query=GO:0006468&auto_wild_cards=yes&view=query&action=query&search_constraint=terms"	GO:0006468_protein_amino_acid_phosphorylation) 316 1 0.472368 -0.052045 241 266.023685 325.7 385.376315 1.351452
=HYPERLINK("http://www.godatabase.org/cgi-bin/go.cgi?query=GO:0044249&auto_wild_cards=yes&view=query&action=query&search_constraint=terms"	GO:0044249_cellular_biosynthetic_process) 325 1 0.459287 -0.048639 242 267.500547 327.02 386.539453 1.351322
=HYPERLINK("http://www.godatabase.org/cgi-bin/go.cgi?query=GO:0007275&auto_wild_cards=yes&view=query&action=query&search_constraint=terms"	GO:0007275_multicellular_organismal_development) 975 4 0.612383 -0.040622 243 270.597490 329.71 388.822510 1.356831
=HYPERLINK("http://www.godatabase.org/cgi-bin/go.cgi?query=GO:0007399&auto_wild_cards=yes&view=query&action=query&search_constraint=terms"	GO:0007399_nervous_system_development) 350 1 0.426481 -0.040332 244 270.859346 329.99 389.120654 1.352418
=HYPERLINK("http://www.godatabase.org/cgi-bin/go.cgi?query=GO:0016310&auto_wild_cards=yes&view=query&action=query&search_constraint=terms"	GO:0016310_phosphorylation) 385 1 0.387710 -0.031072 245 272.742456 331.42 390.097544 1.352735
=HYPERLINK("http://www.godatabase.org/cgi-bin/go.cgi?query=GO:0048522&auto_wild_cards=yes&view=query&action=query&search_constraint=terms"	GO:0048522_positive_regulation_of_cellular_process) 634 2 0.470878 -0.028803 246 273.282973 331.8 390.317027 1.348780
=HYPERLINK("http://www.godatabase.org/cgi-bin/go.cgi?query=GO:0065008&auto_wild_cards=yes&view=query&action=query&search_constraint=terms"	GO:0065008_regulation_of_biological_quality) 428 1 0.348758 -0.022578 247 275.180238 333.23 391.279762 1.349109
=HYPERLINK("http://www.godatabase.org/cgi-bin/go.cgi?query=GO:0006915&auto_wild_cards=yes&view=query&action=query&search_constraint=terms"	GO:0006915_apoptosis) 430 1 0.347136 -0.022245 248 275.577109 333.55 391.522891 1.344960
=HYPERLINK("http://www.godatabase.org/cgi-bin/go.cgi?query=GO:0048518&auto_wild_cards=yes&view=query&action=query&search_constraint=terms"	GO:0048518_positive_regulation_of_biological_process) 678 2 0.440319 -0.021840 249 275.916278 333.8 391.683722 1.340562
=HYPERLINK("http://www.godatabase.org/cgi-bin/go.cgi?query=GO:0012501&auto_wild_cards=yes&view=query&action=query&search_constraint=terms"	GO:0012501_programmed_cell_death) 435 1 0.343146 -0.021435 250 276.114258 333.98 391.845742 1.335920
=HYPERLINK("http://www.godatabase.org/cgi-bin/go.cgi?query=GO:0006464&auto_wild_cards=yes&view=query&action=query&search_constraint=terms"	GO:0006464_protein_modification_process) 686 2 0.435185 -0.020760 251 276.802281 334.46 392.117719 1.332510
=HYPERLINK("http://www.godatabase.org/cgi-bin/go.cgi?query=GO:0008219&auto_wild_cards=yes&view=query&action=query&search_constraint=terms"	GO:0008219_cell_death) 444 1 0.336190 -0.020051 253 277.278467 334.89 392.501533 1.323676
=HYPERLINK("http://www.godatabase.org/cgi-bin/go.cgi?query=GO:0016265&auto_wild_cards=yes&view=query&action=query&search_constraint=terms"	GO:0016265_death) 444 1 0.336190 -0.020051 253 277.278467 334.89 392.501533 1.323676
=HYPERLINK("http://www.godatabase.org/cgi-bin/go.cgi?query=GO:0043412&auto_wild_cards=yes&view=query&action=query&search_constraint=terms"	GO:0043412_biopolymer_modification) 708 2 0.421662 -0.018047 254 278.529461 335.69 392.850539 1.321614
=HYPERLINK("http://www.godatabase.org/cgi-bin/go.cgi?query=GO:0043170&auto_wild_cards=yes&view=query&action=query&search_constraint=terms"	GO:0043170_macromolecule_metabolic_process) 2397 11 0.685003 -0.015183 255 279.327635 336.37 393.412365 1.319098
=HYPERLINK("http://www.godatabase.org/cgi-bin/go.cgi?query=GO:0009058&auto_wild_cards=yes&view=query&action=query&search_constraint=terms"	GO:0009058_biosynthetic_process) 506 1 0.294997 -0.012653 256 279.932264 336.8 393.667736 1.315625
=HYPERLINK("http://www.godatabase.org/cgi-bin/go.cgi?query=GO:0048513&auto_wild_cards=yes&view=query&action=query&search_constraint=terms"	GO:0048513_organ_development) 520 1 0.287054 -0.011401 257 280.250273 337.01 393.769727 1.311323
=HYPERLINK("http://www.godatabase.org/cgi-bin/go.cgi?query=GO:0048731&auto_wild_cards=yes&view=query&action=query&search_constraint=terms"	GO:0048731_system_development) 780 2 0.382739 -0.011337 258 280.340627 337.06 393.779373 1.306434
=HYPERLINK("http://www.godatabase.org/cgi-bin/go.cgi?query=GO:0006950&auto_wild_cards=yes&view=query&action=query&search_constraint=terms"	GO:0006950_response_to_stress) 524 1 0.284863 -0.011066 259 280.508988 337.18 393.851012 1.301853
=HYPERLINK("http://www.godatabase.org/cgi-bin/go.cgi?query=GO:0007166&auto_wild_cards=yes&view=query&action=query&search_constraint=terms"	GO:0007166_cell_surface_receptor_linked_signal_transduction) 540 1 0.276423 -0.009823 260 280.793422 337.44 394.086578 1.297846
=HYPERLINK("http://www.godatabase.org/cgi-bin/go.cgi?query=GO:0048468&auto_wild_cards=yes&view=query&action=query&search_constraint=terms"	GO:0048468_cell_development) 575 1 0.259597 -0.007562 261 281.392253 337.86 394.327747 1.294483
=HYPERLINK("http://www.godatabase.org/cgi-bin/go.cgi?query=GO:0045449&auto_wild_cards=yes&view=query&action=query&search_constraint=terms"	GO:0045449_regulation_of_transcription) 681 1 0.219190 -0.003401 262 282.842874 338.73 394.617126 1.292863
=HYPERLINK("http://www.godatabase.org/cgi-bin/go.cgi?query=GO:0032501&auto_wild_cards=yes&view=query&action=query&search_constraint=terms"	GO:0032501_multicellular_organismal_process) 1413 4 0.422557 -0.003400 263 282.842874 338.73 394.617126 1.287947
=HYPERLINK("http://www.godatabase.org/cgi-bin/go.cgi?query=GO:0030154&auto_wild_cards=yes&view=query&action=query&search_constraint=terms"	GO:0030154_cell_differentiation) 704 1 0.212029 -0.002855 265 283.330230 338.99 394.649770 1.279208
=HYPERLINK("http://www.godatabase.org/cgi-bin/go.cgi?query=GO:0048869&auto_wild_cards=yes&view=query&action=query&search_constraint=terms"	GO:0048869_cellular_developmental_process) 704 1 0.212029 -0.002855 265 283.330230 338.99 394.649770 1.279208
=HYPERLINK("http://www.godatabase.org/cgi-bin/go.cgi?query=GO:0044238&auto_wild_cards=yes&view=query&action=query&search_constraint=terms"	GO:0044238_primary_metabolic_process) 2900 12 0.617662 -0.002477 266 283.706011 339.21 394.713989 1.275226
=HYPERLINK("http://www.godatabase.org/cgi-bin/go.cgi?query=GO:0019219&auto_wild_cards=yes&view=query&action=query&search_constraint=terms"	GO:0019219_regulation_of_nucleobase__nucleoside__nucleotide_and_nucleic_acid_metabolic_process) 728 1 0.205039 -0.002377 267 283.739445 339.25 394.760555 1.270599
=HYPERLINK("http://www.godatabase.org/cgi-bin/go.cgi?query=GO:0050896&auto_wild_cards=yes&view=query&action=query&search_constraint=terms"	GO:0050896_response_to_stimulus) 1013 2 0.294705 -0.002339 268 283.826324 339.31 394.793676 1.266082
=HYPERLINK("http://www.godatabase.org/cgi-bin/go.cgi?query=GO:0010468&auto_wild_cards=yes&view=query&action=query&search_constraint=terms"	GO:0010468_regulation_of_gene_expression) 750 1 0.199024 -0.002008 269 283.918973 339.36 394.801027 1.261561
=HYPERLINK("http://www.godatabase.org/cgi-bin/go.cgi?query=GO:0006350&auto_wild_cards=yes&view=query&action=query&search_constraint=terms"	GO:0006350_transcription) 845 1 0.176649 -0.000962 270 284.081925 339.45 394.818075 1.257222
=HYPERLINK("http://www.godatabase.org/cgi-bin/go.cgi?query=GO:0044237&auto_wild_cards=yes&view=query&action=query&search_constraint=terms"	GO:0044237_cellular_metabolic_process) 2921 11 0.562120 -0.000791 271 284.134350 339.48 394.825650 1.252694
=HYPERLINK("http://www.godatabase.org/cgi-bin/go.cgi?query=GO:0010467&auto_wild_cards=yes&view=query&action=query&search_constraint=terms"	GO:0010467_gene_expression) 1201 2 0.248573 -0.000601 272 284.254482 339.53 394.805518 1.248272
=HYPERLINK("http://www.godatabase.org/cgi-bin/go.cgi?query=GO:0008152&auto_wild_cards=yes&view=query&action=query&search_constraint=terms"	GO:0008152_metabolic_process) 3126 12 0.573007 -0.000586 273 284.303925 339.55 394.796075 1.243773
=HYPERLINK("http://www.godatabase.org/cgi-bin/go.cgi?query=GO:0043283&auto_wild_cards=yes&view=query&action=query&search_constraint=terms"	GO:0043283_biopolymer_metabolic_process) 1839 3 0.243505 -0.000031 274 284.501695 339.64 394.778305 1.239562
=HYPERLINK("http://www.godatabase.org/cgi-bin/go.cgi?query=GO:0006139&auto_wild_cards=yes&view=query&action=query&search_constraint=terms"	GO:0006139_nucleobase__nucleoside__nucleotide_and_nucleic_acid_metabolic_process) 1365 1 0.109354 -0.000013 275 284.501695 339.64 394.778305 1.235055
=HYPERLINK("http://www.godatabase.org/cgi-bin/go.cgi?query=GO:0006281&auto_wild_cards=yes&view=query&action=query&search_constraint=terms"	GO:0006281_DNA_repair) 138 0 0.000000 -0.000000 276 285.350819 340.51 395.669181 1.233732
=HYPERLINK("http://www.godatabase.org/cgi-bin/go.cgi?query=GO:0006006&auto_wild_cards=yes&view=query&action=query&search_constraint=terms"	GO:0006006_glucose_metabolic_process) 32 0 0.000000 -0.000000 282 290.569901 345.32 400.070099 1.224539
=HYPERLINK("http://www.godatabase.org/cgi-bin/go.cgi?query=GO:0006413&auto_wild_cards=yes&view=query&action=query&search_constraint=terms"	GO:0006413_translational_initiation) 32 0 0.000000 -0.000000 282 290.569901 345.32 400.070099 1.224539
=HYPERLINK("http://www.godatabase.org/cgi-bin/go.cgi?query=GO:0007259&auto_wild_cards=yes&view=query&action=query&search_constraint=terms"	GO:0007259_JAK-STAT_cascade) 32 0 0.000000 -0.000000 282 290.569901 345.32 400.070099 1.224539
=HYPERLINK("http://www.godatabase.org/cgi-bin/go.cgi?query=GO:0022411&auto_wild_cards=yes&view=query&action=query&search_constraint=terms"	GO:0022411_cellular_component_disassembly) 32 0 0.000000 -0.000000 282 290.569901 345.32 400.070099 1.224539
=HYPERLINK("http://www.godatabase.org/cgi-bin/go.cgi?query=GO:0042089&auto_wild_cards=yes&view=query&action=query&search_constraint=terms"	GO:0042089_cytokine_biosynthetic_process) 32 0 0.000000 -0.000000 282 290.569901 345.32 400.070099 1.224539
=HYPERLINK("http://www.godatabase.org/cgi-bin/go.cgi?query=GO:0048771&auto_wild_cards=yes&view=query&action=query&search_constraint=terms"	GO:0048771_tissue_remodeling) 32 0 0.000000 -0.000000 282 290.569901 345.32 400.070099 1.224539
=HYPERLINK("http://www.godatabase.org/cgi-bin/go.cgi?query=GO:0000079&auto_wild_cards=yes&view=query&action=query&search_constraint=terms"	GO:0000079_regulation_of_cyclin-dependent_protein_kinase_activity) 41 0 0.000000 -0.000000 291 298.592331 353.01 407.427669 1.213093
=HYPERLINK("http://www.godatabase.org/cgi-bin/go.cgi?query=GO:0002252&auto_wild_cards=yes&view=query&action=query&search_constraint=terms"	GO:0002252_immune_effector_process) 41 0 0.000000 -0.000000 291 298.592331 353.01 407.427669 1.213093
=HYPERLINK("http://www.godatabase.org/cgi-bin/go.cgi?query=GO:0006650&auto_wild_cards=yes&view=query&action=query&search_constraint=terms"	GO:0006650_glycerophospholipid_metabolic_process) 41 0 0.000000 -0.000000 291 298.592331 353.01 407.427669 1.213093
=HYPERLINK("http://www.godatabase.org/cgi-bin/go.cgi?query=GO:0008654&auto_wild_cards=yes&view=query&action=query&search_constraint=terms"	GO:0008654_phospholipid_biosynthetic_process) 41 0 0.000000 -0.000000 291 298.592331 353.01 407.427669 1.213093
=HYPERLINK("http://www.godatabase.org/cgi-bin/go.cgi?query=GO:0009416&auto_wild_cards=yes&view=query&action=query&search_constraint=terms"	GO:0009416_response_to_light_stimulus) 41 0 0.000000 -0.000000 291 298.592331 353.01 407.427669 1.213093
=HYPERLINK("http://www.godatabase.org/cgi-bin/go.cgi?query=GO:0009725&auto_wild_cards=yes&view=query&action=query&search_constraint=terms"	GO:0009725_response_to_hormone_stimulus) 41 0 0.000000 -0.000000 291 298.592331 353.01 407.427669 1.213093
=HYPERLINK("http://www.godatabase.org/cgi-bin/go.cgi?query=GO:0015849&auto_wild_cards=yes&view=query&action=query&search_constraint=terms"	GO:0015849_organic_acid_transport) 41 0 0.000000 -0.000000 291 298.592331 353.01 407.427669 1.213093
=HYPERLINK("http://www.godatabase.org/cgi-bin/go.cgi?query=GO:0030099&auto_wild_cards=yes&view=query&action=query&search_constraint=terms"	GO:0030099_myeloid_cell_differentiation) 41 0 0.000000 -0.000000 291 298.592331 353.01 407.427669 1.213093
=HYPERLINK("http://www.godatabase.org/cgi-bin/go.cgi?query=GO:0046942&auto_wild_cards=yes&view=query&action=query&search_constraint=terms"	GO:0046942_carboxylic_acid_transport) 41 0 0.000000 -0.000000 291 298.592331 353.01 407.427669 1.213093
=HYPERLINK("http://www.godatabase.org/cgi-bin/go.cgi?query=GO:0006665&auto_wild_cards=yes&view=query&action=query&search_constraint=terms"	GO:0006665_sphingolipid_metabolic_process) 37 0 0.000000 -0.000000 297 306.092458 360.18 414.267542 1.212727
=HYPERLINK("http://www.godatabase.org/cgi-bin/go.cgi?query=GO:0006986&auto_wild_cards=yes&view=query&action=query&search_constraint=terms"	GO:0006986_response_to_unfolded_protein) 37 0 0.000000 -0.000000 297 306.092458 360.18 414.267542 1.212727
=HYPERLINK("http://www.godatabase.org/cgi-bin/go.cgi?query=GO:0015837&auto_wild_cards=yes&view=query&action=query&search_constraint=terms"	GO:0015837_amine_transport) 37 0 0.000000 -0.000000 297 306.092458 360.18 414.267542 1.212727
=HYPERLINK("http://www.godatabase.org/cgi-bin/go.cgi?query=GO:0045786&auto_wild_cards=yes&view=query&action=query&search_constraint=terms"	GO:0045786_negative_regulation_of_cell_cycle) 37 0 0.000000 -0.000000 297 306.092458 360.18 414.267542 1.212727
=HYPERLINK("http://www.godatabase.org/cgi-bin/go.cgi?query=GO:0051046&auto_wild_cards=yes&view=query&action=query&search_constraint=terms"	GO:0051046_regulation_of_secretion) 37 0 0.000000 -0.000000 297 306.092458 360.18 414.267542 1.212727
=HYPERLINK("http://www.godatabase.org/cgi-bin/go.cgi?query=GO:0051789&auto_wild_cards=yes&view=query&action=query&search_constraint=terms"	GO:0051789_response_to_protein_stimulus) 37 0 0.000000 -0.000000 297 306.092458 360.18 414.267542 1.212727
=HYPERLINK("http://www.godatabase.org/cgi-bin/go.cgi?query=GO:0048878&auto_wild_cards=yes&view=query&action=query&search_constraint=terms"	GO:0048878_chemical_homeostasis) 143 0 0.000000 -0.000000 298 306.658302 360.61 414.561698 1.210101
=HYPERLINK("http://www.godatabase.org/cgi-bin/go.cgi?query=GO:0016567&auto_wild_cards=yes&view=query&action=query&search_constraint=terms"	GO:0016567_protein_ubiquitination) 51 0 0.000000 -0.000000 300 308.982666 362.78 416.577334 1.209267
=HYPERLINK("http://www.godatabase.org/cgi-bin/go.cgi?query=GO:0045926&auto_wild_cards=yes&view=query&action=query&search_constraint=terms"	GO:0045926_negative_regulation_of_growth) 51 0 0.000000 -0.000000 300 308.982666 362.78 416.577334 1.209267
=HYPERLINK("http://www.godatabase.org/cgi-bin/go.cgi?query=GO:0000038&auto_wild_cards=yes&view=query&action=query&search_constraint=terms"	GO:0000038_very-long-chain_fatty_acid_metabolic_process) 5 0 0.000000 -0.000000 488 496.600854 548.4 600.199146 1.123770
=HYPERLINK("http://www.godatabase.org/cgi-bin/go.cgi?query=GO:0000389&auto_wild_cards=yes&view=query&action=query&search_constraint=terms"	GO:0000389_nuclear_mRNA_3'-splice_site_recognition) 5 0 0.000000 -0.000000 488 496.600854 548.4 600.199146 1.123770
=HYPERLINK("http://www.godatabase.org/cgi-bin/go.cgi?query=GO:0000578&auto_wild_cards=yes&view=query&action=query&search_constraint=terms"	GO:0000578_embryonic_axis_specification) 5 0 0.000000 -0.000000 488 496.600854 548.4 600.199146 1.123770
=HYPERLINK("http://www.godatabase.org/cgi-bin/go.cgi?query=GO:0001523&auto_wild_cards=yes&view=query&action=query&search_constraint=terms"	GO:0001523_retinoid_metabolic_process) 5 0 0.000000 -0.000000 488 496.600854 548.4 600.199146 1.123770
=HYPERLINK("http://www.godatabase.org/cgi-bin/go.cgi?query=GO:0001654&auto_wild_cards=yes&view=query&action=query&search_constraint=terms"	GO:0001654_eye_development) 5 0 0.000000 -0.000000 488 496.600854 548.4 600.199146 1.123770
=HYPERLINK("http://www.godatabase.org/cgi-bin/go.cgi?query=GO:0001704&auto_wild_cards=yes&view=query&action=query&search_constraint=terms"	GO:0001704_formation_of_primary_germ_layer) 5 0 0.000000 -0.000000 488 496.600854 548.4 600.199146 1.123770
=HYPERLINK("http://www.godatabase.org/cgi-bin/go.cgi?query=GO:0001707&auto_wild_cards=yes&view=query&action=query&search_constraint=terms"	GO:0001707_mesoderm_formation) 5 0 0.000000 -0.000000 488 496.600854 548.4 600.199146 1.123770
=HYPERLINK("http://www.godatabase.org/cgi-bin/go.cgi?query=GO:0001763&auto_wild_cards=yes&view=query&action=query&search_constraint=terms"	GO:0001763_morphogenesis_of_a_branching_structure) 5 0 0.000000 -0.000000 488 496.600854 548.4 600.199146 1.123770
=HYPERLINK("http://www.godatabase.org/cgi-bin/go.cgi?query=GO:0001764&auto_wild_cards=yes&view=query&action=query&search_constraint=terms"	GO:0001764_neuron_migration) 5 0 0.000000 -0.000000 488 496.600854 548.4 600.199146 1.123770
=HYPERLINK("http://www.godatabase.org/cgi-bin/go.cgi?query=GO:0001840&auto_wild_cards=yes&view=query&action=query&search_constraint=terms"	GO:0001840_neural_plate_development) 5 0 0.000000 -0.000000 488 496.600854 548.4 600.199146 1.123770
=HYPERLINK("http://www.godatabase.org/cgi-bin/go.cgi?query=GO:0001937&auto_wild_cards=yes&view=query&action=query&search_constraint=terms"	GO:0001937_negative_regulation_of_endothelial_cell_proliferation) 5 0 0.000000 -0.000000 488 496.600854 548.4 600.199146 1.123770
=HYPERLINK("http://www.godatabase.org/cgi-bin/go.cgi?query=GO:0001953&auto_wild_cards=yes&view=query&action=query&search_constraint=terms"	GO:0001953_negative_regulation_of_cell-matrix_adhesion) 5 0 0.000000 -0.000000 488 496.600854 548.4 600.199146 1.123770
=HYPERLINK("http://www.godatabase.org/cgi-bin/go.cgi?query=GO:0002237&auto_wild_cards=yes&view=query&action=query&search_constraint=terms"	GO:0002237_response_to_molecule_of_bacterial_origin) 5 0 0.000000 -0.000000 488 496.600854 548.4 600.199146 1.123770
=HYPERLINK("http://www.godatabase.org/cgi-bin/go.cgi?query=GO:0002700&auto_wild_cards=yes&view=query&action=query&search_constraint=terms"	GO:0002700_regulation_of_production_of_molecular_mediator_of_immune_response) 5 0 0.000000 -0.000000 488 496.600854 548.4 600.199146 1.123770
=HYPERLINK("http://www.godatabase.org/cgi-bin/go.cgi?query=GO:0002702&auto_wild_cards=yes&view=query&action=query&search_constraint=terms"	GO:0002702_positive_regulation_of_production_of_molecular_mediator_of_immune_response) 5 0 0.000000 -0.000000 488 496.600854 548.4 600.199146 1.123770
=HYPERLINK("http://www.godatabase.org/cgi-bin/go.cgi?query=GO:0002711&auto_wild_cards=yes&view=query&action=query&search_constraint=terms"	GO:0002711_positive_regulation_of_T_cell_mediated_immunity) 5 0 0.000000 -0.000000 488 496.600854 548.4 600.199146 1.123770
=HYPERLINK("http://www.godatabase.org/cgi-bin/go.cgi?query=GO:0002718&auto_wild_cards=yes&view=query&action=query&search_constraint=terms"	GO:0002718_regulation_of_cytokine_production_during_immune_response) 5 0 0.000000 -0.000000 488 496.600854 548.4 600.199146 1.123770
=HYPERLINK("http://www.godatabase.org/cgi-bin/go.cgi?query=GO:0002720&auto_wild_cards=yes&view=query&action=query&search_constraint=terms"	GO:0002720_positive_regulation_of_cytokine_production_during_immune_response) 5 0 0.000000 -0.000000 488 496.600854 548.4 600.199146 1.123770
=HYPERLINK("http://www.godatabase.org/cgi-bin/go.cgi?query=GO:0002791&auto_wild_cards=yes&view=query&action=query&search_constraint=terms"	GO:0002791_regulation_of_peptide_secretion) 5 0 0.000000 -0.000000 488 496.600854 548.4 600.199146 1.123770
=HYPERLINK("http://www.godatabase.org/cgi-bin/go.cgi?query=GO:0002821&auto_wild_cards=yes&view=query&action=query&search_constraint=terms"	GO:0002821_positive_regulation_of_adaptive_immune_response) 5 0 0.000000 -0.000000 488 496.600854 548.4 600.199146 1.123770
=HYPERLINK("http://www.godatabase.org/cgi-bin/go.cgi?query=GO:0002824&auto_wild_cards=yes&view=query&action=query&search_constraint=terms"	GO:0002824_positive_regulation_of_adaptive_immune_response_based_on_somatic_recombination_of_immune_receptors_built_from_immunoglobulin_superfamily_domains) 5 0 0.000000 -0.000000 488 496.600854 548.4 600.199146 1.123770
=HYPERLINK("http://www.godatabase.org/cgi-bin/go.cgi?query=GO:0006020&auto_wild_cards=yes&view=query&action=query&search_constraint=terms"	GO:0006020_inositol_metabolic_process) 5 0 0.000000 -0.000000 488 496.600854 548.4 600.199146 1.123770
=HYPERLINK("http://www.godatabase.org/cgi-bin/go.cgi?query=GO:0006094&auto_wild_cards=yes&view=query&action=query&search_constraint=terms"	GO:0006094_gluconeogenesis) 5 0 0.000000 -0.000000 488 496.600854 548.4 600.199146 1.123770
=HYPERLINK("http://www.godatabase.org/cgi-bin/go.cgi?query=GO:0006110&auto_wild_cards=yes&view=query&action=query&search_constraint=terms"	GO:0006110_regulation_of_glycolysis) 5 0 0.000000 -0.000000 488 496.600854 548.4 600.199146 1.123770
=HYPERLINK("http://www.godatabase.org/cgi-bin/go.cgi?query=GO:0006140&auto_wild_cards=yes&view=query&action=query&search_constraint=terms"	GO:0006140_regulation_of_nucleotide_metabolic_process) 5 0 0.000000 -0.000000 488 496.600854 548.4 600.199146 1.123770
=HYPERLINK("http://www.godatabase.org/cgi-bin/go.cgi?query=GO:0006144&auto_wild_cards=yes&view=query&action=query&search_constraint=terms"	GO:0006144_purine_base_metabolic_process) 5 0 0.000000 -0.000000 488 496.600854 548.4 600.199146 1.123770
=HYPERLINK("http://www.godatabase.org/cgi-bin/go.cgi?query=GO:0006268&auto_wild_cards=yes&view=query&action=query&search_constraint=terms"	GO:0006268_DNA_unwinding_during_replication) 5 0 0.000000 -0.000000 488 496.600854 548.4 600.199146 1.123770
=HYPERLINK("http://www.godatabase.org/cgi-bin/go.cgi?query=GO:0006390&auto_wild_cards=yes&view=query&action=query&search_constraint=terms"	GO:0006390_transcription_from_mitochondrial_promoter) 5 0 0.000000 -0.000000 488 496.600854 548.4 600.199146 1.123770
=HYPERLINK("http://www.godatabase.org/cgi-bin/go.cgi?query=GO:0006400&auto_wild_cards=yes&view=query&action=query&search_constraint=terms"	GO:0006400_tRNA_modification) 5 0 0.000000 -0.000000 488 496.600854 548.4 600.199146 1.123770
=HYPERLINK("http://www.godatabase.org/cgi-bin/go.cgi?query=GO:0006536&auto_wild_cards=yes&view=query&action=query&search_constraint=terms"	GO:0006536_glutamate_metabolic_process) 5 0 0.000000 -0.000000 488 496.600854 548.4 600.199146 1.123770
=HYPERLINK("http://www.godatabase.org/cgi-bin/go.cgi?query=GO:0006570&auto_wild_cards=yes&view=query&action=query&search_constraint=terms"	GO:0006570_tyrosine_metabolic_process) 5 0 0.000000 -0.000000 488 496.600854 548.4 600.199146 1.123770
=HYPERLINK("http://www.godatabase.org/cgi-bin/go.cgi?query=GO:0006691&auto_wild_cards=yes&view=query&action=query&search_constraint=terms"	GO:0006691_leukotriene_metabolic_process) 5 0 0.000000 -0.000000 488 496.600854 548.4 600.199146 1.123770
=HYPERLINK("http://www.godatabase.org/cgi-bin/go.cgi?query=GO:0006721&auto_wild_cards=yes&view=query&action=query&search_constraint=terms"	GO:0006721_terpenoid_metabolic_process) 5 0 0.000000 -0.000000 488 496.600854 548.4 600.199146 1.123770
=HYPERLINK("http://www.godatabase.org/cgi-bin/go.cgi?query=GO:0006826&auto_wild_cards=yes&view=query&action=query&search_constraint=terms"	GO:0006826_iron_ion_transport) 5 0 0.000000 -0.000000 488 496.600854 548.4 600.199146 1.123770
=HYPERLINK("http://www.godatabase.org/cgi-bin/go.cgi?query=GO:0006893&auto_wild_cards=yes&view=query&action=query&search_constraint=terms"	GO:0006893_Golgi_to_plasma_membrane_transport) 5 0 0.000000 -0.000000 488 496.600854 548.4 600.199146 1.123770
=HYPERLINK("http://www.godatabase.org/cgi-bin/go.cgi?query=GO:0006929&auto_wild_cards=yes&view=query&action=query&search_constraint=terms"	GO:0006929_substrate-bound_cell_migration) 5 0 0.000000 -0.000000 488 496.600854 548.4 600.199146 1.123770
=HYPERLINK("http://www.godatabase.org/cgi-bin/go.cgi?query=GO:0006970&auto_wild_cards=yes&view=query&action=query&search_constraint=terms"	GO:0006970_response_to_osmotic_stress) 5 0 0.000000 -0.000000 488 496.600854 548.4 600.199146 1.123770
=HYPERLINK("http://www.godatabase.org/cgi-bin/go.cgi?query=GO:0006977&auto_wild_cards=yes&view=query&action=query&search_constraint=terms"	GO:0006977_DNA_damage_response__signal_transduction_by_p53_class_mediator_resulting_in_cell_cycle_arrest) 5 0 0.000000 -0.000000 488 496.600854 548.4 600.199146 1.123770
=HYPERLINK("http://www.godatabase.org/cgi-bin/go.cgi?query=GO:0007009&auto_wild_cards=yes&view=query&action=query&search_constraint=terms"	GO:0007009_plasma_membrane_organization_and_biogenesis) 5 0 0.000000 -0.000000 488 496.600854 548.4 600.199146 1.123770
=HYPERLINK("http://www.godatabase.org/cgi-bin/go.cgi?query=GO:0007016&auto_wild_cards=yes&view=query&action=query&search_constraint=terms"	GO:0007016_cytoskeletal_anchoring) 5 0 0.000000 -0.000000 488 496.600854 548.4 600.199146 1.123770
=HYPERLINK("http://www.godatabase.org/cgi-bin/go.cgi?query=GO:0007025&auto_wild_cards=yes&view=query&action=query&search_constraint=terms"	GO:0007025_beta-tubulin_folding) 5 0 0.000000 -0.000000 488 496.600854 548.4 600.199146 1.123770
=HYPERLINK("http://www.godatabase.org/cgi-bin/go.cgi?query=GO:0007062&auto_wild_cards=yes&view=query&action=query&search_constraint=terms"	GO:0007062_sister_chromatid_cohesion) 5 0 0.000000 -0.000000 488 496.600854 548.4 600.199146 1.123770
=HYPERLINK("http://www.godatabase.org/cgi-bin/go.cgi?query=GO:0007091&auto_wild_cards=yes&view=query&action=query&search_constraint=terms"	GO:0007091_mitotic_metaphase_anaphase_transition) 5 0 0.000000 -0.000000 488 496.600854 548.4 600.199146 1.123770
=HYPERLINK("http://www.godatabase.org/cgi-bin/go.cgi?query=GO:0007220&auto_wild_cards=yes&view=query&action=query&search_constraint=terms"	GO:0007220_Notch_receptor_processing) 5 0 0.000000 -0.000000 488 496.600854 548.4 600.199146 1.123770
=HYPERLINK("http://www.godatabase.org/cgi-bin/go.cgi?query=GO:0007271&auto_wild_cards=yes&view=query&action=query&search_constraint=terms"	GO:0007271_synaptic_transmission__cholinergic) 5 0 0.000000 -0.000000 488 496.600854 548.4 600.199146 1.123770
=HYPERLINK("http://www.godatabase.org/cgi-bin/go.cgi?query=GO:0007342&auto_wild_cards=yes&view=query&action=query&search_constraint=terms"	GO:0007342_fusion_of_sperm_to_egg_plasma_membrane) 5 0 0.000000 -0.000000 488 496.600854 548.4 600.199146 1.123770
=HYPERLINK("http://www.godatabase.org/cgi-bin/go.cgi?query=GO:0007350&auto_wild_cards=yes&view=query&action=query&search_constraint=terms"	GO:0007350_blastoderm_segmentation) 5 0 0.000000 -0.000000 488 496.600854 548.4 600.199146 1.123770
=HYPERLINK("http://www.godatabase.org/cgi-bin/go.cgi?query=GO:0007351&auto_wild_cards=yes&view=query&action=query&search_constraint=terms"	GO:0007351_tripartite_regional_subdivision) 5 0 0.000000 -0.000000 488 496.600854 548.4 600.199146 1.123770
=HYPERLINK("http://www.godatabase.org/cgi-bin/go.cgi?query=GO:0007567&auto_wild_cards=yes&view=query&action=query&search_constraint=terms"	GO:0007567_parturition) 5 0 0.000000 -0.000000 488 496.600854 548.4 600.199146 1.123770
=HYPERLINK("http://www.godatabase.org/cgi-bin/go.cgi?query=GO:0008089&auto_wild_cards=yes&view=query&action=query&search_constraint=terms"	GO:0008089_anterograde_axon_cargo_transport) 5 0 0.000000 -0.000000 488 496.600854 548.4 600.199146 1.123770
=HYPERLINK("http://www.godatabase.org/cgi-bin/go.cgi?query=GO:0008105&auto_wild_cards=yes&view=query&action=query&search_constraint=terms"	GO:0008105_asymmetric_protein_localization) 5 0 0.000000 -0.000000 488 496.600854 548.4 600.199146 1.123770
=HYPERLINK("http://www.godatabase.org/cgi-bin/go.cgi?query=GO:0008272&auto_wild_cards=yes&view=query&action=query&search_constraint=terms"	GO:0008272_sulfate_transport) 5 0 0.000000 -0.000000 488 496.600854 548.4 600.199146 1.123770
=HYPERLINK("http://www.godatabase.org/cgi-bin/go.cgi?query=GO:0008333&auto_wild_cards=yes&view=query&action=query&search_constraint=terms"	GO:0008333_endosome_to_lysosome_transport) 5 0 0.000000 -0.000000 488 496.600854 548.4 600.199146 1.123770
=HYPERLINK("http://www.godatabase.org/cgi-bin/go.cgi?query=GO:0008595&auto_wild_cards=yes&view=query&action=query&search_constraint=terms"	GO:0008595_determination_of_anterior_posterior_axis__embryo) 5 0 0.000000 -0.000000 488 496.600854 548.4 600.199146 1.123770
=HYPERLINK("http://www.godatabase.org/cgi-bin/go.cgi?query=GO:0009074&auto_wild_cards=yes&view=query&action=query&search_constraint=terms"	GO:0009074_aromatic_amino_acid_family_catabolic_process) 5 0 0.000000 -0.000000 488 496.600854 548.4 600.199146 1.123770
=HYPERLINK("http://www.godatabase.org/cgi-bin/go.cgi?query=GO:0009083&auto_wild_cards=yes&view=query&action=query&search_constraint=terms"	GO:0009083_branched_chain_family_amino_acid_catabolic_process) 5 0 0.000000 -0.000000 488 496.600854 548.4 600.199146 1.123770
=HYPERLINK("http://www.godatabase.org/cgi-bin/go.cgi?query=GO:0009110&auto_wild_cards=yes&view=query&action=query&search_constraint=terms"	GO:0009110_vitamin_biosynthetic_process) 5 0 0.000000 -0.000000 488 496.600854 548.4 600.199146 1.123770
=HYPERLINK("http://www.godatabase.org/cgi-bin/go.cgi?query=GO:0009119&auto_wild_cards=yes&view=query&action=query&search_constraint=terms"	GO:0009119_ribonucleoside_metabolic_process) 5 0 0.000000 -0.000000 488 496.600854 548.4 600.199146 1.123770
=HYPERLINK("http://www.godatabase.org/cgi-bin/go.cgi?query=GO:0009156&auto_wild_cards=yes&view=query&action=query&search_constraint=terms"	GO:0009156_ribonucleoside_monophosphate_biosynthetic_process) 5 0 0.000000 -0.000000 488 496.600854 548.4 600.199146 1.123770
=HYPERLINK("http://www.godatabase.org/cgi-bin/go.cgi?query=GO:0009299&auto_wild_cards=yes&view=query&action=query&search_constraint=terms"	GO:0009299_mRNA_transcription) 5 0 0.000000 -0.000000 488 496.600854 548.4 600.199146 1.123770
=HYPERLINK("http://www.godatabase.org/cgi-bin/go.cgi?query=GO:0009312&auto_wild_cards=yes&view=query&action=query&search_constraint=terms"	GO:0009312_oligosaccharide_biosynthetic_process) 5 0 0.000000 -0.000000 488 496.600854 548.4 600.199146 1.123770
=HYPERLINK("http://www.godatabase.org/cgi-bin/go.cgi?query=GO:0009395&auto_wild_cards=yes&view=query&action=query&search_constraint=terms"	GO:0009395_phospholipid_catabolic_process) 5 0 0.000000 -0.000000 488 496.600854 548.4 600.199146 1.123770
=HYPERLINK("http://www.godatabase.org/cgi-bin/go.cgi?query=GO:0009405&auto_wild_cards=yes&view=query&action=query&search_constraint=terms"	GO:0009405_pathogenesis) 5 0 0.000000 -0.000000 488 496.600854 548.4 600.199146 1.123770
=HYPERLINK("http://www.godatabase.org/cgi-bin/go.cgi?query=GO:0009650&auto_wild_cards=yes&view=query&action=query&search_constraint=terms"	GO:0009650_UV_protection) 5 0 0.000000 -0.000000 488 496.600854 548.4 600.199146 1.123770
=HYPERLINK("http://www.godatabase.org/cgi-bin/go.cgi?query=GO:0009948&auto_wild_cards=yes&view=query&action=query&search_constraint=terms"	GO:0009948_anterior_posterior_axis_specification) 5 0 0.000000 -0.000000 488 496.600854 548.4 600.199146 1.123770
=HYPERLINK("http://www.godatabase.org/cgi-bin/go.cgi?query=GO:0009994&auto_wild_cards=yes&view=query&action=query&search_constraint=terms"	GO:0009994_oocyte_differentiation) 5 0 0.000000 -0.000000 488 496.600854 548.4 600.199146 1.123770
=HYPERLINK("http://www.godatabase.org/cgi-bin/go.cgi?query=GO:0010165&auto_wild_cards=yes&view=query&action=query&search_constraint=terms"	GO:0010165_response_to_X-ray) 5 0 0.000000 -0.000000 488 496.600854 548.4 600.199146 1.123770
=HYPERLINK("http://www.godatabase.org/cgi-bin/go.cgi?query=GO:0010257&auto_wild_cards=yes&view=query&action=query&search_constraint=terms"	GO:0010257_NADH_dehydrogenase_complex_assembly) 5 0 0.000000 -0.000000 488 496.600854 548.4 600.199146 1.123770
=HYPERLINK("http://www.godatabase.org/cgi-bin/go.cgi?query=GO:0010551&auto_wild_cards=yes&view=query&action=query&search_constraint=terms"	GO:0010551_regulation_of_specific_transcription_from_RNA_polymerase_II_promoter) 5 0 0.000000 -0.000000 488 496.600854 548.4 600.199146 1.123770
=HYPERLINK("http://www.godatabase.org/cgi-bin/go.cgi?query=GO:0010552&auto_wild_cards=yes&view=query&action=query&search_constraint=terms"	GO:0010552_positive_regulation_of_specific_transcription_from_RNA_polymerase_II_promoter) 5 0 0.000000 -0.000000 488 496.600854 548.4 600.199146 1.123770
=HYPERLINK("http://www.godatabase.org/cgi-bin/go.cgi?query=GO:0014003&auto_wild_cards=yes&view=query&action=query&search_constraint=terms"	GO:0014003_oligodendrocyte_development) 5 0 0.000000 -0.000000 488 496.600854 548.4 600.199146 1.123770
=HYPERLINK("http://www.godatabase.org/cgi-bin/go.cgi?query=GO:0014070&auto_wild_cards=yes&view=query&action=query&search_constraint=terms"	GO:0014070_response_to_organic_cyclic_substance) 5 0 0.000000 -0.000000 488 496.600854 548.4 600.199146 1.123770
=HYPERLINK("http://www.godatabase.org/cgi-bin/go.cgi?query=GO:0015671&auto_wild_cards=yes&view=query&action=query&search_constraint=terms"	GO:0015671_oxygen_transport) 5 0 0.000000 -0.000000 488 496.600854 548.4 600.199146 1.123770
=HYPERLINK("http://www.godatabase.org/cgi-bin/go.cgi?query=GO:0015780&auto_wild_cards=yes&view=query&action=query&search_constraint=terms"	GO:0015780_nucleotide-sugar_transport) 5 0 0.000000 -0.000000 488 496.600854 548.4 600.199146 1.123770
=HYPERLINK("http://www.godatabase.org/cgi-bin/go.cgi?query=GO:0015781&auto_wild_cards=yes&view=query&action=query&search_constraint=terms"	GO:0015781_pyrimidine_nucleotide-sugar_transport) 5 0 0.000000 -0.000000 488 496.600854 548.4 600.199146 1.123770
=HYPERLINK("http://www.godatabase.org/cgi-bin/go.cgi?query=GO:0015908&auto_wild_cards=yes&view=query&action=query&search_constraint=terms"	GO:0015908_fatty_acid_transport) 5 0 0.000000 -0.000000 488 496.600854 548.4 600.199146 1.123770
=HYPERLINK("http://www.godatabase.org/cgi-bin/go.cgi?query=GO:0016101&auto_wild_cards=yes&view=query&action=query&search_constraint=terms"	GO:0016101_diterpenoid_metabolic_process) 5 0 0.000000 -0.000000 488 496.600854 548.4 600.199146 1.123770
=HYPERLINK("http://www.godatabase.org/cgi-bin/go.cgi?query=GO:0016255&auto_wild_cards=yes&view=query&action=query&search_constraint=terms"	GO:0016255_attachment_of_GPI_anchor_to_protein) 5 0 0.000000 -0.000000 488 496.600854 548.4 600.199146 1.123770
=HYPERLINK("http://www.godatabase.org/cgi-bin/go.cgi?query=GO:0016331&auto_wild_cards=yes&view=query&action=query&search_constraint=terms"	GO:0016331_morphogenesis_of_embryonic_epithelium) 5 0 0.000000 -0.000000 488 496.600854 548.4 600.199146 1.123770
=HYPERLINK("http://www.godatabase.org/cgi-bin/go.cgi?query=GO:0016571&auto_wild_cards=yes&view=query&action=query&search_constraint=terms"	GO:0016571_histone_methylation) 5 0 0.000000 -0.000000 488 496.600854 548.4 600.199146 1.123770
=HYPERLINK("http://www.godatabase.org/cgi-bin/go.cgi?query=GO:0017156&auto_wild_cards=yes&view=query&action=query&search_constraint=terms"	GO:0017156_calcium_ion-dependent_exocytosis) 5 0 0.000000 -0.000000 488 496.600854 548.4 600.199146 1.123770
=HYPERLINK("http://www.godatabase.org/cgi-bin/go.cgi?query=GO:0018065&auto_wild_cards=yes&view=query&action=query&search_constraint=terms"	GO:0018065_protein-cofactor_linkage) 5 0 0.000000 -0.000000 488 496.600854 548.4 600.199146 1.123770
=HYPERLINK("http://www.godatabase.org/cgi-bin/go.cgi?query=GO:0018196&auto_wild_cards=yes&view=query&action=query&search_constraint=terms"	GO:0018196_peptidyl-asparagine_modification) 5 0 0.000000 -0.000000 488 496.600854 548.4 600.199146 1.123770
=HYPERLINK("http://www.godatabase.org/cgi-bin/go.cgi?query=GO:0018279&auto_wild_cards=yes&view=query&action=query&search_constraint=terms"	GO:0018279_protein_amino_acid_N-linked_glycosylation_via_asparagine) 5 0 0.000000 -0.000000 488 496.600854 548.4 600.199146 1.123770
=HYPERLINK("http://www.godatabase.org/cgi-bin/go.cgi?query=GO:0019218&auto_wild_cards=yes&view=query&action=query&search_constraint=terms"	GO:0019218_regulation_of_steroid_metabolic_process) 5 0 0.000000 -0.000000 488 496.600854 548.4 600.199146 1.123770
=HYPERLINK("http://www.godatabase.org/cgi-bin/go.cgi?query=GO:0022407&auto_wild_cards=yes&view=query&action=query&search_constraint=terms"	GO:0022407_regulation_of_cell-cell_adhesion) 5 0 0.000000 -0.000000 488 496.600854 548.4 600.199146 1.123770
=HYPERLINK("http://www.godatabase.org/cgi-bin/go.cgi?query=GO:0022600&auto_wild_cards=yes&view=query&action=query&search_constraint=terms"	GO:0022600_digestive_system_process) 5 0 0.000000 -0.000000 488 496.600854 548.4 600.199146 1.123770
=HYPERLINK("http://www.godatabase.org/cgi-bin/go.cgi?query=GO:0030032&auto_wild_cards=yes&view=query&action=query&search_constraint=terms"	GO:0030032_lamellipodium_biogenesis) 5 0 0.000000 -0.000000 488 496.600854 548.4 600.199146 1.123770
=HYPERLINK("http://www.godatabase.org/cgi-bin/go.cgi?query=GO:0030307&auto_wild_cards=yes&view=query&action=query&search_constraint=terms"	GO:0030307_positive_regulation_of_cell_growth) 5 0 0.000000 -0.000000 488 496.600854 548.4 600.199146 1.123770
=HYPERLINK("http://www.godatabase.org/cgi-bin/go.cgi?query=GO:0030317&auto_wild_cards=yes&view=query&action=query&search_constraint=terms"	GO:0030317_sperm_motility) 5 0 0.000000 -0.000000 488 496.600854 548.4 600.199146 1.123770
=HYPERLINK("http://www.godatabase.org/cgi-bin/go.cgi?query=GO:0030326&auto_wild_cards=yes&view=query&action=query&search_constraint=terms"	GO:0030326_embryonic_limb_morphogenesis) 5 0 0.000000 -0.000000 488 496.600854 548.4 600.199146 1.123770
=HYPERLINK("http://www.godatabase.org/cgi-bin/go.cgi?query=GO:0030511&auto_wild_cards=yes&view=query&action=query&search_constraint=terms"	GO:0030511_positive_regulation_of_transforming_growth_factor_beta_receptor_signaling_pathway) 5 0 0.000000 -0.000000 488 496.600854 548.4 600.199146 1.123770
=HYPERLINK("http://www.godatabase.org/cgi-bin/go.cgi?query=GO:0030838&auto_wild_cards=yes&view=query&action=query&search_constraint=terms"	GO:0030838_positive_regulation_of_actin_filament_polymerization) 5 0 0.000000 -0.000000 488 496.600854 548.4 600.199146 1.123770
=HYPERLINK("http://www.godatabase.org/cgi-bin/go.cgi?query=GO:0031268&auto_wild_cards=yes&view=query&action=query&search_constraint=terms"	GO:0031268_pseudopodium_organization_and_biogenesis) 5 0 0.000000 -0.000000 488 496.600854 548.4 600.199146 1.123770
=HYPERLINK("http://www.godatabase.org/cgi-bin/go.cgi?query=GO:0031269&auto_wild_cards=yes&view=query&action=query&search_constraint=terms"	GO:0031269_pseudopodium_formation) 5 0 0.000000 -0.000000 488 496.600854 548.4 600.199146 1.123770
=HYPERLINK("http://www.godatabase.org/cgi-bin/go.cgi?query=GO:0031272&auto_wild_cards=yes&view=query&action=query&search_constraint=terms"	GO:0031272_regulation_of_pseudopodium_formation) 5 0 0.000000 -0.000000 488 496.600854 548.4 600.199146 1.123770
=HYPERLINK("http://www.godatabase.org/cgi-bin/go.cgi?query=GO:0031274&auto_wild_cards=yes&view=query&action=query&search_constraint=terms"	GO:0031274_positive_regulation_of_pseudopodium_formation) 5 0 0.000000 -0.000000 488 496.600854 548.4 600.199146 1.123770
=HYPERLINK("http://www.godatabase.org/cgi-bin/go.cgi?query=GO:0031529&auto_wild_cards=yes&view=query&action=query&search_constraint=terms"	GO:0031529_ruffle_organization_and_biogenesis) 5 0 0.000000 -0.000000 488 496.600854 548.4 600.199146 1.123770
=HYPERLINK("http://www.godatabase.org/cgi-bin/go.cgi?query=GO:0031572&auto_wild_cards=yes&view=query&action=query&search_constraint=terms"	GO:0031572_G2_M_transition_DNA_damage_checkpoint) 5 0 0.000000 -0.000000 488 496.600854 548.4 600.199146 1.123770
=HYPERLINK("http://www.godatabase.org/cgi-bin/go.cgi?query=GO:0031576&auto_wild_cards=yes&view=query&action=query&search_constraint=terms"	GO:0031576_G2_M_transition_checkpoint) 5 0 0.000000 -0.000000 488 496.600854 548.4 600.199146 1.123770
=HYPERLINK("http://www.godatabase.org/cgi-bin/go.cgi?query=GO:0032204&auto_wild_cards=yes&view=query&action=query&search_constraint=terms"	GO:0032204_regulation_of_telomere_maintenance) 5 0 0.000000 -0.000000 488 496.600854 548.4 600.199146 1.123770
=HYPERLINK("http://www.godatabase.org/cgi-bin/go.cgi?query=GO:0032233&auto_wild_cards=yes&view=query&action=query&search_constraint=terms"	GO:0032233_positive_regulation_of_actin_filament_bundle_formation) 5 0 0.000000 -0.000000 488 496.600854 548.4 600.199146 1.123770
=HYPERLINK("http://www.godatabase.org/cgi-bin/go.cgi?query=GO:0032365&auto_wild_cards=yes&view=query&action=query&search_constraint=terms"	GO:0032365_intracellular_lipid_transport) 5 0 0.000000 -0.000000 488 496.600854 548.4 600.199146 1.123770
=HYPERLINK("http://www.godatabase.org/cgi-bin/go.cgi?query=GO:0032366&auto_wild_cards=yes&view=query&action=query&search_constraint=terms"	GO:0032366_intracellular_sterol_transport) 5 0 0.000000 -0.000000 488 496.600854 548.4 600.199146 1.123770
=HYPERLINK("http://www.godatabase.org/cgi-bin/go.cgi?query=GO:0032367&auto_wild_cards=yes&view=query&action=query&search_constraint=terms"	GO:0032367_intracellular_cholesterol_transport) 5 0 0.000000 -0.000000 488 496.600854 548.4 600.199146 1.123770
=HYPERLINK("http://www.godatabase.org/cgi-bin/go.cgi?query=GO:0032569&auto_wild_cards=yes&view=query&action=query&search_constraint=terms"	GO:0032569_specific_transcription_from_RNA_polymerase_II_promoter) 5 0 0.000000 -0.000000 488 496.600854 548.4 600.199146 1.123770
=HYPERLINK("http://www.godatabase.org/cgi-bin/go.cgi?query=GO:0032594&auto_wild_cards=yes&view=query&action=query&search_constraint=terms"	GO:0032594_protein_transport_within_lipid_bilayer) 5 0 0.000000 -0.000000 488 496.600854 548.4 600.199146 1.123770
=HYPERLINK("http://www.godatabase.org/cgi-bin/go.cgi?query=GO:0032602&auto_wild_cards=yes&view=query&action=query&search_constraint=terms"	GO:0032602_chemokine_production) 5 0 0.000000 -0.000000 488 496.600854 548.4 600.199146 1.123770
=HYPERLINK("http://www.godatabase.org/cgi-bin/go.cgi?query=GO:0032924&auto_wild_cards=yes&view=query&action=query&search_constraint=terms"	GO:0032924_activin_receptor_signaling_pathway) 5 0 0.000000 -0.000000 488 496.600854 548.4 600.199146 1.123770
=HYPERLINK("http://www.godatabase.org/cgi-bin/go.cgi?query=GO:0032925&auto_wild_cards=yes&view=query&action=query&search_constraint=terms"	GO:0032925_regulation_of_activin_receptor_signaling_pathway) 5 0 0.000000 -0.000000 488 496.600854 548.4 600.199146 1.123770
=HYPERLINK("http://www.godatabase.org/cgi-bin/go.cgi?query=GO:0032963&auto_wild_cards=yes&view=query&action=query&search_constraint=terms"	GO:0032963_collagen_metabolic_process) 5 0 0.000000 -0.000000 488 496.600854 548.4 600.199146 1.123770
=HYPERLINK("http://www.godatabase.org/cgi-bin/go.cgi?query=GO:0032981&auto_wild_cards=yes&view=query&action=query&search_constraint=terms"	GO:0032981_mitochondrial_respiratory_chain_complex_I_assembly) 5 0 0.000000 -0.000000 488 496.600854 548.4 600.199146 1.123770
=HYPERLINK("http://www.godatabase.org/cgi-bin/go.cgi?query=GO:0033108&auto_wild_cards=yes&view=query&action=query&search_constraint=terms"	GO:0033108_mitochondrial_respiratory_chain_complex_assembly) 5 0 0.000000 -0.000000 488 496.600854 548.4 600.199146 1.123770
=HYPERLINK("http://www.godatabase.org/cgi-bin/go.cgi?query=GO:0033135&auto_wild_cards=yes&view=query&action=query&search_constraint=terms"	GO:0033135_regulation_of_peptidyl-serine_phosphorylation) 5 0 0.000000 -0.000000 488 496.600854 548.4 600.199146 1.123770
=HYPERLINK("http://www.godatabase.org/cgi-bin/go.cgi?query=GO:0033138&auto_wild_cards=yes&view=query&action=query&search_constraint=terms"	GO:0033138_positive_regulation_of_peptidyl-serine_phosphorylation) 5 0 0.000000 -0.000000 488 496.600854 548.4 600.199146 1.123770
=HYPERLINK("http://www.godatabase.org/cgi-bin/go.cgi?query=GO:0035113&auto_wild_cards=yes&view=query&action=query&search_constraint=terms"	GO:0035113_embryonic_appendage_morphogenesis) 5 0 0.000000 -0.000000 488 496.600854 548.4 600.199146 1.123770
=HYPERLINK("http://www.godatabase.org/cgi-bin/go.cgi?query=GO:0042033&auto_wild_cards=yes&view=query&action=query&search_constraint=terms"	GO:0042033_chemokine_biosynthetic_process) 5 0 0.000000 -0.000000 488 496.600854 548.4 600.199146 1.123770
=HYPERLINK("http://www.godatabase.org/cgi-bin/go.cgi?query=GO:0042094&auto_wild_cards=yes&view=query&action=query&search_constraint=terms"	GO:0042094_interleukin-2_biosynthetic_process) 5 0 0.000000 -0.000000 488 496.600854 548.4 600.199146 1.123770
=HYPERLINK("http://www.godatabase.org/cgi-bin/go.cgi?query=GO:0042219&auto_wild_cards=yes&view=query&action=query&search_constraint=terms"	GO:0042219_amino_acid_derivative_catabolic_process) 5 0 0.000000 -0.000000 488 496.600854 548.4 600.199146 1.123770
=HYPERLINK("http://www.godatabase.org/cgi-bin/go.cgi?query=GO:0042226&auto_wild_cards=yes&view=query&action=query&search_constraint=terms"	GO:0042226_interleukin-6_biosynthetic_process) 5 0 0.000000 -0.000000 488 496.600854 548.4 600.199146 1.123770
=HYPERLINK("http://www.godatabase.org/cgi-bin/go.cgi?query=GO:0042311&auto_wild_cards=yes&view=query&action=query&search_constraint=terms"	GO:0042311_vasodilation) 5 0 0.000000 -0.000000 488 496.600854 548.4 600.199146 1.123770
=HYPERLINK("http://www.godatabase.org/cgi-bin/go.cgi?query=GO:0042347&auto_wild_cards=yes&view=query&action=query&search_constraint=terms"	GO:0042347_negative_regulation_of_NF-kappaB_import_into_nucleus) 5 0 0.000000 -0.000000 488 496.600854 548.4 600.199146 1.123770
=HYPERLINK("http://www.godatabase.org/cgi-bin/go.cgi?query=GO:0042533&auto_wild_cards=yes&view=query&action=query&search_constraint=terms"	GO:0042533_tumor_necrosis_factor_biosynthetic_process) 5 0 0.000000 -0.000000 488 496.600854 548.4 600.199146 1.123770
=HYPERLINK("http://www.godatabase.org/cgi-bin/go.cgi?query=GO:0042534&auto_wild_cards=yes&view=query&action=query&search_constraint=terms"	GO:0042534_regulation_of_tumor_necrosis_factor_biosynthetic_process) 5 0 0.000000 -0.000000 488 496.600854 548.4 600.199146 1.123770
=HYPERLINK("http://www.godatabase.org/cgi-bin/go.cgi?query=GO:0042535&auto_wild_cards=yes&view=query&action=query&search_constraint=terms"	GO:0042535_positive_regulation_of_tumor_necrosis_factor_biosynthetic_process) 5 0 0.000000 -0.000000 488 496.600854 548.4 600.199146 1.123770
=HYPERLINK("http://www.godatabase.org/cgi-bin/go.cgi?query=GO:0042769&auto_wild_cards=yes&view=query&action=query&search_constraint=terms"	GO:0042769_DNA_damage_response__detection_of_DNA_damage) 5 0 0.000000 -0.000000 488 496.600854 548.4 600.199146 1.123770
=HYPERLINK("http://www.godatabase.org/cgi-bin/go.cgi?query=GO:0042771&auto_wild_cards=yes&view=query&action=query&search_constraint=terms"	GO:0042771_DNA_damage_response__signal_transduction_by_p53_class_mediator_resulting_in_induction_of_apoptosis) 5 0 0.000000 -0.000000 488 496.600854 548.4 600.199146 1.123770
=HYPERLINK("http://www.godatabase.org/cgi-bin/go.cgi?query=GO:0043244&auto_wild_cards=yes&view=query&action=query&search_constraint=terms"	GO:0043244_regulation_of_protein_complex_disassembly) 5 0 0.000000 -0.000000 488 496.600854 548.4 600.199146 1.123770
=HYPERLINK("http://www.godatabase.org/cgi-bin/go.cgi?query=GO:0043449&auto_wild_cards=yes&view=query&action=query&search_constraint=terms"	GO:0043449_alkene_metabolic_process) 5 0 0.000000 -0.000000 488 496.600854 548.4 600.199146 1.123770
=HYPERLINK("http://www.godatabase.org/cgi-bin/go.cgi?query=GO:0043470&auto_wild_cards=yes&view=query&action=query&search_constraint=terms"	GO:0043470_regulation_of_carbohydrate_catabolic_process) 5 0 0.000000 -0.000000 488 496.600854 548.4 600.199146 1.123770
=HYPERLINK("http://www.godatabase.org/cgi-bin/go.cgi?query=GO:0043471&auto_wild_cards=yes&view=query&action=query&search_constraint=terms"	GO:0043471_regulation_of_cellular_carbohydrate_catabolic_process) 5 0 0.000000 -0.000000 488 496.600854 548.4 600.199146 1.123770
=HYPERLINK("http://www.godatabase.org/cgi-bin/go.cgi?query=GO:0043525&auto_wild_cards=yes&view=query&action=query&search_constraint=terms"	GO:0043525_positive_regulation_of_neuron_apoptosis) 5 0 0.000000 -0.000000 488 496.600854 548.4 600.199146 1.123770
=HYPERLINK("http://www.godatabase.org/cgi-bin/go.cgi?query=GO:0045071&auto_wild_cards=yes&view=query&action=query&search_constraint=terms"	GO:0045071_negative_regulation_of_viral_genome_replication) 5 0 0.000000 -0.000000 488 496.600854 548.4 600.199146 1.123770
=HYPERLINK("http://www.godatabase.org/cgi-bin/go.cgi?query=GO:0045073&auto_wild_cards=yes&view=query&action=query&search_constraint=terms"	GO:0045073_regulation_of_chemokine_biosynthetic_process) 5 0 0.000000 -0.000000 488 496.600854 548.4 600.199146 1.123770
=HYPERLINK("http://www.godatabase.org/cgi-bin/go.cgi?query=GO:0045076&auto_wild_cards=yes&view=query&action=query&search_constraint=terms"	GO:0045076_regulation_of_interleukin-2_biosynthetic_process) 5 0 0.000000 -0.000000 488 496.600854 548.4 600.199146 1.123770
=HYPERLINK("http://www.godatabase.org/cgi-bin/go.cgi?query=GO:0045078&auto_wild_cards=yes&view=query&action=query&search_constraint=terms"	GO:0045078_positive_regulation_of_interferon-gamma_biosynthetic_process) 5 0 0.000000 -0.000000 488 496.600854 548.4 600.199146 1.123770
=HYPERLINK("http://www.godatabase.org/cgi-bin/go.cgi?query=GO:0045088&auto_wild_cards=yes&view=query&action=query&search_constraint=terms"	GO:0045088_regulation_of_innate_immune_response) 5 0 0.000000 -0.000000 488 496.600854 548.4 600.199146 1.123770
=HYPERLINK("http://www.godatabase.org/cgi-bin/go.cgi?query=GO:0045161&auto_wild_cards=yes&view=query&action=query&search_constraint=terms"	GO:0045161_neuronal_ion_channel_clustering) 5 0 0.000000 -0.000000 488 496.600854 548.4 600.199146 1.123770
=HYPERLINK("http://www.godatabase.org/cgi-bin/go.cgi?query=GO:0045414&auto_wild_cards=yes&view=query&action=query&search_constraint=terms"	GO:0045414_regulation_of_interleukin-8_biosynthetic_process) 5 0 0.000000 -0.000000 488 496.600854 548.4 600.199146 1.123770
=HYPERLINK("http://www.godatabase.org/cgi-bin/go.cgi?query=GO:0045428&auto_wild_cards=yes&view=query&action=query&search_constraint=terms"	GO:0045428_regulation_of_nitric_oxide_biosynthetic_process) 5 0 0.000000 -0.000000 488 496.600854 548.4 600.199146 1.123770
=HYPERLINK("http://www.godatabase.org/cgi-bin/go.cgi?query=GO:0045446&auto_wild_cards=yes&view=query&action=query&search_constraint=terms"	GO:0045446_endothelial_cell_differentiation) 5 0 0.000000 -0.000000 488 496.600854 548.4 600.199146 1.123770
=HYPERLINK("http://www.godatabase.org/cgi-bin/go.cgi?query=GO:0045453&auto_wild_cards=yes&view=query&action=query&search_constraint=terms"	GO:0045453_bone_resorption) 5 0 0.000000 -0.000000 488 496.600854 548.4 600.199146 1.123770
=HYPERLINK("http://www.godatabase.org/cgi-bin/go.cgi?query=GO:0045671&auto_wild_cards=yes&view=query&action=query&search_constraint=terms"	GO:0045671_negative_regulation_of_osteoclast_differentiation) 5 0 0.000000 -0.000000 488 496.600854 548.4 600.199146 1.123770
=HYPERLINK("http://www.godatabase.org/cgi-bin/go.cgi?query=GO:0045739&auto_wild_cards=yes&view=query&action=query&search_constraint=terms"	GO:0045739_positive_regulation_of_DNA_repair) 5 0 0.000000 -0.000000 488 496.600854 548.4 600.199146 1.123770
=HYPERLINK("http://www.godatabase.org/cgi-bin/go.cgi?query=GO:0045749&auto_wild_cards=yes&view=query&action=query&search_constraint=terms"	GO:0045749_negative_regulation_of_S_phase_of_mitotic_cell_cycle) 5 0 0.000000 -0.000000 488 496.600854 548.4 600.199146 1.123770
=HYPERLINK("http://www.godatabase.org/cgi-bin/go.cgi?query=GO:0045815&auto_wild_cards=yes&view=query&action=query&search_constraint=terms"	GO:0045815_positive_regulation_of_gene_expression__epigenetic) 5 0 0.000000 -0.000000 488 496.600854 548.4 600.199146 1.123770
=HYPERLINK("http://www.godatabase.org/cgi-bin/go.cgi?query=GO:0045834&auto_wild_cards=yes&view=query&action=query&search_constraint=terms"	GO:0045834_positive_regulation_of_lipid_metabolic_process) 5 0 0.000000 -0.000000 488 496.600854 548.4 600.199146 1.123770
=HYPERLINK("http://www.godatabase.org/cgi-bin/go.cgi?query=GO:0045843&auto_wild_cards=yes&view=query&action=query&search_constraint=terms"	GO:0045843_negative_regulation_of_striated_muscle_development) 5 0 0.000000 -0.000000 488 496.600854 548.4 600.199146 1.123770
=HYPERLINK("http://www.godatabase.org/cgi-bin/go.cgi?query=GO:0045862&auto_wild_cards=yes&view=query&action=query&search_constraint=terms"	GO:0045862_positive_regulation_of_proteolysis) 5 0 0.000000 -0.000000 488 496.600854 548.4 600.199146 1.123770
=HYPERLINK("http://www.godatabase.org/cgi-bin/go.cgi?query=GO:0045913&auto_wild_cards=yes&view=query&action=query&search_constraint=terms"	GO:0045913_positive_regulation_of_carbohydrate_metabolic_process) 5 0 0.000000 -0.000000 488 496.600854 548.4 600.199146 1.123770
=HYPERLINK("http://www.godatabase.org/cgi-bin/go.cgi?query=GO:0045947&auto_wild_cards=yes&view=query&action=query&search_constraint=terms"	GO:0045947_negative_regulation_of_translational_initiation) 5 0 0.000000 -0.000000 488 496.600854 548.4 600.199146 1.123770
=HYPERLINK("http://www.godatabase.org/cgi-bin/go.cgi?query=GO:0046426&auto_wild_cards=yes&view=query&action=query&search_constraint=terms"	GO:0046426_negative_regulation_of_JAK-STAT_cascade) 5 0 0.000000 -0.000000 488 496.600854 548.4 600.199146 1.123770
=HYPERLINK("http://www.godatabase.org/cgi-bin/go.cgi?query=GO:0046460&auto_wild_cards=yes&view=query&action=query&search_constraint=terms"	GO:0046460_neutral_lipid_biosynthetic_process) 5 0 0.000000 -0.000000 488 496.600854 548.4 600.199146 1.123770
=HYPERLINK("http://www.godatabase.org/cgi-bin/go.cgi?query=GO:0046463&auto_wild_cards=yes&view=query&action=query&search_constraint=terms"	GO:0046463_acylglycerol_biosynthetic_process) 5 0 0.000000 -0.000000 488 496.600854 548.4 600.199146 1.123770
=HYPERLINK("http://www.godatabase.org/cgi-bin/go.cgi?query=GO:0046513&auto_wild_cards=yes&view=query&action=query&search_constraint=terms"	GO:0046513_ceramide_biosynthetic_process) 5 0 0.000000 -0.000000 488 496.600854 548.4 600.199146 1.123770
=HYPERLINK("http://www.godatabase.org/cgi-bin/go.cgi?query=GO:0046887&auto_wild_cards=yes&view=query&action=query&search_constraint=terms"	GO:0046887_positive_regulation_of_hormone_secretion) 5 0 0.000000 -0.000000 488 496.600854 548.4 600.199146 1.123770
=HYPERLINK("http://www.godatabase.org/cgi-bin/go.cgi?query=GO:0046902&auto_wild_cards=yes&view=query&action=query&search_constraint=terms"	GO:0046902_regulation_of_mitochondrial_membrane_permeability) 5 0 0.000000 -0.000000 488 496.600854 548.4 600.199146 1.123770
=HYPERLINK("http://www.godatabase.org/cgi-bin/go.cgi?query=GO:0047497&auto_wild_cards=yes&view=query&action=query&search_constraint=terms"	GO:0047497_mitochondrion_transport_along_microtubule) 5 0 0.000000 -0.000000 488 496.600854 548.4 600.199146 1.123770
=HYPERLINK("http://www.godatabase.org/cgi-bin/go.cgi?query=GO:0048009&auto_wild_cards=yes&view=query&action=query&search_constraint=terms"	GO:0048009_insulin-like_growth_factor_receptor_signaling_pathway) 5 0 0.000000 -0.000000 488 496.600854 548.4 600.199146 1.123770
=HYPERLINK("http://www.godatabase.org/cgi-bin/go.cgi?query=GO:0048069&auto_wild_cards=yes&view=query&action=query&search_constraint=terms"	GO:0048069_eye_pigmentation) 5 0 0.000000 -0.000000 488 496.600854 548.4 600.199146 1.123770
=HYPERLINK("http://www.godatabase.org/cgi-bin/go.cgi?query=GO:0048259&auto_wild_cards=yes&view=query&action=query&search_constraint=terms"	GO:0048259_regulation_of_receptor-mediated_endocytosis) 5 0 0.000000 -0.000000 488 496.600854 548.4 600.199146 1.123770
=HYPERLINK("http://www.godatabase.org/cgi-bin/go.cgi?query=GO:0048525&auto_wild_cards=yes&view=query&action=query&search_constraint=terms"	GO:0048525_negative_regulation_of_viral_reproduction) 5 0 0.000000 -0.000000 488 496.600854 548.4 600.199146 1.123770
=HYPERLINK("http://www.godatabase.org/cgi-bin/go.cgi?query=GO:0048627&auto_wild_cards=yes&view=query&action=query&search_constraint=terms"	GO:0048627_myoblast_development) 5 0 0.000000 -0.000000 488 496.600854 548.4 600.199146 1.123770
=HYPERLINK("http://www.godatabase.org/cgi-bin/go.cgi?query=GO:0048628&auto_wild_cards=yes&view=query&action=query&search_constraint=terms"	GO:0048628_myoblast_maturation) 5 0 0.000000 -0.000000 488 496.600854 548.4 600.199146 1.123770
=HYPERLINK("http://www.godatabase.org/cgi-bin/go.cgi?query=GO:0048635&auto_wild_cards=yes&view=query&action=query&search_constraint=terms"	GO:0048635_negative_regulation_of_muscle_development) 5 0 0.000000 -0.000000 488 496.600854 548.4 600.199146 1.123770
=HYPERLINK("http://www.godatabase.org/cgi-bin/go.cgi?query=GO:0048661&auto_wild_cards=yes&view=query&action=query&search_constraint=terms"	GO:0048661_positive_regulation_of_smooth_muscle_cell_proliferation) 5 0 0.000000 -0.000000 488 496.600854 548.4 600.199146 1.123770
=HYPERLINK("http://www.godatabase.org/cgi-bin/go.cgi?query=GO:0048675&auto_wild_cards=yes&view=query&action=query&search_constraint=terms"	GO:0048675_axon_extension) 5 0 0.000000 -0.000000 488 496.600854 548.4 600.199146 1.123770
=HYPERLINK("http://www.godatabase.org/cgi-bin/go.cgi?query=GO:0048709&auto_wild_cards=yes&view=query&action=query&search_constraint=terms"	GO:0048709_oligodendrocyte_differentiation) 5 0 0.000000 -0.000000 488 496.600854 548.4 600.199146 1.123770
=HYPERLINK("http://www.godatabase.org/cgi-bin/go.cgi?query=GO:0050684&auto_wild_cards=yes&view=query&action=query&search_constraint=terms"	GO:0050684_regulation_of_mRNA_processing) 5 0 0.000000 -0.000000 488 496.600854 548.4 600.199146 1.123770
=HYPERLINK("http://www.godatabase.org/cgi-bin/go.cgi?query=GO:0050688&auto_wild_cards=yes&view=query&action=query&search_constraint=terms"	GO:0050688_regulation_of_defense_response_to_virus) 5 0 0.000000 -0.000000 488 496.600854 548.4 600.199146 1.123770
=HYPERLINK("http://www.godatabase.org/cgi-bin/go.cgi?query=GO:0050691&auto_wild_cards=yes&view=query&action=query&search_constraint=terms"	GO:0050691_regulation_of_defense_response_to_virus_by_host) 5 0 0.000000 -0.000000 488 496.600854 548.4 600.199146 1.123770
=HYPERLINK("http://www.godatabase.org/cgi-bin/go.cgi?query=GO:0050706&auto_wild_cards=yes&view=query&action=query&search_constraint=terms"	GO:0050706_regulation_of_interleukin-1_beta_secretion) 5 0 0.000000 -0.000000 488 496.600854 548.4 600.199146 1.123770
=HYPERLINK("http://www.godatabase.org/cgi-bin/go.cgi?query=GO:0050709&auto_wild_cards=yes&view=query&action=query&search_constraint=terms"	GO:0050709_negative_regulation_of_protein_secretion) 5 0 0.000000 -0.000000 488 496.600854 548.4 600.199146 1.123770
=HYPERLINK("http://www.godatabase.org/cgi-bin/go.cgi?query=GO:0050718&auto_wild_cards=yes&view=query&action=query&search_constraint=terms"	GO:0050718_positive_regulation_of_interleukin-1_beta_secretion) 5 0 0.000000 -0.000000 488 496.600854 548.4 600.199146 1.123770
=HYPERLINK("http://www.godatabase.org/cgi-bin/go.cgi?query=GO:0050755&auto_wild_cards=yes&view=query&action=query&search_constraint=terms"	GO:0050755_chemokine_metabolic_process) 5 0 0.000000 -0.000000 488 496.600854 548.4 600.199146 1.123770
=HYPERLINK("http://www.godatabase.org/cgi-bin/go.cgi?query=GO:0050772&auto_wild_cards=yes&view=query&action=query&search_constraint=terms"	GO:0050772_positive_regulation_of_axonogenesis) 5 0 0.000000 -0.000000 488 496.600854 548.4 600.199146 1.123770
=HYPERLINK("http://www.godatabase.org/cgi-bin/go.cgi?query=GO:0050777&auto_wild_cards=yes&view=query&action=query&search_constraint=terms"	GO:0050777_negative_regulation_of_immune_response) 5 0 0.000000 -0.000000 488 496.600854 548.4 600.199146 1.123770
=HYPERLINK("http://www.godatabase.org/cgi-bin/go.cgi?query=GO:0050796&auto_wild_cards=yes&view=query&action=query&search_constraint=terms"	GO:0050796_regulation_of_insulin_secretion) 5 0 0.000000 -0.000000 488 496.600854 548.4 600.199146 1.123770
=HYPERLINK("http://www.godatabase.org/cgi-bin/go.cgi?query=GO:0050853&auto_wild_cards=yes&view=query&action=query&search_constraint=terms"	GO:0050853_B_cell_receptor_signaling_pathway) 5 0 0.000000 -0.000000 488 496.600854 548.4 600.199146 1.123770
=HYPERLINK("http://www.godatabase.org/cgi-bin/go.cgi?query=GO:0050854&auto_wild_cards=yes&view=query&action=query&search_constraint=terms"	GO:0050854_regulation_of_antigen_receptor-mediated_signaling_pathway) 5 0 0.000000 -0.000000 488 496.600854 548.4 600.199146 1.123770
=HYPERLINK("http://www.godatabase.org/cgi-bin/go.cgi?query=GO:0050930&auto_wild_cards=yes&view=query&action=query&search_constraint=terms"	GO:0050930_induction_of_positive_chemotaxis) 5 0 0.000000 -0.000000 488 496.600854 548.4 600.199146 1.123770
=HYPERLINK("http://www.godatabase.org/cgi-bin/go.cgi?query=GO:0051173&auto_wild_cards=yes&view=query&action=query&search_constraint=terms"	GO:0051173_positive_regulation_of_nitrogen_compound_metabolic_process) 5 0 0.000000 -0.000000 488 496.600854 548.4 600.199146 1.123770
=HYPERLINK("http://www.godatabase.org/cgi-bin/go.cgi?query=GO:0051208&auto_wild_cards=yes&view=query&action=query&search_constraint=terms"	GO:0051208_sequestering_of_calcium_ion) 5 0 0.000000 -0.000000 488 496.600854 548.4 600.199146 1.123770
=HYPERLINK("http://www.godatabase.org/cgi-bin/go.cgi?query=GO:0051216&auto_wild_cards=yes&view=query&action=query&search_constraint=terms"	GO:0051216_cartilage_development) 5 0 0.000000 -0.000000 488 496.600854 548.4 600.199146 1.123770
=HYPERLINK("http://www.godatabase.org/cgi-bin/go.cgi?query=GO:0051291&auto_wild_cards=yes&view=query&action=query&search_constraint=terms"	GO:0051291_protein_heterooligomerization) 5 0 0.000000 -0.000000 488 496.600854 548.4 600.199146 1.123770
=HYPERLINK("http://www.godatabase.org/cgi-bin/go.cgi?query=GO:0051340&auto_wild_cards=yes&view=query&action=query&search_constraint=terms"	GO:0051340_regulation_of_ligase_activity) 5 0 0.000000 -0.000000 488 496.600854 548.4 600.199146 1.123770
=HYPERLINK("http://www.godatabase.org/cgi-bin/go.cgi?query=GO:0051592&auto_wild_cards=yes&view=query&action=query&search_constraint=terms"	GO:0051592_response_to_calcium_ion) 5 0 0.000000 -0.000000 488 496.600854 548.4 600.199146 1.123770
=HYPERLINK("http://www.godatabase.org/cgi-bin/go.cgi?query=GO:0051924&auto_wild_cards=yes&view=query&action=query&search_constraint=terms"	GO:0051924_regulation_of_calcium_ion_transport) 5 0 0.000000 -0.000000 488 496.600854 548.4 600.199146 1.123770
=HYPERLINK("http://www.godatabase.org/cgi-bin/go.cgi?query=GO:0006512&auto_wild_cards=yes&view=query&action=query&search_constraint=terms"	GO:0006512_ubiquitin_cycle) 61 0 0.000000 -0.000000 491 499.388894 551.04 602.691106 1.122281
=HYPERLINK("http://www.godatabase.org/cgi-bin/go.cgi?query=GO:0019318&auto_wild_cards=yes&view=query&action=query&search_constraint=terms"	GO:0019318_hexose_metabolic_process) 61 0 0.000000 -0.000000 491 499.388894 551.04 602.691106 1.122281
=HYPERLINK("http://www.godatabase.org/cgi-bin/go.cgi?query=GO:0051707&auto_wild_cards=yes&view=query&action=query&search_constraint=terms"	GO:0051707_response_to_other_organism) 61 0 0.000000 -0.000000 491 499.388894 551.04 602.691106 1.122281
=HYPERLINK("http://www.godatabase.org/cgi-bin/go.cgi?query=GO:0006120&auto_wild_cards=yes&view=query&action=query&search_constraint=terms"	GO:0006120_mitochondrial_electron_transport__NADH_to_ubiquinone) 34 0 0.000000 -0.000000 500 509.457992 560.62 611.782008 1.121240
=HYPERLINK("http://www.godatabase.org/cgi-bin/go.cgi?query=GO:0007204&auto_wild_cards=yes&view=query&action=query&search_constraint=terms"	GO:0007204_elevation_of_cytosolic_calcium_ion_concentration) 34 0 0.000000 -0.000000 500 509.457992 560.62 611.782008 1.121240
=HYPERLINK("http://www.godatabase.org/cgi-bin/go.cgi?query=GO:0007586&auto_wild_cards=yes&view=query&action=query&search_constraint=terms"	GO:0007586_digestion) 34 0 0.000000 -0.000000 500 509.457992 560.62 611.782008 1.121240
=HYPERLINK("http://www.godatabase.org/cgi-bin/go.cgi?query=GO:0007605&auto_wild_cards=yes&view=query&action=query&search_constraint=terms"	GO:0007605_sensory_perception_of_sound) 34 0 0.000000 -0.000000 500 509.457992 560.62 611.782008 1.121240
=HYPERLINK("http://www.godatabase.org/cgi-bin/go.cgi?query=GO:0016197&auto_wild_cards=yes&view=query&action=query&search_constraint=terms"	GO:0016197_endosome_transport) 34 0 0.000000 -0.000000 500 509.457992 560.62 611.782008 1.121240
=HYPERLINK("http://www.godatabase.org/cgi-bin/go.cgi?query=GO:0042773&auto_wild_cards=yes&view=query&action=query&search_constraint=terms"	GO:0042773_ATP_synthesis_coupled_electron_transport) 34 0 0.000000 -0.000000 500 509.457992 560.62 611.782008 1.121240
=HYPERLINK("http://www.godatabase.org/cgi-bin/go.cgi?query=GO:0042775&auto_wild_cards=yes&view=query&action=query&search_constraint=terms"	GO:0042775_organelle_ATP_synthesis_coupled_electron_transport) 34 0 0.000000 -0.000000 500 509.457992 560.62 611.782008 1.121240
=HYPERLINK("http://www.godatabase.org/cgi-bin/go.cgi?query=GO:0050954&auto_wild_cards=yes&view=query&action=query&search_constraint=terms"	GO:0050954_sensory_perception_of_mechanical_stimulus) 34 0 0.000000 -0.000000 500 509.457992 560.62 611.782008 1.121240
=HYPERLINK("http://www.godatabase.org/cgi-bin/go.cgi?query=GO:0051480&auto_wild_cards=yes&view=query&action=query&search_constraint=terms"	GO:0051480_cytosolic_calcium_ion_homeostasis) 34 0 0.000000 -0.000000 500 509.457992 560.62 611.782008 1.121240
=HYPERLINK("http://www.godatabase.org/cgi-bin/go.cgi?query=GO:0007610&auto_wild_cards=yes&view=query&action=query&search_constraint=terms"	GO:0007610_behavior) 115 0 0.000000 -0.000000 502 510.573019 561.57 612.566981 1.118665
=HYPERLINK("http://www.godatabase.org/cgi-bin/go.cgi?query=GO:0016337&auto_wild_cards=yes&view=query&action=query&search_constraint=terms"	GO:0016337_cell-cell_adhesion) 115 0 0.000000 -0.000000 502 510.573019 561.57 612.566981 1.118665
=HYPERLINK("http://www.godatabase.org/cgi-bin/go.cgi?query=GO:0001501&auto_wild_cards=yes&view=query&action=query&search_constraint=terms"	GO:0001501_skeletal_development) 90 0 0.000000 -0.000000 503 511.109439 562.15 613.190561 1.117594
=HYPERLINK("http://www.godatabase.org/cgi-bin/go.cgi?query=GO:0006807&auto_wild_cards=yes&view=query&action=query&search_constraint=terms"	GO:0006807_nitrogen_compound_metabolic_process) 144 0 0.000000 -0.000000 504 511.494574 562.47 613.445426 1.116012
=HYPERLINK("http://www.godatabase.org/cgi-bin/go.cgi?query=GO:0048666&auto_wild_cards=yes&view=query&action=query&search_constraint=terms"	GO:0048666_neuron_development) 65 0 0.000000 -0.000000 505 512.239613 563.12 614.000387 1.115089
=HYPERLINK("http://www.godatabase.org/cgi-bin/go.cgi?query=GO:0002376&auto_wild_cards=yes&view=query&action=query&search_constraint=terms"	GO:0002376_immune_system_process) 359 0 0.000000 0.000000 545 537.776354 583.65 629.523646 1.070917
=HYPERLINK("http://www.godatabase.org/cgi-bin/go.cgi?query=GO:0003008&auto_wild_cards=yes&view=query&action=query&search_constraint=terms"	GO:0003008_system_process) 424 0 0.000000 0.000000 545 537.776354 583.65 629.523646 1.070917
=HYPERLINK("http://www.godatabase.org/cgi-bin/go.cgi?query=GO:0006082&auto_wild_cards=yes&view=query&action=query&search_constraint=terms"	GO:0006082_organic_acid_metabolic_process) 179 0 0.000000 0.000000 545 537.776354 583.65 629.523646 1.070917
=HYPERLINK("http://www.godatabase.org/cgi-bin/go.cgi?query=GO:0006259&auto_wild_cards=yes&view=query&action=query&search_constraint=terms"	GO:0006259_DNA_metabolic_process) 267 0 0.000000 0.000000 545 537.776354 583.65 629.523646 1.070917
=HYPERLINK("http://www.godatabase.org/cgi-bin/go.cgi?query=GO:0006351&auto_wild_cards=yes&view=query&action=query&search_constraint=terms"	GO:0006351_transcription__DNA-dependent) 707 0 0.000000 0.000000 545 537.776354 583.65 629.523646 1.070917
=HYPERLINK("http://www.godatabase.org/cgi-bin/go.cgi?query=GO:0006355&auto_wild_cards=yes&view=query&action=query&search_constraint=terms"	GO:0006355_regulation_of_transcription__DNA-dependent) 557 0 0.000000 0.000000 545 537.776354 583.65 629.523646 1.070917
=HYPERLINK("http://www.godatabase.org/cgi-bin/go.cgi?query=GO:0006357&auto_wild_cards=yes&view=query&action=query&search_constraint=terms"	GO:0006357_regulation_of_transcription_from_RNA_polymerase_II_promoter) 260 0 0.000000 0.000000 545 537.776354 583.65 629.523646 1.070917
=HYPERLINK("http://www.godatabase.org/cgi-bin/go.cgi?query=GO:0006366&auto_wild_cards=yes&view=query&action=query&search_constraint=terms"	GO:0006366_transcription_from_RNA_polymerase_II_promoter) 405 0 0.000000 0.000000 545 537.776354 583.65 629.523646 1.070917
=HYPERLINK("http://www.godatabase.org/cgi-bin/go.cgi?query=GO:0006396&auto_wild_cards=yes&view=query&action=query&search_constraint=terms"	GO:0006396_RNA_processing) 188 0 0.000000 0.000000 545 537.776354 583.65 629.523646 1.070917
=HYPERLINK("http://www.godatabase.org/cgi-bin/go.cgi?query=GO:0006629&auto_wild_cards=yes&view=query&action=query&search_constraint=terms"	GO:0006629_lipid_metabolic_process) 323 0 0.000000 0.000000 545 537.776354 583.65 629.523646 1.070917
=HYPERLINK("http://www.godatabase.org/cgi-bin/go.cgi?query=GO:0006811&auto_wild_cards=yes&view=query&action=query&search_constraint=terms"	GO:0006811_ion_transport) 174 0 0.000000 0.000000 545 537.776354 583.65 629.523646 1.070917
=HYPERLINK("http://www.godatabase.org/cgi-bin/go.cgi?query=GO:0006917&auto_wild_cards=yes&view=query&action=query&search_constraint=terms"	GO:0006917_induction_of_apoptosis) 150 0 0.000000 0.000000 545 537.776354 583.65 629.523646 1.070917
=HYPERLINK("http://www.godatabase.org/cgi-bin/go.cgi?query=GO:0006952&auto_wild_cards=yes&view=query&action=query&search_constraint=terms"	GO:0006952_defense_response) 239 0 0.000000 0.000000 545 537.776354 583.65 629.523646 1.070917
=HYPERLINK("http://www.godatabase.org/cgi-bin/go.cgi?query=GO:0006955&auto_wild_cards=yes&view=query&action=query&search_constraint=terms"	GO:0006955_immune_response) 243 0 0.000000 0.000000 545 537.776354 583.65 629.523646 1.070917
=HYPERLINK("http://www.godatabase.org/cgi-bin/go.cgi?query=GO:0006974&auto_wild_cards=yes&view=query&action=query&search_constraint=terms"	GO:0006974_response_to_DNA_damage_stimulus) 173 0 0.000000 0.000000 545 537.776354 583.65 629.523646 1.070917
=HYPERLINK("http://www.godatabase.org/cgi-bin/go.cgi?query=GO:0007167&auto_wild_cards=yes&view=query&action=query&search_constraint=terms"	GO:0007167_enzyme_linked_receptor_protein_signaling_pathway) 165 0 0.000000 0.000000 545 537.776354 583.65 629.523646 1.070917
=HYPERLINK("http://www.godatabase.org/cgi-bin/go.cgi?query=GO:0007186&auto_wild_cards=yes&view=query&action=query&search_constraint=terms"	GO:0007186_G-protein_coupled_receptor_protein_signaling_pathway) 221 0 0.000000 0.000000 545 537.776354 583.65 629.523646 1.070917
=HYPERLINK("http://www.godatabase.org/cgi-bin/go.cgi?query=GO:0007267&auto_wild_cards=yes&view=query&action=query&search_constraint=terms"	GO:0007267_cell-cell_signaling) 307 0 0.000000 0.000000 545 537.776354 583.65 629.523646 1.070917
=HYPERLINK("http://www.godatabase.org/cgi-bin/go.cgi?query=GO:0008150&auto_wild_cards=yes&view=query&action=query&search_constraint=terms"	GO:0008150_biological_process) 6120 41 1.000000 0.000000 545 537.776354 583.65 629.523646 1.070917
=HYPERLINK("http://www.godatabase.org/cgi-bin/go.cgi?query=GO:0009605&auto_wild_cards=yes&view=query&action=query&search_constraint=terms"	GO:0009605_response_to_external_stimulus) 279 0 0.000000 0.000000 545 537.776354 583.65 629.523646 1.070917
=HYPERLINK("http://www.godatabase.org/cgi-bin/go.cgi?query=GO:0009611&auto_wild_cards=yes&view=query&action=query&search_constraint=terms"	GO:0009611_response_to_wounding) 188 0 0.000000 0.000000 545 537.776354 583.65 629.523646 1.070917
=HYPERLINK("http://www.godatabase.org/cgi-bin/go.cgi?query=GO:0009719&auto_wild_cards=yes&view=query&action=query&search_constraint=terms"	GO:0009719_response_to_endogenous_stimulus) 213 0 0.000000 0.000000 545 537.776354 583.65 629.523646 1.070917
=HYPERLINK("http://www.godatabase.org/cgi-bin/go.cgi?query=GO:0012502&auto_wild_cards=yes&view=query&action=query&search_constraint=terms"	GO:0012502_induction_of_programmed_cell_death) 151 0 0.000000 0.000000 545 537.776354 583.65 629.523646 1.070917
=HYPERLINK("http://www.godatabase.org/cgi-bin/go.cgi?query=GO:0016070&auto_wild_cards=yes&view=query&action=query&search_constraint=terms"	GO:0016070_RNA_metabolic_process) 937 0 0.000000 0.000000 545 537.776354 583.65 629.523646 1.070917
=HYPERLINK("http://www.godatabase.org/cgi-bin/go.cgi?query=GO:0019752&auto_wild_cards=yes&view=query&action=query&search_constraint=terms"	GO:0019752_carboxylic_acid_metabolic_process) 177 0 0.000000 0.000000 545 537.776354 583.65 629.523646 1.070917
=HYPERLINK("http://www.godatabase.org/cgi-bin/go.cgi?query=GO:0032774&auto_wild_cards=yes&view=query&action=query&search_constraint=terms"	GO:0032774_RNA_biosynthetic_process) 709 0 0.000000 0.000000 545 537.776354 583.65 629.523646 1.070917
=HYPERLINK("http://www.godatabase.org/cgi-bin/go.cgi?query=GO:0042592&auto_wild_cards=yes&view=query&action=query&search_constraint=terms"	GO:0042592_homeostatic_process) 195 0 0.000000 0.000000 545 537.776354 583.65 629.523646 1.070917
=HYPERLINK("http://www.godatabase.org/cgi-bin/go.cgi?query=GO:0042981&auto_wild_cards=yes&view=query&action=query&search_constraint=terms"	GO:0042981_regulation_of_apoptosis) 343 0 0.000000 0.000000 545 537.776354 583.65 629.523646 1.070917
=HYPERLINK("http://www.godatabase.org/cgi-bin/go.cgi?query=GO:0043065&auto_wild_cards=yes&view=query&action=query&search_constraint=terms"	GO:0043065_positive_regulation_of_apoptosis) 170 0 0.000000 0.000000 545 537.776354 583.65 629.523646 1.070917
=HYPERLINK("http://www.godatabase.org/cgi-bin/go.cgi?query=GO:0043066&auto_wild_cards=yes&view=query&action=query&search_constraint=terms"	GO:0043066_negative_regulation_of_apoptosis) 154 0 0.000000 0.000000 545 537.776354 583.65 629.523646 1.070917
=HYPERLINK("http://www.godatabase.org/cgi-bin/go.cgi?query=GO:0043067&auto_wild_cards=yes&view=query&action=query&search_constraint=terms"	GO:0043067_regulation_of_programmed_cell_death) 348 0 0.000000 0.000000 545 537.776354 583.65 629.523646 1.070917
=HYPERLINK("http://www.godatabase.org/cgi-bin/go.cgi?query=GO:0043068&auto_wild_cards=yes&view=query&action=query&search_constraint=terms"	GO:0043068_positive_regulation_of_programmed_cell_death) 173 0 0.000000 0.000000 545 537.776354 583.65 629.523646 1.070917
=HYPERLINK("http://www.godatabase.org/cgi-bin/go.cgi?query=GO:0043069&auto_wild_cards=yes&view=query&action=query&search_constraint=terms"	GO:0043069_negative_regulation_of_programmed_cell_death) 156 0 0.000000 0.000000 545 537.776354 583.65 629.523646 1.070917
=HYPERLINK("http://www.godatabase.org/cgi-bin/go.cgi?query=GO:0044255&auto_wild_cards=yes&view=query&action=query&search_constraint=terms"	GO:0044255_cellular_lipid_metabolic_process) 249 0 0.000000 0.000000 545 537.776354 583.65 629.523646 1.070917
=HYPERLINK("http://www.godatabase.org/cgi-bin/go.cgi?query=GO:0045935&auto_wild_cards=yes&view=query&action=query&search_constraint=terms"	GO:0045935_positive_regulation_of_nucleobase__nucleoside__nucleotide_and_nucleic_acid_metabolic_process) 169 0 0.000000 0.000000 545 537.776354 583.65 629.523646 1.070917
=HYPERLINK("http://www.godatabase.org/cgi-bin/go.cgi?query=GO:0045941&auto_wild_cards=yes&view=query&action=query&search_constraint=terms"	GO:0045941_positive_regulation_of_transcription) 158 0 0.000000 0.000000 545 537.776354 583.65 629.523646 1.070917
=HYPERLINK("http://www.godatabase.org/cgi-bin/go.cgi?query=GO:0050877&auto_wild_cards=yes&view=query&action=query&search_constraint=terms"	GO:0050877_neurological_system_process) 270 0 0.000000 0.000000 545 537.776354 583.65 629.523646 1.070917
=HYPERLINK("http://www.godatabase.org/cgi-bin/go.cgi?query=GO:0051093&auto_wild_cards=yes&view=query&action=query&search_constraint=terms"	GO:0051093_negative_regulation_of_developmental_process) 199 0 0.000000 0.000000 545 537.776354 583.65 629.523646 1.070917
=HYPERLINK("http://www.godatabase.org/cgi-bin/go.cgi?query=GO:0051094&auto_wild_cards=yes&view=query&action=query&search_constraint=terms"	GO:0051094_positive_regulation_of_developmental_process) 216 0 0.000000 0.000000 545 537.776354 583.65 629.523646 1.070917
=HYPERLINK("http://www.godatabase.org/cgi-bin/go.cgi?query=GO:0051252&auto_wild_cards=yes&view=query&action=query&search_constraint=terms"	GO:0051252_regulation_of_RNA_metabolic_process) 568 0 0.000000 0.000000 545 537.776354 583.65 629.523646 1.070917
=HYPERLINK("http://www.godatabase.org/cgi-bin/go.cgi?query=GO:0000076&auto_wild_cards=yes&view=query&action=query&search_constraint=terms"	GO:0000076_DNA_replication_checkpoint) 6 0 0.000000 0.000000 676 673.192876 717.5 761.807124 1.061391
=HYPERLINK("http://www.godatabase.org/cgi-bin/go.cgi?query=GO:0000737&auto_wild_cards=yes&view=query&action=query&search_constraint=terms"	GO:0000737_DNA_catabolic_process__endonucleolytic) 6 0 0.000000 0.000000 676 673.192876 717.5 761.807124 1.061391
=HYPERLINK("http://www.godatabase.org/cgi-bin/go.cgi?query=GO:0001516&auto_wild_cards=yes&view=query&action=query&search_constraint=terms"	GO:0001516_prostaglandin_biosynthetic_process) 6 0 0.000000 0.000000 676 673.192876 717.5 761.807124 1.061391
=HYPERLINK("http://www.godatabase.org/cgi-bin/go.cgi?query=GO:0001776&auto_wild_cards=yes&view=query&action=query&search_constraint=terms"	GO:0001776_leukocyte_homeostasis) 6 0 0.000000 0.000000 676 673.192876 717.5 761.807124 1.061391
=HYPERLINK("http://www.godatabase.org/cgi-bin/go.cgi?query=GO:0001938&auto_wild_cards=yes&view=query&action=query&search_constraint=terms"	GO:0001938_positive_regulation_of_endothelial_cell_proliferation) 6 0 0.000000 0.000000 676 673.192876 717.5 761.807124 1.061391
=HYPERLINK("http://www.godatabase.org/cgi-bin/go.cgi?query=GO:0002562&auto_wild_cards=yes&view=query&action=query&search_constraint=terms"	GO:0002562_somatic_diversification_of_immune_receptors_via_germline_recombination_within_a_single_locus) 6 0 0.000000 0.000000 676 673.192876 717.5 761.807124 1.061391
=HYPERLINK("http://www.godatabase.org/cgi-bin/go.cgi?query=GO:0002705&auto_wild_cards=yes&view=query&action=query&search_constraint=terms"	GO:0002705_positive_regulation_of_leukocyte_mediated_immunity) 6 0 0.000000 0.000000 676 673.192876 717.5 761.807124 1.061391
=HYPERLINK("http://www.godatabase.org/cgi-bin/go.cgi?query=GO:0002708&auto_wild_cards=yes&view=query&action=query&search_constraint=terms"	GO:0002708_positive_regulation_of_lymphocyte_mediated_immunity) 6 0 0.000000 0.000000 676 673.192876 717.5 761.807124 1.061391
=HYPERLINK("http://www.godatabase.org/cgi-bin/go.cgi?query=GO:0002709&auto_wild_cards=yes&view=query&action=query&search_constraint=terms"	GO:0002709_regulation_of_T_cell_mediated_immunity) 6 0 0.000000 0.000000 676 673.192876 717.5 761.807124 1.061391
=HYPERLINK("http://www.godatabase.org/cgi-bin/go.cgi?query=GO:0002831&auto_wild_cards=yes&view=query&action=query&search_constraint=terms"	GO:0002831_regulation_of_response_to_biotic_stimulus) 6 0 0.000000 0.000000 676 673.192876 717.5 761.807124 1.061391
=HYPERLINK("http://www.godatabase.org/cgi-bin/go.cgi?query=GO:0005513&auto_wild_cards=yes&view=query&action=query&search_constraint=terms"	GO:0005513_detection_of_calcium_ion) 6 0 0.000000 0.000000 676 673.192876 717.5 761.807124 1.061391
=HYPERLINK("http://www.godatabase.org/cgi-bin/go.cgi?query=GO:0006090&auto_wild_cards=yes&view=query&action=query&search_constraint=terms"	GO:0006090_pyruvate_metabolic_process) 6 0 0.000000 0.000000 676 673.192876 717.5 761.807124 1.061391
=HYPERLINK("http://www.godatabase.org/cgi-bin/go.cgi?query=GO:0006283&auto_wild_cards=yes&view=query&action=query&search_constraint=terms"	GO:0006283_transcription-coupled_nucleotide-excision_repair) 6 0 0.000000 0.000000 676 673.192876 717.5 761.807124 1.061391
=HYPERLINK("http://www.godatabase.org/cgi-bin/go.cgi?query=GO:0006303&auto_wild_cards=yes&view=query&action=query&search_constraint=terms"	GO:0006303_double-strand_break_repair_via_nonhomologous_end_joining) 6 0 0.000000 0.000000 676 673.192876 717.5 761.807124 1.061391
=HYPERLINK("http://www.godatabase.org/cgi-bin/go.cgi?query=GO:0006474&auto_wild_cards=yes&view=query&action=query&search_constraint=terms"	GO:0006474_N-terminal_protein_amino_acid_acetylation) 6 0 0.000000 0.000000 676 673.192876 717.5 761.807124 1.061391
=HYPERLINK("http://www.godatabase.org/cgi-bin/go.cgi?query=GO:0006477&auto_wild_cards=yes&view=query&action=query&search_constraint=terms"	GO:0006477_protein_amino_acid_sulfation) 6 0 0.000000 0.000000 676 673.192876 717.5 761.807124 1.061391
=HYPERLINK("http://www.godatabase.org/cgi-bin/go.cgi?query=GO:0006491&auto_wild_cards=yes&view=query&action=query&search_constraint=terms"	GO:0006491_N-glycan_processing) 6 0 0.000000 0.000000 676 673.192876 717.5 761.807124 1.061391
=HYPERLINK("http://www.godatabase.org/cgi-bin/go.cgi?query=GO:0006544&auto_wild_cards=yes&view=query&action=query&search_constraint=terms"	GO:0006544_glycine_metabolic_process) 6 0 0.000000 0.000000 676 673.192876 717.5 761.807124 1.061391
=HYPERLINK("http://www.godatabase.org/cgi-bin/go.cgi?query=GO:0006595&auto_wild_cards=yes&view=query&action=query&search_constraint=terms"	GO:0006595_polyamine_metabolic_process) 6 0 0.000000 0.000000 676 673.192876 717.5 761.807124 1.061391
=HYPERLINK("http://www.godatabase.org/cgi-bin/go.cgi?query=GO:0006637&auto_wild_cards=yes&view=query&action=query&search_constraint=terms"	GO:0006637_acyl-CoA_metabolic_process) 6 0 0.000000 0.000000 676 673.192876 717.5 761.807124 1.061391
=HYPERLINK("http://www.godatabase.org/cgi-bin/go.cgi?query=GO:0006739&auto_wild_cards=yes&view=query&action=query&search_constraint=terms"	GO:0006739_NADP_metabolic_process) 6 0 0.000000 0.000000 676 673.192876 717.5 761.807124 1.061391
=HYPERLINK("http://www.godatabase.org/cgi-bin/go.cgi?query=GO:0006769&auto_wild_cards=yes&view=query&action=query&search_constraint=terms"	GO:0006769_nicotinamide_metabolic_process) 6 0 0.000000 0.000000 676 673.192876 717.5 761.807124 1.061391
=HYPERLINK("http://www.godatabase.org/cgi-bin/go.cgi?query=GO:0006878&auto_wild_cards=yes&view=query&action=query&search_constraint=terms"	GO:0006878_cellular_copper_ion_homeostasis) 6 0 0.000000 0.000000 676 673.192876 717.5 761.807124 1.061391
=HYPERLINK("http://www.godatabase.org/cgi-bin/go.cgi?query=GO:0006942&auto_wild_cards=yes&view=query&action=query&search_constraint=terms"	GO:0006942_regulation_of_striated_muscle_contraction) 6 0 0.000000 0.000000 676 673.192876 717.5 761.807124 1.061391
=HYPERLINK("http://www.godatabase.org/cgi-bin/go.cgi?query=GO:0006953&auto_wild_cards=yes&view=query&action=query&search_constraint=terms"	GO:0006953_acute-phase_response) 6 0 0.000000 0.000000 676 673.192876 717.5 761.807124 1.061391
=HYPERLINK("http://www.godatabase.org/cgi-bin/go.cgi?query=GO:0007020&auto_wild_cards=yes&view=query&action=query&search_constraint=terms"	GO:0007020_microtubule_nucleation) 6 0 0.000000 0.000000 676 673.192876 717.5 761.807124 1.061391
=HYPERLINK("http://www.godatabase.org/cgi-bin/go.cgi?query=GO:0007159&auto_wild_cards=yes&view=query&action=query&search_constraint=terms"	GO:0007159_leukocyte_adhesion) 6 0 0.000000 0.000000 676 673.192876 717.5 761.807124 1.061391
=HYPERLINK("http://www.godatabase.org/cgi-bin/go.cgi?query=GO:0007185&auto_wild_cards=yes&view=query&action=query&search_constraint=terms"	GO:0007185_transmembrane_receptor_protein_tyrosine_phosphatase_signaling_pathway) 6 0 0.000000 0.000000 676 673.192876 717.5 761.807124 1.061391
=HYPERLINK("http://www.godatabase.org/cgi-bin/go.cgi?query=GO:0007194&auto_wild_cards=yes&view=query&action=query&search_constraint=terms"	GO:0007194_negative_regulation_of_adenylate_cyclase_activity) 6 0 0.000000 0.000000 676 673.192876 717.5 761.807124 1.061391
=HYPERLINK("http://www.godatabase.org/cgi-bin/go.cgi?query=GO:0007516&auto_wild_cards=yes&view=query&action=query&search_constraint=terms"	GO:0007516_hemocyte_development) 6 0 0.000000 0.000000 676 673.192876 717.5 761.807124 1.061391
=HYPERLINK("http://www.godatabase.org/cgi-bin/go.cgi?query=GO:0007589&auto_wild_cards=yes&view=query&action=query&search_constraint=terms"	GO:0007589_body_fluid_secretion) 6 0 0.000000 0.000000 676 673.192876 717.5 761.807124 1.061391
=HYPERLINK("http://www.godatabase.org/cgi-bin/go.cgi?query=GO:0007631&auto_wild_cards=yes&view=query&action=query&search_constraint=terms"	GO:0007631_feeding_behavior) 6 0 0.000000 0.000000 676 673.192876 717.5 761.807124 1.061391
=HYPERLINK("http://www.godatabase.org/cgi-bin/go.cgi?query=GO:0008088&auto_wild_cards=yes&view=query&action=query&search_constraint=terms"	GO:0008088_axon_cargo_transport) 6 0 0.000000 0.000000 676 673.192876 717.5 761.807124 1.061391
=HYPERLINK("http://www.godatabase.org/cgi-bin/go.cgi?query=GO:0008209&auto_wild_cards=yes&view=query&action=query&search_constraint=terms"	GO:0008209_androgen_metabolic_process) 6 0 0.000000 0.000000 676 673.192876 717.5 761.807124 1.061391
=HYPERLINK("http://www.godatabase.org/cgi-bin/go.cgi?query=GO:0008535&auto_wild_cards=yes&view=query&action=query&search_constraint=terms"	GO:0008535_respiratory_chain_complex_IV_assembly) 6 0 0.000000 0.000000 676 673.192876 717.5 761.807124 1.061391
=HYPERLINK("http://www.godatabase.org/cgi-bin/go.cgi?query=GO:0009068&auto_wild_cards=yes&view=query&action=query&search_constraint=terms"	GO:0009068_aspartate_family_amino_acid_catabolic_process) 6 0 0.000000 0.000000 676 673.192876 717.5 761.807124 1.061391
=HYPERLINK("http://www.godatabase.org/cgi-bin/go.cgi?query=GO:0009124&auto_wild_cards=yes&view=query&action=query&search_constraint=terms"	GO:0009124_nucleoside_monophosphate_biosynthetic_process) 6 0 0.000000 0.000000 676 673.192876 717.5 761.807124 1.061391
=HYPERLINK("http://www.godatabase.org/cgi-bin/go.cgi?query=GO:0009142&auto_wild_cards=yes&view=query&action=query&search_constraint=terms"	GO:0009142_nucleoside_triphosphate_biosynthetic_process) 6 0 0.000000 0.000000 676 673.192876 717.5 761.807124 1.061391
=HYPERLINK("http://www.godatabase.org/cgi-bin/go.cgi?query=GO:0009152&auto_wild_cards=yes&view=query&action=query&search_constraint=terms"	GO:0009152_purine_ribonucleotide_biosynthetic_process) 6 0 0.000000 0.000000 676 673.192876 717.5 761.807124 1.061391
=HYPERLINK("http://www.godatabase.org/cgi-bin/go.cgi?query=GO:0009161&auto_wild_cards=yes&view=query&action=query&search_constraint=terms"	GO:0009161_ribonucleoside_monophosphate_metabolic_process) 6 0 0.000000 0.000000 676 673.192876 717.5 761.807124 1.061391
=HYPERLINK("http://www.godatabase.org/cgi-bin/go.cgi?query=GO:0009303&auto_wild_cards=yes&view=query&action=query&search_constraint=terms"	GO:0009303_rRNA_transcription) 6 0 0.000000 0.000000 676 673.192876 717.5 761.807124 1.061391
=HYPERLINK("http://www.godatabase.org/cgi-bin/go.cgi?query=GO:0009595&auto_wild_cards=yes&view=query&action=query&search_constraint=terms"	GO:0009595_detection_of_biotic_stimulus) 6 0 0.000000 0.000000 676 673.192876 717.5 761.807124 1.061391
=HYPERLINK("http://www.godatabase.org/cgi-bin/go.cgi?query=GO:0009746&auto_wild_cards=yes&view=query&action=query&search_constraint=terms"	GO:0009746_response_to_hexose_stimulus) 6 0 0.000000 0.000000 676 673.192876 717.5 761.807124 1.061391
=HYPERLINK("http://www.godatabase.org/cgi-bin/go.cgi?query=GO:0009749&auto_wild_cards=yes&view=query&action=query&search_constraint=terms"	GO:0009749_response_to_glucose_stimulus) 6 0 0.000000 0.000000 676 673.192876 717.5 761.807124 1.061391
=HYPERLINK("http://www.godatabase.org/cgi-bin/go.cgi?query=GO:0009755&auto_wild_cards=yes&view=query&action=query&search_constraint=terms"	GO:0009755_hormone-mediated_signaling) 6 0 0.000000 0.000000 676 673.192876 717.5 761.807124 1.061391
=HYPERLINK("http://www.godatabase.org/cgi-bin/go.cgi?query=GO:0009896&auto_wild_cards=yes&view=query&action=query&search_constraint=terms"	GO:0009896_positive_regulation_of_catabolic_process) 6 0 0.000000 0.000000 676 673.192876 717.5 761.807124 1.061391
=HYPERLINK("http://www.godatabase.org/cgi-bin/go.cgi?query=GO:0009913&auto_wild_cards=yes&view=query&action=query&search_constraint=terms"	GO:0009913_epidermal_cell_differentiation) 6 0 0.000000 0.000000 676 673.192876 717.5 761.807124 1.061391
=HYPERLINK("http://www.godatabase.org/cgi-bin/go.cgi?query=GO:0010001&auto_wild_cards=yes&view=query&action=query&search_constraint=terms"	GO:0010001_glial_cell_differentiation) 6 0 0.000000 0.000000 676 673.192876 717.5 761.807124 1.061391
=HYPERLINK("http://www.godatabase.org/cgi-bin/go.cgi?query=GO:0015669&auto_wild_cards=yes&view=query&action=query&search_constraint=terms"	GO:0015669_gas_transport) 6 0 0.000000 0.000000 676 673.192876 717.5 761.807124 1.061391
=HYPERLINK("http://www.godatabase.org/cgi-bin/go.cgi?query=GO:0015695&auto_wild_cards=yes&view=query&action=query&search_constraint=terms"	GO:0015695_organic_cation_transport) 6 0 0.000000 0.000000 676 673.192876 717.5 761.807124 1.061391
=HYPERLINK("http://www.godatabase.org/cgi-bin/go.cgi?query=GO:0015884&auto_wild_cards=yes&view=query&action=query&search_constraint=terms"	GO:0015884_folic_acid_transport) 6 0 0.000000 0.000000 676 673.192876 717.5 761.807124 1.061391
=HYPERLINK("http://www.godatabase.org/cgi-bin/go.cgi?query=GO:0016064&auto_wild_cards=yes&view=query&action=query&search_constraint=terms"	GO:0016064_immunoglobulin_mediated_immune_response) 6 0 0.000000 0.000000 676 673.192876 717.5 761.807124 1.061391
=HYPERLINK("http://www.godatabase.org/cgi-bin/go.cgi?query=GO:0016444&auto_wild_cards=yes&view=query&action=query&search_constraint=terms"	GO:0016444_somatic_cell_DNA_recombination) 6 0 0.000000 0.000000 676 673.192876 717.5 761.807124 1.061391
=HYPERLINK("http://www.godatabase.org/cgi-bin/go.cgi?query=GO:0016445&auto_wild_cards=yes&view=query&action=query&search_constraint=terms"	GO:0016445_somatic_diversification_of_immunoglobulins) 6 0 0.000000 0.000000 676 673.192876 717.5 761.807124 1.061391
=HYPERLINK("http://www.godatabase.org/cgi-bin/go.cgi?query=GO:0016601&auto_wild_cards=yes&view=query&action=query&search_constraint=terms"	GO:0016601_Rac_protein_signal_transduction) 6 0 0.000000 0.000000 676 673.192876 717.5 761.807124 1.061391
=HYPERLINK("http://www.godatabase.org/cgi-bin/go.cgi?query=GO:0018210&auto_wild_cards=yes&view=query&action=query&search_constraint=terms"	GO:0018210_peptidyl-threonine_modification) 6 0 0.000000 0.000000 676 673.192876 717.5 761.807124 1.061391
=HYPERLINK("http://www.godatabase.org/cgi-bin/go.cgi?query=GO:0019362&auto_wild_cards=yes&view=query&action=query&search_constraint=terms"	GO:0019362_pyridine_nucleotide_metabolic_process) 6 0 0.000000 0.000000 676 673.192876 717.5 761.807124 1.061391
=HYPERLINK("http://www.godatabase.org/cgi-bin/go.cgi?query=GO:0021782&auto_wild_cards=yes&view=query&action=query&search_constraint=terms"	GO:0021782_glial_cell_development) 6 0 0.000000 0.000000 676 673.192876 717.5 761.807124 1.061391
=HYPERLINK("http://www.godatabase.org/cgi-bin/go.cgi?query=GO:0030193&auto_wild_cards=yes&view=query&action=query&search_constraint=terms"	GO:0030193_regulation_of_blood_coagulation) 6 0 0.000000 0.000000 676 673.192876 717.5 761.807124 1.061391
=HYPERLINK("http://www.godatabase.org/cgi-bin/go.cgi?query=GO:0030199&auto_wild_cards=yes&view=query&action=query&search_constraint=terms"	GO:0030199_collagen_fibril_organization) 6 0 0.000000 0.000000 676 673.192876 717.5 761.807124 1.061391
=HYPERLINK("http://www.godatabase.org/cgi-bin/go.cgi?query=GO:0030258&auto_wild_cards=yes&view=query&action=query&search_constraint=terms"	GO:0030258_lipid_modification) 6 0 0.000000 0.000000 676 673.192876 717.5 761.807124 1.061391
=HYPERLINK("http://www.godatabase.org/cgi-bin/go.cgi?query=GO:0030282&auto_wild_cards=yes&view=query&action=query&search_constraint=terms"	GO:0030282_bone_mineralization) 6 0 0.000000 0.000000 676 673.192876 717.5 761.807124 1.061391
=HYPERLINK("http://www.godatabase.org/cgi-bin/go.cgi?query=GO:0030316&auto_wild_cards=yes&view=query&action=query&search_constraint=terms"	GO:0030316_osteoclast_differentiation) 6 0 0.000000 0.000000 676 673.192876 717.5 761.807124 1.061391
=HYPERLINK("http://www.godatabase.org/cgi-bin/go.cgi?query=GO:0030503&auto_wild_cards=yes&view=query&action=query&search_constraint=terms"	GO:0030503_regulation_of_cell_redox_homeostasis) 6 0 0.000000 0.000000 676 673.192876 717.5 761.807124 1.061391
=HYPERLINK("http://www.godatabase.org/cgi-bin/go.cgi?query=GO:0030509&auto_wild_cards=yes&view=query&action=query&search_constraint=terms"	GO:0030509_BMP_signaling_pathway) 6 0 0.000000 0.000000 676 673.192876 717.5 761.807124 1.061391
=HYPERLINK("http://www.godatabase.org/cgi-bin/go.cgi?query=GO:0030879&auto_wild_cards=yes&view=query&action=query&search_constraint=terms"	GO:0030879_mammary_gland_development) 6 0 0.000000 0.000000 676 673.192876 717.5 761.807124 1.061391
=HYPERLINK("http://www.godatabase.org/cgi-bin/go.cgi?query=GO:0031280&auto_wild_cards=yes&view=query&action=query&search_constraint=terms"	GO:0031280_negative_regulation_of_cyclase_activity) 6 0 0.000000 0.000000 676 673.192876 717.5 761.807124 1.061391
=HYPERLINK("http://www.godatabase.org/cgi-bin/go.cgi?query=GO:0031344&auto_wild_cards=yes&view=query&action=query&search_constraint=terms"	GO:0031344_regulation_of_cell_projection_organization_and_biogenesis) 6 0 0.000000 0.000000 676 673.192876 717.5 761.807124 1.061391
=HYPERLINK("http://www.godatabase.org/cgi-bin/go.cgi?query=GO:0031346&auto_wild_cards=yes&view=query&action=query&search_constraint=terms"	GO:0031346_positive_regulation_of_cell_projection_organization_and_biogenesis) 6 0 0.000000 0.000000 676 673.192876 717.5 761.807124 1.061391
=HYPERLINK("http://www.godatabase.org/cgi-bin/go.cgi?query=GO:0031349&auto_wild_cards=yes&view=query&action=query&search_constraint=terms"	GO:0031349_positive_regulation_of_defense_response) 6 0 0.000000 0.000000 676 673.192876 717.5 761.807124 1.061391
=HYPERLINK("http://www.godatabase.org/cgi-bin/go.cgi?query=GO:0031398&auto_wild_cards=yes&view=query&action=query&search_constraint=terms"	GO:0031398_positive_regulation_of_protein_ubiquitination) 6 0 0.000000 0.000000 676 673.192876 717.5 761.807124 1.061391
=HYPERLINK("http://www.godatabase.org/cgi-bin/go.cgi?query=GO:0031571&auto_wild_cards=yes&view=query&action=query&search_constraint=terms"	GO:0031571_G1_DNA_damage_checkpoint) 6 0 0.000000 0.000000 676 673.192876 717.5 761.807124 1.061391
=HYPERLINK("http://www.godatabase.org/cgi-bin/go.cgi?query=GO:0031960&auto_wild_cards=yes&view=query&action=query&search_constraint=terms"	GO:0031960_response_to_corticosteroid_stimulus) 6 0 0.000000 0.000000 676 673.192876 717.5 761.807124 1.061391
=HYPERLINK("http://www.godatabase.org/cgi-bin/go.cgi?query=GO:0032297&auto_wild_cards=yes&view=query&action=query&search_constraint=terms"	GO:0032297_negative_regulation_of_DNA_replication_initiation) 6 0 0.000000 0.000000 676 673.192876 717.5 761.807124 1.061391
=HYPERLINK("http://www.godatabase.org/cgi-bin/go.cgi?query=GO:0032640&auto_wild_cards=yes&view=query&action=query&search_constraint=terms"	GO:0032640_tumor_necrosis_factor_production) 6 0 0.000000 0.000000 676 673.192876 717.5 761.807124 1.061391
=HYPERLINK("http://www.godatabase.org/cgi-bin/go.cgi?query=GO:0032868&auto_wild_cards=yes&view=query&action=query&search_constraint=terms"	GO:0032868_response_to_insulin_stimulus) 6 0 0.000000 0.000000 676 673.192876 717.5 761.807124 1.061391
=HYPERLINK("http://www.godatabase.org/cgi-bin/go.cgi?query=GO:0033500&auto_wild_cards=yes&view=query&action=query&search_constraint=terms"	GO:0033500_carbohydrate_homeostasis) 6 0 0.000000 0.000000 676 673.192876 717.5 761.807124 1.061391
=HYPERLINK("http://www.godatabase.org/cgi-bin/go.cgi?query=GO:0033683&auto_wild_cards=yes&view=query&action=query&search_constraint=terms"	GO:0033683_nucleotide-excision_repair__DNA_incision) 6 0 0.000000 0.000000 676 673.192876 717.5 761.807124 1.061391
=HYPERLINK("http://www.godatabase.org/cgi-bin/go.cgi?query=GO:0034284&auto_wild_cards=yes&view=query&action=query&search_constraint=terms"	GO:0034284_response_to_monosaccharide_stimulus) 6 0 0.000000 0.000000 676 673.192876 717.5 761.807124 1.061391
=HYPERLINK("http://www.godatabase.org/cgi-bin/go.cgi?query=GO:0035107&auto_wild_cards=yes&view=query&action=query&search_constraint=terms"	GO:0035107_appendage_morphogenesis) 6 0 0.000000 0.000000 676 673.192876 717.5 761.807124 1.061391
=HYPERLINK("http://www.godatabase.org/cgi-bin/go.cgi?query=GO:0035108&auto_wild_cards=yes&view=query&action=query&search_constraint=terms"	GO:0035108_limb_morphogenesis) 6 0 0.000000 0.000000 676 673.192876 717.5 761.807124 1.061391
=HYPERLINK("http://www.godatabase.org/cgi-bin/go.cgi?query=GO:0035270&auto_wild_cards=yes&view=query&action=query&search_constraint=terms"	GO:0035270_endocrine_system_development) 6 0 0.000000 0.000000 676 673.192876 717.5 761.807124 1.061391
=HYPERLINK("http://www.godatabase.org/cgi-bin/go.cgi?query=GO:0035282&auto_wild_cards=yes&view=query&action=query&search_constraint=terms"	GO:0035282_segmentation) 6 0 0.000000 0.000000 676 673.192876 717.5 761.807124 1.061391
=HYPERLINK("http://www.godatabase.org/cgi-bin/go.cgi?query=GO:0042095&auto_wild_cards=yes&view=query&action=query&search_constraint=terms"	GO:0042095_interferon-gamma_biosynthetic_process) 6 0 0.000000 0.000000 676 673.192876 717.5 761.807124 1.061391
=HYPERLINK("http://www.godatabase.org/cgi-bin/go.cgi?query=GO:0042228&auto_wild_cards=yes&view=query&action=query&search_constraint=terms"	GO:0042228_interleukin-8_biosynthetic_process) 6 0 0.000000 0.000000 676 673.192876 717.5 761.807124 1.061391
=HYPERLINK("http://www.godatabase.org/cgi-bin/go.cgi?query=GO:0042255&auto_wild_cards=yes&view=query&action=query&search_constraint=terms"	GO:0042255_ribosome_assembly) 6 0 0.000000 0.000000 676 673.192876 717.5 761.807124 1.061391
=HYPERLINK("http://www.godatabase.org/cgi-bin/go.cgi?query=GO:0042401&auto_wild_cards=yes&view=query&action=query&search_constraint=terms"	GO:0042401_biogenic_amine_biosynthetic_process) 6 0 0.000000 0.000000 676 673.192876 717.5 761.807124 1.061391
=HYPERLINK("http://www.godatabase.org/cgi-bin/go.cgi?query=GO:0042593&auto_wild_cards=yes&view=query&action=query&search_constraint=terms"	GO:0042593_glucose_homeostasis) 6 0 0.000000 0.000000 676 673.192876 717.5 761.807124 1.061391
=HYPERLINK("http://www.godatabase.org/cgi-bin/go.cgi?query=GO:0043462&auto_wild_cards=yes&view=query&action=query&search_constraint=terms"	GO:0043462_regulation_of_ATPase_activity) 6 0 0.000000 0.000000 676 673.192876 717.5 761.807124 1.061391
=HYPERLINK("http://www.godatabase.org/cgi-bin/go.cgi?query=GO:0043648&auto_wild_cards=yes&view=query&action=query&search_constraint=terms"	GO:0043648_dicarboxylic_acid_metabolic_process) 6 0 0.000000 0.000000 676 673.192876 717.5 761.807124 1.061391
=HYPERLINK("http://www.godatabase.org/cgi-bin/go.cgi?query=GO:0043681&auto_wild_cards=yes&view=query&action=query&search_constraint=terms"	GO:0043681_protein_import_into_mitochondrion) 6 0 0.000000 0.000000 676 673.192876 717.5 761.807124 1.061391
=HYPERLINK("http://www.godatabase.org/cgi-bin/go.cgi?query=GO:0045017&auto_wild_cards=yes&view=query&action=query&search_constraint=terms"	GO:0045017_glycerolipid_biosynthetic_process) 6 0 0.000000 0.000000 676 673.192876 717.5 761.807124 1.061391
=HYPERLINK("http://www.godatabase.org/cgi-bin/go.cgi?query=GO:0045058&auto_wild_cards=yes&view=query&action=query&search_constraint=terms"	GO:0045058_T_cell_selection) 6 0 0.000000 0.000000 676 673.192876 717.5 761.807124 1.061391
=HYPERLINK("http://www.godatabase.org/cgi-bin/go.cgi?query=GO:0045072&auto_wild_cards=yes&view=query&action=query&search_constraint=terms"	GO:0045072_regulation_of_interferon-gamma_biosynthetic_process) 6 0 0.000000 0.000000 676 673.192876 717.5 761.807124 1.061391
=HYPERLINK("http://www.godatabase.org/cgi-bin/go.cgi?query=GO:0045090&auto_wild_cards=yes&view=query&action=query&search_constraint=terms"	GO:0045090_retroviral_genome_replication) 6 0 0.000000 0.000000 676 673.192876 717.5 761.807124 1.061391
=HYPERLINK("http://www.godatabase.org/cgi-bin/go.cgi?query=GO:0045103&auto_wild_cards=yes&view=query&action=query&search_constraint=terms"	GO:0045103_intermediate_filament-based_process) 6 0 0.000000 0.000000 676 673.192876 717.5 761.807124 1.061391
=HYPERLINK("http://www.godatabase.org/cgi-bin/go.cgi?query=GO:0045104&auto_wild_cards=yes&view=query&action=query&search_constraint=terms"	GO:0045104_intermediate_filament_cytoskeleton_organization_and_biogenesis) 6 0 0.000000 0.000000 676 673.192876 717.5 761.807124 1.061391
=HYPERLINK("http://www.godatabase.org/cgi-bin/go.cgi?query=GO:0045454&auto_wild_cards=yes&view=query&action=query&search_constraint=terms"	GO:0045454_cell_redox_homeostasis) 6 0 0.000000 0.000000 676 673.192876 717.5 761.807124 1.061391
=HYPERLINK("http://www.godatabase.org/cgi-bin/go.cgi?query=GO:0045661&auto_wild_cards=yes&view=query&action=query&search_constraint=terms"	GO:0045661_regulation_of_myoblast_differentiation) 6 0 0.000000 0.000000 676 673.192876 717.5 761.807124 1.061391
=HYPERLINK("http://www.godatabase.org/cgi-bin/go.cgi?query=GO:0045670&auto_wild_cards=yes&view=query&action=query&search_constraint=terms"	GO:0045670_regulation_of_osteoclast_differentiation) 6 0 0.000000 0.000000 676 673.192876 717.5 761.807124 1.061391
=HYPERLINK("http://www.godatabase.org/cgi-bin/go.cgi?query=GO:0045742&auto_wild_cards=yes&view=query&action=query&search_constraint=terms"	GO:0045742_positive_regulation_of_epidermal_growth_factor_receptor_signaling_pathway) 6 0 0.000000 0.000000 676 673.192876 717.5 761.807124 1.061391
=HYPERLINK("http://www.godatabase.org/cgi-bin/go.cgi?query=GO:0045793&auto_wild_cards=yes&view=query&action=query&search_constraint=terms"	GO:0045793_positive_regulation_of_cell_size) 6 0 0.000000 0.000000 676 673.192876 717.5 761.807124 1.061391
=HYPERLINK("http://www.godatabase.org/cgi-bin/go.cgi?query=GO:0045807&auto_wild_cards=yes&view=query&action=query&search_constraint=terms"	GO:0045807_positive_regulation_of_endocytosis) 6 0 0.000000 0.000000 676 673.192876 717.5 761.807124 1.061391
=HYPERLINK("http://www.godatabase.org/cgi-bin/go.cgi?query=GO:0045927&auto_wild_cards=yes&view=query&action=query&search_constraint=terms"	GO:0045927_positive_regulation_of_growth) 6 0 0.000000 0.000000 676 673.192876 717.5 761.807124 1.061391
=HYPERLINK("http://www.godatabase.org/cgi-bin/go.cgi?query=GO:0046034&auto_wild_cards=yes&view=query&action=query&search_constraint=terms"	GO:0046034_ATP_metabolic_process) 6 0 0.000000 0.000000 676 673.192876 717.5 761.807124 1.061391
=HYPERLINK("http://www.godatabase.org/cgi-bin/go.cgi?query=GO:0046457&auto_wild_cards=yes&view=query&action=query&search_constraint=terms"	GO:0046457_prostanoid_biosynthetic_process) 6 0 0.000000 0.000000 676 673.192876 717.5 761.807124 1.061391
=HYPERLINK("http://www.godatabase.org/cgi-bin/go.cgi?query=GO:0046504&auto_wild_cards=yes&view=query&action=query&search_constraint=terms"	GO:0046504_glycerol_ether_biosynthetic_process) 6 0 0.000000 0.000000 676 673.192876 717.5 761.807124 1.061391
=HYPERLINK("http://www.godatabase.org/cgi-bin/go.cgi?query=GO:0046520&auto_wild_cards=yes&view=query&action=query&search_constraint=terms"	GO:0046520_sphingoid_biosynthetic_process) 6 0 0.000000 0.000000 676 673.192876 717.5 761.807124 1.061391
=HYPERLINK("http://www.godatabase.org/cgi-bin/go.cgi?query=GO:0046847&auto_wild_cards=yes&view=query&action=query&search_constraint=terms"	GO:0046847_filopodium_formation) 6 0 0.000000 0.000000 676 673.192876 717.5 761.807124 1.061391
=HYPERLINK("http://www.godatabase.org/cgi-bin/go.cgi?query=GO:0046890&auto_wild_cards=yes&view=query&action=query&search_constraint=terms"	GO:0046890_regulation_of_lipid_biosynthetic_process) 6 0 0.000000 0.000000 676 673.192876 717.5 761.807124 1.061391
=HYPERLINK("http://www.godatabase.org/cgi-bin/go.cgi?query=GO:0048332&auto_wild_cards=yes&view=query&action=query&search_constraint=terms"	GO:0048332_mesoderm_morphogenesis) 6 0 0.000000 0.000000 676 673.192876 717.5 761.807124 1.061391
=HYPERLINK("http://www.godatabase.org/cgi-bin/go.cgi?query=GO:0048477&auto_wild_cards=yes&view=query&action=query&search_constraint=terms"	GO:0048477_oogenesis) 6 0 0.000000 0.000000 676 673.192876 717.5 761.807124 1.061391
=HYPERLINK("http://www.godatabase.org/cgi-bin/go.cgi?query=GO:0048524&auto_wild_cards=yes&view=query&action=query&search_constraint=terms"	GO:0048524_positive_regulation_of_viral_reproduction) 6 0 0.000000 0.000000 676 673.192876 717.5 761.807124 1.061391
=HYPERLINK("http://www.godatabase.org/cgi-bin/go.cgi?query=GO:0048736&auto_wild_cards=yes&view=query&action=query&search_constraint=terms"	GO:0048736_appendage_development) 6 0 0.000000 0.000000 676 673.192876 717.5 761.807124 1.061391
=HYPERLINK("http://www.godatabase.org/cgi-bin/go.cgi?query=GO:0050702&auto_wild_cards=yes&view=query&action=query&search_constraint=terms"	GO:0050702_interleukin-1_beta_secretion) 6 0 0.000000 0.000000 676 673.192876 717.5 761.807124 1.061391
=HYPERLINK("http://www.godatabase.org/cgi-bin/go.cgi?query=GO:0050704&auto_wild_cards=yes&view=query&action=query&search_constraint=terms"	GO:0050704_regulation_of_interleukin-1_secretion) 6 0 0.000000 0.000000 676 673.192876 717.5 761.807124 1.061391
=HYPERLINK("http://www.godatabase.org/cgi-bin/go.cgi?query=GO:0050716&auto_wild_cards=yes&view=query&action=query&search_constraint=terms"	GO:0050716_positive_regulation_of_interleukin-1_secretion) 6 0 0.000000 0.000000 676 673.192876 717.5 761.807124 1.061391
=HYPERLINK("http://www.godatabase.org/cgi-bin/go.cgi?query=GO:0050871&auto_wild_cards=yes&view=query&action=query&search_constraint=terms"	GO:0050871_positive_regulation_of_B_cell_activation) 6 0 0.000000 0.000000 676 673.192876 717.5 761.807124 1.061391
=HYPERLINK("http://www.godatabase.org/cgi-bin/go.cgi?query=GO:0050909&auto_wild_cards=yes&view=query&action=query&search_constraint=terms"	GO:0050909_sensory_perception_of_taste) 6 0 0.000000 0.000000 676 673.192876 717.5 761.807124 1.061391
=HYPERLINK("http://www.godatabase.org/cgi-bin/go.cgi?query=GO:0050918&auto_wild_cards=yes&view=query&action=query&search_constraint=terms"	GO:0050918_positive_chemotaxis) 6 0 0.000000 0.000000 676 673.192876 717.5 761.807124 1.061391
=HYPERLINK("http://www.godatabase.org/cgi-bin/go.cgi?query=GO:0050926&auto_wild_cards=yes&view=query&action=query&search_constraint=terms"	GO:0050926_regulation_of_positive_chemotaxis) 6 0 0.000000 0.000000 676 673.192876 717.5 761.807124 1.061391
=HYPERLINK("http://www.godatabase.org/cgi-bin/go.cgi?query=GO:0050927&auto_wild_cards=yes&view=query&action=query&search_constraint=terms"	GO:0050927_positive_regulation_of_positive_chemotaxis) 6 0 0.000000 0.000000 676 673.192876 717.5 761.807124 1.061391
=HYPERLINK("http://www.godatabase.org/cgi-bin/go.cgi?query=GO:0051171&auto_wild_cards=yes&view=query&action=query&search_constraint=terms"	GO:0051171_regulation_of_nitrogen_compound_metabolic_process) 6 0 0.000000 0.000000 676 673.192876 717.5 761.807124 1.061391
=HYPERLINK("http://www.godatabase.org/cgi-bin/go.cgi?query=GO:0051289&auto_wild_cards=yes&view=query&action=query&search_constraint=terms"	GO:0051289_protein_homotetramerization) 6 0 0.000000 0.000000 676 673.192876 717.5 761.807124 1.061391
=HYPERLINK("http://www.godatabase.org/cgi-bin/go.cgi?query=GO:0051350&auto_wild_cards=yes&view=query&action=query&search_constraint=terms"	GO:0051350_negative_regulation_of_lyase_activity) 6 0 0.000000 0.000000 676 673.192876 717.5 761.807124 1.061391
=HYPERLINK("http://www.godatabase.org/cgi-bin/go.cgi?query=GO:0051384&auto_wild_cards=yes&view=query&action=query&search_constraint=terms"	GO:0051384_response_to_glucocorticoid_stimulus) 6 0 0.000000 0.000000 676 673.192876 717.5 761.807124 1.061391
=HYPERLINK("http://www.godatabase.org/cgi-bin/go.cgi?query=GO:0051457&auto_wild_cards=yes&view=query&action=query&search_constraint=terms"	GO:0051457_maintenance_of_protein_localization_in_nucleus) 6 0 0.000000 0.000000 676 673.192876 717.5 761.807124 1.061391
=HYPERLINK("http://www.godatabase.org/cgi-bin/go.cgi?query=GO:0051923&auto_wild_cards=yes&view=query&action=query&search_constraint=terms"	GO:0051923_sulfation) 6 0 0.000000 0.000000 676 673.192876 717.5 761.807124 1.061391
=HYPERLINK("http://www.godatabase.org/cgi-bin/go.cgi?query=GO:0055010&auto_wild_cards=yes&view=query&action=query&search_constraint=terms"	GO:0055010_ventricular_cardiac_muscle_morphogenesis) 6 0 0.000000 0.000000 676 673.192876 717.5 761.807124 1.061391
=HYPERLINK("http://www.godatabase.org/cgi-bin/go.cgi?query=GO:0055070&auto_wild_cards=yes&view=query&action=query&search_constraint=terms"	GO:0055070_copper_ion_homeostasis) 6 0 0.000000 0.000000 676 673.192876 717.5 761.807124 1.061391
=HYPERLINK("http://www.godatabase.org/cgi-bin/go.cgi?query=GO:0060173&auto_wild_cards=yes&view=query&action=query&search_constraint=terms"	GO:0060173_limb_development) 6 0 0.000000 0.000000 676 673.192876 717.5 761.807124 1.061391
=HYPERLINK("http://www.godatabase.org/cgi-bin/go.cgi?query=GO:0002694&auto_wild_cards=yes&view=query&action=query&search_constraint=terms"	GO:0002694_regulation_of_leukocyte_activation) 36 0 0.000000 0.000000 688 685.561313 729.12 772.678687 1.059767
=HYPERLINK("http://www.godatabase.org/cgi-bin/go.cgi?query=GO:0007200&auto_wild_cards=yes&view=query&action=query&search_constraint=terms"	GO:0007200_G-protein_signaling__coupled_to_IP3_second_messenger_(phospholipase_C_activating)) 36 0 0.000000 0.000000 688 685.561313 729.12 772.678687 1.059767
=HYPERLINK("http://www.godatabase.org/cgi-bin/go.cgi?query=GO:0016042&auto_wild_cards=yes&view=query&action=query&search_constraint=terms"	GO:0016042_lipid_catabolic_process) 36 0 0.000000 0.000000 688 685.561313 729.12 772.678687 1.059767
=HYPERLINK("http://www.godatabase.org/cgi-bin/go.cgi?query=GO:0016052&auto_wild_cards=yes&view=query&action=query&search_constraint=terms"	GO:0016052_carbohydrate_catabolic_process) 36 0 0.000000 0.000000 688 685.561313 729.12 772.678687 1.059767
=HYPERLINK("http://www.godatabase.org/cgi-bin/go.cgi?query=GO:0022900&auto_wild_cards=yes&view=query&action=query&search_constraint=terms"	GO:0022900_electron_transport_chain) 36 0 0.000000 0.000000 688 685.561313 729.12 772.678687 1.059767
=HYPERLINK("http://www.godatabase.org/cgi-bin/go.cgi?query=GO:0022904&auto_wild_cards=yes&view=query&action=query&search_constraint=terms"	GO:0022904_respiratory_electron_transport_chain) 36 0 0.000000 0.000000 688 685.561313 729.12 772.678687 1.059767
=HYPERLINK("http://www.godatabase.org/cgi-bin/go.cgi?query=GO:0030518&auto_wild_cards=yes&view=query&action=query&search_constraint=terms"	GO:0030518_steroid_hormone_receptor_signaling_pathway) 36 0 0.000000 0.000000 688 685.561313 729.12 772.678687 1.059767
=HYPERLINK("http://www.godatabase.org/cgi-bin/go.cgi?query=GO:0044242&auto_wild_cards=yes&view=query&action=query&search_constraint=terms"	GO:0044242_cellular_lipid_catabolic_process) 36 0 0.000000 0.000000 688 685.561313 729.12 772.678687 1.059767
=HYPERLINK("http://www.godatabase.org/cgi-bin/go.cgi?query=GO:0044275&auto_wild_cards=yes&view=query&action=query&search_constraint=terms"	GO:0044275_cellular_carbohydrate_catabolic_process) 36 0 0.000000 0.000000 688 685.561313 729.12 772.678687 1.059767
=HYPERLINK("http://www.godatabase.org/cgi-bin/go.cgi?query=GO:0050865&auto_wild_cards=yes&view=query&action=query&search_constraint=terms"	GO:0050865_regulation_of_cell_activation) 36 0 0.000000 0.000000 688 685.561313 729.12 772.678687 1.059767
=HYPERLINK("http://www.godatabase.org/cgi-bin/go.cgi?query=GO:0051130&auto_wild_cards=yes&view=query&action=query&search_constraint=terms"	GO:0051130_positive_regulation_of_cellular_component_organization_and_biogenesis) 36 0 0.000000 0.000000 688 685.561313 729.12 772.678687 1.059767
=HYPERLINK("http://www.godatabase.org/cgi-bin/go.cgi?query=GO:0055114&auto_wild_cards=yes&view=query&action=query&search_constraint=terms"	GO:0055114_oxidation_reduction) 36 0 0.000000 0.000000 688 685.561313 729.12 772.678687 1.059767
=HYPERLINK("http://www.godatabase.org/cgi-bin/go.cgi?query=GO:0001944&auto_wild_cards=yes&view=query&action=query&search_constraint=terms"	GO:0001944_vasculature_development) 56 0 0.000000 0.000000 695 692.809125 735.54 778.270875 1.058331
=HYPERLINK("http://www.godatabase.org/cgi-bin/go.cgi?query=GO:0006753&auto_wild_cards=yes&view=query&action=query&search_constraint=terms"	GO:0006753_nucleoside_phosphate_metabolic_process) 56 0 0.000000 0.000000 695 692.809125 735.54 778.270875 1.058331
=HYPERLINK("http://www.godatabase.org/cgi-bin/go.cgi?query=GO:0007050&auto_wild_cards=yes&view=query&action=query&search_constraint=terms"	GO:0007050_cell_cycle_arrest) 56 0 0.000000 0.000000 695 692.809125 735.54 778.270875 1.058331
=HYPERLINK("http://www.godatabase.org/cgi-bin/go.cgi?query=GO:0009117&auto_wild_cards=yes&view=query&action=query&search_constraint=terms"	GO:0009117_nucleotide_metabolic_process) 56 0 0.000000 0.000000 695 692.809125 735.54 778.270875 1.058331
=HYPERLINK("http://www.godatabase.org/cgi-bin/go.cgi?query=GO:0031175&auto_wild_cards=yes&view=query&action=query&search_constraint=terms"	GO:0031175_neurite_development) 56 0 0.000000 0.000000 695 692.809125 735.54 778.270875 1.058331
=HYPERLINK("http://www.godatabase.org/cgi-bin/go.cgi?query=GO:0051098&auto_wild_cards=yes&view=query&action=query&search_constraint=terms"	GO:0051098_regulation_of_binding) 56 0 0.000000 0.000000 695 692.809125 735.54 778.270875 1.058331
=HYPERLINK("http://www.godatabase.org/cgi-bin/go.cgi?query=GO:0065004&auto_wild_cards=yes&view=query&action=query&search_constraint=terms"	GO:0065004_protein-DNA_complex_assembly) 56 0 0.000000 0.000000 695 692.809125 735.54 778.270875 1.058331
=HYPERLINK("http://www.godatabase.org/cgi-bin/go.cgi?query=GO:0006519&auto_wild_cards=yes&view=query&action=query&search_constraint=terms"	GO:0006519_amino_acid_and_derivative_metabolic_process) 101 0 0.000000 0.000000 697 693.908565 736.5 779.091435 1.056671
=HYPERLINK("http://www.godatabase.org/cgi-bin/go.cgi?query=GO:0008380&auto_wild_cards=yes&view=query&action=query&search_constraint=terms"	GO:0008380_RNA_splicing) 101 0 0.000000 0.000000 697 693.908565 736.5 779.091435 1.056671
=HYPERLINK("http://www.godatabase.org/cgi-bin/go.cgi?query=GO:0009887&auto_wild_cards=yes&view=query&action=query&search_constraint=terms"	GO:0009887_organ_morphogenesis) 139 0 0.000000 0.000000 698 694.392564 736.85 779.307436 1.055659
=HYPERLINK("http://www.godatabase.org/cgi-bin/go.cgi?query=GO:0009310&auto_wild_cards=yes&view=query&action=query&search_constraint=terms"	GO:0009310_amine_catabolic_process) 28 0 0.000000 0.000000 704 702.299898 744.24 786.180102 1.057159
=HYPERLINK("http://www.godatabase.org/cgi-bin/go.cgi?query=GO:0009890&auto_wild_cards=yes&view=query&action=query&search_constraint=terms"	GO:0009890_negative_regulation_of_biosynthetic_process) 28 0 0.000000 0.000000 704 702.299898 744.24 786.180102 1.057159
=HYPERLINK("http://www.godatabase.org/cgi-bin/go.cgi?query=GO:0010033&auto_wild_cards=yes&view=query&action=query&search_constraint=terms"	GO:0010033_response_to_organic_substance) 28 0 0.000000 0.000000 704 702.299898 744.24 786.180102 1.057159
=HYPERLINK("http://www.godatabase.org/cgi-bin/go.cgi?query=GO:0016569&auto_wild_cards=yes&view=query&action=query&search_constraint=terms"	GO:0016569_covalent_chromatin_modification) 28 0 0.000000 0.000000 704 702.299898 744.24 786.180102 1.057159
=HYPERLINK("http://www.godatabase.org/cgi-bin/go.cgi?query=GO:0030384&auto_wild_cards=yes&view=query&action=query&search_constraint=terms"	GO:0030384_phosphoinositide_metabolic_process) 28 0 0.000000 0.000000 704 702.299898 744.24 786.180102 1.057159
=HYPERLINK("http://www.godatabase.org/cgi-bin/go.cgi?query=GO:0046474&auto_wild_cards=yes&view=query&action=query&search_constraint=terms"	GO:0046474_glycerophospholipid_biosynthetic_process) 28 0 0.000000 0.000000 704 702.299898 744.24 786.180102 1.057159
=HYPERLINK("http://www.godatabase.org/cgi-bin/go.cgi?query=GO:0007596&auto_wild_cards=yes&view=query&action=query&search_constraint=terms"	GO:0007596_blood_coagulation) 44 0 0.000000 0.000000 708 705.486127 747.12 788.753873 1.055254
=HYPERLINK("http://www.godatabase.org/cgi-bin/go.cgi?query=GO:0009968&auto_wild_cards=yes&view=query&action=query&search_constraint=terms"	GO:0009968_negative_regulation_of_signal_transduction) 44 0 0.000000 0.000000 708 705.486127 747.12 788.753873 1.055254
=HYPERLINK("http://www.godatabase.org/cgi-bin/go.cgi?query=GO:0052547&auto_wild_cards=yes&view=query&action=query&search_constraint=terms"	GO:0052547_regulation_of_peptidase_activity) 44 0 0.000000 0.000000 708 705.486127 747.12 788.753873 1.055254
=HYPERLINK("http://www.godatabase.org/cgi-bin/go.cgi?query=GO:0052548&auto_wild_cards=yes&view=query&action=query&search_constraint=terms"	GO:0052548_regulation_of_endopeptidase_activity) 44 0 0.000000 0.000000 708 705.486127 747.12 788.753873 1.055254
=HYPERLINK("http://www.godatabase.org/cgi-bin/go.cgi?query=GO:0001816&auto_wild_cards=yes&view=query&action=query&search_constraint=terms"	GO:0001816_cytokine_production) 60 0 0.000000 0.000000 711 707.596052 748.95 790.303948 1.053376
=HYPERLINK("http://www.godatabase.org/cgi-bin/go.cgi?query=GO:0007005&auto_wild_cards=yes&view=query&action=query&search_constraint=terms"	GO:0007005_mitochondrion_organization_and_biogenesis) 60 0 0.000000 0.000000 711 707.596052 748.95 790.303948 1.053376
=HYPERLINK("http://www.godatabase.org/cgi-bin/go.cgi?query=GO:0051186&auto_wild_cards=yes&view=query&action=query&search_constraint=terms"	GO:0051186_cofactor_metabolic_process) 60 0 0.000000 0.000000 711 707.596052 748.95 790.303948 1.053376
=HYPERLINK("http://www.godatabase.org/cgi-bin/go.cgi?query=GO:0007276&auto_wild_cards=yes&view=query&action=query&search_constraint=terms"	GO:0007276_gamete_generation) 104 0 0.000000 0.000000 713 708.679453 750.03 791.380547 1.051935
=HYPERLINK("http://www.godatabase.org/cgi-bin/go.cgi?query=GO:0007417&auto_wild_cards=yes&view=query&action=query&search_constraint=terms"	GO:0007417_central_nervous_system_development) 104 0 0.000000 0.000000 713 708.679453 750.03 791.380547 1.051935
=HYPERLINK("http://www.godatabase.org/cgi-bin/go.cgi?query=GO:0002009&auto_wild_cards=yes&view=query&action=query&search_constraint=terms"	GO:0002009_morphogenesis_of_an_epithelium) 18 0 0.000000 0.000000 734 729.625234 770.26 810.894766 1.049401
=HYPERLINK("http://www.godatabase.org/cgi-bin/go.cgi?query=GO:0002573&auto_wild_cards=yes&view=query&action=query&search_constraint=terms"	GO:0002573_myeloid_leukocyte_differentiation) 18 0 0.000000 0.000000 734 729.625234 770.26 810.894766 1.049401
=HYPERLINK("http://www.godatabase.org/cgi-bin/go.cgi?query=GO:0005976&auto_wild_cards=yes&view=query&action=query&search_constraint=terms"	GO:0005976_polysaccharide_metabolic_process) 18 0 0.000000 0.000000 734 729.625234 770.26 810.894766 1.049401
=HYPERLINK("http://www.godatabase.org/cgi-bin/go.cgi?query=GO:0006040&auto_wild_cards=yes&view=query&action=query&search_constraint=terms"	GO:0006040_amino_sugar_metabolic_process) 18 0 0.000000 0.000000 734 729.625234 770.26 810.894766 1.049401
=HYPERLINK("http://www.godatabase.org/cgi-bin/go.cgi?query=GO:0006364&auto_wild_cards=yes&view=query&action=query&search_constraint=terms"	GO:0006364_rRNA_processing) 18 0 0.000000 0.000000 734 729.625234 770.26 810.894766 1.049401
=HYPERLINK("http://www.godatabase.org/cgi-bin/go.cgi?query=GO:0006473&auto_wild_cards=yes&view=query&action=query&search_constraint=terms"	GO:0006473_protein_amino_acid_acetylation) 18 0 0.000000 0.000000 734 729.625234 770.26 810.894766 1.049401
=HYPERLINK("http://www.godatabase.org/cgi-bin/go.cgi?query=GO:0006493&auto_wild_cards=yes&view=query&action=query&search_constraint=terms"	GO:0006493_protein_amino_acid_O-linked_glycosylation) 18 0 0.000000 0.000000 734 729.625234 770.26 810.894766 1.049401
=HYPERLINK("http://www.godatabase.org/cgi-bin/go.cgi?query=GO:0006633&auto_wild_cards=yes&view=query&action=query&search_constraint=terms"	GO:0006633_fatty_acid_biosynthetic_process) 18 0 0.000000 0.000000 734 729.625234 770.26 810.894766 1.049401
=HYPERLINK("http://www.godatabase.org/cgi-bin/go.cgi?query=GO:0006800&auto_wild_cards=yes&view=query&action=query&search_constraint=terms"	GO:0006800_oxygen_and_reactive_oxygen_species_metabolic_process) 18 0 0.000000 0.000000 734 729.625234 770.26 810.894766 1.049401
=HYPERLINK("http://www.godatabase.org/cgi-bin/go.cgi?query=GO:0007131&auto_wild_cards=yes&view=query&action=query&search_constraint=terms"	GO:0007131_meiotic_recombination) 18 0 0.000000 0.000000 734 729.625234 770.26 810.894766 1.049401
=HYPERLINK("http://www.godatabase.org/cgi-bin/go.cgi?query=GO:0008645&auto_wild_cards=yes&view=query&action=query&search_constraint=terms"	GO:0008645_hexose_transport) 18 0 0.000000 0.000000 734 729.625234 770.26 810.894766 1.049401
=HYPERLINK("http://www.godatabase.org/cgi-bin/go.cgi?query=GO:0015749&auto_wild_cards=yes&view=query&action=query&search_constraint=terms"	GO:0015749_monosaccharide_transport) 18 0 0.000000 0.000000 734 729.625234 770.26 810.894766 1.049401
=HYPERLINK("http://www.godatabase.org/cgi-bin/go.cgi?query=GO:0015758&auto_wild_cards=yes&view=query&action=query&search_constraint=terms"	GO:0015758_glucose_transport) 18 0 0.000000 0.000000 734 729.625234 770.26 810.894766 1.049401
=HYPERLINK("http://www.godatabase.org/cgi-bin/go.cgi?query=GO:0030262&auto_wild_cards=yes&view=query&action=query&search_constraint=terms"	GO:0030262_apoptotic_nuclear_changes) 18 0 0.000000 0.000000 734 729.625234 770.26 810.894766 1.049401
=HYPERLINK("http://www.godatabase.org/cgi-bin/go.cgi?query=GO:0031347&auto_wild_cards=yes&view=query&action=query&search_constraint=terms"	GO:0031347_regulation_of_defense_response) 18 0 0.000000 0.000000 734 729.625234 770.26 810.894766 1.049401
=HYPERLINK("http://www.godatabase.org/cgi-bin/go.cgi?query=GO:0031667&auto_wild_cards=yes&view=query&action=query&search_constraint=terms"	GO:0031667_response_to_nutrient_levels) 18 0 0.000000 0.000000 734 729.625234 770.26 810.894766 1.049401
=HYPERLINK("http://www.godatabase.org/cgi-bin/go.cgi?query=GO:0043284&auto_wild_cards=yes&view=query&action=query&search_constraint=terms"	GO:0043284_biopolymer_biosynthetic_process) 18 0 0.000000 0.000000 734 729.625234 770.26 810.894766 1.049401
=HYPERLINK("http://www.godatabase.org/cgi-bin/go.cgi?query=GO:0045087&auto_wild_cards=yes&view=query&action=query&search_constraint=terms"	GO:0045087_innate_immune_response) 18 0 0.000000 0.000000 734 729.625234 770.26 810.894766 1.049401
=HYPERLINK("http://www.godatabase.org/cgi-bin/go.cgi?query=GO:0046148&auto_wild_cards=yes&view=query&action=query&search_constraint=terms"	GO:0046148_pigment_biosynthetic_process) 18 0 0.000000 0.000000 734 729.625234 770.26 810.894766 1.049401
=HYPERLINK("http://www.godatabase.org/cgi-bin/go.cgi?query=GO:0046519&auto_wild_cards=yes&view=query&action=query&search_constraint=terms"	GO:0046519_sphingoid_metabolic_process) 18 0 0.000000 0.000000 734 729.625234 770.26 810.894766 1.049401
=HYPERLINK("http://www.godatabase.org/cgi-bin/go.cgi?query=GO:0051047&auto_wild_cards=yes&view=query&action=query&search_constraint=terms"	GO:0051047_positive_regulation_of_secretion) 18 0 0.000000 0.000000 734 729.625234 770.26 810.894766 1.049401
=HYPERLINK("http://www.godatabase.org/cgi-bin/go.cgi?query=GO:0006874&auto_wild_cards=yes&view=query&action=query&search_constraint=terms"	GO:0006874_cellular_calcium_ion_homeostasis) 55 0 0.000000 0.000000 738 732.789387 773.18 813.570613 1.047669
=HYPERLINK("http://www.godatabase.org/cgi-bin/go.cgi?query=GO:0046467&auto_wild_cards=yes&view=query&action=query&search_constraint=terms"	GO:0046467_membrane_lipid_biosynthetic_process) 55 0 0.000000 0.000000 738 732.789387 773.18 813.570613 1.047669
=HYPERLINK("http://www.godatabase.org/cgi-bin/go.cgi?query=GO:0050878&auto_wild_cards=yes&view=query&action=query&search_constraint=terms"	GO:0050878_regulation_of_body_fluid_levels) 55 0 0.000000 0.000000 738 732.789387 773.18 813.570613 1.047669
=HYPERLINK("http://www.godatabase.org/cgi-bin/go.cgi?query=GO:0055074&auto_wild_cards=yes&view=query&action=query&search_constraint=terms"	GO:0055074_calcium_ion_homeostasis) 55 0 0.000000 0.000000 738 732.789387 773.18 813.570613 1.047669
=HYPERLINK("http://www.godatabase.org/cgi-bin/go.cgi?query=GO:0006643&auto_wild_cards=yes&view=query&action=query&search_constraint=terms"	GO:0006643_membrane_lipid_metabolic_process) 103 0 0.000000 0.000000 739 733.982465 774.24 814.497535 1.047686
=HYPERLINK("http://www.godatabase.org/cgi-bin/go.cgi?query=GO:0000738&auto_wild_cards=yes&view=query&action=query&search_constraint=terms"	GO:0000738_DNA_catabolic_process__exonucleolytic) 4 0
=HYPERLINK("http://www.godatabase.org/cgi-bin/go.cgi?query=GO:0001502&auto_wild_cards=yes&view=query&action=query&search_constraint=terms"	GO:0001502_cartilage_condensation) 4 0
=HYPERLINK("http://www.godatabase.org/cgi-bin/go.cgi?query=GO:0001539&auto_wild_cards=yes&view=query&action=query&search_constraint=terms"	GO:0001539_ciliary_or_flagellar_motility) 4 0
=HYPERLINK("http://www.godatabase.org/cgi-bin/go.cgi?query=GO:0001708&auto_wild_cards=yes&view=query&action=query&search_constraint=terms"	GO:0001708_cell_fate_specification) 4 0
=HYPERLINK("http://www.godatabase.org/cgi-bin/go.cgi?query=GO:0001818&auto_wild_cards=yes&view=query&action=query&search_constraint=terms"	GO:0001818_negative_regulation_of_cytokine_production) 4 0
=HYPERLINK("http://www.godatabase.org/cgi-bin/go.cgi?query=GO:0001838&auto_wild_cards=yes&view=query&action=query&search_constraint=terms"	GO:0001838_embryonic_epithelial_tube_formation) 4 0
=HYPERLINK("http://www.godatabase.org/cgi-bin/go.cgi?query=GO:0001839&auto_wild_cards=yes&view=query&action=query&search_constraint=terms"	GO:0001839_neural_plate_morphogenesis) 4 0
=HYPERLINK("http://www.godatabase.org/cgi-bin/go.cgi?query=GO:0001841&auto_wild_cards=yes&view=query&action=query&search_constraint=terms"	GO:0001841_neural_tube_formation) 4 0
=HYPERLINK("http://www.godatabase.org/cgi-bin/go.cgi?query=GO:0001843&auto_wild_cards=yes&view=query&action=query&search_constraint=terms"	GO:0001843_neural_tube_closure) 4 0
=HYPERLINK("http://www.godatabase.org/cgi-bin/go.cgi?query=GO:0001910&auto_wild_cards=yes&view=query&action=query&search_constraint=terms"	GO:0001910_regulation_of_leukocyte_mediated_cytotoxicity) 4 0
=HYPERLINK("http://www.godatabase.org/cgi-bin/go.cgi?query=GO:0001942&auto_wild_cards=yes&view=query&action=query&search_constraint=terms"	GO:0001942_hair_follicle_development) 4 0
=HYPERLINK("http://www.godatabase.org/cgi-bin/go.cgi?query=GO:0002204&auto_wild_cards=yes&view=query&action=query&search_constraint=terms"	GO:0002204_somatic_recombination_of_immunoglobulin_genes_during_immune_response) 4 0
=HYPERLINK("http://www.godatabase.org/cgi-bin/go.cgi?query=GO:0002208&auto_wild_cards=yes&view=query&action=query&search_constraint=terms"	GO:0002208_somatic_diversification_of_immunoglobulins_during_immune_response) 4 0
=HYPERLINK("http://www.godatabase.org/cgi-bin/go.cgi?query=GO:0002260&auto_wild_cards=yes&view=query&action=query&search_constraint=terms"	GO:0002260_lymphocyte_homeostasis) 4 0
=HYPERLINK("http://www.godatabase.org/cgi-bin/go.cgi?query=GO:0002369&auto_wild_cards=yes&view=query&action=query&search_constraint=terms"	GO:0002369_T_cell_cytokine_production) 4 0
=HYPERLINK("http://www.godatabase.org/cgi-bin/go.cgi?query=GO:0002381&auto_wild_cards=yes&view=query&action=query&search_constraint=terms"	GO:0002381_immunoglobulin_production_during_immune_response) 4 0
=HYPERLINK("http://www.godatabase.org/cgi-bin/go.cgi?query=GO:0002541&auto_wild_cards=yes&view=query&action=query&search_constraint=terms"	GO:0002541_activation_of_plasma_proteins_during_acute_inflammatory_response) 4 0
=HYPERLINK("http://www.godatabase.org/cgi-bin/go.cgi?query=GO:0002724&auto_wild_cards=yes&view=query&action=query&search_constraint=terms"	GO:0002724_regulation_of_T_cell_cytokine_production) 4 0
=HYPERLINK("http://www.godatabase.org/cgi-bin/go.cgi?query=GO:0002726&auto_wild_cards=yes&view=query&action=query&search_constraint=terms"	GO:0002726_positive_regulation_of_T_cell_cytokine_production) 4 0
=HYPERLINK("http://www.godatabase.org/cgi-bin/go.cgi?query=GO:0002763&auto_wild_cards=yes&view=query&action=query&search_constraint=terms"	GO:0002763_positive_regulation_of_myeloid_leukocyte_differentiation) 4 0
=HYPERLINK("http://www.godatabase.org/cgi-bin/go.cgi?query=GO:0005978&auto_wild_cards=yes&view=query&action=query&search_constraint=terms"	GO:0005978_glycogen_biosynthetic_process) 4 0
=HYPERLINK("http://www.godatabase.org/cgi-bin/go.cgi?query=GO:0006012&auto_wild_cards=yes&view=query&action=query&search_constraint=terms"	GO:0006012_galactose_metabolic_process) 4 0
=HYPERLINK("http://www.godatabase.org/cgi-bin/go.cgi?query=GO:0006026&auto_wild_cards=yes&view=query&action=query&search_constraint=terms"	GO:0006026_aminoglycan_catabolic_process) 4 0
=HYPERLINK("http://www.godatabase.org/cgi-bin/go.cgi?query=GO:0006027&auto_wild_cards=yes&view=query&action=query&search_constraint=terms"	GO:0006027_glycosaminoglycan_catabolic_process) 4 0
=HYPERLINK("http://www.godatabase.org/cgi-bin/go.cgi?query=GO:0006098&auto_wild_cards=yes&view=query&action=query&search_constraint=terms"	GO:0006098_pentose-phosphate_shunt) 4 0
=HYPERLINK("http://www.godatabase.org/cgi-bin/go.cgi?query=GO:0006206&auto_wild_cards=yes&view=query&action=query&search_constraint=terms"	GO:0006206_pyrimidine_base_metabolic_process) 4 0
=HYPERLINK("http://www.godatabase.org/cgi-bin/go.cgi?query=GO:0006213&auto_wild_cards=yes&view=query&action=query&search_constraint=terms"	GO:0006213_pyrimidine_nucleoside_metabolic_process) 4 0
=HYPERLINK("http://www.godatabase.org/cgi-bin/go.cgi?query=GO:0006337&auto_wild_cards=yes&view=query&action=query&search_constraint=terms"	GO:0006337_nucleosome_disassembly) 4 0
=HYPERLINK("http://www.godatabase.org/cgi-bin/go.cgi?query=GO:0006353&auto_wild_cards=yes&view=query&action=query&search_constraint=terms"	GO:0006353_transcription_termination) 4 0
=HYPERLINK("http://www.godatabase.org/cgi-bin/go.cgi?query=GO:0006356&auto_wild_cards=yes&view=query&action=query&search_constraint=terms"	GO:0006356_regulation_of_transcription_from_RNA_polymerase_I_promoter) 4 0
=HYPERLINK("http://www.godatabase.org/cgi-bin/go.cgi?query=GO:0006358&auto_wild_cards=yes&view=query&action=query&search_constraint=terms"	GO:0006358_regulation_of_transcription_from_RNA_polymerase_II_promoter__global) 4 0
=HYPERLINK("http://www.godatabase.org/cgi-bin/go.cgi?query=GO:0006415&auto_wild_cards=yes&view=query&action=query&search_constraint=terms"	GO:0006415_translational_termination) 4 0
=HYPERLINK("http://www.godatabase.org/cgi-bin/go.cgi?query=GO:0006449&auto_wild_cards=yes&view=query&action=query&search_constraint=terms"	GO:0006449_regulation_of_translational_termination) 4 0
=HYPERLINK("http://www.godatabase.org/cgi-bin/go.cgi?query=GO:0006531&auto_wild_cards=yes&view=query&action=query&search_constraint=terms"	GO:0006531_aspartate_metabolic_process) 4 0
=HYPERLINK("http://www.godatabase.org/cgi-bin/go.cgi?query=GO:0006533&auto_wild_cards=yes&view=query&action=query&search_constraint=terms"	GO:0006533_aspartate_catabolic_process) 4 0
=HYPERLINK("http://www.godatabase.org/cgi-bin/go.cgi?query=GO:0006636&auto_wild_cards=yes&view=query&action=query&search_constraint=terms"	GO:0006636_unsaturated_fatty_acid_biosynthetic_process) 4 0
=HYPERLINK("http://www.godatabase.org/cgi-bin/go.cgi?query=GO:0006658&auto_wild_cards=yes&view=query&action=query&search_constraint=terms"	GO:0006658_phosphatidylserine_metabolic_process) 4 0
=HYPERLINK("http://www.godatabase.org/cgi-bin/go.cgi?query=GO:0006726&auto_wild_cards=yes&view=query&action=query&search_constraint=terms"	GO:0006726_eye_pigment_biosynthetic_process) 4 0
=HYPERLINK("http://www.godatabase.org/cgi-bin/go.cgi?query=GO:0006740&auto_wild_cards=yes&view=query&action=query&search_constraint=terms"	GO:0006740_NADPH_regeneration) 4 0
=HYPERLINK("http://www.godatabase.org/cgi-bin/go.cgi?query=GO:0006743&auto_wild_cards=yes&view=query&action=query&search_constraint=terms"	GO:0006743_ubiquinone_metabolic_process) 4 0
=HYPERLINK("http://www.godatabase.org/cgi-bin/go.cgi?query=GO:0006744&auto_wild_cards=yes&view=query&action=query&search_constraint=terms"	GO:0006744_ubiquinone_biosynthetic_process) 4 0
=HYPERLINK("http://www.godatabase.org/cgi-bin/go.cgi?query=GO:0006884&auto_wild_cards=yes&view=query&action=query&search_constraint=terms"	GO:0006884_cell_volume_homeostasis) 4 0
=HYPERLINK("http://www.godatabase.org/cgi-bin/go.cgi?query=GO:0006906&auto_wild_cards=yes&view=query&action=query&search_constraint=terms"	GO:0006906_vesicle_fusion) 4 0
=HYPERLINK("http://www.godatabase.org/cgi-bin/go.cgi?query=GO:0006911&auto_wild_cards=yes&view=query&action=query&search_constraint=terms"	GO:0006911_phagocytosis__engulfment) 4 0
=HYPERLINK("http://www.godatabase.org/cgi-bin/go.cgi?query=GO:0006956&auto_wild_cards=yes&view=query&action=query&search_constraint=terms"	GO:0006956_complement_activation) 4 0
=HYPERLINK("http://www.godatabase.org/cgi-bin/go.cgi?query=GO:0007032&auto_wild_cards=yes&view=query&action=query&search_constraint=terms"	GO:0007032_endosome_organization_and_biogenesis) 4 0
=HYPERLINK("http://www.godatabase.org/cgi-bin/go.cgi?query=GO:0007042&auto_wild_cards=yes&view=query&action=query&search_constraint=terms"	GO:0007042_lysosomal_lumen_acidification) 4 0
=HYPERLINK("http://www.godatabase.org/cgi-bin/go.cgi?query=GO:0007089&auto_wild_cards=yes&view=query&action=query&search_constraint=terms"	GO:0007089_traversing_start_control_point_of_mitotic_cell_cycle) 4 0
=HYPERLINK("http://www.godatabase.org/cgi-bin/go.cgi?query=GO:0007158&auto_wild_cards=yes&view=query&action=query&search_constraint=terms"	GO:0007158_neuron_adhesion) 4 0
=HYPERLINK("http://www.godatabase.org/cgi-bin/go.cgi?query=GO:0007164&auto_wild_cards=yes&view=query&action=query&search_constraint=terms"	GO:0007164_establishment_of_tissue_polarity) 4 0
=HYPERLINK("http://www.godatabase.org/cgi-bin/go.cgi?query=GO:0007181&auto_wild_cards=yes&view=query&action=query&search_constraint=terms"	GO:0007181_transforming_growth_factor_beta_receptor_complex_assembly) 4 0
=HYPERLINK("http://www.godatabase.org/cgi-bin/go.cgi?query=GO:0007183&auto_wild_cards=yes&view=query&action=query&search_constraint=terms"	GO:0007183_SMAD_protein_complex_assembly) 4 0
=HYPERLINK("http://www.godatabase.org/cgi-bin/go.cgi?query=GO:0007213&auto_wild_cards=yes&view=query&action=query&search_constraint=terms"	GO:0007213_acetylcholine_receptor_signaling__muscarinic_pathway) 4 0
=HYPERLINK("http://www.godatabase.org/cgi-bin/go.cgi?query=GO:0007224&auto_wild_cards=yes&view=query&action=query&search_constraint=terms"	GO:0007224_smoothened_signaling_pathway) 4 0
=HYPERLINK("http://www.godatabase.org/cgi-bin/go.cgi?query=GO:0007253&auto_wild_cards=yes&view=query&action=query&search_constraint=terms"	GO:0007253_cytoplasmic_sequestering_of_NF-kappaB) 4 0
=HYPERLINK("http://www.godatabase.org/cgi-bin/go.cgi?query=GO:0007368&auto_wild_cards=yes&view=query&action=query&search_constraint=terms"	GO:0007368_determination_of_left_right_symmetry) 4 0
=HYPERLINK("http://www.godatabase.org/cgi-bin/go.cgi?query=GO:0007528&auto_wild_cards=yes&view=query&action=query&search_constraint=terms"	GO:0007528_neuromuscular_junction_development) 4 0
=HYPERLINK("http://www.godatabase.org/cgi-bin/go.cgi?query=GO:0007595&auto_wild_cards=yes&view=query&action=query&search_constraint=terms"	GO:0007595_lactation) 4 0
=HYPERLINK("http://www.godatabase.org/cgi-bin/go.cgi?query=GO:0007613&auto_wild_cards=yes&view=query&action=query&search_constraint=terms"	GO:0007613_memory) 4 0
=HYPERLINK("http://www.godatabase.org/cgi-bin/go.cgi?query=GO:0008038&auto_wild_cards=yes&view=query&action=query&search_constraint=terms"	GO:0008038_neuron_recognition) 4 0
=HYPERLINK("http://www.godatabase.org/cgi-bin/go.cgi?query=GO:0008299&auto_wild_cards=yes&view=query&action=query&search_constraint=terms"	GO:0008299_isoprenoid_biosynthetic_process) 4 0
=HYPERLINK("http://www.godatabase.org/cgi-bin/go.cgi?query=GO:0008634&auto_wild_cards=yes&view=query&action=query&search_constraint=terms"	GO:0008634_negative_regulation_of_survival_gene_product_expression) 4 0
=HYPERLINK("http://www.godatabase.org/cgi-bin/go.cgi?query=GO:0009071&auto_wild_cards=yes&view=query&action=query&search_constraint=terms"	GO:0009071_serine_family_amino_acid_catabolic_process) 4 0
=HYPERLINK("http://www.godatabase.org/cgi-bin/go.cgi?query=GO:0009201&auto_wild_cards=yes&view=query&action=query&search_constraint=terms"	GO:0009201_ribonucleoside_triphosphate_biosynthetic_process) 4 0
=HYPERLINK("http://www.godatabase.org/cgi-bin/go.cgi?query=GO:0009218&auto_wild_cards=yes&view=query&action=query&search_constraint=terms"	GO:0009218_pyrimidine_ribonucleotide_metabolic_process) 4 0
=HYPERLINK("http://www.godatabase.org/cgi-bin/go.cgi?query=GO:0009249&auto_wild_cards=yes&view=query&action=query&search_constraint=terms"	GO:0009249_protein_lipoylation) 4 0
=HYPERLINK("http://www.godatabase.org/cgi-bin/go.cgi?query=GO:0009250&auto_wild_cards=yes&view=query&action=query&search_constraint=terms"	GO:0009250_glucan_biosynthetic_process) 4 0
=HYPERLINK("http://www.godatabase.org/cgi-bin/go.cgi?query=GO:0009262&auto_wild_cards=yes&view=query&action=query&search_constraint=terms"	GO:0009262_deoxyribonucleotide_metabolic_process) 4 0
=HYPERLINK("http://www.godatabase.org/cgi-bin/go.cgi?query=GO:0009268&auto_wild_cards=yes&view=query&action=query&search_constraint=terms"	GO:0009268_response_to_pH) 4 0
=HYPERLINK("http://www.godatabase.org/cgi-bin/go.cgi?query=GO:0009799&auto_wild_cards=yes&view=query&action=query&search_constraint=terms"	GO:0009799_determination_of_symmetry) 4 0
=HYPERLINK("http://www.godatabase.org/cgi-bin/go.cgi?query=GO:0009855&auto_wild_cards=yes&view=query&action=query&search_constraint=terms"	GO:0009855_determination_of_bilateral_symmetry) 4 0
=HYPERLINK("http://www.godatabase.org/cgi-bin/go.cgi?query=GO:0009895&auto_wild_cards=yes&view=query&action=query&search_constraint=terms"	GO:0009895_negative_regulation_of_catabolic_process) 4 0
=HYPERLINK("http://www.godatabase.org/cgi-bin/go.cgi?query=GO:0009953&auto_wild_cards=yes&view=query&action=query&search_constraint=terms"	GO:0009953_dorsal_ventral_pattern_formation) 4 0
=HYPERLINK("http://www.godatabase.org/cgi-bin/go.cgi?query=GO:0014020&auto_wild_cards=yes&view=query&action=query&search_constraint=terms"	GO:0014020_primary_neural_tube_formation) 4 0
=HYPERLINK("http://www.godatabase.org/cgi-bin/go.cgi?query=GO:0014902&auto_wild_cards=yes&view=query&action=query&search_constraint=terms"	GO:0014902_myotube_differentiation) 4 0
=HYPERLINK("http://www.godatabase.org/cgi-bin/go.cgi?query=GO:0015701&auto_wild_cards=yes&view=query&action=query&search_constraint=terms"	GO:0015701_bicarbonate_transport) 4 0
=HYPERLINK("http://www.godatabase.org/cgi-bin/go.cgi?query=GO:0015807&auto_wild_cards=yes&view=query&action=query&search_constraint=terms"	GO:0015807_L-amino_acid_transport) 4 0
=HYPERLINK("http://www.godatabase.org/cgi-bin/go.cgi?query=GO:0015844&auto_wild_cards=yes&view=query&action=query&search_constraint=terms"	GO:0015844_monoamine_transport) 4 0
=HYPERLINK("http://www.godatabase.org/cgi-bin/go.cgi?query=GO:0015858&auto_wild_cards=yes&view=query&action=query&search_constraint=terms"	GO:0015858_nucleoside_transport) 4 0
=HYPERLINK("http://www.godatabase.org/cgi-bin/go.cgi?query=GO:0016358&auto_wild_cards=yes&view=query&action=query&search_constraint=terms"	GO:0016358_dendrite_development) 4 0
=HYPERLINK("http://www.godatabase.org/cgi-bin/go.cgi?query=GO:0016447&auto_wild_cards=yes&view=query&action=query&search_constraint=terms"	GO:0016447_somatic_recombination_of_immunoglobulin_gene_segments) 4 0
=HYPERLINK("http://www.godatabase.org/cgi-bin/go.cgi?query=GO:0016486&auto_wild_cards=yes&view=query&action=query&search_constraint=terms"	GO:0016486_peptide_hormone_processing) 4 0
=HYPERLINK("http://www.godatabase.org/cgi-bin/go.cgi?query=GO:0016579&auto_wild_cards=yes&view=query&action=query&search_constraint=terms"	GO:0016579_protein_deubiquitination) 4 0
=HYPERLINK("http://www.godatabase.org/cgi-bin/go.cgi?query=GO:0017157&auto_wild_cards=yes&view=query&action=query&search_constraint=terms"	GO:0017157_regulation_of_exocytosis) 4 0
=HYPERLINK("http://www.godatabase.org/cgi-bin/go.cgi?query=GO:0018958&auto_wild_cards=yes&view=query&action=query&search_constraint=terms"	GO:0018958_phenol_metabolic_process) 4 0
=HYPERLINK("http://www.godatabase.org/cgi-bin/go.cgi?query=GO:0019217&auto_wild_cards=yes&view=query&action=query&search_constraint=terms"	GO:0019217_regulation_of_fatty_acid_metabolic_process) 4 0
=HYPERLINK("http://www.godatabase.org/cgi-bin/go.cgi?query=GO:0019369&auto_wild_cards=yes&view=query&action=query&search_constraint=terms"	GO:0019369_arachidonic_acid_metabolic_process) 4 0
=HYPERLINK("http://www.godatabase.org/cgi-bin/go.cgi?query=GO:0019438&auto_wild_cards=yes&view=query&action=query&search_constraint=terms"	GO:0019438_aromatic_compound_biosynthetic_process) 4 0
=HYPERLINK("http://www.godatabase.org/cgi-bin/go.cgi?query=GO:0019883&auto_wild_cards=yes&view=query&action=query&search_constraint=terms"	GO:0019883_antigen_processing_and_presentation_of_endogenous_antigen) 4 0
=HYPERLINK("http://www.godatabase.org/cgi-bin/go.cgi?query=GO:0019987&auto_wild_cards=yes&view=query&action=query&search_constraint=terms"	GO:0019987_negative_regulation_of_anti-apoptosis) 4 0
=HYPERLINK("http://www.godatabase.org/cgi-bin/go.cgi?query=GO:0021915&auto_wild_cards=yes&view=query&action=query&search_constraint=terms"	GO:0021915_neural_tube_development) 4 0
=HYPERLINK("http://www.godatabase.org/cgi-bin/go.cgi?query=GO:0022404&auto_wild_cards=yes&view=query&action=query&search_constraint=terms"	GO:0022404_molting_cycle_process) 4 0
=HYPERLINK("http://www.godatabase.org/cgi-bin/go.cgi?query=GO:0022405&auto_wild_cards=yes&view=query&action=query&search_constraint=terms"	GO:0022405_hair_cycle_process) 4 0
=HYPERLINK("http://www.godatabase.org/cgi-bin/go.cgi?query=GO:0030042&auto_wild_cards=yes&view=query&action=query&search_constraint=terms"	GO:0030042_actin_filament_depolymerization) 4 0
=HYPERLINK("http://www.godatabase.org/cgi-bin/go.cgi?query=GO:0030049&auto_wild_cards=yes&view=query&action=query&search_constraint=terms"	GO:0030049_muscle_filament_sliding) 4 0
=HYPERLINK("http://www.godatabase.org/cgi-bin/go.cgi?query=GO:0030071&auto_wild_cards=yes&view=query&action=query&search_constraint=terms"	GO:0030071_regulation_of_mitotic_metaphase_anaphase_transition) 4 0
=HYPERLINK("http://www.godatabase.org/cgi-bin/go.cgi?query=GO:0030091&auto_wild_cards=yes&view=query&action=query&search_constraint=terms"	GO:0030091_protein_repair) 4 0
=HYPERLINK("http://www.godatabase.org/cgi-bin/go.cgi?query=GO:0030104&auto_wild_cards=yes&view=query&action=query&search_constraint=terms"	GO:0030104_water_homeostasis) 4 0
=HYPERLINK("http://www.godatabase.org/cgi-bin/go.cgi?query=GO:0030224&auto_wild_cards=yes&view=query&action=query&search_constraint=terms"	GO:0030224_monocyte_differentiation) 4 0
=HYPERLINK("http://www.godatabase.org/cgi-bin/go.cgi?query=GO:0030323&auto_wild_cards=yes&view=query&action=query&search_constraint=terms"	GO:0030323_respiratory_tube_development) 4 0
=HYPERLINK("http://www.godatabase.org/cgi-bin/go.cgi?query=GO:0030500&auto_wild_cards=yes&view=query&action=query&search_constraint=terms"	GO:0030500_regulation_of_bone_mineralization) 4 0
=HYPERLINK("http://www.godatabase.org/cgi-bin/go.cgi?query=GO:0030516&auto_wild_cards=yes&view=query&action=query&search_constraint=terms"	GO:0030516_regulation_of_axon_extension) 4 0
=HYPERLINK("http://www.godatabase.org/cgi-bin/go.cgi?query=GO:0030799&auto_wild_cards=yes&view=query&action=query&search_constraint=terms"	GO:0030799_regulation_of_cyclic_nucleotide_metabolic_process) 4 0
=HYPERLINK("http://www.godatabase.org/cgi-bin/go.cgi?query=GO:0030802&auto_wild_cards=yes&view=query&action=query&search_constraint=terms"	GO:0030802_regulation_of_cyclic_nucleotide_biosynthetic_process) 4 0
=HYPERLINK("http://www.godatabase.org/cgi-bin/go.cgi?query=GO:0030808&auto_wild_cards=yes&view=query&action=query&search_constraint=terms"	GO:0030808_regulation_of_nucleotide_biosynthetic_process) 4 0
=HYPERLINK("http://www.godatabase.org/cgi-bin/go.cgi?query=GO:0030834&auto_wild_cards=yes&view=query&action=query&search_constraint=terms"	GO:0030834_regulation_of_actin_filament_depolymerization) 4 0
=HYPERLINK("http://www.godatabase.org/cgi-bin/go.cgi?query=GO:0030835&auto_wild_cards=yes&view=query&action=query&search_constraint=terms"	GO:0030835_negative_regulation_of_actin_filament_depolymerization) 4 0
=HYPERLINK("http://www.godatabase.org/cgi-bin/go.cgi?query=GO:0030865&auto_wild_cards=yes&view=query&action=query&search_constraint=terms"	GO:0030865_cortical_cytoskeleton_organization_and_biogenesis) 4 0
=HYPERLINK("http://www.godatabase.org/cgi-bin/go.cgi?query=GO:0030888&auto_wild_cards=yes&view=query&action=query&search_constraint=terms"	GO:0030888_regulation_of_B_cell_proliferation) 4 0
=HYPERLINK("http://www.godatabase.org/cgi-bin/go.cgi?query=GO:0030890&auto_wild_cards=yes&view=query&action=query&search_constraint=terms"	GO:0030890_positive_regulation_of_B_cell_proliferation) 4 0
=HYPERLINK("http://www.godatabase.org/cgi-bin/go.cgi?query=GO:0030900&auto_wild_cards=yes&view=query&action=query&search_constraint=terms"	GO:0030900_forebrain_development) 4 0
=HYPERLINK("http://www.godatabase.org/cgi-bin/go.cgi?query=GO:0031056&auto_wild_cards=yes&view=query&action=query&search_constraint=terms"	GO:0031056_regulation_of_histone_modification) 4 0
=HYPERLINK("http://www.godatabase.org/cgi-bin/go.cgi?query=GO:0031099&auto_wild_cards=yes&view=query&action=query&search_constraint=terms"	GO:0031099_regeneration) 4 0
=HYPERLINK("http://www.godatabase.org/cgi-bin/go.cgi?query=GO:0031112&auto_wild_cards=yes&view=query&action=query&search_constraint=terms"	GO:0031112_positive_regulation_of_microtubule_polymerization_or_depolymerization) 4 0
=HYPERLINK("http://www.godatabase.org/cgi-bin/go.cgi?query=GO:0031331&auto_wild_cards=yes&view=query&action=query&search_constraint=terms"	GO:0031331_positive_regulation_of_cellular_catabolic_process) 4 0
=HYPERLINK("http://www.godatabase.org/cgi-bin/go.cgi?query=GO:0031341&auto_wild_cards=yes&view=query&action=query&search_constraint=terms"	GO:0031341_regulation_of_cell_killing) 4 0
=HYPERLINK("http://www.godatabase.org/cgi-bin/go.cgi?query=GO:0031348&auto_wild_cards=yes&view=query&action=query&search_constraint=terms"	GO:0031348_negative_regulation_of_defense_response) 4 0
=HYPERLINK("http://www.godatabase.org/cgi-bin/go.cgi?query=GO:0031498&auto_wild_cards=yes&view=query&action=query&search_constraint=terms"	GO:0031498_chromatin_disassembly) 4 0
=HYPERLINK("http://www.godatabase.org/cgi-bin/go.cgi?query=GO:0032088&auto_wild_cards=yes&view=query&action=query&search_constraint=terms"	GO:0032088_inhibition_of_NF-kappaB_transcription_factor) 4 0
=HYPERLINK("http://www.godatabase.org/cgi-bin/go.cgi?query=GO:0032102&auto_wild_cards=yes&view=query&action=query&search_constraint=terms"	GO:0032102_negative_regulation_of_response_to_external_stimulus) 4 0
=HYPERLINK("http://www.godatabase.org/cgi-bin/go.cgi?query=GO:0032205&auto_wild_cards=yes&view=query&action=query&search_constraint=terms"	GO:0032205_negative_regulation_of_telomere_maintenance) 4 0
=HYPERLINK("http://www.godatabase.org/cgi-bin/go.cgi?query=GO:0032274&auto_wild_cards=yes&view=query&action=query&search_constraint=terms"	GO:0032274_gonadotropin_secretion) 4 0
=HYPERLINK("http://www.godatabase.org/cgi-bin/go.cgi?query=GO:0032364&auto_wild_cards=yes&view=query&action=query&search_constraint=terms"	GO:0032364_oxygen_homeostasis) 4 0
=HYPERLINK("http://www.godatabase.org/cgi-bin/go.cgi?query=GO:0032615&auto_wild_cards=yes&view=query&action=query&search_constraint=terms"	GO:0032615_interleukin-12_production) 4 0
=HYPERLINK("http://www.godatabase.org/cgi-bin/go.cgi?query=GO:0032663&auto_wild_cards=yes&view=query&action=query&search_constraint=terms"	GO:0032663_regulation_of_interleukin-2_production) 4 0
=HYPERLINK("http://www.godatabase.org/cgi-bin/go.cgi?query=GO:0032743&auto_wild_cards=yes&view=query&action=query&search_constraint=terms"	GO:0032743_positive_regulation_of_interleukin-2_production) 4 0
=HYPERLINK("http://www.godatabase.org/cgi-bin/go.cgi?query=GO:0032768&auto_wild_cards=yes&view=query&action=query&search_constraint=terms"	GO:0032768_regulation_of_monooxygenase_activity) 4 0
=HYPERLINK("http://www.godatabase.org/cgi-bin/go.cgi?query=GO:0032856&auto_wild_cards=yes&view=query&action=query&search_constraint=terms"	GO:0032856_activation_of_Ras_GTPase_activity) 4 0
=HYPERLINK("http://www.godatabase.org/cgi-bin/go.cgi?query=GO:0032862&auto_wild_cards=yes&view=query&action=query&search_constraint=terms"	GO:0032862_activation_of_Rho_GTPase_activity) 4 0
=HYPERLINK("http://www.godatabase.org/cgi-bin/go.cgi?query=GO:0032869&auto_wild_cards=yes&view=query&action=query&search_constraint=terms"	GO:0032869_cellular_response_to_insulin_stimulus) 4 0
=HYPERLINK("http://www.godatabase.org/cgi-bin/go.cgi?query=GO:0032870&auto_wild_cards=yes&view=query&action=query&search_constraint=terms"	GO:0032870_cellular_response_to_hormone_stimulus) 4 0
=HYPERLINK("http://www.godatabase.org/cgi-bin/go.cgi?query=GO:0032906&auto_wild_cards=yes&view=query&action=query&search_constraint=terms"	GO:0032906_transforming_growth_factor-beta2_production) 4 0
=HYPERLINK("http://www.godatabase.org/cgi-bin/go.cgi?query=GO:0032909&auto_wild_cards=yes&view=query&action=query&search_constraint=terms"	GO:0032909_regulation_of_transforming_growth_factor-beta2_production) 4 0
=HYPERLINK("http://www.godatabase.org/cgi-bin/go.cgi?query=GO:0033077&auto_wild_cards=yes&view=query&action=query&search_constraint=terms"	GO:0033077_T_cell_differentiation_in_the_thymus) 4 0
=HYPERLINK("http://www.godatabase.org/cgi-bin/go.cgi?query=GO:0033275&auto_wild_cards=yes&view=query&action=query&search_constraint=terms"	GO:0033275_actin-myosin_filament_sliding) 4 0
=HYPERLINK("http://www.godatabase.org/cgi-bin/go.cgi?query=GO:0033483&auto_wild_cards=yes&view=query&action=query&search_constraint=terms"	GO:0033483_gas_homeostasis) 4 0
=HYPERLINK("http://www.godatabase.org/cgi-bin/go.cgi?query=GO:0033559&auto_wild_cards=yes&view=query&action=query&search_constraint=terms"	GO:0033559_unsaturated_fatty_acid_metabolic_process) 4 0
=HYPERLINK("http://www.godatabase.org/cgi-bin/go.cgi?query=GO:0035088&auto_wild_cards=yes&view=query&action=query&search_constraint=terms"	GO:0035088_establishment_and_or_maintenance_of_apical_basal_cell_polarity) 4 0
=HYPERLINK("http://www.godatabase.org/cgi-bin/go.cgi?query=GO:0042088&auto_wild_cards=yes&view=query&action=query&search_constraint=terms"	GO:0042088_T-helper_1_type_immune_response) 4 0
=HYPERLINK("http://www.godatabase.org/cgi-bin/go.cgi?query=GO:0042246&auto_wild_cards=yes&view=query&action=query&search_constraint=terms"	GO:0042246_tissue_regeneration) 4 0
=HYPERLINK("http://www.godatabase.org/cgi-bin/go.cgi?query=GO:0042278&auto_wild_cards=yes&view=query&action=query&search_constraint=terms"	GO:0042278_purine_nucleoside_metabolic_process) 4 0
=HYPERLINK("http://www.godatabase.org/cgi-bin/go.cgi?query=GO:0042303&auto_wild_cards=yes&view=query&action=query&search_constraint=terms"	GO:0042303_molting_cycle) 4 0
=HYPERLINK("http://www.godatabase.org/cgi-bin/go.cgi?query=GO:0042310&auto_wild_cards=yes&view=query&action=query&search_constraint=terms"	GO:0042310_vasoconstriction) 4 0
=HYPERLINK("http://www.godatabase.org/cgi-bin/go.cgi?query=GO:0042312&auto_wild_cards=yes&view=query&action=query&search_constraint=terms"	GO:0042312_regulation_of_vasodilation) 4 0
=HYPERLINK("http://www.godatabase.org/cgi-bin/go.cgi?query=GO:0042346&auto_wild_cards=yes&view=query&action=query&search_constraint=terms"	GO:0042346_positive_regulation_of_NF-kappaB_import_into_nucleus) 4 0
=HYPERLINK("http://www.godatabase.org/cgi-bin/go.cgi?query=GO:0042375&auto_wild_cards=yes&view=query&action=query&search_constraint=terms"	GO:0042375_quinone_cofactor_metabolic_process) 4 0
=HYPERLINK("http://www.godatabase.org/cgi-bin/go.cgi?query=GO:0042441&auto_wild_cards=yes&view=query&action=query&search_constraint=terms"	GO:0042441_eye_pigment_metabolic_process) 4 0
=HYPERLINK("http://www.godatabase.org/cgi-bin/go.cgi?query=GO:0042447&auto_wild_cards=yes&view=query&action=query&search_constraint=terms"	GO:0042447_hormone_catabolic_process) 4 0
=HYPERLINK("http://www.godatabase.org/cgi-bin/go.cgi?query=GO:0042461&auto_wild_cards=yes&view=query&action=query&search_constraint=terms"	GO:0042461_photoreceptor_cell_development) 4 0
=HYPERLINK("http://www.godatabase.org/cgi-bin/go.cgi?query=GO:0042475&auto_wild_cards=yes&view=query&action=query&search_constraint=terms"	GO:0042475_odontogenesis_of_dentine-containing_teeth) 4 0
=HYPERLINK("http://www.godatabase.org/cgi-bin/go.cgi?query=GO:0042518&auto_wild_cards=yes&view=query&action=query&search_constraint=terms"	GO:0042518_negative_regulation_of_tyrosine_phosphorylation_of_Stat3_protein) 4 0
=HYPERLINK("http://www.godatabase.org/cgi-bin/go.cgi?query=GO:0042532&auto_wild_cards=yes&view=query&action=query&search_constraint=terms"	GO:0042532_negative_regulation_of_tyrosine_phosphorylation_of_STAT_protein) 4 0
=HYPERLINK("http://www.godatabase.org/cgi-bin/go.cgi?query=GO:0042542&auto_wild_cards=yes&view=query&action=query&search_constraint=terms"	GO:0042542_response_to_hydrogen_peroxide) 4 0
=HYPERLINK("http://www.godatabase.org/cgi-bin/go.cgi?query=GO:0042559&auto_wild_cards=yes&view=query&action=query&search_constraint=terms"	GO:0042559_pteridine_and_derivative_biosynthetic_process) 4 0
=HYPERLINK("http://www.godatabase.org/cgi-bin/go.cgi?query=GO:0042572&auto_wild_cards=yes&view=query&action=query&search_constraint=terms"	GO:0042572_retinol_metabolic_process) 4 0
=HYPERLINK("http://www.godatabase.org/cgi-bin/go.cgi?query=GO:0042633&auto_wild_cards=yes&view=query&action=query&search_constraint=terms"	GO:0042633_hair_cycle) 4 0
=HYPERLINK("http://www.godatabase.org/cgi-bin/go.cgi?query=GO:0043094&auto_wild_cards=yes&view=query&action=query&search_constraint=terms"	GO:0043094_metabolic_compound_salvage) 4 0
=HYPERLINK("http://www.godatabase.org/cgi-bin/go.cgi?query=GO:0043114&auto_wild_cards=yes&view=query&action=query&search_constraint=terms"	GO:0043114_regulation_of_vascular_permeability) 4 0
=HYPERLINK("http://www.godatabase.org/cgi-bin/go.cgi?query=GO:0043124&auto_wild_cards=yes&view=query&action=query&search_constraint=terms"	GO:0043124_negative_regulation_of_I-kappaB_kinase_NF-kappaB_cascade) 4 0
=HYPERLINK("http://www.godatabase.org/cgi-bin/go.cgi?query=GO:0043254&auto_wild_cards=yes&view=query&action=query&search_constraint=terms"	GO:0043254_regulation_of_protein_complex_assembly) 4 0
=HYPERLINK("http://www.godatabase.org/cgi-bin/go.cgi?query=GO:0043255&auto_wild_cards=yes&view=query&action=query&search_constraint=terms"	GO:0043255_regulation_of_carbohydrate_biosynthetic_process) 4 0
=HYPERLINK("http://www.godatabase.org/cgi-bin/go.cgi?query=GO:0043279&auto_wild_cards=yes&view=query&action=query&search_constraint=terms"	GO:0043279_response_to_alkaloid) 4 0
=HYPERLINK("http://www.godatabase.org/cgi-bin/go.cgi?query=GO:0043409&auto_wild_cards=yes&view=query&action=query&search_constraint=terms"	GO:0043409_negative_regulation_of_MAPKKK_cascade) 4 0
=HYPERLINK("http://www.godatabase.org/cgi-bin/go.cgi?query=GO:0043487&auto_wild_cards=yes&view=query&action=query&search_constraint=terms"	GO:0043487_regulation_of_RNA_stability) 4 0
=HYPERLINK("http://www.godatabase.org/cgi-bin/go.cgi?query=GO:0043488&auto_wild_cards=yes&view=query&action=query&search_constraint=terms"	GO:0043488_regulation_of_mRNA_stability) 4 0
=HYPERLINK("http://www.godatabase.org/cgi-bin/go.cgi?query=GO:0043497&auto_wild_cards=yes&view=query&action=query&search_constraint=terms"	GO:0043497_regulation_of_protein_heterodimerization_activity) 4 0
=HYPERLINK("http://www.godatabase.org/cgi-bin/go.cgi?query=GO:0043524&auto_wild_cards=yes&view=query&action=query&search_constraint=terms"	GO:0043524_negative_regulation_of_neuron_apoptosis) 4 0
=HYPERLINK("http://www.godatabase.org/cgi-bin/go.cgi?query=GO:0043534&auto_wild_cards=yes&view=query&action=query&search_constraint=terms"	GO:0043534_blood_vessel_endothelial_cell_migration) 4 0
=HYPERLINK("http://www.godatabase.org/cgi-bin/go.cgi?query=GO:0043550&auto_wild_cards=yes&view=query&action=query&search_constraint=terms"	GO:0043550_regulation_of_lipid_kinase_activity) 4 0
=HYPERLINK("http://www.godatabase.org/cgi-bin/go.cgi?query=GO:0043583&auto_wild_cards=yes&view=query&action=query&search_constraint=terms"	GO:0043583_ear_development) 4 0
=HYPERLINK("http://www.godatabase.org/cgi-bin/go.cgi?query=GO:0045070&auto_wild_cards=yes&view=query&action=query&search_constraint=terms"	GO:0045070_positive_regulation_of_viral_genome_replication) 4 0
=HYPERLINK("http://www.godatabase.org/cgi-bin/go.cgi?query=GO:0045086&auto_wild_cards=yes&view=query&action=query&search_constraint=terms"	GO:0045086_positive_regulation_of_interleukin-2_biosynthetic_process) 4 0
=HYPERLINK("http://www.godatabase.org/cgi-bin/go.cgi?query=GO:0045089&auto_wild_cards=yes&view=query&action=query&search_constraint=terms"	GO:0045089_positive_regulation_of_innate_immune_response) 4 0
=HYPERLINK("http://www.godatabase.org/cgi-bin/go.cgi?query=GO:0045091&auto_wild_cards=yes&view=query&action=query&search_constraint=terms"	GO:0045091_regulation_of_retroviral_genome_replication) 4 0
=HYPERLINK("http://www.godatabase.org/cgi-bin/go.cgi?query=GO:0045176&auto_wild_cards=yes&view=query&action=query&search_constraint=terms"	GO:0045176_apical_protein_localization) 4 0
=HYPERLINK("http://www.godatabase.org/cgi-bin/go.cgi?query=GO:0045190&auto_wild_cards=yes&view=query&action=query&search_constraint=terms"	GO:0045190_isotype_switching) 4 0
=HYPERLINK("http://www.godatabase.org/cgi-bin/go.cgi?query=GO:0045191&auto_wild_cards=yes&view=query&action=query&search_constraint=terms"	GO:0045191_regulation_of_isotype_switching) 4 0
=HYPERLINK("http://www.godatabase.org/cgi-bin/go.cgi?query=GO:0045197&auto_wild_cards=yes&view=query&action=query&search_constraint=terms"	GO:0045197_establishment_and_or_maintenance_of_epithelial_cell_polarity) 4 0
=HYPERLINK("http://www.godatabase.org/cgi-bin/go.cgi?query=GO:0045408&auto_wild_cards=yes&view=query&action=query&search_constraint=terms"	GO:0045408_regulation_of_interleukin-6_biosynthetic_process) 4 0
=HYPERLINK("http://www.godatabase.org/cgi-bin/go.cgi?query=GO:0045426&auto_wild_cards=yes&view=query&action=query&search_constraint=terms"	GO:0045426_quinone_cofactor_biosynthetic_process) 4 0
=HYPERLINK("http://www.godatabase.org/cgi-bin/go.cgi?query=GO:0045429&auto_wild_cards=yes&view=query&action=query&search_constraint=terms"	GO:0045429_positive_regulation_of_nitric_oxide_biosynthetic_process) 4 0
=HYPERLINK("http://www.godatabase.org/cgi-bin/go.cgi?query=GO:0045494&auto_wild_cards=yes&view=query&action=query&search_constraint=terms"	GO:0045494_photoreceptor_cell_maintenance) 4 0
=HYPERLINK("http://www.godatabase.org/cgi-bin/go.cgi?query=GO:0045582&auto_wild_cards=yes&view=query&action=query&search_constraint=terms"	GO:0045582_positive_regulation_of_T_cell_differentiation) 4 0
=HYPERLINK("http://www.godatabase.org/cgi-bin/go.cgi?query=GO:0045621&auto_wild_cards=yes&view=query&action=query&search_constraint=terms"	GO:0045621_positive_regulation_of_lymphocyte_differentiation) 4 0
=HYPERLINK("http://www.godatabase.org/cgi-bin/go.cgi?query=GO:0045648&auto_wild_cards=yes&view=query&action=query&search_constraint=terms"	GO:0045648_positive_regulation_of_erythrocyte_differentiation) 4 0
=HYPERLINK("http://www.godatabase.org/cgi-bin/go.cgi?query=GO:0045667&auto_wild_cards=yes&view=query&action=query&search_constraint=terms"	GO:0045667_regulation_of_osteoblast_differentiation) 4 0
=HYPERLINK("http://www.godatabase.org/cgi-bin/go.cgi?query=GO:0045682&auto_wild_cards=yes&view=query&action=query&search_constraint=terms"	GO:0045682_regulation_of_epidermis_development) 4 0
=HYPERLINK("http://www.godatabase.org/cgi-bin/go.cgi?query=GO:0045741&auto_wild_cards=yes&view=query&action=query&search_constraint=terms"	GO:0045741_positive_regulation_of_epidermal_growth_factor_receptor_activity) 4 0
=HYPERLINK("http://www.godatabase.org/cgi-bin/go.cgi?query=GO:0045833&auto_wild_cards=yes&view=query&action=query&search_constraint=terms"	GO:0045833_negative_regulation_of_lipid_metabolic_process) 4 0
=HYPERLINK("http://www.godatabase.org/cgi-bin/go.cgi?query=GO:0045931&auto_wild_cards=yes&view=query&action=query&search_constraint=terms"	GO:0045931_positive_regulation_of_mitotic_cell_cycle) 4 0
=HYPERLINK("http://www.godatabase.org/cgi-bin/go.cgi?query=GO:0045948&auto_wild_cards=yes&view=query&action=query&search_constraint=terms"	GO:0045948_positive_regulation_of_translational_initiation) 4 0
=HYPERLINK("http://www.godatabase.org/cgi-bin/go.cgi?query=GO:0046112&auto_wild_cards=yes&view=query&action=query&search_constraint=terms"	GO:0046112_nucleobase_biosynthetic_process) 4 0
=HYPERLINK("http://www.godatabase.org/cgi-bin/go.cgi?query=GO:0046128&auto_wild_cards=yes&view=query&action=query&search_constraint=terms"	GO:0046128_purine_ribonucleoside_metabolic_process) 4 0
=HYPERLINK("http://www.godatabase.org/cgi-bin/go.cgi?query=GO:0046323&auto_wild_cards=yes&view=query&action=query&search_constraint=terms"	GO:0046323_glucose_import) 4 0
=HYPERLINK("http://www.godatabase.org/cgi-bin/go.cgi?query=GO:0046329&auto_wild_cards=yes&view=query&action=query&search_constraint=terms"	GO:0046329_negative_regulation_of_JNK_cascade) 4 0
=HYPERLINK("http://www.godatabase.org/cgi-bin/go.cgi?query=GO:0046459&auto_wild_cards=yes&view=query&action=query&search_constraint=terms"	GO:0046459_short-chain_fatty_acid_metabolic_process) 4 0
=HYPERLINK("http://www.godatabase.org/cgi-bin/go.cgi?query=GO:0046488&auto_wild_cards=yes&view=query&action=query&search_constraint=terms"	GO:0046488_phosphatidylinositol_metabolic_process) 4 0
=HYPERLINK("http://www.godatabase.org/cgi-bin/go.cgi?query=GO:0046530&auto_wild_cards=yes&view=query&action=query&search_constraint=terms"	GO:0046530_photoreceptor_cell_differentiation) 4 0
=HYPERLINK("http://www.godatabase.org/cgi-bin/go.cgi?query=GO:0046631&auto_wild_cards=yes&view=query&action=query&search_constraint=terms"	GO:0046631_alpha-beta_T_cell_activation) 4 0
=HYPERLINK("http://www.godatabase.org/cgi-bin/go.cgi?query=GO:0046884&auto_wild_cards=yes&view=query&action=query&search_constraint=terms"	GO:0046884_follicle-stimulating_hormone_secretion) 4 0
=HYPERLINK("http://www.godatabase.org/cgi-bin/go.cgi?query=GO:0048002&auto_wild_cards=yes&view=query&action=query&search_constraint=terms"	GO:0048002_antigen_processing_and_presentation_of_peptide_antigen) 4 0
=HYPERLINK("http://www.godatabase.org/cgi-bin/go.cgi?query=GO:0048168&auto_wild_cards=yes&view=query&action=query&search_constraint=terms"	GO:0048168_regulation_of_neuronal_synaptic_plasticity) 4 0
=HYPERLINK("http://www.godatabase.org/cgi-bin/go.cgi?query=GO:0048247&auto_wild_cards=yes&view=query&action=query&search_constraint=terms"	GO:0048247_lymphocyte_chemotaxis) 4 0
=HYPERLINK("http://www.godatabase.org/cgi-bin/go.cgi?query=GO:0048488&auto_wild_cards=yes&view=query&action=query&search_constraint=terms"	GO:0048488_synaptic_vesicle_endocytosis) 4 0
=HYPERLINK("http://www.godatabase.org/cgi-bin/go.cgi?query=GO:0048599&auto_wild_cards=yes&view=query&action=query&search_constraint=terms"	GO:0048599_oocyte_development) 4 0
=HYPERLINK("http://www.godatabase.org/cgi-bin/go.cgi?query=GO:0048678&auto_wild_cards=yes&view=query&action=query&search_constraint=terms"	GO:0048678_response_to_axon_injury) 4 0
=HYPERLINK("http://www.godatabase.org/cgi-bin/go.cgi?query=GO:0048839&auto_wild_cards=yes&view=query&action=query&search_constraint=terms"	GO:0048839_inner_ear_development) 4 0
=HYPERLINK("http://www.godatabase.org/cgi-bin/go.cgi?query=GO:0050732&auto_wild_cards=yes&view=query&action=query&search_constraint=terms"	GO:0050732_negative_regulation_of_peptidyl-tyrosine_phosphorylation) 4 0
=HYPERLINK("http://www.godatabase.org/cgi-bin/go.cgi?query=GO:0050768&auto_wild_cards=yes&view=query&action=query&search_constraint=terms"	GO:0050768_negative_regulation_of_neurogenesis) 4 0
=HYPERLINK("http://www.godatabase.org/cgi-bin/go.cgi?query=GO:0050803&auto_wild_cards=yes&view=query&action=query&search_constraint=terms"	GO:0050803_regulation_of_synapse_structure_and_activity) 4 0
=HYPERLINK("http://www.godatabase.org/cgi-bin/go.cgi?query=GO:0050810&auto_wild_cards=yes&view=query&action=query&search_constraint=terms"	GO:0050810_regulation_of_steroid_biosynthetic_process) 4 0
=HYPERLINK("http://www.godatabase.org/cgi-bin/go.cgi?query=GO:0050819&auto_wild_cards=yes&view=query&action=query&search_constraint=terms"	GO:0050819_negative_regulation_of_coagulation) 4 0
=HYPERLINK("http://www.godatabase.org/cgi-bin/go.cgi?query=GO:0050857&auto_wild_cards=yes&view=query&action=query&search_constraint=terms"	GO:0050857_positive_regulation_of_antigen_receptor-mediated_signaling_pathway) 4 0
=HYPERLINK("http://www.godatabase.org/cgi-bin/go.cgi?query=GO:0050868&auto_wild_cards=yes&view=query&action=query&search_constraint=terms"	GO:0050868_negative_regulation_of_T_cell_activation) 4 0
=HYPERLINK("http://www.godatabase.org/cgi-bin/go.cgi?query=GO:0050905&auto_wild_cards=yes&view=query&action=query&search_constraint=terms"	GO:0050905_neuromuscular_process) 4 0
=HYPERLINK("http://www.godatabase.org/cgi-bin/go.cgi?query=GO:0050999&auto_wild_cards=yes&view=query&action=query&search_constraint=terms"	GO:0050999_regulation_of_nitric-oxide_synthase_activity) 4 0
=HYPERLINK("http://www.godatabase.org/cgi-bin/go.cgi?query=GO:0051014&auto_wild_cards=yes&view=query&action=query&search_constraint=terms"	GO:0051014_actin_filament_severing) 4 0
=HYPERLINK("http://www.godatabase.org/cgi-bin/go.cgi?query=GO:0051055&auto_wild_cards=yes&view=query&action=query&search_constraint=terms"	GO:0051055_negative_regulation_of_lipid_biosynthetic_process) 4 0
=HYPERLINK("http://www.godatabase.org/cgi-bin/go.cgi?query=GO:0051103&auto_wild_cards=yes&view=query&action=query&search_constraint=terms"	GO:0051103_DNA_ligation_during_DNA_repair) 4 0
=HYPERLINK("http://www.godatabase.org/cgi-bin/go.cgi?query=GO:0051148&auto_wild_cards=yes&view=query&action=query&search_constraint=terms"	GO:0051148_negative_regulation_of_muscle_cell_differentiation) 4 0
=HYPERLINK("http://www.godatabase.org/cgi-bin/go.cgi?query=GO:0051205&auto_wild_cards=yes&view=query&action=query&search_constraint=terms"	GO:0051205_protein_insertion_into_membrane) 4 0
=HYPERLINK("http://www.godatabase.org/cgi-bin/go.cgi?query=GO:0051353&auto_wild_cards=yes&view=query&action=query&search_constraint=terms"	GO:0051353_positive_regulation_of_oxidoreductase_activity) 4 0
=HYPERLINK("http://www.godatabase.org/cgi-bin/go.cgi?query=GO:0051496&auto_wild_cards=yes&view=query&action=query&search_constraint=terms"	GO:0051496_positive_regulation_of_stress_fiber_formation) 4 0
=HYPERLINK("http://www.godatabase.org/cgi-bin/go.cgi?query=GO:0060048&auto_wild_cards=yes&view=query&action=query&search_constraint=terms"	GO:0060048_cardiac_muscle_contraction) 4 0
=HYPERLINK("http://www.godatabase.org/cgi-bin/go.cgi?query=GO:0060193&auto_wild_cards=yes&view=query&action=query&search_constraint=terms"	GO:0060193_positive_regulation_of_lipase_activity) 4 0
=HYPERLINK("http://www.godatabase.org/cgi-bin/go.cgi?query=GO:0006954&auto_wild_cards=yes&view=query&action=query&search_constraint=terms"	GO:0006954_inflammatory_response) 121 0 0.000000 0.000000 741 735.590484 775.68 815.769516 1.046802
=HYPERLINK("http://www.godatabase.org/cgi-bin/go.cgi?query=GO:0019953&auto_wild_cards=yes&view=query&action=query&search_constraint=terms"	GO:0019953_sexual_reproduction) 121 0 0.000000 0.000000 741 735.590484 775.68 815.769516 1.046802
=HYPERLINK("http://www.godatabase.org/cgi-bin/go.cgi?query=GO:0050801&auto_wild_cards=yes&view=query&action=query&search_constraint=terms"	GO:0050801_ion_homeostasis) 118 0 0.000000 0.000000 742 736.231007 776.19 816.148993 1.046078
=HYPERLINK("http://www.godatabase.org/cgi-bin/go.cgi?query=GO:0055082&auto_wild_cards=yes&view=query&action=query&search_constraint=terms"	GO:0055082_cellular_chemical_homeostasis) 113 0 0.000000 0.000000 743 736.945362 776.72 816.494638 1.045384
=HYPERLINK("http://www.godatabase.org/cgi-bin/go.cgi?query=GO:0006325&auto_wild_cards=yes&view=query&action=query&search_constraint=terms"	GO:0006325_establishment_and_or_maintenance_of_chromatin_architecture) 119 0 0.000000 0.000000 744 737.974057 777.61 817.245943 1.045175
=HYPERLINK("http://www.godatabase.org/cgi-bin/go.cgi?query=GO:0000904&auto_wild_cards=yes&view=query&action=query&search_constraint=terms"	GO:0000904_cellular_morphogenesis_during_differentiation) 52 0 0.000000 0.000000 747 741.755497 781.1 820.444503 1.045649
=HYPERLINK("http://www.godatabase.org/cgi-bin/go.cgi?query=GO:0016485&auto_wild_cards=yes&view=query&action=query&search_constraint=terms"	GO:0016485_protein_processing) 52 0 0.000000 0.000000 747 741.755497 781.1 820.444503 1.045649
=HYPERLINK("http://www.godatabase.org/cgi-bin/go.cgi?query=GO:0042325&auto_wild_cards=yes&view=query&action=query&search_constraint=terms"	GO:0042325_regulation_of_phosphorylation) 52 0 0.000000 0.000000 747 741.755497 781.1 820.444503 1.045649
=HYPERLINK("http://www.godatabase.org/cgi-bin/go.cgi?query=GO:0006921&auto_wild_cards=yes&view=query&action=query&search_constraint=terms"	GO:0006921_cell_structure_disassembly_during_apoptosis) 17 0 0.000000 0.000000 769 763.043889 801.65 840.256111 1.042458
=HYPERLINK("http://www.godatabase.org/cgi-bin/go.cgi?query=GO:0006941&auto_wild_cards=yes&view=query&action=query&search_constraint=terms"	GO:0006941_striated_muscle_contraction) 17 0 0.000000 0.000000 769 763.043889 801.65 840.256111 1.042458
=HYPERLINK("http://www.godatabase.org/cgi-bin/go.cgi?query=GO:0009062&auto_wild_cards=yes&view=query&action=query&search_constraint=terms"	GO:0009062_fatty_acid_catabolic_process) 17 0 0.000000 0.000000 769 763.043889 801.65 840.256111 1.042458
=HYPERLINK("http://www.godatabase.org/cgi-bin/go.cgi?query=GO:0009259&auto_wild_cards=yes&view=query&action=query&search_constraint=terms"	GO:0009259_ribonucleotide_metabolic_process) 17 0 0.000000 0.000000 769 763.043889 801.65 840.256111 1.042458
=HYPERLINK("http://www.godatabase.org/cgi-bin/go.cgi?query=GO:0016054&auto_wild_cards=yes&view=query&action=query&search_constraint=terms"	GO:0016054_organic_acid_catabolic_process) 17 0 0.000000 0.000000 769 763.043889 801.65 840.256111 1.042458
=HYPERLINK("http://www.godatabase.org/cgi-bin/go.cgi?query=GO:0019395&auto_wild_cards=yes&view=query&action=query&search_constraint=terms"	GO:0019395_fatty_acid_oxidation) 17 0 0.000000 0.000000 769 763.043889 801.65 840.256111 1.042458
=HYPERLINK("http://www.godatabase.org/cgi-bin/go.cgi?query=GO:0019722&auto_wild_cards=yes&view=query&action=query&search_constraint=terms"	GO:0019722_calcium-mediated_signaling) 17 0 0.000000 0.000000 769 763.043889 801.65 840.256111 1.042458
=HYPERLINK("http://www.godatabase.org/cgi-bin/go.cgi?query=GO:0021700&auto_wild_cards=yes&view=query&action=query&search_constraint=terms"	GO:0021700_developmental_maturation) 17 0 0.000000 0.000000 769 763.043889 801.65 840.256111 1.042458
=HYPERLINK("http://www.godatabase.org/cgi-bin/go.cgi?query=GO:0030166&auto_wild_cards=yes&view=query&action=query&search_constraint=terms"	GO:0030166_proteoglycan_biosynthetic_process) 17 0 0.000000 0.000000 769 763.043889 801.65 840.256111 1.042458
=HYPERLINK("http://www.godatabase.org/cgi-bin/go.cgi?query=GO:0030217&auto_wild_cards=yes&view=query&action=query&search_constraint=terms"	GO:0030217_T_cell_differentiation) 17 0 0.000000 0.000000 769 763.043889 801.65 840.256111 1.042458
=HYPERLINK("http://www.godatabase.org/cgi-bin/go.cgi?query=GO:0031279&auto_wild_cards=yes&view=query&action=query&search_constraint=terms"	GO:0031279_regulation_of_cyclase_activity) 17 0 0.000000 0.000000 769 763.043889 801.65 840.256111 1.042458
=HYPERLINK("http://www.godatabase.org/cgi-bin/go.cgi?query=GO:0032535&auto_wild_cards=yes&view=query&action=query&search_constraint=terms"	GO:0032535_regulation_of_cellular_component_size) 17 0 0.000000 0.000000 769 763.043889 801.65 840.256111 1.042458
=HYPERLINK("http://www.godatabase.org/cgi-bin/go.cgi?query=GO:0043507&auto_wild_cards=yes&view=query&action=query&search_constraint=terms"	GO:0043507_positive_regulation_of_JNK_activity) 17 0 0.000000 0.000000 769 763.043889 801.65 840.256111 1.042458
=HYPERLINK("http://www.godatabase.org/cgi-bin/go.cgi?query=GO:0045761&auto_wild_cards=yes&view=query&action=query&search_constraint=terms"	GO:0045761_regulation_of_adenylate_cyclase_activity) 17 0 0.000000 0.000000 769 763.043889 801.65 840.256111 1.042458
=HYPERLINK("http://www.godatabase.org/cgi-bin/go.cgi?query=GO:0046395&auto_wild_cards=yes&view=query&action=query&search_constraint=terms"	GO:0046395_carboxylic_acid_catabolic_process) 17 0 0.000000 0.000000 769 763.043889 801.65 840.256111 1.042458
=HYPERLINK("http://www.godatabase.org/cgi-bin/go.cgi?query=GO:0050708&auto_wild_cards=yes&view=query&action=query&search_constraint=terms"	GO:0050708_regulation_of_protein_secretion) 17 0 0.000000 0.000000 769 763.043889 801.65 840.256111 1.042458
=HYPERLINK("http://www.godatabase.org/cgi-bin/go.cgi?query=GO:0050870&auto_wild_cards=yes&view=query&action=query&search_constraint=terms"	GO:0050870_positive_regulation_of_T_cell_activation) 17 0 0.000000 0.000000 769 763.043889 801.65 840.256111 1.042458
=HYPERLINK("http://www.godatabase.org/cgi-bin/go.cgi?query=GO:0051053&auto_wild_cards=yes&view=query&action=query&search_constraint=terms"	GO:0051053_negative_regulation_of_DNA_metabolic_process) 17 0 0.000000 0.000000 769 763.043889 801.65 840.256111 1.042458
=HYPERLINK("http://www.godatabase.org/cgi-bin/go.cgi?query=GO:0051092&auto_wild_cards=yes&view=query&action=query&search_constraint=terms"	GO:0051092_activation_of_NF-kappaB_transcription_factor) 17 0 0.000000 0.000000 769 763.043889 801.65 840.256111 1.042458
=HYPERLINK("http://www.godatabase.org/cgi-bin/go.cgi?query=GO:0051339&auto_wild_cards=yes&view=query&action=query&search_constraint=terms"	GO:0051339_regulation_of_lyase_activity) 17 0 0.000000 0.000000 769 763.043889 801.65 840.256111 1.042458
=HYPERLINK("http://www.godatabase.org/cgi-bin/go.cgi?query=GO:0051402&auto_wild_cards=yes&view=query&action=query&search_constraint=terms"	GO:0051402_neuron_apoptosis) 17 0 0.000000 0.000000 769 763.043889 801.65 840.256111 1.042458
=HYPERLINK("http://www.godatabase.org/cgi-bin/go.cgi?query=GO:0051701&auto_wild_cards=yes&view=query&action=query&search_constraint=terms"	GO:0051701_interaction_with_host) 17 0 0.000000 0.000000 769 763.043889 801.65 840.256111 1.042458
=HYPERLINK("http://www.godatabase.org/cgi-bin/go.cgi?query=GO:0006790&auto_wild_cards=yes&view=query&action=query&search_constraint=terms"	GO:0006790_sulfur_metabolic_process) 43 0 0.000000 0.000000 772 766.277618 804.55 842.822382 1.042163
=HYPERLINK("http://www.godatabase.org/cgi-bin/go.cgi?query=GO:0009891&auto_wild_cards=yes&view=query&action=query&search_constraint=terms"	GO:0009891_positive_regulation_of_biosynthetic_process) 43 0 0.000000 0.000000 772 766.277618 804.55 842.822382 1.042163
=HYPERLINK("http://www.godatabase.org/cgi-bin/go.cgi?query=GO:0043281&auto_wild_cards=yes&view=query&action=query&search_constraint=terms"	GO:0043281_regulation_of_caspase_activity) 43 0 0.000000 0.000000 772 766.277618 804.55 842.822382 1.042163
=HYPERLINK("http://www.godatabase.org/cgi-bin/go.cgi?query=GO:0000187&auto_wild_cards=yes&view=query&action=query&search_constraint=terms"	GO:0000187_activation_of_MAPK_activity) 39 0 0.000000 0.000000 776 769.464018 807.65 845.835982 1.040786
=HYPERLINK("http://www.godatabase.org/cgi-bin/go.cgi?query=GO:0007179&auto_wild_cards=yes&view=query&action=query&search_constraint=terms"	GO:0007179_transforming_growth_factor_beta_receptor_signaling_pathway) 39 0 0.000000 0.000000 776 769.464018 807.65 845.835982 1.040786
=HYPERLINK("http://www.godatabase.org/cgi-bin/go.cgi?query=GO:0007266&auto_wild_cards=yes&view=query&action=query&search_constraint=terms"	GO:0007266_Rho_protein_signal_transduction) 39 0 0.000000 0.000000 776 769.464018 807.65 845.835982 1.040786
=HYPERLINK("http://www.godatabase.org/cgi-bin/go.cgi?query=GO:0051348&auto_wild_cards=yes&view=query&action=query&search_constraint=terms"	GO:0051348_negative_regulation_of_transferase_activity) 39 0 0.000000 0.000000 776 769.464018 807.65 845.835982 1.040786
=HYPERLINK("http://www.godatabase.org/cgi-bin/go.cgi?query=GO:0006916&auto_wild_cards=yes&view=query&action=query&search_constraint=terms"	GO:0006916_anti-apoptosis) 123 0 0.000000 0.000000 778 771.129172 809.11 847.090828 1.039987
=HYPERLINK("http://www.godatabase.org/cgi-bin/go.cgi?query=GO:0007268&auto_wild_cards=yes&view=query&action=query&search_constraint=terms"	GO:0007268_synaptic_transmission) 123 0 0.000000 0.000000 778 771.129172 809.11 847.090828 1.039987
=HYPERLINK("http://www.godatabase.org/cgi-bin/go.cgi?query=GO:0006813&auto_wild_cards=yes&view=query&action=query&search_constraint=terms"	GO:0006813_potassium_ion_transport) 40 0 0.000000 0.000000 785 779.209645 816.96 854.710355 1.040713
=HYPERLINK("http://www.godatabase.org/cgi-bin/go.cgi?query=GO:0007420&auto_wild_cards=yes&view=query&action=query&search_constraint=terms"	GO:0007420_brain_development) 40 0 0.000000 0.000000 785 779.209645 816.96 854.710355 1.040713
=HYPERLINK("http://www.godatabase.org/cgi-bin/go.cgi?query=GO:0009615&auto_wild_cards=yes&view=query&action=query&search_constraint=terms"	GO:0009615_response_to_virus) 40 0 0.000000 0.000000 785 779.209645 816.96 854.710355 1.040713
=HYPERLINK("http://www.godatabase.org/cgi-bin/go.cgi?query=GO:0022415&auto_wild_cards=yes&view=query&action=query&search_constraint=terms"	GO:0022415_viral_reproductive_process) 40 0 0.000000 0.000000 785 779.209645 816.96 854.710355 1.040713
=HYPERLINK("http://www.godatabase.org/cgi-bin/go.cgi?query=GO:0030155&auto_wild_cards=yes&view=query&action=query&search_constraint=terms"	GO:0030155_regulation_of_cell_adhesion) 40 0 0.000000 0.000000 785 779.209645 816.96 854.710355 1.040713
=HYPERLINK("http://www.godatabase.org/cgi-bin/go.cgi?query=GO:0031497&auto_wild_cards=yes&view=query&action=query&search_constraint=terms"	GO:0031497_chromatin_assembly) 40 0 0.000000 0.000000 785 779.209645 816.96 854.710355 1.040713
=HYPERLINK("http://www.godatabase.org/cgi-bin/go.cgi?query=GO:0048584&auto_wild_cards=yes&view=query&action=query&search_constraint=terms"	GO:0048584_positive_regulation_of_response_to_stimulus) 40 0 0.000000 0.000000 785 779.209645 816.96 854.710355 1.040713
=HYPERLINK("http://www.godatabase.org/cgi-bin/go.cgi?query=GO:0006119&auto_wild_cards=yes&view=query&action=query&search_constraint=terms"	GO:0006119_oxidative_phosphorylation) 38 0 0.000000 0.000000 790 783.982788 821.56 859.137212 1.039949
=HYPERLINK("http://www.godatabase.org/cgi-bin/go.cgi?query=GO:0006469&auto_wild_cards=yes&view=query&action=query&search_constraint=terms"	GO:0006469_negative_regulation_of_protein_kinase_activity) 38 0 0.000000 0.000000 790 783.982788 821.56 859.137212 1.039949
=HYPERLINK("http://www.godatabase.org/cgi-bin/go.cgi?query=GO:0030522&auto_wild_cards=yes&view=query&action=query&search_constraint=terms"	GO:0030522_intracellular_receptor-mediated_signaling_pathway) 38 0 0.000000 0.000000 790 783.982788 821.56 859.137212 1.039949
=HYPERLINK("http://www.godatabase.org/cgi-bin/go.cgi?query=GO:0033673&auto_wild_cards=yes&view=query&action=query&search_constraint=terms"	GO:0033673_negative_regulation_of_kinase_activity) 38 0 0.000000 0.000000 790 783.982788 821.56 859.137212 1.039949
=HYPERLINK("http://www.godatabase.org/cgi-bin/go.cgi?query=GO:0051090&auto_wild_cards=yes&view=query&action=query&search_constraint=terms"	GO:0051090_regulation_of_transcription_factor_activity) 38 0 0.000000 0.000000 790 783.982788 821.56 859.137212 1.039949
=HYPERLINK("http://www.godatabase.org/cgi-bin/go.cgi?query=GO:0000002&auto_wild_cards=yes&view=query&action=query&search_constraint=terms"	GO:0000002_mitochondrial_genome_maintenance) 2 0
=HYPERLINK("http://www.godatabase.org/cgi-bin/go.cgi?query=GO:0000012&auto_wild_cards=yes&view=query&action=query&search_constraint=terms"	GO:0000012_single_strand_break_repair) 2 0
=HYPERLINK("http://www.godatabase.org/cgi-bin/go.cgi?query=GO:0000019&auto_wild_cards=yes&view=query&action=query&search_constraint=terms"	GO:0000019_regulation_of_mitotic_recombination) 2 0
=HYPERLINK("http://www.godatabase.org/cgi-bin/go.cgi?query=GO:0000022&auto_wild_cards=yes&view=query&action=query&search_constraint=terms"	GO:0000022_mitotic_spindle_elongation) 2 0
=HYPERLINK("http://www.godatabase.org/cgi-bin/go.cgi?query=GO:0000050&auto_wild_cards=yes&view=query&action=query&search_constraint=terms"	GO:0000050_urea_cycle) 2 0
=HYPERLINK("http://www.godatabase.org/cgi-bin/go.cgi?query=GO:0000051&auto_wild_cards=yes&view=query&action=query&search_constraint=terms"	GO:0000051_urea_cycle_intermediate_metabolic_process) 2 0
=HYPERLINK("http://www.godatabase.org/cgi-bin/go.cgi?query=GO:0000059&auto_wild_cards=yes&view=query&action=query&search_constraint=terms"	GO:0000059_protein_import_into_nucleus__docking) 2 0
=HYPERLINK("http://www.godatabase.org/cgi-bin/go.cgi?query=GO:0000066&auto_wild_cards=yes&view=query&action=query&search_constraint=terms"	GO:0000066_mitochondrial_ornithine_transport) 2 0
=HYPERLINK("http://www.godatabase.org/cgi-bin/go.cgi?query=GO:0000266&auto_wild_cards=yes&view=query&action=query&search_constraint=terms"	GO:0000266_mitochondrial_fission) 2 0
=HYPERLINK("http://www.godatabase.org/cgi-bin/go.cgi?query=GO:0000303&auto_wild_cards=yes&view=query&action=query&search_constraint=terms"	GO:0000303_response_to_superoxide) 2 0
=HYPERLINK("http://www.godatabase.org/cgi-bin/go.cgi?query=GO:0000729&auto_wild_cards=yes&view=query&action=query&search_constraint=terms"	GO:0000729_DNA_double-strand_break_processing) 2 0
=HYPERLINK("http://www.godatabase.org/cgi-bin/go.cgi?query=GO:0000921&auto_wild_cards=yes&view=query&action=query&search_constraint=terms"	GO:0000921_septin_ring_assembly) 2 0
=HYPERLINK("http://www.godatabase.org/cgi-bin/go.cgi?query=GO:0001510&auto_wild_cards=yes&view=query&action=query&search_constraint=terms"	GO:0001510_RNA_methylation) 2 0
=HYPERLINK("http://www.godatabase.org/cgi-bin/go.cgi?query=GO:0001514&auto_wild_cards=yes&view=query&action=query&search_constraint=terms"	GO:0001514_selenocysteine_incorporation) 2 0
=HYPERLINK("http://www.godatabase.org/cgi-bin/go.cgi?query=GO:0001522&auto_wild_cards=yes&view=query&action=query&search_constraint=terms"	GO:0001522_pseudouridine_synthesis) 2 0
=HYPERLINK("http://www.godatabase.org/cgi-bin/go.cgi?query=GO:0001547&auto_wild_cards=yes&view=query&action=query&search_constraint=terms"	GO:0001547_antral_ovarian_follicle_growth) 2 0
=HYPERLINK("http://www.godatabase.org/cgi-bin/go.cgi?query=GO:0001550&auto_wild_cards=yes&view=query&action=query&search_constraint=terms"	GO:0001550_ovarian_cumulus_expansion) 2 0
=HYPERLINK("http://www.godatabase.org/cgi-bin/go.cgi?query=GO:0001556&auto_wild_cards=yes&view=query&action=query&search_constraint=terms"	GO:0001556_oocyte_maturation) 2 0
=HYPERLINK("http://www.godatabase.org/cgi-bin/go.cgi?query=GO:0001569&auto_wild_cards=yes&view=query&action=query&search_constraint=terms"	GO:0001569_patterning_of_blood_vessels) 2 0
=HYPERLINK("http://www.godatabase.org/cgi-bin/go.cgi?query=GO:0001672&auto_wild_cards=yes&view=query&action=query&search_constraint=terms"	GO:0001672_regulation_of_chromatin_assembly_or_disassembly) 2 0
=HYPERLINK("http://www.godatabase.org/cgi-bin/go.cgi?query=GO:0001676&auto_wild_cards=yes&view=query&action=query&search_constraint=terms"	GO:0001676_long-chain_fatty_acid_metabolic_process) 2 0
=HYPERLINK("http://www.godatabase.org/cgi-bin/go.cgi?query=GO:0001736&auto_wild_cards=yes&view=query&action=query&search_constraint=terms"	GO:0001736_establishment_of_planar_polarity) 2 0
=HYPERLINK("http://www.godatabase.org/cgi-bin/go.cgi?query=GO:0001738&auto_wild_cards=yes&view=query&action=query&search_constraint=terms"	GO:0001738_morphogenesis_of_a_polarized_epithelium) 2 0
=HYPERLINK("http://www.godatabase.org/cgi-bin/go.cgi?query=GO:0001766&auto_wild_cards=yes&view=query&action=query&search_constraint=terms"	GO:0001766_membrane_raft_polarization) 2 0
=HYPERLINK("http://www.godatabase.org/cgi-bin/go.cgi?query=GO:0001773&auto_wild_cards=yes&view=query&action=query&search_constraint=terms"	GO:0001773_myeloid_dendritic_cell_activation) 2 0
=HYPERLINK("http://www.godatabase.org/cgi-bin/go.cgi?query=GO:0001783&auto_wild_cards=yes&view=query&action=query&search_constraint=terms"	GO:0001783_B_cell_apoptosis) 2 0
=HYPERLINK("http://www.godatabase.org/cgi-bin/go.cgi?query=GO:0001824&auto_wild_cards=yes&view=query&action=query&search_constraint=terms"	GO:0001824_blastocyst_development) 2 0
=HYPERLINK("http://www.godatabase.org/cgi-bin/go.cgi?query=GO:0001880&auto_wild_cards=yes&view=query&action=query&search_constraint=terms"	GO:0001880_Mullerian_duct_regression) 2 0
=HYPERLINK("http://www.godatabase.org/cgi-bin/go.cgi?query=GO:0001890&auto_wild_cards=yes&view=query&action=query&search_constraint=terms"	GO:0001890_placenta_development) 2 0
=HYPERLINK("http://www.godatabase.org/cgi-bin/go.cgi?query=GO:0001897&auto_wild_cards=yes&view=query&action=query&search_constraint=terms"	GO:0001897_cytolysis_by_symbiont_of_host_cells) 2 0
=HYPERLINK("http://www.godatabase.org/cgi-bin/go.cgi?query=GO:0001907&auto_wild_cards=yes&view=query&action=query&search_constraint=terms"	GO:0001907_killing_by_symbiont_of_host_cells) 2 0
=HYPERLINK("http://www.godatabase.org/cgi-bin/go.cgi?query=GO:0001912&auto_wild_cards=yes&view=query&action=query&search_constraint=terms"	GO:0001912_positive_regulation_of_leukocyte_mediated_cytotoxicity) 2 0
=HYPERLINK("http://www.godatabase.org/cgi-bin/go.cgi?query=GO:0001914&auto_wild_cards=yes&view=query&action=query&search_constraint=terms"	GO:0001914_regulation_of_T_cell_mediated_cytotoxicity) 2 0
=HYPERLINK("http://www.godatabase.org/cgi-bin/go.cgi?query=GO:0001945&auto_wild_cards=yes&view=query&action=query&search_constraint=terms"	GO:0001945_lymph_vessel_development) 2 0
=HYPERLINK("http://www.godatabase.org/cgi-bin/go.cgi?query=GO:0001946&auto_wild_cards=yes&view=query&action=query&search_constraint=terms"	GO:0001946_lymphangiogenesis) 2 0
=HYPERLINK("http://www.godatabase.org/cgi-bin/go.cgi?query=GO:0001960&auto_wild_cards=yes&view=query&action=query&search_constraint=terms"	GO:0001960_negative_regulation_of_cytokine_and_chemokine_mediated_signaling_pathway) 2 0
=HYPERLINK("http://www.godatabase.org/cgi-bin/go.cgi?query=GO:0001963&auto_wild_cards=yes&view=query&action=query&search_constraint=terms"	GO:0001963_synaptic_transmission__dopaminergic) 2 0
=HYPERLINK("http://www.godatabase.org/cgi-bin/go.cgi?query=GO:0001990&auto_wild_cards=yes&view=query&action=query&search_constraint=terms"	GO:0001990_regulation_of_systemic_arterial_blood_pressure_by_hormone) 2 0
=HYPERLINK("http://www.godatabase.org/cgi-bin/go.cgi?query=GO:0001991&auto_wild_cards=yes&view=query&action=query&search_constraint=terms"	GO:0001991_regulation_of_systemic_arterial_blood_pressure_by_circulatory_renin-angiotensin) 2 0
=HYPERLINK("http://www.godatabase.org/cgi-bin/go.cgi?query=GO:0002002&auto_wild_cards=yes&view=query&action=query&search_constraint=terms"	GO:0002002_regulation_of_angiotensin_levels_in_blood) 2 0
=HYPERLINK("http://www.godatabase.org/cgi-bin/go.cgi?query=GO:0002003&auto_wild_cards=yes&view=query&action=query&search_constraint=terms"	GO:0002003_angiotensin_maturation) 2 0
=HYPERLINK("http://www.godatabase.org/cgi-bin/go.cgi?query=GO:0002262&auto_wild_cards=yes&view=query&action=query&search_constraint=terms"	GO:0002262_myeloid_cell_homeostasis) 2 0
=HYPERLINK("http://www.godatabase.org/cgi-bin/go.cgi?query=GO:0002285&auto_wild_cards=yes&view=query&action=query&search_constraint=terms"	GO:0002285_lymphocyte_activation_during_immune_response) 2 0
=HYPERLINK("http://www.godatabase.org/cgi-bin/go.cgi?query=GO:0002286&auto_wild_cards=yes&view=query&action=query&search_constraint=terms"	GO:0002286_T_cell_activation_during_immune_response) 2 0
=HYPERLINK("http://www.godatabase.org/cgi-bin/go.cgi?query=GO:0002292&auto_wild_cards=yes&view=query&action=query&search_constraint=terms"	GO:0002292_T_cell_differentiation_during_immune_response) 2 0
=HYPERLINK("http://www.godatabase.org/cgi-bin/go.cgi?query=GO:0002293&auto_wild_cards=yes&view=query&action=query&search_constraint=terms"	GO:0002293_alpha-beta_T_cell_differentiation_during_immune_response) 2 0
=HYPERLINK("http://www.godatabase.org/cgi-bin/go.cgi?query=GO:0002294&auto_wild_cards=yes&view=query&action=query&search_constraint=terms"	GO:0002294_CD4-positive__alpha-beta_T_cell_differentiation_during_immune_response) 2 0
=HYPERLINK("http://www.godatabase.org/cgi-bin/go.cgi?query=GO:0002374&auto_wild_cards=yes&view=query&action=query&search_constraint=terms"	GO:0002374_cytokine_secretion_during_immune_response) 2 0
=HYPERLINK("http://www.godatabase.org/cgi-bin/go.cgi?query=GO:0002378&auto_wild_cards=yes&view=query&action=query&search_constraint=terms"	GO:0002378_immunoglobulin_biosynthetic_process) 2 0
=HYPERLINK("http://www.godatabase.org/cgi-bin/go.cgi?query=GO:0002474&auto_wild_cards=yes&view=query&action=query&search_constraint=terms"	GO:0002474_antigen_processing_and_presentation_of_peptide_antigen_via_MHC_class_I) 2 0
=HYPERLINK("http://www.godatabase.org/cgi-bin/go.cgi?query=GO:0002483&auto_wild_cards=yes&view=query&action=query&search_constraint=terms"	GO:0002483_antigen_processing_and_presentation_of_endogenous_peptide_antigen) 2 0
=HYPERLINK("http://www.godatabase.org/cgi-bin/go.cgi?query=GO:0002698&auto_wild_cards=yes&view=query&action=query&search_constraint=terms"	GO:0002698_negative_regulation_of_immune_effector_process) 2 0
=HYPERLINK("http://www.godatabase.org/cgi-bin/go.cgi?query=GO:0002717&auto_wild_cards=yes&view=query&action=query&search_constraint=terms"	GO:0002717_positive_regulation_of_natural_killer_cell_mediated_immunity) 2 0
=HYPERLINK("http://www.godatabase.org/cgi-bin/go.cgi?query=GO:0002739&auto_wild_cards=yes&view=query&action=query&search_constraint=terms"	GO:0002739_regulation_of_cytokine_secretion_during_immune_response) 2 0
=HYPERLINK("http://www.godatabase.org/cgi-bin/go.cgi?query=GO:0002740&auto_wild_cards=yes&view=query&action=query&search_constraint=terms"	GO:0002740_negative_regulation_of_cytokine_secretion_during_immune_response) 2 0
=HYPERLINK("http://www.godatabase.org/cgi-bin/go.cgi?query=GO:0002793&auto_wild_cards=yes&view=query&action=query&search_constraint=terms"	GO:0002793_positive_regulation_of_peptide_secretion) 2 0
=HYPERLINK("http://www.godatabase.org/cgi-bin/go.cgi?query=GO:0002902&auto_wild_cards=yes&view=query&action=query&search_constraint=terms"	GO:0002902_regulation_of_B_cell_apoptosis) 2 0
=HYPERLINK("http://www.godatabase.org/cgi-bin/go.cgi?query=GO:0002903&auto_wild_cards=yes&view=query&action=query&search_constraint=terms"	GO:0002903_negative_regulation_of_B_cell_apoptosis) 2 0
=HYPERLINK("http://www.godatabase.org/cgi-bin/go.cgi?query=GO:0003007&auto_wild_cards=yes&view=query&action=query&search_constraint=terms"	GO:0003007_heart_morphogenesis) 2 0
=HYPERLINK("http://www.godatabase.org/cgi-bin/go.cgi?query=GO:0003014&auto_wild_cards=yes&view=query&action=query&search_constraint=terms"	GO:0003014_renal_system_process) 2 0
=HYPERLINK("http://www.godatabase.org/cgi-bin/go.cgi?query=GO:0003044&auto_wild_cards=yes&view=query&action=query&search_constraint=terms"	GO:0003044_regulation_of_systemic_arterial_blood_pressure_mediated_by_a_chemical_signal) 2 0
=HYPERLINK("http://www.godatabase.org/cgi-bin/go.cgi?query=GO:0003081&auto_wild_cards=yes&view=query&action=query&search_constraint=terms"	GO:0003081_regulation_of_systemic_arterial_blood_pressure_by_renin-angiotensin) 2 0
=HYPERLINK("http://www.godatabase.org/cgi-bin/go.cgi?query=GO:0003091&auto_wild_cards=yes&view=query&action=query&search_constraint=terms"	GO:0003091_renal_water_homeostasis) 2 0
=HYPERLINK("http://www.godatabase.org/cgi-bin/go.cgi?query=GO:0005980&auto_wild_cards=yes&view=query&action=query&search_constraint=terms"	GO:0005980_glycogen_catabolic_process) 2 0
=HYPERLINK("http://www.godatabase.org/cgi-bin/go.cgi?query=GO:0006003&auto_wild_cards=yes&view=query&action=query&search_constraint=terms"	GO:0006003_fructose_2_6-bisphosphate_metabolic_process) 2 0
=HYPERLINK("http://www.godatabase.org/cgi-bin/go.cgi?query=GO:0006005&auto_wild_cards=yes&view=query&action=query&search_constraint=terms"	GO:0006005_L-fucose_biosynthetic_process) 2 0
=HYPERLINK("http://www.godatabase.org/cgi-bin/go.cgi?query=GO:0006011&auto_wild_cards=yes&view=query&action=query&search_constraint=terms"	GO:0006011_UDP-glucose_metabolic_process) 2 0
=HYPERLINK("http://www.godatabase.org/cgi-bin/go.cgi?query=GO:0006047&auto_wild_cards=yes&view=query&action=query&search_constraint=terms"	GO:0006047_UDP-N-acetylglucosamine_metabolic_process) 2 0
=HYPERLINK("http://www.godatabase.org/cgi-bin/go.cgi?query=GO:0006054&auto_wild_cards=yes&view=query&action=query&search_constraint=terms"	GO:0006054_N-acetylneuraminate_metabolic_process) 2 0
=HYPERLINK("http://www.godatabase.org/cgi-bin/go.cgi?query=GO:0006071&auto_wild_cards=yes&view=query&action=query&search_constraint=terms"	GO:0006071_glycerol_metabolic_process) 2 0
=HYPERLINK("http://www.godatabase.org/cgi-bin/go.cgi?query=GO:0006085&auto_wild_cards=yes&view=query&action=query&search_constraint=terms"	GO:0006085_acetyl-CoA_biosynthetic_process) 2 0
=HYPERLINK("http://www.godatabase.org/cgi-bin/go.cgi?query=GO:0006101&auto_wild_cards=yes&view=query&action=query&search_constraint=terms"	GO:0006101_citrate_metabolic_process) 2 0
=HYPERLINK("http://www.godatabase.org/cgi-bin/go.cgi?query=GO:0006108&auto_wild_cards=yes&view=query&action=query&search_constraint=terms"	GO:0006108_malate_metabolic_process) 2 0
=HYPERLINK("http://www.godatabase.org/cgi-bin/go.cgi?query=GO:0006111&auto_wild_cards=yes&view=query&action=query&search_constraint=terms"	GO:0006111_regulation_of_gluconeogenesis) 2 0
=HYPERLINK("http://www.godatabase.org/cgi-bin/go.cgi?query=GO:0006182&auto_wild_cards=yes&view=query&action=query&search_constraint=terms"	GO:0006182_cGMP_biosynthetic_process) 2 0
=HYPERLINK("http://www.godatabase.org/cgi-bin/go.cgi?query=GO:0006269&auto_wild_cards=yes&view=query&action=query&search_constraint=terms"	GO:0006269_DNA_replication__synthesis_of_RNA_primer) 2 0
=HYPERLINK("http://www.godatabase.org/cgi-bin/go.cgi?query=GO:0006271&auto_wild_cards=yes&view=query&action=query&search_constraint=terms"	GO:0006271_DNA_strand_elongation_during_DNA_replication) 2 0
=HYPERLINK("http://www.godatabase.org/cgi-bin/go.cgi?query=GO:0006288&auto_wild_cards=yes&view=query&action=query&search_constraint=terms"	GO:0006288_base-excision_repair__DNA_ligation) 2 0
=HYPERLINK("http://www.godatabase.org/cgi-bin/go.cgi?query=GO:0006307&auto_wild_cards=yes&view=query&action=query&search_constraint=terms"	GO:0006307_DNA_dealkylation) 2 0
=HYPERLINK("http://www.godatabase.org/cgi-bin/go.cgi?query=GO:0006345&auto_wild_cards=yes&view=query&action=query&search_constraint=terms"	GO:0006345_loss_of_chromatin_silencing) 2 0
=HYPERLINK("http://www.godatabase.org/cgi-bin/go.cgi?query=GO:0006349&auto_wild_cards=yes&view=query&action=query&search_constraint=terms"	GO:0006349_genetic_imprinting) 2 0
=HYPERLINK("http://www.godatabase.org/cgi-bin/go.cgi?query=GO:0006370&auto_wild_cards=yes&view=query&action=query&search_constraint=terms"	GO:0006370_mRNA_capping) 2 0
=HYPERLINK("http://www.godatabase.org/cgi-bin/go.cgi?query=GO:0006398&auto_wild_cards=yes&view=query&action=query&search_constraint=terms"	GO:0006398_histone_mRNA_3'-end_processing) 2 0
=HYPERLINK("http://www.godatabase.org/cgi-bin/go.cgi?query=GO:0006410&auto_wild_cards=yes&view=query&action=query&search_constraint=terms"	GO:0006410_transcription__RNA-dependent) 2 0
=HYPERLINK("http://www.godatabase.org/cgi-bin/go.cgi?query=GO:0006422&auto_wild_cards=yes&view=query&action=query&search_constraint=terms"	GO:0006422_aspartyl-tRNA_aminoacylation) 2 0
=HYPERLINK("http://www.godatabase.org/cgi-bin/go.cgi?query=GO:0006451&auto_wild_cards=yes&view=query&action=query&search_constraint=terms"	GO:0006451_translational_readthrough) 2 0
=HYPERLINK("http://www.godatabase.org/cgi-bin/go.cgi?query=GO:0006458&auto_wild_cards=yes&view=query&action=query&search_constraint=terms"	GO:0006458_'de_novo'_protein_folding) 2 0
=HYPERLINK("http://www.godatabase.org/cgi-bin/go.cgi?query=GO:0006465&auto_wild_cards=yes&view=query&action=query&search_constraint=terms"	GO:0006465_signal_peptide_processing) 2 0
=HYPERLINK("http://www.godatabase.org/cgi-bin/go.cgi?query=GO:0006475&auto_wild_cards=yes&view=query&action=query&search_constraint=terms"	GO:0006475_internal_protein_amino_acid_acetylation) 2 0
=HYPERLINK("http://www.godatabase.org/cgi-bin/go.cgi?query=GO:0006478&auto_wild_cards=yes&view=query&action=query&search_constraint=terms"	GO:0006478_peptidyl-tyrosine_sulfation) 2 0
=HYPERLINK("http://www.godatabase.org/cgi-bin/go.cgi?query=GO:0006481&auto_wild_cards=yes&view=query&action=query&search_constraint=terms"	GO:0006481_C-terminal_protein_amino_acid_methylation) 2 0
=HYPERLINK("http://www.godatabase.org/cgi-bin/go.cgi?query=GO:0006488&auto_wild_cards=yes&view=query&action=query&search_constraint=terms"	GO:0006488_dolichol-linked_oligosaccharide_biosynthetic_process) 2 0
=HYPERLINK("http://www.godatabase.org/cgi-bin/go.cgi?query=GO:0006517&auto_wild_cards=yes&view=query&action=query&search_constraint=terms"	GO:0006517_protein_deglycosylation) 2 0
=HYPERLINK("http://www.godatabase.org/cgi-bin/go.cgi?query=GO:0006525&auto_wild_cards=yes&view=query&action=query&search_constraint=terms"	GO:0006525_arginine_metabolic_process) 2 0
=HYPERLINK("http://www.godatabase.org/cgi-bin/go.cgi?query=GO:0006527&auto_wild_cards=yes&view=query&action=query&search_constraint=terms"	GO:0006527_arginine_catabolic_process) 2 0
=HYPERLINK("http://www.godatabase.org/cgi-bin/go.cgi?query=GO:0006538&auto_wild_cards=yes&view=query&action=query&search_constraint=terms"	GO:0006538_glutamate_catabolic_process) 2 0
=HYPERLINK("http://www.godatabase.org/cgi-bin/go.cgi?query=GO:0006551&auto_wild_cards=yes&view=query&action=query&search_constraint=terms"	GO:0006551_leucine_metabolic_process) 2 0
=HYPERLINK("http://www.godatabase.org/cgi-bin/go.cgi?query=GO:0006552&auto_wild_cards=yes&view=query&action=query&search_constraint=terms"	GO:0006552_leucine_catabolic_process) 2 0
=HYPERLINK("http://www.godatabase.org/cgi-bin/go.cgi?query=GO:0006558&auto_wild_cards=yes&view=query&action=query&search_constraint=terms"	GO:0006558_L-phenylalanine_metabolic_process) 2 0
=HYPERLINK("http://www.godatabase.org/cgi-bin/go.cgi?query=GO:0006559&auto_wild_cards=yes&view=query&action=query&search_constraint=terms"	GO:0006559_L-phenylalanine_catabolic_process) 2 0
=HYPERLINK("http://www.godatabase.org/cgi-bin/go.cgi?query=GO:0006561&auto_wild_cards=yes&view=query&action=query&search_constraint=terms"	GO:0006561_proline_biosynthetic_process) 2 0
=HYPERLINK("http://www.godatabase.org/cgi-bin/go.cgi?query=GO:0006573&auto_wild_cards=yes&view=query&action=query&search_constraint=terms"	GO:0006573_valine_metabolic_process) 2 0
=HYPERLINK("http://www.godatabase.org/cgi-bin/go.cgi?query=GO:0006582&auto_wild_cards=yes&view=query&action=query&search_constraint=terms"	GO:0006582_melanin_metabolic_process) 2 0
=HYPERLINK("http://www.godatabase.org/cgi-bin/go.cgi?query=GO:0006583&auto_wild_cards=yes&view=query&action=query&search_constraint=terms"	GO:0006583_melanin_biosynthetic_process_from_tyrosine) 2 0
=HYPERLINK("http://www.godatabase.org/cgi-bin/go.cgi?query=GO:0006586&auto_wild_cards=yes&view=query&action=query&search_constraint=terms"	GO:0006586_indolalkylamine_metabolic_process) 2 0
=HYPERLINK("http://www.godatabase.org/cgi-bin/go.cgi?query=GO:0006599&auto_wild_cards=yes&view=query&action=query&search_constraint=terms"	GO:0006599_phosphagen_metabolic_process) 2 0
=HYPERLINK("http://www.godatabase.org/cgi-bin/go.cgi?query=GO:0006600&auto_wild_cards=yes&view=query&action=query&search_constraint=terms"	GO:0006600_creatine_metabolic_process) 2 0
=HYPERLINK("http://www.godatabase.org/cgi-bin/go.cgi?query=GO:0006601&auto_wild_cards=yes&view=query&action=query&search_constraint=terms"	GO:0006601_creatine_biosynthetic_process) 2 0
=HYPERLINK("http://www.godatabase.org/cgi-bin/go.cgi?query=GO:0006651&auto_wild_cards=yes&view=query&action=query&search_constraint=terms"	GO:0006651_diacylglycerol_biosynthetic_process) 2 0
=HYPERLINK("http://www.godatabase.org/cgi-bin/go.cgi?query=GO:0006654&auto_wild_cards=yes&view=query&action=query&search_constraint=terms"	GO:0006654_phosphatidic_acid_biosynthetic_process) 2 0
=HYPERLINK("http://www.godatabase.org/cgi-bin/go.cgi?query=GO:0006663&auto_wild_cards=yes&view=query&action=query&search_constraint=terms"	GO:0006663_platelet_activating_factor_biosynthetic_process) 2 0
=HYPERLINK("http://www.godatabase.org/cgi-bin/go.cgi?query=GO:0006679&auto_wild_cards=yes&view=query&action=query&search_constraint=terms"	GO:0006679_glucosylceramide_biosynthetic_process) 2 0
=HYPERLINK("http://www.godatabase.org/cgi-bin/go.cgi?query=GO:0006685&auto_wild_cards=yes&view=query&action=query&search_constraint=terms"	GO:0006685_sphingomyelin_catabolic_process) 2 0
=HYPERLINK("http://www.godatabase.org/cgi-bin/go.cgi?query=GO:0006702&auto_wild_cards=yes&view=query&action=query&search_constraint=terms"	GO:0006702_androgen_biosynthetic_process) 2 0
=HYPERLINK("http://www.godatabase.org/cgi-bin/go.cgi?query=GO:0006710&auto_wild_cards=yes&view=query&action=query&search_constraint=terms"	GO:0006710_androgen_catabolic_process) 2 0
=HYPERLINK("http://www.godatabase.org/cgi-bin/go.cgi?query=GO:0006729&auto_wild_cards=yes&view=query&action=query&search_constraint=terms"	GO:0006729_tetrahydrobiopterin_biosynthetic_process) 2 0
=HYPERLINK("http://www.godatabase.org/cgi-bin/go.cgi?query=GO:0006754&auto_wild_cards=yes&view=query&action=query&search_constraint=terms"	GO:0006754_ATP_biosynthetic_process) 2 0
=HYPERLINK("http://www.godatabase.org/cgi-bin/go.cgi?query=GO:0006760&auto_wild_cards=yes&view=query&action=query&search_constraint=terms"	GO:0006760_folic_acid_and_derivative_metabolic_process) 2 0
=HYPERLINK("http://www.godatabase.org/cgi-bin/go.cgi?query=GO:0006772&auto_wild_cards=yes&view=query&action=query&search_constraint=terms"	GO:0006772_thiamin_metabolic_process) 2 0
=HYPERLINK("http://www.godatabase.org/cgi-bin/go.cgi?query=GO:0006777&auto_wild_cards=yes&view=query&action=query&search_constraint=terms"	GO:0006777_Mo-molybdopterin_cofactor_biosynthetic_process) 2 0
=HYPERLINK("http://www.godatabase.org/cgi-bin/go.cgi?query=GO:0006780&auto_wild_cards=yes&view=query&action=query&search_constraint=terms"	GO:0006780_uroporphyrinogen_III_biosynthetic_process) 2 0
=HYPERLINK("http://www.godatabase.org/cgi-bin/go.cgi?query=GO:0006784&auto_wild_cards=yes&view=query&action=query&search_constraint=terms"	GO:0006784_heme_a_biosynthetic_process) 2 0
=HYPERLINK("http://www.godatabase.org/cgi-bin/go.cgi?query=GO:0006829&auto_wild_cards=yes&view=query&action=query&search_constraint=terms"	GO:0006829_zinc_ion_transport) 2 0
=HYPERLINK("http://www.godatabase.org/cgi-bin/go.cgi?query=GO:0006863&auto_wild_cards=yes&view=query&action=query&search_constraint=terms"	GO:0006863_purine_transport) 2 0
=HYPERLINK("http://www.godatabase.org/cgi-bin/go.cgi?query=GO:0006880&auto_wild_cards=yes&view=query&action=query&search_constraint=terms"	GO:0006880_intracellular_sequestering_of_iron_ion) 2 0
=HYPERLINK("http://www.godatabase.org/cgi-bin/go.cgi?query=GO:0006882&auto_wild_cards=yes&view=query&action=query&search_constraint=terms"	GO:0006882_cellular_zinc_ion_homeostasis) 2 0
=HYPERLINK("http://www.godatabase.org/cgi-bin/go.cgi?query=GO:0006883&auto_wild_cards=yes&view=query&action=query&search_constraint=terms"	GO:0006883_cellular_sodium_ion_homeostasis) 2 0
=HYPERLINK("http://www.godatabase.org/cgi-bin/go.cgi?query=GO:0006900&auto_wild_cards=yes&view=query&action=query&search_constraint=terms"	GO:0006900_membrane_budding) 2 0
=HYPERLINK("http://www.godatabase.org/cgi-bin/go.cgi?query=GO:0006901&auto_wild_cards=yes&view=query&action=query&search_constraint=terms"	GO:0006901_vesicle_coating) 2 0
=HYPERLINK("http://www.godatabase.org/cgi-bin/go.cgi?query=GO:0006922&auto_wild_cards=yes&view=query&action=query&search_constraint=terms"	GO:0006922_cleavage_of_lamin) 2 0
=HYPERLINK("http://www.godatabase.org/cgi-bin/go.cgi?query=GO:0006923&auto_wild_cards=yes&view=query&action=query&search_constraint=terms"	GO:0006923_cleavage_of_cytoskeletal_proteins_during_apoptosis) 2 0
=HYPERLINK("http://www.godatabase.org/cgi-bin/go.cgi?query=GO:0006924&auto_wild_cards=yes&view=query&action=query&search_constraint=terms"	GO:0006924_activated_T_cell_apoptosis) 2 0
=HYPERLINK("http://www.godatabase.org/cgi-bin/go.cgi?query=GO:0006927&auto_wild_cards=yes&view=query&action=query&search_constraint=terms"	GO:0006927_transformed_cell_apoptosis) 2 0
=HYPERLINK("http://www.godatabase.org/cgi-bin/go.cgi?query=GO:0006972&auto_wild_cards=yes&view=query&action=query&search_constraint=terms"	GO:0006972_hyperosmotic_response) 2 0
=HYPERLINK("http://www.godatabase.org/cgi-bin/go.cgi?query=GO:0006975&auto_wild_cards=yes&view=query&action=query&search_constraint=terms"	GO:0006975_DNA_damage_induced_protein_phosphorylation) 2 0
=HYPERLINK("http://www.godatabase.org/cgi-bin/go.cgi?query=GO:0006978&auto_wild_cards=yes&view=query&action=query&search_constraint=terms"	GO:0006978_DNA_damage_response__signal_transduction_by_p53_class_mediator_resulting_in_transcription_of_p21_class_mediator) 2 0
=HYPERLINK("http://www.godatabase.org/cgi-bin/go.cgi?query=GO:0006998&auto_wild_cards=yes&view=query&action=query&search_constraint=terms"	GO:0006998_nuclear_membrane_organization_and_biogenesis) 2 0
=HYPERLINK("http://www.godatabase.org/cgi-bin/go.cgi?query=GO:0006999&auto_wild_cards=yes&view=query&action=query&search_constraint=terms"	GO:0006999_nuclear_pore_organization_and_biogenesis) 2 0
=HYPERLINK("http://www.godatabase.org/cgi-bin/go.cgi?query=GO:0007007&auto_wild_cards=yes&view=query&action=query&search_constraint=terms"	GO:0007007_inner_mitochondrial_membrane_organization_and_biogenesis) 2 0
=HYPERLINK("http://www.godatabase.org/cgi-bin/go.cgi?query=GO:0007023&auto_wild_cards=yes&view=query&action=query&search_constraint=terms"	GO:0007023_post-chaperonin_tubulin_folding_pathway) 2 0
=HYPERLINK("http://www.godatabase.org/cgi-bin/go.cgi?query=GO:0007028&auto_wild_cards=yes&view=query&action=query&search_constraint=terms"	GO:0007028_cytoplasm_organization_and_biogenesis) 2 0
=HYPERLINK("http://www.godatabase.org/cgi-bin/go.cgi?query=GO:0007044&auto_wild_cards=yes&view=query&action=query&search_constraint=terms"	GO:0007044_cell-substrate_junction_assembly) 2 0
=HYPERLINK("http://www.godatabase.org/cgi-bin/go.cgi?query=GO:0007095&auto_wild_cards=yes&view=query&action=query&search_constraint=terms"	GO:0007095_mitotic_cell_cycle_G2_M_transition_DNA_damage_checkpoint) 2 0
=HYPERLINK("http://www.godatabase.org/cgi-bin/go.cgi?query=GO:0007099&auto_wild_cards=yes&view=query&action=query&search_constraint=terms"	GO:0007099_centriole_replication) 2 0
=HYPERLINK("http://www.godatabase.org/cgi-bin/go.cgi?query=GO:0007128&auto_wild_cards=yes&view=query&action=query&search_constraint=terms"	GO:0007128_meiotic_prophase_I) 2 0
=HYPERLINK("http://www.godatabase.org/cgi-bin/go.cgi?query=GO:0007168&auto_wild_cards=yes&view=query&action=query&search_constraint=terms"	GO:0007168_receptor_guanylyl_cyclase_signaling_pathway) 2 0
=HYPERLINK("http://www.godatabase.org/cgi-bin/go.cgi?query=GO:0007175&auto_wild_cards=yes&view=query&action=query&search_constraint=terms"	GO:0007175_negative_regulation_of_epidermal_growth_factor_receptor_activity) 2 0
=HYPERLINK("http://www.godatabase.org/cgi-bin/go.cgi?query=GO:0007191&auto_wild_cards=yes&view=query&action=query&search_constraint=terms"	GO:0007191_dopamine_receptor__adenylate_cyclase_activating_pathway) 2 0
=HYPERLINK("http://www.godatabase.org/cgi-bin/go.cgi?query=GO:0007207&auto_wild_cards=yes&view=query&action=query&search_constraint=terms"	GO:0007207_muscarinic_acetylcholine_receptor__phospholipase_C_activating_pathway) 2 0
=HYPERLINK("http://www.godatabase.org/cgi-bin/go.cgi?query=GO:0007231&auto_wild_cards=yes&view=query&action=query&search_constraint=terms"	GO:0007231_osmosensory_signaling_pathway) 2 0
=HYPERLINK("http://www.godatabase.org/cgi-bin/go.cgi?query=GO:0007308&auto_wild_cards=yes&view=query&action=query&search_constraint=terms"	GO:0007308_oocyte_construction) 2 0
=HYPERLINK("http://www.godatabase.org/cgi-bin/go.cgi?query=GO:0007309&auto_wild_cards=yes&view=query&action=query&search_constraint=terms"	GO:0007309_oocyte_axis_determination) 2 0
=HYPERLINK("http://www.godatabase.org/cgi-bin/go.cgi?query=GO:0007340&auto_wild_cards=yes&view=query&action=query&search_constraint=terms"	GO:0007340_acrosome_reaction) 2 0
=HYPERLINK("http://www.godatabase.org/cgi-bin/go.cgi?query=GO:0007386&auto_wild_cards=yes&view=query&action=query&search_constraint=terms"	GO:0007386_compartment_specification) 2 0
=HYPERLINK("http://www.godatabase.org/cgi-bin/go.cgi?query=GO:0007405&auto_wild_cards=yes&view=query&action=query&search_constraint=terms"	GO:0007405_neuroblast_proliferation) 2 0
=HYPERLINK("http://www.godatabase.org/cgi-bin/go.cgi?query=GO:0007418&auto_wild_cards=yes&view=query&action=query&search_constraint=terms"	GO:0007418_ventral_midline_development) 2 0
=HYPERLINK("http://www.godatabase.org/cgi-bin/go.cgi?query=GO:0007439&auto_wild_cards=yes&view=query&action=query&search_constraint=terms"	GO:0007439_ectodermal_gut_development) 2 0
=HYPERLINK("http://www.godatabase.org/cgi-bin/go.cgi?query=GO:0007442&auto_wild_cards=yes&view=query&action=query&search_constraint=terms"	GO:0007442_hindgut_morphogenesis) 2 0
=HYPERLINK("http://www.godatabase.org/cgi-bin/go.cgi?query=GO:0007492&auto_wild_cards=yes&view=query&action=query&search_constraint=terms"	GO:0007492_endoderm_development) 2 0
=HYPERLINK("http://www.godatabase.org/cgi-bin/go.cgi?query=GO:0007500&auto_wild_cards=yes&view=query&action=query&search_constraint=terms"	GO:0007500_mesodermal_cell_fate_determination) 2 0
=HYPERLINK("http://www.godatabase.org/cgi-bin/go.cgi?query=GO:0007549&auto_wild_cards=yes&view=query&action=query&search_constraint=terms"	GO:0007549_dosage_compensation) 2 0
=HYPERLINK("http://www.godatabase.org/cgi-bin/go.cgi?query=GO:0007603&auto_wild_cards=yes&view=query&action=query&search_constraint=terms"	GO:0007603_phototransduction__visible_light) 2 0
=HYPERLINK("http://www.godatabase.org/cgi-bin/go.cgi?query=GO:0007612&auto_wild_cards=yes&view=query&action=query&search_constraint=terms"	GO:0007612_learning) 2 0
=HYPERLINK("http://www.godatabase.org/cgi-bin/go.cgi?query=GO:0007635&auto_wild_cards=yes&view=query&action=query&search_constraint=terms"	GO:0007635_chemosensory_behavior) 2 0
=HYPERLINK("http://www.godatabase.org/cgi-bin/go.cgi?query=GO:0008053&auto_wild_cards=yes&view=query&action=query&search_constraint=terms"	GO:0008053_mitochondrial_fusion) 2 0
=HYPERLINK("http://www.godatabase.org/cgi-bin/go.cgi?query=GO:0008054&auto_wild_cards=yes&view=query&action=query&search_constraint=terms"	GO:0008054_cyclin_catabolic_process) 2 0
=HYPERLINK("http://www.godatabase.org/cgi-bin/go.cgi?query=GO:0008216&auto_wild_cards=yes&view=query&action=query&search_constraint=terms"	GO:0008216_spermidine_metabolic_process) 2 0
=HYPERLINK("http://www.godatabase.org/cgi-bin/go.cgi?query=GO:0008347&auto_wild_cards=yes&view=query&action=query&search_constraint=terms"	GO:0008347_glial_cell_migration) 2 0
=HYPERLINK("http://www.godatabase.org/cgi-bin/go.cgi?query=GO:0008582&auto_wild_cards=yes&view=query&action=query&search_constraint=terms"	GO:0008582_regulation_of_synaptic_growth_at_neuromuscular_junction) 2 0
=HYPERLINK("http://www.godatabase.org/cgi-bin/go.cgi?query=GO:0008588&auto_wild_cards=yes&view=query&action=query&search_constraint=terms"	GO:0008588_release_of_cytoplasmic_sequestered_NF-kappaB) 2 0
=HYPERLINK("http://www.godatabase.org/cgi-bin/go.cgi?query=GO:0008617&auto_wild_cards=yes&view=query&action=query&search_constraint=terms"	GO:0008617_guanosine_metabolic_process) 2 0
=HYPERLINK("http://www.godatabase.org/cgi-bin/go.cgi?query=GO:0008653&auto_wild_cards=yes&view=query&action=query&search_constraint=terms"	GO:0008653_lipopolysaccharide_metabolic_process) 2 0
=HYPERLINK("http://www.godatabase.org/cgi-bin/go.cgi?query=GO:0009084&auto_wild_cards=yes&view=query&action=query&search_constraint=terms"	GO:0009084_glutamine_family_amino_acid_biosynthetic_process) 2 0
=HYPERLINK("http://www.godatabase.org/cgi-bin/go.cgi?query=GO:0009103&auto_wild_cards=yes&view=query&action=query&search_constraint=terms"	GO:0009103_lipopolysaccharide_biosynthetic_process) 2 0
=HYPERLINK("http://www.godatabase.org/cgi-bin/go.cgi?query=GO:0009127&auto_wild_cards=yes&view=query&action=query&search_constraint=terms"	GO:0009127_purine_nucleoside_monophosphate_biosynthetic_process) 2 0
=HYPERLINK("http://www.godatabase.org/cgi-bin/go.cgi?query=GO:0009134&auto_wild_cards=yes&view=query&action=query&search_constraint=terms"	GO:0009134_nucleoside_diphosphate_catabolic_process) 2 0
=HYPERLINK("http://www.godatabase.org/cgi-bin/go.cgi?query=GO:0009143&auto_wild_cards=yes&view=query&action=query&search_constraint=terms"	GO:0009143_nucleoside_triphosphate_catabolic_process) 2 0
=HYPERLINK("http://www.godatabase.org/cgi-bin/go.cgi?query=GO:0009168&auto_wild_cards=yes&view=query&action=query&search_constraint=terms"	GO:0009168_purine_ribonucleoside_monophosphate_biosynthetic_process) 2 0
=HYPERLINK("http://www.godatabase.org/cgi-bin/go.cgi?query=GO:0009191&auto_wild_cards=yes&view=query&action=query&search_constraint=terms"	GO:0009191_ribonucleoside_diphosphate_catabolic_process) 2 0
=HYPERLINK("http://www.godatabase.org/cgi-bin/go.cgi?query=GO:0009219&auto_wild_cards=yes&view=query&action=query&search_constraint=terms"	GO:0009219_pyrimidine_deoxyribonucleotide_metabolic_process) 2 0
=HYPERLINK("http://www.godatabase.org/cgi-bin/go.cgi?query=GO:0009223&auto_wild_cards=yes&view=query&action=query&search_constraint=terms"	GO:0009223_pyrimidine_deoxyribonucleotide_catabolic_process) 2 0
=HYPERLINK("http://www.godatabase.org/cgi-bin/go.cgi?query=GO:0009263&auto_wild_cards=yes&view=query&action=query&search_constraint=terms"	GO:0009263_deoxyribonucleotide_biosynthetic_process) 2 0
=HYPERLINK("http://www.godatabase.org/cgi-bin/go.cgi?query=GO:0009264&auto_wild_cards=yes&view=query&action=query&search_constraint=terms"	GO:0009264_deoxyribonucleotide_catabolic_process) 2 0
=HYPERLINK("http://www.godatabase.org/cgi-bin/go.cgi?query=GO:0009386&auto_wild_cards=yes&view=query&action=query&search_constraint=terms"	GO:0009386_translational_attenuation) 2 0
=HYPERLINK("http://www.godatabase.org/cgi-bin/go.cgi?query=GO:0009439&auto_wild_cards=yes&view=query&action=query&search_constraint=terms"	GO:0009439_cyanate_metabolic_process) 2 0
=HYPERLINK("http://www.godatabase.org/cgi-bin/go.cgi?query=GO:0009440&auto_wild_cards=yes&view=query&action=query&search_constraint=terms"	GO:0009440_cyanate_catabolic_process) 2 0
=HYPERLINK("http://www.godatabase.org/cgi-bin/go.cgi?query=GO:0009448&auto_wild_cards=yes&view=query&action=query&search_constraint=terms"	GO:0009448_gamma-aminobutyric_acid_metabolic_process) 2 0
=HYPERLINK("http://www.godatabase.org/cgi-bin/go.cgi?query=GO:0009450&auto_wild_cards=yes&view=query&action=query&search_constraint=terms"	GO:0009450_gamma-aminobutyric_acid_catabolic_process) 2 0
=HYPERLINK("http://www.godatabase.org/cgi-bin/go.cgi?query=GO:0009452&auto_wild_cards=yes&view=query&action=query&search_constraint=terms"	GO:0009452_RNA_capping) 2 0
=HYPERLINK("http://www.godatabase.org/cgi-bin/go.cgi?query=GO:0009620&auto_wild_cards=yes&view=query&action=query&search_constraint=terms"	GO:0009620_response_to_fungus) 2 0
=HYPERLINK("http://www.godatabase.org/cgi-bin/go.cgi?query=GO:0009649&auto_wild_cards=yes&view=query&action=query&search_constraint=terms"	GO:0009649_entrainment_of_circadian_clock) 2 0
=HYPERLINK("http://www.godatabase.org/cgi-bin/go.cgi?query=GO:0009726&auto_wild_cards=yes&view=query&action=query&search_constraint=terms"	GO:0009726_detection_of_endogenous_stimulus) 2 0
=HYPERLINK("http://www.godatabase.org/cgi-bin/go.cgi?query=GO:0010155&auto_wild_cards=yes&view=query&action=query&search_constraint=terms"	GO:0010155_regulation_of_proton_transport) 2 0
=HYPERLINK("http://www.godatabase.org/cgi-bin/go.cgi?query=GO:0010225&auto_wild_cards=yes&view=query&action=query&search_constraint=terms"	GO:0010225_response_to_UV-C) 2 0
=HYPERLINK("http://www.godatabase.org/cgi-bin/go.cgi?query=GO:0010332&auto_wild_cards=yes&view=query&action=query&search_constraint=terms"	GO:0010332_response_to_gamma_radiation) 2 0
=HYPERLINK("http://www.godatabase.org/cgi-bin/go.cgi?query=GO:0015014&auto_wild_cards=yes&view=query&action=query&search_constraint=terms"	GO:0015014_heparan_sulfate_proteoglycan_biosynthetic_process__polysaccharide_chain_biosynthetic_process) 2 0
=HYPERLINK("http://www.godatabase.org/cgi-bin/go.cgi?query=GO:0015696&auto_wild_cards=yes&view=query&action=query&search_constraint=terms"	GO:0015696_ammonium_transport) 2 0
=HYPERLINK("http://www.godatabase.org/cgi-bin/go.cgi?query=GO:0015788&auto_wild_cards=yes&view=query&action=query&search_constraint=terms"	GO:0015788_UDP-N-acetylglucosamine_transport) 2 0
=HYPERLINK("http://www.godatabase.org/cgi-bin/go.cgi?query=GO:0015791&auto_wild_cards=yes&view=query&action=query&search_constraint=terms"	GO:0015791_polyol_transport) 2 0
=HYPERLINK("http://www.godatabase.org/cgi-bin/go.cgi?query=GO:0015801&auto_wild_cards=yes&view=query&action=query&search_constraint=terms"	GO:0015801_aromatic_amino_acid_transport) 2 0
=HYPERLINK("http://www.godatabase.org/cgi-bin/go.cgi?query=GO:0015811&auto_wild_cards=yes&view=query&action=query&search_constraint=terms"	GO:0015811_L-cystine_transport) 2 0
=HYPERLINK("http://www.godatabase.org/cgi-bin/go.cgi?query=GO:0015822&auto_wild_cards=yes&view=query&action=query&search_constraint=terms"	GO:0015822_ornithine_transport) 2 0
=HYPERLINK("http://www.godatabase.org/cgi-bin/go.cgi?query=GO:0015860&auto_wild_cards=yes&view=query&action=query&search_constraint=terms"	GO:0015860_purine_nucleoside_transport) 2 0
=HYPERLINK("http://www.godatabase.org/cgi-bin/go.cgi?query=GO:0015871&auto_wild_cards=yes&view=query&action=query&search_constraint=terms"	GO:0015871_choline_transport) 2 0
=HYPERLINK("http://www.godatabase.org/cgi-bin/go.cgi?query=GO:0015893&auto_wild_cards=yes&view=query&action=query&search_constraint=terms"	GO:0015893_drug_transport) 2 0
=HYPERLINK("http://www.godatabase.org/cgi-bin/go.cgi?query=GO:0016075&auto_wild_cards=yes&view=query&action=query&search_constraint=terms"	GO:0016075_rRNA_catabolic_process) 2 0
=HYPERLINK("http://www.godatabase.org/cgi-bin/go.cgi?query=GO:0016080&auto_wild_cards=yes&view=query&action=query&search_constraint=terms"	GO:0016080_synaptic_vesicle_targeting) 2 0
=HYPERLINK("http://www.godatabase.org/cgi-bin/go.cgi?query=GO:0016226&auto_wild_cards=yes&view=query&action=query&search_constraint=terms"	GO:0016226_iron-sulfur_cluster_assembly) 2 0
=HYPERLINK("http://www.godatabase.org/cgi-bin/go.cgi?query=GO:0016244&auto_wild_cards=yes&view=query&action=query&search_constraint=terms"	GO:0016244_non-apoptotic_programmed_cell_death) 2 0
=HYPERLINK("http://www.godatabase.org/cgi-bin/go.cgi?query=GO:0016246&auto_wild_cards=yes&view=query&action=query&search_constraint=terms"	GO:0016246_RNA_interference) 2 0
=HYPERLINK("http://www.godatabase.org/cgi-bin/go.cgi?query=GO:0016322&auto_wild_cards=yes&view=query&action=query&search_constraint=terms"	GO:0016322_neuron_remodeling) 2 0
=HYPERLINK("http://www.godatabase.org/cgi-bin/go.cgi?query=GO:0016557&auto_wild_cards=yes&view=query&action=query&search_constraint=terms"	GO:0016557_peroxisome_membrane_biogenesis) 2 0
=HYPERLINK("http://www.godatabase.org/cgi-bin/go.cgi?query=GO:0016561&auto_wild_cards=yes&view=query&action=query&search_constraint=terms"	GO:0016561_protein_import_into_peroxisome_matrix__translocation) 2 0
=HYPERLINK("http://www.godatabase.org/cgi-bin/go.cgi?query=GO:0016572&auto_wild_cards=yes&view=query&action=query&search_constraint=terms"	GO:0016572_histone_phosphorylation) 2 0
=HYPERLINK("http://www.godatabase.org/cgi-bin/go.cgi?query=GO:0016574&auto_wild_cards=yes&view=query&action=query&search_constraint=terms"	GO:0016574_histone_ubiquitination) 2 0
=HYPERLINK("http://www.godatabase.org/cgi-bin/go.cgi?query=GO:0016577&auto_wild_cards=yes&view=query&action=query&search_constraint=terms"	GO:0016577_histone_demethylation) 2 0
=HYPERLINK("http://www.godatabase.org/cgi-bin/go.cgi?query=GO:0016584&auto_wild_cards=yes&view=query&action=query&search_constraint=terms"	GO:0016584_nucleosome_positioning) 2 0
=HYPERLINK("http://www.godatabase.org/cgi-bin/go.cgi?query=GO:0016925&auto_wild_cards=yes&view=query&action=query&search_constraint=terms"	GO:0016925_protein_sumoylation) 2 0
=HYPERLINK("http://www.godatabase.org/cgi-bin/go.cgi?query=GO:0017144&auto_wild_cards=yes&view=query&action=query&search_constraint=terms"	GO:0017144_drug_metabolic_process) 2 0
=HYPERLINK("http://www.godatabase.org/cgi-bin/go.cgi?query=GO:0018076&auto_wild_cards=yes&view=query&action=query&search_constraint=terms"	GO:0018076_N-terminal_peptidyl-lysine_acetylation) 2 0
=HYPERLINK("http://www.godatabase.org/cgi-bin/go.cgi?query=GO:0018195&auto_wild_cards=yes&view=query&action=query&search_constraint=terms"	GO:0018195_peptidyl-arginine_modification) 2 0
=HYPERLINK("http://www.godatabase.org/cgi-bin/go.cgi?query=GO:0018216&auto_wild_cards=yes&view=query&action=query&search_constraint=terms"	GO:0018216_peptidyl-arginine_methylation) 2 0
=HYPERLINK("http://www.godatabase.org/cgi-bin/go.cgi?query=GO:0018343&auto_wild_cards=yes&view=query&action=query&search_constraint=terms"	GO:0018343_protein_farnesylation) 2 0
=HYPERLINK("http://www.godatabase.org/cgi-bin/go.cgi?query=GO:0018344&auto_wild_cards=yes&view=query&action=query&search_constraint=terms"	GO:0018344_protein_geranylgeranylation) 2 0
=HYPERLINK("http://www.godatabase.org/cgi-bin/go.cgi?query=GO:0018347&auto_wild_cards=yes&view=query&action=query&search_constraint=terms"	GO:0018347_protein_amino_acid_farnesylation) 2 0
=HYPERLINK("http://www.godatabase.org/cgi-bin/go.cgi?query=GO:0018348&auto_wild_cards=yes&view=query&action=query&search_constraint=terms"	GO:0018348_protein_amino_acid_geranylgeranylation) 2 0
=HYPERLINK("http://www.godatabase.org/cgi-bin/go.cgi?query=GO:0018394&auto_wild_cards=yes&view=query&action=query&search_constraint=terms"	GO:0018394_peptidyl-lysine_acetylation) 2 0
=HYPERLINK("http://www.godatabase.org/cgi-bin/go.cgi?query=GO:0018410&auto_wild_cards=yes&view=query&action=query&search_constraint=terms"	GO:0018410_peptide_or_protein_carboxyl-terminal_blocking) 2 0
=HYPERLINK("http://www.godatabase.org/cgi-bin/go.cgi?query=GO:0019042&auto_wild_cards=yes&view=query&action=query&search_constraint=terms"	GO:0019042_latent_virus_infection) 2 0
=HYPERLINK("http://www.godatabase.org/cgi-bin/go.cgi?query=GO:0019046&auto_wild_cards=yes&view=query&action=query&search_constraint=terms"	GO:0019046_reactivation_of_latent_virus) 2 0
=HYPERLINK("http://www.godatabase.org/cgi-bin/go.cgi?query=GO:0019049&auto_wild_cards=yes&view=query&action=query&search_constraint=terms"	GO:0019049_evasion_of_host_defenses_by_virus) 2 0
=HYPERLINK("http://www.godatabase.org/cgi-bin/go.cgi?query=GO:0019276&auto_wild_cards=yes&view=query&action=query&search_constraint=terms"	GO:0019276_UDP-N-acetylgalactosamine_metabolic_process) 2 0
=HYPERLINK("http://www.godatabase.org/cgi-bin/go.cgi?query=GO:0019370&auto_wild_cards=yes&view=query&action=query&search_constraint=terms"	GO:0019370_leukotriene_biosynthetic_process) 2 0
=HYPERLINK("http://www.godatabase.org/cgi-bin/go.cgi?query=GO:0019509&auto_wild_cards=yes&view=query&action=query&search_constraint=terms"	GO:0019509_methionine_salvage) 2 0
=HYPERLINK("http://www.godatabase.org/cgi-bin/go.cgi?query=GO:0019605&auto_wild_cards=yes&view=query&action=query&search_constraint=terms"	GO:0019605_butyrate_metabolic_process) 2 0
=HYPERLINK("http://www.godatabase.org/cgi-bin/go.cgi?query=GO:0019626&auto_wild_cards=yes&view=query&action=query&search_constraint=terms"	GO:0019626_short-chain_fatty_acid_catabolic_process) 2 0
=HYPERLINK("http://www.godatabase.org/cgi-bin/go.cgi?query=GO:0019627&auto_wild_cards=yes&view=query&action=query&search_constraint=terms"	GO:0019627_urea_metabolic_process) 2 0
=HYPERLINK("http://www.godatabase.org/cgi-bin/go.cgi?query=GO:0019720&auto_wild_cards=yes&view=query&action=query&search_constraint=terms"	GO:0019720_Mo-molybdopterin_cofactor_metabolic_process) 2 0
=HYPERLINK("http://www.godatabase.org/cgi-bin/go.cgi?query=GO:0019751&auto_wild_cards=yes&view=query&action=query&search_constraint=terms"	GO:0019751_polyol_metabolic_process) 2 0
=HYPERLINK("http://www.godatabase.org/cgi-bin/go.cgi?query=GO:0019754&auto_wild_cards=yes&view=query&action=query&search_constraint=terms"	GO:0019754_one-carbon_compound_catabolic_process) 2 0
=HYPERLINK("http://www.godatabase.org/cgi-bin/go.cgi?query=GO:0019836&auto_wild_cards=yes&view=query&action=query&search_constraint=terms"	GO:0019836_hemolysis_by_symbiont_of_host_red_blood_cells) 2 0
=HYPERLINK("http://www.godatabase.org/cgi-bin/go.cgi?query=GO:0019885&auto_wild_cards=yes&view=query&action=query&search_constraint=terms"	GO:0019885_antigen_processing_and_presentation_of_endogenous_peptide_antigen_via_MHC_class_I) 2 0
=HYPERLINK("http://www.godatabase.org/cgi-bin/go.cgi?query=GO:0019896&auto_wild_cards=yes&view=query&action=query&search_constraint=terms"	GO:0019896_axon_transport_of_mitochondrion) 2 0
=HYPERLINK("http://www.godatabase.org/cgi-bin/go.cgi?query=GO:0021517&auto_wild_cards=yes&view=query&action=query&search_constraint=terms"	GO:0021517_ventral_spinal_cord_development) 2 0
=HYPERLINK("http://www.godatabase.org/cgi-bin/go.cgi?query=GO:0021536&auto_wild_cards=yes&view=query&action=query&search_constraint=terms"	GO:0021536_diencephalon_development) 2 0
=HYPERLINK("http://www.godatabase.org/cgi-bin/go.cgi?query=GO:0021983&auto_wild_cards=yes&view=query&action=query&search_constraint=terms"	GO:0021983_pituitary_gland_development) 2 0
=HYPERLINK("http://www.godatabase.org/cgi-bin/go.cgi?query=GO:0022409&auto_wild_cards=yes&view=query&action=query&search_constraint=terms"	GO:0022409_positive_regulation_of_cell-cell_adhesion) 2 0
=HYPERLINK("http://www.godatabase.org/cgi-bin/go.cgi?query=GO:0022605&auto_wild_cards=yes&view=query&action=query&search_constraint=terms"	GO:0022605_oogenesis_stage) 2 0
=HYPERLINK("http://www.godatabase.org/cgi-bin/go.cgi?query=GO:0022616&auto_wild_cards=yes&view=query&action=query&search_constraint=terms"	GO:0022616_DNA_strand_elongation) 2 0
=HYPERLINK("http://www.godatabase.org/cgi-bin/go.cgi?query=GO:0030146&auto_wild_cards=yes&view=query&action=query&search_constraint=terms"	GO:0030146_diuresis) 2 0
=HYPERLINK("http://www.godatabase.org/cgi-bin/go.cgi?query=GO:0030147&auto_wild_cards=yes&view=query&action=query&search_constraint=terms"	GO:0030147_natriuresis) 2 0
=HYPERLINK("http://www.godatabase.org/cgi-bin/go.cgi?query=GO:0030150&auto_wild_cards=yes&view=query&action=query&search_constraint=terms"	GO:0030150_protein_import_into_mitochondrial_matrix) 2 0
=HYPERLINK("http://www.godatabase.org/cgi-bin/go.cgi?query=GO:0030185&auto_wild_cards=yes&view=query&action=query&search_constraint=terms"	GO:0030185_nitric_oxide_transport) 2 0
=HYPERLINK("http://www.godatabase.org/cgi-bin/go.cgi?query=GO:0030205&auto_wild_cards=yes&view=query&action=query&search_constraint=terms"	GO:0030205_dermatan_sulfate_metabolic_process) 2 0
=HYPERLINK("http://www.godatabase.org/cgi-bin/go.cgi?query=GO:0030208&auto_wild_cards=yes&view=query&action=query&search_constraint=terms"	GO:0030208_dermatan_sulfate_biosynthetic_process) 2 0
=HYPERLINK("http://www.godatabase.org/cgi-bin/go.cgi?query=GO:0030239&auto_wild_cards=yes&view=query&action=query&search_constraint=terms"	GO:0030239_myofibril_assembly) 2 0
=HYPERLINK("http://www.godatabase.org/cgi-bin/go.cgi?query=GO:0030252&auto_wild_cards=yes&view=query&action=query&search_constraint=terms"	GO:0030252_growth_hormone_secretion) 2 0
=HYPERLINK("http://www.godatabase.org/cgi-bin/go.cgi?query=GO:0030279&auto_wild_cards=yes&view=query&action=query&search_constraint=terms"	GO:0030279_negative_regulation_of_ossification) 2 0
=HYPERLINK("http://www.godatabase.org/cgi-bin/go.cgi?query=GO:0030309&auto_wild_cards=yes&view=query&action=query&search_constraint=terms"	GO:0030309_poly-N-acetyllactosamine_metabolic_process) 2 0
=HYPERLINK("http://www.godatabase.org/cgi-bin/go.cgi?query=GO:0030311&auto_wild_cards=yes&view=query&action=query&search_constraint=terms"	GO:0030311_poly-N-acetyllactosamine_biosynthetic_process) 2 0
=HYPERLINK("http://www.godatabase.org/cgi-bin/go.cgi?query=GO:0030318&auto_wild_cards=yes&view=query&action=query&search_constraint=terms"	GO:0030318_melanocyte_differentiation) 2 0
=HYPERLINK("http://www.godatabase.org/cgi-bin/go.cgi?query=GO:0030325&auto_wild_cards=yes&view=query&action=query&search_constraint=terms"	GO:0030325_adrenal_gland_development) 2 0
=HYPERLINK("http://www.godatabase.org/cgi-bin/go.cgi?query=GO:0030490&auto_wild_cards=yes&view=query&action=query&search_constraint=terms"	GO:0030490_maturation_of_SSU-rRNA) 2 0
=HYPERLINK("http://www.godatabase.org/cgi-bin/go.cgi?query=GO:0030501&auto_wild_cards=yes&view=query&action=query&search_constraint=terms"	GO:0030501_positive_regulation_of_bone_mineralization) 2 0
=HYPERLINK("http://www.godatabase.org/cgi-bin/go.cgi?query=GO:0030505&auto_wild_cards=yes&view=query&action=query&search_constraint=terms"	GO:0030505_inorganic_diphosphate_transport) 2 0
=HYPERLINK("http://www.godatabase.org/cgi-bin/go.cgi?query=GO:0030510&auto_wild_cards=yes&view=query&action=query&search_constraint=terms"	GO:0030510_regulation_of_BMP_signaling_pathway) 2 0
=HYPERLINK("http://www.godatabase.org/cgi-bin/go.cgi?query=GO:0030514&auto_wild_cards=yes&view=query&action=query&search_constraint=terms"	GO:0030514_negative_regulation_of_BMP_signaling_pathway) 2 0
=HYPERLINK("http://www.godatabase.org/cgi-bin/go.cgi?query=GO:0030539&auto_wild_cards=yes&view=query&action=query&search_constraint=terms"	GO:0030539_male_genitalia_development) 2 0
=HYPERLINK("http://www.godatabase.org/cgi-bin/go.cgi?query=GO:0030801&auto_wild_cards=yes&view=query&action=query&search_constraint=terms"	GO:0030801_positive_regulation_of_cyclic_nucleotide_metabolic_process) 2 0
=HYPERLINK("http://www.godatabase.org/cgi-bin/go.cgi?query=GO:0030804&auto_wild_cards=yes&view=query&action=query&search_constraint=terms"	GO:0030804_positive_regulation_of_cyclic_nucleotide_biosynthetic_process) 2 0
=HYPERLINK("http://www.godatabase.org/cgi-bin/go.cgi?query=GO:0030810&auto_wild_cards=yes&view=query&action=query&search_constraint=terms"	GO:0030810_positive_regulation_of_nucleotide_biosynthetic_process) 2 0
=HYPERLINK("http://www.godatabase.org/cgi-bin/go.cgi?query=GO:0030814&auto_wild_cards=yes&view=query&action=query&search_constraint=terms"	GO:0030814_regulation_of_cAMP_metabolic_process) 2 0
=HYPERLINK("http://www.godatabase.org/cgi-bin/go.cgi?query=GO:0030817&auto_wild_cards=yes&view=query&action=query&search_constraint=terms"	GO:0030817_regulation_of_cAMP_biosynthetic_process) 2 0
=HYPERLINK("http://www.godatabase.org/cgi-bin/go.cgi?query=GO:0030823&auto_wild_cards=yes&view=query&action=query&search_constraint=terms"	GO:0030823_regulation_of_cGMP_metabolic_process) 2 0
=HYPERLINK("http://www.godatabase.org/cgi-bin/go.cgi?query=GO:0030826&auto_wild_cards=yes&view=query&action=query&search_constraint=terms"	GO:0030826_regulation_of_cGMP_biosynthetic_process) 2 0
=HYPERLINK("http://www.godatabase.org/cgi-bin/go.cgi?query=GO:0030850&auto_wild_cards=yes&view=query&action=query&search_constraint=terms"	GO:0030850_prostate_gland_development) 2 0
=HYPERLINK("http://www.godatabase.org/cgi-bin/go.cgi?query=GO:0030851&auto_wild_cards=yes&view=query&action=query&search_constraint=terms"	GO:0030851_granulocyte_differentiation) 2 0
=HYPERLINK("http://www.godatabase.org/cgi-bin/go.cgi?query=GO:0030947&auto_wild_cards=yes&view=query&action=query&search_constraint=terms"	GO:0030947_regulation_of_vascular_endothelial_growth_factor_receptor_signaling_pathway) 2 0
=HYPERLINK("http://www.godatabase.org/cgi-bin/go.cgi?query=GO:0031069&auto_wild_cards=yes&view=query&action=query&search_constraint=terms"	GO:0031069_hair_follicle_morphogenesis) 2 0
=HYPERLINK("http://www.godatabase.org/cgi-bin/go.cgi?query=GO:0031106&auto_wild_cards=yes&view=query&action=query&search_constraint=terms"	GO:0031106_septin_ring_organization) 2 0
=HYPERLINK("http://www.godatabase.org/cgi-bin/go.cgi?query=GO:0031163&auto_wild_cards=yes&view=query&action=query&search_constraint=terms"	GO:0031163_metallo-sulfur_cluster_assembly) 2 0
=HYPERLINK("http://www.godatabase.org/cgi-bin/go.cgi?query=GO:0031334&auto_wild_cards=yes&view=query&action=query&search_constraint=terms"	GO:0031334_positive_regulation_of_protein_complex_assembly) 2 0
=HYPERLINK("http://www.godatabase.org/cgi-bin/go.cgi?query=GO:0031343&auto_wild_cards=yes&view=query&action=query&search_constraint=terms"	GO:0031343_positive_regulation_of_cell_killing) 2 0
=HYPERLINK("http://www.godatabase.org/cgi-bin/go.cgi?query=GO:0031440&auto_wild_cards=yes&view=query&action=query&search_constraint=terms"	GO:0031440_regulation_of_mRNA_3'-end_processing) 2 0
=HYPERLINK("http://www.godatabase.org/cgi-bin/go.cgi?query=GO:0031503&auto_wild_cards=yes&view=query&action=query&search_constraint=terms"	GO:0031503_protein_complex_localization) 2 0
=HYPERLINK("http://www.godatabase.org/cgi-bin/go.cgi?query=GO:0031536&auto_wild_cards=yes&view=query&action=query&search_constraint=terms"	GO:0031536_positive_regulation_of_exit_from_mitosis) 2 0
=HYPERLINK("http://www.godatabase.org/cgi-bin/go.cgi?query=GO:0031580&auto_wild_cards=yes&view=query&action=query&search_constraint=terms"	GO:0031580_membrane_raft_distribution) 2 0
=HYPERLINK("http://www.godatabase.org/cgi-bin/go.cgi?query=GO:0031638&auto_wild_cards=yes&view=query&action=query&search_constraint=terms"	GO:0031638_zymogen_activation) 2 0
=HYPERLINK("http://www.godatabase.org/cgi-bin/go.cgi?query=GO:0031640&auto_wild_cards=yes&view=query&action=query&search_constraint=terms"	GO:0031640_killing_of_cells_of_another_organism) 2 0
=HYPERLINK("http://www.godatabase.org/cgi-bin/go.cgi?query=GO:0031670&auto_wild_cards=yes&view=query&action=query&search_constraint=terms"	GO:0031670_cellular_response_to_nutrient) 2 0
=HYPERLINK("http://www.godatabase.org/cgi-bin/go.cgi?query=GO:0032024&auto_wild_cards=yes&view=query&action=query&search_constraint=terms"	GO:0032024_positive_regulation_of_insulin_secretion) 2 0
=HYPERLINK("http://www.godatabase.org/cgi-bin/go.cgi?query=GO:0032055&auto_wild_cards=yes&view=query&action=query&search_constraint=terms"	GO:0032055_negative_regulation_of_translation_in_response_to_stress) 2 0
=HYPERLINK("http://www.godatabase.org/cgi-bin/go.cgi?query=GO:0032185&auto_wild_cards=yes&view=query&action=query&search_constraint=terms"	GO:0032185_septin_cytoskeleton_organization_and_biogenesis) 2 0
=HYPERLINK("http://www.godatabase.org/cgi-bin/go.cgi?query=GO:0032234&auto_wild_cards=yes&view=query&action=query&search_constraint=terms"	GO:0032234_regulation_of_calcium_ion_transport_via_store-operated_calcium_channel) 2 0
=HYPERLINK("http://www.godatabase.org/cgi-bin/go.cgi?query=GO:0032278&auto_wild_cards=yes&view=query&action=query&search_constraint=terms"	GO:0032278_positive_regulation_of_gonadotropin_secretion) 2 0
=HYPERLINK("http://www.godatabase.org/cgi-bin/go.cgi?query=GO:0032324&auto_wild_cards=yes&view=query&action=query&search_constraint=terms"	GO:0032324_molybdopterin_cofactor_biosynthetic_process) 2 0
=HYPERLINK("http://www.godatabase.org/cgi-bin/go.cgi?query=GO:0032368&auto_wild_cards=yes&view=query&action=query&search_constraint=terms"	GO:0032368_regulation_of_lipid_transport) 2 0
=HYPERLINK("http://www.godatabase.org/cgi-bin/go.cgi?query=GO:0032371&auto_wild_cards=yes&view=query&action=query&search_constraint=terms"	GO:0032371_regulation_of_sterol_transport) 2 0
=HYPERLINK("http://www.godatabase.org/cgi-bin/go.cgi?query=GO:0032374&auto_wild_cards=yes&view=query&action=query&search_constraint=terms"	GO:0032374_regulation_of_cholesterol_transport) 2 0
=HYPERLINK("http://www.godatabase.org/cgi-bin/go.cgi?query=GO:0032415&auto_wild_cards=yes&view=query&action=query&search_constraint=terms"	GO:0032415_regulation_of_sodium:hydrogen_antiporter_activity) 2 0
=HYPERLINK("http://www.godatabase.org/cgi-bin/go.cgi?query=GO:0032608&auto_wild_cards=yes&view=query&action=query&search_constraint=terms"	GO:0032608_interferon-beta_production) 2 0
=HYPERLINK("http://www.godatabase.org/cgi-bin/go.cgi?query=GO:0032612&auto_wild_cards=yes&view=query&action=query&search_constraint=terms"	GO:0032612_interleukin-1_production) 2 0
=HYPERLINK("http://www.godatabase.org/cgi-bin/go.cgi?query=GO:0032641&auto_wild_cards=yes&view=query&action=query&search_constraint=terms"	GO:0032641_lymphotoxin_A_production) 2 0
=HYPERLINK("http://www.godatabase.org/cgi-bin/go.cgi?query=GO:0032677&auto_wild_cards=yes&view=query&action=query&search_constraint=terms"	GO:0032677_regulation_of_interleukin-8_production) 2 0
=HYPERLINK("http://www.godatabase.org/cgi-bin/go.cgi?query=GO:0032715&auto_wild_cards=yes&view=query&action=query&search_constraint=terms"	GO:0032715_negative_regulation_of_interleukin-6_production) 2 0
=HYPERLINK("http://www.godatabase.org/cgi-bin/go.cgi?query=GO:0032757&auto_wild_cards=yes&view=query&action=query&search_constraint=terms"	GO:0032757_positive_regulation_of_interleukin-8_production) 2 0
=HYPERLINK("http://www.godatabase.org/cgi-bin/go.cgi?query=GO:0032769&auto_wild_cards=yes&view=query&action=query&search_constraint=terms"	GO:0032769_negative_regulation_of_monooxygenase_activity) 2 0
=HYPERLINK("http://www.godatabase.org/cgi-bin/go.cgi?query=GO:0032780&auto_wild_cards=yes&view=query&action=query&search_constraint=terms"	GO:0032780_negative_regulation_of_ATPase_activity) 2 0
=HYPERLINK("http://www.godatabase.org/cgi-bin/go.cgi?query=GO:0032799&auto_wild_cards=yes&view=query&action=query&search_constraint=terms"	GO:0032799_low-density_lipoprotein_receptor_metabolic_process) 2 0
=HYPERLINK("http://www.godatabase.org/cgi-bin/go.cgi?query=GO:0032801&auto_wild_cards=yes&view=query&action=query&search_constraint=terms"	GO:0032801_receptor_catabolic_process) 2 0
=HYPERLINK("http://www.godatabase.org/cgi-bin/go.cgi?query=GO:0032855&auto_wild_cards=yes&view=query&action=query&search_constraint=terms"	GO:0032855_positive_regulation_of_Rac_GTPase_activity) 2 0
=HYPERLINK("http://www.godatabase.org/cgi-bin/go.cgi?query=GO:0032933&auto_wild_cards=yes&view=query&action=query&search_constraint=terms"	GO:0032933_SREBP-mediated_signaling_pathway) 2 0
=HYPERLINK("http://www.godatabase.org/cgi-bin/go.cgi?query=GO:0033143&auto_wild_cards=yes&view=query&action=query&search_constraint=terms"	GO:0033143_regulation_of_steroid_hormone_receptor_signaling_pathway) 2 0
=HYPERLINK("http://www.godatabase.org/cgi-bin/go.cgi?query=GO:0033151&auto_wild_cards=yes&view=query&action=query&search_constraint=terms"	GO:0033151_V(D)J_recombination) 2 0
=HYPERLINK("http://www.godatabase.org/cgi-bin/go.cgi?query=GO:0033363&auto_wild_cards=yes&view=query&action=query&search_constraint=terms"	GO:0033363_secretory_granule_organization_and_biogenesis) 2 0
=HYPERLINK("http://www.godatabase.org/cgi-bin/go.cgi?query=GO:0033598&auto_wild_cards=yes&view=query&action=query&search_constraint=terms"	GO:0033598_mammary_gland_epithelial_cell_proliferation) 2 0
=HYPERLINK("http://www.godatabase.org/cgi-bin/go.cgi?query=GO:0033599&auto_wild_cards=yes&view=query&action=query&search_constraint=terms"	GO:0033599_regulation_of_mammary_gland_epithelial_cell_proliferation) 2 0
=HYPERLINK("http://www.godatabase.org/cgi-bin/go.cgi?query=GO:0033700&auto_wild_cards=yes&view=query&action=query&search_constraint=terms"	GO:0033700_phospholipid_efflux) 2 0
=HYPERLINK("http://www.godatabase.org/cgi-bin/go.cgi?query=GO:0034097&auto_wild_cards=yes&view=query&action=query&search_constraint=terms"	GO:0034097_response_to_cytokine_stimulus) 2 0
=HYPERLINK("http://www.godatabase.org/cgi-bin/go.cgi?query=GO:0034105&auto_wild_cards=yes&view=query&action=query&search_constraint=terms"	GO:0034105_positive_regulation_of_tissue_remodeling) 2 0
=HYPERLINK("http://www.godatabase.org/cgi-bin/go.cgi?query=GO:0034331&auto_wild_cards=yes&view=query&action=query&search_constraint=terms"	GO:0034331_cell_junction_maintenance) 2 0
=HYPERLINK("http://www.godatabase.org/cgi-bin/go.cgi?query=GO:0035065&auto_wild_cards=yes&view=query&action=query&search_constraint=terms"	GO:0035065_regulation_of_histone_acetylation) 2 0
=HYPERLINK("http://www.godatabase.org/cgi-bin/go.cgi?query=GO:0035104&auto_wild_cards=yes&view=query&action=query&search_constraint=terms"	GO:0035104_positive_regulation_of_sterol_regulatory_element_binding_protein_target_gene_transcription) 2 0
=HYPERLINK("http://www.godatabase.org/cgi-bin/go.cgi?query=GO:0035264&auto_wild_cards=yes&view=query&action=query&search_constraint=terms"	GO:0035264_multicellular_organism_growth) 2 0
=HYPERLINK("http://www.godatabase.org/cgi-bin/go.cgi?query=GO:0035272&auto_wild_cards=yes&view=query&action=query&search_constraint=terms"	GO:0035272_exocrine_system_development) 2 0
=HYPERLINK("http://www.godatabase.org/cgi-bin/go.cgi?query=GO:0040014&auto_wild_cards=yes&view=query&action=query&search_constraint=terms"	GO:0040014_regulation_of_multicellular_organism_growth) 2 0
=HYPERLINK("http://www.godatabase.org/cgi-bin/go.cgi?query=GO:0042059&auto_wild_cards=yes&view=query&action=query&search_constraint=terms"	GO:0042059_negative_regulation_of_epidermal_growth_factor_receptor_signaling_pathway) 2 0
=HYPERLINK("http://www.godatabase.org/cgi-bin/go.cgi?query=GO:0042062&auto_wild_cards=yes&view=query&action=query&search_constraint=terms"	GO:0042062_long-term_strengthening_of_neuromuscular_junction) 2 0
=HYPERLINK("http://www.godatabase.org/cgi-bin/go.cgi?query=GO:0042093&auto_wild_cards=yes&view=query&action=query&search_constraint=terms"	GO:0042093_T-helper_cell_differentiation) 2 0
=HYPERLINK("http://www.godatabase.org/cgi-bin/go.cgi?query=GO:0042104&auto_wild_cards=yes&view=query&action=query&search_constraint=terms"	GO:0042104_positive_regulation_of_activated_T_cell_proliferation) 2 0
=HYPERLINK("http://www.godatabase.org/cgi-bin/go.cgi?query=GO:0042109&auto_wild_cards=yes&view=query&action=query&search_constraint=terms"	GO:0042109_lymphotoxin_A_biosynthetic_process) 2 0
=HYPERLINK("http://www.godatabase.org/cgi-bin/go.cgi?query=GO:0042119&auto_wild_cards=yes&view=query&action=query&search_constraint=terms"	GO:0042119_neutrophil_activation) 2 0
=HYPERLINK("http://www.godatabase.org/cgi-bin/go.cgi?query=GO:0042130&auto_wild_cards=yes&view=query&action=query&search_constraint=terms"	GO:0042130_negative_regulation_of_T_cell_proliferation) 2 0
=HYPERLINK("http://www.godatabase.org/cgi-bin/go.cgi?query=GO:0042135&auto_wild_cards=yes&view=query&action=query&search_constraint=terms"	GO:0042135_neurotransmitter_catabolic_process) 2 0
=HYPERLINK("http://www.godatabase.org/cgi-bin/go.cgi?query=GO:0042136&auto_wild_cards=yes&view=query&action=query&search_constraint=terms"	GO:0042136_neurotransmitter_biosynthetic_process) 2 0
=HYPERLINK("http://www.godatabase.org/cgi-bin/go.cgi?query=GO:0042167&auto_wild_cards=yes&view=query&action=query&search_constraint=terms"	GO:0042167_heme_catabolic_process) 2 0
=HYPERLINK("http://www.godatabase.org/cgi-bin/go.cgi?query=GO:0042274&auto_wild_cards=yes&view=query&action=query&search_constraint=terms"	GO:0042274_ribosomal_small_subunit_biogenesis_and_assembly) 2 0
=HYPERLINK("http://www.godatabase.org/cgi-bin/go.cgi?query=GO:0042304&auto_wild_cards=yes&view=query&action=query&search_constraint=terms"	GO:0042304_regulation_of_fatty_acid_biosynthetic_process) 2 0
=HYPERLINK("http://www.godatabase.org/cgi-bin/go.cgi?query=GO:0042339&auto_wild_cards=yes&view=query&action=query&search_constraint=terms"	GO:0042339_keratan_sulfate_metabolic_process) 2 0
=HYPERLINK("http://www.godatabase.org/cgi-bin/go.cgi?query=GO:0042350&auto_wild_cards=yes&view=query&action=query&search_constraint=terms"	GO:0042350_GDP-L-fucose_biosynthetic_process) 2 0
=HYPERLINK("http://www.godatabase.org/cgi-bin/go.cgi?query=GO:0042351&auto_wild_cards=yes&view=query&action=query&search_constraint=terms"	GO:0042351_'de_novo'_GDP-L-fucose_biosynthetic_process) 2 0
=HYPERLINK("http://www.godatabase.org/cgi-bin/go.cgi?query=GO:0042353&auto_wild_cards=yes&view=query&action=query&search_constraint=terms"	GO:0042353_fucose_biosynthetic_process) 2 0
=HYPERLINK("http://www.godatabase.org/cgi-bin/go.cgi?query=GO:0042384&auto_wild_cards=yes&view=query&action=query&search_constraint=terms"	GO:0042384_cilium_biogenesis) 2 0
=HYPERLINK("http://www.godatabase.org/cgi-bin/go.cgi?query=GO:0042396&auto_wild_cards=yes&view=query&action=query&search_constraint=terms"	GO:0042396_phosphagen_biosynthetic_process) 2 0
=HYPERLINK("http://www.godatabase.org/cgi-bin/go.cgi?query=GO:0042403&auto_wild_cards=yes&view=query&action=query&search_constraint=terms"	GO:0042403_thyroid_hormone_metabolic_process) 2 0
=HYPERLINK("http://www.godatabase.org/cgi-bin/go.cgi?query=GO:0042430&auto_wild_cards=yes&view=query&action=query&search_constraint=terms"	GO:0042430_indole_and_derivative_metabolic_process) 2 0
=HYPERLINK("http://www.godatabase.org/cgi-bin/go.cgi?query=GO:0042434&auto_wild_cards=yes&view=query&action=query&search_constraint=terms"	GO:0042434_indole_derivative_metabolic_process) 2 0
=HYPERLINK("http://www.godatabase.org/cgi-bin/go.cgi?query=GO:0042438&auto_wild_cards=yes&view=query&action=query&search_constraint=terms"	GO:0042438_melanin_biosynthetic_process) 2 0
=HYPERLINK("http://www.godatabase.org/cgi-bin/go.cgi?query=GO:0042439&auto_wild_cards=yes&view=query&action=query&search_constraint=terms"	GO:0042439_ethanolamine_and_derivative_metabolic_process) 2 0
=HYPERLINK("http://www.godatabase.org/cgi-bin/go.cgi?query=GO:0042448&auto_wild_cards=yes&view=query&action=query&search_constraint=terms"	GO:0042448_progesterone_metabolic_process) 2 0
=HYPERLINK("http://www.godatabase.org/cgi-bin/go.cgi?query=GO:0042454&auto_wild_cards=yes&view=query&action=query&search_constraint=terms"	GO:0042454_ribonucleoside_catabolic_process) 2 0
=HYPERLINK("http://www.godatabase.org/cgi-bin/go.cgi?query=GO:0042490&auto_wild_cards=yes&view=query&action=query&search_constraint=terms"	GO:0042490_mechanoreceptor_differentiation) 2 0
=HYPERLINK("http://www.godatabase.org/cgi-bin/go.cgi?query=GO:0042491&auto_wild_cards=yes&view=query&action=query&search_constraint=terms"	GO:0042491_auditory_receptor_cell_differentiation) 2 0
=HYPERLINK("http://www.godatabase.org/cgi-bin/go.cgi?query=GO:0042506&auto_wild_cards=yes&view=query&action=query&search_constraint=terms"	GO:0042506_tyrosine_phosphorylation_of_Stat5_protein) 2 0
=HYPERLINK("http://www.godatabase.org/cgi-bin/go.cgi?query=GO:0042522&auto_wild_cards=yes&view=query&action=query&search_constraint=terms"	GO:0042522_regulation_of_tyrosine_phosphorylation_of_Stat5_protein) 2 0
=HYPERLINK("http://www.godatabase.org/cgi-bin/go.cgi?query=GO:0042723&auto_wild_cards=yes&view=query&action=query&search_constraint=terms"	GO:0042723_thiamin_and_derivative_metabolic_process) 2 0
=HYPERLINK("http://www.godatabase.org/cgi-bin/go.cgi?query=GO:0042733&auto_wild_cards=yes&view=query&action=query&search_constraint=terms"	GO:0042733_embryonic_digit_morphogenesis) 2 0
=HYPERLINK("http://www.godatabase.org/cgi-bin/go.cgi?query=GO:0042752&auto_wild_cards=yes&view=query&action=query&search_constraint=terms"	GO:0042752_regulation_of_circadian_rhythm) 2 0
=HYPERLINK("http://www.godatabase.org/cgi-bin/go.cgi?query=GO:0042772&auto_wild_cards=yes&view=query&action=query&search_constraint=terms"	GO:0042772_DNA_damage_response__signal_transduction_resulting_in_transcription) 2 0
=HYPERLINK("http://www.godatabase.org/cgi-bin/go.cgi?query=GO:0043000&auto_wild_cards=yes&view=query&action=query&search_constraint=terms"	GO:0043000_Golgi_to_plasma_membrane_CFTR_protein_transport) 2 0
=HYPERLINK("http://www.godatabase.org/cgi-bin/go.cgi?query=GO:0043006&auto_wild_cards=yes&view=query&action=query&search_constraint=terms"	GO:0043006_calcium-dependent_phospholipase_A2_activation) 2 0
=HYPERLINK("http://www.godatabase.org/cgi-bin/go.cgi?query=GO:0043010&auto_wild_cards=yes&view=query&action=query&search_constraint=terms"	GO:0043010_camera-type_eye_development) 2 0
=HYPERLINK("http://www.godatabase.org/cgi-bin/go.cgi?query=GO:0043070&auto_wild_cards=yes&view=query&action=query&search_constraint=terms"	GO:0043070_regulation_of_non-apoptotic_programmed_cell_death) 2 0
=HYPERLINK("http://www.godatabase.org/cgi-bin/go.cgi?query=GO:0043072&auto_wild_cards=yes&view=query&action=query&search_constraint=terms"	GO:0043072_negative_regulation_of_non-apoptotic_programmed_cell_death) 2 0
=HYPERLINK("http://www.godatabase.org/cgi-bin/go.cgi?query=GO:0043102&auto_wild_cards=yes&view=query&action=query&search_constraint=terms"	GO:0043102_amino_acid_salvage) 2 0
=HYPERLINK("http://www.godatabase.org/cgi-bin/go.cgi?query=GO:0043113&auto_wild_cards=yes&view=query&action=query&search_constraint=terms"	GO:0043113_receptor_clustering) 2 0
=HYPERLINK("http://www.godatabase.org/cgi-bin/go.cgi?query=GO:0043162&auto_wild_cards=yes&view=query&action=query&search_constraint=terms"	GO:0043162_ubiquitin-dependent_protein_catabolic_process_via_the_multivesicular_body_pathway) 2 0
=HYPERLINK("http://www.godatabase.org/cgi-bin/go.cgi?query=GO:0043163&auto_wild_cards=yes&view=query&action=query&search_constraint=terms"	GO:0043163_cell_envelope_organization_and_biogenesis) 2 0
=HYPERLINK("http://www.godatabase.org/cgi-bin/go.cgi?query=GO:0043171&auto_wild_cards=yes&view=query&action=query&search_constraint=terms"	GO:0043171_peptide_catabolic_process) 2 0
=HYPERLINK("http://www.godatabase.org/cgi-bin/go.cgi?query=GO:0043206&auto_wild_cards=yes&view=query&action=query&search_constraint=terms"	GO:0043206_fibril_organization_and_biogenesis) 2 0
=HYPERLINK("http://www.godatabase.org/cgi-bin/go.cgi?query=GO:0043270&auto_wild_cards=yes&view=query&action=query&search_constraint=terms"	GO:0043270_positive_regulation_of_ion_transport) 2 0
=HYPERLINK("http://www.godatabase.org/cgi-bin/go.cgi?query=GO:0043271&auto_wild_cards=yes&view=query&action=query&search_constraint=terms"	GO:0043271_negative_regulation_of_ion_transport) 2 0
=HYPERLINK("http://www.godatabase.org/cgi-bin/go.cgi?query=GO:0043297&auto_wild_cards=yes&view=query&action=query&search_constraint=terms"	GO:0043297_apical_junction_assembly) 2 0
=HYPERLINK("http://www.godatabase.org/cgi-bin/go.cgi?query=GO:0043331&auto_wild_cards=yes&view=query&action=query&search_constraint=terms"	GO:0043331_response_to_dsRNA) 2 0
=HYPERLINK("http://www.godatabase.org/cgi-bin/go.cgi?query=GO:0043367&auto_wild_cards=yes&view=query&action=query&search_constraint=terms"	GO:0043367_CD4-positive__alpha_beta_T_cell_differentiation) 2 0
=HYPERLINK("http://www.godatabase.org/cgi-bin/go.cgi?query=GO:0043368&auto_wild_cards=yes&view=query&action=query&search_constraint=terms"	GO:0043368_positive_T_cell_selection) 2 0
=HYPERLINK("http://www.godatabase.org/cgi-bin/go.cgi?query=GO:0043370&auto_wild_cards=yes&view=query&action=query&search_constraint=terms"	GO:0043370_regulation_of_CD4-positive__alpha_beta_T_cell_differentiation) 2 0
=HYPERLINK("http://www.godatabase.org/cgi-bin/go.cgi?query=GO:0043450&auto_wild_cards=yes&view=query&action=query&search_constraint=terms"	GO:0043450_alkene_biosynthetic_process) 2 0
=HYPERLINK("http://www.godatabase.org/cgi-bin/go.cgi?query=GO:0043484&auto_wild_cards=yes&view=query&action=query&search_constraint=terms"	GO:0043484_regulation_of_RNA_splicing) 2 0
=HYPERLINK("http://www.godatabase.org/cgi-bin/go.cgi?query=GO:0043489&auto_wild_cards=yes&view=query&action=query&search_constraint=terms"	GO:0043489_RNA_stabilization) 2 0
=HYPERLINK("http://www.godatabase.org/cgi-bin/go.cgi?query=GO:0043490&auto_wild_cards=yes&view=query&action=query&search_constraint=terms"	GO:0043490_malate-aspartate_shuttle) 2 0
=HYPERLINK("http://www.godatabase.org/cgi-bin/go.cgi?query=GO:0043508&auto_wild_cards=yes&view=query&action=query&search_constraint=terms"	GO:0043508_negative_regulation_of_JNK_activity) 2 0
=HYPERLINK("http://www.godatabase.org/cgi-bin/go.cgi?query=GO:0043526&auto_wild_cards=yes&view=query&action=query&search_constraint=terms"	GO:0043526_neuroprotection) 2 0
=HYPERLINK("http://www.godatabase.org/cgi-bin/go.cgi?query=GO:0043536&auto_wild_cards=yes&view=query&action=query&search_constraint=terms"	GO:0043536_positive_regulation_of_blood_vessel_endothelial_cell_migration) 2 0
=HYPERLINK("http://www.godatabase.org/cgi-bin/go.cgi?query=GO:0043555&auto_wild_cards=yes&view=query&action=query&search_constraint=terms"	GO:0043555_regulation_of_translation_in_response_to_stress) 2 0
=HYPERLINK("http://www.godatabase.org/cgi-bin/go.cgi?query=GO:0043570&auto_wild_cards=yes&view=query&action=query&search_constraint=terms"	GO:0043570_maintenance_of_DNA_repeat_elements) 2 0
=HYPERLINK("http://www.godatabase.org/cgi-bin/go.cgi?query=GO:0043603&auto_wild_cards=yes&view=query&action=query&search_constraint=terms"	GO:0043603_amide_metabolic_process) 2 0
=HYPERLINK("http://www.godatabase.org/cgi-bin/go.cgi?query=GO:0044003&auto_wild_cards=yes&view=query&action=query&search_constraint=terms"	GO:0044003_modification_by_symbiont_of_host_morphology_or_physiology) 2 0
=HYPERLINK("http://www.godatabase.org/cgi-bin/go.cgi?query=GO:0044004&auto_wild_cards=yes&view=query&action=query&search_constraint=terms"	GO:0044004_disruption_by_symbiont_of_host_cells) 2 0
=HYPERLINK("http://www.godatabase.org/cgi-bin/go.cgi?query=GO:0044413&auto_wild_cards=yes&view=query&action=query&search_constraint=terms"	GO:0044413_avoidance_of_host_defenses) 2 0
=HYPERLINK("http://www.godatabase.org/cgi-bin/go.cgi?query=GO:0044415&auto_wild_cards=yes&view=query&action=query&search_constraint=terms"	GO:0044415_evasion_or_tolerance_of_host_defenses) 2 0
=HYPERLINK("http://www.godatabase.org/cgi-bin/go.cgi?query=GO:0045002&auto_wild_cards=yes&view=query&action=query&search_constraint=terms"	GO:0045002_double-strand_break_repair_via_single-strand_annealing) 2 0
=HYPERLINK("http://www.godatabase.org/cgi-bin/go.cgi?query=GO:0045003&auto_wild_cards=yes&view=query&action=query&search_constraint=terms"	GO:0045003_double-strand_break_repair_via_synthesis-dependent_strand_annealing) 2 0
=HYPERLINK("http://www.godatabase.org/cgi-bin/go.cgi?query=GO:0045010&auto_wild_cards=yes&view=query&action=query&search_constraint=terms"	GO:0045010_actin_nucleation) 2 0
=HYPERLINK("http://www.godatabase.org/cgi-bin/go.cgi?query=GO:0045046&auto_wild_cards=yes&view=query&action=query&search_constraint=terms"	GO:0045046_protein_import_into_peroxisome_membrane) 2 0
=HYPERLINK("http://www.godatabase.org/cgi-bin/go.cgi?query=GO:0045059&auto_wild_cards=yes&view=query&action=query&search_constraint=terms"	GO:0045059_positive_thymic_T_cell_selection) 2 0
=HYPERLINK("http://www.godatabase.org/cgi-bin/go.cgi?query=GO:0045080&auto_wild_cards=yes&view=query&action=query&search_constraint=terms"	GO:0045080_positive_regulation_of_chemokine_biosynthetic_process) 2 0
=HYPERLINK("http://www.godatabase.org/cgi-bin/go.cgi?query=GO:0045084&auto_wild_cards=yes&view=query&action=query&search_constraint=terms"	GO:0045084_positive_regulation_of_interleukin-12_biosynthetic_process) 2 0
=HYPERLINK("http://www.godatabase.org/cgi-bin/go.cgi?query=GO:0045124&auto_wild_cards=yes&view=query&action=query&search_constraint=terms"	GO:0045124_regulation_of_bone_resorption) 2 0
=HYPERLINK("http://www.godatabase.org/cgi-bin/go.cgi?query=GO:0045162&auto_wild_cards=yes&view=query&action=query&search_constraint=terms"	GO:0045162_clustering_of_voltage-gated_sodium_channels) 2 0
=HYPERLINK("http://www.godatabase.org/cgi-bin/go.cgi?query=GO:0045217&auto_wild_cards=yes&view=query&action=query&search_constraint=terms"	GO:0045217_cell-cell_junction_maintenance) 2 0
=HYPERLINK("http://www.godatabase.org/cgi-bin/go.cgi?query=GO:0045229&auto_wild_cards=yes&view=query&action=query&search_constraint=terms"	GO:0045229_external_encapsulating_structure_organization_and_biogenesis) 2 0
=HYPERLINK("http://www.godatabase.org/cgi-bin/go.cgi?query=GO:0045348&auto_wild_cards=yes&view=query&action=query&search_constraint=terms"	GO:0045348_positive_regulation_of_MHC_class_II_biosynthetic_process) 2 0
=HYPERLINK("http://www.godatabase.org/cgi-bin/go.cgi?query=GO:0045350&auto_wild_cards=yes&view=query&action=query&search_constraint=terms"	GO:0045350_interferon-beta_biosynthetic_process) 2 0
=HYPERLINK("http://www.godatabase.org/cgi-bin/go.cgi?query=GO:0045356&auto_wild_cards=yes&view=query&action=query&search_constraint=terms"	GO:0045356_positive_regulation_of_interferon-alpha_biosynthetic_process) 2 0
=HYPERLINK("http://www.godatabase.org/cgi-bin/go.cgi?query=GO:0045357&auto_wild_cards=yes&view=query&action=query&search_constraint=terms"	GO:0045357_regulation_of_interferon-beta_biosynthetic_process) 2 0
=HYPERLINK("http://www.godatabase.org/cgi-bin/go.cgi?query=GO:0045359&auto_wild_cards=yes&view=query&action=query&search_constraint=terms"	GO:0045359_positive_regulation_of_interferon-beta_biosynthetic_process) 2 0
=HYPERLINK("http://www.godatabase.org/cgi-bin/go.cgi?query=GO:0045415&auto_wild_cards=yes&view=query&action=query&search_constraint=terms"	GO:0045415_negative_regulation_of_interleukin-8_biosynthetic_process) 2 0
=HYPERLINK("http://www.godatabase.org/cgi-bin/go.cgi?query=GO:0045471&auto_wild_cards=yes&view=query&action=query&search_constraint=terms"	GO:0045471_response_to_ethanol) 2 0
=HYPERLINK("http://www.godatabase.org/cgi-bin/go.cgi?query=GO:0045541&auto_wild_cards=yes&view=query&action=query&search_constraint=terms"	GO:0045541_negative_regulation_of_cholesterol_biosynthetic_process) 2 0
=HYPERLINK("http://www.godatabase.org/cgi-bin/go.cgi?query=GO:0045600&auto_wild_cards=yes&view=query&action=query&search_constraint=terms"	GO:0045600_positive_regulation_of_fat_cell_differentiation) 2 0
=HYPERLINK("http://www.godatabase.org/cgi-bin/go.cgi?query=GO:0045601&auto_wild_cards=yes&view=query&action=query&search_constraint=terms"	GO:0045601_regulation_of_endothelial_cell_differentiation) 2 0
=HYPERLINK("http://www.godatabase.org/cgi-bin/go.cgi?query=GO:0045616&auto_wild_cards=yes&view=query&action=query&search_constraint=terms"	GO:0045616_regulation_of_keratinocyte_differentiation) 2 0
=HYPERLINK("http://www.godatabase.org/cgi-bin/go.cgi?query=GO:0045618&auto_wild_cards=yes&view=query&action=query&search_constraint=terms"	GO:0045618_positive_regulation_of_keratinocyte_differentiation) 2 0
=HYPERLINK("http://www.godatabase.org/cgi-bin/go.cgi?query=GO:0045620&auto_wild_cards=yes&view=query&action=query&search_constraint=terms"	GO:0045620_negative_regulation_of_lymphocyte_differentiation) 2 0
=HYPERLINK("http://www.godatabase.org/cgi-bin/go.cgi?query=GO:0045622&auto_wild_cards=yes&view=query&action=query&search_constraint=terms"	GO:0045622_regulation_of_T-helper_cell_differentiation) 2 0
=HYPERLINK("http://www.godatabase.org/cgi-bin/go.cgi?query=GO:0045647&auto_wild_cards=yes&view=query&action=query&search_constraint=terms"	GO:0045647_negative_regulation_of_erythrocyte_differentiation) 2 0
=HYPERLINK("http://www.godatabase.org/cgi-bin/go.cgi?query=GO:0045651&auto_wild_cards=yes&view=query&action=query&search_constraint=terms"	GO:0045651_positive_regulation_of_macrophage_differentiation) 2 0
=HYPERLINK("http://www.godatabase.org/cgi-bin/go.cgi?query=GO:0045652&auto_wild_cards=yes&view=query&action=query&search_constraint=terms"	GO:0045652_regulation_of_megakaryocyte_differentiation) 2 0
=HYPERLINK("http://www.godatabase.org/cgi-bin/go.cgi?query=GO:0045725&auto_wild_cards=yes&view=query&action=query&search_constraint=terms"	GO:0045725_positive_regulation_of_glycogen_biosynthetic_process) 2 0
=HYPERLINK("http://www.godatabase.org/cgi-bin/go.cgi?query=GO:0045778&auto_wild_cards=yes&view=query&action=query&search_constraint=terms"	GO:0045778_positive_regulation_of_ossification) 2 0
=HYPERLINK("http://www.godatabase.org/cgi-bin/go.cgi?query=GO:0045821&auto_wild_cards=yes&view=query&action=query&search_constraint=terms"	GO:0045821_positive_regulation_of_glycolysis) 2 0
=HYPERLINK("http://www.godatabase.org/cgi-bin/go.cgi?query=GO:0045842&auto_wild_cards=yes&view=query&action=query&search_constraint=terms"	GO:0045842_positive_regulation_of_mitotic_metaphase_anaphase_transition) 2 0
=HYPERLINK("http://www.godatabase.org/cgi-bin/go.cgi?query=GO:0045869&auto_wild_cards=yes&view=query&action=query&search_constraint=terms"	GO:0045869_negative_regulation_of_retroviral_genome_replication) 2 0
=HYPERLINK("http://www.godatabase.org/cgi-bin/go.cgi?query=GO:0045885&auto_wild_cards=yes&view=query&action=query&search_constraint=terms"	GO:0045885_positive_regulation_of_survival_gene_product_expression) 2 0
=HYPERLINK("http://www.godatabase.org/cgi-bin/go.cgi?query=GO:0045898&auto_wild_cards=yes&view=query&action=query&search_constraint=terms"	GO:0045898_regulation_of_transcriptional_preinitiation_complex_assembly) 2 0
=HYPERLINK("http://www.godatabase.org/cgi-bin/go.cgi?query=GO:0045909&auto_wild_cards=yes&view=query&action=query&search_constraint=terms"	GO:0045909_positive_regulation_of_vasodilation) 2 0
=HYPERLINK("http://www.godatabase.org/cgi-bin/go.cgi?query=GO:0045912&auto_wild_cards=yes&view=query&action=query&search_constraint=terms"	GO:0045912_negative_regulation_of_carbohydrate_metabolic_process) 2 0
=HYPERLINK("http://www.godatabase.org/cgi-bin/go.cgi?query=GO:0045933&auto_wild_cards=yes&view=query&action=query&search_constraint=terms"	GO:0045933_positive_regulation_of_muscle_contraction) 2 0
=HYPERLINK("http://www.godatabase.org/cgi-bin/go.cgi?query=GO:0045939&auto_wild_cards=yes&view=query&action=query&search_constraint=terms"	GO:0045939_negative_regulation_of_steroid_metabolic_process) 2 0
=HYPERLINK("http://www.godatabase.org/cgi-bin/go.cgi?query=GO:0045940&auto_wild_cards=yes&view=query&action=query&search_constraint=terms"	GO:0045940_positive_regulation_of_steroid_metabolic_process) 2 0
=HYPERLINK("http://www.godatabase.org/cgi-bin/go.cgi?query=GO:0045954&auto_wild_cards=yes&view=query&action=query&search_constraint=terms"	GO:0045954_positive_regulation_of_natural_killer_cell_mediated_cytotoxicity) 2 0
=HYPERLINK("http://www.godatabase.org/cgi-bin/go.cgi?query=GO:0045980&auto_wild_cards=yes&view=query&action=query&search_constraint=terms"	GO:0045980_negative_regulation_of_nucleotide_metabolic_process) 2 0
=HYPERLINK("http://www.godatabase.org/cgi-bin/go.cgi?query=GO:0045981&auto_wild_cards=yes&view=query&action=query&search_constraint=terms"	GO:0045981_positive_regulation_of_nucleotide_metabolic_process) 2 0
=HYPERLINK("http://www.godatabase.org/cgi-bin/go.cgi?query=GO:0045987&auto_wild_cards=yes&view=query&action=query&search_constraint=terms"	GO:0045987_positive_regulation_of_smooth_muscle_contraction) 2 0
=HYPERLINK("http://www.godatabase.org/cgi-bin/go.cgi?query=GO:0046006&auto_wild_cards=yes&view=query&action=query&search_constraint=terms"	GO:0046006_regulation_of_activated_T_cell_proliferation) 2 0
=HYPERLINK("http://www.godatabase.org/cgi-bin/go.cgi?query=GO:0046033&auto_wild_cards=yes&view=query&action=query&search_constraint=terms"	GO:0046033_AMP_metabolic_process) 2 0
=HYPERLINK("http://www.godatabase.org/cgi-bin/go.cgi?query=GO:0046068&auto_wild_cards=yes&view=query&action=query&search_constraint=terms"	GO:0046068_cGMP_metabolic_process) 2 0
=HYPERLINK("http://www.godatabase.org/cgi-bin/go.cgi?query=GO:0046135&auto_wild_cards=yes&view=query&action=query&search_constraint=terms"	GO:0046135_pyrimidine_nucleoside_catabolic_process) 2 0
=HYPERLINK("http://www.godatabase.org/cgi-bin/go.cgi?query=GO:0046146&auto_wild_cards=yes&view=query&action=query&search_constraint=terms"	GO:0046146_tetrahydrobiopterin_metabolic_process) 2 0
=HYPERLINK("http://www.godatabase.org/cgi-bin/go.cgi?query=GO:0046149&auto_wild_cards=yes&view=query&action=query&search_constraint=terms"	GO:0046149_pigment_catabolic_process) 2 0
=HYPERLINK("http://www.godatabase.org/cgi-bin/go.cgi?query=GO:0046160&auto_wild_cards=yes&view=query&action=query&search_constraint=terms"	GO:0046160_heme_a_metabolic_process) 2 0
=HYPERLINK("http://www.godatabase.org/cgi-bin/go.cgi?query=GO:0046320&auto_wild_cards=yes&view=query&action=query&search_constraint=terms"	GO:0046320_regulation_of_fatty_acid_oxidation) 2 0
=HYPERLINK("http://www.godatabase.org/cgi-bin/go.cgi?query=GO:0046321&auto_wild_cards=yes&view=query&action=query&search_constraint=terms"	GO:0046321_positive_regulation_of_fatty_acid_oxidation) 2 0
=HYPERLINK("http://www.godatabase.org/cgi-bin/go.cgi?query=GO:0046325&auto_wild_cards=yes&view=query&action=query&search_constraint=terms"	GO:0046325_negative_regulation_of_glucose_import) 2 0
=HYPERLINK("http://www.godatabase.org/cgi-bin/go.cgi?query=GO:0046349&auto_wild_cards=yes&view=query&action=query&search_constraint=terms"	GO:0046349_amino_sugar_biosynthetic_process) 2 0
=HYPERLINK("http://www.godatabase.org/cgi-bin/go.cgi?query=GO:0046359&auto_wild_cards=yes&view=query&action=query&search_constraint=terms"	GO:0046359_butyrate_catabolic_process) 2 0
=HYPERLINK("http://www.godatabase.org/cgi-bin/go.cgi?query=GO:0046368&auto_wild_cards=yes&view=query&action=query&search_constraint=terms"	GO:0046368_GDP-L-fucose_metabolic_process) 2 0
=HYPERLINK("http://www.godatabase.org/cgi-bin/go.cgi?query=GO:0046469&auto_wild_cards=yes&view=query&action=query&search_constraint=terms"	GO:0046469_platelet_activating_factor_metabolic_process) 2 0
=HYPERLINK("http://www.godatabase.org/cgi-bin/go.cgi?query=GO:0046473&auto_wild_cards=yes&view=query&action=query&search_constraint=terms"	GO:0046473_phosphatidic_acid_metabolic_process) 2 0
=HYPERLINK("http://www.godatabase.org/cgi-bin/go.cgi?query=GO:0046475&auto_wild_cards=yes&view=query&action=query&search_constraint=terms"	GO:0046475_glycerophospholipid_catabolic_process) 2 0
=HYPERLINK("http://www.godatabase.org/cgi-bin/go.cgi?query=GO:0046476&auto_wild_cards=yes&view=query&action=query&search_constraint=terms"	GO:0046476_glycosylceramide_biosynthetic_process) 2 0
=HYPERLINK("http://www.godatabase.org/cgi-bin/go.cgi?query=GO:0046479&auto_wild_cards=yes&view=query&action=query&search_constraint=terms"	GO:0046479_glycosphingolipid_catabolic_process) 2 0
=HYPERLINK("http://www.godatabase.org/cgi-bin/go.cgi?query=GO:0046502&auto_wild_cards=yes&view=query&action=query&search_constraint=terms"	GO:0046502_uroporphyrinogen_III_metabolic_process) 2 0
=HYPERLINK("http://www.godatabase.org/cgi-bin/go.cgi?query=GO:0046580&auto_wild_cards=yes&view=query&action=query&search_constraint=terms"	GO:0046580_negative_regulation_of_Ras_protein_signal_transduction) 2 0
=HYPERLINK("http://www.godatabase.org/cgi-bin/go.cgi?query=GO:0046627&auto_wild_cards=yes&view=query&action=query&search_constraint=terms"	GO:0046627_negative_regulation_of_insulin_receptor_signaling_pathway) 2 0
=HYPERLINK("http://www.godatabase.org/cgi-bin/go.cgi?query=GO:0046632&auto_wild_cards=yes&view=query&action=query&search_constraint=terms"	GO:0046632_alpha-beta_T_cell_differentiation) 2 0
=HYPERLINK("http://www.godatabase.org/cgi-bin/go.cgi?query=GO:0046633&auto_wild_cards=yes&view=query&action=query&search_constraint=terms"	GO:0046633_alpha-beta_T_cell_proliferation) 2 0
=HYPERLINK("http://www.godatabase.org/cgi-bin/go.cgi?query=GO:0046635&auto_wild_cards=yes&view=query&action=query&search_constraint=terms"	GO:0046635_positive_regulation_of_alpha-beta_T_cell_activation) 2 0
=HYPERLINK("http://www.godatabase.org/cgi-bin/go.cgi?query=GO:0046637&auto_wild_cards=yes&view=query&action=query&search_constraint=terms"	GO:0046637_regulation_of_alpha-beta_T_cell_differentiation) 2 0
=HYPERLINK("http://www.godatabase.org/cgi-bin/go.cgi?query=GO:0046719&auto_wild_cards=yes&view=query&action=query&search_constraint=terms"	GO:0046719_regulation_of_viral_protein_levels_in_host_cell) 2 0
=HYPERLINK("http://www.godatabase.org/cgi-bin/go.cgi?query=GO:0046836&auto_wild_cards=yes&view=query&action=query&search_constraint=terms"	GO:0046836_glycolipid_transport) 2 0
=HYPERLINK("http://www.godatabase.org/cgi-bin/go.cgi?query=GO:0046839&auto_wild_cards=yes&view=query&action=query&search_constraint=terms"	GO:0046839_phospholipid_dephosphorylation) 2 0
=HYPERLINK("http://www.godatabase.org/cgi-bin/go.cgi?query=GO:0046852&auto_wild_cards=yes&view=query&action=query&search_constraint=terms"	GO:0046852_positive_regulation_of_bone_remodeling) 2 0
=HYPERLINK("http://www.godatabase.org/cgi-bin/go.cgi?query=GO:0046881&auto_wild_cards=yes&view=query&action=query&search_constraint=terms"	GO:0046881_positive_regulation_of_follicle-stimulating_hormone_secretion) 2 0
=HYPERLINK("http://www.godatabase.org/cgi-bin/go.cgi?query=GO:0046885&auto_wild_cards=yes&view=query&action=query&search_constraint=terms"	GO:0046885_regulation_of_hormone_biosynthetic_process) 2 0
=HYPERLINK("http://www.godatabase.org/cgi-bin/go.cgi?query=GO:0046928&auto_wild_cards=yes&view=query&action=query&search_constraint=terms"	GO:0046928_regulation_of_neurotransmitter_secretion) 2 0
=HYPERLINK("http://www.godatabase.org/cgi-bin/go.cgi?query=GO:0046967&auto_wild_cards=yes&view=query&action=query&search_constraint=terms"	GO:0046967_cytosol_to_ER_transport) 2 0
=HYPERLINK("http://www.godatabase.org/cgi-bin/go.cgi?query=GO:0047496&auto_wild_cards=yes&view=query&action=query&search_constraint=terms"	GO:0047496_vesicle_transport_along_microtubule) 2 0
=HYPERLINK("http://www.godatabase.org/cgi-bin/go.cgi?query=GO:0048016&auto_wild_cards=yes&view=query&action=query&search_constraint=terms"	GO:0048016_inositol_phosphate-mediated_signaling) 2 0
=HYPERLINK("http://www.godatabase.org/cgi-bin/go.cgi?query=GO:0048096&auto_wild_cards=yes&view=query&action=query&search_constraint=terms"	GO:0048096_chromatin-mediated_maintenance_of_transcription) 2 0
=HYPERLINK("http://www.godatabase.org/cgi-bin/go.cgi?query=GO:0048102&auto_wild_cards=yes&view=query&action=query&search_constraint=terms"	GO:0048102_autophagic_cell_death) 2 0
=HYPERLINK("http://www.godatabase.org/cgi-bin/go.cgi?query=GO:0048147&auto_wild_cards=yes&view=query&action=query&search_constraint=terms"	GO:0048147_negative_regulation_of_fibroblast_proliferation) 2 0
=HYPERLINK("http://www.godatabase.org/cgi-bin/go.cgi?query=GO:0048165&auto_wild_cards=yes&view=query&action=query&search_constraint=terms"	GO:0048165_fused_antrum_stage__oogenesis) 2 0
=HYPERLINK("http://www.godatabase.org/cgi-bin/go.cgi?query=GO:0048255&auto_wild_cards=yes&view=query&action=query&search_constraint=terms"	GO:0048255_mRNA_stabilization) 2 0
=HYPERLINK("http://www.godatabase.org/cgi-bin/go.cgi?query=GO:0048261&auto_wild_cards=yes&view=query&action=query&search_constraint=terms"	GO:0048261_negative_regulation_of_receptor-mediated_endocytosis) 2 0
=HYPERLINK("http://www.godatabase.org/cgi-bin/go.cgi?query=GO:0048268&auto_wild_cards=yes&view=query&action=query&search_constraint=terms"	GO:0048268_clathrin_cage_assembly) 2 0
=HYPERLINK("http://www.godatabase.org/cgi-bin/go.cgi?query=GO:0048284&auto_wild_cards=yes&view=query&action=query&search_constraint=terms"	GO:0048284_organelle_fusion) 2 0
=HYPERLINK("http://www.godatabase.org/cgi-bin/go.cgi?query=GO:0048285&auto_wild_cards=yes&view=query&action=query&search_constraint=terms"	GO:0048285_organelle_fission) 2 0
=HYPERLINK("http://www.godatabase.org/cgi-bin/go.cgi?query=GO:0048290&auto_wild_cards=yes&view=query&action=query&search_constraint=terms"	GO:0048290_isotype_switching_to_IgA_isotypes) 2 0
=HYPERLINK("http://www.godatabase.org/cgi-bin/go.cgi?query=GO:0048296&auto_wild_cards=yes&view=query&action=query&search_constraint=terms"	GO:0048296_regulation_of_isotype_switching_to_IgA_isotypes) 2 0
=HYPERLINK("http://www.godatabase.org/cgi-bin/go.cgi?query=GO:0048298&auto_wild_cards=yes&view=query&action=query&search_constraint=terms"	GO:0048298_positive_regulation_of_isotype_switching_to_IgA_isotypes) 2 0
=HYPERLINK("http://www.godatabase.org/cgi-bin/go.cgi?query=GO:0048538&auto_wild_cards=yes&view=query&action=query&search_constraint=terms"	GO:0048538_thymus_development) 2 0
=HYPERLINK("http://www.godatabase.org/cgi-bin/go.cgi?query=GO:0048546&auto_wild_cards=yes&view=query&action=query&search_constraint=terms"	GO:0048546_digestive_tract_morphogenesis) 2 0
=HYPERLINK("http://www.godatabase.org/cgi-bin/go.cgi?query=GO:0048547&auto_wild_cards=yes&view=query&action=query&search_constraint=terms"	GO:0048547_gut_morphogenesis) 2 0
=HYPERLINK("http://www.godatabase.org/cgi-bin/go.cgi?query=GO:0048565&auto_wild_cards=yes&view=query&action=query&search_constraint=terms"	GO:0048565_gut_development) 2 0
=HYPERLINK("http://www.godatabase.org/cgi-bin/go.cgi?query=GO:0048566&auto_wild_cards=yes&view=query&action=query&search_constraint=terms"	GO:0048566_embryonic_gut_development) 2 0
=HYPERLINK("http://www.godatabase.org/cgi-bin/go.cgi?query=GO:0048567&auto_wild_cards=yes&view=query&action=query&search_constraint=terms"	GO:0048567_ectodermal_gut_morphogenesis) 2 0
=HYPERLINK("http://www.godatabase.org/cgi-bin/go.cgi?query=GO:0048662&auto_wild_cards=yes&view=query&action=query&search_constraint=terms"	GO:0048662_negative_regulation_of_smooth_muscle_cell_proliferation) 2 0
=HYPERLINK("http://www.godatabase.org/cgi-bin/go.cgi?query=GO:0048663&auto_wild_cards=yes&view=query&action=query&search_constraint=terms"	GO:0048663_neuron_fate_commitment) 2 0
=HYPERLINK("http://www.godatabase.org/cgi-bin/go.cgi?query=GO:0048704&auto_wild_cards=yes&view=query&action=query&search_constraint=terms"	GO:0048704_embryonic_skeletal_morphogenesis) 2 0
=HYPERLINK("http://www.godatabase.org/cgi-bin/go.cgi?query=GO:0048705&auto_wild_cards=yes&view=query&action=query&search_constraint=terms"	GO:0048705_skeletal_morphogenesis) 2 0
=HYPERLINK("http://www.godatabase.org/cgi-bin/go.cgi?query=GO:0048706&auto_wild_cards=yes&view=query&action=query&search_constraint=terms"	GO:0048706_embryonic_skeletal_development) 2 0
=HYPERLINK("http://www.godatabase.org/cgi-bin/go.cgi?query=GO:0048820&auto_wild_cards=yes&view=query&action=query&search_constraint=terms"	GO:0048820_hair_follicle_maturation) 2 0
=HYPERLINK("http://www.godatabase.org/cgi-bin/go.cgi?query=GO:0050434&auto_wild_cards=yes&view=query&action=query&search_constraint=terms"	GO:0050434_positive_regulation_of_viral_transcription) 2 0
=HYPERLINK("http://www.godatabase.org/cgi-bin/go.cgi?query=GO:0050651&auto_wild_cards=yes&view=query&action=query&search_constraint=terms"	GO:0050651_dermatan_sulfate_proteoglycan_biosynthetic_process) 2 0
=HYPERLINK("http://www.godatabase.org/cgi-bin/go.cgi?query=GO:0050665&auto_wild_cards=yes&view=query&action=query&search_constraint=terms"	GO:0050665_hydrogen_peroxide_biosynthetic_process) 2 0
=HYPERLINK("http://www.godatabase.org/cgi-bin/go.cgi?query=GO:0050686&auto_wild_cards=yes&view=query&action=query&search_constraint=terms"	GO:0050686_negative_regulation_of_mRNA_processing) 2 0
=HYPERLINK("http://www.godatabase.org/cgi-bin/go.cgi?query=GO:0050729&auto_wild_cards=yes&view=query&action=query&search_constraint=terms"	GO:0050729_positive_regulation_of_inflammatory_response) 2 0
=HYPERLINK("http://www.godatabase.org/cgi-bin/go.cgi?query=GO:0050764&auto_wild_cards=yes&view=query&action=query&search_constraint=terms"	GO:0050764_regulation_of_phagocytosis) 2 0
=HYPERLINK("http://www.godatabase.org/cgi-bin/go.cgi?query=GO:0050766&auto_wild_cards=yes&view=query&action=query&search_constraint=terms"	GO:0050766_positive_regulation_of_phagocytosis) 2 0
=HYPERLINK("http://www.godatabase.org/cgi-bin/go.cgi?query=GO:0050773&auto_wild_cards=yes&view=query&action=query&search_constraint=terms"	GO:0050773_regulation_of_dendrite_development) 2 0
=HYPERLINK("http://www.godatabase.org/cgi-bin/go.cgi?query=GO:0050850&auto_wild_cards=yes&view=query&action=query&search_constraint=terms"	GO:0050850_positive_regulation_of_calcium-mediated_signaling) 2 0
=HYPERLINK("http://www.godatabase.org/cgi-bin/go.cgi?query=GO:0050862&auto_wild_cards=yes&view=query&action=query&search_constraint=terms"	GO:0050862_positive_regulation_of_T_cell_receptor_signaling_pathway) 2 0
=HYPERLINK("http://www.godatabase.org/cgi-bin/go.cgi?query=GO:0050869&auto_wild_cards=yes&view=query&action=query&search_constraint=terms"	GO:0050869_negative_regulation_of_B_cell_activation) 2 0
=HYPERLINK("http://www.godatabase.org/cgi-bin/go.cgi?query=GO:0050885&auto_wild_cards=yes&view=query&action=query&search_constraint=terms"	GO:0050885_neuromuscular_process_controlling_balance) 2 0
=HYPERLINK("http://www.godatabase.org/cgi-bin/go.cgi?query=GO:0050886&auto_wild_cards=yes&view=query&action=query&search_constraint=terms"	GO:0050886_endocrine_process) 2 0
=HYPERLINK("http://www.godatabase.org/cgi-bin/go.cgi?query=GO:0050891&auto_wild_cards=yes&view=query&action=query&search_constraint=terms"	GO:0050891_multicellular_organismal_water_homeostasis) 2 0
=HYPERLINK("http://www.godatabase.org/cgi-bin/go.cgi?query=GO:0050931&auto_wild_cards=yes&view=query&action=query&search_constraint=terms"	GO:0050931_pigment_cell_differentiation) 2 0
=HYPERLINK("http://www.godatabase.org/cgi-bin/go.cgi?query=GO:0050957&auto_wild_cards=yes&view=query&action=query&search_constraint=terms"	GO:0050957_equilibrioception) 2 0
=HYPERLINK("http://www.godatabase.org/cgi-bin/go.cgi?query=GO:0051001&auto_wild_cards=yes&view=query&action=query&search_constraint=terms"	GO:0051001_negative_regulation_of_nitric-oxide_synthase_activity) 2 0
=HYPERLINK("http://www.godatabase.org/cgi-bin/go.cgi?query=GO:0051043&auto_wild_cards=yes&view=query&action=query&search_constraint=terms"	GO:0051043_regulation_of_membrane_protein_ectodomain_proteolysis) 2 0
=HYPERLINK("http://www.godatabase.org/cgi-bin/go.cgi?query=GO:0051058&auto_wild_cards=yes&view=query&action=query&search_constraint=terms"	GO:0051058_negative_regulation_of_small_GTPase_mediated_signal_transduction) 2 0
=HYPERLINK("http://www.godatabase.org/cgi-bin/go.cgi?query=GO:0051084&auto_wild_cards=yes&view=query&action=query&search_constraint=terms"	GO:0051084_'de_novo'_posttranslational_protein_folding) 2 0
=HYPERLINK("http://www.godatabase.org/cgi-bin/go.cgi?query=GO:0051123&auto_wild_cards=yes&view=query&action=query&search_constraint=terms"	GO:0051123_transcriptional_preinitiation_complex_assembly) 2 0
=HYPERLINK("http://www.godatabase.org/cgi-bin/go.cgi?query=GO:0051124&auto_wild_cards=yes&view=query&action=query&search_constraint=terms"	GO:0051124_synaptic_growth_at_neuromuscular_junction) 2 0
=HYPERLINK("http://www.godatabase.org/cgi-bin/go.cgi?query=GO:0051131&auto_wild_cards=yes&view=query&action=query&search_constraint=terms"	GO:0051131_chaperone-mediated_protein_complex_assembly) 2 0
=HYPERLINK("http://www.godatabase.org/cgi-bin/go.cgi?query=GO:0051231&auto_wild_cards=yes&view=query&action=query&search_constraint=terms"	GO:0051231_spindle_elongation) 2 0
=HYPERLINK("http://www.godatabase.org/cgi-bin/go.cgi?query=GO:0051665&auto_wild_cards=yes&view=query&action=query&search_constraint=terms"	GO:0051665_membrane_raft_localization) 2 0
=HYPERLINK("http://www.godatabase.org/cgi-bin/go.cgi?query=GO:0051715&auto_wild_cards=yes&view=query&action=query&search_constraint=terms"	GO:0051715_cytolysis_of_cells_of_another_organism) 2 0
=HYPERLINK("http://www.godatabase.org/cgi-bin/go.cgi?query=GO:0051797&auto_wild_cards=yes&view=query&action=query&search_constraint=terms"	GO:0051797_regulation_of_hair_follicle_development) 2 0
=HYPERLINK("http://www.godatabase.org/cgi-bin/go.cgi?query=GO:0051798&auto_wild_cards=yes&view=query&action=query&search_constraint=terms"	GO:0051798_positive_regulation_of_hair_follicle_development) 2 0
=HYPERLINK("http://www.godatabase.org/cgi-bin/go.cgi?query=GO:0051801&auto_wild_cards=yes&view=query&action=query&search_constraint=terms"	GO:0051801_cytolysis_of_cells_in_other_organism_during_symbiotic_interaction) 2 0
=HYPERLINK("http://www.godatabase.org/cgi-bin/go.cgi?query=GO:0051817&auto_wild_cards=yes&view=query&action=query&search_constraint=terms"	GO:0051817_modification_of_morphology_or_physiology_of_other_organism_during_symbiotic_interaction) 2 0
=HYPERLINK("http://www.godatabase.org/cgi-bin/go.cgi?query=GO:0051818&auto_wild_cards=yes&view=query&action=query&search_constraint=terms"	GO:0051818_disruption_of_cells_of_other_organism_during_symbiotic_interaction) 2 0
=HYPERLINK("http://www.godatabase.org/cgi-bin/go.cgi?query=GO:0051832&auto_wild_cards=yes&view=query&action=query&search_constraint=terms"	GO:0051832_avoidance_of_defenses_of_other_organism_during_symbiotic_interaction) 2 0
=HYPERLINK("http://www.godatabase.org/cgi-bin/go.cgi?query=GO:0051834&auto_wild_cards=yes&view=query&action=query&search_constraint=terms"	GO:0051834_evasion_or_tolerance_of_defenses_of_other_organism_during_symbiotic_interaction) 2 0
=HYPERLINK("http://www.godatabase.org/cgi-bin/go.cgi?query=GO:0051883&auto_wild_cards=yes&view=query&action=query&search_constraint=terms"	GO:0051883_killing_of_cells_in_other_organism_during_symbiotic_interaction) 2 0
=HYPERLINK("http://www.godatabase.org/cgi-bin/go.cgi?query=GO:0051895&auto_wild_cards=yes&view=query&action=query&search_constraint=terms"	GO:0051895_negative_regulation_of_focal_adhesion_formation) 2 0
=HYPERLINK("http://www.godatabase.org/cgi-bin/go.cgi?query=GO:0051900&auto_wild_cards=yes&view=query&action=query&search_constraint=terms"	GO:0051900_regulation_of_mitochondrial_depolarization) 2 0
=HYPERLINK("http://www.godatabase.org/cgi-bin/go.cgi?query=GO:0051902&auto_wild_cards=yes&view=query&action=query&search_constraint=terms"	GO:0051902_negative_regulation_of_mitochondrial_depolarization) 2 0
=HYPERLINK("http://www.godatabase.org/cgi-bin/go.cgi?query=GO:0051928&auto_wild_cards=yes&view=query&action=query&search_constraint=terms"	GO:0051928_positive_regulation_of_calcium_ion_transport) 2 0
=HYPERLINK("http://www.godatabase.org/cgi-bin/go.cgi?query=GO:0051963&auto_wild_cards=yes&view=query&action=query&search_constraint=terms"	GO:0051963_regulation_of_synaptogenesis) 2 0
=HYPERLINK("http://www.godatabase.org/cgi-bin/go.cgi?query=GO:0051972&auto_wild_cards=yes&view=query&action=query&search_constraint=terms"	GO:0051972_regulation_of_telomerase_activity) 2 0
=HYPERLINK("http://www.godatabase.org/cgi-bin/go.cgi?query=GO:0051974&auto_wild_cards=yes&view=query&action=query&search_constraint=terms"	GO:0051974_negative_regulation_of_telomerase_activity) 2 0
=HYPERLINK("http://www.godatabase.org/cgi-bin/go.cgi?query=GO:0052025&auto_wild_cards=yes&view=query&action=query&search_constraint=terms"	GO:0052025_modification_by_symbiont_of_host_cell_membrane) 2 0
=HYPERLINK("http://www.godatabase.org/cgi-bin/go.cgi?query=GO:0052043&auto_wild_cards=yes&view=query&action=query&search_constraint=terms"	GO:0052043_modification_by_symbiont_of_host_cellular_component) 2 0
=HYPERLINK("http://www.godatabase.org/cgi-bin/go.cgi?query=GO:0052111&auto_wild_cards=yes&view=query&action=query&search_constraint=terms"	GO:0052111_modification_by_symbiont_of_host_structure) 2 0
=HYPERLINK("http://www.godatabase.org/cgi-bin/go.cgi?query=GO:0052173&auto_wild_cards=yes&view=query&action=query&search_constraint=terms"	GO:0052173_response_to_defenses_of_other_organism_during_symbiotic_interaction) 2 0
=HYPERLINK("http://www.godatabase.org/cgi-bin/go.cgi?query=GO:0052185&auto_wild_cards=yes&view=query&action=query&search_constraint=terms"	GO:0052185_modification_of_structure_of_other_organism_during_symbiotic_interaction) 2 0
=HYPERLINK("http://www.godatabase.org/cgi-bin/go.cgi?query=GO:0052188&auto_wild_cards=yes&view=query&action=query&search_constraint=terms"	GO:0052188_modification_of_cellular_component_in_other_organism_during_symbiotic_interaction) 2 0
=HYPERLINK("http://www.godatabase.org/cgi-bin/go.cgi?query=GO:0052200&auto_wild_cards=yes&view=query&action=query&search_constraint=terms"	GO:0052200_response_to_host_defenses) 2 0
=HYPERLINK("http://www.godatabase.org/cgi-bin/go.cgi?query=GO:0052331&auto_wild_cards=yes&view=query&action=query&search_constraint=terms"	GO:0052331_hemolysis_by_organism_of_red_blood_cells_in_other_organism_during_symbiotic_interaction) 2 0
=HYPERLINK("http://www.godatabase.org/cgi-bin/go.cgi?query=GO:0052332&auto_wild_cards=yes&view=query&action=query&search_constraint=terms"	GO:0052332_modification_by_organism_of_cell_membrane_in_other_organism_during_symbiotic_interaction) 2 0
=HYPERLINK("http://www.godatabase.org/cgi-bin/go.cgi?query=GO:0055001&auto_wild_cards=yes&view=query&action=query&search_constraint=terms"	GO:0055001_muscle_cell_development) 2 0
=HYPERLINK("http://www.godatabase.org/cgi-bin/go.cgi?query=GO:0055002&auto_wild_cards=yes&view=query&action=query&search_constraint=terms"	GO:0055002_striated_muscle_cell_development) 2 0
=HYPERLINK("http://www.godatabase.org/cgi-bin/go.cgi?query=GO:0055069&auto_wild_cards=yes&view=query&action=query&search_constraint=terms"	GO:0055069_zinc_ion_homeostasis) 2 0
=HYPERLINK("http://www.godatabase.org/cgi-bin/go.cgi?query=GO:0055078&auto_wild_cards=yes&view=query&action=query&search_constraint=terms"	GO:0055078_sodium_ion_homeostasis) 2 0
=HYPERLINK("http://www.godatabase.org/cgi-bin/go.cgi?query=GO:0055091&auto_wild_cards=yes&view=query&action=query&search_constraint=terms"	GO:0055091_phospholipid_homeostasis) 2 0
=HYPERLINK("http://www.godatabase.org/cgi-bin/go.cgi?query=GO:0060021&auto_wild_cards=yes&view=query&action=query&search_constraint=terms"	GO:0060021_palate_development) 2 0
=HYPERLINK("http://www.godatabase.org/cgi-bin/go.cgi?query=GO:0060023&auto_wild_cards=yes&view=query&action=query&search_constraint=terms"	GO:0060023_soft_palate_development) 2 0
=HYPERLINK("http://www.godatabase.org/cgi-bin/go.cgi?query=GO:0060033&auto_wild_cards=yes&view=query&action=query&search_constraint=terms"	GO:0060033_anatomical_structure_regression) 2 0
=HYPERLINK("http://www.godatabase.org/cgi-bin/go.cgi?query=GO:0060052&auto_wild_cards=yes&view=query&action=query&search_constraint=terms"	GO:0060052_neurofilament_cytoskeleton_organization_and_biogenesis) 2 0
=HYPERLINK("http://www.godatabase.org/cgi-bin/go.cgi?query=GO:0060113&auto_wild_cards=yes&view=query&action=query&search_constraint=terms"	GO:0060113_inner_ear_receptor_cell_differentiation) 2 0
=HYPERLINK("http://www.godatabase.org/cgi-bin/go.cgi?query=GO:0060158&auto_wild_cards=yes&view=query&action=query&search_constraint=terms"	GO:0060158_dopamine_receptor__phospholipase_C_activating_pathway) 2 0
=HYPERLINK("http://www.godatabase.org/cgi-bin/go.cgi?query=GO:0060177&auto_wild_cards=yes&view=query&action=query&search_constraint=terms"	GO:0060177_regulation_of_angiotensin_metabolic_process) 2 0
=HYPERLINK("http://www.godatabase.org/cgi-bin/go.cgi?query=GO:0065002&auto_wild_cards=yes&view=query&action=query&search_constraint=terms"	GO:0065002_intracellular_protein_transport_across_a_membrane) 2 0
=HYPERLINK("http://www.godatabase.org/cgi-bin/go.cgi?query=GO:0008632&auto_wild_cards=yes&view=query&action=query&search_constraint=terms"	GO:0008632_apoptotic_program) 66 0 0.000000 0.000000 793 786.134349 823.51 860.885651 1.038474
=HYPERLINK("http://www.godatabase.org/cgi-bin/go.cgi?query=GO:0022618&auto_wild_cards=yes&view=query&action=query&search_constraint=terms"	GO:0022618_protein-RNA_complex_assembly) 66 0 0.000000 0.000000 793 786.134349 823.51 860.885651 1.038474
=HYPERLINK("http://www.godatabase.org/cgi-bin/go.cgi?query=GO:0031326&auto_wild_cards=yes&view=query&action=query&search_constraint=terms"	GO:0031326_regulation_of_cellular_biosynthetic_process) 66 0 0.000000 0.000000 793 786.134349 823.51 860.885651 1.038474
=HYPERLINK("http://www.godatabase.org/cgi-bin/go.cgi?query=GO:0003013&auto_wild_cards=yes&view=query&action=query&search_constraint=terms"	GO:0003013_circulatory_system_process) 80 0 0.000000 0.000000 796 789.228473 826.25 863.271527 1.038003
=HYPERLINK("http://www.godatabase.org/cgi-bin/go.cgi?query=GO:0008015&auto_wild_cards=yes&view=query&action=query&search_constraint=terms"	GO:0008015_blood_circulation) 80 0 0.000000 0.000000 796 789.228473 826.25 863.271527 1.038003
=HYPERLINK("http://www.godatabase.org/cgi-bin/go.cgi?query=GO:0030182&auto_wild_cards=yes&view=query&action=query&search_constraint=terms"	GO:0030182_neuron_differentiation) 80 0 0.000000 0.000000 796 789.228473 826.25 863.271527 1.038003
=HYPERLINK("http://www.godatabase.org/cgi-bin/go.cgi?query=GO:0030003&auto_wild_cards=yes&view=query&action=query&search_constraint=terms"	GO:0030003_cellular_cation_homeostasis) 87 0 0.000000 0.000000 799 791.908789 828.45 864.991211 1.036859
=HYPERLINK("http://www.godatabase.org/cgi-bin/go.cgi?query=GO:0045321&auto_wild_cards=yes&view=query&action=query&search_constraint=terms"	GO:0045321_leukocyte_activation) 87 0 0.000000 0.000000 799 791.908789 828.45 864.991211 1.036859
=HYPERLINK("http://www.godatabase.org/cgi-bin/go.cgi?query=GO:0048699&auto_wild_cards=yes&view=query&action=query&search_constraint=terms"	GO:0048699_generation_of_neurons) 87 0 0.000000 0.000000 799 791.908789 828.45 864.991211 1.036859
=HYPERLINK("http://www.godatabase.org/cgi-bin/go.cgi?query=GO:0001525&auto_wild_cards=yes&view=query&action=query&search_constraint=terms"	GO:0001525_angiogenesis) 48 0 0.000000 0.000000 803 795.721327 832.08 868.438673 1.036214
=HYPERLINK("http://www.godatabase.org/cgi-bin/go.cgi?query=GO:0007187&auto_wild_cards=yes&view=query&action=query&search_constraint=terms"	GO:0007187_G-protein_signaling__coupled_to_cyclic_nucleotide_second_messenger) 48 0 0.000000 0.000000 803 795.721327 832.08 868.438673 1.036214
=HYPERLINK("http://www.godatabase.org/cgi-bin/go.cgi?query=GO:0016051&auto_wild_cards=yes&view=query&action=query&search_constraint=terms"	GO:0016051_carbohydrate_biosynthetic_process) 48 0 0.000000 0.000000 803 795.721327 832.08 868.438673 1.036214
=HYPERLINK("http://www.godatabase.org/cgi-bin/go.cgi?query=GO:0043406&auto_wild_cards=yes&view=query&action=query&search_constraint=terms"	GO:0043406_positive_regulation_of_MAP_kinase_activity) 48 0 0.000000 0.000000 803 795.721327 832.08 868.438673 1.036214
=HYPERLINK("http://www.godatabase.org/cgi-bin/go.cgi?query=GO:0006091&auto_wild_cards=yes&view=query&action=query&search_constraint=terms"	GO:0006091_generation_of_precursor_metabolites_and_energy) 100 0 0.000000 0.000000 805 796.908729 833.1 869.291271 1.034907
=HYPERLINK("http://www.godatabase.org/cgi-bin/go.cgi?query=GO:0009889&auto_wild_cards=yes&view=query&action=query&search_constraint=terms"	GO:0009889_regulation_of_biosynthetic_process) 100 0 0.000000 0.000000 805 796.908729 833.1 869.291271 1.034907
=HYPERLINK("http://www.godatabase.org/cgi-bin/go.cgi?query=GO:0000184&auto_wild_cards=yes&view=query&action=query&search_constraint=terms"	GO:0000184_mRNA_catabolic_process__nonsense-mediated_decay) 8 0 0.000000 0.000000 900 888.673786 923.69 958.706214 1.026322
=HYPERLINK("http://www.godatabase.org/cgi-bin/go.cgi?query=GO:0000726&auto_wild_cards=yes&view=query&action=query&search_constraint=terms"	GO:0000726_non-recombinational_repair) 8 0 0.000000 0.000000 900 888.673786 923.69 958.706214 1.026322
=HYPERLINK("http://www.godatabase.org/cgi-bin/go.cgi?query=GO:0001570&auto_wild_cards=yes&view=query&action=query&search_constraint=terms"	GO:0001570_vasculogenesis) 8 0 0.000000 0.000000 900 888.673786 923.69 958.706214 1.026322
=HYPERLINK("http://www.godatabase.org/cgi-bin/go.cgi?query=GO:0001701&auto_wild_cards=yes&view=query&action=query&search_constraint=terms"	GO:0001701_in_utero_embryonic_development) 8 0 0.000000 0.000000 900 888.673786 923.69 958.706214 1.026322
=HYPERLINK("http://www.godatabase.org/cgi-bin/go.cgi?query=GO:0001822&auto_wild_cards=yes&view=query&action=query&search_constraint=terms"	GO:0001822_kidney_development) 8 0 0.000000 0.000000 900 888.673786 923.69 958.706214 1.026322
=HYPERLINK("http://www.godatabase.org/cgi-bin/go.cgi?query=GO:0001894&auto_wild_cards=yes&view=query&action=query&search_constraint=terms"	GO:0001894_tissue_homeostasis) 8 0 0.000000 0.000000 900 888.673786 923.69 958.706214 1.026322
=HYPERLINK("http://www.godatabase.org/cgi-bin/go.cgi?query=GO:0001909&auto_wild_cards=yes&view=query&action=query&search_constraint=terms"	GO:0001909_leukocyte_mediated_cytotoxicity) 8 0 0.000000 0.000000 900 888.673786 923.69 958.706214 1.026322
=HYPERLINK("http://www.godatabase.org/cgi-bin/go.cgi?query=GO:0001952&auto_wild_cards=yes&view=query&action=query&search_constraint=terms"	GO:0001952_regulation_of_cell-matrix_adhesion) 8 0 0.000000 0.000000 900 888.673786 923.69 958.706214 1.026322
=HYPERLINK("http://www.godatabase.org/cgi-bin/go.cgi?query=GO:0002200&auto_wild_cards=yes&view=query&action=query&search_constraint=terms"	GO:0002200_somatic_diversification_of_immune_receptors) 8 0 0.000000 0.000000 900 888.673786 923.69 958.706214 1.026322
=HYPERLINK("http://www.godatabase.org/cgi-bin/go.cgi?query=GO:0002367&auto_wild_cards=yes&view=query&action=query&search_constraint=terms"	GO:0002367_cytokine_production_during_immune_response) 8 0 0.000000 0.000000 900 888.673786 923.69 958.706214 1.026322
=HYPERLINK("http://www.godatabase.org/cgi-bin/go.cgi?query=GO:0002377&auto_wild_cards=yes&view=query&action=query&search_constraint=terms"	GO:0002377_immunoglobulin_production) 8 0 0.000000 0.000000 900 888.673786 923.69 958.706214 1.026322
=HYPERLINK("http://www.godatabase.org/cgi-bin/go.cgi?query=GO:0002456&auto_wild_cards=yes&view=query&action=query&search_constraint=terms"	GO:0002456_T_cell_mediated_immunity) 8 0 0.000000 0.000000 900 888.673786 923.69 958.706214 1.026322
=HYPERLINK("http://www.godatabase.org/cgi-bin/go.cgi?query=GO:0002695&auto_wild_cards=yes&view=query&action=query&search_constraint=terms"	GO:0002695_negative_regulation_of_leukocyte_activation) 8 0 0.000000 0.000000 900 888.673786 923.69 958.706214 1.026322
=HYPERLINK("http://www.godatabase.org/cgi-bin/go.cgi?query=GO:0002703&auto_wild_cards=yes&view=query&action=query&search_constraint=terms"	GO:0002703_regulation_of_leukocyte_mediated_immunity) 8 0 0.000000 0.000000 900 888.673786 923.69 958.706214 1.026322
=HYPERLINK("http://www.godatabase.org/cgi-bin/go.cgi?query=GO:0002706&auto_wild_cards=yes&view=query&action=query&search_constraint=terms"	GO:0002706_regulation_of_lymphocyte_mediated_immunity) 8 0 0.000000 0.000000 900 888.673786 923.69 958.706214 1.026322
=HYPERLINK("http://www.godatabase.org/cgi-bin/go.cgi?query=GO:0006081&auto_wild_cards=yes&view=query&action=query&search_constraint=terms"	GO:0006081_aldehyde_metabolic_process) 8 0 0.000000 0.000000 900 888.673786 923.69 958.706214 1.026322
=HYPERLINK("http://www.godatabase.org/cgi-bin/go.cgi?query=GO:0006164&auto_wild_cards=yes&view=query&action=query&search_constraint=terms"	GO:0006164_purine_nucleotide_biosynthetic_process) 8 0 0.000000 0.000000 900 888.673786 923.69 958.706214 1.026322
=HYPERLINK("http://www.godatabase.org/cgi-bin/go.cgi?query=GO:0006171&auto_wild_cards=yes&view=query&action=query&search_constraint=terms"	GO:0006171_cAMP_biosynthetic_process) 8 0 0.000000 0.000000 900 888.673786 923.69 958.706214 1.026322
=HYPERLINK("http://www.godatabase.org/cgi-bin/go.cgi?query=GO:0006220&auto_wild_cards=yes&view=query&action=query&search_constraint=terms"	GO:0006220_pyrimidine_nucleotide_metabolic_process) 8 0 0.000000 0.000000 900 888.673786 923.69 958.706214 1.026322
=HYPERLINK("http://www.godatabase.org/cgi-bin/go.cgi?query=GO:0006282&auto_wild_cards=yes&view=query&action=query&search_constraint=terms"	GO:0006282_regulation_of_DNA_repair) 8 0 0.000000 0.000000 900 888.673786 923.69 958.706214 1.026322
=HYPERLINK("http://www.godatabase.org/cgi-bin/go.cgi?query=GO:0006360&auto_wild_cards=yes&view=query&action=query&search_constraint=terms"	GO:0006360_transcription_from_RNA_polymerase_I_promoter) 8 0 0.000000 0.000000 900 888.673786 923.69 958.706214 1.026322
=HYPERLINK("http://www.godatabase.org/cgi-bin/go.cgi?query=GO:0006378&auto_wild_cards=yes&view=query&action=query&search_constraint=terms"	GO:0006378_mRNA_polyadenylation) 8 0 0.000000 0.000000 900 888.673786 923.69 958.706214 1.026322
=HYPERLINK("http://www.godatabase.org/cgi-bin/go.cgi?query=GO:0006379&auto_wild_cards=yes&view=query&action=query&search_constraint=terms"	GO:0006379_mRNA_cleavage) 8 0 0.000000 0.000000 900 888.673786 923.69 958.706214 1.026322
=HYPERLINK("http://www.godatabase.org/cgi-bin/go.cgi?query=GO:0006414&auto_wild_cards=yes&view=query&action=query&search_constraint=terms"	GO:0006414_translational_elongation) 8 0 0.000000 0.000000 900 888.673786 923.69 958.706214 1.026322
=HYPERLINK("http://www.godatabase.org/cgi-bin/go.cgi?query=GO:0006476&auto_wild_cards=yes&view=query&action=query&search_constraint=terms"	GO:0006476_protein_amino_acid_deacetylation) 8 0 0.000000 0.000000 900 888.673786 923.69 958.706214 1.026322
=HYPERLINK("http://www.godatabase.org/cgi-bin/go.cgi?query=GO:0006684&auto_wild_cards=yes&view=query&action=query&search_constraint=terms"	GO:0006684_sphingomyelin_metabolic_process) 8 0 0.000000 0.000000 900 888.673786 923.69 958.706214 1.026322
=HYPERLINK("http://www.godatabase.org/cgi-bin/go.cgi?query=GO:0006749&auto_wild_cards=yes&view=query&action=query&search_constraint=terms"	GO:0006749_glutathione_metabolic_process) 8 0 0.000000 0.000000 900 888.673786 923.69 958.706214 1.026322
=HYPERLINK("http://www.godatabase.org/cgi-bin/go.cgi?query=GO:0006904&auto_wild_cards=yes&view=query&action=query&search_constraint=terms"	GO:0006904_vesicle_docking_during_exocytosis) 8 0 0.000000 0.000000 900 888.673786 923.69 958.706214 1.026322
=HYPERLINK("http://www.godatabase.org/cgi-bin/go.cgi?query=GO:0007030&auto_wild_cards=yes&view=query&action=query&search_constraint=terms"	GO:0007030_Golgi_organization_and_biogenesis) 8 0 0.000000 0.000000 900 888.673786 923.69 958.706214 1.026322
=HYPERLINK("http://www.godatabase.org/cgi-bin/go.cgi?query=GO:0007176&auto_wild_cards=yes&view=query&action=query&search_constraint=terms"	GO:0007176_regulation_of_epidermal_growth_factor_receptor_activity) 8 0 0.000000 0.000000 900 888.673786 923.69 958.706214 1.026322
=HYPERLINK("http://www.godatabase.org/cgi-bin/go.cgi?query=GO:0007286&auto_wild_cards=yes&view=query&action=query&search_constraint=terms"	GO:0007286_spermatid_development) 8 0 0.000000 0.000000 900 888.673786 923.69 958.706214 1.026322
=HYPERLINK("http://www.godatabase.org/cgi-bin/go.cgi?query=GO:0009081&auto_wild_cards=yes&view=query&action=query&search_constraint=terms"	GO:0009081_branched_chain_family_amino_acid_metabolic_process) 8 0 0.000000 0.000000 900 888.673786 923.69 958.706214 1.026322
=HYPERLINK("http://www.godatabase.org/cgi-bin/go.cgi?query=GO:0009199&auto_wild_cards=yes&view=query&action=query&search_constraint=terms"	GO:0009199_ribonucleoside_triphosphate_metabolic_process) 8 0 0.000000 0.000000 900 888.673786 923.69 958.706214 1.026322
=HYPERLINK("http://www.godatabase.org/cgi-bin/go.cgi?query=GO:0009743&auto_wild_cards=yes&view=query&action=query&search_constraint=terms"	GO:0009743_response_to_carbohydrate_stimulus) 8 0 0.000000 0.000000 900 888.673786 923.69 958.706214 1.026322
=HYPERLINK("http://www.godatabase.org/cgi-bin/go.cgi?query=GO:0009798&auto_wild_cards=yes&view=query&action=query&search_constraint=terms"	GO:0009798_axis_specification) 8 0 0.000000 0.000000 900 888.673786 923.69 958.706214 1.026322
=HYPERLINK("http://www.godatabase.org/cgi-bin/go.cgi?query=GO:0010466&auto_wild_cards=yes&view=query&action=query&search_constraint=terms"	GO:0010466_negative_regulation_of_peptidase_activity) 8 0 0.000000 0.000000 900 888.673786 923.69 958.706214 1.026322
=HYPERLINK("http://www.godatabase.org/cgi-bin/go.cgi?query=GO:0010469&auto_wild_cards=yes&view=query&action=query&search_constraint=terms"	GO:0010469_regulation_of_receptor_activity) 8 0 0.000000 0.000000 900 888.673786 923.69 958.706214 1.026322
=HYPERLINK("http://www.godatabase.org/cgi-bin/go.cgi?query=GO:0015800&auto_wild_cards=yes&view=query&action=query&search_constraint=terms"	GO:0015800_acidic_amino_acid_transport) 8 0 0.000000 0.000000 900 888.673786 923.69 958.706214 1.026322
=HYPERLINK("http://www.godatabase.org/cgi-bin/go.cgi?query=GO:0015813&auto_wild_cards=yes&view=query&action=query&search_constraint=terms"	GO:0015813_L-glutamate_transport) 8 0 0.000000 0.000000 900 888.673786 923.69 958.706214 1.026322
=HYPERLINK("http://www.godatabase.org/cgi-bin/go.cgi?query=GO:0016236&auto_wild_cards=yes&view=query&action=query&search_constraint=terms"	GO:0016236_macroautophagy) 8 0 0.000000 0.000000 900 888.673786 923.69 958.706214 1.026322
=HYPERLINK("http://www.godatabase.org/cgi-bin/go.cgi?query=GO:0016573&auto_wild_cards=yes&view=query&action=query&search_constraint=terms"	GO:0016573_histone_acetylation) 8 0 0.000000 0.000000 900 888.673786 923.69 958.706214 1.026322
=HYPERLINK("http://www.godatabase.org/cgi-bin/go.cgi?query=GO:0016575&auto_wild_cards=yes&view=query&action=query&search_constraint=terms"	GO:0016575_histone_deacetylation) 8 0 0.000000 0.000000 900 888.673786 923.69 958.706214 1.026322
=HYPERLINK("http://www.godatabase.org/cgi-bin/go.cgi?query=GO:0018149&auto_wild_cards=yes&view=query&action=query&search_constraint=terms"	GO:0018149_peptide_cross-linking) 8 0 0.000000 0.000000 900 888.673786 923.69 958.706214 1.026322
=HYPERLINK("http://www.godatabase.org/cgi-bin/go.cgi?query=GO:0019048&auto_wild_cards=yes&view=query&action=query&search_constraint=terms"	GO:0019048_virus-host_interaction) 8 0 0.000000 0.000000 900 888.673786 923.69 958.706214 1.026322
=HYPERLINK("http://www.godatabase.org/cgi-bin/go.cgi?query=GO:0019059&auto_wild_cards=yes&view=query&action=query&search_constraint=terms"	GO:0019059_initiation_of_viral_infection) 8 0 0.000000 0.000000 900 888.673786 923.69 958.706214 1.026322
=HYPERLINK("http://www.godatabase.org/cgi-bin/go.cgi?query=GO:0019319&auto_wild_cards=yes&view=query&action=query&search_constraint=terms"	GO:0019319_hexose_biosynthetic_process) 8 0 0.000000 0.000000 900 888.673786 923.69 958.706214 1.026322
=HYPERLINK("http://www.godatabase.org/cgi-bin/go.cgi?query=GO:0030149&auto_wild_cards=yes&view=query&action=query&search_constraint=terms"	GO:0030149_sphingolipid_catabolic_process) 8 0 0.000000 0.000000 900 888.673786 923.69 958.706214 1.026322
=HYPERLINK("http://www.godatabase.org/cgi-bin/go.cgi?query=GO:0030174&auto_wild_cards=yes&view=query&action=query&search_constraint=terms"	GO:0030174_regulation_of_DNA_replication_initiation) 8 0 0.000000 0.000000 900 888.673786 923.69 958.706214 1.026322
=HYPERLINK("http://www.godatabase.org/cgi-bin/go.cgi?query=GO:0030260&auto_wild_cards=yes&view=query&action=query&search_constraint=terms"	GO:0030260_entry_into_host_cell) 8 0 0.000000 0.000000 900 888.673786 923.69 958.706214 1.026322
=HYPERLINK("http://www.godatabase.org/cgi-bin/go.cgi?query=GO:0030833&auto_wild_cards=yes&view=query&action=query&search_constraint=terms"	GO:0030833_regulation_of_actin_filament_polymerization) 8 0 0.000000 0.000000 900 888.673786 923.69 958.706214 1.026322
=HYPERLINK("http://www.godatabase.org/cgi-bin/go.cgi?query=GO:0031329&auto_wild_cards=yes&view=query&action=query&search_constraint=terms"	GO:0031329_regulation_of_cellular_catabolic_process) 8 0 0.000000 0.000000 900 888.673786 923.69 958.706214 1.026322
=HYPERLINK("http://www.godatabase.org/cgi-bin/go.cgi?query=GO:0032273&auto_wild_cards=yes&view=query&action=query&search_constraint=terms"	GO:0032273_positive_regulation_of_protein_polymerization) 8 0 0.000000 0.000000 900 888.673786 923.69 958.706214 1.026322
=HYPERLINK("http://www.godatabase.org/cgi-bin/go.cgi?query=GO:0032320&auto_wild_cards=yes&view=query&action=query&search_constraint=terms"	GO:0032320_positive_regulation_of_Ras_GTPase_activity) 8 0 0.000000 0.000000 900 888.673786 923.69 958.706214 1.026322
=HYPERLINK("http://www.godatabase.org/cgi-bin/go.cgi?query=GO:0032321&auto_wild_cards=yes&view=query&action=query&search_constraint=terms"	GO:0032321_positive_regulation_of_Rho_GTPase_activity) 8 0 0.000000 0.000000 900 888.673786 923.69 958.706214 1.026322
=HYPERLINK("http://www.godatabase.org/cgi-bin/go.cgi?query=GO:0032489&auto_wild_cards=yes&view=query&action=query&search_constraint=terms"	GO:0032489_regulation_of_Cdc42_protein_signal_transduction) 8 0 0.000000 0.000000 900 888.673786 923.69 958.706214 1.026322
=HYPERLINK("http://www.godatabase.org/cgi-bin/go.cgi?query=GO:0032635&auto_wild_cards=yes&view=query&action=query&search_constraint=terms"	GO:0032635_interleukin-6_production) 8 0 0.000000 0.000000 900 888.673786 923.69 958.706214 1.026322
=HYPERLINK("http://www.godatabase.org/cgi-bin/go.cgi?query=GO:0032637&auto_wild_cards=yes&view=query&action=query&search_constraint=terms"	GO:0032637_interleukin-8_production) 8 0 0.000000 0.000000 900 888.673786 923.69 958.706214 1.026322
=HYPERLINK("http://www.godatabase.org/cgi-bin/go.cgi?query=GO:0042036&auto_wild_cards=yes&view=query&action=query&search_constraint=terms"	GO:0042036_negative_regulation_of_cytokine_biosynthetic_process) 8 0 0.000000 0.000000 900 888.673786 923.69 958.706214 1.026322
=HYPERLINK("http://www.godatabase.org/cgi-bin/go.cgi?query=GO:0042116&auto_wild_cards=yes&view=query&action=query&search_constraint=terms"	GO:0042116_macrophage_activation) 8 0 0.000000 0.000000 900 888.673786 923.69 958.706214 1.026322
=HYPERLINK("http://www.godatabase.org/cgi-bin/go.cgi?query=GO:0042133&auto_wild_cards=yes&view=query&action=query&search_constraint=terms"	GO:0042133_neurotransmitter_metabolic_process) 8 0 0.000000 0.000000 900 888.673786 923.69 958.706214 1.026322
=HYPERLINK("http://www.godatabase.org/cgi-bin/go.cgi?query=GO:0042147&auto_wild_cards=yes&view=query&action=query&search_constraint=terms"	GO:0042147_retrograde_transport__endosome_to_Golgi) 8 0 0.000000 0.000000 900 888.673786 923.69 958.706214 1.026322
=HYPERLINK("http://www.godatabase.org/cgi-bin/go.cgi?query=GO:0042476&auto_wild_cards=yes&view=query&action=query&search_constraint=terms"	GO:0042476_odontogenesis) 8 0 0.000000 0.000000 900 888.673786 923.69 958.706214 1.026322
=HYPERLINK("http://www.godatabase.org/cgi-bin/go.cgi?query=GO:0042551&auto_wild_cards=yes&view=query&action=query&search_constraint=terms"	GO:0042551_neuron_maturation) 8 0 0.000000 0.000000 900 888.673786 923.69 958.706214 1.026322
=HYPERLINK("http://www.godatabase.org/cgi-bin/go.cgi?query=GO:0042594&auto_wild_cards=yes&view=query&action=query&search_constraint=terms"	GO:0042594_response_to_starvation) 8 0 0.000000 0.000000 900 888.673786 923.69 958.706214 1.026322
=HYPERLINK("http://www.godatabase.org/cgi-bin/go.cgi?query=GO:0043088&auto_wild_cards=yes&view=query&action=query&search_constraint=terms"	GO:0043088_regulation_of_Cdc42_GTPase_activity) 8 0 0.000000 0.000000 900 888.673786 923.69 958.706214 1.026322
=HYPERLINK("http://www.godatabase.org/cgi-bin/go.cgi?query=GO:0043112&auto_wild_cards=yes&view=query&action=query&search_constraint=terms"	GO:0043112_receptor_metabolic_process) 8 0 0.000000 0.000000 900 888.673786 923.69 958.706214 1.026322
=HYPERLINK("http://www.godatabase.org/cgi-bin/go.cgi?query=GO:0043149&auto_wild_cards=yes&view=query&action=query&search_constraint=terms"	GO:0043149_stress_fiber_formation) 8 0 0.000000 0.000000 900 888.673786 923.69 958.706214 1.026322
=HYPERLINK("http://www.godatabase.org/cgi-bin/go.cgi?query=GO:0043154&auto_wild_cards=yes&view=query&action=query&search_constraint=terms"	GO:0043154_negative_regulation_of_caspase_activity) 8 0 0.000000 0.000000 900 888.673786 923.69 958.706214 1.026322
=HYPERLINK("http://www.godatabase.org/cgi-bin/go.cgi?query=GO:0043269&auto_wild_cards=yes&view=query&action=query&search_constraint=terms"	GO:0043269_regulation_of_ion_transport) 8 0 0.000000 0.000000 900 888.673786 923.69 958.706214 1.026322
=HYPERLINK("http://www.godatabase.org/cgi-bin/go.cgi?query=GO:0043393&auto_wild_cards=yes&view=query&action=query&search_constraint=terms"	GO:0043393_regulation_of_protein_binding) 8 0 0.000000 0.000000 900 888.673786 923.69 958.706214 1.026322
=HYPERLINK("http://www.godatabase.org/cgi-bin/go.cgi?query=GO:0043473&auto_wild_cards=yes&view=query&action=query&search_constraint=terms"	GO:0043473_pigmentation) 8 0 0.000000 0.000000 900 888.673786 923.69 958.706214 1.026322
=HYPERLINK("http://www.godatabase.org/cgi-bin/go.cgi?query=GO:0043631&auto_wild_cards=yes&view=query&action=query&search_constraint=terms"	GO:0043631_RNA_polyadenylation) 8 0 0.000000 0.000000 900 888.673786 923.69 958.706214 1.026322
=HYPERLINK("http://www.godatabase.org/cgi-bin/go.cgi?query=GO:0044409&auto_wild_cards=yes&view=query&action=query&search_constraint=terms"	GO:0044409_entry_into_host) 8 0 0.000000 0.000000 900 888.673786 923.69 958.706214 1.026322
=HYPERLINK("http://www.godatabase.org/cgi-bin/go.cgi?query=GO:0045026&auto_wild_cards=yes&view=query&action=query&search_constraint=terms"	GO:0045026_plasma_membrane_fusion) 8 0 0.000000 0.000000 900 888.673786 923.69 958.706214 1.026322
=HYPERLINK("http://www.godatabase.org/cgi-bin/go.cgi?query=GO:0045580&auto_wild_cards=yes&view=query&action=query&search_constraint=terms"	GO:0045580_regulation_of_T_cell_differentiation) 8 0 0.000000 0.000000 900 888.673786 923.69 958.706214 1.026322
=HYPERLINK("http://www.godatabase.org/cgi-bin/go.cgi?query=GO:0045646&auto_wild_cards=yes&view=query&action=query&search_constraint=terms"	GO:0045646_regulation_of_erythrocyte_differentiation) 8 0 0.000000 0.000000 900 888.673786 923.69 958.706214 1.026322
=HYPERLINK("http://www.godatabase.org/cgi-bin/go.cgi?query=GO:0046165&auto_wild_cards=yes&view=query&action=query&search_constraint=terms"	GO:0046165_alcohol_biosynthetic_process) 8 0 0.000000 0.000000 900 888.673786 923.69 958.706214 1.026322
=HYPERLINK("http://www.godatabase.org/cgi-bin/go.cgi?query=GO:0046364&auto_wild_cards=yes&view=query&action=query&search_constraint=terms"	GO:0046364_monosaccharide_biosynthetic_process) 8 0 0.000000 0.000000 900 888.673786 923.69 958.706214 1.026322
=HYPERLINK("http://www.godatabase.org/cgi-bin/go.cgi?query=GO:0046718&auto_wild_cards=yes&view=query&action=query&search_constraint=terms"	GO:0046718_entry_of_virus_into_host_cell) 8 0 0.000000 0.000000 900 888.673786 923.69 958.706214 1.026322
=HYPERLINK("http://www.godatabase.org/cgi-bin/go.cgi?query=GO:0048146&auto_wild_cards=yes&view=query&action=query&search_constraint=terms"	GO:0048146_positive_regulation_of_fibroblast_proliferation) 8 0 0.000000 0.000000 900 888.673786 923.69 958.706214 1.026322
=HYPERLINK("http://www.godatabase.org/cgi-bin/go.cgi?query=GO:0048167&auto_wild_cards=yes&view=query&action=query&search_constraint=terms"	GO:0048167_regulation_of_synaptic_plasticity) 8 0 0.000000 0.000000 900 888.673786 923.69 958.706214 1.026322
=HYPERLINK("http://www.godatabase.org/cgi-bin/go.cgi?query=GO:0048659&auto_wild_cards=yes&view=query&action=query&search_constraint=terms"	GO:0048659_smooth_muscle_cell_proliferation) 8 0 0.000000 0.000000 900 888.673786 923.69 958.706214 1.026322
=HYPERLINK("http://www.godatabase.org/cgi-bin/go.cgi?query=GO:0048730&auto_wild_cards=yes&view=query&action=query&search_constraint=terms"	GO:0048730_epidermis_morphogenesis) 8 0 0.000000 0.000000 900 888.673786 923.69 958.706214 1.026322
=HYPERLINK("http://www.godatabase.org/cgi-bin/go.cgi?query=GO:0048871&auto_wild_cards=yes&view=query&action=query&search_constraint=terms"	GO:0048871_multicellular_organismal_homeostasis) 8 0 0.000000 0.000000 900 888.673786 923.69 958.706214 1.026322
=HYPERLINK("http://www.godatabase.org/cgi-bin/go.cgi?query=GO:0050654&auto_wild_cards=yes&view=query&action=query&search_constraint=terms"	GO:0050654_chondroitin_sulfate_proteoglycan_metabolic_process) 8 0 0.000000 0.000000 900 888.673786 923.69 958.706214 1.026322
=HYPERLINK("http://www.godatabase.org/cgi-bin/go.cgi?query=GO:0050727&auto_wild_cards=yes&view=query&action=query&search_constraint=terms"	GO:0050727_regulation_of_inflammatory_response) 8 0 0.000000 0.000000 900 888.673786 923.69 958.706214 1.026322
=HYPERLINK("http://www.godatabase.org/cgi-bin/go.cgi?query=GO:0050866&auto_wild_cards=yes&view=query&action=query&search_constraint=terms"	GO:0050866_negative_regulation_of_cell_activation) 8 0 0.000000 0.000000 900 888.673786 923.69 958.706214 1.026322
=HYPERLINK("http://www.godatabase.org/cgi-bin/go.cgi?query=GO:0050920&auto_wild_cards=yes&view=query&action=query&search_constraint=terms"	GO:0050920_regulation_of_chemotaxis) 8 0 0.000000 0.000000 900 888.673786 923.69 958.706214 1.026322
=HYPERLINK("http://www.godatabase.org/cgi-bin/go.cgi?query=GO:0051222&auto_wild_cards=yes&view=query&action=query&search_constraint=terms"	GO:0051222_positive_regulation_of_protein_transport) 8 0 0.000000 0.000000 900 888.673786 923.69 958.706214 1.026322
=HYPERLINK("http://www.godatabase.org/cgi-bin/go.cgi?query=GO:0051605&auto_wild_cards=yes&view=query&action=query&search_constraint=terms"	GO:0051605_protein_maturation_via_proteolysis) 8 0 0.000000 0.000000 900 888.673786 923.69 958.706214 1.026322
=HYPERLINK("http://www.godatabase.org/cgi-bin/go.cgi?query=GO:0051668&auto_wild_cards=yes&view=query&action=query&search_constraint=terms"	GO:0051668_localization_within_membrane) 8 0 0.000000 0.000000 900 888.673786 923.69 958.706214 1.026322
=HYPERLINK("http://www.godatabase.org/cgi-bin/go.cgi?query=GO:0051806&auto_wild_cards=yes&view=query&action=query&search_constraint=terms"	GO:0051806_entry_into_cell_of_other_organism_during_symbiotic_interaction) 8 0 0.000000 0.000000 900 888.673786 923.69 958.706214 1.026322
=HYPERLINK("http://www.godatabase.org/cgi-bin/go.cgi?query=GO:0051828&auto_wild_cards=yes&view=query&action=query&search_constraint=terms"	GO:0051828_entry_into_other_organism_during_symbiotic_interaction) 8 0 0.000000 0.000000 900 888.673786 923.69 958.706214 1.026322
=HYPERLINK("http://www.godatabase.org/cgi-bin/go.cgi?query=GO:0052126&auto_wild_cards=yes&view=query&action=query&search_constraint=terms"	GO:0052126_movement_in_host_environment) 8 0 0.000000 0.000000 900 888.673786 923.69 958.706214 1.026322
=HYPERLINK("http://www.godatabase.org/cgi-bin/go.cgi?query=GO:0052192&auto_wild_cards=yes&view=query&action=query&search_constraint=terms"	GO:0052192_movement_in_environment_of_other_organism_during_symbiotic_interaction) 8 0 0.000000 0.000000 900 888.673786 923.69 958.706214 1.026322
=HYPERLINK("http://www.godatabase.org/cgi-bin/go.cgi?query=GO:0016071&auto_wild_cards=yes&view=query&action=query&search_constraint=terms"	GO:0016071_mRNA_metabolic_process) 105 0 0.000000 0.000000 901 889.170039 924.16 959.149961 1.025705
=HYPERLINK("http://www.godatabase.org/cgi-bin/go.cgi?query=GO:0006260&auto_wild_cards=yes&view=query&action=query&search_constraint=terms"	GO:0006260_DNA_replication) 122 0 0.000000 0.000000 902 889.595969 924.58 959.564031 1.025033
=HYPERLINK("http://www.godatabase.org/cgi-bin/go.cgi?query=GO:0002697&auto_wild_cards=yes&view=query&action=query&search_constraint=terms"	GO:0002697_regulation_of_immune_effector_process) 14 0 0.000000 0.000000 928 914.757139 948.99 983.222861 1.022619
=HYPERLINK("http://www.godatabase.org/cgi-bin/go.cgi?query=GO:0006284&auto_wild_cards=yes&view=query&action=query&search_constraint=terms"	GO:0006284_base-excision_repair) 14 0 0.000000 0.000000 928 914.757139 948.99 983.222861 1.022619
=HYPERLINK("http://www.godatabase.org/cgi-bin/go.cgi?query=GO:0007219&auto_wild_cards=yes&view=query&action=query&search_constraint=terms"	GO:0007219_Notch_signaling_pathway) 14 0 0.000000 0.000000 928 914.757139 948.99 983.222861 1.022619
=HYPERLINK("http://www.godatabase.org/cgi-bin/go.cgi?query=GO:0008064&auto_wild_cards=yes&view=query&action=query&search_constraint=terms"	GO:0008064_regulation_of_actin_polymerization_and_or_depolymerization) 14 0 0.000000 0.000000 928 914.757139 948.99 983.222861 1.022619
=HYPERLINK("http://www.godatabase.org/cgi-bin/go.cgi?query=GO:0009581&auto_wild_cards=yes&view=query&action=query&search_constraint=terms"	GO:0009581_detection_of_external_stimulus) 14 0 0.000000 0.000000 928 914.757139 948.99 983.222861 1.022619
=HYPERLINK("http://www.godatabase.org/cgi-bin/go.cgi?query=GO:0009792&auto_wild_cards=yes&view=query&action=query&search_constraint=terms"	GO:0009792_embryonic_development_ending_in_birth_or_egg_hatching) 14 0 0.000000 0.000000 928 914.757139 948.99 983.222861 1.022619
=HYPERLINK("http://www.godatabase.org/cgi-bin/go.cgi?query=GO:0030041&auto_wild_cards=yes&view=query&action=query&search_constraint=terms"	GO:0030041_actin_filament_polymerization) 14 0 0.000000 0.000000 928 914.757139 948.99 983.222861 1.022619
=HYPERLINK("http://www.godatabase.org/cgi-bin/go.cgi?query=GO:0030111&auto_wild_cards=yes&view=query&action=query&search_constraint=terms"	GO:0030111_regulation_of_Wnt_receptor_signaling_pathway) 14 0 0.000000 0.000000 928 914.757139 948.99 983.222861 1.022619
=HYPERLINK("http://www.godatabase.org/cgi-bin/go.cgi?query=GO:0030595&auto_wild_cards=yes&view=query&action=query&search_constraint=terms"	GO:0030595_leukocyte_chemotaxis) 14 0 0.000000 0.000000 928 914.757139 948.99 983.222861 1.022619
=HYPERLINK("http://www.godatabase.org/cgi-bin/go.cgi?query=GO:0031327&auto_wild_cards=yes&view=query&action=query&search_constraint=terms"	GO:0031327_negative_regulation_of_cellular_biosynthetic_process) 14 0 0.000000 0.000000 928 914.757139 948.99 983.222861 1.022619
=HYPERLINK("http://www.godatabase.org/cgi-bin/go.cgi?query=GO:0032504&auto_wild_cards=yes&view=query&action=query&search_constraint=terms"	GO:0032504_multicellular_organism_reproduction) 14 0 0.000000 0.000000 928 914.757139 948.99 983.222861 1.022619
=HYPERLINK("http://www.godatabase.org/cgi-bin/go.cgi?query=GO:0042326&auto_wild_cards=yes&view=query&action=query&search_constraint=terms"	GO:0042326_negative_regulation_of_phosphorylation) 14 0 0.000000 0.000000 928 914.757139 948.99 983.222861 1.022619
=HYPERLINK("http://www.godatabase.org/cgi-bin/go.cgi?query=GO:0043009&auto_wild_cards=yes&view=query&action=query&search_constraint=terms"	GO:0043009_chordate_embryonic_development) 14 0 0.000000 0.000000 928 914.757139 948.99 983.222861 1.022619
=HYPERLINK("http://www.godatabase.org/cgi-bin/go.cgi?query=GO:0043193&auto_wild_cards=yes&view=query&action=query&search_constraint=terms"	GO:0043193_positive_regulation_of_gene-specific_transcription) 14 0 0.000000 0.000000 928 914.757139 948.99 983.222861 1.022619
=HYPERLINK("http://www.godatabase.org/cgi-bin/go.cgi?query=GO:0043241&auto_wild_cards=yes&view=query&action=query&search_constraint=terms"	GO:0043241_protein_complex_disassembly) 14 0 0.000000 0.000000 928 914.757139 948.99 983.222861 1.022619
=HYPERLINK("http://www.godatabase.org/cgi-bin/go.cgi?query=GO:0045216&auto_wild_cards=yes&view=query&action=query&search_constraint=terms"	GO:0045216_cell-cell_junction_assembly_and_maintenance) 14 0 0.000000 0.000000 928 914.757139 948.99 983.222861 1.022619
=HYPERLINK("http://www.godatabase.org/cgi-bin/go.cgi?query=GO:0048545&auto_wild_cards=yes&view=query&action=query&search_constraint=terms"	GO:0048545_response_to_steroid_hormone_stimulus) 14 0 0.000000 0.000000 928 914.757139 948.99 983.222861 1.022619
=HYPERLINK("http://www.godatabase.org/cgi-bin/go.cgi?query=GO:0048609&auto_wild_cards=yes&view=query&action=query&search_constraint=terms"	GO:0048609_reproductive_process_in_a_multicellular_organism) 14 0 0.000000 0.000000 928 914.757139 948.99 983.222861 1.022619
=HYPERLINK("http://www.godatabase.org/cgi-bin/go.cgi?query=GO:0048729&auto_wild_cards=yes&view=query&action=query&search_constraint=terms"	GO:0048729_tissue_morphogenesis) 14 0 0.000000 0.000000 928 914.757139 948.99 983.222861 1.022619
=HYPERLINK("http://www.godatabase.org/cgi-bin/go.cgi?query=GO:0050731&auto_wild_cards=yes&view=query&action=query&search_constraint=terms"	GO:0050731_positive_regulation_of_peptidyl-tyrosine_phosphorylation) 14 0 0.000000 0.000000 928 914.757139 948.99 983.222861 1.022619
=HYPERLINK("http://www.godatabase.org/cgi-bin/go.cgi?query=GO:0050767&auto_wild_cards=yes&view=query&action=query&search_constraint=terms"	GO:0050767_regulation_of_neurogenesis) 14 0 0.000000 0.000000 928 914.757139 948.99 983.222861 1.022619
=HYPERLINK("http://www.godatabase.org/cgi-bin/go.cgi?query=GO:0051017&auto_wild_cards=yes&view=query&action=query&search_constraint=terms"	GO:0051017_actin_filament_bundle_formation) 14 0 0.000000 0.000000 928 914.757139 948.99 983.222861 1.022619
=HYPERLINK("http://www.godatabase.org/cgi-bin/go.cgi?query=GO:0051262&auto_wild_cards=yes&view=query&action=query&search_constraint=terms"	GO:0051262_protein_tetramerization) 14 0 0.000000 0.000000 928 914.757139 948.99 983.222861 1.022619
=HYPERLINK("http://www.godatabase.org/cgi-bin/go.cgi?query=GO:0051272&auto_wild_cards=yes&view=query&action=query&search_constraint=terms"	GO:0051272_positive_regulation_of_cell_motility) 14 0 0.000000 0.000000 928 914.757139 948.99 983.222861 1.022619
=HYPERLINK("http://www.godatabase.org/cgi-bin/go.cgi?query=GO:0051318&auto_wild_cards=yes&view=query&action=query&search_constraint=terms"	GO:0051318_G1_phase) 14 0 0.000000 0.000000 928 914.757139 948.99 983.222861 1.022619
=HYPERLINK("http://www.godatabase.org/cgi-bin/go.cgi?query=GO:0051495&auto_wild_cards=yes&view=query&action=query&search_constraint=terms"	GO:0051495_positive_regulation_of_cytoskeleton_organization_and_biogenesis) 14 0 0.000000 0.000000 928 914.757139 948.99 983.222861 1.022619
=HYPERLINK("http://www.godatabase.org/cgi-bin/go.cgi?query=GO:0001932&auto_wild_cards=yes&view=query&action=query&search_constraint=terms"	GO:0001932_regulation_of_protein_amino_acid_phosphorylation) 33 0 0.000000 0.000000 941 927.806355 960.97 994.133645 1.021222
=HYPERLINK("http://www.godatabase.org/cgi-bin/go.cgi?query=GO:0006334&auto_wild_cards=yes&view=query&action=query&search_constraint=terms"	GO:0006334_nucleosome_assembly) 33 0 0.000000 0.000000 941 927.806355 960.97 994.133645 1.021222
=HYPERLINK("http://www.godatabase.org/cgi-bin/go.cgi?query=GO:0006338&auto_wild_cards=yes&view=query&action=query&search_constraint=terms"	GO:0006338_chromatin_remodeling) 33 0 0.000000 0.000000 941 927.806355 960.97 994.133645 1.021222
=HYPERLINK("http://www.godatabase.org/cgi-bin/go.cgi?query=GO:0006839&auto_wild_cards=yes&view=query&action=query&search_constraint=terms"	GO:0006839_mitochondrial_transport) 33 0 0.000000 0.000000 941 927.806355 960.97 994.133645 1.021222
=HYPERLINK("http://www.godatabase.org/cgi-bin/go.cgi?query=GO:0010557&auto_wild_cards=yes&view=query&action=query&search_constraint=terms"	GO:0010557_positive_regulation_of_macromolecule_biosynthetic_process) 33 0 0.000000 0.000000 941 927.806355 960.97 994.133645 1.021222
=HYPERLINK("http://www.godatabase.org/cgi-bin/go.cgi?query=GO:0015674&auto_wild_cards=yes&view=query&action=query&search_constraint=terms"	GO:0015674_di-__tri-valent_inorganic_cation_transport) 33 0 0.000000 0.000000 941 927.806355 960.97 994.133645 1.021222
=HYPERLINK("http://www.godatabase.org/cgi-bin/go.cgi?query=GO:0016540&auto_wild_cards=yes&view=query&action=query&search_constraint=terms"	GO:0016540_protein_autoprocessing) 33 0 0.000000 0.000000 941 927.806355 960.97 994.133645 1.021222
=HYPERLINK("http://www.godatabase.org/cgi-bin/go.cgi?query=GO:0019058&auto_wild_cards=yes&view=query&action=query&search_constraint=terms"	GO:0019058_viral_infectious_cycle) 33 0 0.000000 0.000000 941 927.806355 960.97 994.133645 1.021222
=HYPERLINK("http://www.godatabase.org/cgi-bin/go.cgi?query=GO:0040029&auto_wild_cards=yes&view=query&action=query&search_constraint=terms"	GO:0040029_regulation_of_gene_expression__epigenetic) 33 0 0.000000 0.000000 941 927.806355 960.97 994.133645 1.021222
=HYPERLINK("http://www.godatabase.org/cgi-bin/go.cgi?query=GO:0042107&auto_wild_cards=yes&view=query&action=query&search_constraint=terms"	GO:0042107_cytokine_metabolic_process) 33 0 0.000000 0.000000 941 927.806355 960.97 994.133645 1.021222
=HYPERLINK("http://www.godatabase.org/cgi-bin/go.cgi?query=GO:0042770&auto_wild_cards=yes&view=query&action=query&search_constraint=terms"	GO:0042770_DNA_damage_response__signal_transduction) 33 0 0.000000 0.000000 941 927.806355 960.97 994.133645 1.021222
=HYPERLINK("http://www.godatabase.org/cgi-bin/go.cgi?query=GO:0050776&auto_wild_cards=yes&view=query&action=query&search_constraint=terms"	GO:0050776_regulation_of_immune_response) 33 0 0.000000 0.000000 941 927.806355 960.97 994.133645 1.021222
=HYPERLINK("http://www.godatabase.org/cgi-bin/go.cgi?query=GO:0051249&auto_wild_cards=yes&view=query&action=query&search_constraint=terms"	GO:0051249_regulation_of_lymphocyte_activation) 33 0 0.000000 0.000000 941 927.806355 960.97 994.133645 1.021222
=HYPERLINK("http://www.godatabase.org/cgi-bin/go.cgi?query=GO:0008284&auto_wild_cards=yes&view=query&action=query&search_constraint=terms"	GO:0008284_positive_regulation_of_cell_proliferation) 135 0 0.000000 0.000000 942 928.885892 961.83 994.774108 1.021051
=HYPERLINK("http://www.godatabase.org/cgi-bin/go.cgi?query=GO:0009888&auto_wild_cards=yes&view=query&action=query&search_constraint=terms"	GO:0009888_tissue_development) 127 0 0.000000 0.000000 943 929.430200 962.34 995.249800 1.020509
=HYPERLINK("http://www.godatabase.org/cgi-bin/go.cgi?query=GO:0005996&auto_wild_cards=yes&view=query&action=query&search_constraint=terms"	GO:0005996_monosaccharide_metabolic_process) 62 0 0.000000 0.000000 945 930.804543 963.7 996.595457 1.019788
=HYPERLINK("http://www.godatabase.org/cgi-bin/go.cgi?query=GO:0008544&auto_wild_cards=yes&view=query&action=query&search_constraint=terms"	GO:0008544_epidermis_development) 62 0 0.000000 0.000000 945 930.804543 963.7 996.595457 1.019788
=HYPERLINK("http://www.godatabase.org/cgi-bin/go.cgi?query=GO:0000209&auto_wild_cards=yes&view=query&action=query&search_constraint=terms"	GO:0000209_protein_polyubiquitination) 11 0 0.000000 0.000000 999 986.062440 1017.8 1049.537560 1.018819
=HYPERLINK("http://www.godatabase.org/cgi-bin/go.cgi?query=GO:0002790&auto_wild_cards=yes&view=query&action=query&search_constraint=terms"	GO:0002790_peptide_secretion) 11 0 0.000000 0.000000 999 986.062440 1017.8 1049.537560 1.018819
=HYPERLINK("http://www.godatabase.org/cgi-bin/go.cgi?query=GO:0006096&auto_wild_cards=yes&view=query&action=query&search_constraint=terms"	GO:0006096_glycolysis) 11 0 0.000000 0.000000 999 986.062440 1017.8 1049.537560 1.018819
=HYPERLINK("http://www.godatabase.org/cgi-bin/go.cgi?query=GO:0006278&auto_wild_cards=yes&view=query&action=query&search_constraint=terms"	GO:0006278_RNA-dependent_DNA_replication) 11 0 0.000000 0.000000 999 986.062440 1017.8 1049.537560 1.018819
=HYPERLINK("http://www.godatabase.org/cgi-bin/go.cgi?query=GO:0006304&auto_wild_cards=yes&view=query&action=query&search_constraint=terms"	GO:0006304_DNA_modification) 11 0 0.000000 0.000000 999 986.062440 1017.8 1049.537560 1.018819
=HYPERLINK("http://www.godatabase.org/cgi-bin/go.cgi?query=GO:0006471&auto_wild_cards=yes&view=query&action=query&search_constraint=terms"	GO:0006471_protein_amino_acid_ADP-ribosylation) 11 0 0.000000 0.000000 999 986.062440 1017.8 1049.537560 1.018819
=HYPERLINK("http://www.godatabase.org/cgi-bin/go.cgi?query=GO:0006479&auto_wild_cards=yes&view=query&action=query&search_constraint=terms"	GO:0006479_protein_amino_acid_methylation) 11 0 0.000000 0.000000 999 986.062440 1017.8 1049.537560 1.018819
=HYPERLINK("http://www.godatabase.org/cgi-bin/go.cgi?query=GO:0006509&auto_wild_cards=yes&view=query&action=query&search_constraint=terms"	GO:0006509_membrane_protein_ectodomain_proteolysis) 11 0 0.000000 0.000000 999 986.062440 1017.8 1049.537560 1.018819
=HYPERLINK("http://www.godatabase.org/cgi-bin/go.cgi?query=GO:0006662&auto_wild_cards=yes&view=query&action=query&search_constraint=terms"	GO:0006662_glycerol_ether_metabolic_process) 11 0 0.000000 0.000000 999 986.062440 1017.8 1049.537560 1.018819
=HYPERLINK("http://www.godatabase.org/cgi-bin/go.cgi?query=GO:0006695&auto_wild_cards=yes&view=query&action=query&search_constraint=terms"	GO:0006695_cholesterol_biosynthetic_process) 11 0 0.000000 0.000000 999 986.062440 1017.8 1049.537560 1.018819
=HYPERLINK("http://www.godatabase.org/cgi-bin/go.cgi?query=GO:0006809&auto_wild_cards=yes&view=query&action=query&search_constraint=terms"	GO:0006809_nitric_oxide_biosynthetic_process) 11 0 0.000000 0.000000 999 986.062440 1017.8 1049.537560 1.018819
=HYPERLINK("http://www.godatabase.org/cgi-bin/go.cgi?query=GO:0007004&auto_wild_cards=yes&view=query&action=query&search_constraint=terms"	GO:0007004_telomere_maintenance_via_telomerase) 11 0 0.000000 0.000000 999 986.062440 1017.8 1049.537560 1.018819
[truncated: 2,419 more rows]
