# Supplementary material for: RedundancyMiner: De-replication of redundant GO categories in microarray and proteomics analysis
Source: BMC Bioinformatics. 2011 Feb 10;12:52. doi: 10.1186/1471-2105-12-52 (PMC3223614; doi:10.1186/1471-2105-12-52)
Supplement: Additional file 10 — Kinetochore genes HTGM download. compressed package of the results of running HTGM on the kinetochore genes list. [file 1471-2105-12-52-S10.ZIP › work405493610/total.txt405493610.dir/total.txt.change.series.CIM]

	kinetochore.txt
GO:0032886_regulation_of_microtubule-based_process	0.1
GO:0015931_nucleobase__nucleoside__nucleotide_and_nucleic_acid_transport	0.099129
GO:0051248_negative_regulation_of_protein_metabolic_process	0.098676
GO:0022402_cell_cycle_process	0.1
GO:0007026_negative_regulation_of_microtubule_depolymerization	0.095295
GO:0051649_establishment_of_cellular_localization	0.1
GO:0051493_regulation_of_cytoskeleton_organization_and_biogenesis	0.085764
GO:0051640_organelle_localization	0.09226
GO:0000075_cell_cycle_checkpoint	0.1
GO:0033043_regulation_of_organelle_organization_and_biogenesis	0.070639
GO:0007346_regulation_of_mitotic_cell_cycle	0.1
GO:0000226_microtubule_cytoskeleton_organization_and_biogenesis	0.1
GO:0048015_phosphoinositide-mediated_signaling	0.066143
GO:0007059_chromosome_segregation	0.1
GO:0007049_cell_cycle	0.1
GO:0007093_mitotic_cell_cycle_checkpoint	0.1
GO:0033036_macromolecule_localization	0.0973
GO:0051726_regulation_of_cell_cycle	0.0991
GO:0051236_establishment_of_RNA_localization	0.1
GO:0043623_cellular_protein_complex_assembly	0.079983
GO:0031577_spindle_checkpoint	0.090471
GO:0007067_mitosis	0.1
GO:0007051_spindle_organization_and_biogenesis	0.098105
GO:0031111_negative_regulation_of_microtubule_polymerization_or_depolymerization	0.1
GO:0051168_nuclear_export	0.085667
GO:0031109_microtubule_polymerization_or_depolymerization	0.1
GO:0051276_chromosome_organization_and_biogenesis	0.098714
GO:0032268_regulation_of_cellular_protein_metabolic_process	0.031358
GO:0000278_mitotic_cell_cycle	0.1
GO:0006403_RNA_localization	0.1
GO:0031114_regulation_of_microtubule_depolymerization	0.095295
GO:0007017_microtubule-based_process	0.1
GO:0008283_cell_proliferation	0.1
GO:0051234_establishment_of_localization	0.067194
GO:0006996_organelle_organization_and_biogenesis	0.1
GO:0006406_mRNA_export_from_nucleus	0.098105
GO:0051128_regulation_of_cellular_component_organization_and_biogenesis	0.044636
GO:0051303_establishment_of_chromosome_localization	0.092837
GO:0007019_microtubule_depolymerization	0.092837
GO:0022403_cell_cycle_phase	0.1
GO:0007163_establishment_and_or_maintenance_of_cell_polarity	0.043891
GO:0050658_RNA_transport	0.1
GO:0000070_mitotic_sister_chromatid_segregation	0.1
GO:0007010_cytoskeleton_organization_and_biogenesis	0.1
GO:0007094_mitotic_cell_cycle_spindle_assembly_checkpoint	0.092837
GO:0051494_negative_regulation_of_cytoskeleton_organization_and_biogenesis	0.098875
GO:0050000_chromosome_localization	0.092837
GO:0000819_sister_chromatid_segregation	0.1
GO:0006913_nucleocytoplasmic_transport	0.097366
GO:0031023_microtubule_organizing_center_organization_and_biogenesis	0.0712
GO:0010458_exit_from_mitosis	0.082947
GO:0051169_nuclear_transport	0.097429
GO:0051129_negative_regulation_of_cellular_component_organization_and_biogenesis	0.087538
GO:0051028_mRNA_transport	0.098105
GO:0032269_negative_regulation_of_cellular_protein_metabolic_process	0.098636
GO:0000279_M_phase	0.1
GO:0051641_cellular_localization	0.1
GO:0051297_centrosome_organization_and_biogenesis	0.07361
GO:0006405_RNA_export_from_nucleus	0.0944
GO:0031110_regulation_of_microtubule_polymerization_or_depolymerization	0.1
GO:0000087_M_phase_of_mitotic_cell_cycle	0.1
GO:0051261_protein_depolymerization	0.082947
GO:0051656_establishment_of_organelle_localization	0.097692
GO:0050657_nucleic_acid_transport	0.1
GO:0046907_intracellular_transport	0.085736
GO:0051246_regulation_of_protein_metabolic_process	0.012647
