# Supplementary material for: RedundancyMiner: De-replication of redundant GO categories in microarray and proteomics analysis
Source: BMC Bioinformatics. 2011 Feb 10;12:52. doi: 10.1186/1471-2105-12-52 (PMC3223614; doi:10.1186/1471-2105-12-52)
Supplement: Additional file 10 — Kinetochore genes HTGM download. compressed package of the results of running HTGM on the kinetochore genes list. [file 1471-2105-12-52-S10.ZIP › work405493610/total.txt405493610.dir/total.txt.total.tvt]

GO:0008150_biological_process	CAZA2_HUMAN	no_change	CAPZA2
GO:0008150_biological_process	CHSTD_HUMAN	no_change	CHST13
GO:0008150_biological_process	SPI1_HUMAN	no_change	SPI1
GO:0008150_biological_process	UBE4B_HUMAN	no_change	UBE4B
GO:0008150_biological_process	PCDAB_HUMAN	no_change	PCDHA11
GO:0008150_biological_process	LEG4_HUMAN	no_change	LGALS4
GO:0008150_biological_process	PTN22_HUMAN	no_change	PTPN22
GO:0008150_biological_process	RM12_HUMAN	no_change	MRPL12
GO:0008150_biological_process	PDE8B_HUMAN	no_change	PDE8B
GO:0008150_biological_process	MFTC_HUMAN	no_change	SLC25A32
GO:0008150_biological_process	GON1_HUMAN	no_change	GNRH1
GO:0008150_biological_process	TLE1_HUMAN	no_change	TLE1
GO:0008150_biological_process	TRIP6_HUMAN	no_change	TRIP6
GO:0008150_biological_process	PAR1_HUMAN	no_change	F2R
GO:0008150_biological_process	NPW_HUMAN	no_change	NPW
GO:0008150_biological_process	VEGFD_HUMAN	no_change	FIGF
GO:0008150_biological_process	SALL2_HUMAN	no_change	SALL2
GO:0008150_biological_process	GBG12_HUMAN	no_change	GNG12
GO:0008150_biological_process	GRB10_HUMAN	no_change	GRB10
GO:0008150_biological_process	PPA6_HUMAN	no_change	ACP6
GO:0008150_biological_process	SO1A2_HUMAN	no_change	SLCO1A2
GO:0008150_biological_process	DNM3B_HUMAN	no_change	DNMT3B
GO:0008150_biological_process	ZNF71_HUMAN	no_change	ZNF71
GO:0008150_biological_process	SSPN_HUMAN	no_change	SSPN
GO:0008150_biological_process	NF2L3_HUMAN	no_change	NFE2L3
GO:0008150_biological_process	SYCP1_HUMAN	no_change	SYCP1
GO:0008150_biological_process	DDX54_HUMAN	no_change	DDX54
GO:0008150_biological_process	ZN254_HUMAN	no_change	ZNF254
GO:0008150_biological_process	ARBK1_HUMAN	no_change	ADRBK1
GO:0008150_biological_process	NF2L2_HUMAN	no_change	NFE2L2
GO:0008150_biological_process	JIP2_HUMAN	no_change	MAPK8IP2
GO:0008150_biological_process	ZHX3_HUMAN	no_change	ZHX3
GO:0008150_biological_process	ANAG_HUMAN	no_change	NAGLU
GO:0008150_biological_process	ATS4_HUMAN	no_change	ADAMTS4
GO:0008150_biological_process	HBS1L_HUMAN	no_change	HBS1L
GO:0008150_biological_process	TFPI1_HUMAN	no_change	TFPI
GO:0008150_biological_process	FSCN2_HUMAN	no_change	FSCN2
GO:0008150_biological_process	MMP19_HUMAN	no_change	MMP19
GO:0008150_biological_process	LHX3_HUMAN	no_change	LHX3
GO:0008150_biological_process	MK11_HUMAN	no_change	MAPK11
GO:0008150_biological_process	DKC1_HUMAN	no_change	DKC1
GO:0008150_biological_process	MYL4_HUMAN	no_change	MYL4
GO:0008150_biological_process	TYY1_HUMAN	no_change	YY1
GO:0008150_biological_process	5NT1A_HUMAN	no_change	NT5C1A
GO:0008150_biological_process	Q15403_HUMAN	no_change	SP1
GO:0008150_biological_process	S4A10_HUMAN	no_change	SLC4A10
GO:0008150_biological_process	GNB1L_HUMAN	no_change	GNB1L
GO:0008150_biological_process	GBRA5_HUMAN	no_change	GABRA5
GO:0008150_biological_process	CO5_HUMAN	no_change	C5
GO:0008150_biological_process	IL17B_HUMAN	no_change	IL17B
GO:0008150_biological_process	PCOC1_HUMAN	no_change	PCOLCE
GO:0008150_biological_process	SIA10_HUMAN	no_change	ST3GAL6
GO:0008150_biological_process	TSN4_HUMAN	no_change	TSPAN4
GO:0008150_biological_process	DEPD2_HUMAN	no_change	DEPDC2
GO:0008150_biological_process	XCL1_HUMAN	no_change	XCL1
GO:0008150_biological_process	GNA12_HUMAN	no_change	GNA12
GO:0008150_biological_process	WASL_HUMAN	no_change	WASL
GO:0008150_biological_process	IGHG1_HUMAN	no_change	IGHG1
GO:0008150_biological_process	CILP1_HUMAN	no_change	CILP
GO:0008150_biological_process	GRIA2_HUMAN	no_change	GRIA2
GO:0008150_biological_process	Q8N2P6_HUMAN	no_change	TMED4
GO:0008150_biological_process	NRG1_HUMAN	no_change	NRG1
GO:0008150_biological_process	BRD8_HUMAN	no_change	BRD8
GO:0008150_biological_process	PP4R2_HUMAN	no_change	PPP4R2
GO:0008150_biological_process	MPU1_HUMAN	no_change	MPDU1
GO:0008150_biological_process	PABP3_HUMAN	no_change	PABPC3
GO:0008150_biological_process	MK10_HUMAN	no_change	MAPK10
GO:0008150_biological_process	ADPN_HUMAN	no_change	PNPLA3
GO:0008150_biological_process	GCR_HUMAN	no_change	NR3C1
GO:0008150_biological_process	RED1_HUMAN	no_change	ADARB1
GO:0008150_biological_process	ELP2_HUMAN	no_change	ELP2
GO:0008150_biological_process	Q14820_HUMAN	no_change	SF1
GO:0008150_biological_process	PEPD_HUMAN	no_change	PEPD
GO:0008150_biological_process	CO9A2_HUMAN	no_change	COL9A2
GO:0008150_biological_process	ZN160_HUMAN	no_change	ZNF160
GO:0008150_biological_process	SOX8_HUMAN	no_change	SOX8
GO:0008150_biological_process	AREG_HUMAN	no_change	AREG
GO:0008150_biological_process	BIN3_HUMAN	no_change	BIN3
GO:0008150_biological_process	FABPI_HUMAN	no_change	FABP2
GO:0008150_biological_process	CITE1_HUMAN	no_change	CITED1
GO:0008150_biological_process	GPR56_HUMAN	no_change	GPR56
GO:0008150_biological_process	PAR6B_HUMAN	no_change	PARD6B
GO:0008150_biological_process	TEP1_HUMAN	no_change	TEP1
GO:0008150_biological_process	TNF12_HUMAN	no_change	TNFSF12
GO:0008150_biological_process	ATPK_HUMAN	no_change	ATP5J2
GO:0008150_biological_process	TPPC2_HUMAN	no_change	TRAPPC2
GO:0008150_biological_process	ADA21_HUMAN	no_change	ADAM21
GO:0008150_biological_process	AAPK1_HUMAN	no_change	PRKAA1
GO:0008150_biological_process	LG3BP_HUMAN	no_change	LGALS3BP
GO:0008150_biological_process	CCNE2_HUMAN	no_change	CCNE2
GO:0008150_biological_process	TRMB_HUMAN	no_change	METTL1
GO:0008150_biological_process	K2C5_HUMAN	no_change	KRT5
GO:0008150_biological_process	CP1B1_HUMAN	no_change	CYP1B1
GO:0008150_biological_process	PIM2_HUMAN	no_change	PIM2
GO:0008150_biological_process	PACN1_HUMAN	no_change	PACSIN1
GO:0008150_biological_process	PSYR_HUMAN	no_change	GPR65
GO:0008150_biological_process	MPZL1_HUMAN	no_change	MPZL1
GO:0008150_biological_process	SF3B4_HUMAN	no_change	SF3B4
GO:0008150_biological_process	ENSA_HUMAN	no_change	ENSA
GO:0008150_biological_process	C2TA_HUMAN	no_change	CIITA
GO:0008150_biological_process	RBL2_HUMAN	no_change	RBL2
GO:0008150_biological_process	NPY1R_HUMAN	no_change	NPY1R
GO:0008150_biological_process	BMP4_HUMAN	no_change	BMP4
GO:0008150_biological_process	INSR_HUMAN	no_change	INSR
GO:0008150_biological_process	M4K5_HUMAN	no_change	MAP4K5
GO:0008150_biological_process	Q9C054_HUMAN	no_change	TPD52L2
GO:0008150_biological_process	IPYR_HUMAN	no_change	PPA1
GO:0008150_biological_process	FADS3_HUMAN	no_change	FADS3
GO:0008150_biological_process	TF2L1_HUMAN	no_change	TFCP2L1
GO:0008150_biological_process	PTN1_HUMAN	no_change	PTPN1
GO:0008150_biological_process	IRF2_HUMAN	no_change	IRF2
GO:0008150_biological_process	ESPL1_HUMAN	no_change	ESPL1
GO:0008150_biological_process	NPTN_HUMAN	no_change	NPTN
GO:0008150_biological_process	SYV_HUMAN	no_change	VARS
GO:0008150_biological_process	HINT1_HUMAN	no_change	HINT1
GO:0008150_biological_process	FOXC1_HUMAN	no_change	FOXC1
GO:0008150_biological_process	P3_HUMAN	no_change	SLC10A3
GO:0008150_biological_process	KCNA2_HUMAN	no_change	KCNA2
GO:0008150_biological_process	PSG5_HUMAN	no_change	PSG5
GO:0008150_biological_process	COX15_HUMAN	no_change	COX15
GO:0008150_biological_process	ANXA3_HUMAN	no_change	ANXA3
GO:0008150_biological_process	MPP10_HUMAN	no_change	MPHOSPH10
GO:0008150_biological_process	BMP7_HUMAN	no_change	BMP7
GO:0008150_biological_process	TPST1_HUMAN	no_change	TPST1
GO:0008150_biological_process	RARA_HUMAN	no_change	RARA
GO:0008150_biological_process	SRXN1_HUMAN	no_change	SRXN1
GO:0008150_biological_process	ZN212_HUMAN	no_change	ZNF212
GO:0008150_biological_process	ASCL2_HUMAN	no_change	ASCL2
GO:0008150_biological_process	NPHP3_HUMAN	no_change	NPHP3
GO:0008150_biological_process	DNJC2_HUMAN	no_change	ZRF1
GO:0008150_biological_process	SYT1_HUMAN	no_change	SYT1
GO:0008150_biological_process	CCNT2_HUMAN	no_change	CCNT2
GO:0008150_biological_process	MGT4B_HUMAN	no_change	MGAT4B
GO:0008150_biological_process	MMP12_HUMAN	no_change	MMP12
GO:0008150_biological_process	SSH2_HUMAN	no_change	SSH2
GO:0008150_biological_process	INSL4_HUMAN	no_change	INSL4
GO:0008150_biological_process	PCNP_HUMAN	no_change	PCNP
GO:0008150_biological_process	S35A1_HUMAN	no_change	SLC35A1
GO:0008150_biological_process	HPCL4_HUMAN	no_change	HPCAL4
GO:0008150_biological_process	PPIC_HUMAN	no_change	PPIC
GO:0008150_biological_process	TBX3_HUMAN	no_change	TBX3
GO:0008150_biological_process	RL36_HUMAN	no_change	RPL36
GO:0008150_biological_process	CLD4_HUMAN	no_change	CLDN4
GO:0008150_biological_process	STC2_HUMAN	no_change	STC2
GO:0008150_biological_process	MOS1A_HUMAN	no_change	MOCS1
GO:0008150_biological_process	PSG3_HUMAN	no_change	PSG3
GO:0008150_biological_process	S23IP_HUMAN	no_change	SEC23IP
GO:0008150_biological_process	LY96_HUMAN	no_change	LY96
GO:0008150_biological_process	RL27_HUMAN	no_change	RPL27
GO:0008150_biological_process	HEBP1_HUMAN	no_change	HEBP1
GO:0008150_biological_process	ZMYM4_HUMAN	no_change	ZMYM4
GO:0008150_biological_process	TX1B3_HUMAN	no_change	TAX1BP3
GO:0008150_biological_process	CDKN3_HUMAN	no_change	CDKN3
GO:0008150_biological_process	GLCE_HUMAN	no_change	GLCE
GO:0008150_biological_process	UBP21_HUMAN	no_change	USP21
GO:0008150_biological_process	TF2B_HUMAN	no_change	GTF2B
GO:0008150_biological_process	MAPK3_HUMAN	no_change	MAPKAPK3
GO:0008150_biological_process	IL1A_HUMAN	no_change	IL1A
GO:0008150_biological_process	RAB7A_HUMAN	no_change	RAB7A
GO:0008150_biological_process	DPOD4_HUMAN	no_change	POLD4
GO:0008150_biological_process	DMBX1_HUMAN	no_change	DMBX1
GO:0008150_biological_process	PA24A_HUMAN	no_change	PLA2G4A
GO:0008150_biological_process	HDGF_HUMAN	no_change	HDGF
GO:0008150_biological_process	SPT5H_HUMAN	no_change	SUPT5H
GO:0008150_biological_process	ELOV4_HUMAN	no_change	ELOVL4
GO:0008150_biological_process	SFRP5_HUMAN	no_change	SFRP5
GO:0008150_biological_process	K1C18_HUMAN	no_change	KRT18
GO:0008150_biological_process	CDK2_HUMAN	no_change	CDK2
GO:0008150_biological_process	HCD2_HUMAN	no_change	HSD17B10
GO:0008150_biological_process	PLAP_HUMAN	no_change	PLAA
GO:0008150_biological_process	MMP10_HUMAN	no_change	MMP10
GO:0008150_biological_process	SNX1_HUMAN	no_change	SNX1
GO:0008150_biological_process	SPB9_HUMAN	no_change	SERPINB9
GO:0008150_biological_process	MEA1_HUMAN	no_change	MEA1
GO:0008150_biological_process	RAD54_HUMAN	no_change	RAD54L
GO:0008150_biological_process	CLCKA_HUMAN	no_change	CLCNKA
GO:0008150_biological_process	TAF9_HUMAN	no_change	TAF9
GO:0008150_biological_process	TXLNA_HUMAN	no_change	TXLNA
GO:0008150_biological_process	TYRO_HUMAN	no_change	TYR
GO:0008150_biological_process	DPOLZ_HUMAN	no_change	REV3L
GO:0008150_biological_process	DAB2_HUMAN	no_change	DAB2
GO:0008150_biological_process	MO4L1_HUMAN	no_change	MORF4L1
GO:0008150_biological_process	APAF_HUMAN	no_change	APAF1
GO:0008150_biological_process	GBB2_HUMAN	no_change	GNB2
GO:0008150_biological_process	RNF11_HUMAN	no_change	RNF11
GO:0008150_biological_process	AP4A_HUMAN	no_change	NUDT2
GO:0008150_biological_process	TBL3_HUMAN	no_change	TBL3
GO:0008150_biological_process	C1QR1_HUMAN	no_change	CD93
GO:0008150_biological_process	HMGA1_HUMAN	no_change	HMGA1
GO:0008150_biological_process	HEXI2_HUMAN	no_change	HEXIM2
GO:0008150_biological_process	GCSH_HUMAN	no_change	GCSH
GO:0008150_biological_process	UCP2_HUMAN	no_change	UCP2
GO:0008150_biological_process	I28RA_HUMAN	no_change	IL28RA
GO:0008150_biological_process	MIER1_HUMAN	no_change	MIER1
GO:0008150_biological_process	K2C8_HUMAN	no_change	KRT8
GO:0008150_biological_process	PTBP1_HUMAN	no_change	PTBP1
GO:0008150_biological_process	KRT86_HUMAN	no_change	KRT86
GO:0008150_biological_process	LAT2_HUMAN	no_change	SLC7A8
GO:0008150_biological_process	EMP2_HUMAN	no_change	EMP2
GO:0008150_biological_process	OAZ3_HUMAN	no_change	OAZ3
GO:0008150_biological_process	DEFM_HUMAN	no_change	PDF
GO:0008150_biological_process	TNR17_HUMAN	no_change	TNFRSF17
GO:0008150_biological_process	MORC3_HUMAN	no_change	MORC3
GO:0008150_biological_process	OLR1_HUMAN	no_change	OLR1
GO:0008150_biological_process	ZN157_HUMAN	no_change	ZNF157
GO:0008150_biological_process	DHRS2_HUMAN	no_change	DHRS2
GO:0008150_biological_process	RAD50_HUMAN	no_change	RAD50
GO:0008150_biological_process	IRS2_HUMAN	no_change	IRS2
GO:0008150_biological_process	RAF1_HUMAN	no_change	RAF1
GO:0008150_biological_process	TLN1_HUMAN	no_change	TLN1
GO:0008150_biological_process	PPCT_HUMAN	no_change	PCTP
GO:0008150_biological_process	ROBO4_HUMAN	no_change	ROBO4
GO:0008150_biological_process	SCNNG_HUMAN	no_change	SCNN1G
GO:0008150_biological_process	TPM2_HUMAN	no_change	TPM2
GO:0008150_biological_process	MK06_HUMAN	no_change	MAPK6
GO:0008150_biological_process	HSP76_HUMAN	no_change	HSPA6
GO:0008150_biological_process	SETD7_HUMAN	no_change	SETD7
GO:0008150_biological_process	COQ3_HUMAN	no_change	COQ3
GO:0008150_biological_process	CIKS_HUMAN	no_change	TRAF3IP2
GO:0008150_biological_process	BMS1_HUMAN	no_change	BMS1
GO:0008150_biological_process	OPA3_HUMAN	no_change	OPA3
GO:0008150_biological_process	FGFR3_HUMAN	no_change	FGFR3
GO:0008150_biological_process	TRAM1_HUMAN	no_change	TRAM1
GO:0008150_biological_process	PLK2_HUMAN	no_change	PLK2
GO:0008150_biological_process	CD45_HUMAN	no_change	PTPRC
GO:0008150_biological_process	ABI1_HUMAN	no_change	ABI1
GO:0008150_biological_process	HILS1_HUMAN	no_change	HILS1
GO:0008150_biological_process	GAMT_HUMAN	no_change	GAMT
GO:0008150_biological_process	PLOD2_HUMAN	no_change	PLOD2
GO:0008150_biological_process	Q9NWZ9	no_change	ODAM
GO:0008150_biological_process	DRD5_HUMAN	no_change	DRD5
GO:0008150_biological_process	S22A3_HUMAN	no_change	SLC22A3
GO:0008150_biological_process	TPPC4_HUMAN	no_change	TRAPPC4
GO:0008150_biological_process	ACVL1_HUMAN	no_change	ACVRL1
GO:0008150_biological_process	SMAD4_HUMAN	no_change	SMAD4
GO:0008150_biological_process	NDUAD_HUMAN	no_change	NDUFA13
GO:0008150_biological_process	SENP7_HUMAN	no_change	SENP7
GO:0008150_biological_process	AATM_HUMAN	no_change	GOT2
GO:0008150_biological_process	CK5P2_HUMAN	no_change	CDK5RAP2
GO:0008150_biological_process	HSPB2_HUMAN	no_change	HSPB2
GO:0008150_biological_process	HIS1_HUMAN	no_change	HTN1
GO:0008150_biological_process	PAX9_HUMAN	no_change	PAX9
GO:0008150_biological_process	RP9_HUMAN	no_change	RP9
GO:0008150_biological_process	ADRB2_HUMAN	no_change	ADRB2
GO:0008150_biological_process	FBX8_HUMAN	no_change	FBXO8
GO:0008150_biological_process	CLD12_HUMAN	no_change	CLDN12
GO:0008150_biological_process	GATM_HUMAN	no_change	GATM
GO:0008150_biological_process	LIPA4_HUMAN	no_change	PPFIA4
GO:0008150_biological_process	AK1C1_HUMAN	no_change	AKR1C1
GO:0008150_biological_process	AXN2_HUMAN	no_change	AXIN2
GO:0008150_biological_process	RGS11_HUMAN	no_change	RGS11
GO:0008150_biological_process	ZKSC1_HUMAN	no_change	ZKSCAN1
GO:0008150_biological_process	RT11_HUMAN	no_change	MRPS11
GO:0008150_biological_process	TBX19_HUMAN	no_change	TBX19
GO:0008150_biological_process	TTP_HUMAN	no_change	ZFP36
GO:0008150_biological_process	WFDC1_HUMAN	no_change	WFDC1
GO:0008150_biological_process	EXTL2_HUMAN	no_change	EXTL2
GO:0008150_biological_process	Q9UKN0_HUMAN	no_change	MUC12
GO:0008150_biological_process	CL3L1_HUMAN	no_change	CCL3L1
GO:0008150_biological_process	CCR10_HUMAN	no_change	CCR10
GO:0008150_biological_process	PTAD1_HUMAN	no_change	PTPLAD1
GO:0008150_biological_process	VP33B_HUMAN	no_change	VPS33B
GO:0008150_biological_process	SHIP1_HUMAN	no_change	INPP5D
GO:0008150_biological_process	CYH3_HUMAN	no_change	PSCD3
GO:0008150_biological_process	SOX13_HUMAN	no_change	SOX13
GO:0008150_biological_process	CCL13_HUMAN	no_change	CCL13
GO:0008150_biological_process	IKBL_HUMAN	no_change	NFKBIL1
GO:0008150_biological_process	S2611_HUMAN	no_change	SLC26A11
GO:0008150_biological_process	H12_HUMAN	no_change	HIST1H1C
GO:0008150_biological_process	ZNF83_HUMAN	no_change	ZNF83
GO:0008150_biological_process	FGD4_HUMAN	no_change	FGD4
GO:0008150_biological_process	SCAM1_HUMAN	no_change	SCAMP1
GO:0008150_biological_process	SEM7A_HUMAN	no_change	SEMA7A
GO:0008150_biological_process	KLF12_HUMAN	no_change	KLF12
GO:0008150_biological_process	TSSP_HUMAN	no_change	PRSS16
GO:0008150_biological_process	AT2A2_HUMAN	no_change	ATP2A2
GO:0008150_biological_process	GRK6_HUMAN	no_change	GRK6
GO:0008150_biological_process	MIRO2_HUMAN	no_change	RHOT2
GO:0008150_biological_process	NSBP1_HUMAN	no_change	NSBP1
GO:0008150_biological_process	IL29_HUMAN	no_change	IL29
GO:0008150_biological_process	GP123_HUMAN	no_change	GPR123
GO:0008150_biological_process	PLD2_HUMAN	no_change	PLD2
GO:0008150_biological_process	DTBP1_HUMAN	no_change	DTNBP1
GO:0008150_biological_process	AA2AR_HUMAN	no_change	ADORA2A
GO:0008150_biological_process	MYO1A_HUMAN	no_change	MYO1A
GO:0008150_biological_process	SMRC1_HUMAN	no_change	SMARCC1
GO:0008150_biological_process	EI2BG_HUMAN	no_change	EIF2B3
GO:0008150_biological_process	DBLOH_HUMAN	no_change	DIABLO
GO:0008150_biological_process	MTDC_HUMAN	no_change	MTHFD2
GO:0008150_biological_process	KRIT1_HUMAN	no_change	KRIT1
GO:0008150_biological_process	5NTD_HUMAN	no_change	NT5E
GO:0008150_biological_process	HG2A_HUMAN	no_change	CD74
GO:0008150_biological_process	DNJB6_HUMAN	no_change	DNAJB6
GO:0008150_biological_process	SC5A1_HUMAN	no_change	SLC5A1
GO:0008150_biological_process	NARGL_HUMAN	no_change	NARG1L
GO:0008150_biological_process	CP4FB_HUMAN	no_change	CYP4F11
GO:0008150_biological_process	UBN1_HUMAN	no_change	UBN1
GO:0008150_biological_process	PARD3_HUMAN	no_change	PARD3
GO:0008150_biological_process	CYR61_HUMAN	no_change	CYR61
GO:0008150_biological_process	CEP57_HUMAN	no_change	CEP57
GO:0008150_biological_process	Q92637_HUMAN	no_change	FCGR1B
GO:0008150_biological_process	ELP3_HUMAN	no_change	ELP3
GO:0008150_biological_process	FIGL1_HUMAN	no_change	FIGNL1
GO:0008150_biological_process	PPCE_HUMAN	no_change	PREP
GO:0008150_biological_process	FAK2_HUMAN	no_change	PTK2B
GO:0008150_biological_process	AT8A2_HUMAN	no_change	ATP8A2
GO:0008150_biological_process	TPD53_HUMAN	no_change	TPD52L1
GO:0008150_biological_process	CADM1_HUMAN	no_change	CADM1
GO:0008150_biological_process	MLRV_HUMAN	no_change	MYL2
GO:0008150_biological_process	SODM_HUMAN	no_change	SOD2
GO:0008150_biological_process	APBA2_HUMAN	no_change	APBA2
GO:0008150_biological_process	SYSM_HUMAN	no_change	SARS2
GO:0008150_biological_process	PCGF6_HUMAN	no_change	PCGF6
GO:0008150_biological_process	GEMI2_HUMAN	no_change	SIP1
GO:0008150_biological_process	GPR88_HUMAN	no_change	GPR88
GO:0008150_biological_process	SFR11_HUMAN	no_change	SFRS11
GO:0008150_biological_process	NXF2_HUMAN	no_change	NXF2
GO:0008150_biological_process	CD3D_HUMAN	no_change	CD3D
GO:0008150_biological_process	HDAC2_HUMAN	no_change	HDAC2
GO:0008150_biological_process	PA24B_HUMAN	no_change	PLA2G4B
GO:0008150_biological_process	ADHX_HUMAN	no_change	ADH5
GO:0008150_biological_process	PNKP_HUMAN	no_change	PNKP
GO:0008150_biological_process	MA1B1_HUMAN	no_change	MAN1B1
GO:0008150_biological_process	Q96CP1_HUMAN	no_change	RELA
GO:0008150_biological_process	Q5TA12_HUMAN	no_change	DOPEY1
GO:0008150_biological_process	CD4_HUMAN	no_change	CD4
GO:0008150_biological_process	IN35_HUMAN	no_change	IFI35
GO:0008150_biological_process	CSTF2_HUMAN	no_change	CSTF2
GO:0008150_biological_process	LSM7_HUMAN	no_change	LSM7
GO:0008150_biological_process	ENOPH_HUMAN	no_change	ENOPH1
GO:0008150_biological_process	GOPC_HUMAN	no_change	GOPC
GO:0008150_biological_process	SH21A_HUMAN	no_change	SH2D1A
GO:0008150_biological_process	NPFF_HUMAN	no_change	NPFF
GO:0008150_biological_process	CERK1_HUMAN	no_change	CERK
GO:0008150_biological_process	S15A1_HUMAN	no_change	SLC15A1
GO:0008150_biological_process	RM13_HUMAN	no_change	MRPL13
GO:0008150_biological_process	CARM1_HUMAN	no_change	CARM1
GO:0008150_biological_process	CLPT1_HUMAN	no_change	CLPTM1
GO:0008150_biological_process	PDE11_HUMAN	no_change	PDE11A
GO:0008150_biological_process	STMN3_HUMAN	no_change	STMN3
GO:0008150_biological_process	WNT2_HUMAN	no_change	WNT2
GO:0008150_biological_process	IGSF2_HUMAN	no_change	IGSF2
GO:0008150_biological_process	ABC3G_HUMAN	no_change	APOBEC3G
GO:0008150_biological_process	CDT1_HUMAN	no_change	CDT1
GO:0008150_biological_process	SFRP4_HUMAN	no_change	SFRP4
GO:0008150_biological_process	DEAF1_HUMAN	no_change	DEAF1
GO:0008150_biological_process	SMC3_HUMAN	no_change	SMC3
GO:0008150_biological_process	TRHDE_HUMAN	no_change	TRHDE
GO:0008150_biological_process	RED_HUMAN	no_change	IK
GO:0008150_biological_process	ING2_HUMAN	no_change	ING2
GO:0008150_biological_process	PLK3_HUMAN	no_change	PLK3
GO:0008150_biological_process	TRY3_HUMAN	no_change	PRSS3
GO:0008150_biological_process	PCD18_HUMAN	no_change	PCDH18
GO:0008150_biological_process	CSEN_HUMAN	no_change	KCNIP3
GO:0008150_biological_process	CDC5L_HUMAN	no_change	CDC5L
GO:0008150_biological_process	GBG4_HUMAN	no_change	GNG4
GO:0008150_biological_process	SRCH_HUMAN	no_change	HRC
GO:0008150_biological_process	FOS_HUMAN	no_change	FOS
GO:0008150_biological_process	ZBT32_HUMAN	no_change	ZBTB32
GO:0008150_biological_process	DUFFY_HUMAN	no_change	DARC
GO:0008150_biological_process	DHX15_HUMAN	no_change	DHX15
GO:0008150_biological_process	CLD11_HUMAN	no_change	CLDN11
GO:0008150_biological_process	KV110_HUMAN	no_change	IGKV1-5
GO:0008150_biological_process	CHLE_HUMAN	no_change	BCHE
GO:0008150_biological_process	3BP5_HUMAN	no_change	SH3BP5
GO:0008150_biological_process	TCAL1_HUMAN	no_change	TCEAL1
GO:0008150_biological_process	FGF3_HUMAN	no_change	FGF3
GO:0008150_biological_process	TEBP_HUMAN	no_change	PTGES3
GO:0008150_biological_process	LRCH4_HUMAN	no_change	LRCH4
GO:0008150_biological_process	EGFR_HUMAN	no_change	EGFR
GO:0008150_biological_process	TNF15_HUMAN	no_change	TNFSF15
GO:0008150_biological_process	CRIM1_HUMAN	no_change	CRIM1
GO:0008150_biological_process	MYBPP_HUMAN	no_change	MYCBPAP
GO:0008150_biological_process	CD47_HUMAN	no_change	CD47
GO:0008150_biological_process	KBL_HUMAN	no_change	GCAT
GO:0008150_biological_process	DHE3_HUMAN	no_change	GLUD1
GO:0008150_biological_process	SP17_HUMAN	no_change	SPA17
GO:0008150_biological_process	R4RL2_HUMAN	no_change	RTN4RL2
GO:0008150_biological_process	ARI1_HUMAN	no_change	ARIH1
GO:0008150_biological_process	LIMS1_HUMAN	no_change	LIMS1
GO:0008150_biological_process	CO3_HUMAN	no_change	C3
GO:0008150_biological_process	NDC80_HUMAN	changed	NDC80
GO:0008150_biological_process	GAGE1_HUMAN	no_change	GAGE1
GO:0008150_biological_process	CAMP_HUMAN	no_change	CAMP
GO:0008150_biological_process	MGST3_HUMAN	no_change	MGST3
GO:0008150_biological_process	APTX_HUMAN	no_change	APTX
GO:0008150_biological_process	NTHL1_HUMAN	no_change	NTHL1
GO:0008150_biological_process	RUXF_HUMAN	no_change	SNRPF
GO:0008150_biological_process	P53_HUMAN	no_change	TP53
GO:0008150_biological_process	MOES_HUMAN	no_change	MSN
GO:0008150_biological_process	PDK2_HUMAN	no_change	PDK2
GO:0008150_biological_process	TIM9_HUMAN	no_change	TIMM9
GO:0008150_biological_process	STK38_HUMAN	no_change	STK38
GO:0008150_biological_process	ACE_HUMAN	no_change	ACE
GO:0008150_biological_process	TFR1_HUMAN	no_change	TFRC
GO:0008150_biological_process	TIM14_HUMAN	no_change	DNAJC19
GO:0008150_biological_process	ENPP2_HUMAN	no_change	ENPP2
GO:0008150_biological_process	ZER1_HUMAN	no_change	ZER1
GO:0008150_biological_process	GMFB_HUMAN	no_change	GMFB
GO:0008150_biological_process	KRT83_HUMAN	no_change	KRT83
GO:0008150_biological_process	GRAP2_HUMAN	no_change	GRAP2
GO:0008150_biological_process	B3GT1_HUMAN	no_change	B3GALT1
GO:0008150_biological_process	UB2R1_HUMAN	no_change	CDC34
GO:0008150_biological_process	HXA1_HUMAN	no_change	HOXA1
GO:0008150_biological_process	HKR1_HUMAN	no_change	HKR1
GO:0008150_biological_process	DPOA2_HUMAN	no_change	POLA2
GO:0008150_biological_process	AATF_HUMAN	no_change	AATF
GO:0008150_biological_process	ELOA1_HUMAN	no_change	TCEB3
GO:0008150_biological_process	CERU_HUMAN	no_change	CP
GO:0008150_biological_process	NELL2_HUMAN	no_change	NELL2
GO:0008150_biological_process	RAB3D_HUMAN	no_change	RAB3D
GO:0008150_biological_process	GLGB_HUMAN	no_change	GBE1
GO:0008150_biological_process	GBG5_HUMAN	no_change	GNG5
GO:0008150_biological_process	IKBE_HUMAN	no_change	NFKBIE
GO:0008150_biological_process	RBM38_HUMAN	no_change	RBM38
GO:0008150_biological_process	PIGL_HUMAN	no_change	PIGL
GO:0008150_biological_process	NPC2_HUMAN	no_change	NPC2
GO:0008150_biological_process	CBPM_HUMAN	no_change	CPM
GO:0008150_biological_process	DAPK3_HUMAN	no_change	DAPK3
GO:0008150_biological_process	SRRM1_HUMAN	no_change	SRRM1
GO:0008150_biological_process	RT26_HUMAN	no_change	MRPS26
GO:0008150_biological_process	AGTR1_HUMAN	no_change	AGTR1
GO:0008150_biological_process	RGS3_HUMAN	no_change	RGS3
GO:0008150_biological_process	UB2L3_HUMAN	no_change	UBE2L3
GO:0008150_biological_process	TMM97_HUMAN	no_change	TMEM97
GO:0008150_biological_process	KPSH1_HUMAN	no_change	PSKH1
GO:0008150_biological_process	FOXK2_HUMAN	no_change	FOXK2
GO:0008150_biological_process	FLNA_HUMAN	no_change	FLNA
GO:0008150_biological_process	ATX10_HUMAN	no_change	ATXN10
GO:0008150_biological_process	IRK13_HUMAN	no_change	KCNJ13
GO:0008150_biological_process	SF3A2_HUMAN	no_change	SF3A2
GO:0008150_biological_process	RUVB1_HUMAN	no_change	RUVBL1
GO:0008150_biological_process	HME1_HUMAN	no_change	EN1
GO:0008150_biological_process	SHLB1_HUMAN	no_change	SH3GLB1
GO:0008150_biological_process	NPT4_HUMAN	no_change	SLC17A3
GO:0008150_biological_process	UB2D1_HUMAN	no_change	UBE2D1
GO:0008150_biological_process	RAB6C_HUMAN	no_change	RAB6C
GO:0008150_biological_process	RPC8_HUMAN	no_change	POLR3H
GO:0008150_biological_process	AA2BR_HUMAN	no_change	ADORA2B
GO:0008150_biological_process	PP1R8_HUMAN	no_change	PPP1R8
GO:0008150_biological_process	VAPB_HUMAN	no_change	VAPB
GO:0008150_biological_process	STK10_HUMAN	no_change	STK10
GO:0008150_biological_process	DYR1B_HUMAN	no_change	DYRK1B
GO:0008150_biological_process	GIP_HUMAN	no_change	GIP
GO:0008150_biological_process	KPRB_HUMAN	no_change	PRPSAP2
GO:0008150_biological_process	SPHM_HUMAN	no_change	SGSH
GO:0008150_biological_process	BCCIP_HUMAN	no_change	BCCIP
GO:0008150_biological_process	IBP5_HUMAN	no_change	IGFBP5
GO:0008150_biological_process	TGM5_HUMAN	no_change	TGM5
GO:0008150_biological_process	GPR52_HUMAN	no_change	GPR52
GO:0008150_biological_process	STT3A_HUMAN	no_change	STT3A
GO:0008150_biological_process	CTDP1_HUMAN	no_change	CTDP1
GO:0008150_biological_process	IF2P_HUMAN	no_change	EIF5B
GO:0008150_biological_process	KS6C1_HUMAN	no_change	RPS6KC1
GO:0008150_biological_process	ST2B1_HUMAN	no_change	SULT2B1
GO:0008150_biological_process	LIS1_HUMAN	changed	PAFAH1B1
GO:0008150_biological_process	BID_HUMAN	no_change	BID
GO:0008150_biological_process	CIB1_HUMAN	no_change	CIB1
GO:0008150_biological_process	POLI_HUMAN	no_change	POLI
GO:0008150_biological_process	3BHS7_HUMAN	no_change	HSD3B7
GO:0008150_biological_process	EST4_HUMAN	no_change	CES4
GO:0008150_biological_process	IF2B2_HUMAN	no_change	IGF2BP2
GO:0008150_biological_process	ASH1L_HUMAN	no_change	ASH1L
GO:0008150_biological_process	CD1D_HUMAN	no_change	CD1D
GO:0008150_biological_process	CHD4_HUMAN	no_change	CHD4
GO:0008150_biological_process	CLK1_HUMAN	no_change	CLK1
GO:0008150_biological_process	ADT1_HUMAN	no_change	SLC25A4
GO:0008150_biological_process	RHG06_HUMAN	no_change	ARHGAP6
GO:0008150_biological_process	BNIP3_HUMAN	no_change	BNIP3
GO:0008150_biological_process	SPTN4_HUMAN	no_change	SPTBN4
GO:0008150_biological_process	TBCA_HUMAN	no_change	TBCA
GO:0008150_biological_process	GDIR3_HUMAN	no_change	ARHGDIG
GO:0008150_biological_process	GBRA4_HUMAN	no_change	GABRA4
GO:0008150_biological_process	NRBP_HUMAN	no_change	NRBP1
GO:0008150_biological_process	PIAS4_HUMAN	no_change	PIAS4
GO:0008150_biological_process	NEDD8_HUMAN	no_change	NEDD8
GO:0008150_biological_process	EZH2_HUMAN	no_change	EZH2
GO:0008150_biological_process	QORX_HUMAN	no_change	TP53I3
GO:0008150_biological_process	ULK1_HUMAN	no_change	ULK1
GO:0008150_biological_process	CDK4_HUMAN	no_change	CDK4
GO:0008150_biological_process	SEPT4_HUMAN	no_change	SEPT4
GO:0008150_biological_process	NALP3_HUMAN	no_change	NLRP3
GO:0008150_biological_process	MDGA1_HUMAN	no_change	MDGA1
GO:0008150_biological_process	DPP8_HUMAN	no_change	DPP8
GO:0008150_biological_process	POP1_HUMAN	no_change	POP1
GO:0008150_biological_process	SHH_HUMAN	no_change	SHH
GO:0008150_biological_process	PDCD7_HUMAN	no_change	PDCD7
GO:0008150_biological_process	AAKG2_HUMAN	no_change	PRKAG2
GO:0008150_biological_process	MIF_HUMAN	no_change	MIF
GO:0008150_biological_process	KLRF1_HUMAN	no_change	KLRF1
GO:0008150_biological_process	TR10A_HUMAN	no_change	TNFRSF10A
GO:0008150_biological_process	JUNB_HUMAN	no_change	JUNB
GO:0008150_biological_process	NR6A1_HUMAN	no_change	NR6A1
GO:0008150_biological_process	CLD8_HUMAN	no_change	CLDN8
GO:0008150_biological_process	TRIPC_HUMAN	no_change	TRIP12
GO:0008150_biological_process	K1C14_HUMAN	no_change	KRT14
GO:0008150_biological_process	LMBL2_HUMAN	no_change	L3MBTL2
GO:0008150_biological_process	MYLK_HUMAN	no_change	MYLK
GO:0008150_biological_process	MS3L1_HUMAN	no_change	MSL3L1
GO:0008150_biological_process	INAR1_HUMAN	no_change	IFNAR1
GO:0008150_biological_process	HTF4_HUMAN	no_change	TCF12
GO:0008150_biological_process	DRG1_HUMAN	no_change	DRG1
GO:0008150_biological_process	MEF2C_HUMAN	no_change	MEF2C
GO:0008150_biological_process	Q92897_HUMAN	no_change	BRCA1
GO:0008150_biological_process	NKX31_HUMAN	no_change	NKX3-1
GO:0008150_biological_process	VANG2_HUMAN	no_change	VANGL2
GO:0008150_biological_process	PCBP1_HUMAN	no_change	PCBP1
GO:0008150_biological_process	ITA5_HUMAN	no_change	ITGA5
GO:0008150_biological_process	Q14851_HUMAN	no_change	MUC5AC
GO:0008150_biological_process	Q15959_HUMAN	no_change	PML
GO:0008150_biological_process	ZNF22_HUMAN	no_change	ZNF22
GO:0008150_biological_process	TERF1_HUMAN	no_change	TERF1
GO:0008150_biological_process	SBNO2_HUMAN	no_change	SBNO2
GO:0008150_biological_process	NEK4_HUMAN	no_change	NEK4
GO:0008150_biological_process	PCSK6_HUMAN	no_change	PCSK6
GO:0008150_biological_process	TACT_HUMAN	no_change	CD96
GO:0008150_biological_process	Q8N4N0_HUMAN	no_change	AZGP1
GO:0008150_biological_process	ERCC3_HUMAN	no_change	ERCC3
GO:0008150_biological_process	GCH1_HUMAN	no_change	GCH1
GO:0008150_biological_process	SLBP_HUMAN	no_change	SLBP
GO:0008150_biological_process	B3GN1_HUMAN	no_change	B3GNT1
GO:0008150_biological_process	RBY1A_HUMAN	no_change	RBMY1A1
GO:0008150_biological_process	SHRM4_HUMAN	no_change	SHROOM4
GO:0008150_biological_process	HEM2_HUMAN	no_change	ALAD
GO:0008150_biological_process	TP53B_HUMAN	no_change	TP53BP1
GO:0008150_biological_process	BAG5_HUMAN	no_change	BAG5
GO:0008150_biological_process	TRAF2_HUMAN	no_change	TRAF2
GO:0008150_biological_process	CD70_HUMAN	no_change	CD70
GO:0008150_biological_process	SIA8D_HUMAN	no_change	ST8SIA4
GO:0008150_biological_process	DIAP1_HUMAN	no_change	DIAPH1
GO:0008150_biological_process	HYES_HUMAN	no_change	EPHX2
GO:0008150_biological_process	ZN593_HUMAN	no_change	ZNF593
GO:0008150_biological_process	IL9R_HUMAN	no_change	IL9R
GO:0008150_biological_process	REG1A_HUMAN	no_change	REG1A
GO:0008150_biological_process	KTNB1_HUMAN	no_change	KATNB1
GO:0008150_biological_process	COR1A_HUMAN	no_change	CORO1A
GO:0008150_biological_process	CACO1_HUMAN	no_change	CALCOCO1
GO:0008150_biological_process	TXN4A_HUMAN	no_change	TXNL4A
GO:0008150_biological_process	PIGC_HUMAN	no_change	PIGC
GO:0008150_biological_process	PCY1B_HUMAN	no_change	PCYT1B
GO:0008150_biological_process	DHSA_HUMAN	no_change	SDHA
GO:0008150_biological_process	XBP1_HUMAN	no_change	XBP1
GO:0008150_biological_process	TUSC3_HUMAN	no_change	TUSC3
GO:0008150_biological_process	MCTP1_HUMAN	no_change	MCTP1
GO:0008150_biological_process	AGAL_HUMAN	no_change	GLA
GO:0008150_biological_process	CADM3_HUMAN	no_change	CADM3
GO:0008150_biological_process	BORG4_HUMAN	no_change	CDC42EP4
GO:0008150_biological_process	PTHR_HUMAN	no_change	PTHLH
GO:0008150_biological_process	ELK3_HUMAN	no_change	ELK3
GO:0008150_biological_process	NSMA3_HUMAN	no_change	SMPD4
GO:0008150_biological_process	NDUS5_HUMAN	no_change	NDUFS5
GO:0008150_biological_process	HXA9_HUMAN	no_change	HOXA9
GO:0008150_biological_process	KIF11_HUMAN	no_change	KIF11
GO:0008150_biological_process	Q9UPV1	no_change	PEG10
GO:0008150_biological_process	GFPT2_HUMAN	no_change	GFPT2
GO:0008150_biological_process	NOS1_HUMAN	no_change	NOS1
GO:0008150_biological_process	N2DL1_HUMAN	no_change	ULBP1
GO:0008150_biological_process	FHIT_HUMAN	no_change	FHIT
GO:0008150_biological_process	SYCP2_HUMAN	no_change	SYCP2
GO:0008150_biological_process	PIN1_HUMAN	no_change	PIN1
GO:0008150_biological_process	IDH3A_HUMAN	no_change	IDH3A
GO:0008150_biological_process	PCSK5_HUMAN	no_change	PCSK5
GO:0008150_biological_process	SH23A_HUMAN	no_change	SH2D3A
GO:0008150_biological_process	TXK_HUMAN	no_change	TXK
GO:0008150_biological_process	PCTK3_HUMAN	no_change	PCTK3
GO:0008150_biological_process	TPSN_HUMAN	no_change	TAPBP
GO:0008150_biological_process	SIA7A_HUMAN	no_change	ST6GALNAC1
GO:0008150_biological_process	NEUG_HUMAN	no_change	NRGN
GO:0008150_biological_process	KC1G2_HUMAN	no_change	CSNK1G2
GO:0008150_biological_process	PA2G4_HUMAN	no_change	PA2G4
GO:0008150_biological_process	DDB1_HUMAN	no_change	DDB1
GO:0008150_biological_process	STX18_HUMAN	no_change	STX18
GO:0008150_biological_process	XYLT2_HUMAN	no_change	XYLT2
GO:0008150_biological_process	STEA2_HUMAN	no_change	STEAP2
GO:0008150_biological_process	S17A5_HUMAN	no_change	SLC17A5
GO:0008150_biological_process	SCN9A_HUMAN	no_change	SCN9A
GO:0008150_biological_process	O51B5_HUMAN	no_change	OR51B5
GO:0008150_biological_process	M4K4_HUMAN	no_change	MAP4K4
GO:0008150_biological_process	AMPM1_HUMAN	no_change	METAP1
GO:0008150_biological_process	TPRKB_HUMAN	no_change	TPRKB
GO:0008150_biological_process	ZNF8_HUMAN	no_change	ZNF8
GO:0008150_biological_process	USF1_HUMAN	no_change	USF1
GO:0008150_biological_process	Q96B13_HUMAN	no_change	PPP2R5C
GO:0008150_biological_process	1433T_HUMAN	no_change	YWHAQ
GO:0008150_biological_process	STK25_HUMAN	no_change	STK25
GO:0008150_biological_process	HXC4_HUMAN	no_change	HOXC4
GO:0008150_biological_process	TRPV4_HUMAN	no_change	TRPV4
GO:0008150_biological_process	RFA3_HUMAN	no_change	RPA3
GO:0008150_biological_process	MAD1_HUMAN	changed	MXD1
GO:0008150_biological_process	ADSV_HUMAN	no_change	SCIN
GO:0008150_biological_process	TBCC_HUMAN	no_change	TBCC
GO:0008150_biological_process	RS3_HUMAN	no_change	RPS3
GO:0008150_biological_process	5HT1F_HUMAN	no_change	HTR1F
GO:0008150_biological_process	PRC1_HUMAN	no_change	PRC1
GO:0008150_biological_process	PCLO_HUMAN	no_change	PCLO
GO:0008150_biological_process	ITBP2_HUMAN	no_change	ITGB1BP2
GO:0008150_biological_process	SLAF5_HUMAN	no_change	CD84
GO:0008150_biological_process	BAI1_HUMAN	no_change	BAI1
GO:0008150_biological_process	GBGT1_HUMAN	no_change	GBGT1
GO:0008150_biological_process	WASP_HUMAN	no_change	WAS
GO:0008150_biological_process	FKBPL_HUMAN	no_change	FKBPL
GO:0008150_biological_process	CACB4_HUMAN	no_change	CACNB4
GO:0008150_biological_process	PRDX2_HUMAN	no_change	PRDX2
GO:0008150_biological_process	JAM1_HUMAN	no_change	F11R
GO:0008150_biological_process	SEM5A_HUMAN	no_change	SEMA5A
GO:0008150_biological_process	P2Y12_HUMAN	no_change	P2RY12
GO:0008150_biological_process	HPSE_HUMAN	no_change	HPSE
GO:0008150_biological_process	ATG7_HUMAN	no_change	ATG7
GO:0008150_biological_process	RNH2A_HUMAN	no_change	RNASEH2A
GO:0008150_biological_process	AL3A2_HUMAN	no_change	ALDH3A2
GO:0008150_biological_process	CCG6_HUMAN	no_change	CACNG6
GO:0008150_biological_process	MGMT_HUMAN	no_change	MGMT
GO:0008150_biological_process	DGCR6_HUMAN	no_change	DGCR6
GO:0008150_biological_process	TRAF1_HUMAN	no_change	TRAF1
GO:0008150_biological_process	S26A4_HUMAN	no_change	SLC26A4
GO:0008150_biological_process	CBPB2_HUMAN	no_change	CPB2
GO:0008150_biological_process	MTM1_HUMAN	no_change	MTM1
GO:0008150_biological_process	CCBP2_HUMAN	no_change	CCBP2
GO:0008150_biological_process	Q96I26_HUMAN	no_change	PTPN11
GO:0008150_biological_process	ACSL1_HUMAN	no_change	ACSL1
GO:0008150_biological_process	PSA6_HUMAN	no_change	PSMA6
GO:0008150_biological_process	PWP2_HUMAN	no_change	PWP2
GO:0008150_biological_process	PPIH_HUMAN	no_change	PPIH
GO:0008150_biological_process	HA2Q_HUMAN	no_change	HLA-DPA1
GO:0008150_biological_process	TAZ_HUMAN	no_change	TAZ
GO:0008150_biological_process	KIF4A_HUMAN	no_change	KIF4A
GO:0008150_biological_process	NAGK_HUMAN	no_change	NAGK
GO:0008150_biological_process	GNAZ_HUMAN	no_change	GNAZ
GO:0008150_biological_process	TSN_HUMAN	no_change	TSN
GO:0008150_biological_process	RB_HUMAN	no_change	RB1
GO:0008150_biological_process	IL2RB_HUMAN	no_change	IL2RB
GO:0008150_biological_process	NDKB_HUMAN	no_change	NME2
GO:0008150_biological_process	NUPL_HUMAN	no_change	HRB
GO:0008150_biological_process	PERM_HUMAN	no_change	MPO
GO:0008150_biological_process	WDR1_HUMAN	no_change	WDR1
GO:0008150_biological_process	NEXN_HUMAN	no_change	NEXN
GO:0008150_biological_process	PFD2_HUMAN	no_change	PFDN2
GO:0008150_biological_process	GLI2_HUMAN	no_change	GLI2
GO:0008150_biological_process	2AAA_HUMAN	no_change	PPP2R1A
GO:0008150_biological_process	DD19B_HUMAN	no_change	DDX19B
GO:0008150_biological_process	STX12_HUMAN	no_change	STX12
GO:0008150_biological_process	O15125_HUMAN	no_change	CDKN2B
GO:0008150_biological_process	HIPK2_HUMAN	no_change	HIPK2
GO:0008150_biological_process	SREC_HUMAN	no_change	SCARF1
GO:0008150_biological_process	IPP2_HUMAN	no_change	PPP1R2
GO:0008150_biological_process	COR2A_HUMAN	no_change	CORO2A
GO:0008150_biological_process	AL3A1_HUMAN	no_change	ALDH3A1
GO:0008150_biological_process	TFF3_HUMAN	no_change	TFF3
GO:0008150_biological_process	SC5D_HUMAN	no_change	SC5DL
GO:0008150_biological_process	CYC_HUMAN	no_change	CYCS
GO:0008150_biological_process	EREG_HUMAN	no_change	EREG
GO:0008150_biological_process	CDON_HUMAN	no_change	CDON
GO:0008150_biological_process	SMTN_HUMAN	no_change	SMTN
GO:0008150_biological_process	NDRG1_HUMAN	no_change	NDRG1
GO:0008150_biological_process	TYRP2_HUMAN	no_change	DCT
GO:0008150_biological_process	NP1L4_HUMAN	no_change	NAP1L4
GO:0008150_biological_process	RNF12_HUMAN	no_change	RNF12
GO:0008150_biological_process	IP6K1_HUMAN	no_change	IHPK1
GO:0008150_biological_process	TSG6_HUMAN	no_change	TNFAIP6
GO:0008150_biological_process	RPC3_HUMAN	no_change	POLR3C
GO:0008150_biological_process	VEGFA_HUMAN	no_change	VEGFA
GO:0008150_biological_process	PLTP_HUMAN	no_change	PLTP
GO:0008150_biological_process	RPB9_HUMAN	no_change	POLR2I
GO:0008150_biological_process	ROBO1_HUMAN	no_change	ROBO1
GO:0008150_biological_process	RT24_HUMAN	no_change	MRPS24
GO:0008150_biological_process	TOPK_HUMAN	no_change	PBK
GO:0008150_biological_process	DHRS9_HUMAN	no_change	DHRS9
GO:0008150_biological_process	SCAP_HUMAN	no_change	SCAP
GO:0008150_biological_process	PITM2_HUMAN	no_change	PITPNM2
GO:0008150_biological_process	Q96D96_HUMAN	no_change	HVCN1
GO:0008150_biological_process	VGLL1_HUMAN	no_change	VGLL1
GO:0008150_biological_process	PER1_HUMAN	no_change	PER1
GO:0008150_biological_process	PP2AB_HUMAN	no_change	PPP2CB
GO:0008150_biological_process	MUTYH_HUMAN	no_change	MUTYH
GO:0008150_biological_process	SP16H_HUMAN	no_change	SUPT16H
GO:0008150_biological_process	ZMYM3_HUMAN	no_change	ZMYM3
GO:0008150_biological_process	MAT2B_HUMAN	no_change	MAT2B
GO:0008150_biological_process	STK3_HUMAN	no_change	STK3
GO:0008150_biological_process	TPST2_HUMAN	no_change	TPST2
GO:0008150_biological_process	TNR14_HUMAN	no_change	TNFRSF14
GO:0008150_biological_process	IL20_HUMAN	no_change	IL20
GO:0008150_biological_process	BUB1_HUMAN	changed	BUB1
GO:0008150_biological_process	CD83_HUMAN	no_change	CD83
GO:0008150_biological_process	PAK4_HUMAN	no_change	PAK4
GO:0008150_biological_process	PININ_HUMAN	no_change	PNN
GO:0008150_biological_process	ANM5_HUMAN	no_change	PRMT5
GO:0008150_biological_process	RT35_HUMAN	no_change	MRPS35
GO:0008150_biological_process	CALX_HUMAN	no_change	CANX
GO:0008150_biological_process	CSF3R_HUMAN	no_change	CSF3R
GO:0008150_biological_process	S10A8_HUMAN	no_change	S100A8
GO:0008150_biological_process	Q9BRV3_HUMAN	no_change	RAG1AP1
GO:0008150_biological_process	S10A4_HUMAN	no_change	S100A4
GO:0008150_biological_process	ADT2_HUMAN	no_change	SLC25A5
GO:0008150_biological_process	GRAN_HUMAN	no_change	GCA
GO:0008150_biological_process	AK1C3_HUMAN	no_change	AKR1C3
GO:0008150_biological_process	BKRB2_HUMAN	no_change	BDKRB2
GO:0008150_biological_process	SOCS1_HUMAN	no_change	SOCS1
GO:0008150_biological_process	GUSL2_HUMAN	no_change	GUSBP1
GO:0008150_biological_process	ARHG8_HUMAN	no_change	NET1
GO:0008150_biological_process	PCNA_HUMAN	no_change	PCNA
GO:0008150_biological_process	CCS_HUMAN	no_change	CCS
GO:0008150_biological_process	RRAGC_HUMAN	no_change	RRAGC
GO:0008150_biological_process	ANXA4_HUMAN	no_change	ANXA4
GO:0008150_biological_process	GRP4_HUMAN	no_change	RASGRP4
GO:0008150_biological_process	GPV_HUMAN	no_change	GP5
GO:0008150_biological_process	ARC1B_HUMAN	no_change	ARPC1B
GO:0008150_biological_process	ADCY7_HUMAN	no_change	ADCY7
GO:0008150_biological_process	HIP1_HUMAN	no_change	HIP1
GO:0008150_biological_process	HPS4_HUMAN	no_change	HPS4
GO:0008150_biological_process	GPR85_HUMAN	no_change	GPR85
GO:0008150_biological_process	RS12_HUMAN	no_change	RPS12
GO:0008150_biological_process	RM36_HUMAN	no_change	MRPL36
GO:0008150_biological_process	MLF2_HUMAN	no_change	MLF2
GO:0008150_biological_process	LSM2_HUMAN	no_change	LSM2
GO:0008150_biological_process	CO6A2_HUMAN	no_change	COL6A2
GO:0008150_biological_process	ARTN_HUMAN	no_change	ARTN
GO:0008150_biological_process	CP39A_HUMAN	no_change	CYP39A1
GO:0008150_biological_process	ETV1_HUMAN	no_change	ETV1
GO:0008150_biological_process	DYN1_HUMAN	no_change	DNM1
GO:0008150_biological_process	JAD1B_HUMAN	no_change	JARID1B
GO:0008150_biological_process	RL14_HUMAN	no_change	RPL14
GO:0008150_biological_process	XPR1_HUMAN	no_change	XPR1
GO:0008150_biological_process	RBGPR_HUMAN	no_change	RAB3GAP2
GO:0008150_biological_process	VATH_HUMAN	no_change	ATP6V1H
GO:0008150_biological_process	RS5_HUMAN	no_change	RPS5
GO:0008150_biological_process	LU_HUMAN	no_change	BCAM
GO:0008150_biological_process	KAD5_HUMAN	no_change	AK5
GO:0008150_biological_process	HSP74_HUMAN	no_change	HSPA4
GO:0008150_biological_process	COX11_HUMAN	no_change	COX11
GO:0008150_biological_process	ISG20_HUMAN	no_change	ISG20
GO:0008150_biological_process	GIT2_HUMAN	no_change	GIT2
GO:0008150_biological_process	SRBP2_HUMAN	no_change	SREBF2
GO:0008150_biological_process	AT11B_HUMAN	no_change	ATP11B
GO:0008150_biological_process	MLX_HUMAN	no_change	MLX
GO:0008150_biological_process	MP2K2_HUMAN	no_change	MAP2K2
GO:0008150_biological_process	PTMS_HUMAN	no_change	PTMS
GO:0008150_biological_process	TBB2C_HUMAN	no_change	TUBB2C
GO:0008150_biological_process	ACN9_HUMAN	no_change	ACN9
GO:0008150_biological_process	SNP29_HUMAN	no_change	SNAP29
GO:0008150_biological_process	LYAM1_HUMAN	no_change	SELL
GO:0008150_biological_process	HIC2_HUMAN	no_change	HIC2
GO:0008150_biological_process	COPB_HUMAN	no_change	COPB1
GO:0008150_biological_process	AFF2_HUMAN	no_change	AFF2
GO:0008150_biological_process	NMI_HUMAN	no_change	NMI
GO:0008150_biological_process	HS90B_HUMAN	no_change	HSP90AB1
GO:0008150_biological_process	PRI1_HUMAN	no_change	PRIM1
GO:0008150_biological_process	NLRC3_HUMAN	no_change	NLRC3
GO:0008150_biological_process	NTR1_HUMAN	no_change	NTSR1
GO:0008150_biological_process	PF2R_HUMAN	no_change	PTGFR
GO:0008150_biological_process	CCM2_HUMAN	no_change	CCM2
GO:0008150_biological_process	DPYL3_HUMAN	no_change	DPYSL3
GO:0008150_biological_process	PIGT_HUMAN	no_change	PIGT
GO:0008150_biological_process	LFA3_HUMAN	no_change	CD58
GO:0008150_biological_process	MSH4_HUMAN	no_change	MSH4
GO:0008150_biological_process	EFNA4_HUMAN	no_change	EFNA4
GO:0008150_biological_process	MDGA2_HUMAN	no_change	MDGA2
GO:0008150_biological_process	SFRS2_HUMAN	no_change	SFRS2
GO:0008150_biological_process	IQCB1_HUMAN	no_change	IQCB1
GO:0008150_biological_process	CFTR_HUMAN	no_change	CFTR
GO:0008150_biological_process	TIE1_HUMAN	no_change	TIE1
GO:0008150_biological_process	PTPS_HUMAN	no_change	PTS
GO:0008150_biological_process	DBP_HUMAN	no_change	DBP
GO:0008150_biological_process	MCCB_HUMAN	no_change	MCCC2
GO:0008150_biological_process	ITB4_HUMAN	no_change	ITGB4
GO:0008150_biological_process	O43198_HUMAN	no_change	KLRG1
GO:0008150_biological_process	SSRD_HUMAN	no_change	SSR4
GO:0008150_biological_process	MO4L2_HUMAN	no_change	MORF4L2
GO:0008150_biological_process	ZN37A_HUMAN	no_change	ZNF37A
GO:0008150_biological_process	MYL6_HUMAN	no_change	MYL6
GO:0008150_biological_process	DGCR8_HUMAN	no_change	DGCR8
GO:0008150_biological_process	CPSF6_HUMAN	no_change	CPSF6
GO:0008150_biological_process	STX6_HUMAN	no_change	STX6
GO:0008150_biological_process	SULF1_HUMAN	no_change	SULF1
GO:0008150_biological_process	RP1_HUMAN	no_change	RP1
GO:0008150_biological_process	PTEN_HUMAN	no_change	PTEN
GO:0008150_biological_process	EGFL8_HUMAN	no_change	EGFL8
GO:0008150_biological_process	VATL_HUMAN	no_change	ATP6V0C
GO:0008150_biological_process	IFN17_HUMAN	no_change	IFNA17
GO:0008150_biological_process	ING4_HUMAN	no_change	ING4
GO:0008150_biological_process	NKX26_HUMAN	no_change	NKX2-6
GO:0008150_biological_process	IFM2_HUMAN	no_change	IFITM2
GO:0008150_biological_process	BRD7_HUMAN	no_change	BRD7
GO:0008150_biological_process	KLF5_HUMAN	no_change	KLF5
GO:0008150_biological_process	IRAK2_HUMAN	no_change	IRAK2
GO:0008150_biological_process	ARL4D_HUMAN	no_change	ARL4D
GO:0008150_biological_process	PPE1_HUMAN	no_change	PPEF1
GO:0008150_biological_process	DUS6_HUMAN	no_change	DUSP6
GO:0008150_biological_process	KPTN_HUMAN	no_change	KPTN
GO:0008150_biological_process	RER1_HUMAN	no_change	RER1
GO:0008150_biological_process	AP2C_HUMAN	no_change	TFAP2C
GO:0008150_biological_process	STXB2_HUMAN	no_change	STXBP2
GO:0008150_biological_process	ZBT38_HUMAN	no_change	ZBTB38
GO:0008150_biological_process	BRD2_HUMAN	no_change	BRD2
GO:0008150_biological_process	NDUA1_HUMAN	no_change	NDUFA1
GO:0008150_biological_process	IGSF1_HUMAN	no_change	IGSF1
GO:0008150_biological_process	TRI22_HUMAN	no_change	TRIM22
GO:0008150_biological_process	CLCA_HUMAN	no_change	CLTA
GO:0008150_biological_process	CHST5_HUMAN	no_change	CHST5
GO:0008150_biological_process	ADH1G_HUMAN	no_change	ADH1C
GO:0008150_biological_process	ARI5B_HUMAN	no_change	ARID5B
GO:0008150_biological_process	RNT2_HUMAN	no_change	RNASET2
GO:0008150_biological_process	CENA2_HUMAN	no_change	CENTA2
GO:0008150_biological_process	Q15494_HUMAN	no_change	SMPD1
GO:0008150_biological_process	IRF8_HUMAN	no_change	IRF8
GO:0008150_biological_process	APLP2_HUMAN	no_change	APLP2
GO:0008150_biological_process	HOME2_HUMAN	no_change	HOMER2
GO:0008150_biological_process	H2B1J_HUMAN	no_change	HIST1H2BJ
GO:0008150_biological_process	MYB_HUMAN	no_change	MYB
GO:0008150_biological_process	YTHD2_HUMAN	no_change	YTHDF2
GO:0008150_biological_process	APOD_HUMAN	no_change	APOD
GO:0008150_biological_process	REST_HUMAN	no_change	REST
GO:0008150_biological_process	SHAN1_HUMAN	no_change	SHANK1
GO:0008150_biological_process	PPM1M_HUMAN	no_change	PPM1M
GO:0008150_biological_process	ZN189_HUMAN	no_change	ZNF189
GO:0008150_biological_process	Q16187_HUMAN	no_change	DLSTP
GO:0008150_biological_process	UBE2N_HUMAN	no_change	UBE2N
GO:0008150_biological_process	SNX17_HUMAN	no_change	SNX17
GO:0008150_biological_process	CTND2_HUMAN	no_change	CTNND2
GO:0008150_biological_process	GAB1_HUMAN	no_change	GAB1
GO:0008150_biological_process	CLC2D_HUMAN	no_change	CLEC2D
GO:0008150_biological_process	LGUL_HUMAN	no_change	GLO1
GO:0008150_biological_process	PLD1_HUMAN	no_change	PLD1
GO:0008150_biological_process	BIEA_HUMAN	no_change	BLVRA
GO:0008150_biological_process	NCBP2_HUMAN	no_change	NCBP2
GO:0008150_biological_process	SFRS6_HUMAN	no_change	SFRS6
GO:0008150_biological_process	NFKB2_HUMAN	no_change	NFKB2
GO:0008150_biological_process	NDC1_HUMAN	no_change	TMEM48
GO:0008150_biological_process	NELFA_HUMAN	no_change	WHSC2
GO:0008150_biological_process	ENC1_HUMAN	no_change	ENC1
GO:0008150_biological_process	AK1C4_HUMAN	no_change	AKR1C4
GO:0008150_biological_process	SPNXB_HUMAN	no_change	SPANXB1
GO:0008150_biological_process	AP4M1_HUMAN	no_change	AP4M1
GO:0008150_biological_process	RPAC1_HUMAN	no_change	POLR1C
GO:0008150_biological_process	HA26_HUMAN	no_change	HLA-DQA2
GO:0008150_biological_process	ACYP1_HUMAN	no_change	ACYP1
GO:0008150_biological_process	DLG1_HUMAN	no_change	DLG1
GO:0008150_biological_process	RBP2_HUMAN	changed	RANBP2
GO:0008150_biological_process	TCTP_HUMAN	no_change	TPT1
GO:0008150_biological_process	Q15106_HUMAN	no_change	PSG1
GO:0008150_biological_process	GLIS2_HUMAN	no_change	GLIS2
GO:0008150_biological_process	VDAC3_HUMAN	no_change	VDAC3
GO:0008150_biological_process	FRDA_HUMAN	no_change	FXN
GO:0008150_biological_process	CLPX_HUMAN	no_change	CLPX
GO:0008150_biological_process	RPC7_HUMAN	no_change	POLR3G
GO:0008150_biological_process	1433Z_HUMAN	no_change	YWHAZ
GO:0008150_biological_process	HXA13_HUMAN	no_change	HOXA13
GO:0008150_biological_process	FIBP_HUMAN	no_change	FIBP
GO:0008150_biological_process	IDI1_HUMAN	no_change	IDI1
GO:0008150_biological_process	KIT_HUMAN	no_change	KIT
GO:0008150_biological_process	ADRO_HUMAN	no_change	FDXR
GO:0008150_biological_process	LSHB_HUMAN	no_change	LHB
GO:0008150_biological_process	UTRO_HUMAN	no_change	UTRN
GO:0008150_biological_process	JAK2_HUMAN	no_change	JAK2
GO:0008150_biological_process	MAZ_HUMAN	no_change	MAZ
GO:0008150_biological_process	DMBT1_HUMAN	no_change	DMBT1
GO:0008150_biological_process	SPAG5_HUMAN	no_change	SPAG5
GO:0008150_biological_process	BRAP_HUMAN	no_change	BRAP
GO:0008150_biological_process	WIT1_HUMAN	no_change	WIT1
GO:0008150_biological_process	AKIP_HUMAN	no_change	AURKAIP1
GO:0008150_biological_process	PM34_HUMAN	no_change	SLC25A17
GO:0008150_biological_process	TREX1_HUMAN	no_change	TREX1
GO:0008150_biological_process	MPPD2_HUMAN	no_change	MPPED2
GO:0008150_biological_process	LAT_HUMAN	no_change	LAT
GO:0008150_biological_process	ITB8_HUMAN	no_change	ITGB8
GO:0008150_biological_process	Q03399_HUMAN	no_change	MCL1
GO:0008150_biological_process	GLTP_HUMAN	no_change	GLTP
GO:0008150_biological_process	AMBP_HUMAN	no_change	AMBP
GO:0008150_biological_process	1433S_HUMAN	no_change	SFN
GO:0008150_biological_process	RECQ4_HUMAN	no_change	RECQL4
GO:0008150_biological_process	RARR2_HUMAN	no_change	RARRES2
GO:0008150_biological_process	PTN21_HUMAN	no_change	PTPN21
GO:0008150_biological_process	TTF1_HUMAN	no_change	TTF1
GO:0008150_biological_process	SOX5_HUMAN	no_change	SOX5
GO:0008150_biological_process	FHR1_HUMAN	no_change	CFHR1
GO:0008150_biological_process	SERC1_HUMAN	no_change	SERINC1
GO:0008150_biological_process	GALT2_HUMAN	no_change	GALNT2
GO:0008150_biological_process	BARX1_HUMAN	no_change	BARX1
GO:0008150_biological_process	IZUM1_HUMAN	no_change	IZUMO1
GO:0008150_biological_process	LAMC1_HUMAN	no_change	LAMC1
GO:0008150_biological_process	CUL7_HUMAN	no_change	CUL7
GO:0008150_biological_process	DPYL2_HUMAN	no_change	DPYSL2
GO:0008150_biological_process	COPE_HUMAN	no_change	COPE
GO:0008150_biological_process	ELL3_HUMAN	no_change	ELL3
GO:0008150_biological_process	EXOS7_HUMAN	no_change	EXOSC7
GO:0008150_biological_process	LSP1_HUMAN	no_change	LSP1
GO:0008150_biological_process	MA2A2_HUMAN	no_change	MAN2A2
GO:0008150_biological_process	DNJB1_HUMAN	no_change	DNAJB1
GO:0008150_biological_process	AES_HUMAN	no_change	AES
GO:0008150_biological_process	ERF1_HUMAN	no_change	ETF1
GO:0008150_biological_process	DLG3_HUMAN	no_change	DLG3
GO:0008150_biological_process	ACL6A_HUMAN	no_change	ACTL6A
GO:0008150_biological_process	ABCD4_HUMAN	no_change	ABCD4
GO:0008150_biological_process	PMVK_HUMAN	no_change	PMVK
GO:0008150_biological_process	ZFPL1_HUMAN	no_change	ZFPL1
GO:0008150_biological_process	Q8N717_HUMAN	no_change	KLF4
GO:0008150_biological_process	OAZ1_HUMAN	no_change	OAZ1
GO:0008150_biological_process	CAD17_HUMAN	no_change	CDH17
GO:0008150_biological_process	H2B1C_HUMAN	no_change	HIST1H2BC
GO:0008150_biological_process	GDIR2_HUMAN	no_change	ARHGDIB
GO:0008150_biological_process	TLE2_HUMAN	no_change	TLE2
GO:0008150_biological_process	COMD7_HUMAN	no_change	COMMD7
GO:0008150_biological_process	CDKL2_HUMAN	no_change	CDKL2
GO:0008150_biological_process	FKB1B_HUMAN	no_change	FKBP1B
GO:0008150_biological_process	RFA1_HUMAN	no_change	RPA1
GO:0008150_biological_process	PO3F4_HUMAN	no_change	POU3F4
GO:0008150_biological_process	CLN6_HUMAN	no_change	CLN6
GO:0008150_biological_process	GTR10_HUMAN	no_change	SLC2A10
GO:0008150_biological_process	AMYP_HUMAN	no_change	AMY2A
GO:0008150_biological_process	HXB6_HUMAN	no_change	HOXB6
GO:0008150_biological_process	KIF1B_HUMAN	no_change	KIF1B
GO:0008150_biological_process	AKAP5_HUMAN	no_change	AKAP5
GO:0008150_biological_process	ROM1_HUMAN	no_change	ROM1
GO:0008150_biological_process	CBLC_HUMAN	no_change	CBLC
GO:0008150_biological_process	NRG3_HUMAN	no_change	NRG3
GO:0008150_biological_process	SPAG6_HUMAN	no_change	SPAG6
GO:0008150_biological_process	KSR1_HUMAN	no_change	KSR1
GO:0008150_biological_process	ISCU_HUMAN	no_change	ISCU
GO:0008150_biological_process	STK16_HUMAN	no_change	STK16
GO:0008150_biological_process	CD2L1_HUMAN	no_change	CDC2L1
GO:0008150_biological_process	SEPT6_HUMAN	no_change	SEPT6
GO:0008150_biological_process	TBX10_HUMAN	no_change	TBX10
GO:0008150_biological_process	DHX16_HUMAN	no_change	DHX16
GO:0008150_biological_process	ATG9A_HUMAN	no_change	ATG9A
GO:0008150_biological_process	TCF20_HUMAN	no_change	TCF20
GO:0008150_biological_process	HB2X_HUMAN	no_change	HLA-DQB2
GO:0008150_biological_process	BAZ2A_HUMAN	no_change	BAZ2A
GO:0008150_biological_process	RIPK3_HUMAN	no_change	RIPK3
GO:0008150_biological_process	MSLN_HUMAN	no_change	MSLN
GO:0008150_biological_process	ZN346_HUMAN	no_change	ZNF346
GO:0008150_biological_process	ACTZ_HUMAN	no_change	ACTR1A
GO:0008150_biological_process	HBP1_HUMAN	no_change	HBP1
GO:0008150_biological_process	HSBP1_HUMAN	no_change	HSBP1
GO:0008150_biological_process	UGPA_HUMAN	no_change	UGP2
GO:0008150_biological_process	Q4W5J1_HUMAN	no_change	EMCN
GO:0008150_biological_process	TYSY_HUMAN	no_change	TYMS
GO:0008150_biological_process	PRRX2_HUMAN	no_change	PRRX2
GO:0008150_biological_process	MARK2_HUMAN	no_change	MARK2
GO:0008150_biological_process	RASM_HUMAN	no_change	MRAS
GO:0008150_biological_process	H4_HUMAN	no_change	HIST1H4A
GO:0008150_biological_process	PACN2_HUMAN	no_change	PACSIN2
GO:0008150_biological_process	KIFC3_HUMAN	no_change	KIFC3
GO:0008150_biological_process	RHEB_HUMAN	no_change	RHEB
GO:0008150_biological_process	CP27B_HUMAN	no_change	CYP27B1
GO:0008150_biological_process	GFRA1_HUMAN	no_change	GFRA1
GO:0008150_biological_process	BICD1_HUMAN	no_change	BICD1
GO:0008150_biological_process	RL37_HUMAN	no_change	RPL37
GO:0008150_biological_process	EPM2A_HUMAN	no_change	EPM2A
GO:0008150_biological_process	IF1AX_HUMAN	no_change	EIF1AX
GO:0008150_biological_process	S35B2_HUMAN	no_change	SLC35B2
GO:0008150_biological_process	WNT5A_HUMAN	no_change	WNT5A
GO:0008150_biological_process	RAD17_HUMAN	no_change	RAD17
GO:0008150_biological_process	KCNQ4_HUMAN	no_change	KCNQ4
GO:0008150_biological_process	SCML2_HUMAN	no_change	SCML2
GO:0008150_biological_process	ASGL1_HUMAN	no_change	ASRGL1
GO:0008150_biological_process	COT2_HUMAN	no_change	NR2F2
GO:0008150_biological_process	FGF7_HUMAN	no_change	FGF7
GO:0008150_biological_process	COPA_HUMAN	no_change	COPA
GO:0008150_biological_process	BARD1_HUMAN	no_change	BARD1
GO:0008150_biological_process	CCND1_HUMAN	no_change	CCND1
GO:0008150_biological_process	NAB2_HUMAN	no_change	NAB2
GO:0008150_biological_process	SEP11_HUMAN	no_change	SEPT11
GO:0008150_biological_process	IGJ_HUMAN	no_change	IGJ
GO:0008150_biological_process	NKG2E_HUMAN	no_change	KLRC3
GO:0008150_biological_process	PKP2_HUMAN	no_change	PKP2
GO:0008150_biological_process	CDKL1_HUMAN	no_change	CDKL1
GO:0008150_biological_process	KC1D_HUMAN	no_change	CSNK1D
GO:0008150_biological_process	KPCG_HUMAN	no_change	PRKCG
GO:0008150_biological_process	CLAP2_HUMAN	changed	CLASP2
GO:0008150_biological_process	AKA12_HUMAN	no_change	AKAP12
GO:0008150_biological_process	CLD2_HUMAN	no_change	CLDN2
GO:0008150_biological_process	S10A6_HUMAN	no_change	S100A6
GO:0008150_biological_process	SCN4B_HUMAN	no_change	SCN4B
GO:0008150_biological_process	CSK2B_HUMAN	no_change	CSNK2B
GO:0008150_biological_process	TNR6_HUMAN	no_change	FAS
GO:0008150_biological_process	ORC1_HUMAN	no_change	ORC1L
GO:0008150_biological_process	LDLR_HUMAN	no_change	LDLR
GO:0008150_biological_process	SC6A7_HUMAN	no_change	SLC6A7
GO:0008150_biological_process	MYPT2_HUMAN	no_change	PPP1R12B
GO:0008150_biological_process	FABD_HUMAN	no_change	MCAT
GO:0008150_biological_process	P66A_HUMAN	no_change	GATAD2A
GO:0008150_biological_process	LRP1B_HUMAN	no_change	LRP1B
GO:0008150_biological_process	AMPD2_HUMAN	no_change	AMPD2
GO:0008150_biological_process	INCE_HUMAN	changed	INCENP
GO:0008150_biological_process	UD11_HUMAN	no_change	UGT1A1
GO:0008150_biological_process	AL3B1_HUMAN	no_change	ALDH3B1
GO:0008150_biological_process	SH3BG_HUMAN	no_change	SH3BGR
GO:0008150_biological_process	KPBB_HUMAN	no_change	PHKB
GO:0008150_biological_process	FRIH_HUMAN	no_change	FTH1
GO:0008150_biological_process	KLF3_HUMAN	no_change	KLF3
GO:0008150_biological_process	MK09_HUMAN	no_change	MAPK9
GO:0008150_biological_process	TSN7_HUMAN	no_change	TSPAN7
GO:0008150_biological_process	NFYA_HUMAN	no_change	NFYA
GO:0008150_biological_process	P78457_HUMAN	no_change	PFKM
GO:0008150_biological_process	UBP25_HUMAN	no_change	USP25
GO:0008150_biological_process	TCOF_HUMAN	no_change	TCOF1
GO:0008150_biological_process	ITB3_HUMAN	no_change	ITGB3
GO:0008150_biological_process	PE2R1_HUMAN	no_change	PTGER1
GO:0008150_biological_process	SLIT1_HUMAN	no_change	SLIT1
GO:0008150_biological_process	DNPEP_HUMAN	no_change	DNPEP
GO:0008150_biological_process	RSF1_HUMAN	no_change	RSF1
GO:0008150_biological_process	ZN238_HUMAN	no_change	ZNF238
GO:0008150_biological_process	CD20_HUMAN	no_change	MS4A1
GO:0008150_biological_process	AUHM_HUMAN	no_change	AUH
GO:0008150_biological_process	P79525_HUMAN	no_change	MICB
GO:0008150_biological_process	GTPB1_HUMAN	no_change	GTPBP1
GO:0008150_biological_process	SAP18_HUMAN	no_change	SAP18
GO:0008150_biological_process	ZN143_HUMAN	no_change	ZNF143
GO:0008150_biological_process	RERG_HUMAN	no_change	RERG
GO:0008150_biological_process	SCN2A_HUMAN	no_change	SCN2A
GO:0008150_biological_process	IPO8_HUMAN	no_change	IPO8
GO:0008150_biological_process	RL3_HUMAN	no_change	RPL3
GO:0008150_biological_process	ARPC3_HUMAN	no_change	ARPC3
GO:0008150_biological_process	NPHP4_HUMAN	no_change	NPHP4
GO:0008150_biological_process	H2B1H_HUMAN	no_change	HIST1H2BH
GO:0008150_biological_process	ARNT2_HUMAN	no_change	ARNT2
GO:0008150_biological_process	CSAG2_HUMAN	no_change	CSAG2
GO:0008150_biological_process	GP173_HUMAN	no_change	GPR173
GO:0008150_biological_process	TTC1_HUMAN	no_change	TTC1
GO:0008150_biological_process	ENTP1_HUMAN	no_change	ENTPD1
GO:0008150_biological_process	ODPB_HUMAN	no_change	PDHB
GO:0008150_biological_process	2DRA_HUMAN	no_change	HLA-DRA
GO:0008150_biological_process	MYL5_HUMAN	no_change	MYL5
GO:0008150_biological_process	TMM11_HUMAN	no_change	TMEM11
GO:0008150_biological_process	FBX3_HUMAN	no_change	FBXO3
GO:0008150_biological_process	TFDP1_HUMAN	no_change	TFDP1
GO:0008150_biological_process	JUND_HUMAN	no_change	JUND
GO:0008150_biological_process	NR2C2_HUMAN	no_change	NR2C2
GO:0008150_biological_process	APOC2_HUMAN	no_change	APOC2
GO:0008150_biological_process	CO2_HUMAN	no_change	C2
GO:0008150_biological_process	RAC1_HUMAN	no_change	RAC1
GO:0008150_biological_process	KIME_HUMAN	no_change	MVK
GO:0008150_biological_process	MAPK5_HUMAN	no_change	MAPKAPK5
GO:0008150_biological_process	PIAS2_HUMAN	no_change	PIAS2
GO:0008150_biological_process	SNP25_HUMAN	no_change	SNAP25
GO:0008150_biological_process	KC1G3_HUMAN	no_change	CSNK1G3
GO:0008150_biological_process	CAMLG_HUMAN	no_change	CAMLG
GO:0008150_biological_process	TCF25_HUMAN	no_change	TCF25
GO:0008150_biological_process	ASC_HUMAN	no_change	PYCARD
GO:0008150_biological_process	NINJ2_HUMAN	no_change	NINJ2
GO:0008150_biological_process	MEF2A_HUMAN	no_change	MEF2A
GO:0008150_biological_process	TLR6_HUMAN	no_change	TLR6
GO:0008150_biological_process	UT1_HUMAN	no_change	SLC14A1
GO:0008150_biological_process	PHF3_HUMAN	no_change	PHF3
GO:0008150_biological_process	S40A1_HUMAN	no_change	SLC40A1
GO:0008150_biological_process	CXL10_HUMAN	no_change	CXCL10
GO:0008150_biological_process	NIF3L_HUMAN	no_change	NIF3L1
GO:0008150_biological_process	ITPK1_HUMAN	no_change	ITPK1
GO:0008150_biological_process	IL1F7_HUMAN	no_change	IL1F7
GO:0008150_biological_process	SH3G3_HUMAN	no_change	SH3GL3
GO:0008150_biological_process	PYGB_HUMAN	no_change	PYGB
GO:0008150_biological_process	ELAV2_HUMAN	no_change	ELAVL2
GO:0008150_biological_process	OAT_HUMAN	no_change	OAT
GO:0008150_biological_process	E2AK4_HUMAN	no_change	EIF2AK4
GO:0008150_biological_process	NEMO_HUMAN	no_change	IKBKG
GO:0008150_biological_process	PLS3_HUMAN	no_change	PLSCR3
GO:0008150_biological_process	RIC8B_HUMAN	no_change	RIC8B
GO:0008150_biological_process	LDB1_HUMAN	no_change	LDB1
GO:0008150_biological_process	TI17B_HUMAN	no_change	TIMM17B
GO:0008150_biological_process	ARP2_HUMAN	no_change	ACTR2
GO:0008150_biological_process	MOCOS_HUMAN	no_change	MOCOS
GO:0008150_biological_process	LAC_HUMAN	no_change	IGLC1
GO:0008150_biological_process	MTMR2_HUMAN	no_change	MTMR2
GO:0008150_biological_process	OST5_HUMAN	no_change	HS3ST5
GO:0008150_biological_process	ZNF75_HUMAN	no_change	ZNF75
GO:0008150_biological_process	GATA1_HUMAN	no_change	GATA1
GO:0008150_biological_process	CK5P1_HUMAN	no_change	CDK5RAP1
GO:0008150_biological_process	GABT_HUMAN	no_change	ABAT
GO:0008150_biological_process	ADA20_HUMAN	no_change	ADAM20
GO:0008150_biological_process	PTGIS_HUMAN	no_change	PTGIS
GO:0008150_biological_process	CD1A_HUMAN	no_change	CD1A
GO:0008150_biological_process	RBPMS_HUMAN	no_change	RBPMS
GO:0008150_biological_process	CDC6_HUMAN	no_change	CDC6
GO:0008150_biological_process	PRD15_HUMAN	no_change	PRDM15
GO:0008150_biological_process	NDUS2_HUMAN	no_change	NDUFS2
GO:0008150_biological_process	PTTG_HUMAN	no_change	PTTG1IP
GO:0008150_biological_process	PDIA6_HUMAN	no_change	PDIA6
GO:0008150_biological_process	BCLF1_HUMAN	no_change	BCLAF1
GO:0008150_biological_process	DCOR_HUMAN	no_change	ODC1
GO:0008150_biological_process	IMA1_HUMAN	no_change	KPNA1
GO:0008150_biological_process	RYBP_HUMAN	no_change	RYBP
GO:0008150_biological_process	SHIP2_HUMAN	no_change	INPPL1
GO:0008150_biological_process	DLG4_HUMAN	no_change	DLG4
GO:0008150_biological_process	2A5D_HUMAN	no_change	PPP2R5D
GO:0008150_biological_process	RETST_HUMAN	no_change	RETSAT
GO:0008150_biological_process	NPT2B_HUMAN	no_change	SLC34A2
GO:0008150_biological_process	CDC27_HUMAN	no_change	CDC27
GO:0008150_biological_process	ARC1A_HUMAN	no_change	ARPC1A
GO:0008150_biological_process	IL11_HUMAN	no_change	IL11
GO:0008150_biological_process	PERF_HUMAN	no_change	PRF1
GO:0008150_biological_process	GDF11_HUMAN	no_change	GDF11
GO:0008150_biological_process	P2RY6_HUMAN	no_change	P2RY6
GO:0008150_biological_process	PHKG2_HUMAN	no_change	PHKG2
GO:0008150_biological_process	EYA2_HUMAN	no_change	EYA2
GO:0008150_biological_process	DPOE1_HUMAN	no_change	POLE
GO:0008150_biological_process	ADA2C_HUMAN	no_change	ADRA2C
GO:0008150_biological_process	ACHA7_HUMAN	no_change	CHRNA7
GO:0008150_biological_process	TBP_HUMAN	no_change	TBP
GO:0008150_biological_process	AP3B1_HUMAN	no_change	AP3B1
GO:0008150_biological_process	S35A2_HUMAN	no_change	SLC35A2
GO:0008150_biological_process	PCDGK_HUMAN	no_change	PCDHGC3
GO:0008150_biological_process	SMS1_HUMAN	no_change	SGMS1
GO:0008150_biological_process	CLCN6_HUMAN	no_change	CLCN6
GO:0008150_biological_process	PYGM_HUMAN	no_change	PYGM
GO:0008150_biological_process	SARCO_HUMAN	no_change	SLN
GO:0008150_biological_process	DYSF_HUMAN	no_change	DYSF
GO:0008150_biological_process	BAK_HUMAN	no_change	BAK1
GO:0008150_biological_process	INOC1_HUMAN	no_change	INOC1
GO:0008150_biological_process	GOGB1_HUMAN	no_change	GOLGB1
GO:0008150_biological_process	OAS3_HUMAN	no_change	OAS3
GO:0008150_biological_process	PAX3_HUMAN	no_change	PAX3
GO:0008150_biological_process	LIN7A_HUMAN	no_change	LIN7A
GO:0008150_biological_process	CETN3_HUMAN	no_change	CETN3
GO:0008150_biological_process	MTA1_HUMAN	no_change	MTA1
GO:0008150_biological_process	IP6K3_HUMAN	no_change	IHPK3
GO:0008150_biological_process	RM27_HUMAN	no_change	MRPL27
GO:0008150_biological_process	EDNRA_HUMAN	no_change	EDNRA
GO:0008150_biological_process	FEZ2_HUMAN	no_change	FEZ2
GO:0008150_biological_process	LAP2_HUMAN	no_change	ERBB2IP
GO:0008150_biological_process	SETX_HUMAN	no_change	SETX
GO:0008150_biological_process	GA45A_HUMAN	no_change	GADD45A
GO:0008150_biological_process	CADH2_HUMAN	no_change	CDH2
GO:0008150_biological_process	MSH5_HUMAN	no_change	MSH5
GO:0008150_biological_process	RS9_HUMAN	no_change	RPS9
GO:0008150_biological_process	KAP1_HUMAN	no_change	PRKAR1B
GO:0008150_biological_process	ATX2_HUMAN	no_change	ATXN2
GO:0008150_biological_process	FA8_HUMAN	no_change	F8
GO:0008150_biological_process	H1T_HUMAN	no_change	HIST1H1T
GO:0008150_biological_process	CFAD_HUMAN	no_change	CFD
GO:0008150_biological_process	NCK1_HUMAN	no_change	NCK1
GO:0008150_biological_process	CSTF3_HUMAN	no_change	CSTF3
GO:0008150_biological_process	AF17_HUMAN	no_change	MLLT6
GO:0008150_biological_process	PCDBD_HUMAN	no_change	PCDHB13
GO:0008150_biological_process	KCMB4_HUMAN	no_change	KCNMB4
GO:0008150_biological_process	NPCL1_HUMAN	no_change	NPC1L1
GO:0008150_biological_process	DCDC2_HUMAN	no_change	DCDC2
GO:0008150_biological_process	TAOK3_HUMAN	no_change	TAOK3
GO:0008150_biological_process	DDX39_HUMAN	no_change	DDX39
GO:0008150_biological_process	XAB2_HUMAN	no_change	XAB2
GO:0008150_biological_process	UPK3A_HUMAN	no_change	UPK3A
GO:0008150_biological_process	Q8WY32_HUMAN	no_change	TARBP2
GO:0008150_biological_process	NUF2_HUMAN	changed	NUF2
GO:0008150_biological_process	KISS1_HUMAN	no_change	KISS1
GO:0008150_biological_process	TEC_HUMAN	no_change	TEC
GO:0008150_biological_process	TBCD8_HUMAN	no_change	TBC1D8
GO:0008150_biological_process	MAST1_HUMAN	no_change	MAST1
GO:0008150_biological_process	FUSIP_HUMAN	no_change	FUSIP1
GO:0008150_biological_process	UB2V2_HUMAN	no_change	UBE2V2
GO:0008150_biological_process	TIM23_HUMAN	no_change	TIMM23
GO:0008150_biological_process	SKIL_HUMAN	no_change	SKIL
GO:0008150_biological_process	PRELP_HUMAN	no_change	PRELP
GO:0008150_biological_process	LAMB1_HUMAN	no_change	LAMB1
GO:0008150_biological_process	PAR4_HUMAN	no_change	F2RL3
GO:0008150_biological_process	VDAC2_HUMAN	no_change	VDAC2
GO:0008150_biological_process	TYOBP_HUMAN	no_change	TYROBP
GO:0008150_biological_process	FCGR1_HUMAN	no_change	FCGR1A
GO:0008150_biological_process	HXB2_HUMAN	no_change	HOXB2
GO:0008150_biological_process	NCOA1_HUMAN	no_change	NCOA1
GO:0008150_biological_process	PLCE_HUMAN	no_change	AGPAT5
GO:0008150_biological_process	BNI3L_HUMAN	no_change	BNIP3L
GO:0008150_biological_process	CP250_HUMAN	no_change	CEP250
GO:0008150_biological_process	RT30_HUMAN	no_change	MRPS30
GO:0008150_biological_process	PHLA2_HUMAN	no_change	PHLDA2
GO:0008150_biological_process	PAIP2_HUMAN	no_change	PAIP2
GO:0008150_biological_process	BNC1_HUMAN	no_change	BNC1
GO:0008150_biological_process	UBE2H_HUMAN	no_change	UBE2H
GO:0008150_biological_process	COX18_HUMAN	no_change	COX18
GO:0008150_biological_process	GCNT4_HUMAN	no_change	GCNT4
GO:0008150_biological_process	MAON_HUMAN	no_change	ME3
GO:0008150_biological_process	H2A1J_HUMAN	no_change	HIST1H2AJ
GO:0008150_biological_process	ALDR_HUMAN	no_change	AKR1B1
GO:0008150_biological_process	WASF2_HUMAN	no_change	WASF2
GO:0008150_biological_process	SPF30_HUMAN	no_change	SMNDC1
GO:0008150_biological_process	SNX3_HUMAN	no_change	SNX3
GO:0008150_biological_process	MSX2_HUMAN	no_change	MSX2
GO:0008150_biological_process	RHOA_HUMAN	no_change	RHOA
GO:0008150_biological_process	EXOS9_HUMAN	no_change	EXOSC9
GO:0008150_biological_process	RL10A_HUMAN	no_change	RPL10A
GO:0008150_biological_process	BET1_HUMAN	no_change	BET1
GO:0008150_biological_process	TNR6B_HUMAN	no_change	TNFRSF6B
GO:0008150_biological_process	ADA10_HUMAN	no_change	ADAM10
GO:0008150_biological_process	ANGT_HUMAN	no_change	AGT
GO:0008150_biological_process	SNX9_HUMAN	no_change	SNX9
GO:0008150_biological_process	RFC1_HUMAN	no_change	RFC1
GO:0008150_biological_process	PDLI7_HUMAN	no_change	PDLIM7
GO:0008150_biological_process	RL23A_HUMAN	no_change	RPL23A
GO:0008150_biological_process	EPHA2_HUMAN	no_change	EPHA2
GO:0008150_biological_process	UHRF1_HUMAN	no_change	UHRF1
GO:0008150_biological_process	2ABG_HUMAN	no_change	PPP2R2C
GO:0008150_biological_process	FPGT_HUMAN	no_change	FPGT
GO:0008150_biological_process	Q9UL22_HUMAN	no_change	PDGFC
GO:0008150_biological_process	OAS1_HUMAN	no_change	OAS1
GO:0008150_biological_process	CHSTB_HUMAN	no_change	CHST11
GO:0008150_biological_process	HGF_HUMAN	no_change	HGF
GO:0008150_biological_process	FBX22_HUMAN	no_change	FBXO22
GO:0008150_biological_process	HME2_HUMAN	no_change	EN2
GO:0008150_biological_process	PCDB9_HUMAN	no_change	PCDHB9
GO:0008150_biological_process	NDP_HUMAN	no_change	NDP
GO:0008150_biological_process	MARK1_HUMAN	no_change	MARK1
GO:0008150_biological_process	TIP60_HUMAN	no_change	HTATIP
GO:0008150_biological_process	PCDA5_HUMAN	no_change	PCDHA5
GO:0008150_biological_process	NIN_HUMAN	no_change	NIN
GO:0008150_biological_process	LFTY1_HUMAN	no_change	LEFTY1
GO:0008150_biological_process	AHSA1_HUMAN	no_change	AHSA1
GO:0008150_biological_process	ORN_HUMAN	no_change	REXO2
GO:0008150_biological_process	MANBA_HUMAN	no_change	MANBA
GO:0008150_biological_process	BMAL2_HUMAN	no_change	ARNTL2
GO:0008150_biological_process	VTI1A_HUMAN	no_change	VTI1A
GO:0008150_biological_process	DMAP1_HUMAN	no_change	DMAP1
GO:0008150_biological_process	NCOR1_HUMAN	no_change	NCOR1
GO:0008150_biological_process	RL3L_HUMAN	no_change	RPL3L
GO:0008150_biological_process	MCES_HUMAN	no_change	RNMT
GO:0008150_biological_process	YBOX2_HUMAN	no_change	YBX2
GO:0008150_biological_process	IMA2_HUMAN	no_change	KPNA2
GO:0008150_biological_process	SPEG_HUMAN	no_change	SPEG
GO:0008150_biological_process	RIPK1_HUMAN	no_change	RIPK1
GO:0008150_biological_process	ACSA_HUMAN	no_change	ACSS2
GO:0008150_biological_process	RBM9_HUMAN	no_change	RBM9
GO:0008150_biological_process	CATH_HUMAN	no_change	CTSH
GO:0008150_biological_process	PMF1_HUMAN	no_change	PMF1
GO:0008150_biological_process	GNPAT_HUMAN	no_change	GNPAT
GO:0008150_biological_process	CBPA3_HUMAN	no_change	CPA3
GO:0008150_biological_process	ZIC2_HUMAN	no_change	ZIC2
GO:0008150_biological_process	CDS2_HUMAN	no_change	CDS2
GO:0008150_biological_process	CLD15_HUMAN	no_change	CLDN15
GO:0008150_biological_process	RHG27_HUMAN	no_change	ARHGAP27
GO:0008150_biological_process	GRPR_HUMAN	no_change	GRPR
GO:0008150_biological_process	SIAT1_HUMAN	no_change	ST6GAL1
GO:0008150_biological_process	RAD_HUMAN	no_change	RRAD
GO:0008150_biological_process	KLF13_HUMAN	no_change	KLF13
GO:0008150_biological_process	M3K13_HUMAN	no_change	MAP3K13
GO:0008150_biological_process	MVP_HUMAN	no_change	MVP
GO:0008150_biological_process	TNR25_HUMAN	no_change	TNFRSF25
GO:0008150_biological_process	PEX16_HUMAN	no_change	PEX16
GO:0008150_biological_process	BCOR_HUMAN	no_change	BCOR
GO:0008150_biological_process	CDN1C_HUMAN	no_change	CDKN1C
GO:0008150_biological_process	GBRG3_HUMAN	no_change	GABRG3
GO:0008150_biological_process	ABCA8_HUMAN	no_change	ABCA8
GO:0008150_biological_process	TIG3_HUMAN	no_change	RARRES3
GO:0008150_biological_process	GPR75_HUMAN	no_change	GPR75
GO:0008150_biological_process	SEM6A_HUMAN	no_change	SEMA6A
GO:0008150_biological_process	PTGES_HUMAN	no_change	PTGES
GO:0008150_biological_process	PHP14_HUMAN	no_change	PHPT1
GO:0008150_biological_process	TB182_HUMAN	no_change	TNKS1BP1
GO:0008150_biological_process	K6PP_HUMAN	no_change	PFKP
GO:0008150_biological_process	EBI2_HUMAN	no_change	EBI2
GO:0008150_biological_process	TAF1A_HUMAN	no_change	TAF1A
GO:0008150_biological_process	POSTN_HUMAN	no_change	POSTN
GO:0008150_biological_process	ICLN_HUMAN	no_change	CLNS1A
GO:0008150_biological_process	TCAM2_HUMAN	no_change	TICAM2
GO:0008150_biological_process	RORB_HUMAN	no_change	RORB
GO:0008150_biological_process	C2D1A_HUMAN	no_change	CC2D1A
GO:0008150_biological_process	CLC5A_HUMAN	no_change	CLEC5A
GO:0008150_biological_process	AK1BA_HUMAN	no_change	AKR1B10
GO:0008150_biological_process	HM20B_HUMAN	no_change	HMG20B
GO:0008150_biological_process	PCDBC_HUMAN	no_change	PCDHB12
GO:0008150_biological_process	PLP2_HUMAN	no_change	PLP2
GO:0008150_biological_process	CRADD_HUMAN	no_change	CRADD
GO:0008150_biological_process	CUZD1_HUMAN	no_change	CUZD1
GO:0008150_biological_process	MTHR_HUMAN	no_change	MTHFR
GO:0008150_biological_process	TR10B_HUMAN	no_change	TNFRSF10B
GO:0008150_biological_process	ACOT4_HUMAN	no_change	ACOT4
GO:0008150_biological_process	DHPR_HUMAN	no_change	QDPR
GO:0008150_biological_process	DFFB_HUMAN	no_change	DFFB
GO:0008150_biological_process	ZWIA_HUMAN	no_change	ZWINTAS
GO:0008150_biological_process	PREB_HUMAN	no_change	PREB
GO:0008150_biological_process	TRIM3_HUMAN	no_change	TRIM3
GO:0008150_biological_process	SIA4B_HUMAN	no_change	ST3GAL2
GO:0008150_biological_process	CO4A2_HUMAN	no_change	COL4A2
GO:0008150_biological_process	RB6I2_HUMAN	no_change	ERC1
GO:0008150_biological_process	MLRA_HUMAN	no_change	MYL7
GO:0008150_biological_process	FHL1_HUMAN	no_change	FHL1
GO:0008150_biological_process	TRPV2_HUMAN	no_change	TRPV2
GO:0008150_biological_process	UVRAG_HUMAN	no_change	UVRAG
GO:0008150_biological_process	IDUA_HUMAN	changed	IDUA
GO:0008150_biological_process	KPRA_HUMAN	no_change	PRPSAP1
GO:0008150_biological_process	GSPT1_HUMAN	no_change	GSPT1
GO:0008150_biological_process	KLF9_HUMAN	no_change	KLF9
GO:0008150_biological_process	BGLR_HUMAN	no_change	GUSB
GO:0008150_biological_process	GTR5_HUMAN	no_change	SLC2A5
GO:0008150_biological_process	TGFA_HUMAN	no_change	TGFA
GO:0008150_biological_process	EFTU_HUMAN	no_change	TUFM
GO:0008150_biological_process	5HT1D_HUMAN	no_change	HTR1D
GO:0008150_biological_process	CASL_HUMAN	no_change	NEDD9
GO:0008150_biological_process	SYUA_HUMAN	no_change	SNCA
GO:0008150_biological_process	KMO_HUMAN	no_change	KMO
GO:0008150_biological_process	GPX1_HUMAN	no_change	GPX1
GO:0008150_biological_process	ASH2L_HUMAN	no_change	ASH2L
GO:0008150_biological_process	RABP1_HUMAN	no_change	CRABP1
GO:0008150_biological_process	PAX8_HUMAN	no_change	PAX8
GO:0008150_biological_process	CTNB1_HUMAN	no_change	CTNNB1
GO:0008150_biological_process	IDH3G_HUMAN	no_change	IDH3G
GO:0008150_biological_process	PCSK9_HUMAN	no_change	PCSK9
GO:0008150_biological_process	RT16_HUMAN	no_change	MRPS16
GO:0008150_biological_process	AAAS_HUMAN	no_change	AAAS
GO:0008150_biological_process	CACP_HUMAN	no_change	CRAT
GO:0008150_biological_process	PRIO_HUMAN	no_change	PRNP
GO:0008150_biological_process	CO9_HUMAN	no_change	C9
GO:0008150_biological_process	GPC3_HUMAN	no_change	GPC3
GO:0008150_biological_process	ERN2_HUMAN	no_change	ERN2
GO:0008150_biological_process	DYL1_HUMAN	no_change	DYNLL1
GO:0008150_biological_process	MNDA_HUMAN	no_change	MNDA
GO:0008150_biological_process	SMCA1_HUMAN	no_change	SMARCA1
GO:0008150_biological_process	BLM_HUMAN	no_change	BLM
GO:0008150_biological_process	EOMES_HUMAN	no_change	EOMES
GO:0008150_biological_process	PITX2_HUMAN	no_change	PITX2
GO:0008150_biological_process	DSS1_HUMAN	no_change	SHFM1
GO:0008150_biological_process	FYV1_HUMAN	no_change	PIP5K3
GO:0008150_biological_process	RBP1_HUMAN	no_change	RALBP1
GO:0008150_biological_process	NFE2_HUMAN	no_change	NFE2
GO:0008150_biological_process	DPP4_HUMAN	no_change	DPP4
GO:0008150_biological_process	VINC_HUMAN	no_change	VCL
GO:0008150_biological_process	B3GT2_HUMAN	no_change	B3GALT2
GO:0008150_biological_process	MYST1_HUMAN	no_change	MYST1
GO:0008150_biological_process	SPIT2_HUMAN	no_change	SPINT2
GO:0008150_biological_process	PTN12_HUMAN	no_change	PTPN12
GO:0008150_biological_process	ABCB9_HUMAN	no_change	ABCB9
GO:0008150_biological_process	S12A4_HUMAN	no_change	SLC12A4
GO:0008150_biological_process	CDKL5_HUMAN	no_change	CDKL5
GO:0008150_biological_process	CD276_HUMAN	no_change	CD276
GO:0008150_biological_process	EST1A_HUMAN	no_change	SMG6
GO:0008150_biological_process	DPH1_HUMAN	no_change	DPH1
GO:0008150_biological_process	RS3A_HUMAN	no_change	RPS3A
GO:0008150_biological_process	PRGC1_HUMAN	no_change	PPARGC1A
GO:0008150_biological_process	HASP_HUMAN	no_change	GSG2
GO:0008150_biological_process	PCD16_HUMAN	no_change	DCHS1
GO:0008150_biological_process	DDX1_HUMAN	no_change	DDX1
GO:0008150_biological_process	AVIL_HUMAN	no_change	AVIL
GO:0008150_biological_process	RB11A_HUMAN	no_change	RAB11A
GO:0008150_biological_process	MSRB2_HUMAN	no_change	MSRB2
GO:0008150_biological_process	RA51D_HUMAN	no_change	RAD51L3
GO:0008150_biological_process	MRP6_HUMAN	no_change	ABCC6
GO:0008150_biological_process	UBP8_HUMAN	no_change	USP8
GO:0008150_biological_process	PTN2_HUMAN	no_change	PTPN2
GO:0008150_biological_process	MEOX2_HUMAN	no_change	MEOX2
GO:0008150_biological_process	FLOT2_HUMAN	no_change	FLOT2
GO:0008150_biological_process	ST1C2_HUMAN	no_change	SULT1C2
GO:0008150_biological_process	DDAH1_HUMAN	no_change	DDAH1
GO:0008150_biological_process	IL3RB_HUMAN	no_change	CSF2RB
GO:0008150_biological_process	MAF_HUMAN	no_change	MAF
GO:0008150_biological_process	HXB7_HUMAN	no_change	HOXB7
GO:0008150_biological_process	PR15A_HUMAN	no_change	PPP1R15A
GO:0008150_biological_process	KCNK3_HUMAN	no_change	KCNK3
GO:0008150_biological_process	GOT1B_HUMAN	no_change	GOLT1B
GO:0008150_biological_process	ETV4_HUMAN	no_change	ETV4
GO:0008150_biological_process	DPM1_HUMAN	no_change	DPM1
GO:0008150_biological_process	M4K1_HUMAN	no_change	MAP4K1
GO:0008150_biological_process	DTX1_HUMAN	no_change	DTX1
GO:0008150_biological_process	WBS14_HUMAN	no_change	MLXIPL
GO:0008150_biological_process	RS19_HUMAN	no_change	RPS19
GO:0008150_biological_process	CPNS1_HUMAN	no_change	CAPNS1
GO:0008150_biological_process	PCDB6_HUMAN	no_change	PCDHB6
GO:0008150_biological_process	ACHA6_HUMAN	no_change	CHRNA6
GO:0008150_biological_process	FCGRN_HUMAN	no_change	FCGRT
GO:0008150_biological_process	WDR57_HUMAN	no_change	WDR57
GO:0008150_biological_process	GCNT1_HUMAN	no_change	GCNT1
GO:0008150_biological_process	GTF2I_HUMAN	no_change	GTF2I
GO:0008150_biological_process	VA0E1_HUMAN	no_change	ATP6V0E1
GO:0008150_biological_process	AMY2B_HUMAN	no_change	AMY2B
GO:0008150_biological_process	LRP12_HUMAN	no_change	LRP12
GO:0008150_biological_process	NSDHL_HUMAN	no_change	NSDHL
GO:0008150_biological_process	SNX15_HUMAN	no_change	SNX15
GO:0008150_biological_process	UPK1B_HUMAN	no_change	UPK1B
GO:0008150_biological_process	CD34_HUMAN	no_change	CD34
GO:0008150_biological_process	TCP4_HUMAN	no_change	SUB1
GO:0008150_biological_process	H14_HUMAN	no_change	HIST1H1E
GO:0008150_biological_process	SCN2B_HUMAN	no_change	SCN2B
GO:0008150_biological_process	PDK4_HUMAN	no_change	PDK4
GO:0008150_biological_process	Q86T21_HUMAN	no_change	ARHGAP10
GO:0008150_biological_process	FGFP1_HUMAN	no_change	FGFBP1
GO:0008150_biological_process	CLC7A_HUMAN	no_change	CLEC7A
GO:0008150_biological_process	HBAT_HUMAN	no_change	HBQ1
GO:0008150_biological_process	EEA1_HUMAN	no_change	EEA1
GO:0008150_biological_process	CBL_HUMAN	no_change	CBL
GO:0008150_biological_process	IL32_HUMAN	no_change	IL32
GO:0008150_biological_process	HDAC3_HUMAN	no_change	HDAC3
GO:0008150_biological_process	DDAH2_HUMAN	no_change	DDAH2
GO:0008150_biological_process	CAD13_HUMAN	no_change	CDH13
GO:0008150_biological_process	PKN3_HUMAN	no_change	PKN3
GO:0008150_biological_process	RL8_HUMAN	no_change	RPL8
GO:0008150_biological_process	CLIC3_HUMAN	no_change	CLIC3
GO:0008150_biological_process	ENPP1_HUMAN	no_change	ENPP1
GO:0008150_biological_process	SP4_HUMAN	no_change	SP4
GO:0008150_biological_process	HBEGF_HUMAN	no_change	HBEGF
GO:0008150_biological_process	TFE2_HUMAN	no_change	TCF3
GO:0008150_biological_process	IHH_HUMAN	no_change	IHH
GO:0008150_biological_process	AIFM2_HUMAN	no_change	AIFM2
GO:0008150_biological_process	SMAD5_HUMAN	no_change	SMAD5
GO:0008150_biological_process	TNNT3_HUMAN	no_change	TNNT3
GO:0008150_biological_process	ATX1_HUMAN	no_change	ATXN1
GO:0008150_biological_process	MED12_HUMAN	no_change	MED12
GO:0008150_biological_process	INP4B_HUMAN	no_change	INPP4B
GO:0008150_biological_process	SMUG1_HUMAN	no_change	SMUG1
GO:0008150_biological_process	H2A2C_HUMAN	no_change	HIST2H2AC
GO:0008150_biological_process	ZN165_HUMAN	no_change	ZNF165
GO:0008150_biological_process	THTPA_HUMAN	no_change	THTPA
GO:0008150_biological_process	XCL2_HUMAN	no_change	XCL2
GO:0008150_biological_process	M3K10_HUMAN	no_change	MAP3K10
GO:0008150_biological_process	PTAFR_HUMAN	no_change	PTAFR
GO:0008150_biological_process	FBX5_HUMAN	no_change	FBXO5
GO:0008150_biological_process	TRAT1_HUMAN	no_change	TRAT1
GO:0008150_biological_process	CDC20_HUMAN	changed	CDC20
GO:0008150_biological_process	TIPIN_HUMAN	no_change	TIPIN
GO:0008150_biological_process	DPP3_HUMAN	no_change	DPP3
GO:0008150_biological_process	CO4A6_HUMAN	no_change	COL4A6
GO:0008150_biological_process	ANM7_HUMAN	no_change	PRMT7
GO:0008150_biological_process	INT6_HUMAN	no_change	INTS6
GO:0008150_biological_process	ECHB_HUMAN	no_change	HADHB
GO:0008150_biological_process	STABP_HUMAN	no_change	STAMBP
GO:0008150_biological_process	COQ2_HUMAN	no_change	COQ2
GO:0008150_biological_process	HSF4_HUMAN	no_change	HSF4
GO:0008150_biological_process	LIRA1_HUMAN	no_change	LILRA1
GO:0008150_biological_process	GSTP1_HUMAN	no_change	GSTP1
GO:0008150_biological_process	GPSM2_HUMAN	no_change	GPSM2
GO:0008150_biological_process	NPM2_HUMAN	no_change	NPM2
GO:0008150_biological_process	IC1_HUMAN	no_change	SERPING1
GO:0008150_biological_process	STK36_HUMAN	no_change	STK36
GO:0008150_biological_process	RT09_HUMAN	no_change	MRPS9
GO:0008150_biological_process	NGAP_HUMAN	no_change	RASAL2
GO:0008150_biological_process	MTR1A_HUMAN	no_change	MTNR1A
GO:0008150_biological_process	KIRR2_HUMAN	no_change	KIRREL2
GO:0008150_biological_process	PCY2_HUMAN	no_change	PCYT2
GO:0008150_biological_process	PALM_HUMAN	no_change	PALM
GO:0008150_biological_process	TF3C2_HUMAN	no_change	GTF3C2
GO:0008150_biological_process	CHSTA_HUMAN	no_change	CHST10
GO:0008150_biological_process	IFT81_HUMAN	no_change	IFT81
GO:0008150_biological_process	ZBT17_HUMAN	no_change	ZBTB17
GO:0008150_biological_process	DHB8_HUMAN	no_change	HSD17B8
GO:0008150_biological_process	CCL26_HUMAN	no_change	CCL26
GO:0008150_biological_process	PEBB_HUMAN	no_change	CBFB
GO:0008150_biological_process	PCNT_HUMAN	no_change	PCNT
GO:0008150_biological_process	RGS14_HUMAN	no_change	RGS14
GO:0008150_biological_process	LY6D_HUMAN	no_change	LY6D
GO:0008150_biological_process	JHD2A_HUMAN	no_change	JMJD1A
GO:0008150_biological_process	AVR2A_HUMAN	no_change	ACVR2A
GO:0008150_biological_process	RIPK2_HUMAN	no_change	RIPK2
GO:0008150_biological_process	TSN8_HUMAN	no_change	TSPAN8
GO:0008150_biological_process	KIF22_HUMAN	no_change	KIF22
GO:0008150_biological_process	GALT_HUMAN	no_change	GALT
GO:0008150_biological_process	PEA15_HUMAN	no_change	PEA15
GO:0008150_biological_process	CEND2_HUMAN	no_change	CENTD2
GO:0008150_biological_process	RNPS1_HUMAN	no_change	RNPS1
GO:0008150_biological_process	PP2BB_HUMAN	no_change	PPP3CB
GO:0008150_biological_process	VMAT1_HUMAN	no_change	SLC18A1
GO:0008150_biological_process	SAMC_HUMAN	no_change	SLC25A26
GO:0008150_biological_process	NCKP1_HUMAN	no_change	NCKAP1
GO:0008150_biological_process	GLI3_HUMAN	no_change	GLI3
GO:0008150_biological_process	UBP7_HUMAN	no_change	USP7
GO:0008150_biological_process	PRP6_HUMAN	no_change	PRPF6
GO:0008150_biological_process	RT07_HUMAN	no_change	MRPS7
GO:0008150_biological_process	DERL3_HUMAN	no_change	DERL3
GO:0008150_biological_process	PATZ1_HUMAN	no_change	PATZ1
GO:0008150_biological_process	BLNK_HUMAN	no_change	BLNK
GO:0008150_biological_process	ERD22_HUMAN	no_change	KDELR2
GO:0008150_biological_process	CDC23_HUMAN	no_change	CDC23
GO:0008150_biological_process	UBE3A_HUMAN	no_change	UBE3A
GO:0008150_biological_process	RASD1_HUMAN	no_change	RASD1
GO:0008150_biological_process	ALG5_HUMAN	no_change	ALG5
GO:0008150_biological_process	RPAB4_HUMAN	no_change	POLR2K
GO:0008150_biological_process	NDUAC_HUMAN	no_change	NDUFA12
GO:0008150_biological_process	ZN184_HUMAN	no_change	ZNF184
GO:0008150_biological_process	KBRS1_HUMAN	no_change	NKIRAS1
GO:0008150_biological_process	AMPE_HUMAN	no_change	ENPEP
GO:0008150_biological_process	DNMT1_HUMAN	no_change	DNMT1
GO:0008150_biological_process	RHG29_HUMAN	no_change	ARHGAP29
GO:0008150_biological_process	PARP3_HUMAN	no_change	PARP3
GO:0008150_biological_process	PGTB_HUMAN	no_change	RABGGTB
GO:0008150_biological_process	LPP1_HUMAN	no_change	PPAP2A
GO:0008150_biological_process	RS27_HUMAN	changed	RPS27
GO:0008150_biological_process	MECP2_HUMAN	no_change	MECP2
GO:0008150_biological_process	DPH3_HUMAN	no_change	DPH3
GO:0008150_biological_process	AMGO2_HUMAN	no_change	AMIGO2
GO:0008150_biological_process	Q9UJS3_HUMAN	no_change	KCNMB3L
GO:0008150_biological_process	MKX_HUMAN	no_change	MKX
GO:0008150_biological_process	EPGN_HUMAN	no_change	EPGN
GO:0008150_biological_process	RHOH_HUMAN	no_change	RHOH
GO:0008150_biological_process	VAS1_HUMAN	no_change	ATP6AP1
GO:0008150_biological_process	LHX1_HUMAN	no_change	LHX1
GO:0008150_biological_process	PLS1_HUMAN	no_change	PLSCR1
GO:0008150_biological_process	NSD1_HUMAN	no_change	NSD1
GO:0008150_biological_process	LUM_HUMAN	no_change	LUM
GO:0008150_biological_process	IL18R_HUMAN	no_change	IL18R1
GO:0008150_biological_process	ZN195_HUMAN	no_change	ZNF195
GO:0008150_biological_process	NCF2_HUMAN	no_change	NCF2
GO:0008150_biological_process	MGST2_HUMAN	no_change	MGST2
GO:0008150_biological_process	FGFR4_HUMAN	no_change	FGFR4
GO:0008150_biological_process	YETS4_HUMAN	no_change	YEATS4
GO:0008150_biological_process	SCEL_HUMAN	no_change	SCEL
GO:0008150_biological_process	PGAM2_HUMAN	no_change	PGAM2
GO:0008150_biological_process	FXYD5_HUMAN	no_change	FXYD5
GO:0008150_biological_process	SHAN2_HUMAN	no_change	SHANK2
GO:0008150_biological_process	STIM1_HUMAN	no_change	STIM1
GO:0008150_biological_process	BMP1_HUMAN	no_change	BMP1
GO:0008150_biological_process	KI2L4_HUMAN	no_change	KIR2DL4
GO:0008150_biological_process	TRIB3_HUMAN	no_change	TRIB3
GO:0008150_biological_process	BTG2_HUMAN	no_change	BTG2
GO:0008150_biological_process	TRPC6_HUMAN	no_change	TRPC6
GO:0008150_biological_process	GALT4_HUMAN	no_change	GALNT4
GO:0008150_biological_process	TIMP3_HUMAN	no_change	TIMP3
GO:0008150_biological_process	FBXL7_HUMAN	no_change	FBXL7
GO:0008150_biological_process	MCLN1_HUMAN	no_change	MCOLN1
GO:0008150_biological_process	DAD1_HUMAN	no_change	DAD1
GO:0008150_biological_process	PRLHR_HUMAN	no_change	PRLHR
GO:0008150_biological_process	Q15150_HUMAN	no_change	ITGA2B
GO:0008150_biological_process	GPR89_HUMAN	no_change	GPR89A
GO:0008150_biological_process	SHC3_HUMAN	no_change	SHC3
GO:0008150_biological_process	CEGT_HUMAN	no_change	UGCG
GO:0008150_biological_process	PLCC_HUMAN	no_change	AGPAT3
GO:0008150_biological_process	LASS5_HUMAN	no_change	LASS5
GO:0008150_biological_process	DCAM_HUMAN	no_change	AMD1
GO:0008150_biological_process	FAT1_HUMAN	no_change	FAT
GO:0008150_biological_process	CPSF1_HUMAN	no_change	CPSF1
GO:0008150_biological_process	CD2A2_HUMAN	no_change	CDKN2A
GO:0008150_biological_process	UBP33_HUMAN	no_change	USP33
GO:0008150_biological_process	RS16_HUMAN	no_change	RPS16
GO:0008150_biological_process	STIP1_HUMAN	no_change	STIP1
GO:0008150_biological_process	NDUV2_HUMAN	no_change	NDUFV2
GO:0008150_biological_process	NNAT_HUMAN	no_change	NNAT
GO:0008150_biological_process	PCDB5_HUMAN	no_change	PCDHB5
GO:0008150_biological_process	SOX6_HUMAN	no_change	SOX6
GO:0008150_biological_process	ZEP2_HUMAN	no_change	HIVEP2
GO:0008150_biological_process	RHG07_HUMAN	no_change	DLC1
GO:0008150_biological_process	KC1A_HUMAN	no_change	CSNK1A1
GO:0008150_biological_process	RNAS2_HUMAN	no_change	RNASE2
GO:0008150_biological_process	TCPD_HUMAN	no_change	CCT4
GO:0008150_biological_process	RL39L_HUMAN	no_change	RPL39L
GO:0008150_biological_process	GEMI6_HUMAN	no_change	GEMIN6
GO:0008150_biological_process	DC1I1_HUMAN	no_change	DYNC1I1
GO:0008150_biological_process	SPCS1_HUMAN	no_change	SPCS1
GO:0008150_biological_process	WNK4_HUMAN	no_change	WNK4
GO:0008150_biological_process	ZNF3_HUMAN	no_change	ZNF3
GO:0008150_biological_process	WWTR1_HUMAN	no_change	WWTR1
GO:0008150_biological_process	MPRD_HUMAN	no_change	M6PR
GO:0008150_biological_process	KPCE_HUMAN	no_change	PRKCE
GO:0008150_biological_process	ID2_HUMAN	no_change	ID2
GO:0008150_biological_process	CTCF_HUMAN	no_change	CTCF
GO:0008150_biological_process	GBRAP_HUMAN	no_change	GABARAP
GO:0008150_biological_process	GRIK3_HUMAN	no_change	GRIK3
GO:0008150_biological_process	S22A4_HUMAN	no_change	SLC22A4
GO:0008150_biological_process	BORG5_HUMAN	no_change	CDC42EP1
GO:0008150_biological_process	TSYL2_HUMAN	no_change	TSPYL2
GO:0008150_biological_process	CNTFR_HUMAN	no_change	CNTFR
GO:0008150_biological_process	PRP17_HUMAN	no_change	CDC40
GO:0008150_biological_process	HNMT_HUMAN	no_change	HNMT
GO:0008150_biological_process	MED6_HUMAN	no_change	MED6
GO:0008150_biological_process	INADL_HUMAN	no_change	INADL
GO:0008150_biological_process	HS105_HUMAN	no_change	HSPH1
GO:0008150_biological_process	RM10_HUMAN	no_change	MRPL10
GO:0008150_biological_process	FLII_HUMAN	no_change	FLII
GO:0008150_biological_process	CAF1A_HUMAN	no_change	CHAF1A
GO:0008150_biological_process	PYR5_HUMAN	no_change	UMPS
GO:0008150_biological_process	MTPN_HUMAN	no_change	MTPN
GO:0008150_biological_process	DHCR7_HUMAN	no_change	DHCR7
GO:0008150_biological_process	ZKSC5_HUMAN	no_change	ZKSCAN5
GO:0008150_biological_process	VAC14_HUMAN	no_change	VAC14
GO:0008150_biological_process	VAPA_HUMAN	no_change	VAPA
GO:0008150_biological_process	TRPC4_HUMAN	no_change	TRPC4
GO:0008150_biological_process	DUS9_HUMAN	no_change	DUSP9
GO:0008150_biological_process	COR2B_HUMAN	no_change	CORO2B
GO:0008150_biological_process	LIFR_HUMAN	no_change	LIFR
GO:0008150_biological_process	MIA3_HUMAN	no_change	MIA3
GO:0008150_biological_process	MT2_HUMAN	no_change	MT2A
GO:0008150_biological_process	FBRL_HUMAN	no_change	FBL
GO:0008150_biological_process	DDX11_HUMAN	no_change	DDX11
GO:0008150_biological_process	HCFC1_HUMAN	no_change	HCFC1
GO:0008150_biological_process	APH1A_HUMAN	no_change	APH1A
GO:0008150_biological_process	COPZ1_HUMAN	no_change	COPZ1
GO:0008150_biological_process	KI2S1_HUMAN	no_change	KIR2DS1
GO:0008150_biological_process	ACCN3_HUMAN	no_change	ACCN3
GO:0008150_biological_process	CLTR1_HUMAN	no_change	CYSLTR1
GO:0008150_biological_process	CND3_HUMAN	no_change	NCAPG
GO:0008150_biological_process	ACADV_HUMAN	no_change	ACADVL
GO:0008150_biological_process	CFLAR_HUMAN	no_change	CFLAR
GO:0008150_biological_process	MGA_HUMAN	no_change	MGAM
GO:0008150_biological_process	FOSB_HUMAN	no_change	FOSB
GO:0008150_biological_process	RERE_HUMAN	no_change	RERE
GO:0008150_biological_process	KPCB_HUMAN	no_change	PRKCB1
GO:0008150_biological_process	DDX41_HUMAN	no_change	DDX41
GO:0008150_biological_process	SERA_HUMAN	no_change	PHGDH
GO:0008150_biological_process	CXCL5_HUMAN	no_change	CXCL5
GO:0008150_biological_process	AP3M1_HUMAN	no_change	AP3M1
GO:0008150_biological_process	TAXB1_HUMAN	no_change	TAX1BP1
GO:0008150_biological_process	MPIP3_HUMAN	no_change	CDC25C
GO:0008150_biological_process	TIF1B_HUMAN	no_change	TRIM28
GO:0008150_biological_process	DYH2_HUMAN	no_change	DNAH2
GO:0008150_biological_process	VPS41_HUMAN	no_change	VPS41
GO:0008150_biological_process	IDD_HUMAN	no_change	DGCR2
GO:0008150_biological_process	PACE1_HUMAN	no_change	SCYL3
GO:0008150_biological_process	CDC37_HUMAN	no_change	CDC37
GO:0008150_biological_process	OTOF_HUMAN	no_change	OTOF
GO:0008150_biological_process	TF7L1_HUMAN	no_change	TCF7L1
GO:0008150_biological_process	RS11_HUMAN	no_change	RPS11
GO:0008150_biological_process	PTPRZ_HUMAN	no_change	PTPRZ1
GO:0008150_biological_process	MSTO1_HUMAN	no_change	MSTO1
GO:0008150_biological_process	RL26_HUMAN	no_change	RPL26
GO:0008150_biological_process	RA54B_HUMAN	no_change	RAD54B
GO:0008150_biological_process	MTCH1_HUMAN	no_change	MTCH1
GO:0008150_biological_process	ZPR1_HUMAN	no_change	ZNF259
GO:0008150_biological_process	RARG_HUMAN	no_change	RARG
GO:0008150_biological_process	FA7_HUMAN	no_change	F7
GO:0008150_biological_process	LRRF1_HUMAN	no_change	LRRFIP1
GO:0008150_biological_process	LFTY2_HUMAN	no_change	LEFTY2
GO:0008150_biological_process	KIF5C_HUMAN	no_change	KIF5C
GO:0008150_biological_process	GATA2_HUMAN	no_change	GATA2
GO:0008150_biological_process	REL_HUMAN	no_change	REL
GO:0008150_biological_process	HXC5_HUMAN	no_change	HOXC5
GO:0008150_biological_process	MFN2_HUMAN	no_change	MFN2
GO:0008150_biological_process	ITA11_HUMAN	no_change	ITGA11
GO:0008150_biological_process	RGS4_HUMAN	no_change	RGS4
GO:0008150_biological_process	Q9Y6H3_HUMAN	no_change	XRCC6BP1
GO:0008150_biological_process	TEAD4_HUMAN	no_change	TEAD4
GO:0008150_biological_process	ABCF1_HUMAN	no_change	ABCF1
GO:0008150_biological_process	RDH1_HUMAN	no_change	RDH5
GO:0008150_biological_process	K6PL_HUMAN	no_change	PFKL
GO:0008150_biological_process	CHST9_HUMAN	no_change	CHST9
GO:0008150_biological_process	COX17_HUMAN	no_change	COX17
GO:0008150_biological_process	UHRF2_HUMAN	no_change	UHRF2
GO:0008150_biological_process	ECH1_HUMAN	no_change	ECH1
GO:0008150_biological_process	CPT1A_HUMAN	no_change	CPT1A
GO:0008150_biological_process	ERO1A_HUMAN	no_change	ERO1L
GO:0008150_biological_process	Z354A_HUMAN	no_change	ZNF354A
GO:0008150_biological_process	DOP2_HUMAN	no_change	DOPEY2
GO:0008150_biological_process	CCND3_HUMAN	no_change	CCND3
GO:0008150_biological_process	CD5L_HUMAN	no_change	CD5L
GO:0008150_biological_process	FBXW2_HUMAN	no_change	FBXW2
GO:0008150_biological_process	DMTF1_HUMAN	no_change	DMTF1
GO:0008150_biological_process	OSBL5_HUMAN	no_change	OSBPL5
GO:0008150_biological_process	SP2_HUMAN	no_change	SP2
GO:0008150_biological_process	DYR_HUMAN	no_change	DHFR
GO:0008150_biological_process	ZWINT_HUMAN	changed	ZWINT
GO:0008150_biological_process	FRS2_HUMAN	no_change	FRS2
GO:0008150_biological_process	PAK2_HUMAN	no_change	PAK2
GO:0008150_biological_process	RAP1A_HUMAN	no_change	RAP1A
GO:0008150_biological_process	SYNE1_HUMAN	no_change	SYNE1
GO:0008150_biological_process	ARBK2_HUMAN	no_change	ADRBK2
GO:0008150_biological_process	PTK6_HUMAN	no_change	PTK6
GO:0008150_biological_process	BIRC2_HUMAN	no_change	BIRC2
GO:0008150_biological_process	DIRA3_HUMAN	no_change	DIRAS3
GO:0008150_biological_process	OPTN_HUMAN	no_change	OPTN
GO:0008150_biological_process	A4_HUMAN	no_change	APP
GO:0008150_biological_process	QSOX1_HUMAN	no_change	QSOX1
GO:0008150_biological_process	DPYL4_HUMAN	no_change	DPYSL4
GO:0008150_biological_process	KLK5_HUMAN	no_change	KLK5
GO:0008150_biological_process	ETS1_HUMAN	no_change	ETS1
GO:0008150_biological_process	EFNA2_HUMAN	no_change	EFNA2
GO:0008150_biological_process	FADD_HUMAN	no_change	FADD
GO:0008150_biological_process	RTKN_HUMAN	no_change	RTKN
GO:0008150_biological_process	PBIP1_HUMAN	no_change	PBXIP1
GO:0008150_biological_process	P5CS_HUMAN	no_change	ALDH18A1
GO:0008150_biological_process	SC23B_HUMAN	no_change	SEC23B
GO:0008150_biological_process	UB2E2_HUMAN	no_change	UBE2E2
GO:0008150_biological_process	RALB_HUMAN	no_change	RALB
GO:0008150_biological_process	SLAP2_HUMAN	no_change	SLA2
GO:0008150_biological_process	TRRAP_HUMAN	no_change	TRRAP
GO:0008150_biological_process	PP4C_HUMAN	no_change	PPP4C
GO:0008150_biological_process	BCL3_HUMAN	no_change	BCL3
GO:0008150_biological_process	TOR1A_HUMAN	no_change	TOR1A
GO:0008150_biological_process	SCN3A_HUMAN	no_change	SCN3A
GO:0008150_biological_process	DGUOK_HUMAN	no_change	DGUOK
GO:0008150_biological_process	NFAT5_HUMAN	no_change	NFAT5
GO:0008150_biological_process	AP1M2_HUMAN	no_change	AP1M2
GO:0008150_biological_process	ACV1B_HUMAN	no_change	ACVR1B
GO:0008150_biological_process	FGD6_HUMAN	no_change	FGD6
GO:0008150_biological_process	FBX9_HUMAN	no_change	FBXO9
GO:0008150_biological_process	KI2L1_HUMAN	no_change	KIR2DL1
GO:0008150_biological_process	PICK1_HUMAN	no_change	PICK1
GO:0008150_biological_process	RAC3_HUMAN	no_change	RAC3
GO:0008150_biological_process	PRS6B_HUMAN	no_change	PSMC4
GO:0008150_biological_process	PKP4_HUMAN	no_change	PKP4
GO:0008150_biological_process	OBF1_HUMAN	no_change	POU2AF1
GO:0008150_biological_process	ZNF45_HUMAN	no_change	ZNF45
GO:0008150_biological_process	EPN1_HUMAN	no_change	EPN1
GO:0008150_biological_process	RM45_HUMAN	no_change	MRPL45
GO:0008150_biological_process	ZN131_HUMAN	no_change	ZNF131
GO:0008150_biological_process	BEST1_HUMAN	no_change	BEST1
GO:0008150_biological_process	SPSY_HUMAN	no_change	SMS
GO:0008150_biological_process	CNBP_HUMAN	no_change	CNBP
GO:0008150_biological_process	RGMB_HUMAN	no_change	RGMB
GO:0008150_biological_process	FSCN1_HUMAN	no_change	FSCN1
GO:0008150_biological_process	MCRS1_HUMAN	no_change	MCRS1
GO:0008150_biological_process	CGRE1_HUMAN	no_change	CGREF1
GO:0008150_biological_process	AF1L2_HUMAN	no_change	AFAP1L2
GO:0008150_biological_process	VIGLN_HUMAN	no_change	HDLBP
GO:0008150_biological_process	CMGA_HUMAN	no_change	CHGA
GO:0008150_biological_process	ARSA1_HUMAN	no_change	ASNA1
GO:0008150_biological_process	FARP2_HUMAN	no_change	FARP2
GO:0008150_biological_process	GKAP1_HUMAN	no_change	GKAP1
GO:0008150_biological_process	RNH1_HUMAN	no_change	RNASEH1
GO:0008150_biological_process	CKLF_HUMAN	no_change	CKLF
GO:0008150_biological_process	TAD2L_HUMAN	no_change	TADA2L
GO:0008150_biological_process	SQSTM_HUMAN	no_change	SQSTM1
GO:0008150_biological_process	DEST_HUMAN	no_change	DSTN
GO:0008150_biological_process	PROK2_HUMAN	no_change	PROK2
GO:0008150_biological_process	VRK1_HUMAN	no_change	VRK1
GO:0008150_biological_process	GRIK4_HUMAN	no_change	GRIK4
GO:0008150_biological_process	UGDH_HUMAN	no_change	UGDH
GO:0008150_biological_process	MYCL1_HUMAN	no_change	MYCL1
GO:0008150_biological_process	NXPH3_HUMAN	no_change	NXPH3
GO:0008150_biological_process	STX2_HUMAN	no_change	STX2
GO:0008150_biological_process	RHG26_HUMAN	no_change	ARHGAP26
GO:0008150_biological_process	SC24D_HUMAN	no_change	SEC24D
GO:0008150_biological_process	TNNC1_HUMAN	no_change	TNNC1
GO:0008150_biological_process	SEPT9_HUMAN	no_change	SEPT9
GO:0008150_biological_process	CO4A3_HUMAN	no_change	COL4A3
GO:0008150_biological_process	TRPC1_HUMAN	no_change	TRPC1
GO:0008150_biological_process	PIDD_HUMAN	no_change	LRDD
GO:0008150_biological_process	CCR2_HUMAN	no_change	CCR2
GO:0008150_biological_process	LRRN2_HUMAN	no_change	LRRN2
GO:0008150_biological_process	GPX3_HUMAN	no_change	GPX3
GO:0008150_biological_process	MDR3_HUMAN	no_change	ABCB4
GO:0008150_biological_process	IKZF3_HUMAN	no_change	IKZF3
GO:0008150_biological_process	LCN1_HUMAN	no_change	LCN1
GO:0008150_biological_process	PE2R2_HUMAN	no_change	PTGER2
GO:0008150_biological_process	RFA2_HUMAN	no_change	RPA2
GO:0008150_biological_process	FBN2_HUMAN	no_change	FBN2
GO:0008150_biological_process	TISD_HUMAN	no_change	ZFP36L2
GO:0008150_biological_process	RM32_HUMAN	no_change	MRPL32
GO:0008150_biological_process	KAT1_HUMAN	no_change	CCBL1
GO:0008150_biological_process	PO2F2_HUMAN	no_change	POU2F2
GO:0008150_biological_process	SCRB1_HUMAN	no_change	SCARB1
GO:0008150_biological_process	NR0B1_HUMAN	no_change	NR0B1
GO:0008150_biological_process	COPT2_HUMAN	no_change	SLC31A2
GO:0008150_biological_process	M3K6_HUMAN	no_change	MAP3K6
GO:0008150_biological_process	ACAD8_HUMAN	no_change	ACAD8
GO:0008150_biological_process	CD8A_HUMAN	no_change	CD8A
GO:0008150_biological_process	RPGF6_HUMAN	no_change	RAPGEF6
GO:0008150_biological_process	Q9Y5T9_HUMAN	no_change	RAD52
GO:0008150_biological_process	ACADS_HUMAN	no_change	ACADS
GO:0008150_biological_process	ARI3A_HUMAN	no_change	ARID3A
GO:0008150_biological_process	RABE1_HUMAN	no_change	RABEP1
GO:0008150_biological_process	LARG2_HUMAN	no_change	GYLTL1B
GO:0008150_biological_process	NRBP2_HUMAN	no_change	NRBP2
GO:0008150_biological_process	ALKB1_HUMAN	no_change	ALKBH1
GO:0008150_biological_process	I17RB_HUMAN	no_change	IL17RB
GO:0008150_biological_process	MADD_HUMAN	no_change	MADD
GO:0008150_biological_process	PITM3_HUMAN	no_change	PITPNM3
GO:0008150_biological_process	PDE7A_HUMAN	no_change	PDE7A
GO:0008150_biological_process	PARVG_HUMAN	no_change	PARVG
GO:0008150_biological_process	CRY1_HUMAN	no_change	CRY1
GO:0008150_biological_process	FUT2_HUMAN	no_change	FUT2
GO:0008150_biological_process	NFAM1_HUMAN	no_change	NFAM1
GO:0008150_biological_process	PRAF2_HUMAN	no_change	PRAF2
GO:0008150_biological_process	IDE_HUMAN	no_change	IDE
GO:0008150_biological_process	LST1_HUMAN	no_change	LST1
GO:0008150_biological_process	ACHA3_HUMAN	no_change	CHRNA3
GO:0008150_biological_process	NEK3_HUMAN	no_change	NEK3
GO:0008150_biological_process	DYHC1_HUMAN	no_change	DYNC1H1
GO:0008150_biological_process	Q5VXI4_HUMAN	no_change	ARHGEF10L
GO:0008150_biological_process	HXB4_HUMAN	no_change	HOXB4
GO:0008150_biological_process	SIX2_HUMAN	no_change	SIX2
GO:0008150_biological_process	K1C13_HUMAN	no_change	KRT13
GO:0008150_biological_process	RAB13_HUMAN	no_change	RAB13
GO:0008150_biological_process	TNF18_HUMAN	no_change	TNFSF18
GO:0008150_biological_process	RAB18_HUMAN	no_change	RAB18
GO:0008150_biological_process	GNA13_HUMAN	no_change	GNA13
GO:0008150_biological_process	RPB11_HUMAN	no_change	POLR2J
GO:0008150_biological_process	MB211_HUMAN	no_change	MAB21L1
GO:0008150_biological_process	RAN_HUMAN	no_change	RAN
GO:0008150_biological_process	TESK1_HUMAN	no_change	TESK1
GO:0008150_biological_process	CXCL7_HUMAN	no_change	PPBP
GO:0008150_biological_process	ACDSB_HUMAN	no_change	ACADSB
GO:0008150_biological_process	THIC_HUMAN	no_change	ACAT2
GO:0008150_biological_process	HXA10_HUMAN	no_change	HOXA10
GO:0008150_biological_process	ECT2_HUMAN	no_change	ECT2
GO:0008150_biological_process	TXNIP_HUMAN	no_change	TXNIP
GO:0008150_biological_process	RILP_HUMAN	no_change	RILP
GO:0008150_biological_process	KU86_HUMAN	no_change	XRCC5
GO:0008150_biological_process	RIN1_HUMAN	no_change	RIN1
GO:0008150_biological_process	MYPR_HUMAN	no_change	PLP1
GO:0008150_biological_process	FABP6_HUMAN	no_change	FABP6
GO:0008150_biological_process	GRIP1_HUMAN	no_change	GRIP1
GO:0008150_biological_process	NDUB7_HUMAN	no_change	NDUFB7
GO:0008150_biological_process	HMGB1_HUMAN	no_change	HMGB1
GO:0008150_biological_process	TIM8B_HUMAN	no_change	TIMM8B
GO:0008150_biological_process	KPB2_HUMAN	no_change	PHKA2
GO:0008150_biological_process	TRPA1_HUMAN	no_change	TRPA1
GO:0008150_biological_process	CEAM6_HUMAN	no_change	CEACAM6
GO:0008150_biological_process	CASP1_HUMAN	no_change	CASP1
GO:0008150_biological_process	RYR2_HUMAN	no_change	RYR2
GO:0008150_biological_process	LMO4_HUMAN	no_change	LMO4
GO:0008150_biological_process	PTN13_HUMAN	no_change	PTPN13
GO:0008150_biological_process	RPA49_HUMAN	no_change	POLR1E
GO:0008150_biological_process	DOPP1_HUMAN	no_change	DOLPP1
GO:0008150_biological_process	Q96I38_HUMAN	no_change	EEF1D
GO:0008150_biological_process	PIGB_HUMAN	no_change	PIGB
GO:0008150_biological_process	CREB3_HUMAN	no_change	CREB3
GO:0008150_biological_process	CCR1_HUMAN	no_change	CCR1
GO:0008150_biological_process	PDIA2_HUMAN	no_change	PDIA2
GO:0008150_biological_process	CLCB_HUMAN	no_change	CLTB
GO:0008150_biological_process	FKBP8_HUMAN	no_change	FKBP8
GO:0008150_biological_process	PTN7_HUMAN	no_change	PTPN7
GO:0008150_biological_process	MARK4_HUMAN	no_change	MARK4
GO:0008150_biological_process	PRDX4_HUMAN	no_change	PRDX4
GO:0008150_biological_process	PAI2B_HUMAN	no_change	PAIP2B
GO:0008150_biological_process	FBX7_HUMAN	no_change	FBXO7
GO:0008150_biological_process	LA_HUMAN	no_change	SSB
GO:0008150_biological_process	MCM4_HUMAN	no_change	MCM4
GO:0008150_biological_process	IPO7_HUMAN	no_change	IPO7
GO:0008150_biological_process	ST38L_HUMAN	no_change	STK38L
GO:0008150_biological_process	NDUA2_HUMAN	no_change	NDUFA2
GO:0008150_biological_process	H2B1O_HUMAN	no_change	HIST1H2BO
GO:0008150_biological_process	PMGE_HUMAN	no_change	BPGM
GO:0008150_biological_process	MEOX1_HUMAN	no_change	MEOX1
GO:0008150_biological_process	VPS4B_HUMAN	no_change	VPS4B
GO:0008150_biological_process	BRCA2_HUMAN	no_change	BRCA2
GO:0008150_biological_process	CCL18_HUMAN	no_change	CCL18
GO:0008150_biological_process	CNN3_HUMAN	no_change	CNN3
GO:0008150_biological_process	DPOD1_HUMAN	no_change	POLD1
GO:0008150_biological_process	PAX2_HUMAN	no_change	PAX2
GO:0008150_biological_process	ZN274_HUMAN	no_change	ZNF274
GO:0008150_biological_process	MA1A2_HUMAN	no_change	MAN1A2
GO:0008150_biological_process	UBXD6_HUMAN	no_change	UBXD6
GO:0008150_biological_process	MEIS2_HUMAN	no_change	MEIS2
GO:0008150_biological_process	LCP2_HUMAN	no_change	LCP2
GO:0008150_biological_process	UFD1_HUMAN	no_change	UFD1L
GO:0008150_biological_process	HEMH_HUMAN	no_change	FECH
GO:0008150_biological_process	CATO_HUMAN	no_change	CTSO
GO:0008150_biological_process	SYRC_HUMAN	no_change	RARS
GO:0008150_biological_process	LTK_HUMAN	no_change	LTK
GO:0008150_biological_process	MOK_HUMAN	no_change	RAGE
GO:0008150_biological_process	AMGO1_HUMAN	no_change	AMIGO1
GO:0008150_biological_process	CLD20_HUMAN	no_change	CLDN20
GO:0008150_biological_process	I2C1_HUMAN	no_change	EIF2C1
GO:0008150_biological_process	MK_HUMAN	no_change	MDK
GO:0008150_biological_process	SMC2_HUMAN	no_change	SMC2
GO:0008150_biological_process	RAB35_HUMAN	no_change	RAB35
GO:0008150_biological_process	CEND3_HUMAN	no_change	CENTD3
GO:0008150_biological_process	DOCK7_HUMAN	no_change	DOCK7
GO:0008150_biological_process	DNJA1_HUMAN	no_change	DNAJA1
GO:0008150_biological_process	H15_HUMAN	no_change	HIST1H1B
GO:0008150_biological_process	GLUC_HUMAN	no_change	GCG
GO:0008150_biological_process	GALK1_HUMAN	no_change	GALK1
GO:0008150_biological_process	CY24B_HUMAN	no_change	CYBB
GO:0008150_biological_process	PCDB4_HUMAN	no_change	PCDHB4
GO:0008150_biological_process	TF2H4_HUMAN	no_change	GTF2H4
GO:0008150_biological_process	LEUK_HUMAN	no_change	SPN
GO:0008150_biological_process	SAP3_HUMAN	no_change	GM2A
GO:0008150_biological_process	RSAD2_HUMAN	no_change	RSAD2
GO:0008150_biological_process	NR2F6_HUMAN	no_change	NR2F6
GO:0008150_biological_process	C1GLT_HUMAN	no_change	C1GALT1
GO:0008150_biological_process	FABP7_HUMAN	no_change	FABP7
GO:0008150_biological_process	XK_HUMAN	no_change	XK
GO:0008150_biological_process	NCF1_HUMAN	no_change	NCF1
GO:0008150_biological_process	R4RL1_HUMAN	no_change	RTN4RL1
GO:0008150_biological_process	MKL2_HUMAN	no_change	MKL2
GO:0008150_biological_process	MIP2A_HUMAN	no_change	CXCL2
GO:0008150_biological_process	ERN1_HUMAN	no_change	ERN1
GO:0008150_biological_process	MKNK1_HUMAN	no_change	MKNK1
GO:0008150_biological_process	ACVR1_HUMAN	no_change	ACVR1
GO:0008150_biological_process	PSMD9_HUMAN	no_change	PSMD9
GO:0008150_biological_process	ANKR1_HUMAN	no_change	ANKRD1
GO:0008150_biological_process	MAOX_HUMAN	no_change	ME1
GO:0008150_biological_process	TIM9B_HUMAN	no_change	FXC1
GO:0008150_biological_process	TRS85_HUMAN	no_change	KIAA1012
GO:0008150_biological_process	SMCA2_HUMAN	no_change	SMARCA2
GO:0008150_biological_process	Q29983_HUMAN	no_change	MICA
GO:0008150_biological_process	AKAP9_HUMAN	no_change	AKAP9
GO:0008150_biological_process	RTP1_HUMAN	no_change	RTP1
GO:0008150_biological_process	SHOC2_HUMAN	no_change	SHOC2
GO:0008150_biological_process	STYL1_HUMAN	no_change	STYXL1
GO:0008150_biological_process	6PGL_HUMAN	no_change	PGLS
GO:0008150_biological_process	SPB5_HUMAN	no_change	SERPINB5
GO:0008150_biological_process	TOP2A_HUMAN	no_change	TOP2A
GO:0008150_biological_process	IL1R2_HUMAN	no_change	IL1R2
GO:0008150_biological_process	RIB1_HUMAN	no_change	RPN1
GO:0008150_biological_process	MKLN1_HUMAN	no_change	MKLN1
GO:0008150_biological_process	NTF3_HUMAN	no_change	NTF3
GO:0008150_biological_process	ST14_HUMAN	no_change	ST14
GO:0008150_biological_process	1433G_HUMAN	no_change	YWHAG
GO:0008150_biological_process	CH10_HUMAN	no_change	HSPE1
GO:0008150_biological_process	PDIA4_HUMAN	no_change	PDIA4
GO:0008150_biological_process	DCE1_HUMAN	no_change	GAD1
GO:0008150_biological_process	AL1A3_HUMAN	no_change	ALDH1A3
GO:0008150_biological_process	FKBP6_HUMAN	no_change	FKBP6
GO:0008150_biological_process	NT5M_HUMAN	no_change	NT5M
GO:0008150_biological_process	ALPK3_HUMAN	no_change	ALPK3
GO:0008150_biological_process	GLU2B_HUMAN	no_change	PRKCSH
GO:0008150_biological_process	Q32NB8_HUMAN	no_change	PGS1
GO:0008150_biological_process	ERCC2_HUMAN	no_change	ERCC2
GO:0008150_biological_process	ZEB2_HUMAN	no_change	ZEB2
GO:0008150_biological_process	MSX1_HUMAN	no_change	MSX1
GO:0008150_biological_process	CK5P3_HUMAN	no_change	CDK5RAP3
GO:0008150_biological_process	CHSTC_HUMAN	no_change	CHST12
GO:0008150_biological_process	SUCB2_HUMAN	no_change	SUCLG2
GO:0008150_biological_process	TRUA_HUMAN	no_change	PUS1
GO:0008150_biological_process	TOM1_HUMAN	no_change	TOM1
GO:0008150_biological_process	CND1_HUMAN	no_change	NCAPD2
GO:0008150_biological_process	RNAS4_HUMAN	no_change	RNASE4
GO:0008150_biological_process	IP3KB_HUMAN	no_change	ITPKB
GO:0008150_biological_process	ANKR7_HUMAN	no_change	ANKRD7
GO:0008150_biological_process	CNTF_HUMAN	no_change	CNTF
GO:0008150_biological_process	FGD1_HUMAN	no_change	FGD1
GO:0008150_biological_process	MUSC_HUMAN	no_change	MSC
GO:0008150_biological_process	6PGD_HUMAN	no_change	PGD
GO:0008150_biological_process	OAZ2_HUMAN	no_change	OAZ2
GO:0008150_biological_process	GBRB3_HUMAN	no_change	GABRB3
GO:0008150_biological_process	F10A1_HUMAN	no_change	ST13
GO:0008150_biological_process	TRPV6_HUMAN	no_change	TRPV6
GO:0008150_biological_process	CD97_HUMAN	no_change	CD97
GO:0008150_biological_process	CAN10_HUMAN	no_change	CAPN10
GO:0008150_biological_process	Q15951_HUMAN	no_change	ABO
GO:0008150_biological_process	KS6A3_HUMAN	no_change	RPS6KA3
GO:0008150_biological_process	PEN2_HUMAN	no_change	PSENEN
GO:0008150_biological_process	AP2A_HUMAN	no_change	TFAP2A
GO:0008150_biological_process	SUCB1_HUMAN	no_change	SUCLA2
GO:0008150_biological_process	PDE6C_HUMAN	no_change	PDE6C
GO:0008150_biological_process	ST1A2_HUMAN	no_change	SULT1A2
GO:0008150_biological_process	ELP4_HUMAN	no_change	ELP4
GO:0008150_biological_process	AQP5_HUMAN	no_change	AQP5
GO:0008150_biological_process	AL4A1_HUMAN	no_change	ALDH4A1
GO:0008150_biological_process	PRGR_HUMAN	no_change	PGR
GO:0008150_biological_process	PTPRJ_HUMAN	no_change	PTPRJ
GO:0008150_biological_process	S10A9_HUMAN	no_change	S100A9
GO:0008150_biological_process	HSPB3_HUMAN	no_change	HSPB3
GO:0008150_biological_process	RCAS1_HUMAN	no_change	EBAG9
GO:0008150_biological_process	Q08357_HUMAN	no_change	SLC20A2
GO:0008150_biological_process	CXA3_HUMAN	no_change	GJA3
GO:0008150_biological_process	NDUA3_HUMAN	no_change	NDUFA3
GO:0008150_biological_process	RANB9_HUMAN	no_change	RANBP9
GO:0008150_biological_process	ST17A_HUMAN	no_change	STK17A
GO:0008150_biological_process	TSAP1_HUMAN	no_change	TRSPAP1
GO:0008150_biological_process	CD9_HUMAN	no_change	CD9
GO:0008150_biological_process	I12R1_HUMAN	no_change	IL12RB1
GO:0008150_biological_process	GGA1_HUMAN	no_change	GGA1
GO:0008150_biological_process	CKS1_HUMAN	no_change	CKS1B
GO:0008150_biological_process	PI2R_HUMAN	no_change	PTGIR
GO:0008150_biological_process	ZN135_HUMAN	no_change	ZNF135
GO:0008150_biological_process	S27A5_HUMAN	no_change	SLC27A5
GO:0008150_biological_process	UBE4A_HUMAN	no_change	UBE4A
GO:0008150_biological_process	ROCK1_HUMAN	no_change	ROCK1
GO:0008150_biological_process	SPR1A_HUMAN	no_change	SPRR1A
GO:0008150_biological_process	SKAP1_HUMAN	no_change	SKAP1
GO:0008150_biological_process	MK03_HUMAN	no_change	MAPK3
GO:0008150_biological_process	TMF1_HUMAN	no_change	TMF1
GO:0008150_biological_process	AKTS1_HUMAN	no_change	AKT1S1
GO:0008150_biological_process	ERCC1_HUMAN	no_change	ERCC1
GO:0008150_biological_process	TCO2_HUMAN	no_change	TCN2
GO:0008150_biological_process	N2DL2_HUMAN	no_change	ULBP2
GO:0008150_biological_process	RENI_HUMAN	no_change	REN
GO:0008150_biological_process	RPC10_HUMAN	no_change	POLR3K
GO:0008150_biological_process	O15187_HUMAN	no_change	TIAL1
GO:0008150_biological_process	GROA_HUMAN	no_change	CXCL1
GO:0008150_biological_process	RIP_HUMAN	no_change	RPAIN
GO:0008150_biological_process	Q15299_HUMAN	no_change	RARB
GO:0008150_biological_process	CBY1_HUMAN	no_change	CBY1
GO:0008150_biological_process	EI2BE_HUMAN	no_change	EIF2B5
GO:0008150_biological_process	DCTD_HUMAN	no_change	DCTD
GO:0008150_biological_process	TGFB2_HUMAN	no_change	TGFB2
GO:0008150_biological_process	CXL16_HUMAN	no_change	CXCL16
GO:0008150_biological_process	CO8A2_HUMAN	no_change	COL8A2
GO:0008150_biological_process	KGP1B_HUMAN	no_change	PRKG1
GO:0008150_biological_process	Q9ULC4_HUMAN	no_change	MCTS1
GO:0008150_biological_process	TCPZ_HUMAN	no_change	CCT6A
GO:0008150_biological_process	GCNT2_HUMAN	no_change	GCNT2
GO:0008150_biological_process	EXTL1_HUMAN	no_change	EXTL1
GO:0008150_biological_process	API5_HUMAN	no_change	API5
GO:0008150_biological_process	VPS45_HUMAN	no_change	VPS45
GO:0008150_biological_process	HEM1_HUMAN	no_change	ALAS1
GO:0008150_biological_process	RIN2_HUMAN	no_change	RIN2
GO:0008150_biological_process	MPP3_HUMAN	no_change	MPP3
GO:0008150_biological_process	CBX2_HUMAN	no_change	CBX2
GO:0008150_biological_process	MYO1E_HUMAN	no_change	MYO1E
GO:0008150_biological_process	RHBL1_HUMAN	no_change	RHBDL1
GO:0008150_biological_process	MBB1A_HUMAN	no_change	MYBBP1A
GO:0008150_biological_process	T2R43_HUMAN	no_change	TAS2R43
GO:0008150_biological_process	GPR1_HUMAN	no_change	GPR1
GO:0008150_biological_process	SFRS9_HUMAN	no_change	SFRS9
GO:0008150_biological_process	EGR2_HUMAN	no_change	EGR2
GO:0008150_biological_process	NOG1_HUMAN	no_change	GTPBP4
GO:0008150_biological_process	PDE5A_HUMAN	no_change	PDE5A
GO:0008150_biological_process	CD5R1_HUMAN	no_change	CDK5R1
GO:0008150_biological_process	ZHX1_HUMAN	no_change	ZHX1
GO:0008150_biological_process	CAPG_HUMAN	no_change	CAPG
GO:0008150_biological_process	MAFF_HUMAN	no_change	MAFF
GO:0008150_biological_process	MAGD1_HUMAN	no_change	MAGED1
GO:0008150_biological_process	LYAG_HUMAN	no_change	GAA
GO:0008150_biological_process	FOSL1_HUMAN	no_change	FOSL1
GO:0008150_biological_process	NALD2_HUMAN	no_change	NAALAD2
GO:0008150_biological_process	ENPL_HUMAN	no_change	HSP90B1
GO:0008150_biological_process	ZNF76_HUMAN	no_change	ZNF76
GO:0008150_biological_process	BCKD_HUMAN	no_change	BCKDK
GO:0008150_biological_process	COPD_HUMAN	no_change	ARCN1
GO:0008150_biological_process	ACE2_HUMAN	no_change	ACE2
GO:0008150_biological_process	ERBB2_HUMAN	no_change	ERBB2
GO:0008150_biological_process	5HT7R_HUMAN	no_change	HTR7
GO:0008150_biological_process	ADR1_HUMAN	no_change	ADIPOR1
GO:0008150_biological_process	IL26_HUMAN	no_change	IL26
GO:0008150_biological_process	ANM1_HUMAN	no_change	PRMT1
GO:0008150_biological_process	PAR3_HUMAN	no_change	F2RL2
GO:0008150_biological_process	GBRE_HUMAN	no_change	GABRE
GO:0008150_biological_process	CYH2_HUMAN	no_change	PSCD2
GO:0008150_biological_process	TOM20_HUMAN	no_change	TOMM20
GO:0008150_biological_process	GGTL2_HUMAN	no_change	GGT2
GO:0008150_biological_process	HB22_HUMAN	no_change	HLA-DQB1
GO:0008150_biological_process	CRPAK_HUMAN	no_change	CRIPAK
GO:0008150_biological_process	HM2L1_HUMAN	no_change	HMG2L1
GO:0008150_biological_process	ASAH1_HUMAN	no_change	ASAH1
GO:0008150_biological_process	ROD1_HUMAN	no_change	ROD1
GO:0008150_biological_process	VPS4A_HUMAN	no_change	VPS4A
GO:0008150_biological_process	AP3S1_HUMAN	no_change	AP3S1
GO:0008150_biological_process	NDE1_HUMAN	changed	NDE1
[truncated: 133,372 more rows]
