# Supplementary material for: RedundancyMiner: De-replication of redundant GO categories in microarray and proteomics analysis
Source: BMC Bioinformatics. 2011 Feb 10;12:52. doi: 10.1186/1471-2105-12-52 (PMC3223614; doi:10.1186/1471-2105-12-52)
Supplement: Additional file 10 — Kinetochore genes HTGM download. compressed package of the results of running HTGM on the kinetochore genes list. [file 1471-2105-12-52-S10.ZIP › work405493610/userinputparam.txt]

totalfile=total.txt
changedfile=kinetochore.txt
datasource=UniProtKB
organism=9606
evidencecode=TAS;IDA;IMP;IGI;IPI;ISS;IEP;NAS;RCA
enhanced=true
crossref=false
synonym=false
thresholdtype=BOTH
timeseriesthreshold=0.1
randomization=100
categorymin=5
cim=1
categorymax=1000
rootcategory=GO:0008150
tf=0
email=barry@discover.nci.nih.gov
